# Supplementary material for: H2A.Z deposition by the SWR complex is stimulated by polyadenine DNA sequences in nucleosomes
Source: PLoS Biol. 2025 May 12;23(5):e3003059. doi: 10.1371/journal.pbio.3003059 (PMC12068740; doi:10.1371/journal.pbio.3003059)
Supplement: S1 Data — BED coordinates for: (1) SWR-dependent H2A.Z nucleosomes in vivo, (2) all nucleosomes based on Ref. [40, 41], (3) H2A.Z islands, (4-6) nucleosomes preferred by SWR at 15 min, 30 min, 45 min reaction times, (7) nucleosomes preferred by SWR at +1 nucleosomes used in Fig 5B, (8) positioned nucleosomes [43] and their associated DNA sequences, identified as preferred or unpreferred by SWR, (9) regions used to remove repetitive sequences, and (10) scaling factors for sequencing data. (XLSX) [file pbio.3003059.s022.xlsx]

## Sheet: Table of contents
H2A.Z deposition by the SWR complex is stimulated by polyadenine DNA sequences in nucleosomes
Cynthia Converso, Leonidas Pierrakeas, Lirong Chan, Shalvi Chowdhury, Emily de Onis, Vyacheslav I. Kuznetsov, John M. Denu, and Ed Luk
All coordinates are based on the S. cerevisiae genome (Version R64-1-1)
Table of content
Spreadsheet	Description
1)	BED coordinates of SWR-dependent H2A.Z in vivo (Figure 1 and S3)
2)	BED coordinates of all nucleosomes based on Jiang & Pugh (2009) and Rhee et al. (2014)
3)	BED coordinates of H2A.Z islands
4)	BED coordinates of nucleosomes preferred by SWR at 15 min reaction time
5)	BED coordinates of nucleosomes preferred by SWR at 30 min reaction time
6)	BED coordinates of nucleosomes preferred by SWR at 45 min reaction time
7)	BED coordinates of nucleosomes preferred by SWR at +1 sites used in Figure 5B
8)	BED coordinates of nucleosomes annotated by Brogaard et al. (2012), as well as those classified as preferred and unpreferred by SWR
9)	BED coordinates of a mask used to remove repetitive sequences
10)	Scaling factors for sequencing data

## Sheet: SWR-dependent H2A.Z
SWR-dependent H2A.Z nucleososomes (start positions)
chrI	6230	6231
chrI	6528	6529
chrI	7089	7090
chrI	8045	8046
chrI	8230	8231
chrI	8392	8393
chrI	8899	8900
chrI	9077	9078
chrI	9360	9361
chrI	9522	9523
chrI	9687	9688
chrI	9867	9868
chrI	10044	10045
chrI	10386	10387
chrI	10691	10692
chrI	10874	10875
chrI	11059	11060
chrI	11290	11291
chrI	16566	16567
chrI	16723	16724
chrI	16916	16917
chrI	17069	17070
chrI	17795	17796
chrI	17963	17964
chrI	18145	18146
chrI	18979	18980
chrI	19171	19172
chrI	19347	19348
chrI	20071	20072
chrI	20554	20555
chrI	20722	20723
chrI	21154	21155
chrI	21324	21325
chrI	21672	21673
chrI	23160	23161
chrI	23510	23511
chrI	23716	23717
chrI	24612	24613
chrI	24806	24807
chrI	28415	28416
chrI	29639	29640
chrI	30819	30820
chrI	31710	31711
chrI	32438	32439
chrI	32645	32646
chrI	32841	32842
chrI	33131	33132
chrI	35166	35167
chrI	36253	36254
chrI	36514	36515
chrI	37379	37380
chrI	37551	37552
chrI	38901	38902
chrI	39186	39187
chrI	42150	42151
chrI	42318	42319
chrI	42839	42840
chrI	43011	43012
chrI	43214	43215
chrI	43404	43405
chrI	43565	43566
chrI	43738	43739
chrI	45085	45086
chrI	48505	48506
chrI	52528	52529
chrI	52809	52810
chrI	54661	54662
chrI	54871	54872
chrI	56591	56592
chrI	56748	56749
chrI	56959	56960
chrI	57281	57282
chrI	57481	57482
chrI	57652	57653
chrI	58363	58364
chrI	60952	60953
chrI	61259	61260
chrI	61422	61423
chrI	62736	62737
chrI	62910	62911
chrI	69462	69463
chrI	70220	70221
chrI	73804	73805
chrI	73975	73976
chrI	74327	74328
chrI	74516	74517
chrI	74686	74687
chrI	75916	75917
chrI	76082	76083
chrI	76373	76374
chrI	79661	79662
chrI	82457	82458
chrI	82684	82685
chrI	82844	82845
chrI	83536	83537
chrI	84203	84204
chrI	84381	84382
chrI	86957	86958
chrI	87238	87239
chrI	87381	87382
chrI	92371	92372
chrI	92828	92829
chrI	93003	93004
chrI	94366	94367
chrI	94587	94588
chrI	94675	94676
chrI	99501	99502
chrI	99661	99662
chrI	100901	100902
chrI	101063	101064
chrI	101360	101361
chrI	105698	105699
chrI	105855	105856
chrI	108363	108364
chrI	108526	108527
chrI	110333	110334
chrI	113282	113283
chrI	113554	113555
chrI	114512	114513
chrI	114780	114781
chrI	114949	114950
chrI	118640	118641
chrI	119367	119368
chrI	119534	119535
chrI	119836	119837
chrI	120004	120005
chrI	124777	124778
chrI	126931	126932
chrI	127457	127458
chrI	127628	127629
chrI	127808	127809
chrI	128931	128932
chrI	129210	129211
chrI	130730	130731
chrI	132156	132157
chrI	132316	132317
chrI	135583	135584
chrI	135803	135804
chrI	135968	135969
chrI	136625	136626
chrI	136847	136848
chrI	137008	137009
chrI	138141	138142
chrI	138306	138307
chrI	138570	138571
chrI	143606	143607
chrI	151074	151075
chrI	152189	152190
chrI	154651	154652
chrI	154917	154918
chrI	155077	155078
chrI	158397	158398
chrI	158563	158564
chrI	158841	158842
chrI	168725	168726
chrI	168905	168906
chrI	171628	171629
chrI	175052	175053
chrI	175269	175270
chrI	175447	175448
chrI	176329	176330
chrI	177528	177529
chrI	179829	179830
chrI	180011	180012
chrI	180199	180200
chrI	180371	180372
chrI	180540	180541
chrI	180721	180722
chrI	180897	180898
chrI	181305	181306
chrI	181490	181491
chrI	181652	181653
chrI	181814	181815
chrI	181990	181991
chrI	182149	182150
chrI	183611	183612
chrI	184561	184562
chrI	184810	184811
chrI	185622	185623
chrI	185872	185873
chrI	186743	186744
chrI	186939	186940
chrI	187122	187123
chrI	187274	187275
chrI	187824	187825
chrI	188024	188025
chrI	188804	188805
chrI	188958	188959
chrI	191096	191097
chrI	191342	191343
chrI	191545	191546
chrI	191715	191716
chrI	192073	192074
chrI	192238	192239
chrI	192557	192558
chrI	198326	198327
chrI	198721	198722
chrI	200306	200307
chrI	200588	200589
chrI	202424	202425
chrI	202734	202735
chrI	207618	207619
chrI	207768	207769
chrI	207934	207935
chrI	208118	208119
chrI	208871	208872
chrI	209183	209184
chrI	210193	210194
chrI	210620	210621
chrI	222979	222980
chrI	227164	227165
chrI	227467	227468
chrII	8393	8394
chrII	10307	10308
chrII	10425	10426
chrII	10692	10693
chrII	13802	13803
chrII	17826	17827
chrII	18116	18117
chrII	21192	21193
chrII	21426	21427
chrII	23676	23677
chrII	23976	23977
chrII	28309	28310
chrII	28512	28513
chrII	29052	29053
chrII	29209	29210
chrII	29384	29385
chrII	39104	39105
chrII	39570	39571
chrII	39753	39754
chrII	39971	39972
chrII	40292	40293
chrII	40448	40449
chrII	40729	40730
chrII	42946	42947
chrII	43238	43239
chrII	44904	44905
chrII	46574	46575
chrII	46740	46741
chrII	47079	47080
chrII	48363	48364
chrII	48526	48527
chrII	48769	48770
chrII	48944	48945
chrII	49285	49286
chrII	49526	49527
chrII	59307	59308
chrII	59489	59490
chrII	62395	62396
chrII	62578	62579
chrII	63153	63154
chrII	63389	63390
chrII	63646	63647
chrII	69259	69260
chrII	69427	69428
chrII	69705	69706
chrII	71052	71053
chrII	71292	71293
chrII	71536	71537
chrII	74457	74458
chrII	74629	74630
chrII	74898	74899
chrII	75168	75169
chrII	75346	75347
chrII	80489	80490
chrII	80658	80659
chrII	84175	84176
chrII	84495	84496
chrII	87698	87699
chrII	89921	89922
chrII	90368	90369
chrII	90654	90655
chrII	92093	92094
chrII	92347	92348
chrII	96040	96041
chrII	96311	96312
chrII	99882	99883
chrII	100039	100040
chrII	100321	100322
chrII	101090	101091
chrII	101588	101589
chrII	101839	101840
chrII	107378	107379
chrII	107631	107632
chrII	107857	107858
chrII	110086	110087
chrII	110451	110452
chrII	110663	110664
chrII	111098	111099
chrII	111378	111379
chrII	111553	111554
chrII	113164	113165
chrII	113333	113334
chrII	113624	113625
chrII	113793	113794
chrII	117077	117078
chrII	117383	117384
chrII	121835	121836
chrII	122035	122036
chrII	124708	124709
chrII	125012	125013
chrII	127294	127295
chrII	127455	127456
chrII	132087	132088
chrII	132391	132392
chrII	132531	132532
chrII	135595	135596
chrII	136310	136311
chrII	136653	136654
chrII	137007	137008
chrII	137168	137169
chrII	137322	137323
chrII	137854	137855
chrII	138122	138123
chrII	141196	141197
chrII	142782	142783
chrII	143062	143063
chrII	145668	145669
chrII	146077	146078
chrII	146832	146833
chrII	147090	147091
chrII	151122	151123
chrII	151405	151406
chrII	153432	153433
chrII	153552	153553
chrII	153887	153888
chrII	158179	158180
chrII	158343	158344
chrII	158631	158632
chrII	159593	159594
chrII	160076	160077
chrII	160239	160240
chrII	161362	161363
chrII	161646	161647
chrII	164456	164457
chrII	164804	164805
chrII	166676	166677
chrII	166792	166793
chrII	167104	167105
chrII	167751	167752
chrII	169827	169828
chrII	170285	170286
chrII	170544	170545
chrII	171153	171154
chrII	171414	171415
chrII	171560	171561
chrII	172163	172164
chrII	172475	172476
chrII	177476	177477
chrII	181292	181293
chrII	181999	182000
chrII	182280	182281
chrII	184284	184285
chrII	184449	184450
chrII	184632	184633
chrII	186217	186218
chrII	186394	186395
chrII	186667	186668
chrII	191651	191652
chrII	191926	191927
chrII	193303	193304
chrII	193753	193754
chrII	196010	196011
chrII	196269	196270
chrII	196455	196456
chrII	196770	196771
chrII	198210	198211
chrII	198470	198471
chrII	198639	198640
chrII	201653	201654
chrII	201967	201968
chrII	202152	202153
chrII	202536	202537
chrII	202999	203000
chrII	206838	206839
chrII	207136	207137
chrII	209336	209337
chrII	209546	209547
chrII	209718	209719
chrII	216138	216139
chrII	216292	216293
chrII	217028	217029
chrII	217316	217317
chrII	217512	217513
chrII	220682	220683
chrII	227194	227195
chrII	227507	227508
chrII	235533	235534
chrII	235646	235647
chrII	236631	236632
chrII	237396	237397
chrII	237663	237664
chrII	238022	238023
chrII	238440	238441
chrII	241146	241147
chrII	241316	241317
chrII	242458	242459
chrII	242761	242762
chrII	245564	245565
chrII	245817	245818
chrII	246828	246829
chrII	247321	247322
chrII	247765	247766
chrII	250858	250859
chrII	251135	251136
chrII	251517	251518
chrII	251717	251718
chrII	254301	254302
chrII	257893	257894
chrII	258201	258202
chrII	265773	265774
chrII	265955	265956
chrII	267239	267240
chrII	269304	269305
chrII	269486	269487
chrII	269772	269773
chrII	270177	270178
chrII	273629	273630
chrII	273910	273911
chrII	275347	275348
chrII	275529	275530
chrII	275778	275779
chrII	275965	275966
chrII	276455	276456
chrII	276735	276736
chrII	276900	276901
chrII	280804	280805
chrII	281271	281272
chrII	283399	283400
chrII	283543	283544
chrII	283647	283648
chrII	283787	283788
chrII	287784	287785
chrII	287955	287956
chrII	288230	288231
chrII	288592	288593
chrII	289076	289077
chrII	289307	289308
chrII	289486	289487
chrII	290128	290129
chrII	292195	292196
chrII	292451	292452
chrII	293952	293953
chrII	295785	295786
chrII	295962	295963
chrII	297695	297696
chrII	297980	297981
chrII	298199	298200
chrII	299796	299797
chrII	300146	300147
chrII	301486	301487
chrII	301770	301771
chrII	304390	304391
chrII	305897	305898
chrII	306231	306232
chrII	306871	306872
chrII	307533	307534
chrII	310254	310255
chrII	310548	310549
chrII	310723	310724
chrII	311210	311211
chrII	311369	311370
chrII	311741	311742
chrII	315023	315024
chrII	315191	315192
chrII	315494	315495
chrII	316772	316773
chrII	318185	318186
chrII	321181	321182
chrII	321352	321353
chrII	321529	321530
chrII	321789	321790
chrII	323946	323947
chrII	324256	324257
chrII	325834	325835
chrII	326014	326015
chrII	326285	326286
chrII	327851	327852
chrII	328200	328201
chrII	330439	330440
chrII	331450	331451
chrII	331719	331720
chrII	336759	336760
chrII	337181	337182
chrII	337529	337530
chrII	338325	338326
chrII	338605	338606
chrII	339296	339297
chrII	339563	339564
chrII	340508	340509
chrII	340673	340674
chrII	340954	340955
chrII	342476	342477
chrII	344033	344034
chrII	347026	347027
chrII	347193	347194
chrII	347782	347783
chrII	349583	349584
chrII	349746	349747
chrII	349899	349900
chrII	350131	350132
chrII	351375	351376
chrII	353274	353275
chrII	355774	355775
chrII	355946	355947
chrII	356153	356154
chrII	356500	356501
chrII	356774	356775
chrII	360202	360203
chrII	360596	360597
chrII	362496	362497
chrII	362815	362816
chrII	365614	365615
chrII	365848	365849
chrII	366484	366485
chrII	366730	366731
chrII	368423	368424
chrII	369442	369443
chrII	369611	369612
chrII	369953	369954
chrII	379900	379901
chrII	380191	380192
chrII	381042	381043
chrII	381777	381778
chrII	381971	381972
chrII	382127	382128
chrII	382458	382459
chrII	382819	382820
chrII	383119	383120
chrII	383270	383271
chrII	386014	386015
chrII	386222	386223
chrII	390069	390070
chrII	390238	390239
chrII	390924	390925
chrII	392199	392200
chrII	398181	398182
chrII	400805	400806
chrII	401106	401107
chrII	405269	405270
chrII	405522	405523
chrII	406240	406241
chrII	409382	409383
chrII	410655	410656
chrII	410980	410981
chrII	413861	413862
chrII	415857	415858
chrII	417125	417126
chrII	417308	417309
chrII	417467	417468
chrII	417687	417688
chrII	418023	418024
chrII	418270	418271
chrII	419122	419123
chrII	423521	423522
chrII	423731	423732
chrII	425057	425058
chrII	425576	425577
chrII	425741	425742
chrII	427396	427397
chrII	427688	427689
chrII	429039	429040
chrII	431111	431112
chrII	431329	431330
chrII	431684	431685
chrII	431952	431953
chrII	435442	435443
chrII	435622	435623
chrII	435910	435911
chrII	436623	436624
chrII	436888	436889
chrII	441223	441224
chrII	441473	441474
chrII	441641	441642
chrII	444927	444928
chrII	447259	447260
chrII	447525	447526
chrII	447683	447684
chrII	449195	449196
chrII	449480	449481
chrII	449675	449676
chrII	453552	453553
chrII	454465	454466
chrII	454755	454756
chrII	458302	458303
chrII	458556	458557
chrII	458768	458769
chrII	458961	458962
chrII	460396	460397
chrII	460600	460601
chrII	460776	460777
chrII	460961	460962
chrII	461846	461847
chrII	462072	462073
chrII	467147	467148
chrII	467318	467319
chrII	472021	472022
chrII	472270	472271
chrII	472623	472624
chrII	472931	472932
chrII	473098	473099
chrII	473251	473252
chrII	473419	473420
chrII	473930	473931
chrII	474280	474281
chrII	476569	476570
chrII	479268	479269
chrII	480883	480884
chrII	481162	481163
chrII	483685	483686
chrII	484422	484423
chrII	484705	484706
chrII	486620	486621
chrII	488443	488444
chrII	488649	488650
chrII	492746	492747
chrII	493037	493038
chrII	493204	493205
chrII	494032	494033
chrII	495095	495096
chrII	495260	495261
chrII	495548	495549
chrII	496816	496817
chrII	497095	497096
chrII	501494	501495
chrII	501794	501795
chrII	504319	504320
chrII	504742	504743
chrII	504904	504905
chrII	505614	505615
chrII	512650	512651
chrII	513085	513086
chrII	513246	513247
chrII	515288	515289
chrII	515608	515609
chrII	526635	526636
chrII	526808	526809
chrII	527098	527099
chrII	527944	527945
chrII	528223	528224
chrII	528388	528389
chrII	532125	532126
chrII	532451	532452
chrII	532615	532616
chrII	533324	533325
chrII	533577	533578
chrII	533652	533653
chrII	533809	533810
chrII	534879	534880
chrII	535168	535169
chrII	537409	537410
chrII	537667	537668
chrII	538328	538329
chrII	538501	538502
chrII	538697	538698
chrII	539020	539021
chrII	539232	539233
chrII	539450	539451
chrII	539610	539611
chrII	539892	539893
chrII	544400	544401
chrII	544861	544862
chrII	546303	546304
chrII	548990	548991
chrII	549420	549421
chrII	549708	549709
chrII	552955	552956
chrII	553120	553121
chrII	558351	558352
chrII	558627	558628
chrII	559943	559944
chrII	561258	561259
chrII	561497	561498
chrII	565187	565188
chrII	565595	565596
chrII	568432	568433
chrII	568733	568734
chrII	571121	571122
chrII	571421	571422
chrII	571814	571815
chrII	571998	571999
chrII	572196	572197
chrII	575837	575838
chrII	576009	576010
chrII	576317	576318
chrII	577843	577844
chrII	578010	578011
chrII	578308	578309
chrII	578476	578477
chrII	581177	581178
chrII	581349	581350
chrII	582075	582076
chrII	582361	582362
chrII	582531	582532
chrII	583425	583426
chrII	583566	583567
chrII	583757	583758
chrII	586102	586103
chrII	586507	586508
chrII	589080	589081
chrII	589390	589391
chrII	591255	591256
chrII	594760	594761
chrII	594968	594969
chrII	597305	597306
chrII	597473	597474
chrII	599695	599696
chrII	599875	599876
chrII	600117	600118
chrII	600482	600483
chrII	602128	602129
chrII	604072	604073
chrII	605709	605710
chrII	607440	607441
chrII	609106	609107
chrII	609474	609475
chrII	609651	609652
chrII	609869	609870
chrII	610077	610078
chrII	610242	610243
chrII	611804	611805
chrII	615755	615756
chrII	618458	618459
chrII	618786	618787
chrII	620496	620497
chrII	620783	620784
chrII	620925	620926
chrII	623139	623140
chrII	623414	623415
chrII	624566	624567
chrII	625654	625655
chrII	629090	629091
chrII	629754	629755
chrII	629967	629968
chrII	631379	631380
chrII	633141	633142
chrII	633310	633311
chrII	633564	633565
chrII	634760	634761
chrII	635048	635049
chrII	641847	641848
chrII	642373	642374
chrII	642539	642540
chrII	644078	644079
chrII	644770	644771
chrII	644921	644922
chrII	645474	645475
chrII	646957	646958
chrII	647120	647121
chrII	647425	647426
chrII	650252	650253
chrII	651033	651034
chrII	651291	651292
chrII	653279	653280
chrII	657514	657515
chrII	657746	657747
chrII	657927	657928
chrII	662821	662822
chrII	664627	664628
chrII	664880	664881
chrII	666342	666343
chrII	666641	666642
chrII	668116	668117
chrII	668286	668287
chrII	668844	668845
chrII	670042	670043
chrII	670206	670207
chrII	670452	670453
chrII	674728	674729
chrII	675050	675051
chrII	675305	675306
chrII	679134	679135
chrII	679399	679400
chrII	679986	679987
chrII	682173	682174
chrII	682840	682841
chrII	683010	683011
chrII	683284	683285
chrII	683468	683469
chrII	684672	684673
chrII	684919	684920
chrII	685095	685096
chrII	686509	686510
chrII	686795	686796
chrII	691614	691615
chrII	691901	691902
chrII	692056	692057
chrII	698134	698135
chrII	699640	699641
chrII	699802	699803
chrII	699970	699971
chrII	700236	700237
chrII	700429	700430
chrII	700604	700605
chrII	700754	700755
chrII	701054	701055
chrII	701213	701214
chrII	701379	701380
chrII	701552	701553
chrII	701712	701713
chrII	702064	702065
chrII	702401	702402
chrII	703465	703466
chrII	703649	703650
chrII	703986	703987
chrII	704184	704185
chrII	704462	704463
chrII	706694	706695
chrII	706956	706957
chrII	707280	707281
chrII	711283	711284
chrII	711541	711542
chrII	714384	714385
chrII	714652	714653
chrII	716429	716430
chrII	716713	716714
chrII	718039	718040
chrII	718356	718357
chrII	718902	718903
chrII	719086	719087
chrII	719613	719614
chrII	720289	720290
chrII	720509	720510
chrII	720879	720880
chrII	721060	721061
chrII	721308	721309
chrII	722303	722304
chrII	722566	722567
chrII	722912	722913
chrII	723192	723193
chrII	724153	724154
chrII	724400	724401
chrII	726984	726985
chrII	728024	728025
chrII	728823	728824
chrII	729886	729887
chrII	730065	730066
chrII	730313	730314
chrII	730480	730481
chrII	730565	730566
chrII	734369	734370
chrII	734531	734532
chrII	734779	734780
chrII	735436	735437
chrII	735951	735952
chrII	736206	736207
chrII	738250	738251
chrII	738506	738507
chrII	738682	738683
chrII	739791	739792
chrII	741001	741002
chrII	741265	741266
chrII	741822	741823
chrII	742470	742471
chrII	742756	742757
chrII	744314	744315
chrII	744550	744551
chrII	744805	744806
chrII	747524	747525
chrII	747697	747698
chrII	749267	749268
chrII	749527	749528
chrII	756919	756920
chrII	757099	757100
chrII	757339	757340
chrII	760005	760006
chrII	760233	760234
chrII	760602	760603
chrII	760778	760779
chrII	761198	761199
chrII	761351	761352
chrII	764126	764127
chrII	764307	764308
chrII	764626	764627
chrII	767366	767367
chrII	767532	767533
chrII	767930	767931
chrII	768171	768172
chrII	768340	768341
chrII	770488	770489
chrII	770818	770819
chrII	771162	771163
chrII	771984	771985
chrII	773490	773491
chrII	774057	774058
chrII	774225	774226
chrII	776179	776180
chrII	779378	779379
chrII	779638	779639
chrII	782552	782553
chrII	784150	784151
chrII	784381	784382
chrII	784519	784520
chrII	784798	784799
chrII	785014	785015
chrII	785182	785183
chrII	785393	785394
chrII	785721	785722
chrII	786395	786396
chrII	786570	786571
chrII	786748	786749
chrII	787033	787034
chrII	787192	787193
chrII	788621	788622
chrII	788875	788876
chrII	791966	791967
chrII	792328	792329
chrII	792501	792502
chrII	792769	792770
chrII	796787	796788
chrII	798308	798309
chrII	798801	798802
chrII	799167	799168
chrII	799973	799974
chrII	800156	800157
chrII	800427	800428
chrII	802496	802497
chrII	804793	804794
chrII	805099	805100
chrII	805277	805278
chrII	807029	807030
chrII	808629	808630
chrII	809268	809269
chrII	809599	809600
chrII	809798	809799
chrII	810100	810101
chrIII	17238	17239
chrIII	22038	22039
chrIII	22283	22284
chrIII	23273	23274
chrIII	23548	23549
chrIII	24232	24233
chrIII	24478	24479
chrIII	24731	24732
chrIII	27242	27243
chrIII	27480	27481
chrIII	27883	27884
chrIII	31026	31027
chrIII	31192	31193
chrIII	31390	31391
chrIII	35297	35298
chrIII	35551	35552
chrIII	38744	38745
chrIII	39030	39031
chrIII	39337	39338
chrIII	39611	39612
chrIII	39801	39802
chrIII	40660	40661
chrIII	40883	40884
chrIII	41087	41088
chrIII	41451	41452
chrIII	41612	41613
chrIII	41780	41781
chrIII	42908	42909
chrIII	43098	43099
chrIII	43261	43262
chrIII	44137	44138
chrIII	44341	44342
chrIII	46664	46665
chrIII	46821	46822
chrIII	47107	47108
chrIII	48135	48136
chrIII	48317	48318
chrIII	52593	52594
chrIII	52763	52764
chrIII	56305	56306
chrIII	56495	56496
chrIII	58626	58627
chrIII	58956	58957
chrIII	61101	61102
chrIII	61319	61320
chrIII	61590	61591
chrIII	62984	62985
chrIII	63145	63146
chrIII	63374	63375
chrIII	65483	65484
chrIII	69855	69856
chrIII	70092	70093
chrIII	71412	71413
chrIII	71718	71719
chrIII	71820	71821
chrIII	73626	73627
chrIII	73798	73799
chrIII	74011	74012
chrIII	74375	74376
chrIII	74619	74620
chrIII	74786	74787
chrIII	74957	74958
chrIII	75136	75137
chrIII	75327	75328
chrIII	75537	75538
chrIII	75696	75697
chrIII	75971	75972
chrIII	77444	77445
chrIII	77670	77671
chrIII	79059	79060
chrIII	79224	79225
chrIII	83201	83202
chrIII	83392	83393
chrIII	83558	83559
chrIII	83745	83746
chrIII	91493	91494
chrIII	92195	92196
chrIII	92348	92349
chrIII	92560	92561
chrIII	92761	92762
chrIII	94256	94257
chrIII	95492	95493
chrIII	95665	95666
chrIII	95874	95875
chrIII	96147	96148
chrIII	96317	96318
chrIII	101695	101696
chrIII	103081	103082
chrIII	103256	103257
chrIII	103558	103559
chrIII	104079	104080
chrIII	104254	104255
chrIII	104561	104562
chrIII	105455	105456
chrIII	105726	105727
chrIII	106570	106571
chrIII	106733	106734
chrIII	107691	107692
chrIII	107968	107969
chrIII	108995	108996
chrIII	111628	111629
chrIII	111839	111840
chrIII	112785	112786
chrIII	114138	114139
chrIII	114617	114618
chrIII	115953	115954
chrIII	116163	116164
chrIII	116350	116351
chrIII	116983	116984
chrIII	118275	118276
chrIII	118568	118569
chrIII	120224	120225
chrIII	120429	120430
chrIII	124886	124887
chrIII	125164	125165
chrIII	125549	125550
chrIII	126248	126249
chrIII	126459	126460
chrIII	126932	126933
chrIII	127291	127292
chrIII	127479	127480
chrIII	131482	131483
chrIII	132309	132310
chrIII	132501	132502
chrIII	132677	132678
chrIII	136745	136746
chrIII	136975	136976
chrIII	139290	139291
chrIII	142059	142060
chrIII	143299	143300
chrIII	143581	143582
chrIII	147562	147563
chrIII	147875	147876
chrIII	151926	151927
chrIII	152380	152381
chrIII	152642	152643
chrIII	152846	152847
chrIII	154148	154149
chrIII	154475	154476
chrIII	154985	154986
chrIII	155261	155262
chrIII	156062	156063
chrIII	156227	156228
chrIII	156902	156903
chrIII	160187	160188
chrIII	160318	160319
chrIII	160589	160590
chrIII	162114	162115
chrIII	166118	166119
chrIII	166287	166288
chrIII	166520	166521
chrIII	168062	168063
chrIII	170026	170027
chrIII	172244	172245
chrIII	172401	172402
chrIII	172680	172681
chrIII	173363	173364
chrIII	173639	173640
chrIII	176406	176407
chrIII	178982	178983
chrIII	179359	179360
chrIII	179533	179534
chrIII	185921	185922
chrIII	186253	186254
chrIII	190533	190534
chrIII	192923	192924
chrIII	193255	193256
chrIII	202706	202707
chrIII	205311	205312
chrIII	205575	205576
chrIII	205759	205760
chrIII	206402	206403
chrIII	206554	206555
chrIII	206830	206831
chrIII	207838	207839
chrIII	208102	208103
chrIII	209863	209864
chrIII	210149	210150
chrIII	210322	210323
chrIII	210537	210538
chrIII	211507	211508
chrIII	211829	211830
chrIII	212001	212002
chrIII	214030	214031
chrIII	214197	214198
chrIII	214675	214676
chrIII	214939	214940
chrIII	216297	216298
chrIII	216603	216604
chrIII	216759	216760
chrIII	219855	219856
chrIII	220040	220041
chrIII	223001	223002
chrIII	223152	223153
chrIII	223459	223460
chrIII	223972	223973
chrIII	224126	224127
chrIII	224395	224396
chrIII	225115	225116
chrIII	228272	228273
chrIII	228420	228421
chrIII	228659	228660
chrIII	231434	231435
chrIII	236320	236321
chrIII	236670	236671
chrIII	237033	237034
chrIII	237208	237209
chrIII	238604	238605
chrIII	238887	238888
chrIII	240298	240299
chrIII	240465	240466
chrIII	242082	242083
chrIII	242245	242246
chrIII	242561	242562
chrIII	246187	246188
chrIII	246356	246357
chrIII	246518	246519
chrIII	246917	246918
chrIII	247082	247083
chrIII	248702	248703
chrIII	248931	248932
chrIII	249762	249763
chrIII	249927	249928
chrIII	252369	252370
chrIII	252533	252534
chrIII	252801	252802
chrIII	252966	252967
chrIII	254092	254093
chrIII	254346	254347
chrIII	254493	254494
chrIII	258541	258542
chrIII	258813	258814
chrIII	259512	259513
chrIII	259696	259697
chrIII	259808	259809
chrIII	262525	262526
chrIII	262947	262948
chrIII	263306	263307
chrIII	263477	263478
chrIII	264364	264365
chrIII	264739	264740
chrIII	265013	265014
chrIII	267092	267093
chrIII	272755	272756
chrIII	273049	273050
chrIII	274035	274036
chrIII	274290	274291
chrIII	279580	279581
chrIII	279749	279750
chrIII	280053	280054
chrIII	286676	286677
chrIII	286837	286838
chrIII	289179	289180
chrIII	289452	289453
chrIII	289797	289798
chrIII	294109	294110
chrIII	298442	298443
chrIII	298919	298920
chrIII	299231	299232
chrIII	302909	302910
chrIII	303011	303012
chrIII	303171	303172
chrIII	303803	303804
chrIII	305582	305583
chrIII	305874	305875
chrIII	307223	307224
chrIII	310010	310011
chrIII	310658	310659
chrIII	310918	310919
chrIV	1774	1775
chrIV	5528	5529
chrIV	11662	11663
chrIV	16539	16540
chrIV	16704	16705
chrIV	16859	16860
chrIV	17021	17022
chrIV	17181	17182
chrIV	17349	17350
chrIV	18817	18818
chrIV	19158	19159
chrIV	19813	19814
chrIV	21258	21259
chrIV	21574	21575
chrIV	21762	21763
chrIV	21963	21964
chrIV	22167	22168
chrIV	22336	22337
chrIV	22603	22604
chrIV	30386	30387
chrIV	30599	30600
chrIV	31942	31943
chrIV	32235	32236
chrIV	33922	33923
chrIV	34217	34218
chrIV	36499	36500
chrIV	36750	36751
chrIV	38445	38446
chrIV	42080	42081
chrIV	42240	42241
chrIV	42641	42642
chrIV	42799	42800
chrIV	46259	46260
chrIV	46463	46464
chrIV	47725	47726
chrIV	47923	47924
chrIV	49172	49173
chrIV	49431	49432
chrIV	49601	49602
chrIV	49842	49843
chrIV	50015	50016
chrIV	51915	51916
chrIV	52082	52083
chrIV	52371	52372
chrIV	56591	56592
chrIV	57144	57145
chrIV	57306	57307
chrIV	58917	58918
chrIV	59093	59094
chrIV	59950	59951
chrIV	60108	60109
chrIV	60322	60323
chrIV	60670	60671
chrIV	60846	60847
chrIV	61097	61098
chrIV	61483	61484
chrIV	61995	61996
chrIV	62358	62359
chrIV	64755	64756
chrIV	64918	64919
chrIV	65183	65184
chrIV	65836	65837
chrIV	66073	66074
chrIV	66266	66267
chrIV	68474	68475
chrIV	68672	68673
chrIV	68932	68933
chrIV	70199	70200
chrIV	73230	73231
chrIV	74048	74049
chrIV	74350	74351
chrIV	77862	77863
chrIV	78109	78110
chrIV	78361	78362
chrIV	80196	80197
chrIV	80362	80363
chrIV	80799	80800
chrIV	82466	82467
chrIV	83318	83319
chrIV	83908	83909
chrIV	84838	84839
chrIV	85003	85004
chrIV	85207	85208
chrIV	85367	85368
chrIV	85550	85551
chrIV	85722	85723
chrIV	87141	87142
chrIV	87463	87464
chrIV	88200	88201
chrIV	89999	90000
chrIV	90186	90187
chrIV	93625	93626
chrIV	93823	93824
chrIV	94109	94110
chrIV	95638	95639
chrIV	97851	97852
chrIV	98035	98036
chrIV	98401	98402
chrIV	99205	99206
chrIV	99477	99478
chrIV	99639	99640
chrIV	100807	100808
chrIV	100971	100972
chrIV	103290	103291
chrIV	103580	103581
chrIV	104386	104387
chrIV	104571	104572
chrIV	104856	104857
chrIV	106409	106410
chrIV	106744	106745
chrIV	107052	107053
chrIV	107229	107230
chrIV	111341	111342
chrIV	111516	111517
chrIV	114264	114265
chrIV	114542	114543
chrIV	115863	115864
chrIV	116255	116256
chrIV	117164	117165
chrIV	121490	121491
chrIV	121662	121663
chrIV	121948	121949
chrIV	122144	122145
chrIV	125048	125049
chrIV	126177	126178
chrIV	126337	126338
chrIV	126668	126669
chrIV	130853	130854
chrIV	131829	131830
chrIV	132100	132101
chrIV	132626	132627
chrIV	133210	133211
chrIV	134608	134609
chrIV	135686	135687
chrIV	137783	137784
chrIV	138037	138038
chrIV	139267	139268
chrIV	139452	139453
chrIV	141318	141319
chrIV	141489	141490
chrIV	141657	141658
chrIV	141929	141930
chrIV	145436	145437
chrIV	145705	145706
chrIV	147425	147426
chrIV	147541	147542
chrIV	147876	147877
chrIV	148136	148137
chrIV	149304	149305
chrIV	155500	155501
chrIV	156283	156284
chrIV	158494	158495
chrIV	158663	158664
chrIV	159213	159214
chrIV	159496	159497
chrIV	163088	163089
chrIV	163356	163357
chrIV	163968	163969
chrIV	164230	164231
chrIV	167181	167182
chrIV	167434	167435
chrIV	167672	167673
chrIV	169511	169512
chrIV	172092	172093
chrIV	172406	172407
chrIV	174498	174499
chrIV	174796	174797
chrIV	176302	176303
chrIV	176606	176607
chrIV	176776	176777
chrIV	179736	179737
chrIV	179986	179987
chrIV	182932	182933
chrIV	183220	183221
chrIV	184860	184861
chrIV	190516	190517
chrIV	190857	190858
chrIV	192522	192523
chrIV	198336	198337
chrIV	198606	198607
chrIV	199646	199647
chrIV	199935	199936
chrIV	200091	200092
chrIV	202499	202500
chrIV	202761	202762
chrIV	202946	202947
chrIV	211006	211007
chrIV	211947	211948
chrIV	213047	213048
chrIV	215472	215473
chrIV	215622	215623
chrIV	215997	215998
chrIV	219083	219084
chrIV	219247	219248
chrIV	219584	219585
chrIV	221152	221153
chrIV	222226	222227
chrIV	222440	222441
chrIV	223998	223999
chrIV	228785	228786
chrIV	229076	229077
chrIV	229233	229234
chrIV	230862	230863
chrIV	234660	234661
chrIV	235838	235839
chrIV	239469	239470
chrIV	241074	241075
chrIV	241361	241362
chrIV	241965	241966
chrIV	245328	245329
chrIV	245493	245494
chrIV	245800	245801
chrIV	245972	245973
chrIV	247381	247382
chrIV	247531	247532
chrIV	247896	247897
chrIV	248163	248164
chrIV	251479	251480
chrIV	251656	251657
chrIV	255044	255045
chrIV	255297	255298
chrIV	255465	255466
chrIV	256044	256045
chrIV	256233	256234
chrIV	258511	258512
chrIV	258823	258824
chrIV	263864	263865
chrIV	264039	264040
chrIV	264427	264428
chrIV	265204	265205
chrIV	267118	267119
chrIV	267439	267440
chrIV	267668	267669
chrIV	268664	268665
chrIV	268855	268856
chrIV	269044	269045
chrIV	269221	269222
chrIV	271676	271677
chrIV	271843	271844
chrIV	272089	272090
chrIV	272341	272342
chrIV	272505	272506
chrIV	274795	274796
chrIV	276344	276345
chrIV	276521	276522
chrIV	276758	276759
chrIV	281783	281784
chrIV	283085	283086
chrIV	283338	283339
chrIV	284886	284887
chrIV	285064	285065
chrIV	286612	286613
chrIV	286988	286989
chrIV	289808	289809
chrIV	290304	290305
chrIV	290507	290508
chrIV	292449	292450
chrIV	292728	292729
chrIV	294754	294755
chrIV	294928	294929
chrIV	296067	296068
chrIV	296245	296246
chrIV	296490	296491
chrIV	296670	296671
chrIV	299829	299830
chrIV	299998	299999
chrIV	300108	300109
chrIV	300271	300272
chrIV	300905	300906
chrIV	301143	301144
chrIV	301362	301363
chrIV	302639	302640
chrIV	302881	302882
chrIV	303085	303086
chrIV	303403	303404
chrIV	303574	303575
chrIV	303759	303760
chrIV	304724	304725
chrIV	305050	305051
chrIV	305230	305231
chrIV	310402	310403
chrIV	310560	310561
chrIV	312215	312216
chrIV	312380	312381
chrIV	312576	312577
chrIV	312745	312746
chrIV	312983	312984
chrIV	314892	314893
chrIV	315132	315133
chrIV	316324	316325
chrIV	316556	316557
chrIV	316943	316944
chrIV	319985	319986
chrIV	320171	320172
chrIV	320386	320387
chrIV	321398	321399
chrIV	321577	321578
chrIV	326087	326088
chrIV	326397	326398
chrIV	330379	330380
chrIV	333665	333666
chrIV	333810	333811
chrIV	334307	334308
chrIV	334566	334567
chrIV	334779	334780
chrIV	337176	337177
chrIV	337439	337440
chrIV	339939	339940
chrIV	340096	340097
chrIV	341544	341545
chrIV	344453	344454
chrIV	344792	344793
chrIV	344969	344970
chrIV	345343	345344
chrIV	345589	345590
chrIV	351346	351347
chrIV	352503	352504
chrIV	352742	352743
chrIV	357368	357369
chrIV	358051	358052
chrIV	358381	358382
chrIV	358564	358565
chrIV	358754	358755
chrIV	359184	359185
chrIV	361240	361241
chrIV	362604	362605
chrIV	363504	363505
chrIV	363865	363866
chrIV	365493	365494
chrIV	365663	365664
chrIV	366302	366303
chrIV	366913	366914
chrIV	369525	369526
chrIV	371154	371155
chrIV	372179	372180
chrIV	373476	373477
chrIV	373665	373666
chrIV	373884	373885
chrIV	375032	375033
chrIV	375198	375199
chrIV	375433	375434
chrIV	376221	376222
chrIV	376392	376393
chrIV	376665	376666
chrIV	378196	378197
chrIV	378372	378373
chrIV	381362	381363
chrIV	381636	381637
chrIV	381986	381987
chrIV	385128	385129
chrIV	385849	385850
chrIV	388579	388580
chrIV	388768	388769
chrIV	392213	392214
chrIV	392460	392461
chrIV	393829	393830
chrIV	394138	394139
chrIV	394302	394303
chrIV	397161	397162
chrIV	397432	397433
chrIV	399004	399005
chrIV	399295	399296
chrIV	403159	403160
chrIV	403334	403335
chrIV	404880	404881
chrIV	405186	405187
chrIV	407513	407514
chrIV	407775	407776
chrIV	407942	407943
chrIV	408229	408230
chrIV	408394	408395
chrIV	408555	408556
chrIV	408842	408843
chrIV	409130	409131
chrIV	409321	409322
chrIV	409505	409506
chrIV	409658	409659
chrIV	410717	410718
chrIV	413371	413372
chrIV	413563	413564
chrIV	413732	413733
chrIV	413936	413937
chrIV	414653	414654
chrIV	417219	417220
chrIV	421632	421633
chrIV	421906	421907
chrIV	422090	422091
chrIV	422255	422256
chrIV	422437	422438
chrIV	423279	423280
chrIV	423442	423443
chrIV	423702	423703
chrIV	423879	423880
chrIV	424069	424070
chrIV	424238	424239
chrIV	426871	426872
chrIV	427203	427204
chrIV	428609	428610
chrIV	428884	428885
chrIV	429076	429077
chrIV	431406	431407
chrIV	431673	431674
chrIV	433213	433214
chrIV	433502	433503
chrIV	435008	435009
chrIV	435699	435700
chrIV	435937	435938
chrIV	436843	436844
chrIV	437986	437987
chrIV	439539	439540
chrIV	442071	442072
chrIV	442238	442239
chrIV	442548	442549
chrIV	442942	442943
chrIV	443733	443734
chrIV	443966	443967
chrIV	444156	444157
chrIV	444616	444617
chrIV	445995	445996
chrIV	447499	447500
chrIV	447606	447607
chrIV	447889	447890
chrIV	449944	449945
chrIV	452980	452981
chrIV	454047	454048
chrIV	455227	455228
chrIV	458108	458109
chrIV	462633	462634
chrIV	462795	462796
chrIV	462966	462967
chrIV	463145	463146
chrIV	463304	463305
chrIV	463458	463459
chrIV	463645	463646
chrIV	463815	463816
chrIV	463996	463997
chrIV	464920	464921
chrIV	465862	465863
chrIV	470929	470930
chrIV	471441	471442
chrIV	473118	473119
chrIV	473299	473300
chrIV	473787	473788
chrIV	473980	473981
chrIV	474144	474145
chrIV	477559	477560
chrIV	477751	477752
chrIV	478043	478044
chrIV	478671	478672
chrIV	478952	478953
chrIV	482556	482557
chrIV	483415	483416
chrIV	483764	483765
chrIV	486423	486424
chrIV	486681	486682
chrIV	488403	488404
chrIV	488569	488570
chrIV	489466	489467
chrIV	494164	494165
chrIV	494329	494330
chrIV	494594	494595
chrIV	497317	497318
chrIV	497607	497608
chrIV	501252	501253
chrIV	501487	501488
chrIV	501755	501756
chrIV	503010	503011
chrIV	503234	503235
chrIV	503448	503449
chrIV	504570	504571
chrIV	504784	504785
chrIV	505025	505026
chrIV	505549	505550
chrIV	512139	512140
chrIV	512463	512464
chrIV	512637	512638
chrIV	521174	521175
chrIV	521339	521340
chrIV	521659	521660
chrIV	524495	524496
chrIV	524664	524665
chrIV	538780	538781
chrIV	539178	539179
chrIV	539465	539466
chrIV	539762	539763
chrIV	540763	540764
chrIV	541259	541260
chrIV	544532	544533
chrIV	545038	545039
chrIV	545200	545201
chrIV	545363	545364
chrIV	545833	545834
chrIV	546394	546395
chrIV	546600	546601
chrIV	548341	548342
chrIV	552891	552892
chrIV	553165	553166
chrIV	553342	553343
chrIV	556970	556971
chrIV	557984	557985
chrIV	560477	560478
chrIV	560650	560651
chrIV	561017	561018
chrIV	562375	562376
chrIV	562654	562655
chrIV	563174	563175
chrIV	564050	564051
chrIV	564390	564391
chrIV	564733	564734
chrIV	565585	565586
chrIV	565861	565862
chrIV	566033	566034
chrIV	568484	568485
chrIV	568636	568637
chrIV	569085	569086
chrIV	569534	569535
chrIV	569725	569726
chrIV	570545	570546
chrIV	574095	574096
chrIV	574198	574199
chrIV	578525	578526
chrIV	580621	580622
chrIV	580753	580754
chrIV	580951	580952
chrIV	582505	582506
chrIV	583384	583385
chrIV	583648	583649
chrIV	587653	587654
chrIV	587969	587970
chrIV	588128	588129
chrIV	588305	588306
chrIV	588460	588461
chrIV	592819	592820
chrIV	593347	593348
chrIV	593610	593611
chrIV	596955	596956
chrIV	598390	598391
chrIV	602785	602786
chrIV	603026	603027
chrIV	603378	603379
chrIV	603714	603715
chrIV	603955	603956
chrIV	609876	609877
chrIV	610053	610054
chrIV	610307	610308
chrIV	611748	611749
chrIV	612198	612199
chrIV	613926	613927
chrIV	614206	614207
chrIV	614359	614360
chrIV	616075	616076
chrIV	616267	616268
chrIV	616481	616482
chrIV	617106	617107
chrIV	617428	617429
chrIV	618061	618062
chrIV	618228	618229
chrIV	618506	618507
chrIV	619747	619748
chrIV	620292	620293
chrIV	620463	620464
chrIV	620641	620642
chrIV	621936	621937
chrIV	626053	626054
chrIV	628470	628471
chrIV	628783	628784
chrIV	629764	629765
chrIV	630979	630980
chrIV	636409	636410
chrIV	643654	643655
chrIV	643802	643803
chrIV	644878	644879
chrIV	652105	652106
chrIV	652266	652267
chrIV	654958	654959
chrIV	657363	657364
chrIV	657720	657721
chrIV	658295	658296
chrIV	664681	664682
chrIV	664833	664834
chrIV	665081	665082
chrIV	666700	666701
chrIV	666956	666957
chrIV	667138	667139
chrIV	667306	667307
chrIV	667797	667798
chrIV	670769	670770
chrIV	670935	670936
chrIV	671199	671200
chrIV	671377	671378
chrIV	675561	675562
chrIV	675772	675773
chrIV	676029	676030
chrIV	678071	678072
chrIV	679948	679949
chrIV	680457	680458
chrIV	681420	681421
chrIV	681587	681588
chrIV	681850	681851
chrIV	682115	682116
chrIV	683466	683467
chrIV	683748	683749
chrIV	685382	685383
chrIV	685562	685563
chrIV	685816	685817
chrIV	687765	687766
chrIV	688131	688132
chrIV	690404	690405
chrIV	690719	690720
chrIV	690916	690917
chrIV	691077	691078
chrIV	693139	693140
chrIV	693421	693422
chrIV	694094	694095
chrIV	694380	694381
chrIV	699423	699424
chrIV	699746	699747
chrIV	702593	702594
chrIV	702774	702775
chrIV	703003	703004
chrIV	703195	703196
chrIV	703543	703544
chrIV	703733	703734
chrIV	704098	704099
chrIV	704371	704372
chrIV	709185	709186
chrIV	709454	709455
chrIV	709636	709637
chrIV	716368	716369
chrIV	716538	716539
chrIV	716803	716804
chrIV	718272	718273
chrIV	718454	718455
chrIV	718646	718647
chrIV	720145	720146
chrIV	720233	720234
chrIV	720318	720319
chrIV	727508	727509
chrIV	727879	727880
chrIV	728140	728141
chrIV	730201	730202
chrIV	730533	730534
chrIV	733829	733830
chrIV	734108	734109
chrIV	739758	739759
chrIV	739920	739921
chrIV	740216	740217
chrIV	741481	741482
chrIV	741653	741654
chrIV	741742	741743
chrIV	743723	743724
chrIV	743892	743893
chrIV	744192	744193
chrIV	745953	745954
chrIV	746108	746109
chrIV	746417	746418
chrIV	746642	746643
chrIV	746810	746811
chrIV	751534	751535
chrIV	755210	755211
chrIV	755536	755537
chrIV	765625	765626
chrIV	769467	769468
chrIV	771476	771477
chrIV	771762	771763
chrIV	775962	775963
chrIV	778969	778970
chrIV	779141	779142
chrIV	781115	781116
chrIV	781348	781349
chrIV	781528	781529
chrIV	784155	784156
chrIV	784367	784368
chrIV	784531	784532
chrIV	784803	784804
chrIV	789157	789158
chrIV	789400	789401
chrIV	789562	789563
chrIV	790050	790051
chrIV	790252	790253
chrIV	794144	794145
chrIV	794445	794446
chrIV	795234	795235
chrIV	795407	795408
chrIV	795568	795569
chrIV	795746	795747
chrIV	802370	802371
chrIV	806168	806169
chrIV	807756	807757
chrIV	807967	807968
chrIV	808254	808255
chrIV	808418	808419
chrIV	811567	811568
chrIV	814083	814084
chrIV	814385	814386
chrIV	816438	816439
chrIV	816748	816749
chrIV	817793	817794
chrIV	819096	819097
chrIV	819302	819303
chrIV	820689	820690
chrIV	820854	820855
chrIV	821124	821125
chrIV	827253	827254
chrIV	827519	827520
chrIV	829289	829290
chrIV	829536	829537
chrIV	829701	829702
chrIV	831430	831431
chrIV	831767	831768
chrIV	835429	835430
chrIV	836339	836340
chrIV	838314	838315
chrIV	841922	841923
chrIV	842255	842256
chrIV	842437	842438
chrIV	844806	844807
chrIV	845061	845062
chrIV	845221	845222
chrIV	845426	845427
chrIV	847850	847851
chrIV	848084	848085
chrIV	848338	848339
chrIV	848514	848515
chrIV	848845	848846
chrIV	849020	849021
chrIV	850903	850904
chrIV	851173	851174
chrIV	853934	853935
chrIV	854112	854113
chrIV	855858	855859
chrIV	856035	856036
chrIV	856285	856286
chrIV	857846	857847
chrIV	858089	858090
chrIV	858254	858255
chrIV	859044	859045
chrIV	859289	859290
chrIV	861403	861404
chrIV	861695	861696
chrIV	865134	865135
chrIV	867464	867465
chrIV	868052	868053
chrIV	871025	871026
chrIV	877852	877853
chrIV	878037	878038
chrIV	884646	884647
chrIV	884821	884822
chrIV	887146	887147
chrIV	889202	889203
chrIV	889478	889479
chrIV	892323	892324
chrIV	893417	893418
chrIV	894294	894295
chrIV	894539	894540
chrIV	903393	903394
chrIV	903657	903658
chrIV	904129	904130
chrIV	904307	904308
chrIV	904647	904648
chrIV	904819	904820
chrIV	904974	904975
chrIV	906982	906983
chrIV	907254	907255
chrIV	907428	907429
chrIV	909316	909317
chrIV	909789	909790
chrIV	911175	911176
chrIV	911762	911763
chrIV	911954	911955
chrIV	912147	912148
chrIV	913486	913487
chrIV	913653	913654
chrIV	913952	913953
chrIV	914296	914297
chrIV	917422	917423
chrIV	917588	917589
chrIV	923837	923838
chrIV	924080	924081
chrIV	924396	924397
chrIV	924674	924675
chrIV	924834	924835
chrIV	926277	926278
chrIV	926636	926637
chrIV	926822	926823
chrIV	930915	930916
chrIV	931108	931109
chrIV	931269	931270
chrIV	933171	933172
chrIV	933449	933450
chrIV	935829	935830
chrIV	936041	936042
chrIV	936213	936214
chrIV	936456	936457
chrIV	940732	940733
chrIV	941029	941030
chrIV	943167	943168
chrIV	943342	943343
chrIV	943585	943586
chrIV	944885	944886
chrIV	945053	945054
chrIV	946666	946667
chrIV	950027	950028
[truncated: 8,663 more rows]

## Sheet: All nucleosomes (N=59,039)
All nucleosomes in non-repetitive regions (start positions)
chrI	119	120
chrI	309	310
chrI	557	558
chrI	799	800
chrI	960	961
chrI	1118	1119
chrI	1267	1268
chrI	1512	1513
chrI	1829	1830
chrI	2008	2009
chrI	2168	2169
chrI	2323	2324
chrI	2598	2599
chrI	2762	2763
chrI	2955	2956
chrI	3140	3141
chrI	3297	3298
chrI	3536	3537
chrI	3719	3720
chrI	4008	4009
chrI	4232	4233
chrI	4454	4455
chrI	4608	4609
chrI	4904	4905
chrI	5107	5108
chrI	5258	5259
chrI	5410	5411
chrI	5582	5583
chrI	5732	5733
chrI	5892	5893
chrI	6061	6062
chrI	6230	6231
chrI	6528	6529
chrI	6730	6731
chrI	6879	6880
chrI	7089	7090
chrI	7240	7241
chrI	7534	7535
chrI	7713	7714
chrI	7862	7863
chrI	8045	8046
chrI	8230	8231
chrI	8392	8393
chrI	8624	8625
chrI	8899	8900
chrI	9077	9078
chrI	9360	9361
chrI	9522	9523
chrI	9687	9688
chrI	9867	9868
chrI	10044	10045
chrI	10208	10209
chrI	10386	10387
chrI	10691	10692
chrI	10874	10875
chrI	11059	11060
chrI	11290	11291
chrI	11461	11462
chrI	11622	11623
chrI	11788	11789
chrI	11997	11998
chrI	12382	12383
chrI	12694	12695
chrI	12849	12850
chrI	13184	13185
chrI	13384	13385
chrI	13547	13548
chrI	13761	13762
chrI	14024	14025
chrI	14249	14250
chrI	14427	14428
chrI	14747	14748
chrI	14928	14929
chrI	15124	15125
chrI	15294	15295
chrI	15461	15462
chrI	15650	15651
chrI	15888	15889
chrI	16166	16167
chrI	16358	16359
chrI	16566	16567
chrI	16723	16724
chrI	16916	16917
chrI	17069	17070
chrI	17244	17245
chrI	17394	17395
chrI	17569	17570
chrI	17795	17796
chrI	17963	17964
chrI	18145	18146
chrI	18316	18317
chrI	18498	18499
chrI	18801	18802
chrI	18979	18980
chrI	19171	19172
chrI	19347	19348
chrI	19513	19514
chrI	19667	19668
chrI	19856	19857
chrI	20071	20072
chrI	20226	20227
chrI	20554	20555
chrI	20722	20723
chrI	20893	20894
chrI	21154	21155
chrI	21324	21325
chrI	21473	21474
chrI	21672	21673
chrI	21819	21820
chrI	21974	21975
chrI	22663	22664
chrI	22834	22835
chrI	23002	23003
chrI	23160	23161
chrI	23352	23353
chrI	23510	23511
chrI	23716	23717
chrI	23934	23935
chrI	24219	24220
chrI	24442	24443
chrI	24612	24613
chrI	24806	24807
chrI	25017	25018
chrI	25333	25334
chrI	25505	25506
chrI	25765	25766
chrI	26027	26028
chrI	26306	26307
chrI	26713	26714
chrI	26920	26921
chrI	27203	27204
chrI	27363	27364
chrI	27576	27577
chrI	27845	27846
chrI	28093	28094
chrI	28249	28250
chrI	28415	28416
chrI	28601	28602
chrI	28867	28868
chrI	29082	29083
chrI	29284	29285
chrI	29454	29455
chrI	29639	29640
chrI	29862	29863
chrI	30121	30122
chrI	30315	30316
chrI	30484	30485
chrI	30640	30641
chrI	30819	30820
chrI	30969	30970
chrI	31139	31140
chrI	31243	31244
chrI	31355	31356
chrI	31515	31516
chrI	31710	31711
chrI	31880	31881
chrI	32043	32044
chrI	32262	32263
chrI	32438	32439
chrI	32645	32646
chrI	32841	32842
chrI	33131	33132
chrI	33289	33290
chrI	33481	33482
chrI	33666	33667
chrI	33942	33943
chrI	34121	34122
chrI	34271	34272
chrI	34466	34467
chrI	34626	34627
chrI	34799	34800
chrI	34951	34952
chrI	35166	35167
chrI	35335	35336
chrI	35626	35627
chrI	35795	35796
chrI	36089	36090
chrI	36253	36254
chrI	36514	36515
chrI	36687	36688
chrI	36847	36848
chrI	36996	36997
chrI	37158	37159
chrI	37379	37380
chrI	37551	37552
chrI	37701	37702
chrI	37870	37871
chrI	38036	38037
chrI	38215	38216
chrI	38385	38386
chrI	38567	38568
chrI	38732	38733
chrI	38901	38902
chrI	39186	39187
chrI	39349	39350
chrI	39514	39515
chrI	39679	39680
chrI	39848	39849
chrI	40127	40128
chrI	40323	40324
chrI	40471	40472
chrI	40740	40741
chrI	41069	41070
chrI	41367	41368
chrI	41522	41523
chrI	41691	41692
chrI	41868	41869
chrI	42150	42151
chrI	42318	42319
chrI	42491	42492
chrI	42839	42840
chrI	43011	43012
chrI	43214	43215
chrI	43404	43405
chrI	43565	43566
chrI	43738	43739
chrI	44054	44055
chrI	44241	44242
chrI	44398	44399
chrI	44579	44580
chrI	44752	44753
chrI	44919	44920
chrI	45085	45086
chrI	45369	45370
chrI	45565	45566
chrI	45707	45708
chrI	45897	45898
chrI	46059	46060
chrI	46229	46230
chrI	46395	46396
chrI	46547	46548
chrI	46721	46722
chrI	46904	46905
chrI	47062	47063
chrI	47214	47215
chrI	47394	47395
chrI	47684	47685
chrI	48005	48006
chrI	48178	48179
chrI	48347	48348
chrI	48505	48506
chrI	48678	48679
chrI	48853	48854
chrI	49012	49013
chrI	49196	49197
chrI	49460	49461
chrI	49651	49652
chrI	49811	49812
chrI	49984	49985
chrI	50288	50289
chrI	50580	50581
chrI	50784	50785
chrI	50970	50971
chrI	51136	51137
chrI	51283	51284
chrI	51497	51498
chrI	51670	51671
chrI	51874	51875
chrI	52040	52041
chrI	52189	52190
chrI	52356	52357
chrI	52528	52529
chrI	52809	52810
chrI	52984	52985
chrI	53144	53145
chrI	53302	53303
chrI	53461	53462
chrI	53636	53637
chrI	53806	53807
chrI	54014	54015
chrI	54174	54175
chrI	54356	54357
chrI	54506	54507
chrI	54661	54662
chrI	54871	54872
chrI	55065	55066
chrI	55233	55234
chrI	55402	55403
chrI	55573	55574
chrI	55738	55739
chrI	55904	55905
chrI	56069	56070
chrI	56237	56238
chrI	56419	56420
chrI	56591	56592
chrI	56748	56749
chrI	56959	56960
chrI	57114	57115
chrI	57281	57282
chrI	57481	57482
chrI	57652	57653
chrI	57845	57846
chrI	58007	58008
chrI	58188	58189
chrI	58363	58364
chrI	58639	58640
chrI	58811	58812
chrI	59004	59005
chrI	59185	59186
chrI	59355	59356
chrI	59515	59516
chrI	59677	59678
chrI	59829	59830
chrI	59997	59998
chrI	60160	60161
chrI	60319	60320
chrI	60476	60477
chrI	60609	60610
chrI	60784	60785
chrI	60952	60953
chrI	61259	61260
chrI	61422	61423
chrI	61580	61581
chrI	61745	61746
chrI	61915	61916
chrI	62115	62116
chrI	62272	62273
chrI	62461	62462
chrI	62736	62737
chrI	62910	62911
chrI	63081	63082
chrI	63242	63243
chrI	63408	63409
chrI	63556	63557
chrI	63866	63867
chrI	64156	64157
chrI	64448	64449
chrI	64606	64607
chrI	64848	64849
chrI	65087	65088
chrI	65252	65253
chrI	65415	65416
chrI	65612	65613
chrI	65768	65769
chrI	66028	66029
chrI	66184	66185
chrI	66437	66438
chrI	66596	66597
chrI	66790	66791
chrI	66947	66948
chrI	67240	67241
chrI	67399	67400
chrI	67566	67567
chrI	67743	67744
chrI	67969	67970
chrI	68118	68119
chrI	68271	68272
chrI	68445	68446
chrI	68642	68643
chrI	68813	68814
chrI	68989	68990
chrI	69141	69142
chrI	69304	69305
chrI	69462	69463
chrI	69624	69625
chrI	69864	69865
chrI	70052	70053
chrI	70220	70221
chrI	70432	70433
chrI	70590	70591
chrI	70877	70878
chrI	71170	71171
chrI	71336	71337
chrI	71571	71572
chrI	71782	71783
chrI	71942	71943
chrI	72093	72094
chrI	72390	72391
chrI	72662	72663
chrI	72856	72857
chrI	73020	73021
chrI	73174	73175
chrI	73453	73454
chrI	73609	73610
chrI	73804	73805
chrI	73975	73976
chrI	74146	74147
chrI	74327	74328
chrI	74516	74517
chrI	74686	74687
chrI	74852	74853
chrI	75023	75024
chrI	75248	75249
chrI	75430	75431
chrI	75588	75589
chrI	75750	75751
chrI	75916	75917
chrI	76082	76083
chrI	76373	76374
chrI	76535	76536
chrI	76705	76706
chrI	76850	76851
chrI	77004	77005
chrI	77181	77182
chrI	77328	77329
chrI	77506	77507
chrI	77811	77812
chrI	78036	78037
chrI	78296	78297
chrI	78472	78473
chrI	78640	78641
chrI	78789	78790
chrI	79026	79027
chrI	79189	79190
chrI	79377	79378
chrI	79661	79662
chrI	79824	79825
chrI	79993	79994
chrI	80153	80154
chrI	80313	80314
chrI	80465	80466
chrI	80696	80697
chrI	80880	80881
chrI	81104	81105
chrI	81291	81292
chrI	81445	81446
chrI	81601	81602
chrI	81772	81773
chrI	81924	81925
chrI	82150	82151
chrI	82457	82458
chrI	82684	82685
chrI	82844	82845
chrI	83011	83012
chrI	83163	83164
chrI	83322	83323
chrI	83536	83537
chrI	83707	83708
chrI	83879	83880
chrI	84034	84035
chrI	84203	84204
chrI	84381	84382
chrI	84628	84629
chrI	84798	84799
chrI	84974	84975
chrI	85142	85143
chrI	85336	85337
chrI	85517	85518
chrI	85813	85814
chrI	85990	85991
chrI	86143	86144
chrI	86301	86302
chrI	86453	86454
chrI	86618	86619
chrI	86780	86781
chrI	86957	86958
chrI	87238	87239
chrI	87381	87382
chrI	87582	87583
chrI	87787	87788
chrI	87938	87939
chrI	88172	88173
chrI	88446	88447
chrI	88612	88613
chrI	88775	88776
chrI	88954	88955
chrI	89105	89106
chrI	89262	89263
chrI	89437	89438
chrI	89597	89598
chrI	89766	89767
chrI	89946	89947
chrI	90136	90137
chrI	90312	90313
chrI	90527	90528
chrI	90793	90794
chrI	90968	90969
chrI	91253	91254
chrI	91422	91423
chrI	91582	91583
chrI	91734	91735
chrI	91890	91891
chrI	92041	92042
chrI	92176	92177
chrI	92371	92372
chrI	92653	92654
chrI	92828	92829
chrI	93003	93004
chrI	93167	93168
chrI	93332	93333
chrI	93519	93520
chrI	93671	93672
chrI	93832	93833
chrI	94079	94080
chrI	94366	94367
chrI	94587	94588
chrI	94675	94676
chrI	94749	94750
chrI	94934	94935
chrI	95109	95110
chrI	95415	95416
chrI	95648	95649
chrI	95826	95827
chrI	96014	96015
chrI	96204	96205
chrI	96480	96481
chrI	96771	96772
chrI	96924	96925
chrI	97128	97129
chrI	97304	97305
chrI	97457	97458
chrI	97613	97614
chrI	98022	98023
chrI	98353	98354
chrI	98689	98690
chrI	98865	98866
chrI	99143	99144
chrI	99331	99332
chrI	99501	99502
chrI	99661	99662
chrI	99922	99923
chrI	100085	100086
chrI	100261	100262
chrI	100428	100429
chrI	100585	100586
chrI	100734	100735
chrI	100901	100902
chrI	101063	101064
chrI	101211	101212
chrI	101360	101361
chrI	101534	101535
chrI	101710	101711
chrI	101879	101880
chrI	102050	102051
chrI	102248	102249
chrI	102406	102407
chrI	102573	102574
chrI	102755	102756
chrI	102929	102930
chrI	103088	103089
chrI	103437	103438
chrI	103621	103622
chrI	103824	103825
chrI	104092	104093
chrI	104242	104243
chrI	104408	104409
chrI	104558	104559
chrI	104726	104727
chrI	104893	104894
chrI	105042	105043
chrI	105202	105203
chrI	105360	105361
chrI	105527	105528
chrI	105698	105699
chrI	105855	105856
chrI	106091	106092
chrI	106289	106290
chrI	106468	106469
chrI	106649	106650
chrI	106806	106807
chrI	106967	106968
chrI	107288	107289
chrI	107454	107455
chrI	107755	107756
chrI	108046	108047
chrI	108197	108198
chrI	108363	108364
chrI	108526	108527
chrI	108696	108697
chrI	108869	108870
chrI	109028	109029
chrI	109197	109198
chrI	109369	109370
chrI	109531	109532
chrI	109694	109695
chrI	109994	109995
chrI	110167	110168
chrI	110333	110334
chrI	110595	110596
chrI	110757	110758
chrI	110914	110915
chrI	111082	111083
chrI	111389	111390
chrI	111689	111690
chrI	111840	111841
chrI	111995	111996
chrI	112160	112161
chrI	112328	112329
chrI	112489	112490
chrI	112794	112795
chrI	112950	112951
chrI	113115	113116
chrI	113282	113283
chrI	113554	113555
chrI	113715	113716
chrI	113867	113868
chrI	114022	114023
chrI	114172	114173
chrI	114341	114342
chrI	114512	114513
chrI	114780	114781
chrI	114949	114950
chrI	115113	115114
chrI	115278	115279
chrI	115452	115453
chrI	115610	115611
chrI	115895	115896
chrI	116057	116058
chrI	116322	116323
chrI	116498	116499
chrI	116699	116700
chrI	116880	116881
chrI	117030	117031
chrI	117246	117247
chrI	117510	117511
chrI	117667	117668
chrI	118044	118045
chrI	118303	118304
chrI	118485	118486
chrI	118640	118641
chrI	118827	118828
chrI	118998	118999
chrI	119191	119192
chrI	119367	119368
chrI	119534	119535
chrI	119681	119682
chrI	119836	119837
chrI	120004	120005
chrI	120202	120203
chrI	120486	120487
chrI	120658	120659
chrI	120824	120825
chrI	121103	121104
chrI	121397	121398
chrI	121580	121581
chrI	121757	121758
chrI	121920	121921
chrI	122073	122074
chrI	122372	122373
chrI	122525	122526
chrI	122722	122723
chrI	122872	122873
chrI	123070	123071
chrI	123246	123247
chrI	123408	123409
chrI	123633	123634
chrI	123783	123784
chrI	123947	123948
chrI	124133	124134
chrI	124285	124286
chrI	124523	124524
chrI	124777	124778
chrI	124945	124946
chrI	125085	125086
chrI	125255	125256
chrI	125427	125428
chrI	125720	125721
chrI	125869	125870
chrI	126101	126102
chrI	126270	126271
chrI	126454	126455
chrI	126608	126609
chrI	126771	126772
chrI	126931	126932
chrI	127111	127112
chrI	127288	127289
chrI	127457	127458
chrI	127628	127629
chrI	127808	127809
chrI	127966	127967
chrI	128314	128315
chrI	128466	128467
chrI	128608	128609
chrI	128763	128764
chrI	128931	128932
chrI	129210	129211
chrI	129390	129391
chrI	129556	129557
chrI	129716	129717
chrI	129883	129884
chrI	130047	130048
chrI	130210	130211
chrI	130390	130391
chrI	130730	130731
chrI	130861	130862
chrI	131030	131031
chrI	131198	131199
chrI	131353	131354
chrI	131531	131532
chrI	131732	131733
chrI	131911	131912
chrI	132156	132157
chrI	132316	132317
chrI	132495	132496
chrI	132655	132656
chrI	132804	132805
chrI	132973	132974
chrI	133138	133139
chrI	133306	133307
chrI	133482	133483
chrI	133664	133665
chrI	133957	133958
chrI	134121	134122
chrI	134279	134280
chrI	134437	134438
chrI	134592	134593
chrI	134773	134774
chrI	135083	135084
chrI	135251	135252
chrI	135412	135413
chrI	135583	135584
chrI	135803	135804
chrI	135968	135969
chrI	136111	136112
chrI	136282	136283
chrI	136455	136456
chrI	136625	136626
chrI	136847	136848
chrI	137008	137009
chrI	137151	137152
chrI	137316	137317
chrI	137481	137482
chrI	137795	137796
chrI	137967	137968
chrI	138141	138142
chrI	138306	138307
chrI	138570	138571
chrI	139173	139174
chrI	139331	139332
chrI	139495	139496
chrI	139656	139657
chrI	139841	139842
chrI	140011	140012
chrI	140286	140287
chrI	140626	140627
chrI	140805	140806
chrI	140970	140971
chrI	141138	141139
chrI	141294	141295
chrI	141522	141523
chrI	141806	141807
chrI	142124	142125
chrI	142349	142350
chrI	142589	142590
chrI	142721	142722
chrI	142888	142889
chrI	143231	143232
chrI	143391	143392
chrI	143606	143607
chrI	143723	143724
chrI	143876	143877
chrI	144059	144060
chrI	144214	144215
chrI	144372	144373
chrI	144521	144522
chrI	144685	144686
chrI	144997	144998
chrI	145180	145181
chrI	145355	145356
chrI	145558	145559
chrI	145740	145741
chrI	145920	145921
chrI	146076	146077
chrI	146271	146272
chrI	146515	146516
chrI	146682	146683
chrI	146955	146956
chrI	147172	147173
chrI	147367	147368
chrI	147601	147602
chrI	147762	147763
chrI	147935	147936
chrI	148096	148097
chrI	148253	148254
chrI	148423	148424
chrI	148619	148620
chrI	148968	148969
chrI	149140	149141
chrI	149309	149310
chrI	149469	149470
chrI	149667	149668
chrI	149950	149951
chrI	150111	150112
chrI	150425	150426
chrI	150595	150596
chrI	150902	150903
chrI	151074	151075
chrI	151301	151302
chrI	151460	151461
chrI	151771	151772
chrI	151983	151984
chrI	152189	152190
chrI	152365	152366
chrI	152523	152524
chrI	152688	152689
chrI	152851	152852
chrI	153012	153013
chrI	153178	153179
chrI	153333	153334
chrI	153509	153510
chrI	153727	153728
chrI	153880	153881
chrI	154100	154101
chrI	154310	154311
chrI	154476	154477
chrI	154651	154652
chrI	154917	154918
chrI	155077	155078
chrI	155243	155244
chrI	155403	155404
chrI	155567	155568
chrI	155733	155734
chrI	155895	155896
chrI	156058	156059
chrI	156222	156223
chrI	156411	156412
chrI	156568	156569
chrI	156737	156738
chrI	156905	156906
chrI	157066	157067
chrI	157242	157243
chrI	157413	157414
chrI	157570	157571
chrI	157748	157749
chrI	157907	157908
chrI	158064	158065
chrI	158231	158232
chrI	158397	158398
chrI	158563	158564
chrI	158841	158842
chrI	159001	159002
chrI	159161	159162
chrI	159322	159323
chrI	159652	159653
chrI	159950	159951
chrI	166208	166209
chrI	166390	166391
chrI	166587	166588
chrI	166758	166759
chrI	166940	166941
chrI	167152	167153
chrI	167313	167314
chrI	167594	167595
chrI	167760	167761
chrI	167917	167918
chrI	168097	168098
chrI	168252	168253
chrI	168411	168412
chrI	168566	168567
chrI	168725	168726
chrI	168905	168906
chrI	169190	169191
chrI	169371	169372
chrI	169539	169540
chrI	169843	169844
chrI	170035	170036
chrI	170303	170304
chrI	170483	170484
chrI	170632	170633
chrI	170800	170801
chrI	170968	170969
chrI	171134	171135
chrI	171286	171287
chrI	171461	171462
chrI	171628	171629
chrI	172057	172058
chrI	172231	172232
chrI	172449	172450
chrI	172614	172615
chrI	172797	172798
chrI	172966	172967
chrI	173129	173130
chrI	173414	173415
chrI	173595	173596
chrI	173877	173878
chrI	174227	174228
chrI	174396	174397
chrI	174546	174547
chrI	174707	174708
chrI	174896	174897
chrI	175052	175053
chrI	175269	175270
chrI	175447	175448
chrI	175608	175609
chrI	175780	175781
chrI	176072	176073
chrI	176329	176330
chrI	176538	176539
chrI	176766	176767
chrI	176926	176927
chrI	177150	177151
chrI	177324	177325
chrI	177528	177529
chrI	177722	177723
chrI	177923	177924
chrI	178152	178153
chrI	178346	178347
chrI	178502	178503
chrI	178671	178672
chrI	178827	178828
chrI	179007	179008
chrI	179163	179164
chrI	179319	179320
chrI	179488	179489
chrI	179647	179648
chrI	179829	179830
chrI	180011	180012
chrI	180199	180200
chrI	180371	180372
chrI	180540	180541
chrI	180721	180722
chrI	180897	180898
chrI	181076	181077
chrI	181305	181306
chrI	181490	181491
chrI	181652	181653
chrI	181814	181815
chrI	181990	181991
chrI	182149	182150
chrI	182334	182335
chrI	183611	183612
chrI	183802	183803
chrI	184015	184016
chrI	184222	184223
chrI	184371	184372
chrI	184561	184562
chrI	184810	184811
chrI	184979	184980
chrI	185131	185132
chrI	185312	185313
chrI	185464	185465
chrI	185622	185623
chrI	185872	185873
chrI	186038	186039
chrI	186191	186192
chrI	186380	186381
chrI	186545	186546
chrI	186743	186744
chrI	186939	186940
chrI	187122	187123
chrI	187274	187275
chrI	187525	187526
chrI	187824	187825
chrI	188024	188025
chrI	188209	188210
chrI	188349	188350
chrI	188569	188570
chrI	188804	188805
chrI	188958	188959
chrI	189148	189149
chrI	189964	189965
chrI	190173	190174
chrI	190434	190435
chrI	190599	190600
chrI	190747	190748
chrI	190947	190948
chrI	191096	191097
chrI	191342	191343
chrI	191545	191546
chrI	191715	191716
chrI	191886	191887
chrI	192073	192074
chrI	192238	192239
chrI	192557	192558
chrI	192719	192720
chrI	192888	192889
chrI	193050	193051
chrI	193211	193212
chrI	193519	193520
chrI	193830	193831
chrI	194022	194023
chrI	194291	194292
chrI	194443	194444
chrI	194754	194755
chrI	194937	194938
chrI	195123	195124
chrI	195311	195312
chrI	195522	195523
chrI	195693	195694
chrI	195983	195984
chrI	196197	196198
chrI	196408	196409
chrI	196559	196560
chrI	196767	196768
chrI	197047	197048
chrI	197268	197269
chrI	197444	197445
chrI	197595	197596
chrI	197770	197771
chrI	197973	197974
chrI	198151	198152
chrI	198326	198327
chrI	198524	198525
chrI	198721	198722
chrI	198896	198897
chrI	199073	199074
chrI	199232	199233
chrI	199394	199395
chrI	199602	199603
chrI	199792	199793
chrI	199964	199965
chrI	200122	200123
chrI	200306	200307
chrI	200588	200589
chrI	200740	200741
chrI	200928	200929
chrI	201231	201232
chrI	201400	201401
chrI	201560	201561
chrI	201733	201734
chrI	201903	201904
chrI	202087	202088
chrI	202241	202242
chrI	202424	202425
chrI	202584	202585
chrI	202734	202735
chrI	202903	202904
chrI	203085	203086
chrI	203245	203246
chrI	203400	203401
chrI	203647	203648
chrI	203878	203879
chrI	204032	204033
chrI	204219	204220
chrI	204690	204691
chrI	204918	204919
chrI	205554	205555
chrI	205724	205725
chrI	205923	205924
chrI	206234	206235
chrI	206391	206392
chrI	206560	206561
chrI	206849	206850
chrI	207059	207060
chrI	207234	207235
chrI	207413	207414
chrI	207618	207619
chrI	207768	207769
chrI	207934	207935
chrI	208118	208119
chrI	208410	208411
chrI	208717	208718
chrI	208871	208872
chrI	209183	209184
chrI	210043	210044
chrI	210193	210194
chrI	210400	210401
chrI	210620	210621
chrI	210860	210861
chrI	211043	211044
chrI	211223	211224
chrI	211894	211895
chrI	212093	212094
chrI	212286	212287
chrI	213477	213478
chrI	213628	213629
chrI	215797	215798
chrI	215988	215989
chrI	219014	219015
chrI	219197	219198
chrI	219376	219377
chrI	219568	219569
chrI	219732	219733
chrI	220074	220075
chrI	220242	220243
chrI	220452	220453
chrI	220620	220621
chrI	220776	220777
chrI	221271	221272
chrI	221423	221424
chrI	221745	221746
chrI	221914	221915
chrI	222083	222084
chrI	222247	222248
chrI	222440	222441
chrI	222756	222757
chrI	222979	222980
chrI	223271	223272
chrI	223590	223591
chrI	223828	223829
chrI	224682	224683
chrI	224867	224868
chrI	225127	225128
chrI	225462	225463
chrI	225612	225613
chrI	225810	225811
chrI	226341	226342
chrI	226492	226493
chrI	226748	226749
chrI	226997	226998
chrI	227164	227165
chrI	227316	227317
chrI	227467	227468
chrI	227638	227639
chrI	227792	227793
chrI	227953	227954
chrI	228118	228119
chrI	228267	228268
chrI	228440	228441
chrI	228605	228606
chrI	228980	228981
chrI	229259	229260
chrI	229510	229511
chrI	229745	229746
chrI	229917	229918
chrII	182	183
chrII	342	343
chrII	516	517
chrII	828	829
chrII	1077	1078
chrII	1260	1261
chrII	1491	1492
chrII	1780	1781
chrII	2037	2038
chrII	2191	2192
chrII	4832	4833
chrII	5688	5689
chrII	5865	5866
chrII	6108	6109
chrII	6358	6359
chrII	6597	6598
chrII	6765	6766
chrII	6920	6921
chrII	7075	7076
chrII	7321	7322
chrII	7623	7624
chrII	7807	7808
chrII	8119	8120
chrII	8393	8394
chrII	8563	8564
chrII	9552	9553
chrII	9720	9721
chrII	9904	9905
chrII	10063	10064
chrII	10210	10211
chrII	10307	10308
chrII	10425	10426
chrII	10692	10693
chrII	10868	10869
chrII	11036	11037
chrII	11223	11224
chrII	11381	11382
chrII	11562	11563
chrII	11890	11891
chrII	12191	12192
chrII	12419	12420
chrII	12569	12570
chrII	12733	12734
chrII	12886	12887
chrII	13042	13043
chrII	13243	13244
chrII	13617	13618
chrII	13802	13803
chrII	14106	14107
chrII	14276	14277
chrII	14437	14438
chrII	14585	14586
chrII	14846	14847
chrII	15076	15077
chrII	15266	15267
chrII	15467	15468
chrII	15627	15628
chrII	15786	15787
chrII	15947	15948
chrII	16120	16121
chrII	16431	16432
chrII	16868	16869
chrII	17028	17029
chrII	17185	17186
chrII	17493	17494
chrII	17651	17652
chrII	17826	17827
chrII	18116	18117
chrII	18277	18278
chrII	18455	18456
chrII	18632	18633
chrII	18803	18804
chrII	18961	18962
chrII	19115	19116
chrII	19334	19335
chrII	19546	19547
chrII	19758	19759
chrII	19907	19908
chrII	20069	20070
chrII	20221	20222
chrII	20375	20376
chrII	20540	20541
chrII	20696	20697
chrII	20844	20845
chrII	21007	21008
chrII	21192	21193
chrII	21426	21427
chrII	21607	21608
chrII	21783	21784
chrII	21933	21934
chrII	22138	22139
chrII	22380	22381
chrII	22536	22537
chrII	22699	22700
chrII	22854	22855
chrII	23012	23013
chrII	23175	23176
chrII	23337	23338
chrII	23495	23496
chrII	23676	23677
chrII	23976	23977
chrII	24114	24115
chrII	24279	24280
chrII	24443	24444
chrII	24613	24614
chrII	24784	24785
chrII	24950	24951
chrII	25109	25110
chrII	25309	25310
chrII	25465	25466
chrII	25632	25633
chrII	25919	25920
chrII	26129	26130
chrII	26369	26370
chrII	26551	26552
chrII	26813	26814
chrII	26985	26986
chrII	27261	27262
chrII	27429	27430
chrII	27595	27596
chrII	27800	27801
chrII	27960	27961
chrII	28091	28092
chrII	28309	28310
chrII	28512	28513
chrII	28707	28708
chrII	29052	29053
chrII	29209	29210
chrII	29384	29385
chrII	36346	36347
chrII	36517	36518
chrII	36701	36702
chrII	36871	36872
chrII	37048	37049
chrII	37196	37197
chrII	37355	37356
chrII	37516	37517
chrII	37800	37801
chrII	37976	37977
chrII	38188	38189
chrII	38362	38363
chrII	38553	38554
chrII	39104	39105
chrII	39292	39293
chrII	39425	39426
chrII	39570	39571
chrII	39753	39754
chrII	39971	39972
chrII	40129	40130
chrII	40292	40293
chrII	40448	40449
chrII	40729	40730
chrII	40906	40907
chrII	41077	41078
chrII	41233	41234
chrII	41393	41394
chrII	41547	41548
chrII	41704	41705
chrII	41871	41872
chrII	42040	42041
chrII	42225	42226
chrII	42396	42397
chrII	42590	42591
chrII	42769	42770
chrII	42946	42947
chrII	43238	43239
chrII	43402	43403
chrII	43573	43574
chrII	43725	43726
chrII	43881	43882
chrII	44069	44070
chrII	44239	44240
chrII	44406	44407
chrII	44566	44567
chrII	44739	44740
chrII	44904	44905
chrII	45172	45173
chrII	45361	45362
chrII	45602	45603
chrII	45748	45749
chrII	45990	45991
chrII	46221	46222
chrII	46574	46575
chrII	46740	46741
chrII	46901	46902
chrII	47079	47080
chrII	47305	47306
chrII	47473	47474
chrII	47655	47656
chrII	47840	47841
chrII	48027	48028
chrII	48201	48202
chrII	48363	48364
chrII	48526	48527
chrII	48769	48770
chrII	48944	48945
chrII	49132	49133
chrII	49285	49286
chrII	49526	49527
chrII	49699	49700
chrII	49840	49841
chrII	50004	50005
chrII	50154	50155
chrII	50350	50351
chrII	50516	50517
chrII	50859	50860
chrII	51049	51050
chrII	51223	51224
chrII	51385	51386
chrII	51536	51537
chrII	51727	51728
chrII	51924	51925
chrII	52195	52196
chrII	52433	52434
chrII	52608	52609
chrII	52839	52840
chrII	53134	53135
chrII	53292	53293
chrII	53511	53512
chrII	53675	53676
chrII	53826	53827
chrII	54060	54061
chrII	54310	54311
chrII	54476	54477
chrII	54662	54663
chrII	54882	54883
chrII	55108	55109
chrII	55507	55508
chrII	55813	55814
chrII	56103	56104
chrII	56417	56418
chrII	56702	56703
chrII	56909	56910
chrII	57081	57082
chrII	57360	57361
chrII	57514	57515
chrII	57872	57873
chrII	58073	58074
chrII	58287	58288
chrII	58490	58491
chrII	58779	58780
chrII	58952	58953
chrII	59121	59122
chrII	59307	59308
chrII	59489	59490
chrII	59662	59663
chrII	59815	59816
chrII	60050	60051
chrII	60336	60337
chrII	60489	60490
chrII	60702	60703
chrII	60948	60949
chrII	61152	61153
chrII	61326	61327
chrII	61621	61622
chrII	61769	61770
chrII	61933	61934
chrII	62086	62087
chrII	62233	62234
chrII	62395	62396
chrII	62578	62579
chrII	62845	62846
chrII	63004	63005
chrII	63153	63154
chrII	63389	63390
chrII	63646	63647
chrII	63826	63827
chrII	64009	64010
chrII	64314	64315
chrII	64480	64481
chrII	64787	64788
chrII	65043	65044
chrII	65227	65228
chrII	65470	65471
chrII	65664	65665
chrII	65878	65879
chrII	66038	66039
chrII	66197	66198
chrII	66369	66370
chrII	66562	66563
chrII	66733	66734
chrII	66960	66961
chrII	67224	67225
chrII	67388	67389
chrII	67562	67563
chrII	67814	67815
chrII	67978	67979
chrII	68367	68368
chrII	68639	68640
chrII	68927	68928
chrII	69081	69082
chrII	69259	69260
chrII	69427	69428
chrII	69705	69706
chrII	69866	69867
chrII	70040	70041
chrII	70214	70215
chrII	70572	70573
chrII	70736	70737
chrII	70903	70904
chrII	71052	71053
chrII	71292	71293
chrII	71536	71537
chrII	71686	71687
chrII	71876	71877
chrII	72039	72040
chrII	72201	72202
chrII	72358	72359
chrII	72524	72525
chrII	72692	72693
chrII	72848	72849
chrII	73019	73020
chrII	73173	73174
chrII	73329	73330
chrII	73484	73485
chrII	73658	73659
chrII	73807	73808
chrII	73954	73955
chrII	74129	74130
chrII	74286	74287
chrII	74457	74458
chrII	74629	74630
chrII	74898	74899
chrII	75168	75169
chrII	75346	75347
chrII	75509	75510
chrII	75663	75664
chrII	75820	75821
chrII	75978	75979
chrII	76132	76133
chrII	76379	76380
chrII	76568	76569
chrII	76749	76750
chrII	77010	77011
chrII	77189	77190
chrII	77352	77353
chrII	77564	77565
chrII	77809	77810
chrII	77976	77977
chrII	78137	78138
chrII	78284	78285
chrII	78587	78588
chrII	78927	78928
chrII	79224	79225
chrII	79401	79402
chrII	79588	79589
chrII	79766	79767
chrII	79932	79933
chrII	80124	80125
chrII	80328	80329
chrII	80489	80490
chrII	80658	80659
chrII	80912	80913
chrII	81133	81134
chrII	81283	81284
chrII	81435	81436
chrII	81605	81606
chrII	81759	81760
chrII	81915	81916
chrII	82069	82070
chrII	82234	82235
chrII	82478	82479
chrII	82649	82650
chrII	82798	82799
chrII	82959	82960
chrII	83122	83123
chrII	83299	83300
chrII	83545	83546
chrII	83827	83828
chrII	84002	84003
chrII	84175	84176
chrII	84330	84331
chrII	84495	84496
chrII	84666	84667
chrII	84834	84835
chrII	85006	85007
chrII	85282	85283
chrII	85526	85527
chrII	85752	85753
chrII	85912	85913
chrII	86195	86196
chrII	86360	86361
chrII	86531	86532
chrII	86715	86716
chrII	86876	86877
chrII	87043	87044
chrII	87217	87218
chrII	87360	87361
chrII	87524	87525
chrII	87698	87699
chrII	87997	87998
chrII	88290	88291
chrII	88443	88444
chrII	88988	88989
chrII	89184	89185
chrII	89352	89353
chrII	89572	89573
chrII	89921	89922
chrII	90087	90088
chrII	90255	90256
chrII	90368	90369
chrII	90654	90655
chrII	90786	90787
chrII	90982	90983
chrII	91146	91147
chrII	91434	91435
chrII	91597	91598
chrII	91762	91763
chrII	91910	91911
chrII	92093	92094
chrII	92229	92230
chrII	92347	92348
chrII	92508	92509
chrII	92675	92676
chrII	92862	92863
chrII	93119	93120
chrII	93293	93294
chrII	93563	93564
chrII	93734	93735
chrII	93911	93912
chrII	94160	94161
chrII	94418	94419
chrII	94594	94595
chrII	94749	94750
chrII	94904	94905
chrII	95204	95205
chrII	95369	95370
chrII	95526	95527
chrII	95698	95699
chrII	95858	95859
chrII	96040	96041
chrII	96311	96312
chrII	96489	96490
chrII	96660	96661
chrII	96837	96838
chrII	97138	97139
chrII	97383	97384
chrII	97656	97657
chrII	97829	97830
chrII	98128	98129
chrII	98302	98303
chrII	98457	98458
chrII	98616	98617
chrII	98897	98898
chrII	99087	99088
chrII	99393	99394
chrII	99559	99560
chrII	99719	99720
chrII	99882	99883
chrII	100039	100040
chrII	100321	100322
chrII	100481	100482
chrII	100780	100781
chrII	100946	100947
chrII	101090	101091
chrII	101248	101249
chrII	101588	101589
chrII	101839	101840
chrII	102012	102013
chrII	102176	102177
chrII	102342	102343
chrII	102505	102506
chrII	102816	102817
chrII	102977	102978
chrII	103226	103227
chrII	103477	103478
chrII	103634	103635
chrII	103833	103834
chrII	104049	104050
chrII	104208	104209
chrII	104360	104361
chrII	104707	104708
chrII	104892	104893
chrII	105049	105050
chrII	105259	105260
chrII	105434	105435
chrII	105605	105606
chrII	105761	105762
chrII	105954	105955
chrII	106199	106200
chrII	106419	106420
chrII	106594	106595
chrII	106888	106889
chrII	107029	107030
chrII	107195	107196
chrII	107378	107379
chrII	107631	107632
chrII	107857	107858
chrII	108044	108045
chrII	108194	108195
chrII	108364	108365
chrII	108512	108513
chrII	108694	108695
chrII	108863	108864
chrII	109050	109051
chrII	109252	109253
chrII	109566	109567
chrII	109737	109738
chrII	109917	109918
chrII	110086	110087
chrII	110265	110266
chrII	110451	110452
chrII	110663	110664
chrII	110786	110787
chrII	110953	110954
chrII	111098	111099
chrII	111378	111379
chrII	111553	111554
chrII	111706	111707
chrII	111865	111866
chrII	112162	112163
chrII	112333	112334
chrII	112639	112640
chrII	112817	112818
chrII	113002	113003
chrII	113164	113165
chrII	113333	113334
chrII	113624	113625
chrII	113793	113794
chrII	113955	113956
chrII	114265	114266
chrII	114454	114455
chrII	114768	114769
chrII	114932	114933
chrII	115205	115206
chrII	115428	115429
chrII	115594	115595
chrII	115779	115780
chrII	115960	115961
chrII	116240	116241
chrII	116421	116422
chrII	116590	116591
chrII	116774	116775
chrII	117077	117078
chrII	117237	117238
chrII	117383	117384
chrII	117570	117571
chrII	117748	117749
chrII	117906	117907
chrII	118066	118067
chrII	118224	118225
chrII	118375	118376
chrII	118535	118536
chrII	118714	118715
chrII	118887	118888
chrII	119052	119053
chrII	119258	119259
chrII	119421	119422
chrII	119626	119627
chrII	119866	119867
chrII	120058	120059
chrII	120259	120260
chrII	120428	120429
chrII	120602	120603
chrII	120786	120787
chrII	121044	121045
chrII	121333	121334
chrII	121512	121513
chrII	121677	121678
chrII	121835	121836
chrII	122035	122036
chrII	122291	122292
chrII	122457	122458
chrII	122666	122667
chrII	122826	122827
chrII	123001	123002
chrII	123175	123176
chrII	123453	123454
chrII	123646	123647
chrII	123900	123901
chrII	124058	124059
chrII	124214	124215
chrII	124358	124359
chrII	124539	124540
chrII	124708	124709
chrII	125012	125013
chrII	125186	125187
chrII	125346	125347
chrII	125493	125494
chrII	125822	125823
chrII	125983	125984
chrII	126277	126278
chrII	126458	126459
chrII	126612	126613
chrII	126974	126975
chrII	127126	127127
chrII	127294	127295
chrII	127455	127456
chrII	127719	127720
chrII	127898	127899
chrII	128163	128164
chrII	128319	128320
chrII	128481	128482
chrII	128777	128778
chrII	129032	129033
chrII	129195	129196
chrII	129393	129394
chrII	129551	129552
chrII	129701	129702
chrII	129915	129916
chrII	130084	130085
chrII	130294	130295
chrII	130516	130517
chrII	130669	130670
chrII	130878	130879
chrII	131047	131048
chrII	131284	131285
chrII	131451	131452
chrII	131735	131736
chrII	131903	131904
chrII	132087	132088
chrII	132391	132392
chrII	132531	132532
chrII	132726	132727
chrII	132897	132898
chrII	133050	133051
chrII	133217	133218
chrII	133402	133403
chrII	133649	133650
chrII	133807	133808
chrII	133976	133977
chrII	134136	134137
chrII	134331	134332
chrII	134617	134618
chrII	134787	134788
chrII	135089	135090
chrII	135247	135248
chrII	135423	135424
chrII	135595	135596
chrII	135757	135758
chrII	136032	136033
chrII	136310	136311
chrII	136485	136486
chrII	136653	136654
chrII	136846	136847
chrII	137007	137008
chrII	137168	137169
chrII	137322	137323
chrII	137666	137667
chrII	137854	137855
chrII	138122	138123
chrII	138339	138340
chrII	138497	138498
chrII	138845	138846
chrII	138992	138993
chrII	139185	139186
chrII	139360	139361
chrII	139539	139540
chrII	139715	139716
chrII	139926	139927
chrII	140050	140051
chrII	140282	140283
chrII	140409	140410
chrII	140682	140683
chrII	140893	140894
chrII	141196	141197
chrII	141353	141354
chrII	141527	141528
chrII	141798	141799
chrII	141969	141970
chrII	142125	142126
chrII	142285	142286
chrII	142421	142422
chrII	142607	142608
chrII	142782	142783
chrII	143062	143063
chrII	143217	143218
chrII	143410	143411
chrII	143516	143517
chrII	143670	143671
chrII	143978	143979
chrII	144158	144159
chrII	144306	144307
chrII	144583	144584
chrII	144742	144743
chrII	144897	144898
chrII	145055	145056
chrII	145206	145207
chrII	145329	145330
chrII	145505	145506
chrII	145668	145669
chrII	145845	145846
chrII	146077	146078
chrII	146248	146249
chrII	146411	146412
chrII	146569	146570
chrII	146832	146833
chrII	147090	147091
chrII	147264	147265
chrII	147467	147468
chrII	147591	147592
chrII	147892	147893
chrII	148042	148043
chrII	148205	148206
chrII	148503	148504
chrII	148806	148807
chrII	148976	148977
chrII	149280	149281
chrII	149449	149450
chrII	149659	149660
chrII	149822	149823
chrII	149976	149977
chrII	150131	150132
chrII	150285	150286
chrII	150458	150459
chrII	150606	150607
chrII	150772	150773
chrII	150941	150942
chrII	151122	151123
chrII	151405	151406
chrII	151563	151564
chrII	151728	151729
chrII	151895	151896
chrII	152051	152052
chrII	152211	152212
chrII	152389	152390
chrII	152583	152584
chrII	152919	152920
chrII	153079	153080
chrII	153244	153245
chrII	153432	153433
chrII	153552	153553
chrII	153887	153888
chrII	154067	154068
chrII	154255	154256
chrII	154415	154416
chrII	154587	154588
chrII	154772	154773
chrII	155186	155187
chrII	155350	155351
chrII	155521	155522
chrII	155690	155691
chrII	155963	155964
chrII	156182	156183
chrII	156440	156441
chrII	156609	156610
chrII	156887	156888
chrII	157049	157050
chrII	157200	157201
chrII	157369	157370
chrII	157533	157534
chrII	157683	157684
chrII	157843	157844
chrII	158022	158023
chrII	158179	158180
chrII	158343	158344
chrII	158631	158632
chrII	158789	158790
chrII	158963	158964
chrII	159260	159261
chrII	159432	159433
chrII	159593	159594
chrII	159829	159830
chrII	160076	160077
chrII	160239	160240
chrII	160418	160419
chrII	160574	160575
chrII	160873	160874
chrII	161037	161038
chrII	161200	161201
chrII	161362	161363
chrII	161646	161647
chrII	161816	161817
chrII	161982	161983
chrII	162162	162163
chrII	162335	162336
chrII	162526	162527
chrII	162792	162793
chrII	163063	163064
chrII	163214	163215
chrII	163382	163383
chrII	163531	163532
chrII	163671	163672
chrII	163853	163854
chrII	164025	164026
chrII	164147	164148
chrII	164456	164457
chrII	164622	164623
chrII	164804	164805
chrII	165048	165049
chrII	165219	165220
chrII	165437	165438
chrII	165683	165684
chrII	165920	165921
chrII	166127	166128
chrII	166495	166496
chrII	166676	166677
chrII	166792	166793
chrII	167104	167105
chrII	167293	167294
chrII	167582	167583
chrII	167751	167752
chrII	168013	168014
chrII	168177	168178
chrII	168357	168358
chrII	168532	168533
chrII	168716	168717
chrII	168829	168830
chrII	168946	168947
chrII	169230	169231
chrII	169518	169519
chrII	169672	169673
chrII	169827	169828
chrII	170032	170033
chrII	170285	170286
chrII	170544	170545
chrII	170700	170701
chrII	170875	170876
chrII	170975	170976
chrII	171153	171154
chrII	171414	171415
chrII	171560	171561
chrII	171726	171727
chrII	172002	172003
chrII	172163	172164
chrII	172319	172320
chrII	172475	172476
chrII	172639	172640
chrII	172803	172804
chrII	172956	172957
chrII	173119	173120
chrII	173277	173278
chrII	173541	173542
chrII	173707	173708
chrII	173962	173963
chrII	174145	174146
chrII	174298	174299
chrII	174461	174462
chrII	174740	174741
chrII	174915	174916
chrII	175087	175088
chrII	175250	175251
chrII	175409	175410
chrII	175570	175571
chrII	175769	175770
chrII	176033	176034
chrII	176221	176222
chrII	176500	176501
chrII	176673	176674
chrII	176830	176831
chrII	176995	176996
chrII	177151	177152
chrII	177326	177327
chrII	177476	177477
chrII	177641	177642
chrII	177793	177794
chrII	177962	177963
chrII	178131	178132
chrII	178301	178302
chrII	178472	178473
chrII	178646	178647
chrII	178860	178861
chrII	179104	179105
chrII	179260	179261
chrII	179481	179482
chrII	179679	179680
chrII	179885	179886
chrII	180299	180300
chrII	180476	180477
chrII	180647	180648
chrII	180799	180800
chrII	180960	180961
chrII	181124	181125
chrII	181292	181293
chrII	181548	181549
chrII	181701	181702
chrII	181832	181833
chrII	181999	182000
chrII	182280	182281
chrII	182441	182442
chrII	182612	182613
chrII	182767	182768
chrII	182923	182924
chrII	183085	183086
chrII	183254	183255
chrII	183403	183404
chrII	183574	183575
chrII	183734	183735
chrII	183924	183925
chrII	184074	184075
chrII	184284	184285
chrII	184449	184450
chrII	184632	184633
chrII	184806	184807
chrII	184977	184978
chrII	185155	185156
chrII	185344	185345
chrII	185530	185531
chrII	185716	185717
chrII	185887	185888
chrII	186071	186072
chrII	186217	186218
chrII	186394	186395
chrII	186667	186668
chrII	186851	186852
chrII	187029	187030
chrII	187218	187219
chrII	187396	187397
chrII	187562	187563
chrII	187719	187720
chrII	187881	187882
chrII	188040	188041
chrII	188252	188253
chrII	188484	188485
[truncated: 57,040 more rows]

## Sheet: H2A.Z islands
H2A.Z islands
chrI	7863	11688
chrI	16464	19440
chrI	20175	21714
chrI	41907	44484
chrI	56154	58392
chrI	135510	137226
chrI	179223	182949
chrI	186525	188388
chrI	190740	192987
chrI	207684	209262
chrII	27711	29952
chrII	38949	41214
chrII	48027	50007
chrII	110055	111729
chrII	136356	138297
chrII	275238	277173
chrII	287808	289599
chrII	310242	311898
chrII	381621	383616
chrII	416772	418770
chrII	471753	474576
chrII	532155	534096
chrII	537522	540342
chrII	608745	610749
chrII	699105	702858
chrII	759852	761649
chrII	783684	787365
chrIII	40281	42303
chrIII	73287	76602
chrIII	103062	104724
chrIII	205332	206955
chrIII	222897	224646
chrIV	15852	18183
chrIV	20838	23217
chrIV	59598	61752
chrIV	64767	66399
chrIV	84051	86481
chrIV	299646	301641
chrIV	302262	304284
chrIV	375168	376677
chrIV	407058	410199
chrIV	421944	424923
chrIV	461961	464949
chrIV	545103	546681
chrIV	702234	704646
chrIV	794247	795789
chrIV	847521	849495
chrIV	903321	905301
chrIV	1071234	1072857
chrIV	1275075	1276779
chrIV	1278777	1280565
chrIV	1333353	1335339
chrIV	1365654	1367910
chrIV	1384197	1387170
chrIV	1469193	1471083
chrIV	1513632	1515891
chrV	10458	13599
chrV	24903	28047
chrV	135717	138003
chrV	158973	160491
chrV	171579	176919
chrV	186894	188739
chrV	270918	272937
chrV	326880	328581
chrV	347646	349605
chrV	371652	373401
chrV	400707	402708
chrVI	47367	49488
chrVI	99660	101472
chrVI	109197	113385
chrVI	134931	137226
chrVI	166965	170280
chrVI	193368	195585
chrVI	199284	201981
chrVI	204417	206187
chrVI	206391	208410
chrVI	255720	257220
chrVI	259764	262614
chrVII	106932	108951
chrVII	153483	156624
chrVII	215682	217287
chrVII	234558	236076
chrVII	358056	359883
chrVII	412656	415251
chrVII	510240	512415
chrVII	580095	582576
chrVII	592830	595251
chrVII	621426	624738
chrVII	651285	654249
chrVII	756267	758037
chrVII	779547	782319
chrVII	842436	843939
chrVII	938547	940047
chrVII	1003809	1006578
chrVII	1016769	1019553
chrVII	1064526	1067496
chrVII	1068702	1070694
chrVIII	10425	12174
chrVIII	193905	195417
chrVIII	217479	219078
chrVIII	314274	316671
chrVIII	340941	342885
chrVIII	359352	361125
chrVIII	411729	413883
chrVIII	453963	455499
chrVIII	464094	467235
chrVIII	501159	502677
chrVIII	518892	520596
chrIX	29949	32172
chrIX	35892	37800
chrIX	46899	48918
chrIX	88122	90228
chrIX	92016	94959
chrIX	164799	166455
chrIX	178866	180948
chrIX	194877	197151
chrIX	226260	228441
chrIX	238632	241437
chrIX	336594	338883
chrIX	374007	375711
chrIX	405315	408294
chrIX	408945	412269
chrIX	414693	416334
chrIX	424077	427575
chrIX	429021	430977
chrX	20352	21960
chrX	28035	29670
chrX	48891	51141
chrX	81411	84816
chrX	115305	118032
chrX	141384	144093
chrX	179850	182070
chrX	190236	193017
chrX	219345	221328
chrX	255792	258315
chrX	277353	279663
chrX	304623	307584
chrX	312516	314073
chrX	314718	318027
chrX	332739	334425
chrX	356811	358344
chrX	374853	378348
chrX	397110	398622
chrX	413217	416166
chrX	430995	433662
chrX	448914	450972
chrX	458976	460815
chrX	466872	468576
chrX	469503	472425
chrX	495828	498009
chrX	502371	504996
chrX	528459	530037
chrX	554508	556395
chrX	571965	574098
chrX	578571	580191
chrX	581046	584922
chrX	609615	612756
chrX	636006	639150
chrX	639894	642228
chrX	675600	677277
chrX	708684	712362
chrX	715968	718551
chrXI	11430	14004
chrXI	30402	32115
chrXI	112788	115758
chrXI	136239	137895
chrXI	145254	146949
chrXI	152676	156000
chrXI	184539	186405
chrXI	388638	390501
chrXI	454158	457629
chrXI	462711	464325
chrXI	477639	479334
chrXI	513573	515766
chrXI	526011	528465
chrXI	598323	600300
chrXI	631116	633396
chrXII	24861	27465
chrXII	28266	30015
chrXII	92589	95064
chrXII	98784	100491
chrXII	192597	194829
chrXII	227781	231957
chrXII	248328	250179
chrXII	273219	275724
chrXII	384042	386082
chrXII	390309	391920
chrXII	415224	418014
chrXII	424176	426984
chrXII	551694	554484
chrXII	602244	604215
chrXII	744525	748053
chrXII	777624	779679
chrXII	791865	794004
chrXII	829563	831756
chrXII	848295	850515
chrXII	852996	855894
chrXII	986817	988671
chrXIII	132054	134247
chrXIII	191892	195225
chrXIII	306357	309333
chrXIII	320376	322077
chrXIII	369777	372516
chrXIII	386688	388407
chrXIII	396411	397983
chrXIII	492849	495630
chrXIII	512031	513597
chrXIII	544365	546387
chrXIII	567183	569409
chrXIII	609492	612462
chrXIII	627648	629415
chrXIII	654690	656286
chrXIII	675204	677484
chrXIV	121308	123093
chrXIV	382380	383883
chrXIV	406770	408456
chrXIV	465279	467616
chrXIV	541755	543441
chrXIV	605724	608187
chrXIV	614493	616221
chrXIV	726471	728745
chrXIV	762870	765432
chrXIV	768717	771105
chrXV	4350	6081
chrXV	7959	10182
chrXV	13251	16164
chrXV	16647	19209
chrXV	47511	49155
chrXV	145977	147678
chrXV	161937	164667
chrXV	165588	167334
chrXV	224769	226872
chrXV	233226	235122
chrXV	241155	242781
chrXV	273537	275118
chrXV	331071	333324
chrXV	347172	350070
chrXV	385212	386763
chrXV	435897	438714
chrXV	512667	515274
chrXV	647925	649887
chrXV	664380	667977
chrXV	700605	702750
chrXV	761055	762636
chrXV	803199	805005
chrXV	844416	846267
chrXV	868740	870960
chrXV	1009533	1011087
chrXV	1043202	1045161
chrXV	1053489	1055424
chrXV	1057689	1060536
chrXVI	29082	30870
chrXVI	62859	64704
chrXVI	127419	130563
chrXVI	192969	196458
chrXVI	363399	365115
chrXVI	555543	559020
chrXVI	566409	569385
chrXVI	588435	591579
chrXVI	592842	595002
chrXVI	614094	616716
chrXVI	681150	682821
chrXVI	876342	879102
chrXVI	922635	924831

## Sheet: SWR preferred at 15 min
SWR preferred nucleosomes at 15 min (start positions)
chrI	799	800
chrI	5732	5733
chrI	16916	16917
chrI	17963	17964
chrI	18979	18980
chrI	23716	23717
chrI	28093	28094
chrI	29639	29640
chrI	55738	55739
chrI	73804	73805
chrI	86453	86454
chrI	88446	88447
chrI	99143	99144
chrI	101534	101535
chrI	110914	110915
chrI	122525	122526
chrI	124285	124286
chrI	126771	126772
chrI	134592	134593
chrI	136282	136283
chrI	136847	136848
chrI	143231	143232
chrI	150902	150903
chrI	151074	151075
chrI	151460	151461
chrI	168411	168412
chrI	172231	172232
chrI	175780	175781
chrI	176072	176073
chrI	179007	179008
chrI	180199	180200
chrI	180897	180898
chrI	182334	182335
chrI	185872	185873
chrI	186380	186381
chrI	186743	186744
chrI	187122	187123
chrI	192557	192558
chrI	197444	197445
chrI	197973	197974
chrI	199792	199793
chrI	208717	208718
chrII	14106	14107
chrII	21783	21784
chrII	71536	71537
chrII	71686	71687
chrII	80912	80913
chrII	94418	94419
chrII	96311	96312
chrII	105259	105260
chrII	110663	110664
chrII	122291	122292
chrII	122457	122458
chrII	127719	127720
chrII	132087	132088
chrII	147591	147592
chrII	154255	154256
chrII	155521	155522
chrII	157683	157684
chrII	161362	161363
chrII	162792	162793
chrII	177793	177794
chrII	181292	181293
chrII	183254	183255
chrII	184074	184075
chrII	185530	185531
chrII	185716	185717
chrII	191651	191652
chrII	198210	198211
chrII	198639	198640
chrII	209336	209337
chrII	218777	218778
chrII	228924	228925
chrII	233185	233186
chrII	237663	237664
chrII	241620	241621
chrII	267239	267240
chrII	270657	270658
chrII	273910	273911
chrII	274100	274101
chrII	274273	274274
chrII	276132	276133
chrII	280612	280613
chrII	283399	283400
chrII	290474	290475
chrII	305721	305722
chrII	307533	307534
chrII	308591	308592
chrII	315494	315495
chrII	316952	316953
chrII	317116	317117
chrII	317743	317744
chrII	326014	326015
chrII	329622	329623
chrII	330439	330440
chrII	337681	337682
chrII	339296	339297
chrII	342817	342818
chrII	347026	347027
chrII	349746	349747
chrII	351552	351553
chrII	353871	353872
chrII	366181	366182
chrII	381777	381778
chrII	382286	382287
chrII	389823	389824
chrII	390425	390426
chrII	395032	395033
chrII	402996	402997
chrII	404304	404305
chrII	407102	407103
chrII	407817	407818
chrII	414872	414873
chrII	416965	416966
chrII	417308	417309
chrII	418023	418024
chrII	422123	422124
chrII	434260	434261
chrII	441223	441224
chrII	445477	445478
chrII	479268	479269
chrII	481162	481163
chrII	486903	486904
chrII	488443	488444
chrII	488883	488884
chrII	494260	494261
chrII	494436	494437
chrII	497095	497096
chrII	507859	507860
chrII	509565	509566
chrII	510382	510383
chrII	514463	514464
chrII	514622	514623
chrII	515608	515609
chrII	526454	526455
chrII	537667	537668
chrII	538157	538158
chrII	546303	546304
chrII	548990	548991
chrII	578476	578477
chrII	583757	583758
chrII	584739	584740
chrII	586507	586508
chrII	588597	588598
chrII	594760	594761
chrII	597806	597807
chrII	623755	623756
chrII	631861	631862
chrII	639504	639505
chrII	648072	648073
chrII	653279	653280
chrII	658079	658080
chrII	669035	669036
chrII	670452	670453
chrII	671281	671282
chrII	676359	676360
chrII	679399	679400
chrII	684672	684673
chrII	694830	694831
chrII	700236	700237
chrII	711283	711284
chrII	741822	741823
chrII	741977	741978
chrII	746700	746701
chrII	753663	753664
chrII	754154	754155
chrII	757339	757340
chrII	785393	785394
chrII	798439	798440
chrII	799810	799811
chrII	799973	799974
chrIII	9164	9165
chrIII	24478	24479
chrIII	27670	27671
chrIII	35706	35707
chrIII	40142	40143
chrIII	41260	41261
chrIII	43440	43441
chrIII	52593	52594
chrIII	56925	56926
chrIII	57103	57104
chrIII	73268	73269
chrIII	75537	75538
chrIII	75696	75697
chrIII	82080	82081
chrIII	82253	82254
chrIII	98216	98217
chrIII	112015	112016
chrIII	112189	112190
chrIII	112618	112619
chrIII	113947	113948
chrIII	115758	115759
chrIII	116163	116164
chrIII	132096	132097
chrIII	136583	136584
chrIII	136745	136746
chrIII	141727	141728
chrIII	152380	152381
chrIII	159073	159074
chrIII	159267	159268
chrIII	172680	172681
chrIII	172869	172870
chrIII	180788	180789
chrIII	181473	181474
chrIII	190198	190199
chrIII	205575	205576
chrIII	205759	205760
chrIII	205928	205929
chrIII	206402	206403
chrIII	206830	206831
chrIII	219355	219356
chrIII	224945	224946
chrIII	228075	228076
chrIII	229233	229234
chrIII	250160	250161
chrIII	256480	256481
chrIII	276670	276671
chrIII	292254	292255
chrIII	293773	293774
chrIII	303011	303012
chrIII	306706	306707
chrIII	307041	307042
chrIII	313687	313688
chrIV	21258	21259
chrIV	22778	22779
chrIV	26891	26892
chrIV	27339	27340
chrIV	27518	27519
chrIV	27667	27668
chrIV	38604	38605
chrIV	48325	48326
chrIV	49172	49173
chrIV	50015	50016
chrIV	60670	60671
chrIV	65836	65837
chrIV	66446	66447
chrIV	77693	77694
chrIV	80960	80961
chrIV	82466	82467
chrIV	99205	99206
chrIV	100971	100972
chrIV	114264	114265
chrIV	117164	117165
chrIV	132100	132101
chrIV	167434	167435
chrIV	169781	169782
chrIV	170201	170202
chrIV	186656	186657
chrIV	192522	192523
chrIV	201035	201036
chrIV	212610	212611
chrIV	244976	244977
chrIV	253315	253316
chrIV	253942	253943
chrIV	254542	254543
chrIV	256742	256743
chrIV	267439	267440
chrIV	269721	269722
chrIV	270034	270035
chrIV	283666	283667
chrIV	289579	289580
chrIV	294754	294755
chrIV	297332	297333
chrIV	298409	298410
chrIV	299998	299999
chrIV	305050	305051
chrIV	312380	312381
chrIV	319813	319814
chrIV	322468	322469
chrIV	329781	329782
chrIV	344076	344077
chrIV	348598	348599
chrIV	349307	349308
chrIV	351568	351569
chrIV	355378	355379
chrIV	362325	362326
chrIV	373884	373885
chrIV	375433	375434
chrIV	376665	376666
chrIV	380710	380711
chrIV	386223	386224
chrIV	399810	399811
chrIV	403622	403623
chrIV	408229	408230
chrIV	413563	413564
chrIV	420962	420963
chrIV	423442	423443
chrIV	425572	425573
chrIV	430482	430483
chrIV	435937	435938
chrIV	436843	436844
chrIV	443733	443734
chrIV	443966	443967
chrIV	446946	446947
chrIV	449944	449945
chrIV	456248	456249
chrIV	457765	457766
chrIV	465490	465491
chrIV	475014	475015
chrIV	477559	477560
chrIV	482726	482727
chrIV	484069	484070
chrIV	486681	486682
chrIV	495892	495893
chrIV	505549	505550
chrIV	527516	527517
chrIV	541259	541260
chrIV	548341	548342
chrIV	555158	555159
chrIV	561017	561018
chrIV	567443	567444
chrIV	574095	574096
chrIV	602268	602269
chrIV	603378	603379
chrIV	606853	606854
chrIV	609714	609715
chrIV	636567	636568
chrIV	643159	643160
chrIV	652105	652106
chrIV	666700	666701
chrIV	666956	666957
chrIV	667138	667139
chrIV	670935	670936
chrIV	675078	675079
chrIV	682410	682411
chrIV	701283	701284
chrIV	709454	709455
chrIV	730533	730534
chrIV	731807	731808
chrIV	740216	740217
chrIV	743723	743724
chrIV	743892	743893
chrIV	771476	771477
chrIV	774788	774789
chrIV	789157	789158
chrIV	805612	805613
chrIV	805948	805949
chrIV	811073	811074
chrIV	818454	818455
chrIV	820340	820341
chrIV	823972	823973
chrIV	831767	831768
chrIV	845781	845782
chrIV	861236	861237
chrIV	861695	861696
chrIV	878037	878038
chrIV	895019	895020
chrIV	897386	897387
chrIV	897928	897929
chrIV	910620	910621
chrIV	921634	921635
chrIV	929179	929180
chrIV	933449	933450
chrIV	933783	933784
chrIV	940552	940553
chrIV	954251	954252
chrIV	957429	957430
chrIV	957584	957585
chrIV	963872	963873
chrIV	965505	965506
chrIV	966370	966371
chrIV	974845	974846
chrIV	1001945	1001946
chrIV	1002416	1002417
chrIV	1008610	1008611
chrIV	1010536	1010537
chrIV	1015781	1015782
chrIV	1015954	1015955
chrIV	1017516	1017517
chrIV	1018023	1018024
chrIV	1018836	1018837
chrIV	1020290	1020291
chrIV	1020905	1020906
chrIV	1027173	1027174
chrIV	1032243	1032244
chrIV	1033938	1033939
chrIV	1035472	1035473
chrIV	1038924	1038925
chrIV	1039689	1039690
chrIV	1052424	1052425
chrIV	1052761	1052762
chrIV	1059554	1059555
chrIV	1067658	1067659
chrIV	1077484	1077485
chrIV	1091788	1091789
chrIV	1101830	1101831
chrIV	1105759	1105760
chrIV	1119991	1119992
chrIV	1127316	1127317
chrIV	1135016	1135017
chrIV	1135744	1135745
chrIV	1145293	1145294
chrIV	1148217	1148218
chrIV	1151498	1151499
chrIV	1157799	1157800
chrIV	1157959	1157960
chrIV	1159427	1159428
chrIV	1166986	1166987
chrIV	1168729	1168730
chrIV	1171914	1171915
chrIV	1186683	1186684
chrIV	1189610	1189611
chrIV	1195043	1195044
chrIV	1195378	1195379
chrIV	1196500	1196501
chrIV	1196656	1196657
chrIV	1198020	1198021
chrIV	1198981	1198982
chrIV	1201006	1201007
chrIV	1201350	1201351
chrIV	1204331	1204332
chrIV	1212789	1212790
chrIV	1216810	1216811
chrIV	1217151	1217152
chrIV	1217714	1217715
chrIV	1223564	1223565
chrIV	1226702	1226703
chrIV	1228200	1228201
chrIV	1228978	1228979
chrIV	1233647	1233648
chrIV	1240800	1240801
chrIV	1260151	1260152
chrIV	1268322	1268323
chrIV	1273664	1273665
chrIV	1274789	1274790
chrIV	1275135	1275136
chrIV	1277573	1277574
chrIV	1280779	1280780
chrIV	1281709	1281710
chrIV	1282704	1282705
chrIV	1285089	1285090
chrIV	1296562	1296563
chrIV	1311687	1311688
chrIV	1311940	1311941
chrIV	1339550	1339551
chrIV	1345633	1345634
chrIV	1353683	1353684
chrIV	1380006	1380007
chrIV	1383665	1383666
chrIV	1385696	1385697
chrIV	1388447	1388448
chrIV	1388744	1388745
chrIV	1394731	1394732
chrIV	1412225	1412226
chrIV	1413915	1413916
chrIV	1414085	1414086
chrIV	1423839	1423840
chrIV	1424549	1424550
chrIV	1436579	1436580
chrIV	1439952	1439953
chrIV	1446909	1446910
chrIV	1462319	1462320
chrIV	1466307	1466308
chrIV	1472598	1472599
chrIV	1473177	1473178
chrIV	1474799	1474800
chrIV	1483674	1483675
chrIV	1485144	1485145
chrIV	1485581	1485582
chrIV	1494408	1494409
chrIV	1499976	1499977
chrIV	1504964	1504965
chrIV	1513883	1513884
chrIV	1517638	1517639
chrIV	1522477	1522478
chrIX	26988	26989
chrIX	27928	27929
chrIX	30698	30699
chrIX	31446	31447
chrIX	43707	43708
chrIX	77979	77980
chrIX	87768	87769
chrIX	88397	88398
chrIX	90226	90227
chrIX	98360	98361
chrIX	100594	100595
chrIX	108349	108350
chrIX	115647	115648
chrIX	131543	131544
chrIX	136539	136540
chrIX	137722	137723
chrIX	144733	144734
chrIX	148781	148782
chrIX	163276	163277
chrIX	175273	175274
chrIX	183279	183280
chrIX	183748	183749
chrIX	186260	186261
chrIX	204305	204306
chrIX	225134	225135
chrIX	226460	226461
chrIX	230120	230121
chrIX	282780	282781
chrIX	284454	284455
chrIX	291666	291667
chrIX	292158	292159
chrIX	294411	294412
chrIX	302873	302874
chrIX	314100	314101
chrIX	318123	318124
chrIX	318763	318764
chrIX	322139	322140
chrIX	331612	331613
chrIX	347214	347215
chrIX	354320	354321
chrIX	357684	357685
chrIX	363813	363814
chrIX	367383	367384
chrIX	370083	370084
chrIX	372220	372221
chrIX	410809	410810
chrIX	413054	413055
chrIX	434325	434326
chrV	3958	3959
chrV	14708	14709
chrV	21718	21719
chrV	30138	30139
chrV	33980	33981
chrV	44889	44890
chrV	46495	46496
chrV	54150	54151
chrV	59181	59182
chrV	59506	59507
chrV	61659	61660
chrV	67492	67493
chrV	80396	80397
chrV	94485	94486
chrV	94648	94649
chrV	96419	96420
chrV	97766	97767
chrV	110484	110485
chrV	111640	111641
chrV	114168	114169
chrV	114643	114644
chrV	126103	126104
chrV	132495	132496
chrV	136360	136361
chrV	144247	144248
chrV	147224	147225
chrV	148313	148314
chrV	149942	149943
chrV	152930	152931
chrV	159295	159296
chrV	162671	162672
chrV	164270	164271
chrV	188229	188230
chrV	196577	196578
chrV	200035	200036
chrV	205512	205513
chrV	207537	207538
chrV	215456	215457
chrV	217681	217682
chrV	227351	227352
chrV	233160	233161
chrV	240057	240058
chrV	246559	246560
chrV	248751	248752
chrV	272417	272418
chrV	292595	292596
chrV	293074	293075
chrV	305770	305771
chrV	315750	315751
chrV	330058	330059
chrV	330269	330270
chrV	337527	337528
chrV	339537	339538
chrV	339688	339689
chrV	345301	345302
chrV	351503	351504
chrV	353239	353240
chrV	371279	371280
chrV	372715	372716
chrV	385938	385939
chrV	394794	394795
chrV	395222	395223
chrV	407618	407619
chrV	408770	408771
chrV	417047	417048
chrV	425087	425088
chrV	428956	428957
chrV	430553	430554
chrV	433054	433055
chrV	436748	436749
chrV	437984	437985
chrV	450731	450732
chrV	467237	467238
chrV	467671	467672
chrV	469077	469078
chrV	480942	480943
chrV	512794	512795
chrV	514628	514629
chrV	520810	520811
chrV	523280	523281
chrV	540508	540509
chrV	541963	541964
chrV	548104	548105
chrV	556345	556346
chrV	567151	567152
chrV	571377	571378
chrVI	4169	4170
chrVI	16638	16639
chrVI	29820	29821
chrVI	36760	36761
chrVI	40870	40871
chrVI	57814	57815
chrVI	68924	68925
chrVI	80996	80997
chrVI	87463	87464
chrVI	90525	90526
chrVI	95434	95435
chrVI	98362	98363
chrVI	98703	98704
chrVI	99664	99665
chrVI	103427	103428
chrVI	106169	106170
chrVI	107115	107116
chrVI	111391	111392
chrVI	114177	114178
chrVI	118319	118320
chrVI	119847	119848
chrVI	124430	124431
chrVI	129139	129140
chrVI	131292	131293
chrVI	135405	135406
chrVI	135582	135583
chrVI	153330	153331
chrVI	153669	153670
chrVI	154473	154474
chrVI	154950	154951
chrVI	164701	164702
chrVI	165930	165931
chrVI	166683	166684
chrVI	167179	167180
chrVI	168827	168828
chrVI	190939	190940
chrVI	199235	199236
chrVI	199504	199505
chrVI	200612	200613
chrVI	200946	200947
chrVI	201135	201136
chrVI	201471	201472
chrVI	203342	203343
chrVI	205239	205240
chrVI	217189	217190
chrVI	261263	261264
chrVII	1143	1144
chrVII	16480	16481
chrVII	16669	16670
chrVII	19377	19378
chrVII	32760	32761
chrVII	45718	45719
chrVII	46053	46054
chrVII	60500	60501
chrVII	65371	65372
chrVII	71338	71339
chrVII	89523	89524
chrVII	145238	145239
chrVII	145662	145663
chrVII	154634	154635
chrVII	156652	156653
chrVII	156824	156825
chrVII	162891	162892
chrVII	163060	163061
chrVII	169213	169214
chrVII	170833	170834
chrVII	185946	185947
chrVII	193662	193663
chrVII	196428	196429
chrVII	200569	200570
chrVII	200897	200898
chrVII	202055	202056
chrVII	204202	204203
chrVII	208557	208558
chrVII	210023	210024
chrVII	212851	212852
chrVII	215274	215275
chrVII	217180	217181
chrVII	225173	225174
chrVII	235512	235513
chrVII	237235	237236
chrVII	244577	244578
chrVII	268673	268674
chrVII	274741	274742
chrVII	284133	284134
chrVII	286084	286085
chrVII	295587	295588
chrVII	303316	303317
chrVII	316470	316471
chrVII	326274	326275
chrVII	327260	327261
chrVII	331719	331720
chrVII	334529	334530
chrVII	337176	337177
chrVII	337767	337768
chrVII	339028	339029
chrVII	343582	343583
chrVII	345473	345474
chrVII	350410	350411
chrVII	376009	376010
chrVII	377386	377387
chrVII	380533	380534
chrVII	381047	381048
chrVII	390395	390396
chrVII	390870	390871
chrVII	392166	392167
chrVII	392490	392491
chrVII	394891	394892
chrVII	422381	422382
chrVII	430352	430353
chrVII	434865	434866
chrVII	435024	435025
chrVII	445235	445236
chrVII	461321	461322
chrVII	464860	464861
chrVII	465699	465700
chrVII	475150	475151
chrVII	487770	487771
chrVII	491841	491842
chrVII	496262	496263
chrVII	496436	496437
chrVII	496710	496711
chrVII	498351	498352
chrVII	508935	508936
chrVII	514087	514088
chrVII	515301	515302
chrVII	516666	516667
chrVII	516777	516778
chrVII	527589	527590
chrVII	555249	555250
chrVII	567916	567917
chrVII	575136	575137
chrVII	577187	577188
chrVII	585415	585416
chrVII	587431	587432
chrVII	598650	598651
chrVII	601100	601101
chrVII	608978	608979
chrVII	622027	622028
chrVII	622184	622185
chrVII	624093	624094
chrVII	627466	627467
chrVII	637508	637509
chrVII	639688	639689
chrVII	653108	653109
chrVII	655993	655994
chrVII	659760	659761
chrVII	666421	666422
chrVII	685849	685850
chrVII	698291	698292
chrVII	698896	698897
chrVII	699713	699714
chrVII	703131	703132
chrVII	705422	705423
chrVII	706148	706149
chrVII	706297	706298
chrVII	706475	706476
chrVII	714914	714915
chrVII	715145	715146
chrVII	724800	724801
chrVII	725852	725853
chrVII	733887	733888
chrVII	742236	742237
chrVII	742409	742410
chrVII	751372	751373
chrVII	756394	756395
chrVII	761298	761299
chrVII	769198	769199
chrVII	777681	777682
chrVII	780133	780134
chrVII	783936	783937
chrVII	791504	791505
chrVII	792783	792784
chrVII	804101	804102
chrVII	831234	831235
chrVII	833374	833375
chrVII	833911	833912
chrVII	838629	838630
chrVII	840593	840594
chrVII	842116	842117
chrVII	842843	842844
chrVII	844939	844940
chrVII	854824	854825
chrVII	868212	868213
chrVII	869939	869940
chrVII	870709	870710
chrVII	873105	873106
chrVII	875301	875302
chrVII	892591	892592
chrVII	912317	912318
chrVII	928555	928556
chrVII	936608	936609
chrVII	937043	937044
chrVII	942815	942816
chrVII	944738	944739
chrVII	945010	945011
chrVII	946214	946215
chrVII	952120	952121
chrVII	958365	958366
chrVII	996515	996516
chrVII	1007891	1007892
chrVII	1010977	1010978
chrVII	1019362	1019363
chrVII	1019915	1019916
chrVII	1022920	1022921
chrVII	1026877	1026878
chrVII	1037571	1037572
chrVII	1046844	1046845
chrVII	1056051	1056052
chrVII	1069898	1069899
chrVII	1073316	1073317
chrVIII	21041	21042
chrVIII	29845	29846
chrVIII	60723	60724
chrVIII	62907	62908
chrVIII	63804	63805
chrVIII	69970	69971
chrVIII	79044	79045
chrVIII	80526	80527
chrVIII	92603	92604
chrVIII	95001	95002
chrVIII	113732	113733
chrVIII	114897	114898
chrVIII	119910	119911
chrVIII	126477	126478
chrVIII	134496	134497
chrVIII	135156	135157
chrVIII	135367	135368
chrVIII	136291	136292
chrVIII	136455	136456
chrVIII	141622	141623
chrVIII	170405	170406
chrVIII	175279	175280
chrVIII	178654	178655
chrVIII	179609	179610
chrVIII	181455	181456
chrVIII	193370	193371
chrVIII	193772	193773
chrVIII	201812	201813
chrVIII	218731	218732
chrVIII	241291	241292
chrVIII	250842	250843
chrVIII	253221	253222
chrVIII	258150	258151
chrVIII	261718	261719
chrVIII	273852	273853
chrVIII	283561	283562
chrVIII	286704	286705
chrVIII	293152	293153
chrVIII	312691	312692
chrVIII	315028	315029
chrVIII	323010	323011
chrVIII	330581	330582
chrVIII	350035	350036
chrVIII	359481	359482
chrVIII	360552	360553
chrVIII	362818	362819
chrVIII	377951	377952
chrVIII	381011	381012
chrVIII	405514	405515
chrVIII	411048	411049
chrVIII	417182	417183
chrVIII	425665	425666
chrVIII	429420	429421
chrVIII	429588	429589
chrVIII	438518	438519
chrVIII	441819	441820
chrVIII	443412	443413
chrVIII	446001	446002
chrVIII	458915	458916
chrVIII	466254	466255
chrVIII	468332	468333
chrVIII	473336	473337
chrVIII	473661	473662
chrVIII	474532	474533
chrVIII	477403	477404
chrVIII	486005	486006
chrVIII	490560	490561
chrVIII	496261	496262
chrVIII	500553	500554
chrVIII	506055	506056
chrVIII	508246	508247
chrVIII	509054	509055
chrVIII	511759	511760
chrVIII	511985	511986
chrVIII	520595	520596
chrVIII	523190	523191
chrVIII	528732	528733
chrVIII	529119	529120
chrX	30894	30895
chrX	33751	33752
chrX	51293	51294
chrX	70903	70904
chrX	71075	71076
chrX	71337	71338
chrX	72131	72132
chrX	72661	72662
chrX	83172	83173
chrX	85302	85303
chrX	94698	94699
chrX	99671	99672
chrX	116803	116804
chrX	137303	137304
chrX	141169	141170
chrX	142529	142530
chrX	143130	143131
chrX	144128	144129
chrX	144829	144830
chrX	163602	163603
chrX	165251	165252
chrX	211790	211791
chrX	222986	222987
chrX	224199	224200
chrX	243898	243899
chrX	245515	245516
chrX	260860	260861
chrX	263209	263210
chrX	263884	263885
chrX	272912	272913
chrX	283284	283285
chrX	308927	308928
chrX	310769	310770
chrX	335971	335972
chrX	353504	353505
chrX	358468	358469
chrX	365689	365690
chrX	375778	375779
chrX	376187	376188
chrX	376351	376352
chrX	386510	386511
chrX	387197	387198
chrX	387578	387579
chrX	402197	402198
chrX	410585	410586
chrX	413515	413516
chrX	419745	419746
chrX	434580	434581
chrX	445836	445837
chrX	460328	460329
chrX	501219	501220
chrX	513375	513376
chrX	523758	523759
chrX	538705	538706
chrX	542714	542715
chrX	542875	542876
chrX	548333	548334
chrX	576736	576737
chrX	581359	581360
chrX	587125	587126
chrX	588315	588316
chrX	619421	619422
chrX	620505	620506
chrX	634348	634349
chrX	654375	654376
chrX	671228	671229
chrX	676931	676932
chrX	685415	685416
chrX	686646	686647
chrX	691826	691827
chrX	697267	697268
chrX	707572	707573
chrX	709744	709745
chrX	710182	710183
chrX	728293	728294
chrXI	24267	24268
chrXI	31642	31643
chrXI	46548	46549
chrXI	46883	46884
chrXI	53193	53194
chrXI	53359	53360
chrXI	79293	79294
chrXI	98220	98221
chrXI	112873	112874
chrXI	113378	113379
chrXI	120382	120383
chrXI	124887	124888
chrXI	125402	125403
chrXI	125700	125701
chrXI	137501	137502
chrXI	139128	139129
chrXI	141172	141173
chrXI	148147	148148
chrXI	149091	149092
chrXI	159814	159815
chrXI	182746	182747
chrXI	188472	188473
chrXI	188644	188645
chrXI	188922	188923
chrXI	190689	190690
chrXI	214373	214374
chrXI	219138	219139
chrXI	225788	225789
chrXI	232140	232141
chrXI	234085	234086
chrXI	253154	253155
chrXI	258027	258028
chrXI	260842	260843
chrXI	267464	267465
chrXI	267936	267937
chrXI	271809	271810
chrXI	272181	272182
chrXI	274623	274624
chrXI	278150	278151
chrXI	280143	280144
chrXI	280430	280431
chrXI	286239	286240
chrXI	293941	293942
chrXI	299978	299979
chrXI	300472	300473
chrXI	309443	309444
chrXI	310415	310416
chrXI	316158	316159
chrXI	325484	325485
chrXI	330798	330799
chrXI	338546	338547
chrXI	348606	348607
chrXI	349727	349728
chrXI	353147	353148
chrXI	365365	365366
chrXI	367498	367499
chrXI	379095	379096
chrXI	379448	379449
chrXI	385438	385439
chrXI	391713	391714
chrXI	405768	405769
chrXI	410303	410304
chrXI	413437	413438
chrXI	420754	420755
chrXI	420854	420855
chrXI	421273	421274
chrXI	425024	425025
chrXI	429402	429403
chrXI	430794	430795
chrXI	433819	433820
chrXI	439426	439427
chrXI	445619	445620
chrXI	446384	446385
chrXI	446834	446835
chrXI	449242	449243
chrXI	450334	450335
chrXI	461217	461218
chrXI	465313	465314
chrXI	468128	468129
chrXI	468688	468689
chrXI	471446	471447
chrXI	473006	473007
chrXI	503902	503903
chrXI	504333	504334
chrXI	507139	507140
chrXI	530579	530580
chrXI	530963	530964
chrXI	571422	571423
chrXI	586788	586789
chrXI	594662	594663
chrXI	596759	596760
chrXI	597338	597339
chrXI	602409	602410
chrXI	605161	605162
chrXI	614134	614135
chrXI	614335	614336
chrXI	617543	617544
chrXI	632807	632808
chrXI	633156	633157
chrXI	638293	638294
chrXI	646046	646047
chrXI	646217	646218
chrXI	652164	652165
chrXI	658496	658497
chrXI	661054	661055
chrXII	17619	17620
chrXII	20124	20125
chrXII	20292	20293
chrXII	31379	31380
chrXII	31547	31548
chrXII	40296	40297
chrXII	45839	45840
chrXII	47133	47134
chrXII	47292	47293
chrXII	52494	52495
chrXII	87178	87179
chrXII	93756	93757
chrXII	100463	100464
chrXII	124866	124867
chrXII	134306	134307
chrXII	138316	138317
chrXII	139533	139534
chrXII	139971	139972
chrXII	141215	141216
chrXII	143304	143305
chrXII	143633	143634
chrXII	150392	150393
chrXII	153702	153703
chrXII	154164	154165
chrXII	174909	174910
chrXII	185035	185036
chrXII	208690	208691
chrXII	226492	226493
chrXII	226989	226990
chrXII	227294	227295
chrXII	228644	228645
chrXII	229626	229627
chrXII	238129	238130
chrXII	241072	241073
chrXII	241413	241414
chrXII	248535	248536
chrXII	249994	249995
chrXII	250802	250803
chrXII	270687	270688
chrXII	292041	292042
chrXII	311197	311198
chrXII	312457	312458
chrXII	321979	321980
chrXII	327369	327370
chrXII	331544	331545
chrXII	337037	337038
chrXII	337799	337800
chrXII	338565	338566
chrXII	345726	345727
chrXII	346526	346527
chrXII	348809	348810
chrXII	375049	375050
chrXII	375221	375222
chrXII	378110	378111
chrXII	380508	380509
chrXII	380985	380986
chrXII	385540	385541
chrXII	386415	386416
chrXII	397959	397960
chrXII	398262	398263
chrXII	407761	407762
chrXII	412423	412424
chrXII	412957	412958
chrXII	427274	427275
chrXII	427444	427445
chrXII	434745	434746
chrXII	491364	491365
chrXII	494639	494640
chrXII	497803	497804
chrXII	500971	500972
chrXII	502975	502976
chrXII	503139	503140
chrXII	515074	515075
chrXII	517295	517296
chrXII	517622	517623
chrXII	520007	520008
chrXII	527930	527931
chrXII	534004	534005
chrXII	539752	539753
chrXII	548701	548702
chrXII	562243	562244
chrXII	564479	564480
chrXII	570518	570519
chrXII	571774	571775
chrXII	576282	576283
chrXII	585372	585373
chrXII	588870	588871
chrXII	589438	589439
chrXII	591135	591136
chrXII	591643	591644
chrXII	603132	603133
chrXII	604887	604888
chrXII	607663	607664
chrXII	608349	608350
chrXII	609136	609137
chrXII	614993	614994
chrXII	616385	616386
chrXII	616737	616738
chrXII	619785	619786
chrXII	624110	624111
chrXII	624773	624774
chrXII	644950	644951
chrXII	661539	661540
chrXII	671217	671218
chrXII	673819	673820
chrXII	675646	675647
chrXII	679045	679046
chrXII	682392	682393
chrXII	687356	687357
chrXII	690356	690357
chrXII	691974	691975
chrXII	699350	699351
chrXII	699813	699814
chrXII	707983	707984
chrXII	708135	708136
chrXII	710997	710998
chrXII	711657	711658
chrXII	714633	714634
chrXII	730750	730751
chrXII	738995	738996
chrXII	746580	746581
chrXII	746955	746956
chrXII	747476	747477
chrXII	751190	751191
chrXII	757478	757479
chrXII	769987	769988
chrXII	789683	789684
chrXII	792549	792550
chrXII	792852	792853
chrXII	793016	793017
chrXII	796656	796657
chrXII	807023	807024
chrXII	808291	808292
chrXII	815679	815680
chrXII	815977	815978
chrXII	820144	820145
chrXII	832049	832050
chrXII	845997	845998
chrXII	847836	847837
chrXII	852453	852454
chrXII	855014	855015
chrXII	862462	862463
chrXII	875558	875559
chrXII	880811	880812
chrXII	881478	881479
chrXII	884228	884229
chrXII	919215	919216
chrXII	928693	928694
chrXII	937150	937151
chrXII	949312	949313
chrXII	954047	954048
chrXII	959454	959455
chrXII	973341	973342
chrXII	986404	986405
chrXII	988058	988059
chrXII	992821	992822
chrXII	1019906	1019907
chrXII	1023913	1023914
chrXII	1024667	1024668
chrXII	1026549	1026550
chrXII	1032426	1032427
chrXII	1034005	1034006
chrXII	1034468	1034469
chrXII	1035984	1035985
chrXII	1036304	1036305
chrXII	1038773	1038774
chrXII	1044957	1044958
chrXII	1046912	1046913
chrXII	1051862	1051863
chrXII	1055198	1055199
chrXII	1058986	1058987
chrXII	1062166	1062167
chrXIII	8553	8554
chrXIII	9411	9412
chrXIII	9807	9808
chrXIII	13963	13964
chrXIII	14648	14649
chrXIII	27964	27965
chrXIII	32034	32035
chrXIII	32873	32874
chrXIII	34576	34577
chrXIII	40113	40114
chrXIII	49658	49659
chrXIII	56450	56451
chrXIII	60616	60617
chrXIII	74736	74737
chrXIII	82233	82234
chrXIII	83054	83055
chrXIII	89082	89083
chrXIII	95397	95398
chrXIII	97660	97661
chrXIII	104347	104348
chrXIII	109308	109309
chrXIII	113278	113279
chrXIII	121228	121229
chrXIII	132602	132603
chrXIII	141685	141686
chrXIII	141853	141854
chrXIII	158203	158204
chrXIII	167772	167773
chrXIII	173441	173442
chrXIII	173966	173967
chrXIII	178060	178061
chrXIII	179626	179627
chrXIII	180920	180921
chrXIII	183631	183632
chrXIII	190658	190659
chrXIII	209895	209896
chrXIII	223420	223421
chrXIII	224623	224624
chrXIII	225283	225284
chrXIII	230940	230941
chrXIII	238786	238787
chrXIII	238993	238994
chrXIII	250980	250981
chrXIII	256722	256723
chrXIII	256904	256905
chrXIII	257967	257968
chrXIII	258117	258118
chrXIII	259940	259941
chrXIII	263436	263437
chrXIII	265857	265858
chrXIII	266012	266013
chrXIII	268237	268238
chrXIII	271806	271807
chrXIII	273917	273918
chrXIII	274836	274837
chrXIII	275607	275608
chrXIII	283537	283538
chrXIII	285651	285652
chrXIII	286948	286949
chrXIII	306942	306943
chrXIII	307323	307324
chrXIII	311581	311582
chrXIII	321429	321430
chrXIII	324982	324983
chrXIII	327437	327438
chrXIII	327611	327612
chrXIII	341080	341081
chrXIII	366935	366936
chrXIII	370704	370705
chrXIII	387185	387186
chrXIII	391061	391062
chrXIII	391567	391568
chrXIII	394680	394681
chrXIII	399567	399568
chrXIII	399811	399812
chrXIII	417640	417641
chrXIII	421254	421255
chrXIII	426074	426075
chrXIII	442442	442443
chrXIII	461894	461895
chrXIII	462561	462562
chrXIII	469629	469630
chrXIII	475669	475670
chrXIII	480114	480115
chrXIII	506071	506072
chrXIII	531804	531805
chrXIII	532342	532343
chrXIII	533666	533667
chrXIII	535794	535795
chrXIII	536165	536166
chrXIII	543041	543042
chrXIII	547307	547308
chrXIII	549675	549676
chrXIII	559601	559602
chrXIII	568513	568514
chrXIII	574212	574213
chrXIII	576846	576847
chrXIII	581402	581403
chrXIII	585751	585752
chrXIII	589822	589823
chrXIII	592920	592921
chrXIII	603436	603437
chrXIII	608457	608458
chrXIII	611152	611153
chrXIII	614955	614956
chrXIII	618151	618152
chrXIII	646262	646263
chrXIII	647027	647028
chrXIII	648840	648841
chrXIII	649191	649192
chrXIII	666279	666280
chrXIII	670606	670607
chrXIII	680984	680985
chrXIII	687456	687457
chrXIII	688757	688758
chrXIII	690189	690190
chrXIII	690798	690799
chrXIII	698497	698498
chrXIII	718407	718408
chrXIII	720072	720073
chrXIII	729992	729993
chrXIII	738237	738238
chrXIII	739142	739143
chrXIII	740158	740159
chrXIII	745399	745400
chrXIII	751582	751583
chrXIII	756951	756952
chrXIII	767665	767666
chrXIII	768174	768175
chrXIII	779532	779533
chrXIII	784661	784662
chrXIII	803972	803973
chrXIII	815019	815020
chrXIII	827773	827774
chrXIII	844325	844326
chrXIII	848401	848402
chrXIII	869828	869829
chrXIII	874436	874437
chrXIII	878412	878413
chrXIII	882029	882030
chrXIII	892532	892533
chrXIII	897754	897755
chrXIII	900371	900372
chrXIII	903878	903879
chrXIV	28462	28463
chrXIV	30612	30613
chrXIV	34407	34408
chrXIV	41075	41076
chrXIV	50935	50936
chrXIV	52595	52596
chrXIV	56290	56291
chrXIV	58089	58090
chrXIV	79476	79477
chrXIV	79662	79663
chrXIV	82508	82509
chrXIV	95994	95995
chrXIV	103961	103962
chrXIV	104565	104566
chrXIV	138136	138137
chrXIV	142430	142431
chrXIV	153797	153798
chrXIV	154545	154546
chrXIV	161767	161768
chrXIV	174857	174858
chrXIV	178045	178046
chrXIV	180725	180726
chrXIV	208793	208794
chrXIV	237959	237960
chrXIV	238841	238842
chrXIV	246746	246747
chrXIV	255188	255189
chrXIV	266848	266849
chrXIV	270965	270966
chrXIV	280069	280070
chrXIV	283516	283517
chrXIV	283762	283763
chrXIV	285947	285948
chrXIV	286204	286205
chrXIV	286546	286547
chrXIV	307328	307329
chrXIV	320020	320021
chrXIV	321440	321441
chrXIV	321843	321844
chrXIV	322019	322020
chrXIV	326367	326368
chrXIV	330742	330743
chrXIV	339535	339536
chrXIV	365985	365986
chrXIV	374941	374942
chrXIV	382600	382601
chrXIV	383641	383642
chrXIV	384381	384382
chrXIV	389428	389429
chrXIV	394642	394643
chrXIV	413164	413165
chrXIV	430452	430453
chrXIV	438200	438201
chrXIV	444715	444716
chrXIV	457163	457164
chrXIV	457935	457936
chrXIV	461590	461591
chrXIV	463230	463231
chrXIV	473822	473823
chrXIV	475266	475267
chrXIV	475443	475444
chrXIV	476785	476786
chrXIV	479536	479537
chrXIV	482816	482817
chrXIV	503580	503581
chrXIV	515604	515605
chrXIV	525377	525378
chrXIV	529801	529802
chrXIV	534894	534895
chrXIV	538276	538277
chrXIV	549403	549404
chrXIV	550146	550147
chrXIV	550958	550959
chrXIV	588210	588211
chrXIV	602448	602449
chrXIV	604548	604549
chrXIV	609366	609367
chrXIV	610440	610441
chrXIV	610598	610599
chrXIV	611268	611269
chrXIV	611614	611615
chrXIV	612172	612173
chrXIV	612728	612729
chrXIV	613306	613307
chrXIV	614275	614276
chrXIV	614578	614579
chrXIV	617988	617989
chrXIV	622356	622357
chrXIV	622847	622848
chrXIV	633602	633603
chrXIV	635591	635592
chrXIV	639047	639048
chrXIV	640063	640064
chrXIV	657163	657164
chrXIV	662703	662704
chrXIV	668805	668806
chrXIV	681081	681082
chrXIV	682143	682144
chrXIV	683521	683522
chrXIV	696833	696834
chrXIV	718433	718434
chrXIV	720917	720918
chrXIV	735696	735697
chrXIV	755161	755162
chrXIV	764369	764370
chrXIV	769849	769850
chrXIV	770042	770043
chrXIV	770214	770215
chrXIV	772616	772617
chrXV	12523	12524
chrXV	13000	13001
chrXV	18690	18691
chrXV	19020	19021
chrXV	19233	19234
chrXV	33841	33842
chrXV	42639	42640
chrXV	44895	44896
chrXV	45233	45234
chrXV	47186	47187
chrXV	53034	53035
chrXV	63105	63106
chrXV	85387	85388
chrXV	90366	90367
chrXV	103824	103825
chrXV	115972	115973
chrXV	147963	147964
chrXV	149651	149652
chrXV	154658	154659
chrXV	167263	167264
chrXV	175493	175494
chrXV	180458	180459
chrXV	188662	188663
chrXV	188834	188835
chrXV	189500	189501
chrXV	196469	196470
chrXV	200240	200241
chrXV	204396	204397
chrXV	206794	206795
chrXV	208607	208608
chrXV	210041	210042
chrXV	221064	221065
chrXV	222920	222921
chrXV	223162	223163
chrXV	227374	227375
chrXV	229909	229910
chrXV	244895	244896
chrXV	254815	254816
chrXV	274468	274469
chrXV	278818	278819
chrXV	280924	280925
chrXV	282331	282332
chrXV	287936	287937
chrXV	288319	288320
chrXV	291021	291022
chrXV	297887	297888
chrXV	300049	300050
chrXV	301308	301309
chrXV	310267	310268
chrXV	312993	312994
chrXV	326151	326152
chrXV	329052	329053
chrXV	334754	334755
chrXV	337531	337532
chrXV	340448	340449
chrXV	342354	342355
chrXV	348427	348428
chrXV	353619	353620
chrXV	362323	362324
chrXV	368434	368435
chrXV	369177	369178
chrXV	372125	372126
chrXV	373840	373841
chrXV	375255	375256
chrXV	385368	385369
chrXV	389596	389597
chrXV	410146	410147
chrXV	422577	422578
chrXV	432935	432936
chrXV	433696	433697
chrXV	436650	436651
chrXV	447223	447224
chrXV	449328	449329
chrXV	450006	450007
chrXV	461274	461275
chrXV	464046	464047
chrXV	465014	465015
chrXV	468638	468639
chrXV	476764	476765
chrXV	478286	478287
chrXV	489518	489519
chrXV	532188	532189
chrXV	548688	548689
chrXV	550428	550429
chrXV	560401	560402
chrXV	577916	577917
chrXV	602916	602917
chrXV	608347	608348
chrXV	609101	609102
chrXV	612259	612260
chrXV	612605	612606
chrXV	617292	617293
chrXV	630743	630744
chrXV	634091	634092
chrXV	647066	647067
chrXV	657133	657134
chrXV	658382	658383
chrXV	661880	661881
chrXV	662442	662443
chrXV	664612	664613
chrXV	665324	665325
chrXV	667365	667366
chrXV	670789	670790
chrXV	674193	674194
chrXV	675381	675382
chrXV	689236	689237
chrXV	698166	698167
chrXV	698553	698554
chrXV	712291	712292
chrXV	713880	713881
chrXV	718497	718498
chrXV	752287	752288
chrXV	774164	774165
chrXV	775790	775791
chrXV	783440	783441
chrXV	795463	795464
chrXV	798493	798494
chrXV	799994	799995
chrXV	802465	802466
chrXV	804862	804863
chrXV	817702	817703
chrXV	818815	818816
chrXV	820142	820143
chrXV	826750	826751
chrXV	832724	832725
chrXV	844451	844452
chrXV	854680	854681
chrXV	860570	860571
chrXV	876003	876004
chrXV	876359	876360
chrXV	882461	882462
chrXV	888935	888936
chrXV	898579	898580
chrXV	901104	901105
chrXV	902695	902696
chrXV	908428	908429
chrXV	918416	918417
chrXV	927073	927074
chrXV	943298	943299
chrXV	945519	945520
chrXV	956473	956474
chrXV	969744	969745
chrXV	976933	976934
chrXV	981013	981014
chrXV	984730	984731
chrXV	1013667	1013668
chrXV	1014116	1014117
chrXV	1019481	1019482
chrXV	1034615	1034616
chrXV	1052986	1052987
chrXV	1053521	1053522
chrXV	1054190	1054191
chrXV	1057948	1057949
chrXV	1061374	1061375
chrXV	1066529	1066530
chrXV	1069547	1069548
chrXV	1070416	1070417
chrXV	1073325	1073326
chrXV	1073847	1073848
chrXVI	16810	16811
chrXVI	25280	25281
chrXVI	38745	38746
chrXVI	46244	46245
chrXVI	52410	52411
chrXVI	70061	70062
chrXVI	80661	80662
chrXVI	91326	91327
chrXVI	93484	93485
chrXVI	125677	125678
chrXVI	138127	138128
chrXVI	138611	138612
chrXVI	138783	138784
chrXVI	146561	146562
chrXVI	149362	149363
chrXVI	157557	157558
chrXVI	159807	159808
chrXVI	169299	169300
chrXVI	171678	171679
chrXVI	172308	172309
chrXVI	178944	178945
chrXVI	179193	179194
chrXVI	185013	185014
chrXVI	189610	189611
chrXVI	195507	195508
chrXVI	205813	205814
chrXVI	207066	207067
chrXVI	225748	225749
chrXVI	241683	241684
chrXVI	246171	246172
chrXVI	254682	254683
chrXVI	273697	273698
chrXVI	274188	274189
chrXVI	277987	277988
chrXVI	283309	283310
chrXVI	288155	288156
chrXVI	289129	289130
chrXVI	290987	290988
chrXVI	292005	292006
chrXVI	315925	315926
chrXVI	320927	320928
chrXVI	333513	333514
chrXVI	335634	335635
chrXVI	344484	344485
chrXVI	374637	374638
chrXVI	375144	375145
chrXVI	376372	376373
chrXVI	378940	378941
chrXVI	381592	381593
chrXVI	394124	394125
chrXVI	395432	395433
chrXVI	411820	411821
chrXVI	419751	419752
chrXVI	421668	421669
chrXVI	429796	429797
chrXVI	456796	456797
chrXVI	466329	466330
chrXVI	480270	480271
chrXVI	485915	485916
chrXVI	486086	486087
chrXVI	488144	488145
chrXVI	488740	488741
chrXVI	510435	510436
chrXVI	510624	510625
chrXVI	514172	514173
chrXVI	515970	515971
chrXVI	530970	530971
chrXVI	545120	545121
chrXVI	547998	547999
chrXVI	548165	548166
chrXVI	553892	553893
chrXVI	561625	561626
chrXVI	570892	570893
chrXVI	571044	571045
chrXVI	577058	577059
chrXVI	589588	589589
chrXVI	589934	589935
chrXVI	590116	590117
chrXVI	603471	603472
chrXVI	603733	603734
chrXVI	613308	613309
chrXVI	621482	621483
chrXVI	632932	632933
chrXVI	634233	634234
chrXVI	634358	634359
chrXVI	643409	643410
chrXVI	655082	655083
chrXVI	662326	662327
chrXVI	670131	670132
chrXVI	676834	676835
chrXVI	678242	678243
chrXVI	685603	685604
chrXVI	686493	686494
chrXVI	689191	689192
chrXVI	698528	698529
chrXVI	704058	704059
chrXVI	706603	706604
chrXVI	709123	709124
chrXVI	715983	715984
chrXVI	720380	720381
chrXVI	743879	743880
chrXVI	753358	753359
chrXVI	755921	755922
chrXVI	767233	767234
chrXVI	773041	773042
chrXVI	773217	773218
chrXVI	774396	774397
chrXVI	780795	780796
chrXVI	781298	781299
chrXVI	789863	789864
chrXVI	797801	797802
chrXVI	804362	804363
chrXVI	810835	810836
chrXVI	814269	814270
chrXVI	816534	816535
chrXVI	817309	817310
chrXVI	829869	829870
chrXVI	837391	837392
chrXVI	859956	859957
chrXVI	860128	860129
chrXVI	866372	866373
chrXVI	878640	878641
chrXVI	920586	920587
chrXVI	921624	921625
chrXVI	940643	940644

## Sheet: SWR preferred at 30 min
SWR preferred nucleosomes at 30 min (start positions)
chrI	5258	5259
chrI	5732	5733
chrI	6879	6880
chrI	14249	14250
chrI	16916	16917
chrI	18979	18980
chrI	21324	21325
chrI	23352	23353
chrI	55738	55739
chrI	118827	118828
chrI	119191	119192
chrI	120004	120005
chrI	124523	124524
chrI	126771	126772
chrI	134592	134593
chrI	136847	136848
chrI	143231	143232
chrI	146515	146516
chrI	150425	150426
chrI	151460	151461
chrI	167594	167595
chrI	172057	172058
chrI	172231	172232
chrI	176072	176073
chrI	178827	178828
chrI	180199	180200
chrI	181652	181653
chrI	186743	186744
chrI	198326	198327
chrI	202424	202425
chrI	208717	208718
chrI	227164	227165
chrI	227467	227468
chrII	21192	21193
chrII	29384	29385
chrII	49285	49286
chrII	49526	49527
chrII	59307	59308
chrII	61152	61153
chrII	71052	71053
chrII	71536	71537
chrII	71686	71687
chrII	90368	90369
chrII	96040	96041
chrII	105259	105260
chrII	110451	110452
chrII	121044	121045
chrII	122291	122292
chrII	127719	127720
chrII	132087	132088
chrII	140893	140894
chrII	161362	161363
chrII	168357	168358
chrII	181292	181293
chrII	191651	191652
chrII	198210	198211
chrII	198639	198640
chrII	209136	209137
chrII	209336	209337
chrII	227194	227195
chrII	228924	228925
chrII	233185	233186
chrII	237663	237664
chrII	241316	241317
chrII	241620	241621
chrII	251135	251136
chrII	254301	254302
chrII	269486	269487
chrII	278212	278213
chrII	280612	280613
chrII	295785	295786
chrII	297980	297981
chrII	298199	298200
chrII	302284	302285
chrII	313648	313649
chrII	316952	316953
chrII	317743	317744
chrII	321789	321790
chrII	323946	323947
chrII	329622	329623
chrII	330439	330440
chrII	340335	340336
chrII	353871	353872
chrII	360596	360597
chrII	370508	370509
chrII	381777	381778
chrII	382286	382287
chrII	388908	388909
chrII	389823	389824
chrII	390743	390744
chrII	392199	392200
chrII	414872	414873
chrII	417870	417871
chrII	434260	434261
chrII	435622	435623
chrII	437716	437717
chrII	441223	441224
chrII	450877	450878
chrII	473569	473570
chrII	474280	474281
chrII	479268	479269
chrII	481162	481163
chrII	483685	483686
chrII	486903	486904
chrII	488443	488444
chrII	494260	494261
chrII	498713	498714
chrII	505217	505218
chrII	510382	510383
chrII	515608	515609
chrII	524172	524173
chrII	525825	525826
chrII	526808	526809
chrII	537667	537668
chrII	541638	541639
chrII	546077	546078
chrII	548990	548991
chrII	561258	561259
chrII	567407	567408
chrII	571998	571999
chrII	573895	573896
chrII	583757	583758
chrII	586507	586508
chrII	588597	588598
chrII	597806	597807
chrII	599057	599058
chrII	622424	622425
chrII	623139	623140
chrII	623755	623756
chrII	623898	623899
chrII	631861	631862
chrII	647606	647607
chrII	653279	653280
chrII	662821	662822
chrII	670452	670453
chrII	670628	670629
chrII	676359	676360
chrII	679399	679400
chrII	684672	684673
chrII	686509	686510
chrII	692056	692057
chrII	694830	694831
chrII	732752	732753
chrII	741562	741563
chrII	741977	741978
chrII	747209	747210
chrII	747907	747908
chrII	755630	755631
chrII	757339	757340
chrII	772638	772639
chrII	798439	798440
chrII	802311	802312
chrIII	6258	6259
chrIII	9164	9165
chrIII	24478	24479
chrIII	28210	28211
chrIII	41260	41261
chrIII	43440	43441
chrIII	44572	44573
chrIII	48625	48626
chrIII	75537	75538
chrIII	79059	79060
chrIII	82080	82081
chrIII	82253	82254
chrIII	92761	92762
chrIII	101047	101048
chrIII	108995	108996
chrIII	110903	110904
chrIII	111052	111053
chrIII	112189	112190
chrIII	112431	112432
chrIII	113947	113948
chrIII	114138	114139
chrIII	116163	116164
chrIII	116350	116351
chrIII	117173	117174
chrIII	117342	117343
chrIII	126459	126460
chrIII	131906	131907
chrIII	132096	132097
chrIII	136583	136584
chrIII	136745	136746
chrIII	140587	140588
chrIII	141727	141728
chrIII	155781	155782
chrIII	160008	160009
chrIII	172680	172681
chrIII	193417	193418
chrIII	205575	205576
chrIII	206830	206831
chrIII	218730	218731
chrIII	220040	220041
chrIII	229056	229057
chrIII	231031	231032
chrIII	231434	231435
chrIII	240128	240129
chrIII	245366	245367
chrIII	250160	250161
chrIII	276670	276671
chrIII	287823	287824
chrIII	292254	292255
chrIII	307041	307042
chrIII	313687	313688
chrIV	5528	5529
chrIV	21258	21259
chrIV	22778	22779
chrIV	23105	23106
chrIV	27058	27059
chrIV	27518	27519
chrIV	27667	27668
chrIV	48325	48326
chrIV	48492	48493
chrIV	49601	49602
chrIV	50015	50016
chrIV	57144	57145
chrIV	58917	58918
chrIV	60509	60510
chrIV	60670	60671
chrIV	66446	66447
chrIV	78109	78110
chrIV	80960	80961
chrIV	82100	82101
chrIV	82797	82798
chrIV	91984	91985
chrIV	104571	104572
chrIV	116993	116994
chrIV	117164	117165
chrIV	125303	125304
chrIV	126337	126338
chrIV	132100	132101
chrIV	167434	167435
chrIV	168983	168984
chrIV	173946	173947
chrIV	192281	192282
chrIV	192522	192523
chrIV	212610	212611
chrIV	221461	221462
chrIV	223519	223520
chrIV	223998	223999
chrIV	224950	224951
chrIV	231223	231224
chrIV	235838	235839
chrIV	247896	247897
chrIV	253315	253316
chrIV	256742	256743
chrIV	258511	258512
chrIV	267439	267440
chrIV	271676	271677
chrIV	271843	271844
chrIV	272089	272090
chrIV	278883	278884
chrIV	283839	283840
chrIV	289579	289580
chrIV	292265	292266
chrIV	294754	294755
chrIV	344076	344077
chrIV	351568	351569
chrIV	352742	352743
chrIV	355378	355379
chrIV	361240	361241
chrIV	373884	373885
chrIV	375433	375434
chrIV	375756	375757
chrIV	381636	381637
chrIV	386223	386224
chrIV	399810	399811
chrIV	407513	407514
chrIV	408229	408230
chrIV	409321	409322
chrIV	413563	413564
chrIV	423442	423443
chrIV	424734	424735
chrIV	425572	425573
chrIV	428609	428610
chrIV	433213	433214
chrIV	435937	435938
chrIV	436097	436098
chrIV	443733	443734
chrIV	453737	453738
chrIV	457765	457766
chrIV	458108	458109
chrIV	462795	462796
chrIV	462966	462967
chrIV	471262	471263
chrIV	475356	475357
chrIV	477559	477560
chrIV	478671	478672
chrIV	486090	486091
chrIV	486681	486682
chrIV	502686	502687
chrIV	503010	503011
chrIV	505549	505550
chrIV	506373	506374
chrIV	509891	509892
chrIV	527516	527517
chrIV	541259	541260
chrIV	566033	566034
chrIV	567443	567444
chrIV	568484	568485
chrIV	586830	586831
chrIV	603378	603379
chrIV	603955	603956
chrIV	605403	605404
chrIV	606853	606854
chrIV	609241	609242
chrIV	609714	609715
chrIV	614206	614207
chrIV	620808	620809
chrIV	643159	643160
chrIV	643319	643320
chrIV	657877	657878
chrIV	662721	662722
chrIV	664833	664834
chrIV	666956	666957
chrIV	671673	671674
chrIV	685382	685383
chrIV	685562	685563
chrIV	687269	687270
chrIV	691077	691078
chrIV	705193	705194
chrIV	709185	709186
chrIV	709454	709455
chrIV	718074	718075
chrIV	718272	718273
chrIV	719811	719812
chrIV	740216	740217
chrIV	743892	743893
chrIV	746417	746418
chrIV	762073	762074
chrIV	771476	771477
chrIV	789002	789003
chrIV	789157	789158
chrIV	791929	791930
chrIV	819096	819097
chrIV	823972	823973
chrIV	824730	824731
chrIV	825399	825400
chrIV	831948	831949
chrIV	855213	855214
chrIV	861236	861237
chrIV	862511	862512
chrIV	866108	866109
chrIV	868690	868691
chrIV	878037	878038
chrIV	886523	886524
chrIV	921634	921635
chrIV	921857	921858
chrIV	930915	930916
chrIV	933171	933172
chrIV	933449	933450
chrIV	934126	934127
chrIV	940552	940553
chrIV	948795	948796
chrIV	954251	954252
chrIV	957429	957430
chrIV	963872	963873
chrIV	968033	968034
chrIV	995034	995035
chrIV	1008610	1008611
chrIV	1010536	1010537
chrIV	1013395	1013396
chrIV	1015781	1015782
chrIV	1018990	1018991
chrIV	1020290	1020291
chrIV	1021626	1021627
chrIV	1029028	1029029
chrIV	1035472	1035473
chrIV	1039689	1039690
chrIV	1093011	1093012
chrIV	1093146	1093147
chrIV	1094200	1094201
chrIV	1094481	1094482
chrIV	1095555	1095556
chrIV	1103692	1103693
chrIV	1105759	1105760
chrIV	1119991	1119992
chrIV	1127316	1127317
chrIV	1135744	1135745
chrIV	1144773	1144774
chrIV	1145293	1145294
chrIV	1151498	1151499
chrIV	1157799	1157800
chrIV	1157959	1157960
chrIV	1159427	1159428
chrIV	1162599	1162600
chrIV	1168729	1168730
chrIV	1171914	1171915
chrIV	1174156	1174157
chrIV	1177140	1177141
chrIV	1181256	1181257
chrIV	1182897	1182898
chrIV	1189610	1189611
chrIV	1195378	1195379
chrIV	1196500	1196501
chrIV	1198020	1198021
chrIV	1201350	1201351
chrIV	1204331	1204332
chrIV	1216810	1216811
chrIV	1217714	1217715
chrIV	1226702	1226703
chrIV	1228978	1228979
chrIV	1233647	1233648
chrIV	1238990	1238991
chrIV	1240800	1240801
chrIV	1254381	1254382
chrIV	1261266	1261267
chrIV	1268322	1268323
chrIV	1270763	1270764
chrIV	1275937	1275938
chrIV	1277573	1277574
chrIV	1292046	1292047
chrIV	1296562	1296563
chrIV	1298318	1298319
chrIV	1311687	1311688
chrIV	1311940	1311941
chrIV	1322150	1322151
chrIV	1326852	1326853
chrIV	1331600	1331601
chrIV	1340243	1340244
chrIV	1341590	1341591
chrIV	1342908	1342909
chrIV	1345633	1345634
chrIV	1346341	1346342
chrIV	1348267	1348268
chrIV	1353683	1353684
chrIV	1369630	1369631
chrIV	1377057	1377058
chrIV	1380006	1380007
chrIV	1385696	1385697
chrIV	1397834	1397835
chrIV	1414085	1414086
chrIV	1436579	1436580
chrIV	1439135	1439136
chrIV	1446909	1446910
chrIV	1456717	1456718
chrIV	1462319	1462320
chrIV	1480517	1480518
chrIV	1485144	1485145
chrIV	1485399	1485400
chrIV	1486048	1486049
chrIV	1486711	1486712
chrIV	1518840	1518841
chrIX	30698	30699
chrIX	45472	45473
chrIX	73061	73062
chrIX	77979	77980
chrIX	88397	88398
chrIX	99903	99904
chrIX	107465	107466
chrIX	110404	110405
chrIX	122065	122066
chrIX	132991	132992
chrIX	148781	148782
chrIX	149907	149908
chrIX	155744	155745
chrIX	165839	165840
chrIX	168065	168066
chrIX	181867	181868
chrIX	183279	183280
chrIX	183748	183749
chrIX	198661	198662
chrIX	201970	201971
chrIX	204305	204306
chrIX	212145	212146
chrIX	217445	217446
chrIX	217625	217626
chrIX	222497	222498
chrIX	226460	226461
chrIX	242630	242631
chrIX	247547	247548
chrIX	268294	268295
chrIX	271201	271202
chrIX	271357	271358
chrIX	284454	284455
chrIX	291976	291977
chrIX	292158	292159
chrIX	295411	295412
chrIX	302873	302874
chrIX	313940	313941
chrIX	331612	331613
chrIX	336497	336498
chrIX	341431	341432
chrIX	345872	345873
chrIX	347214	347215
chrIX	347390	347391
chrIX	354320	354321
chrIX	359036	359037
chrIX	360040	360041
chrIX	363813	363814
chrIX	367967	367968
chrIX	370083	370084
chrIX	372220	372221
chrIX	387705	387706
chrIX	397218	397219
chrIX	410625	410626
chrIX	412869	412870
chrIX	433623	433624
chrIX	438057	438058
chrV	23122	23123
chrV	30138	30139
chrV	33980	33981
chrV	37172	37173
chrV	46495	46496
chrV	52511	52512
chrV	53822	53823
chrV	58307	58308
chrV	63092	63093
chrV	80396	80397
chrV	86172	86173
chrV	94648	94649
chrV	110999	111000
chrV	111640	111641
chrV	126103	126104
chrV	135007	135008
chrV	143733	143734
chrV	147224	147225
chrV	150403	150404
chrV	151432	151433
chrV	159054	159055
chrV	159295	159296
chrV	162671	162672
chrV	173575	173576
chrV	176364	176365
chrV	186866	186867
chrV	188229	188230
chrV	197808	197809
chrV	202991	202992
chrV	217681	217682
chrV	233160	233161
chrV	240057	240058
chrV	246208	246209
chrV	246559	246560
chrV	247503	247504
chrV	248751	248752
chrV	255734	255735
chrV	272600	272601
chrV	290474	290475
chrV	292255	292256
chrV	293074	293075
chrV	294713	294714
chrV	298302	298303
chrV	307329	307330
chrV	307899	307900
chrV	308065	308066
chrV	317007	317008
chrV	330269	330270
chrV	332578	332579
chrV	338493	338494
chrV	339688	339689
chrV	351503	351504
chrV	353239	353240
chrV	362118	362119
chrV	366750	366751
chrV	367808	367809
chrV	372560	372561
chrV	372715	372716
chrV	373150	373151
chrV	377502	377503
chrV	378319	378320
chrV	385601	385602
chrV	385938	385939
chrV	394794	394795
chrV	408770	408771
chrV	436748	436749
chrV	436904	436905
chrV	437984	437985
chrV	441055	441056
chrV	441598	441599
chrV	441766	441767
chrV	450406	450407
chrV	450731	450732
chrV	451833	451834
chrV	455136	455137
chrV	457739	457740
chrV	458467	458468
chrV	467237	467238
chrV	482985	482986
chrV	512794	512795
chrV	516580	516581
chrV	520810	520811
chrV	521278	521279
chrV	529697	529698
chrV	533649	533650
chrV	540508	540509
chrV	548104	548105
chrV	563261	563262
chrV	563777	563778
chrV	571377	571378
chrVI	4169	4170
chrVI	16638	16639
chrVI	32996	32997
chrVI	43261	43262
chrVI	46660	46661
chrVI	47651	47652
chrVI	51075	51076
chrVI	52545	52546
chrVI	56267	56268
chrVI	62599	62600
chrVI	63915	63916
chrVI	84498	84499
chrVI	87463	87464
chrVI	103427	103428
chrVI	110695	110696
chrVI	111020	111021
chrVI	114177	114178
chrVI	125058	125059
chrVI	127485	127486
chrVI	131292	131293
chrVI	134561	134562
chrVI	135405	135406
chrVI	135582	135583
chrVI	149665	149666
chrVI	153330	153331
chrVI	158850	158851
chrVI	164701	164702
chrVI	165606	165607
chrVI	167179	167180
chrVI	167735	167736
chrVI	168827	168828
chrVI	171564	171565
chrVI	188792	188793
chrVI	190446	190447
chrVI	190939	190940
chrVI	195008	195009
chrVI	198011	198012
chrVI	199504	199505
chrVI	200338	200339
chrVI	200612	200613
chrVI	200946	200947
chrVI	201471	201472
chrVI	203342	203343
chrVI	205239	205240
chrVI	232334	232335
chrVI	237318	237319
chrVI	250088	250089
chrVI	262221	262222
chrVI	268646	268647
chrVII	12483	12484
chrVII	16480	16481
chrVII	16669	16670
chrVII	17997	17998
chrVII	29299	29300
chrVII	45718	45719
chrVII	49495	49496
chrVII	59221	59222
chrVII	61258	61259
chrVII	67128	67129
chrVII	75215	75216
chrVII	84165	84166
chrVII	91412	91413
chrVII	111776	111777
chrVII	111955	111956
chrVII	141193	141194
chrVII	145238	145239
chrVII	147224	147225
chrVII	149439	149440
chrVII	150547	150548
chrVII	153918	153919
chrVII	154634	154635
chrVII	156652	156653
chrVII	156824	156825
chrVII	162704	162705
chrVII	171191	171192
chrVII	173258	173259
chrVII	180015	180016
chrVII	180346	180347
chrVII	182048	182049
chrVII	185341	185342
chrVII	193662	193663
chrVII	196428	196429
chrVII	201720	201721
chrVII	202055	202056
chrVII	212851	212852
chrVII	215274	215275
chrVII	216213	216214
chrVII	217180	217181
chrVII	222413	222414
chrVII	225173	225174
chrVII	248960	248961
chrVII	255660	255661
chrVII	286084	286085
chrVII	286663	286664
chrVII	292970	292971
chrVII	295587	295588
chrVII	303316	303317
chrVII	303570	303571
chrVII	310098	310099
chrVII	319987	319988
chrVII	326274	326275
chrVII	327260	327261
chrVII	334529	334530
chrVII	337767	337768
chrVII	345473	345474
chrVII	348954	348955
chrVII	349159	349160
chrVII	350410	350411
chrVII	377386	377387
chrVII	380533	380534
chrVII	381047	381048
chrVII	389323	389324
chrVII	392166	392167
chrVII	394230	394231
chrVII	416019	416020
chrVII	422381	422382
chrVII	435024	435025
chrVII	443273	443274
chrVII	445235	445236
chrVII	461321	461322
chrVII	462257	462258
chrVII	464860	464861
chrVII	465862	465863
chrVII	475150	475151
chrVII	490279	490280
chrVII	492094	492095
chrVII	496710	496711
chrVII	497453	497454
chrVII	498351	498352
chrVII	500738	500739
chrVII	514087	514088
chrVII	514234	514235
chrVII	527589	527590
chrVII	530850	530851
chrVII	542177	542178
chrVII	567916	567917
chrVII	601100	601101
chrVII	607977	607978
chrVII	608305	608306
chrVII	620542	620543
chrVII	622184	622185
chrVII	629121	629122
chrVII	630262	630263
chrVII	634707	634708
chrVII	637508	637509
chrVII	639688	639689
chrVII	647969	647970
chrVII	649448	649449
chrVII	653108	653109
chrVII	659760	659761
chrVII	666421	666422
chrVII	666765	666766
chrVII	685849	685850
chrVII	686907	686908
chrVII	690930	690931
chrVII	695354	695355
chrVII	699713	699714
chrVII	702173	702174
chrVII	714914	714915
chrVII	733887	733888
chrVII	734733	734734
chrVII	744141	744142
chrVII	745650	745651
chrVII	751170	751171
chrVII	761298	761299
chrVII	769198	769199
chrVII	774885	774886
chrVII	780133	780134
chrVII	783936	783937
chrVII	786875	786876
chrVII	791504	791505
chrVII	792783	792784
chrVII	797214	797215
chrVII	810581	810582
chrVII	830717	830718
chrVII	833911	833912
chrVII	838807	838808
chrVII	848311	848312
chrVII	869939	869940
chrVII	875301	875302
chrVII	879191	879192
chrVII	879726	879727
chrVII	886150	886151
chrVII	888735	888736
chrVII	895542	895543
chrVII	897567	897568
chrVII	910407	910408
chrVII	911810	911811
chrVII	913012	913013
chrVII	922776	922777
chrVII	937043	937044
chrVII	946728	946729
chrVII	958365	958366
chrVII	968781	968782
chrVII	996515	996516
chrVII	1010977	1010978
chrVII	1025297	1025298
chrVII	1031895	1031896
chrVII	1037571	1037572
chrVII	1039715	1039716
chrVII	1073316	1073317
chrVII	1082607	1082608
chrVIII	24138	24139
chrVIII	38726	38727
chrVIII	58935	58936
chrVIII	62314	62315
chrVIII	63061	63062
chrVIII	63804	63805
chrVIII	77206	77207
chrVIII	79233	79234
chrVIII	92603	92604
chrVIII	109740	109741
chrVIII	141622	141623
chrVIII	146006	146007
chrVIII	150341	150342
chrVIII	165585	165586
chrVIII	178654	178655
chrVIII	180215	180216
chrVIII	183617	183618
chrVIII	183831	183832
chrVIII	187567	187568
chrVIII	193589	193590
chrVIII	196188	196189
chrVIII	201812	201813
chrVIII	223656	223657
chrVIII	245412	245413
chrVIII	250842	250843
chrVIII	256470	256471
chrVIII	256605	256606
chrVIII	258150	258151
chrVIII	261718	261719
chrVIII	263267	263268
chrVIII	268146	268147
chrVIII	271500	271501
chrVIII	273852	273853
chrVIII	277043	277044
chrVIII	288336	288337
chrVIII	293152	293153
chrVIII	294517	294518
chrVIII	313179	313180
chrVIII	316845	316846
chrVIII	323010	323011
chrVIII	323231	323232
chrVIII	324435	324436
chrVIII	324645	324646
chrVIII	326196	326197
chrVIII	330740	330741
chrVIII	335625	335626
chrVIII	344372	344373
chrVIII	345353	345354
chrVIII	360552	360553
chrVIII	377951	377952
chrVIII	384649	384650
chrVIII	386853	386854
chrVIII	405996	405997
chrVIII	406706	406707
chrVIII	408211	408212
chrVIII	417182	417183
chrVIII	425665	425666
chrVIII	427282	427283
chrVIII	428815	428816
chrVIII	429588	429589
chrVIII	441819	441820
chrVIII	443412	443413
chrVIII	446315	446316
chrVIII	447552	447553
chrVIII	448194	448195
chrVIII	450564	450565
chrVIII	455461	455462
chrVIII	466107	466108
chrVIII	467167	467168
chrVIII	468332	468333
chrVIII	473336	473337
chrVIII	473506	473507
chrVIII	473661	473662
chrVIII	475490	475491
chrVIII	492152	492153
chrVIII	502326	502327
chrVIII	520391	520392
chrVIII	520595	520596
chrVIII	529119	529120
chrX	26170	26171
chrX	49664	49665
chrX	67695	67696
chrX	70557	70558
chrX	70903	70904
chrX	71075	71076
chrX	71337	71338
chrX	87090	87091
chrX	91999	92000
chrX	99671	99672
chrX	130870	130871
chrX	140513	140514
chrX	143130	143131
chrX	144829	144830
chrX	150833	150834
chrX	157773	157774
chrX	163602	163603
chrX	165251	165252
chrX	168119	168120
chrX	180425	180426
chrX	180582	180583
chrX	205253	205254
chrX	223153	223154
chrX	224199	224200
chrX	234285	234286
chrX	237201	237202
chrX	241828	241829
chrX	243898	243899
chrX	263027	263028
chrX	263209	263210
chrX	267860	267861
chrX	272305	272306
chrX	272912	272913
chrX	305448	305449
chrX	310400	310401
chrX	310769	310770
chrX	319951	319952
chrX	353327	353328
chrX	353504	353505
chrX	358468	358469
chrX	365689	365690
chrX	375618	375619
chrX	375778	375779
chrX	376351	376352
chrX	396159	396160
chrX	397167	397168
chrX	398246	398247
chrX	402197	402198
chrX	423739	423740
chrX	435092	435093
chrX	440717	440718
chrX	457857	457858
chrX	485781	485782
chrX	485865	485866
chrX	491897	491898
chrX	493446	493447
chrX	501219	501220
chrX	513375	513376
chrX	518219	518220
chrX	523758	523759
chrX	524391	524392
chrX	528393	528394
chrX	533935	533936
chrX	535846	535847
chrX	535929	535930
chrX	536007	536008
chrX	576736	576737
chrX	578759	578760
chrX	581359	581360
chrX	582544	582545
chrX	589245	589246
chrX	590782	590783
chrX	619421	619422
chrX	619506	619507
chrX	619885	619886
chrX	620191	620192
chrX	634348	634349
chrX	641955	641956
chrX	646129	646130
chrX	654375	654376
chrX	671777	671778
chrX	676931	676932
chrX	697267	697268
chrX	708357	708358
chrX	709744	709745
chrX	710182	710183
chrX	711370	711371
chrX	728293	728294
chrXI	5648	5649
chrXI	6741	6742
chrXI	8549	8550
chrXI	15474	15475
chrXI	31642	31643
chrXI	38113	38114
chrXI	53359	53360
chrXI	63427	63428
chrXI	66182	66183
chrXI	74976	74977
chrXI	81150	81151
chrXI	84540	84541
chrXI	86652	86653
chrXI	89239	89240
chrXI	100393	100394
chrXI	112702	112703
chrXI	112873	112874
chrXI	113378	113379
chrXI	114285	114286
chrXI	125213	125214
chrXI	130234	130235
chrXI	137353	137354
chrXI	137501	137502
chrXI	141172	141173
chrXI	149091	149092
chrXI	150365	150366
chrXI	155806	155807
chrXI	163277	163278
chrXI	179321	179322
chrXI	181008	181009
chrXI	181607	181608
chrXI	182466	182467
chrXI	182746	182747
chrXI	188311	188312
chrXI	192488	192489
chrXI	192818	192819
chrXI	192993	192994
chrXI	193238	193239
chrXI	195334	195335
chrXI	202299	202300
chrXI	211142	211143
chrXI	212413	212414
chrXI	219138	219139
chrXI	225788	225789
chrXI	240624	240625
chrXI	258027	258028
chrXI	267936	267937
chrXI	271809	271810
chrXI	274623	274624
chrXI	275234	275235
chrXI	275539	275540
chrXI	286239	286240
chrXI	291051	291052
chrXI	293941	293942
chrXI	310415	310416
chrXI	316158	316159
chrXI	330798	330799
chrXI	349727	349728
chrXI	349877	349878
chrXI	367498	367499
chrXI	372498	372499
chrXI	379095	379096
chrXI	385438	385439
chrXI	389763	389764
chrXI	394007	394008
chrXI	403801	403802
chrXI	425362	425363
chrXI	433102	433103
chrXI	436901	436902
chrXI	448404	448405
chrXI	449242	449243
chrXI	450334	450335
chrXI	465093	465094
chrXI	465313	465314
chrXI	471446	471447
chrXI	471677	471678
chrXI	478041	478042
chrXI	497973	497974
chrXI	499732	499733
chrXI	504333	504334
chrXI	514121	514122
chrXI	530579	530580
chrXI	551602	551603
chrXI	558237	558238
chrXI	560387	560388
chrXI	571422	571423
chrXI	580097	580098
chrXI	585417	585418
chrXI	586230	586231
chrXI	586788	586789
chrXI	588982	588983
chrXI	596759	596760
chrXI	598168	598169
chrXI	602409	602410
chrXI	603939	603940
chrXI	614335	614336
chrXI	622924	622925
chrXI	631087	631088
chrXI	632807	632808
chrXI	638685	638686
chrXI	646046	646047
chrXI	658286	658287
chrXII	20292	20293
chrXII	20785	20786
chrXII	31379	31380
chrXII	31547	31548
chrXII	32030	32031
chrXII	35147	35148
chrXII	39065	39066
chrXII	40296	40297
chrXII	73369	73370
chrXII	77508	77509
chrXII	80429	80430
chrXII	91872	91873
chrXII	93756	93757
chrXII	100463	100464
chrXII	124704	124705
chrXII	124866	124867
chrXII	134306	134307
chrXII	138316	138317
chrXII	139533	139534
chrXII	140451	140452
chrXII	141215	141216
chrXII	143304	143305
chrXII	147005	147006
chrXII	154164	154165
chrXII	168457	168458
chrXII	170879	170880
chrXII	172755	172756
chrXII	174909	174910
chrXII	177333	177334
chrXII	179545	179546
chrXII	181783	181784
chrXII	183570	183571
chrXII	183739	183740
chrXII	185035	185036
chrXII	203083	203084
chrXII	208690	208691
chrXII	222307	222308
chrXII	226492	226493
chrXII	227294	227295
chrXII	227907	227908
chrXII	228644	228645
chrXII	229626	229627
chrXII	230492	230493
chrXII	242186	242187
chrXII	246260	246261
chrXII	248535	248536
chrXII	249827	249828
chrXII	249994	249995
chrXII	273632	273633
chrXII	275890	275891
chrXII	277721	277722
chrXII	279153	279154
chrXII	288858	288859
chrXII	292041	292042
chrXII	298686	298687
chrXII	306658	306659
chrXII	310318	310319
chrXII	314645	314646
chrXII	327028	327029
chrXII	327369	327370
chrXII	337037	337038
chrXII	346526	346527
chrXII	348809	348810
chrXII	375825	375826
chrXII	377940	377941
chrXII	378110	378111
chrXII	380508	380509
chrXII	385540	385541
chrXII	394513	394514
chrXII	397959	397960
chrXII	398262	398263
chrXII	402407	402408
chrXII	412423	412424
chrXII	412957	412958
chrXII	424661	424662
chrXII	427444	427445
chrXII	497953	497954
chrXII	502975	502976
chrXII	504338	504339
chrXII	517295	517296
chrXII	527930	527931
chrXII	533365	533366
chrXII	538390	538391
chrXII	548701	548702
chrXII	562068	562069
chrXII	564479	564480
chrXII	571774	571775
chrXII	572973	572974
chrXII	576654	576655
chrXII	582664	582665
chrXII	602911	602912
chrXII	604887	604888
chrXII	607878	607879
chrXII	609136	609137
chrXII	609451	609452
chrXII	614993	614994
chrXII	616737	616738
chrXII	620130	620131
chrXII	626221	626222
chrXII	641063	641064
chrXII	644950	644951
chrXII	661539	661540
chrXII	675374	675375
chrXII	675646	675647
chrXII	679223	679224
chrXII	687356	687357
chrXII	696332	696333
chrXII	699350	699351
chrXII	707641	707642
chrXII	707983	707984
chrXII	716527	716528
chrXII	717045	717046
chrXII	720122	720123
chrXII	730750	730751
chrXII	733800	733801
chrXII	746580	746581
chrXII	747476	747477
chrXII	751190	751191
chrXII	751519	751520
chrXII	757478	757479
chrXII	758910	758911
chrXII	766686	766687
chrXII	767032	767033
chrXII	769677	769678
chrXII	769987	769988
chrXII	815977	815978
chrXII	831227	831228
chrXII	832049	832050
chrXII	834004	834005
chrXII	861524	861525
chrXII	879993	879994
chrXII	881301	881302
chrXII	881478	881479
chrXII	906754	906755
chrXII	909600	909601
chrXII	912236	912237
chrXII	919215	919216
chrXII	928693	928694
chrXII	956776	956777
chrXII	971048	971049
chrXII	973341	973342
chrXII	982676	982677
chrXII	992821	992822
chrXII	993952	993953
chrXII	1020867	1020868
chrXII	1024514	1024515
chrXII	1026549	1026550
chrXII	1032426	1032427
chrXII	1038773	1038774
chrXII	1046912	1046913
chrXII	1051862	1051863
chrXII	1062166	1062167
chrXIII	9411	9412
chrXIII	9807	9808
chrXIII	11249	11250
chrXIII	13963	13964
chrXIII	18601	18602
chrXIII	21901	21902
chrXIII	30036	30037
chrXIII	32034	32035
chrXIII	40113	40114
chrXIII	49133	49134
chrXIII	53649	53650
chrXIII	56450	56451
chrXIII	63648	63649
chrXIII	80532	80533
chrXIII	82233	82234
chrXIII	89082	89083
chrXIII	91014	91015
chrXIII	95397	95398
chrXIII	104090	104091
chrXIII	104347	104348
chrXIII	111983	111984
chrXIII	115545	115546
chrXIII	121228	121229
chrXIII	121677	121678
chrXIII	132938	132939
chrXIII	140124	140125
chrXIII	141201	141202
chrXIII	141685	141686
chrXIII	144444	144445
chrXIII	158203	158204
chrXIII	167772	167773
chrXIII	173105	173106
chrXIII	173966	173967
chrXIII	174207	174208
chrXIII	178060	178061
chrXIII	180563	180564
chrXIII	180920	180921
chrXIII	182833	182834
chrXIII	218083	218084
chrXIII	228588	228589
chrXIII	230940	230941
chrXIII	233421	233422
chrXIII	242613	242614
chrXIII	256722	256723
chrXIII	259474	259475
chrXIII	267649	267650
chrXIII	268237	268238
chrXIII	271806	271807
chrXIII	274836	274837
chrXIII	285651	285652
chrXIII	288879	288880
chrXIII	290407	290408
chrXIII	295701	295702
chrXIII	302552	302553
chrXIII	302636	302637
chrXIII	306942	306943
chrXIII	307323	307324
chrXIII	311412	311413
chrXIII	339212	339213
chrXIII	343257	343258
chrXIII	348159	348160
chrXIII	352060	352061
chrXIII	366935	366936
chrXIII	371107	371108
chrXIII	387185	387186
chrXIII	393783	393784
chrXIII	394879	394880
chrXIII	399567	399568
chrXIII	407747	407748
chrXIII	421090	421091
chrXIII	426074	426075
chrXIII	432167	432168
chrXIII	432690	432691
chrXIII	462561	462562
chrXIII	462949	462950
chrXIII	466082	466083
chrXIII	477510	477511
chrXIII	480114	480115
chrXIII	499266	499267
chrXIII	502893	502894
chrXIII	504683	504684
chrXIII	510551	510552
chrXIII	514146	514147
chrXIII	517148	517149
chrXIII	517455	517456
chrXIII	519408	519409
chrXIII	523949	523950
chrXIII	531804	531805
chrXIII	532342	532343
chrXIII	535794	535795
chrXIII	538395	538396
chrXIII	543041	543042
chrXIII	568513	568514
chrXIII	574212	574213
chrXIII	578451	578452
chrXIII	581402	581403
chrXIII	585751	585752
chrXIII	592920	592921
chrXIII	603436	603437
chrXIII	618430	618431
chrXIII	647027	647028
chrXIII	648840	648841
chrXIII	687456	687457
chrXIII	690189	690190
chrXIII	694162	694163
chrXIII	698497	698498
chrXIII	715355	715356
chrXIII	718407	718408
chrXIII	720072	720073
chrXIII	738237	738238
chrXIII	745921	745922
chrXIII	746195	746196
chrXIII	765955	765956
chrXIII	767665	767666
chrXIII	781952	781953
chrXIII	803972	803973
chrXIII	809411	809412
chrXIII	827773	827774
chrXIII	829236	829237
chrXIII	831933	831934
chrXIII	863485	863486
chrXIII	863757	863758
chrXIII	874436	874437
chrXIII	882029	882030
chrXIII	882405	882406
chrXIII	884563	884564
chrXIII	892532	892533
chrXIII	892889	892890
chrXIII	899200	899201
chrXIII	900868	900869
chrXIV	10371	10372
chrXIV	17696	17697
chrXIV	28855	28856
chrXIV	30449	30450
chrXIV	30612	30613
chrXIV	32364	32365
chrXIV	34407	34408
chrXIV	38582	38583
chrXIV	39255	39256
chrXIV	39446	39447
chrXIV	39645	39646
chrXIV	40149	40150
chrXIV	47753	47754
chrXIV	50935	50936
chrXIV	58089	58090
chrXIV	79311	79312
chrXIV	79662	79663
chrXIV	82508	82509
chrXIV	82748	82749
chrXIV	88732	88733
chrXIV	95093	95094
chrXIV	103607	103608
chrXIV	103961	103962
chrXIV	104565	104566
chrXIV	105154	105155
chrXIV	113056	113057
chrXIV	129349	129350
chrXIV	138136	138137
chrXIV	156440	156441
chrXIV	158223	158224
chrXIV	174857	174858
chrXIV	180725	180726
chrXIV	181125	181126
chrXIV	193388	193389
chrXIV	213035	213036
chrXIV	220297	220298
chrXIV	223113	223114
chrXIV	237959	237960
chrXIV	259829	259830
chrXIV	260382	260383
chrXIV	270965	270966
chrXIV	280069	280070
chrXIV	283516	283517
chrXIV	283762	283763
chrXIV	285947	285948
chrXIV	286204	286205
chrXIV	286546	286547
chrXIV	314431	314432
chrXIV	321843	321844
chrXIV	324438	324439
chrXIV	330024	330025
chrXIV	339535	339536
chrXIV	355775	355776
chrXIV	362908	362909
chrXIV	365985	365986
chrXIV	375565	375566
chrXIV	378849	378850
chrXIV	384381	384382
chrXIV	388436	388437
chrXIV	397862	397863
chrXIV	412414	412415
chrXIV	419739	419740
chrXIV	422722	422723
chrXIV	442604	442605
chrXIV	444715	444716
chrXIV	450774	450775
chrXIV	450947	450948
chrXIV	463830	463831
chrXIV	471330	471331
chrXIV	473328	473329
chrXIV	473822	473823
chrXIV	475266	475267
chrXIV	476785	476786
chrXIV	476970	476971
chrXIV	484402	484403
chrXIV	525163	525164
chrXIV	529439	529440
chrXIV	530597	530598
chrXIV	534894	534895
chrXIV	552684	552685
chrXIV	556712	556713
chrXIV	557159	557160
chrXIV	557645	557646
chrXIV	560824	560825
chrXIV	561358	561359
chrXIV	584262	584263
chrXIV	588026	588027
chrXIV	588210	588211
chrXIV	602448	602449
chrXIV	609961	609962
chrXIV	610440	610441
chrXIV	610598	610599
chrXIV	611268	611269
chrXIV	612172	612173
chrXIV	612728	612729
chrXIV	614578	614579
chrXIV	615425	615426
chrXIV	622847	622848
chrXIV	629465	629466
chrXIV	631478	631479
chrXIV	639047	639048
chrXIV	645668	645669
chrXIV	647995	647996
chrXIV	668805	668806
chrXIV	681081	681082
chrXIV	682143	682144
chrXIV	691673	691674
chrXIV	696833	696834
chrXIV	706251	706252
chrXIV	712894	712895
chrXIV	718939	718940
chrXIV	725901	725902
chrXIV	733968	733969
chrXIV	741754	741755
chrXIV	742828	742829
chrXIV	745421	745422
chrXIV	755161	755162
chrXIV	764166	764167
chrXIV	768426	768427
chrXIV	770042	770043
chrXV	12523	12524
chrXV	16720	16721
chrXV	17721	17722
chrXV	19020	19021
chrXV	35358	35359
chrXV	36170	36171
chrXV	42639	42640
chrXV	43948	43949
chrXV	44895	44896
chrXV	66656	66657
chrXV	92620	92621
chrXV	93182	93183
chrXV	97994	97995
chrXV	99804	99805
chrXV	115972	115973
chrXV	136026	136027
chrXV	136423	136424
chrXV	139691	139692
chrXV	140753	140754
chrXV	150933	150934
chrXV	154658	154659
chrXV	155069	155070
chrXV	166829	166830
chrXV	167086	167087
chrXV	167263	167264
chrXV	179948	179949
chrXV	180458	180459
chrXV	181969	181970
chrXV	195418	195419
chrXV	196469	196470
chrXV	204396	204397
chrXV	205462	205463
chrXV	221064	221065
chrXV	222920	222921
chrXV	229909	229910
chrXV	247565	247566
chrXV	252858	252859
chrXV	254815	254816
chrXV	274468	274469
chrXV	278818	278819
chrXV	279749	279750
chrXV	282331	282332
chrXV	287936	287937
chrXV	293220	293221
chrXV	296541	296542
chrXV	298957	298958
chrXV	310267	310268
chrXV	310623	310624
chrXV	322224	322225
chrXV	329052	329053
chrXV	331862	331863
chrXV	340068	340069
chrXV	342354	342355
chrXV	348427	348428
chrXV	350667	350668
chrXV	353112	353113
chrXV	353619	353620
chrXV	354520	354521
chrXV	360550	360551
chrXV	360724	360725
chrXV	361066	361067
chrXV	369177	369178
chrXV	372125	372126
chrXV	373840	373841
chrXV	374737	374738
chrXV	379942	379943
chrXV	385368	385369
chrXV	386258	386259
chrXV	389596	389597
chrXV	410146	410147
chrXV	410590	410591
chrXV	415657	415658
chrXV	422577	422578
chrXV	423685	423686
chrXV	427578	427579
chrXV	433696	433697
chrXV	436891	436892
chrXV	437567	437568
chrXV	447223	447224
chrXV	449328	449329
chrXV	452727	452728
chrXV	452878	452879
chrXV	463665	463666
chrXV	464046	464047
chrXV	468638	468639
chrXV	468997	468998
chrXV	469748	469749
chrXV	473818	473819
chrXV	476764	476765
chrXV	488110	488111
chrXV	492825	492826
chrXV	497327	497328
chrXV	502228	502229
chrXV	511116	511117
chrXV	514338	514339
chrXV	518432	518433
chrXV	521134	521135
chrXV	529338	529339
chrXV	550428	550429
chrXV	560401	560402
chrXV	592504	592505
chrXV	602586	602587
chrXV	609101	609102
chrXV	609383	609384
chrXV	612605	612606
chrXV	630743	630744
chrXV	633209	633210
chrXV	633329	633330
chrXV	633761	633762
chrXV	657133	657134
chrXV	664612	664613
chrXV	665877	665878
chrXV	671491	671492
chrXV	674193	674194
chrXV	692362	692363
chrXV	698166	698167
chrXV	698553	698554
chrXV	710681	710682
chrXV	729906	729907
chrXV	734857	734858
chrXV	757191	757192
chrXV	761525	761526
chrXV	774164	774165
chrXV	782700	782701
chrXV	783014	783015
chrXV	783440	783441
chrXV	795463	795464
chrXV	798311	798312
chrXV	800617	800618
chrXV	802465	802466
chrXV	804697	804698
chrXV	821415	821416
chrXV	825163	825164
chrXV	825998	825999
chrXV	832724	832725
chrXV	834218	834219
chrXV	844451	844452
chrXV	852036	852037
chrXV	853003	853004
chrXV	853630	853631
chrXV	854680	854681
chrXV	860283	860284
chrXV	860570	860571
chrXV	861992	861993
chrXV	875443	875444
chrXV	887359	887360
chrXV	898579	898580
chrXV	898748	898749
chrXV	902695	902696
chrXV	906917	906918
chrXV	908428	908429
chrXV	918416	918417
chrXV	923244	923245
chrXV	926290	926291
chrXV	933173	933174
chrXV	935740	935741
chrXV	943298	943299
chrXV	952327	952328
chrXV	966406	966407
chrXV	969571	969572
chrXV	976933	976934
chrXV	981332	981333
chrXV	984730	984731
chrXV	997423	997424
chrXV	999941	999942
chrXV	1029009	1029010
chrXV	1048860	1048861
chrXV	1049666	1049667
chrXV	1052563	1052564
chrXV	1052986	1052987
chrXV	1054578	1054579
chrXV	1054986	1054987
chrXV	1058510	1058511
chrXV	1061374	1061375
chrXV	1063944	1063945
chrXV	1066206	1066207
chrXV	1066529	1066530
chrXV	1070625	1070626
chrXV	1070792	1070793
chrXVI	19343	19344
chrXVI	22435	22436
chrXVI	37855	37856
chrXVI	38745	38746
chrXVI	39812	39813
chrXVI	46244	46245
chrXVI	52410	52411
chrXVI	52894	52895
chrXVI	53427	53428
chrXVI	79551	79552
chrXVI	80661	80662
chrXVI	95405	95406
chrXVI	100095	100096
chrXVI	118225	118226
chrXVI	125677	125678
chrXVI	138783	138784
chrXVI	144213	144214
chrXVI	149362	149363
chrXVI	157041	157042
chrXVI	157964	157965
chrXVI	159807	159808
chrXVI	169299	169300
chrXVI	173823	173824
chrXVI	178944	178945
chrXVI	179193	179194
chrXVI	182986	182987
chrXVI	184631	184632
chrXVI	193161	193162
chrXVI	195507	195508
chrXVI	205813	205814
chrXVI	227442	227443
chrXVI	231222	231223
chrXVI	231902	231903
chrXVI	232544	232545
chrXVI	237620	237621
chrXVI	239647	239648
chrXVI	246171	246172
chrXVI	250318	250319
chrXVI	250833	250834
chrXVI	255758	255759
chrXVI	261354	261355
chrXVI	277987	277988
chrXVI	289129	289130
chrXVI	291247	291248
chrXVI	301278	301279
chrXVI	301859	301860
chrXVI	308193	308194
chrXVI	319123	319124
chrXVI	331285	331286
chrXVI	335634	335635
chrXVI	337943	337944
chrXVI	345251	345252
chrXVI	361795	361796
chrXVI	363470	363471
chrXVI	371055	371056
chrXVI	374637	374638
chrXVI	384407	384408
chrXVI	394124	394125
chrXVI	411820	411821
chrXVI	421668	421669
chrXVI	429796	429797
chrXVI	429965	429966
chrXVI	443718	443719
chrXVI	456183	456184
chrXVI	456796	456797
chrXVI	466875	466876
chrXVI	478092	478093
chrXVI	480270	480271
chrXVI	481137	481138
chrXVI	485915	485916
chrXVI	486086	486087
chrXVI	488144	488145
chrXVI	488740	488741
chrXVI	504158	504159
chrXVI	510624	510625
chrXVI	511814	511815
chrXVI	514172	514173
chrXVI	522796	522797
chrXVI	532295	532296
chrXVI	544008	544009
chrXVI	547998	547999
chrXVI	548165	548166
chrXVI	549246	549247
chrXVI	558215	558216
chrXVI	561203	561204
chrXVI	571044	571045
chrXVI	577239	577240
chrXVI	589588	589589
chrXVI	590116	590117
chrXVI	603471	603472
chrXVI	603733	603734
chrXVI	607064	607065
chrXVI	613308	613309
chrXVI	618876	618877
chrXVI	621815	621816
chrXVI	625119	625120
chrXVI	626734	626735
chrXVI	638594	638595
chrXVI	653673	653674
chrXVI	676834	676835
chrXVI	678242	678243
chrXVI	682827	682828
chrXVI	684294	684295
chrXVI	685603	685604
chrXVI	686680	686681
chrXVI	688130	688131
chrXVI	689191	689192
chrXVI	689339	689340
chrXVI	698528	698529
chrXVI	706425	706426
chrXVI	706603	706604
chrXVI	709794	709795
chrXVI	711300	711301
chrXVI	715983	715984
chrXVI	728524	728525
chrXVI	740808	740809
chrXVI	746729	746730
chrXVI	748938	748939
chrXVI	760495	760496
chrXVI	766367	766368
chrXVI	769899	769900
chrXVI	780795	780796
chrXVI	781298	781299
chrXVI	781624	781625
chrXVI	782108	782109
chrXVI	789863	789864
chrXVI	818776	818777
chrXVI	829869	829870
chrXVI	837216	837217
chrXVI	860128	860129
chrXVI	888629	888630
chrXVI	895668	895669
chrXVI	910408	910409
chrXVI	929519	929520
chrXVI	936594	936595
chrXVI	937102	937103
chrXVI	939990	939991

## Sheet: SWR preferred at 45 min
SWR preferred nucleosomes at 45 min (start positions)
chrI	5732	5733
chrI	6230	6231
chrI	7713	7714
chrI	16916	16917
chrI	17069	17070
chrI	18979	18980
chrI	22663	22664
chrI	29639	29640
chrI	80465	80466
chrI	86453	86454
chrI	98865	98866
chrI	110914	110915
chrI	119836	119837
chrI	120004	120005
chrI	124285	124286
chrI	124523	124524
chrI	136282	136283
chrI	136847	136848
chrI	138570	138571
chrI	143231	143232
chrI	172057	172058
chrI	172231	172232
chrI	176072	176073
chrI	176538	176539
chrI	179007	179008
chrI	180199	180200
chrI	180897	180898
chrI	182149	182150
chrI	182334	182335
chrI	186743	186744
chrI	187122	187123
chrI	199602	199603
chrI	202424	202425
chrI	208717	208718
chrI	209183	209184
chrI	226997	226998
chrI	227164	227165
chrII	21783	21784
chrII	41704	41705
chrII	49526	49527
chrII	62233	62234
chrII	69081	69082
chrII	71536	71537
chrII	80912	80913
chrII	96311	96312
chrII	110086	110087
chrII	110663	110664
chrII	122291	122292
chrII	127719	127720
chrII	132087	132088
chrII	142782	142783
chrII	162792	162793
chrII	176500	176501
chrII	181292	181293
chrII	183254	183255
chrII	186394	186395
chrII	198210	198211
chrII	206838	206839
chrII	209336	209337
chrII	227194	227195
chrII	227507	227508
chrII	237663	237664
chrII	241316	241317
chrII	246828	246829
chrII	250858	250859
chrII	270657	270658
chrII	278212	278213
chrII	280612	280613
chrII	290474	290475
chrII	293952	293953
chrII	295962	295963
chrII	305721	305722
chrII	307533	307534
chrII	308591	308592
chrII	313648	313649
chrII	315191	315192
chrII	316952	316953
chrII	317116	317117
chrII	329622	329623
chrII	330439	330440
chrII	336759	336760
chrII	337181	337182
chrII	339296	339297
chrII	340335	340336
chrII	347026	347027
chrII	348113	348114
chrII	351552	351553
chrII	353535	353536
chrII	353871	353872
chrII	370641	370642
chrII	407817	407818
chrII	410655	410656
chrII	417125	417126
chrII	420078	420079
chrII	439377	439378
chrII	441223	441224
chrII	442174	442175
chrII	449675	449676
chrII	460961	460962
chrII	483685	483686
chrII	486903	486904
chrII	488443	488444
chrII	494436	494437
chrII	497095	497096
chrII	510382	510383
chrII	512871	512872
chrII	515608	515609
chrII	524172	524173
chrII	532451	532452
chrII	532615	532616
chrII	538157	538158
chrII	546303	546304
chrII	548990	548991
chrII	552292	552293
chrII	567407	567408
chrII	582705	582706
chrII	583757	583758
chrII	588597	588598
chrII	594760	594761
chrII	597473	597474
chrII	597806	597807
chrII	599057	599058
chrII	599875	599876
chrII	623898	623899
chrII	631861	631862
chrII	632458	632459
chrII	633141	633142
chrII	649971	649972
chrII	653279	653280
chrII	662821	662822
chrII	664880	664881
chrII	670452	670453
chrII	676359	676360
chrII	679399	679400
chrII	684672	684673
chrII	686509	686510
chrII	692056	692057
chrII	700236	700237
chrII	721308	721309
chrII	730982	730983
chrII	741822	741823
chrII	747697	747698
chrII	747907	747908
chrII	757339	757340
chrII	772302	772303
chrII	774668	774669
chrII	798439	798440
chrII	799810	799811
chrIII	8382	8383
chrIII	9164	9165
chrIII	14149	14150
chrIII	24478	24479
chrIII	28210	28211
chrIII	37602	37603
chrIII	41260	41261
chrIII	52593	52594
chrIII	61101	61102
chrIII	70092	70093
chrIII	72334	72335
chrIII	72821	72822
chrIII	73268	73269
chrIII	75537	75538
chrIII	79059	79060
chrIII	82080	82081
chrIII	92560	92561
chrIII	98047	98048
chrIII	99695	99696
chrIII	101695	101696
chrIII	107512	107513
chrIII	107691	107692
chrIII	108995	108996
chrIII	111628	111629
chrIII	112189	112190
chrIII	112785	112786
chrIII	113947	113948
chrIII	115106	115107
chrIII	115758	115759
chrIII	125339	125340
chrIII	126248	126249
chrIII	132995	132996
chrIII	136745	136746
chrIII	141727	141728
chrIII	147875	147876
chrIII	152380	152381
chrIII	152642	152643
chrIII	160008	160009
chrIII	160187	160188
chrIII	172680	172681
chrIII	173215	173216
chrIII	173363	173364
chrIII	177215	177216
chrIII	196354	196355
chrIII	205575	205576
chrIII	205759	205760
chrIII	206830	206831
chrIII	218730	218731
chrIII	220040	220041
chrIII	229056	229057
chrIII	248702	248703
chrIII	250160	250161
chrIII	267269	267270
chrIII	276670	276671
chrIII	278625	278626
chrIII	281356	281357
chrIII	307041	307042
chrIV	5528	5529
chrIV	26891	26892
chrIV	27518	27519
chrIV	32235	32236
chrIV	38604	38605
chrIV	47923	47924
chrIV	48325	48326
chrIV	48492	48493
chrIV	50015	50016
chrIV	57144	57145
chrIV	60509	60510
chrIV	60670	60671
chrIV	66446	66447
chrIV	80960	80961
chrIV	82268	82269
chrIV	91984	91985
chrIV	99205	99206
chrIV	114264	114265
chrIV	116993	116994
chrIV	117164	117165
chrIV	132100	132101
chrIV	167434	167435
chrIV	168345	168346
chrIV	179736	179737
chrIV	194328	194329
chrIV	223998	223999
chrIV	250862	250863
chrIV	258511	258512
chrIV	266588	266589
chrIV	271843	271844
chrIV	272089	272090
chrIV	294754	294755
chrIV	304562	304563
chrIV	305050	305051
chrIV	315481	315482
chrIV	319813	319814
chrIV	330766	330767
chrIV	338271	338272
chrIV	345589	345590
chrIV	349045	349046
chrIV	352503	352504
chrIV	355566	355567
chrIV	359359	359360
chrIV	373665	373666
chrIV	373884	373885
chrIV	375198	375199
chrIV	375433	375434
chrIV	376665	376666
chrIV	380710	380711
chrIV	386223	386224
chrIV	389217	389218
chrIV	397161	397162
chrIV	399810	399811
chrIV	402988	402989
chrIV	407513	407514
chrIV	408229	408230
chrIV	409130	409131
chrIV	409321	409322
chrIV	409505	409506
chrIV	413563	413564
chrIV	413936	413937
chrIV	417552	417553
chrIV	422255	422256
chrIV	425572	425573
chrIV	435008	435009
chrIV	435937	435938
chrIV	443733	443734
chrIV	443966	443967
chrIV	445277	445278
chrIV	449944	449945
chrIV	457765	457766
chrIV	458108	458109
chrIV	464607	464608
chrIV	475014	475015
chrIV	475181	475182
chrIV	475356	475357
chrIV	475929	475930
chrIV	476895	476896
chrIV	477210	477211
chrIV	477559	477560
chrIV	478671	478672
chrIV	482726	482727
chrIV	490903	490904
chrIV	492364	492365
chrIV	495248	495249
chrIV	500130	500131
chrIV	505549	505550
chrIV	512637	512638
chrIV	523115	523116
chrIV	541259	541260
chrIV	547777	547778
chrIV	557984	557985
chrIV	566033	566034
chrIV	567443	567444
chrIV	568484	568485
chrIV	571939	571940
chrIV	578240	578241
chrIV	580753	580754
chrIV	583102	583103
chrIV	586830	586831
chrIV	587969	587970
chrIV	597134	597135
chrIV	602605	602606
chrIV	603378	603379
chrIV	603955	603956
chrIV	605403	605404
chrIV	606188	606189
chrIV	606853	606854
chrIV	608576	608577
chrIV	614206	614207
chrIV	621936	621937
chrIV	626457	626458
chrIV	643159	643160
chrIV	652266	652267
chrIV	666956	666957
chrIV	670935	670936
chrIV	671673	671674
chrIV	687269	687270
chrIV	687765	687766
chrIV	698123	698124
chrIV	717457	717458
chrIV	718454	718455
chrIV	719811	719812
chrIV	733305	733306
chrIV	740216	740217
chrIV	742314	742315
chrIV	743723	743724
chrIV	743892	743893
chrIV	746417	746418
chrIV	751534	751535
chrIV	753364	753365
chrIV	765952	765953
chrIV	771476	771477
chrIV	774788	774789
chrIV	786938	786939
chrIV	790430	790431
chrIV	811073	811074
chrIV	819096	819097
chrIV	820340	820341
chrIV	823972	823973
chrIV	827855	827856
chrIV	848514	848515
chrIV	848845	848846
chrIV	851327	851328
chrIV	855368	855369
chrIV	861236	861237
chrIV	899866	899867
chrIV	906790	906791
chrIV	910620	910621
chrIV	921634	921635
chrIV	930915	930916
chrIV	936784	936785
chrIV	944714	944715
chrIV	954251	954252
chrIV	957429	957430
chrIV	960270	960271
chrIV	963872	963873
chrIV	974845	974846
chrIV	998599	998600
chrIV	1010536	1010537
chrIV	1017516	1017517
chrIV	1018023	1018024
chrIV	1018679	1018680
chrIV	1021626	1021627
chrIV	1024313	1024314
chrIV	1024861	1024862
chrIV	1030951	1030952
chrIV	1032596	1032597
chrIV	1032949	1032950
chrIV	1034999	1035000
chrIV	1035472	1035473
chrIV	1039689	1039690
chrIV	1041137	1041138
chrIV	1059554	1059555
chrIV	1068501	1068502
chrIV	1094481	1094482
chrIV	1095555	1095556
chrIV	1105434	1105435
chrIV	1119991	1119992
chrIV	1127316	1127317
chrIV	1127492	1127493
chrIV	1153841	1153842
chrIV	1157799	1157800
chrIV	1168729	1168730
chrIV	1171776	1171777
chrIV	1171914	1171915
chrIV	1174156	1174157
chrIV	1177470	1177471
chrIV	1181256	1181257
chrIV	1182897	1182898
chrIV	1196500	1196501
chrIV	1201350	1201351
chrIV	1202402	1202403
chrIV	1204331	1204332
chrIV	1212789	1212790
chrIV	1217151	1217152
chrIV	1217714	1217715
chrIV	1223564	1223565
chrIV	1228978	1228979
chrIV	1233647	1233648
chrIV	1234710	1234711
chrIV	1235260	1235261
chrIV	1238990	1238991
chrIV	1240800	1240801
chrIV	1273819	1273820
chrIV	1274789	1274790
chrIV	1274959	1274960
chrIV	1275135	1275136
chrIV	1282704	1282705
chrIV	1287419	1287420
chrIV	1295503	1295504
chrIV	1298318	1298319
chrIV	1299898	1299899
chrIV	1300225	1300226
chrIV	1311687	1311688
chrIV	1311940	1311941
chrIV	1313411	1313412
chrIV	1313923	1313924
chrIV	1319981	1319982
chrIV	1328434	1328435
chrIV	1331600	1331601
chrIV	1339550	1339551
chrIV	1341762	1341763
chrIV	1342908	1342909
chrIV	1353683	1353684
chrIV	1358825	1358826
chrIV	1371942	1371943
chrIV	1380006	1380007
chrIV	1404165	1404166
chrIV	1436579	1436580
chrIV	1439135	1439136
chrIV	1445753	1445754
chrIV	1446909	1446910
chrIV	1447930	1447931
chrIV	1448606	1448607
chrIV	1452029	1452030
chrIV	1461154	1461155
chrIV	1464148	1464149
chrIV	1466307	1466308
chrIV	1473177	1473178
chrIV	1485399	1485400
chrIV	1516545	1516546
chrIV	1517076	1517077
chrIV	1518840	1518841
chrIX	30698	30699
chrIX	47663	47664
chrIX	57257	57258
chrIX	73061	73062
chrIX	73796	73797
chrIX	103414	103415
chrIX	110404	110405
chrIX	114339	114340
chrIX	136539	136540
chrIX	148781	148782
chrIX	165839	165840
chrIX	173003	173004
chrIX	180706	180707
chrIX	182033	182034
chrIX	183279	183280
chrIX	183748	183749
chrIX	188733	188734
chrIX	196176	196177
chrIX	201970	201971
chrIX	204305	204306
chrIX	225134	225135
chrIX	226460	226461
chrIX	227910	227911
chrIX	229237	229238
chrIX	230120	230121
chrIX	235840	235841
chrIX	239295	239296
chrIX	245473	245474
chrIX	245687	245688
chrIX	247547	247548
chrIX	258926	258927
chrIX	259691	259692
chrIX	260834	260835
chrIX	272396	272397
chrIX	284454	284455
chrIX	288743	288744
chrIX	291666	291667
chrIX	302873	302874
chrIX	303196	303197
chrIX	326237	326238
chrIX	326405	326406
chrIX	330256	330257
chrIX	336497	336498
chrIX	341431	341432
chrIX	345872	345873
chrIX	346867	346868
chrIX	349215	349216
chrIX	354320	354321
chrIX	363813	363814
chrIX	370598	370599
chrIX	378436	378437
chrIX	385685	385686
chrIX	387705	387706
chrIX	397218	397219
chrIX	397558	397559
chrIX	405688	405689
chrIX	407166	407167
chrIX	410625	410626
chrIX	418258	418259
chrIX	426442	426443
chrV	8105	8106
chrV	14040	14041
chrV	14375	14376
chrV	14884	14885
chrV	27734	27735
chrV	33980	33981
chrV	56481	56482
chrV	58307	58308
chrV	61503	61504
chrV	63092	63093
chrV	71542	71543
chrV	75314	75315
chrV	76268	76269
chrV	94485	94486
chrV	94648	94649
chrV	111640	111641
chrV	126890	126891
chrV	127055	127056
chrV	128545	128546
chrV	135157	135158
chrV	136863	136864
chrV	137926	137927
chrV	149942	149943
chrV	150403	150404
chrV	156221	156222
chrV	165467	165468
chrV	174362	174363
chrV	186719	186720
chrV	188229	188230
chrV	196577	196578
chrV	220063	220064
chrV	232131	232132
chrV	235182	235183
chrV	240057	240058
chrV	248751	248752
chrV	254150	254151
chrV	254616	254617
chrV	272600	272601
chrV	290474	290475
chrV	291285	291286
chrV	291458	291459
chrV	293074	293075
chrV	294713	294714
chrV	297751	297752
chrV	330269	330270
chrV	337031	337032
chrV	338493	338494
chrV	366750	366751
chrV	372560	372561
chrV	372715	372716
chrV	386138	386139
chrV	398951	398952
chrV	407291	407292
chrV	407618	407619
chrV	408595	408596
chrV	415807	415808
chrV	416714	416715
chrV	425087	425088
chrV	429614	429615
chrV	436748	436749
chrV	437984	437985
chrV	441055	441056
chrV	441598	441599
chrV	441766	441767
chrV	450890	450891
chrV	457739	457740
chrV	458467	458468
chrV	467671	467672
chrV	487638	487639
chrV	512794	512795
chrV	537992	537993
chrV	540508	540509
chrV	555030	555031
chrV	558838	558839
chrV	567151	567152
chrV	569406	569407
chrV	571377	571378
chrVI	4169	4170
chrVI	16638	16639
chrVI	32763	32764
chrVI	43261	43262
chrVI	44652	44653
chrVI	49085	49086
chrVI	51075	51076
chrVI	84498	84499
chrVI	87463	87464
chrVI	100160	100161
chrVI	101159	101160
chrVI	103427	103428
chrVI	109854	109855
chrVI	114177	114178
chrVI	118319	118320
chrVI	120810	120811
chrVI	127485	127486
chrVI	131292	131293
chrVI	134350	134351
chrVI	134561	134562
chrVI	135405	135406
chrVI	135582	135583
chrVI	153330	153331
chrVI	158850	158851
chrVI	161145	161146
chrVI	167179	167180
chrVI	167735	167736
chrVI	168284	168285
chrVI	188448	188449
chrVI	194422	194423
chrVI	196520	196521
chrVI	199504	199505
chrVI	200612	200613
chrVI	201471	201472
chrVI	203342	203343
chrVI	203593	203594
chrVI	204695	204696
chrVI	205239	205240
chrVI	205387	205388
chrVI	239060	239061
chrVI	250088	250089
chrVI	261420	261421
chrVI	268646	268647
chrVII	1143	1144
chrVII	10111	10112
chrVII	16669	16670
chrVII	17177	17178
chrVII	32760	32761
chrVII	34843	34844
chrVII	45718	45719
chrVII	53499	53500
chrVII	62543	62544
chrVII	71338	71339
chrVII	72014	72015
chrVII	76400	76401
chrVII	82432	82433
chrVII	109871	109872
chrVII	141193	141194
chrVII	141668	141669
chrVII	146458	146459
chrVII	149439	149440
chrVII	150354	150355
chrVII	150547	150548
chrVII	156652	156653
chrVII	159142	159143
chrVII	160026	160027
chrVII	162704	162705
chrVII	172820	172821
chrVII	172998	172999
chrVII	180015	180016
chrVII	182048	182049
chrVII	185341	185342
chrVII	187454	187455
chrVII	193662	193663
chrVII	201720	201721
chrVII	208557	208558
chrVII	210435	210436
chrVII	212851	212852
chrVII	217180	217181
chrVII	230163	230164
chrVII	257773	257774
chrVII	261594	261595
chrVII	274741	274742
chrVII	274900	274901
chrVII	276474	276475
chrVII	284352	284353
chrVII	286084	286085
chrVII	286264	286265
chrVII	286434	286435
chrVII	286828	286829
chrVII	287541	287542
chrVII	303570	303571
chrVII	310098	310099
chrVII	310461	310462
chrVII	321397	321398
chrVII	331719	331720
chrVII	334529	334530
chrVII	337767	337768
chrVII	352965	352966
chrVII	357765	357766
chrVII	358240	358241
chrVII	362049	362050
chrVII	376009	376010
chrVII	377386	377387
chrVII	390870	390871
chrVII	392166	392167
chrVII	392490	392491
chrVII	394891	394892
chrVII	415850	415851
chrVII	423324	423325
chrVII	429693	429694
chrVII	434865	434866
chrVII	435024	435025
chrVII	435876	435877
chrVII	445235	445236
chrVII	447950	447951
chrVII	464860	464861
chrVII	490279	490280
chrVII	492094	492095
chrVII	496436	496437
chrVII	498351	498352
chrVII	503509	503510
chrVII	507405	507406
chrVII	514087	514088
chrVII	527589	527590
chrVII	530850	530851
chrVII	532791	532792
chrVII	542177	542178
chrVII	560480	560481
chrVII	567916	567917
chrVII	575136	575137
chrVII	584485	584486
chrVII	587431	587432
chrVII	596494	596495
chrVII	601100	601101
chrVII	604814	604815
chrVII	622027	622028
chrVII	623453	623454
chrVII	634707	634708
chrVII	637508	637509
chrVII	649230	649231
chrVII	653108	653109
chrVII	656357	656358
chrVII	658583	658584
chrVII	659760	659761
chrVII	663766	663767
chrVII	666421	666422
chrVII	666613	666614
chrVII	683588	683589
chrVII	684097	684098
chrVII	689873	689874
chrVII	690277	690278
chrVII	690460	690461
chrVII	690930	690931
chrVII	699713	699714
chrVII	702173	702174
chrVII	705604	705605
chrVII	706148	706149
chrVII	733887	733888
chrVII	748634	748635
chrVII	760164	760165
chrVII	761298	761299
chrVII	767170	767171
chrVII	770018	770019
chrVII	780133	780134
chrVII	784178	784179
chrVII	792474	792475
chrVII	810145	810146
chrVII	811105	811106
chrVII	838807	838808
chrVII	840593	840594
chrVII	841974	841975
chrVII	842116	842117
chrVII	843171	843172
chrVII	858211	858212
chrVII	869939	869940
chrVII	874884	874885
chrVII	878884	878885
chrVII	886150	886151
chrVII	897567	897568
chrVII	930715	930716
chrVII	937043	937044
chrVII	942382	942383
chrVII	944738	944739
chrVII	945010	945011
chrVII	946728	946729
chrVII	952120	952121
chrVII	957192	957193
chrVII	962451	962452
chrVII	984795	984796
chrVII	996515	996516
chrVII	1007576	1007577
chrVII	1010977	1010978
chrVII	1017665	1017666
chrVII	1021150	1021151
chrVII	1026877	1026878
chrVII	1031895	1031896
chrVII	1082607	1082608
chrVIII	21041	21042
chrVIII	21285	21286
chrVIII	38726	38727
chrVIII	45205	45206
chrVIII	58376	58377
chrVIII	58769	58770
chrVIII	59305	59306
chrVIII	63061	63062
chrVIII	63804	63805
chrVIII	69970	69971
chrVIII	79233	79234
chrVIII	83903	83904
chrVIII	92603	92604
chrVIII	95001	95002
chrVIII	109740	109741
chrVIII	117769	117770
chrVIII	134074	134075
chrVIII	134496	134497
chrVIII	135367	135368
chrVIII	136455	136456
chrVIII	150666	150667
chrVIII	167203	167204
chrVIII	175279	175280
chrVIII	176882	176883
chrVIII	186826	186827
chrVIII	196188	196189
chrVIII	201082	201083
chrVIII	201812	201813
chrVIII	203499	203500
chrVIII	218731	218732
chrVIII	241291	241292
chrVIII	245566	245567
chrVIII	250842	250843
chrVIII	251592	251593
chrVIII	253376	253377
chrVIII	258150	258151
chrVIII	263267	263268
chrVIII	273852	273853
chrVIII	277043	277044
chrVIII	286704	286705
chrVIII	288547	288548
chrVIII	294517	294518
chrVIII	308275	308276
chrVIII	314251	314252
chrVIII	324435	324436
chrVIII	337967	337968
chrVIII	345353	345354
chrVIII	345768	345769
chrVIII	359481	359482
chrVIII	360552	360553
chrVIII	377951	377952
chrVIII	381011	381012
chrVIII	386853	386854
chrVIII	405514	405515
chrVIII	405996	405997
chrVIII	411480	411481
chrVIII	411659	411660
chrVIII	417182	417183
chrVIII	417456	417457
chrVIII	419989	419990
chrVIII	429420	429421
chrVIII	429588	429589
chrVIII	445680	445681
chrVIII	447552	447553
chrVIII	447934	447935
chrVIII	448194	448195
chrVIII	466254	466255
chrVIII	469143	469144
chrVIII	473336	473337
chrVIII	473661	473662
chrVIII	477866	477867
chrVIII	480492	480493
chrVIII	494327	494328
chrVIII	500553	500554
chrVIII	520595	520596
chrVIII	529119	529120
chrX	48124	48125
chrX	49497	49498
chrX	49664	49665
chrX	63734	63735
chrX	71075	71076
chrX	71337	71338
chrX	85302	85303
chrX	99671	99672
chrX	118999	119000
chrX	137221	137222
chrX	137303	137304
chrX	140513	140514
chrX	144829	144830
chrX	150833	150834
chrX	157773	157774
chrX	162747	162748
chrX	165251	165252
chrX	180425	180426
chrX	180582	180583
chrX	207401	207402
chrX	222986	222987
chrX	229077	229078
chrX	237201	237202
chrX	239805	239806
chrX	243898	243899
chrX	245515	245516
chrX	253225	253226
chrX	254377	254378
chrX	263209	263210
chrX	272912	272913
chrX	274047	274048
chrX	328732	328733
chrX	352485	352486
chrX	358468	358469
chrX	368357	368358
chrX	368670	368671
chrX	375618	375619
chrX	375778	375779
chrX	376351	376352
chrX	376704	376705
chrX	376868	376869
chrX	387578	387579
chrX	396979	396980
chrX	397167	397168
chrX	402197	402198
chrX	414716	414717
chrX	417153	417154
chrX	419745	419746
chrX	431850	431851
chrX	431931	431932
chrX	432806	432807
chrX	435092	435093
chrX	441633	441634
chrX	445836	445837
chrX	460473	460474
chrX	485865	485866
chrX	486198	486199
chrX	496192	496193
chrX	501219	501220
chrX	513375	513376
chrX	528393	528394
chrX	535929	535930
chrX	543115	543116
chrX	548622	548623
chrX	576736	576737
chrX	581359	581360
chrX	590782	590783
chrX	591479	591480
chrX	605146	605147
chrX	630859	630860
chrX	646462	646463
chrX	654375	654376
chrX	654685	654686
chrX	669445	669446
chrX	693453	693454
chrX	697267	697268
chrX	709744	709745
chrX	710385	710386
chrX	712155	712156
chrX	719620	719621
chrX	728293	728294
chrX	728441	728442
chrXI	2775	2776
chrXI	6741	6742
chrXI	9093	9094
chrXI	11447	11448
chrXI	15474	15475
chrXI	31642	31643
chrXI	38113	38114
chrXI	53359	53360
chrXI	63102	63103
chrXI	81150	81151
chrXI	95490	95491
chrXI	96167	96168
chrXI	98711	98712
chrXI	100393	100394
chrXI	112873	112874
chrXI	113924	113925
chrXI	114447	114448
chrXI	125402	125403
chrXI	131194	131195
chrXI	137353	137354
chrXI	137501	137502
chrXI	138242	138243
chrXI	141172	141173
chrXI	141354	141355
chrXI	149091	149092
chrXI	159422	159423
chrXI	177498	177499
chrXI	180667	180668
chrXI	180848	180849
chrXI	188311	188312
chrXI	188472	188473
chrXI	219138	219139
chrXI	222986	222987
chrXI	224605	224606
chrXI	225788	225789
chrXI	240624	240625
chrXI	253154	253155
chrXI	258027	258028
chrXI	270776	270777
chrXI	271809	271810
chrXI	274623	274624
chrXI	274946	274947
chrXI	275234	275235
chrXI	284547	284548
chrXI	286239	286240
chrXI	286505	286506
chrXI	292609	292610
chrXI	299330	299331
chrXI	302708	302709
chrXI	306476	306477
chrXI	346202	346203
chrXI	353147	353148
chrXI	365091	365092
chrXI	365365	365366
chrXI	372498	372499
chrXI	373603	373604
chrXI	375402	375403
chrXI	379095	379096
chrXI	379448	379449
chrXI	389763	389764
chrXI	392192	392193
chrXI	399843	399844
chrXI	400003	400004
chrXI	403801	403802
chrXI	417343	417344
chrXI	425362	425363
chrXI	429402	429403
chrXI	446086	446087
chrXI	448222	448223
chrXI	448970	448971
chrXI	450334	450335
chrXI	457861	457862
chrXI	461217	461218
chrXI	462061	462062
chrXI	465093	465094
chrXI	468688	468689
chrXI	473006	473007
chrXI	476069	476070
chrXI	477690	477691
chrXI	486960	486961
chrXI	502644	502645
chrXI	504333	504334
chrXI	514121	514122
chrXI	515530	515531
chrXI	525236	525237
chrXI	527154	527155
chrXI	530579	530580
chrXI	536659	536660
chrXI	545957	545958
chrXI	551602	551603
chrXI	559239	559240
chrXI	571422	571423
chrXI	580097	580098
chrXI	585417	585418
chrXI	602409	602410
chrXI	603939	603940
chrXI	605008	605009
chrXI	614335	614336
chrXI	631087	631088
chrXI	632807	632808
chrXI	638685	638686
chrXI	646217	646218
chrXI	650461	650462
chrXI	651541	651542
chrXI	658286	658287
chrXI	665757	665758
chrXII	17279	17280
chrXII	17619	17620
chrXII	20124	20125
chrXII	20292	20293
chrXII	31379	31380
chrXII	31547	31548
chrXII	32030	32031
chrXII	32709	32710
chrXII	35147	35148
chrXII	40296	40297
chrXII	74621	74622
chrXII	74795	74796
chrXII	76239	76240
chrXII	76973	76974
chrXII	77508	77509
chrXII	86804	86805
chrXII	87178	87179
chrXII	94088	94089
chrXII	100463	100464
chrXII	124866	124867
chrXII	136095	136096
chrXII	138316	138317
chrXII	139533	139534
chrXII	143304	143305
chrXII	143633	143634
chrXII	144410	144411
chrXII	145984	145985
chrXII	150002	150003
chrXII	150392	150393
chrXII	161682	161683
chrXII	175321	175322
chrXII	179545	179546
chrXII	185035	185036
chrXII	208690	208691
chrXII	209184	209185
chrXII	212513	212514
chrXII	226989	226990
chrXII	227137	227138
chrXII	227907	227908
chrXII	229626	229627
chrXII	230492	230493
chrXII	231358	231359
chrXII	238129	238130
chrXII	245683	245684
chrXII	248535	248536
chrXII	249827	249828
chrXII	249994	249995
chrXII	250962	250963
chrXII	257270	257271
chrXII	273632	273633
chrXII	276411	276412
chrXII	277721	277722
chrXII	288858	288859
chrXII	300569	300570
chrXII	307712	307713
chrXII	310318	310319
chrXII	313918	313919
chrXII	314815	314816
chrXII	318098	318099
chrXII	327028	327029
chrXII	327369	327370
chrXII	337037	337038
chrXII	341753	341754
chrXII	344587	344588
chrXII	345726	345727
chrXII	346302	346303
chrXII	346526	346527
chrXII	348809	348810
chrXII	365327	365328
chrXII	373090	373091
chrXII	375221	375222
chrXII	380508	380509
chrXII	380985	380986
chrXII	385540	385541
chrXII	391246	391247
chrXII	391807	391808
chrXII	397959	397960
chrXII	398262	398263
chrXII	416722	416723
chrXII	420160	420161
chrXII	427444	427445
chrXII	432141	432142
chrXII	433847	433848
chrXII	434022	434023
chrXII	436993	436994
chrXII	517295	517296
chrXII	517622	517623
chrXII	527930	527931
chrXII	533365	533366
chrXII	538390	538391
chrXII	539752	539753
chrXII	548701	548702
chrXII	564479	564480
chrXII	566662	566663
chrXII	567841	567842
chrXII	571774	571775
chrXII	573939	573940
chrXII	576654	576655
chrXII	581498	581499
chrXII	588363	588364
chrXII	591482	591483
chrXII	602911	602912
chrXII	604887	604888
chrXII	607663	607664
chrXII	607878	607879
chrXII	609136	609137
chrXII	609451	609452
chrXII	614993	614994
chrXII	616385	616386
chrXII	620886	620887
chrXII	626221	626222
chrXII	631007	631008
chrXII	644950	644951
chrXII	665271	665272
chrXII	679531	679532
chrXII	682748	682749
chrXII	683095	683096
chrXII	683599	683600
chrXII	687356	687357
chrXII	699350	699351
chrXII	699535	699536
chrXII	699813	699814
chrXII	707641	707642
chrXII	711657	711658
chrXII	714633	714634
chrXII	714806	714807
chrXII	715186	715187
chrXII	716527	716528
chrXII	720122	720123
chrXII	730750	730751
chrXII	738051	738052
chrXII	746955	746956
chrXII	747305	747306
chrXII	747476	747477
chrXII	755102	755103
chrXII	755264	755265
chrXII	757478	757479
chrXII	766686	766687
chrXII	768765	768766
chrXII	768961	768962
chrXII	794309	794310
chrXII	807023	807024
chrXII	807791	807792
chrXII	808136	808137
chrXII	815977	815978
chrXII	820144	820145
chrXII	832049	832050
chrXII	850125	850126
chrXII	852626	852627
chrXII	875020	875021
chrXII	881478	881479
chrXII	884929	884930
chrXII	905069	905070
chrXII	912236	912237
chrXII	919215	919216
chrXII	956041	956042
chrXII	971722	971723
chrXII	982281	982282
chrXII	988058	988059
chrXII	988780	988781
chrXII	989436	989437
chrXII	992821	992822
chrXII	1004214	1004215
chrXII	1005832	1005833
chrXII	1007077	1007078
chrXII	1020867	1020868
chrXII	1024514	1024515
chrXII	1025788	1025789
chrXII	1032426	1032427
chrXII	1038773	1038774
chrXII	1044776	1044777
chrXII	1051862	1051863
chrXII	1053362	1053363
chrXII	1055198	1055199
chrXII	1062166	1062167
chrXIII	13963	13964
chrXIII	14648	14649
chrXIII	21901	21902
chrXIII	34576	34577
chrXIII	38365	38366
chrXIII	60616	60617
chrXIII	77927	77928
chrXIII	82233	82234
chrXIII	95397	95398
chrXIII	104347	104348
chrXIII	115545	115546
chrXIII	121228	121229
chrXIII	130735	130736
chrXIII	132602	132603
chrXIII	132938	132939
chrXIII	137780	137781
chrXIII	139762	139763
chrXIII	140124	140125
chrXIII	141514	141515
chrXIII	141685	141686
chrXIII	144444	144445
chrXIII	167772	167773
chrXIII	173813	173814
chrXIII	174207	174208
chrXIII	175315	175316
chrXIII	175719	175720
chrXIII	178060	178061
chrXIII	180563	180564
chrXIII	180747	180748
chrXIII	180920	180921
chrXIII	183631	183632
chrXIII	190658	190659
chrXIII	192295	192296
chrXIII	218083	218084
chrXIII	225283	225284
chrXIII	228588	228589
chrXIII	230508	230509
chrXIII	233144	233145
chrXIII	233421	233422
chrXIII	265709	265710
chrXIII	265857	265858
chrXIII	268237	268238
chrXIII	271806	271807
chrXIII	275933	275934
chrXIII	283537	283538
chrXIII	302552	302553
chrXIII	306942	306943
chrXIII	307323	307324
chrXIII	311412	311413
chrXIII	337439	337440
chrXIII	343696	343697
chrXIII	348159	348160
chrXIII	366935	366936
chrXIII	371107	371108
chrXIII	382142	382143
chrXIII	386251	386252
chrXIII	387185	387186
chrXIII	393783	393784
chrXIII	393957	393958
chrXIII	399567	399568
chrXIII	417035	417036
chrXIII	420917	420918
chrXIII	423038	423039
chrXIII	457446	457447
chrXIII	462561	462562
chrXIII	467771	467772
chrXIII	469629	469630
chrXIII	477510	477511
chrXIII	486221	486222
chrXIII	490378	490379
chrXIII	501630	501631
chrXIII	517148	517149
chrXIII	522825	522826
chrXIII	527446	527447
chrXIII	529771	529772
chrXIII	532342	532343
chrXIII	535794	535795
chrXIII	538395	538396
chrXIII	542765	542766
chrXIII	543041	543042
chrXIII	544742	544743
chrXIII	559116	559117
chrXIII	568513	568514
chrXIII	568864	568865
chrXIII	569879	569880
chrXIII	574212	574213
chrXIII	581402	581403
chrXIII	585751	585752
chrXIII	592920	592921
chrXIII	603436	603437
chrXIII	611152	611153
chrXIII	612116	612117
chrXIII	629284	629285
chrXIII	637293	637294
chrXIII	647027	647028
chrXIII	648840	648841
chrXIII	650300	650301
chrXIII	654852	654853
chrXIII	666279	666280
chrXIII	679722	679723
chrXIII	680984	680985
chrXIII	685702	685703
chrXIII	685859	685860
chrXIII	687456	687457
chrXIII	688757	688758
chrXIII	690189	690190
chrXIII	690798	690799
chrXIII	703448	703449
chrXIII	715355	715356
chrXIII	737055	737056
chrXIII	738237	738238
chrXIII	738561	738562
chrXIII	739142	739143
chrXIII	739756	739757
chrXIII	745921	745922
chrXIII	776709	776710
chrXIII	779532	779533
chrXIII	781952	781953
chrXIII	782566	782567
chrXIII	785640	785641
chrXIII	803972	803973
chrXIII	804396	804397
chrXIII	805632	805633
chrXIII	815211	815212
chrXIII	816009	816010
chrXIII	818508	818509
chrXIII	827773	827774
chrXIII	829236	829237
chrXIII	831636	831637
chrXIII	834854	834855
chrXIII	835015	835016
chrXIII	835454	835455
chrXIII	842221	842222
chrXIII	869828	869829
chrXIII	874436	874437
chrXIII	882029	882030
chrXIII	882405	882406
chrXIII	897754	897755
chrXIII	898518	898519
chrXIII	899200	899201
chrXIII	912140	912141
chrXIV	10371	10372
chrXIV	15822	15823
chrXIV	17696	17697
chrXIV	18873	18874
chrXIV	28462	28463
chrXIV	28855	28856
chrXIV	30612	30613
chrXIV	31637	31638
chrXIV	34407	34408
chrXIV	39255	39256
chrXIV	39446	39447
chrXIV	39645	39646
chrXIV	40149	40150
chrXIV	40304	40305
chrXIV	52595	52596
chrXIV	67066	67067
chrXIV	79662	79663
chrXIV	80324	80325
chrXIV	82174	82175
chrXIV	88732	88733
chrXIV	95093	95094
chrXIV	103961	103962
chrXIV	113056	113057
chrXIV	124065	124066
chrXIV	129067	129068
chrXIV	129349	129350
chrXIV	135827	135828
chrXIV	138136	138137
chrXIV	144195	144196
chrXIV	158223	158224
chrXIV	165482	165483
chrXIV	174857	174858
chrXIV	175365	175366
chrXIV	180725	180726
chrXIV	185133	185134
chrXIV	237959	237960
chrXIV	246746	246747
chrXIV	259829	259830
chrXIV	270311	270312
chrXIV	274088	274089
chrXIV	283516	283517
chrXIV	283762	283763
chrXIV	285947	285948
chrXIV	286204	286205
chrXIV	286546	286547
chrXIV	293810	293811
chrXIV	304039	304040
chrXIV	321843	321844
chrXIV	326367	326368
chrXIV	326986	326987
chrXIV	330024	330025
chrXIV	338937	338938
chrXIV	362908	362909
chrXIV	365985	365986
chrXIV	378849	378850
chrXIV	381709	381710
chrXIV	384381	384382
chrXIV	397862	397863
chrXIV	408269	408270
chrXIV	418938	418939
chrXIV	419739	419740
chrXIV	438200	438201
chrXIV	444715	444716
chrXIV	456388	456389
chrXIV	458714	458715
chrXIV	471656	471657
chrXIV	473328	473329
chrXIV	473482	473483
chrXIV	473822	473823
chrXIV	476970	476971
chrXIV	525163	525164
chrXIV	534894	534895
chrXIV	536877	536878
chrXIV	543254	543255
chrXIV	546174	546175
chrXIV	556712	556713
chrXIV	584262	584263
chrXIV	602448	602449
chrXIV	609961	609962
chrXIV	610598	610599
chrXIV	611268	611269
chrXIV	611614	611615
chrXIV	611975	611976
chrXIV	612172	612173
chrXIV	612728	612729
chrXIV	613306	613307
chrXIV	614578	614579
chrXIV	620695	620696
chrXIV	622619	622620
chrXIV	622847	622848
chrXIV	625764	625765
chrXIV	639047	639048
chrXIV	640063	640064
chrXIV	644688	644689
chrXIV	657163	657164
chrXIV	669542	669543
chrXIV	670515	670516
chrXIV	678701	678702
chrXIV	681081	681082
chrXIV	682143	682144
chrXIV	685870	685871
chrXIV	691673	691674
chrXIV	696989	696990
chrXIV	700337	700338
chrXIV	706080	706081
chrXIV	707436	707437
chrXIV	714175	714176
chrXIV	718939	718940
chrXIV	720917	720918
chrXIV	724790	724791
chrXIV	725901	725902
chrXIV	742451	742452
chrXIV	745421	745422
chrXIV	755161	755162
chrXIV	766324	766325
chrXIV	770042	770043
chrXV	5121	5122
chrXV	5847	5848
chrXV	13505	13506
chrXV	14519	14520
chrXV	16720	16721
chrXV	35541	35542
chrXV	36170	36171
chrXV	42639	42640
chrXV	42796	42797
chrXV	44895	44896
chrXV	45233	45234
chrXV	47186	47187
chrXV	56412	56413
chrXV	58778	58779
chrXV	63105	63106
chrXV	66656	66657
chrXV	71715	71716
chrXV	90366	90367
chrXV	90726	90727
chrXV	111098	111099
chrXV	115972	115973
chrXV	129126	129127
chrXV	134208	134209
chrXV	139188	139189
chrXV	145885	145886
chrXV	146708	146709
chrXV	150933	150934
chrXV	154658	154659
chrXV	167263	167264
chrXV	175493	175494
chrXV	179570	179571
chrXV	180102	180103
chrXV	180458	180459
chrXV	204396	204397
chrXV	205792	205793
chrXV	208607	208608
chrXV	210443	210444
chrXV	221064	221065
chrXV	222920	222921
chrXV	228521	228522
chrXV	230139	230140
chrXV	236578	236579
chrXV	266659	266660
chrXV	278624	278625
chrXV	278818	278819
chrXV	282331	282332
chrXV	288319	288320
chrXV	301308	301309
chrXV	336397	336398
chrXV	337531	337532
chrXV	342354	342355
chrXV	346866	346867
chrXV	348022	348023
chrXV	348427	348428
chrXV	353619	353620
chrXV	355225	355226
chrXV	361855	361856
chrXV	362323	362324
chrXV	367308	367309
chrXV	368434	368435
chrXV	369177	369178
chrXV	372125	372126
chrXV	373840	373841
chrXV	379756	379757
chrXV	389596	389597
chrXV	410146	410147
chrXV	422577	422578
chrXV	427578	427579
chrXV	436891	436892
chrXV	437071	437072
chrXV	437567	437568
chrXV	456887	456888
chrXV	464046	464047
chrXV	466275	466276
chrXV	468638	468639
chrXV	473635	473636
chrXV	473818	473819
chrXV	479451	479452
chrXV	487127	487128
chrXV	492825	492826
chrXV	497327	497328
chrXV	511116	511117
chrXV	514338	514339
chrXV	518432	518433
chrXV	524842	524843
chrXV	533951	533952
chrXV	546789	546790
chrXV	550428	550429
chrXV	569769	569770
chrXV	583447	583448
chrXV	589955	589956
chrXV	592504	592505
chrXV	602586	602587
chrXV	608934	608935
chrXV	609383	609384
chrXV	624297	624298
chrXV	633761	633762
chrXV	647066	647067
chrXV	647239	647240
chrXV	661880	661881
chrXV	666332	666333
chrXV	667365	667366
chrXV	670789	670790
chrXV	674036	674037
chrXV	674193	674194
chrXV	692872	692873
chrXV	714038	714039
chrXV	757347	757348
chrXV	766519	766520
chrXV	783178	783179
chrXV	783991	783992
chrXV	789716	789717
chrXV	795463	795464
chrXV	807961	807962
chrXV	808144	808145
chrXV	812134	812135
chrXV	820680	820681
chrXV	825163	825164
chrXV	825998	825999
chrXV	826750	826751
chrXV	845914	845915
chrXV	849982	849983
chrXV	852036	852037
chrXV	853003	853004
chrXV	854680	854681
chrXV	860570	860571
chrXV	861014	861015
chrXV	873039	873040
chrXV	873240	873241
chrXV	874427	874428
chrXV	875443	875444
chrXV	875825	875826
chrXV	884097	884098
chrXV	894760	894761
chrXV	894960	894961
chrXV	902695	902696
chrXV	908428	908429
chrXV	918416	918417
chrXV	923244	923245
chrXV	935905	935906
chrXV	943298	943299
chrXV	969744	969745
chrXV	992869	992870
chrXV	1001719	1001720
chrXV	1003878	1003879
chrXV	1013143	1013144
chrXV	1021264	1021265
chrXV	1029009	1029010
chrXV	1033664	1033665
chrXV	1034778	1034779
chrXV	1052986	1052987
chrXV	1053165	1053166
chrXV	1053351	1053352
chrXV	1057948	1057949
chrXV	1058103	1058104
chrXV	1061374	1061375
chrXV	1066206	1066207
chrXV	1066529	1066530
chrXV	1073043	1073044
chrXV	1073847	1073848
chrXVI	19343	19344
chrXVI	26260	26261
chrXVI	27475	27476
chrXVI	38745	38746
chrXVI	46244	46245
chrXVI	52410	52411
chrXVI	52572	52573
chrXVI	52894	52895
chrXVI	64538	64539
chrXVI	79270	79271
chrXVI	79551	79552
chrXVI	87264	87265
chrXVI	90350	90351
chrXVI	102162	102163
chrXVI	118225	118226
chrXVI	125677	125678
chrXVI	129079	129080
chrXVI	130989	130990
chrXVI	138783	138784
chrXVI	163805	163806
chrXVI	178944	178945
chrXVI	179193	179194
chrXVI	183154	183155
chrXVI	183591	183592
chrXVI	184113	184114
chrXVI	184830	184831
chrXVI	193161	193162
chrXVI	210839	210840
chrXVI	218568	218569
chrXVI	221329	221330
chrXVI	221504	221505
chrXVI	237620	237621
chrXVI	243811	243812
chrXVI	246171	246172
chrXVI	250318	250319
chrXVI	250833	250834
chrXVI	252640	252641
chrXVI	261354	261355
chrXVI	273697	273698
chrXVI	274188	274189
chrXVI	274521	274522
chrXVI	287993	287994
chrXVI	289129	289130
chrXVI	290987	290988
chrXVI	316086	316087
chrXVI	316414	316415
chrXVI	319123	319124
chrXVI	332702	332703
chrXVI	335634	335635
chrXVI	361795	361796
chrXVI	363470	363471
chrXVI	366668	366669
chrXVI	366888	366889
chrXVI	367414	367415
chrXVI	374637	374638
chrXVI	378940	378941
chrXVI	384407	384408
chrXVI	387831	387832
chrXVI	393333	393334
chrXVI	409175	409176
chrXVI	411820	411821
chrXVI	429796	429797
chrXVI	443211	443212
chrXVI	445275	445276
chrXVI	458416	458417
chrXVI	474179	474180
chrXVI	480270	480271
chrXVI	485915	485916
chrXVI	486086	486087
chrXVI	488740	488741
chrXVI	497450	497451
chrXVI	510624	510625
chrXVI	524807	524808
chrXVI	530970	530971
chrXVI	532295	532296
chrXVI	541928	541929
chrXVI	542136	542137
chrXVI	545590	545591
chrXVI	547998	547999
chrXVI	548165	548166
chrXVI	553892	553893
chrXVI	589588	589589
chrXVI	590116	590117
chrXVI	596355	596356
chrXVI	600270	600271
chrXVI	603471	603472
chrXVI	613308	613309
chrXVI	615276	615277
chrXVI	634699	634700
chrXVI	643409	643410
chrXVI	653673	653674
chrXVI	670466	670467
chrXVI	675583	675584
chrXVI	676834	676835
chrXVI	678242	678243
chrXVI	682827	682828
chrXVI	683901	683902
chrXVI	685603	685604
chrXVI	689191	689192
chrXVI	703044	703045
chrXVI	704058	704059
chrXVI	706425	706426
chrXVI	706603	706604
chrXVI	709794	709795
chrXVI	711300	711301
chrXVI	715983	715984
chrXVI	738391	738392
chrXVI	746993	746994
chrXVI	747734	747735
chrXVI	767233	767234
chrXVI	770102	770103
chrXVI	773838	773839
chrXVI	774584	774585
chrXVI	780795	780796
chrXVI	781298	781299
chrXVI	801236	801237
chrXVI	824575	824576
chrXVI	825368	825369
chrXVI	837612	837613
chrXVI	859956	859957
chrXVI	860128	860129
chrXVI	877458	877459
chrXVI	878640	878641
chrXVI	881892	881893
chrXVI	882175	882176
chrXVI	890190	890191
chrXVI	895668	895669
chrXVI	910069	910070
chrXVI	910408	910409
chrXVI	916661	916662
chrXVI	916833	916834
chrXVI	918623	918624
chrXVI	920586	920587
chrXVI	921624	921625
chrXVI	928465	928466
chrXVI	939990	939991
chrXVI	941489	941490

## Sheet: SWR preferred +1; Fig.4
SWR-preferred +1 nucleosomes; BED file to plot Figure 5B; first number in Name column corresponds to group; second number in Name column corresponds to order.
XVI	429869	429870	1_1	0	+
XI	225861	225862	1_2	0	-
IV	743965	743966	1_3	0	-
XIII	367008	367009	1_4	0	+
IV	1067731	1067732	1_5	0	+
XII	385613	385614	1_6	0	+
II	653352	653353	1_7	0	+
VII	496509	496510	1_8	0	-
XVI	289202	289203	1_9	0	-
XI	365438	365439	1_10	0	+
XIV	614651	614652	1_11	0	+
IV	1015854	1015855	1_12	0	-
XII	730823	730824	1_13	0	+
XV	40847	40848	1_14	0	+
XII	398335	398336	1_15	0	-
VII	742309	742310	1_16	0	+
X	71410	71411	1_17	0	+
VIII	417255	417256	1_18	0	-
VII	516739	516740	1_19	0	+
XII	937223	937224	1_20	0	-
XIV	104034	104035	1_21	0	-
X	142602	142603	1_22	0	-
IV	1473250	1473251	1_23	0	+
VII	699786	699787	1_24	0	-
XVI	335707	335708	1_25	0	-
XI	182819	182820	1_26	0	+
VII	577260	577261	1_27	0	+
XI	461290	461291	1_28	0	-
VIII	273925	273926	1_29	0	+
IV	1035545	1035546	1_30	0	-
IV	548414	548415	1_31	0	-
XIV	534967	534968	1_32	0	-
X	620578	620579	1_33	0	+
VI	167252	167253	1_34	0	-
IV	1171987	1171988	1_35	0	-
II	315567	315568	1_36	0	+
XIV	662776	662777	1_37	0	+
II	71609	71610	1_38	0	+
VII	465772	465773	1_39	0	+
XIV	286277	286278	1_40	0	+
X	548534	548535	1_41	0	+
XII	229699	229700	1_42	0	-
VIII	193662	193663	1_43	0	-
IX	148854	148855	1_44	0	-
XVI	837464	837465	1_46	0	-
II	583639	583640	1_47	0	+
IX	183821	183822	1_48	0	+
XVI	603544	603545	1_49	0	-
XIII	158276	158277	1_50	0	-
V	441839	441840	1_51	0	-
IV	1339623	1339624	1_53	0	+
VI	203415	203416	1_54	0	-
VIII	506128	506129	1_56	0	+
XIV	58162	58163	1_57	0	+
VII	334427	334428	1_58	0	-
IV	1105832	1105833	1_59	0	-
XVI	301351	301352	1_60	0	-
I	136920	136921	1_61	0	+
III	293846	293847	1_62	0	+
IV	192595	192596	1_63	0	+
XI	571495	571496	1_65	0	+
XII	208763	208764	1_66	0	+
XIV	326440	326441	1_68	0	-
II	549063	549064	1_69	0	-
VII	958438	958439	1_70	0	-
XVI	678315	678316	1_71	0	-
XII	40369	40370	1_73	0	-
IV	709527	709528	1_74	0	+
XII	973414	973415	1_75	0	+
IV	1312013	1312014	1_76	0	+
XI	94343	94344	1_77	0	+
VIII	323304	323305	1_78	0	+
VIII	467240	467241	1_79	0	+
XV	609174	609175	1_80	0	-
II	339369	339370	1_81	0	-
VII	542099	542100	1_82	0	+
XVI	225821	225822	1_83	0	-
I	31212	31213	1_84	0	+
XII	427347	427348	1_85	0	+
VII	376082	376083	1_86	0	+
XVI	179266	179267	1_87	0	+
IV	423515	423516	1_88	0	-
XIV	529874	529875	1_89	0	+
IV	1059627	1059628	1_90	0	+
III	152715	152716	1_91	0	+
V	188302	188303	1_92	0	+
VII	527662	527663	1_93	0	+
X	165324	165325	1_94	0	-
XVI	169372	169373	1_95	0	-
XVI	138684	138685	1_98	0	+
IV	373738	373739	1_101	0	-
XIII	636033	636034	1_102	0	-
IV	1306036	1306037	1_103	0	+
XVI	688203	688204	1_104	0	+
XIII	99397	99398	1_105	0	-
XII	174982	174983	1_106	0	-
XIII	121301	121302	1_107	0	-
XV	848476	848477	1_109	0	+
VII	850548	850549	1_110	0	-
VI	153403	153404	1_112	0	+
XVI	878713	878714	1_113	0	+
XII	646206	646207	1_115	0	+
XII	230565	230566	1_116	0	-
XII	143199	143200	1_117	0	+
XVI	744519	744520	1_118	0	+
IV	750866	750867	1_119	0	-
IV	1039762	1039763	1_120	0	+
XIII	608530	608531	1_122	0	+
IX	370671	370672	1_123	0	+
XI	188717	188718	1_125	0	-
XII	17692	17693	1_127	0	-
VI	90598	90599	1_128	0	-
VII	491914	491915	1_129	0	-
XI	31715	31716	1_131	0	-
XII	380890	380891	1_133	0	+
VII	637581	637582	1_134	0	-
XII	327442	327443	1_135	0	-
X	245588	245589	1_137	0	+
XV	53107	53108	1_139	0	+
XVI	623556	623557	1_140	0	+
II	488516	488517	1_141	0	-
IV	541526	541527	1_142	0	-
X	153048	153049	1_143	0	-
II	407175	407176	1_144	0	-
VI	180744	180745	1_145	0	-
IV	1181658	1181659	1_146	0	+
II	798512	798513	1_147	0	-
XV	299536	299537	1_150	0	+
IV	1303188	1303189	1_151	0	+
IX	261169	261170	1_152	0	+
XII	645023	645024	1_153	0	-
XIII	568187	568188	1_154	0	-
XV	44968	44969	1_155	0	+
XI	439499	439500	1_156	0	-
IV	680021	680022	1_157	0	-
III	220113	220114	1_158	0	-
II	515681	515682	1_160	0	+
XIV	245642	245643	1_162	0	+
II	245637	245638	1_163	0	-
XIII	56523	56524	1_164	0	+
XIII	273990	273991	1_165	0	+
X	365762	365763	1_166	0	+
XIV	640136	640137	1_167	0	-
IV	1002185	1002186	1_168	0	-
VII	337840	337841	1_169	0	+
IV	1446982	1446983	1_171	0	-
X	445909	445910	1_172	0	+
III	229129	229130	1_174	0	+
XV	342611	342612	1_175	0	-
IV	486754	486755	1_176	0	+
IX	260187	260188	1_177	0	+
V	159127	159128	1_178	0	-
V	272490	272491	1_179	0	+
IV	933522	933523	1_180	0	+
XVI	254755	254756	1_181	0	+
V	337600	337601	1_182	0	-
XV	901177	901178	1_183	0	-
XVI	789936	789937	1_184	0	+
XI	280503	280504	1_185	0	+
VII	173071	173072	1_187	0	-
VII	475223	475224	1_188	0	-
VIII	77279	77280	1_189	0	-
XI	286578	286579	1_190	0	+
XIII	95470	95471	1_191	0	-
X	544021	544022	1_193	0	+
IV	1199054	1199055	1_194	0	+
XIII	856779	856780	1_195	0	-
VIII	292656	292657	1_196	0	-
XVI	676907	676908	1_197	0	-
XVI	157630	157631	1_198	0	-
XII	87251	87252	1_199	0	+
VII	911883	911884	1_200	0	+
XIV	330097	330098	1_201	0	-
VII	854897	854898	1_203	0	-
XIII	815284	815285	1_204	0	-
XV	1031285	1031286	1_205	0	-
IV	730606	730607	1_206	0	+
XV	449401	449402	1_207	0	+
XI	219211	219212	1_208	0	-
XIII	131639	131640	1_209	0	-
XVI	52645	52646	1_210	0	-
X	241901	241902	1_211	0	+
II	181365	181366	1_212	0	-
XV	492898	492899	1_213	0	-
IV	271916	271917	1_214	0	-
IV	1168802	1168803	1_216	0	-
XIII	462634	462635	1_217	0	-
XV	672388	672389	1_218	0	-
IV	1212749	1212750	1_219	0	+
IX	149980	149981	1_221	0	-
IV	574018	574019	1_222	0	+
XII	1032499	1032500	1_223	0	+
VII	377459	377460	1_224	0	+
XIII	302625	302626	1_226	0	-
XII	564552	564553	1_227	0	-
XVI	291060	291061	1_228	0	-
XIV	627459	627460	1_229	0	+
V	246632	246633	1_230	0	-
XI	174175	174176	1_231	0	+
IV	362398	362399	1_232	0	-
XIV	394715	394716	1_233	0	+
XI	193066	193067	1_234	0	-
XVI	453258	453259	1_235	0	-
XIV	378772	378773	1_237	0	+
IX	322212	322213	1_239	0	+
IV	671008	671009	1_240	0	-
VII	761371	761372	1_241	0	+
XV	154731	154732	1_245	0	-
IV	1084562	1084563	1_246	0	-
VIII	383238	383239	1_250	0	+
II	132160	132161	1_252	0	-
XII	604960	604961	1_253	0	-
VII	482898	482899	1_255	0	-
II	670525	670526	1_256	0	+
XV	818888	818889	1_258	0	+
XI	5721	5722	1_259	0	-
XV	504529	504530	1_261	0	-
II	110736	110737	1_262	0	+
IV	465563	465564	1_263	0	+
IX	138043	138044	1_264	0	-
II	191724	191725	1_265	0	-
XV	265309	265310	1_266	0	+
IV	1189683	1189684	1_267	0	-
II	392272	392273	1_269	0	-
XI	269488	269489	1_270	0	-
XIV	351097	351098	1_271	0	+
IX	282853	282854	1_272	0	-
IV	861768	861769	1_273	0	+
XII	501044	501045	1_274	0	-
XVI	286350	286351	1_275	0	-
XII	548774	548775	1_276	0	-
XIV	557061	557062	1_277	0	+
IV	455300	455301	1_279	0	+
VII	186019	186020	1_281	0	+
II	423278	423279	1_283	0	-
XII	242259	242260	1_284	0	+
IV	1226775	1226776	1_285	0	+
V	467485	467486	1_286	0	-
IX	195579	195580	1_287	0	+
X	434653	434654	1_288	0	-
III	24804	24805	1_289	0	+
VIII	261791	261792	1_290	0	-
X	133963	133964	1_291	0	-
XIII	898419	898420	1_293	0	+
VIII	448267	448268	1_294	0	+
VIII	186899	186900	1_295	0	-
XV	521086	521087	1_297	0	+
XIV	417469	417470	1_298	0	-
XV	230212	230213	1_300	0	+
XII	912309	912310	1_302	0	-
VII	293258	293259	1_303	0	+
II	324019	324020	1_304	0	-
II	326087	326088	1_305	0	-
II	209619	209620	1_306	0	+
XII	571847	571848	1_307	0	-
XII	183643	183644	1_308	0	+
IV	741726	741727	1_310	0	-
XII	498026	498027	1_312	0	-
IV	1135817	1135818	1_313	0	+
XII	253735	253736	1_315	0	+
XII	609524	609525	1_317	0	-
IV	930988	930989	1_318	0	+
V	293006	293007	1_319	0	+
III	173436	173437	1_320	0	-
XVI	486257	486258	1_324	0	+
XVI	866445	866446	1_325	0	-
XI	271882	271883	1_328	0	+
V	56554	56555	1_329	0	+
XII	378013	378014	1_330	0	+
XI	158658	158659	1_332	0	+
VIII	246178	246179	1_333	0	+
XV	310340	310341	1_334	0	+
XIII	91087	91088	1_335	0	-
XII	346599	346600	1_336	0	+
IV	622009	622010	1_337	0	+
XIV	473401	473402	1_339	0	+
XIV	351605	351606	1_340	0	-
XI	551675	551676	1_341	0	+
VIII	335698	335699	1_345	0	-
V	330551	330552	1_346	0	+
X	644105	644106	1_350	0	-
X	239377	239378	1_354	0	+
VI	36833	36834	1_357	0	+
XV	853076	853077	1_358	0	-
V	386211	386212	1_359	0	-
XIII	739215	739216	1_360	0	+
IV	1008987	1008988	1_365	0	+
X	432409	432410	1_368	0	+
XIV	339608	339609	1_369	0	+
XIV	706153	706154	1_370	0	+
XIII	305791	305792	1_371	0	-
XI	148895	148896	1_372	0	-
XV	832797	832798	1_374	0	+
XII	862535	862536	1_375	0	+
VII	401315	401316	1_376	0	-
X	387651	387652	1_377	0	+
VII	848384	848385	1_378	0	-
XIV	625837	625838	1_380	0	-
VII	67201	67202	1_381	0	-
VII	610398	610399	1_383	0	+
XVI	664702	664703	1_384	0	-
XI	180554	180555	1_386	0	+
VII	129862	129863	1_389	0	+
VII	853404	853405	1_392	0	-
XIV	331293	331294	1_394	0	+
II	241389	241390	1_395	0	-
XV	775690	775691	1_398	0	+
XII	35220	35221	1_399	0	-
VI	103719	103720	1_402	0	+
XII	124939	124940	1_404	0	-
V	523155	523156	1_406	0	+
XV	1046241	1046242	1_407	0	+
IX	245546	245547	1_408	0	-
X	536002	536003	1_409	0	+
XV	196542	196543	1_410	0	+
III	192996	192997	1_412	0	-
XIII	399884	399885	1_413	0	+
VII	858284	858285	1_414	0	+
XV	490839	490840	1_415	0	-
IV	720306	720307	1_417	0	-
X	461831	461832	1_418	0	+
XI	580890	580891	1_419	0	-
XIII	514219	514220	1_420	0	+
V	492080	492081	1_422	0	-
XII	264245	264246	1_423	0	+
IV	1277646	1277647	1_425	0	+
IV	568709	568710	1_426	0	-
IV	954324	954325	1_427	0	+
XII	413276	413277	1_428	0	+
XIV	493338	493339	1_430	0	+
II	721381	721382	1_431	0	+
VII	303389	303390	1_432	0	-
VI	63988	63989	1_433	0	-
VIII	251123	251124	1_434	0	+
V	342884	342885	1_436	0	+
V	33640	33641	1_437	0	-
XV	440273	440274	1_441	0	-
VIII	108709	108710	1_443	0	+
VII	560553	560554	1_444	0	+
VI	155853	155854	1_445	0	-
XV	580084	580085	1_446	0	+
X	435165	435166	1_447	0	+
XVI	746802	746803	1_448	0	-
VIII	107723	107724	1_450	0	+
XIII	284908	284909	1_455	0	+
VII	257487	257488	1_457	0	+
II	21265	21266	1_458	0	-
XII	300349	300350	1_459	0	-
XII	1006056	1006057	1_460	0	-
VIII	187640	187641	1_461	0	-
V	150015	150016	1_463	0	-
XIII	391134	391135	1_464	0	+
VII	532864	532865	1_465	0	+
XIII	408965	408966	1_466	0	+
XII	524853	524854	1_468	0	+
XIII	111894	111895	1_470	0	+
XV	371685	371686	1_471	0	+
II	294025	294026	1_472	0	-
XIII	746268	746269	1_473	0	+
XVI	126016	126017	1_474	0	+
III	52666	52667	1_475	0	+
V	80469	80470	1_477	0	+
XV	205865	205866	1_478	0	-
V	268201	268202	1_480	0	-
X	654203	654204	1_481	0	-
II	370714	370715	1_483	0	-
VII	786948	786949	1_485	0	-
XIV	478189	478190	1_486	0	-
VII	214011	214012	1_488	0	+
IV	294827	294828	1_489	0	-
IV	501325	501326	1_490	0	-
V	128618	128619	1_491	0	+
XII	624183	624184	1_492	0	+
VII	395766	395767	1_493	0	-
X	335925	335926	1_497	0	+
XIII	687529	687530	1_498	0	+
V	173305	173306	1_500	0	-
VIII	422941	422942	1_502	0	+
XVI	653746	653747	1_503	0	-
IV	771835	771836	1_504	0	+
IV	1022392	1022393	1_505	0	-
X	525557	525558	1_506	0	-
X	320024	320025	1_507	0	+
V	131694	131695	1_510	0	+
II	647498	647499	1_511	0	+
IV	305123	305124	1_512	0	+
II	700043	700044	1_514	0	-
IV	565934	565935	1_517	0	+
IX	34954	34955	1_518	0	-
VII	558981	558982	1_519	0	-
VII	589812	589813	1_520	0	+
X	538778	538779	1_521	0	+
XIV	52668	52669	1_522	0	+
XVI	654183	654184	1_523	0	+
XIII	204195	204196	1_524	0	-
VII	984868	984869	1_527	0	+
XIII	225356	225357	1_528	0	-
XIII	647100	647101	1_531	0	+
II	342696	342697	1_532	0	+
XIII	343510	343511	1_534	0	-
VII	355790	355791	1_536	0	+
XI	375475	375476	1_539	0	+
XI	447989	447990	1_545	0	-
IV	65256	65257	1_546	0	+
IV	352815	352816	1_550	0	+
VIII	218804	218805	1_551	0	-
XIII	253194	253195	1_553	0	-
VII	180419	180420	1_554	0	-
XII	432214	432215	1_562	0	+
II	49599	49600	1_564	0	+
XIV	24065	24066	1_567	0	+
IV	1196247	1196248	1_568	0	-
XV	712546	712547	1_569	0	-
VII	310171	310172	1_572	0	-
IX	397291	397292	1_573	0	+
XVI	520660	520661	1_574	0	+
XIII	14721	14722	1_577	0	-
VII	781785	781786	1_578	0	+
IV	1178478	1178479	1_579	0	+
XIII	231013	231014	1_580	0	+
VII	200191	200192	1_581	0	-
VII	871420	871421	1_583	0	-
XII	757107	757108	1_584	0	-
XIV	419812	419813	1_587	0	-
V	335398	335399	1_588	0	-
XIII	178133	178134	1_595	0	-
IV	979222	979223	1_596	0	-
XV	364366	364367	1_597	0	+
XII	273877	273878	1_598	0	-
IV	589468	589469	1_600	0	-
X	570612	570613	1_601	0	-
XVI	246244	246245	1_602	0	-
VII	676333	676334	1_604	0	-
XII	179618	179619	1_609	0	-
XIII	491956	491957	1_610	0	-
X	486271	486272	1_611	0	-
XII	715080	715081	1_618	0	+
XIII	348232	348233	1_619	0	-
X	50462	50463	1_621	0	-
XI	615593	615594	1_623	0	+
VII	490529	490530	1_624	0	-
XV	825236	825237	1_627	0	-
XV	386782	386783	1_628	0	+
VII	1082680	1082681	1_629	0	-
XII	281700	281701	1_630	0	-
X	137376	137377	1_633	0	+
XVI	184704	184705	1_635	0	-
VII	695427	695428	1_638	0	+
V	232434	232435	1_640	0	+
XI	275307	275308	1_646	0	+
XIII	228661	228662	1_654	0	-
XI	296159	296160	1_655	0	-
VI	106242	106243	1_656	0	-
IX	165912	165913	1_662	0	-
III	176479	176480	1_663	0	-
III	310991	310992	1_668	0	+
V	302806	302807	1_673	0	+
IV	224071	224072	1_675	0	+
IX	249732	249733	1_676	0	+
X	128952	128953	1_677	0	-
XII	434642	434643	1_678	0	+
VIII	338040	338041	1_679	0	+
II	497168	497169	1_681	0	+
II	60775	60776	1_683	0	-
VII	2815	2816	1_684	0	+
VIII	127779	127780	1_686	0	+
XV	99715	99716	1_688	0	+
XIII	818581	818582	1_689	0	-
VI	196593	196594	1_691	0	+
IV	734181	734182	1_694	0	+
II	296035	296036	1_699	0	-
XIII	282684	282685	1_701	0	-
VIII	349578	349579	1_704	0	+
X	637068	637069	1_705	0	+
VIII	198369	198370	1_710	0	-
XIII	856964	856965	1_711	0	+
XII	576727	576728	1_712	0	+
IV	1298391	1298392	1_715	0	+
XV	967750	967751	1_718	0	-
XV	943371	943372	1_719	0	-
XVI	895741	895742	1_720	0	-
IX	202043	202044	1_721	0	-
II	96113	96114	1_722	0	-
XI	356411	356412	1_725	0	+
XVI	267958	267959	1_727	0	+
II	586175	586176	1_728	0	-
XVI	828130	828131	1_729	0	-
VII	150620	150621	1_731	0	-
XII	675447	675448	1_734	0	-
IV	604028	604029	1_736	0	+
VII	45468	45469	1_737	0	+
XI	325830	325831	1_738	0	+
IV	1322223	1322224	1_742	0	+
X	642028	642029	1_743	0	+
XI	310164	310165	1_744	0	+
XI	210469	210470	1_746	0	+
VII	947386	947387	1_747	0	+
IV	1471020	1471021	1_748	0	+
II	774741	774742	1_749	0	+
IV	1385769	1385770	1_751	0	-
III	248775	248776	1_754	0	-
VI	210086	210087	1_755	0	-
IV	1494301	1494302	1_758	0	+
XII	929568	929569	1_759	0	+
IX	88739	88740	1_760	0	-
X	342508	342509	1_761	0	+
XVI	107152	107153	1_765	0	+
X	177552	177553	1_767	0	-
XII	928766	928767	1_768	0	+
XV	737821	737822	1_771	0	-
IX	321461	321462	1_778	0	+
VII	965668	965669	1_779	0	-
XV	405660	405661	1_780	0	+
IV	248236	248237	1_781	0	+
X	352404	352405	1_782	0	+
VII	423851	423852	1_783	0	+
II	666415	666416	1_786	0	-
XII	885002	885003	1_788	0	-
XVI	479231	479232	1_793	0	+
IX	304101	304102	1_795	0	-
XIV	370114	370115	1_798	0	-
XIV	287835	287836	1_800	0	+
XIII	276006	276007	1_803	0	+
XII	932794	932795	1_804	0	+
V	254689	254690	1_805	0	+
XIV	381465	381466	1_808	0	+
VII	230236	230237	1_810	0	+
V	553912	553913	1_812	0	-
X	254450	254451	1_813	0	-
XVI	434341	434342	1_814	0	+
VII	299724	299725	1_815	0	-
II	561331	561332	1_817	0	+
IV	1258692	1258693	1_818	0	+
VII	546123	546124	1_819	0	-
IX	343634	343635	1_825	0	-
VII	45214	45215	1_828	0	-
VIII	388723	388724	1_829	0	-
XVI	347438	347439	1_830	0	-
IV	503521	503522	1_832	0	+
XIII	140197	140198	1_834	0	-
III	137048	137049	1_835	0	-
IV	488642	488643	1_843	0	-
II	770561	770562	1_849	0	-
XII	626294	626295	1_850	0	-
IV	602858	602859	1_852	0	-
XVI	246977	246978	1_855	0	+
V	254403	254404	1_856	0	-
XII	116344	116345	1_859	0	+
I	188097	188098	1_860	0	+
XIII	483917	483918	1_862	0	+
V	178828	178829	1_866	0	+
VI	264087	264088	1_868	0	+
XII	853998	853999	1_871	0	+
VIII	148680	148681	1_872	0	-
II	236336	236337	1_874	0	+
X	410970	410971	1_877	0	-
II	353347	353348	1_878	0	-
X	348944	348945	1_880	0	-
XVI	361868	361869	1_882	0	+
XIII	208996	208997	1_883	0	-
XVI	458489	458490	1_886	0	-
IV	1045145	1045146	1_890	0	-
XV	412776	412777	1_891	0	+
IV	1345185	1345186	1_892	0	-
IX	291739	291740	1_893	0	-
VIII	315985	315986	1_894	0	-
II	267468	267469	1_896	0	-
IV	940805	940806	1_898	0	-
II	711356	711357	1_900	0	-
XIII	589629	589630	1_902	0	-
VII	774680	774681	1_903	0	+
V	512517	512518	1_904	0	+
XVI	305287	305288	1_906	0	+
II	166200	166201	1_908	0	+
XII	232008	232009	1_916	0	-
VII	514565	514566	1_917	0	+
VII	288444	288445	1_918	0	+
VII	217529	217530	1_922	0	+
XI	299403	299404	1_928	0	+
VII	894302	894303	1_929	0	-
XV	519102	519103	1_931	0	+
XIII	624242	624243	1_932	0	-
XIII	568586	568587	1_933	0	+
IV	239542	239543	1_940	0	-
XII	902652	902653	1_941	0	-
XI	30708	30709	1_944	0	-
II	298272	298273	1_949	0	+
IV	139525	139526	1_951	0	+
VII	22331	22332	1_956	0	+
XVI	208017	208018	1_958	0	+
XV	787172	787173	1_959	0	+
XV	361139	361140	1_961	0	-
II	686582	686583	1_962	0	-
IV	258584	258585	1_965	0	-
II	254374	254375	1_969	0	-
VI	109927	109928	1_971	0	-
IV	789230	789231	1_973	0	-
IV	312649	312650	1_979	0	-
VII	497992	497993	1_984	0	-
IV	1480427	1480428	1_987	0	+
XII	699608	699609	1_988	0	-
IV	1428970	1428971	1_989	0	-
II	269559	269560	1_990	0	-
IV	1450842	1450843	1_991	0	-
II	767605	767606	1_992	0	-
XVI	47398	47399	1_993	0	+
IV	1369703	1369704	1_998	0	+
XIII	76972	76973	1_1004	0	-
VI	81869	81870	1_1006	0	-
IV	579488	579489	1_1007	0	+
X	598688	598689	1_1008	0	+
XV	136496	136497	1_1011	0	+
XV	692435	692436	1_1015	0	+
XII	694354	694355	1_1017	0	+
VIII	180288	180289	1_1024	0	+
XVI	591148	591149	1_1025	0	-
II	206911	206912	1_1026	0	-
VIII	302728	302729	1_1027	0	+
XI	142913	142914	1_1030	0	-
VII	635738	635739	1_1033	0	+
XV	511189	511190	1_1036	0	-
VI	115998	115999	1_1037	0	+
I	154724	154725	1_1039	0	-
XVI	176232	176233	1_1040	0	+
XIII	517528	517529	1_1041	0	+
III	163158	163159	1_1050	0	-
IV	1459425	1459426	1_1053	0	-
XIII	217331	217332	1_1057	0	+
XV	762627	762628	1_1064	0	+
XVI	466948	466949	1_1065	0	-
X	496438	496439	1_1067	0	-
IX	222570	222571	1_1069	0	-
XIV	665349	665350	1_1075	0	+
XII	620453	620454	1_1078	0	+
XIII	574826	574827	1_1081	0	-
XIII	340879	340880	1_1082	0	-
XV	479168	479169	1_1085	0	-
XIII	133463	133464	1_1088	0	+
XI	392265	392266	1_1090	0	-
IV	125121	125122	1_1094	0	-
XIV	321669	321670	1_1100	0	-
XV	288885	288886	1_1101	0	+
XI	573625	573626	1_1113	0	+
VIII	367932	367933	1_1119	0	-
X	392233	392234	1_1120	0	+
VIII	207515	207516	1_1124	0	+
IV	388841	388842	1_1129	0	-
XII	965816	965817	1_1130	0	+
II	747770	747771	1_1132	0	-
XVI	478976	478977	1_1133	0	-
XVI	102720	102721	1_1134	0	-
XIV	174567	174568	1_1136	0	-
IV	478744	478745	1_1138	0	-
IV	819169	819170	1_1143	0	-
XI	70503	70504	1_1144	0	-
IV	1399045	1399046	1_1146	0	+
IV	1198782	1198783	1_1147	0	-
IV	1125067	1125068	1_1148	0	-
V	404681	404682	1_1150	0	+
VII	772487	772488	1_1151	0	+
VIII	353609	353610	1_1156	0	+
II	186467	186468	1_1157	0	-
V	122953	122954	1_1161	0	-
XIII	465951	465952	1_1168	0	+
X	640658	640659	1_1170	0	+
XI	168791	168792	1_1172	0	-
XIII	865334	865335	1_1175	0	-
XI	514906	514907	1_1178	0	+
XIII	383154	383155	1_1180	0	+
IV	268928	268929	1_1181	0	+
XI	473438	473439	1_1185	0	-
II	554343	554344	1_1186	0	-
IV	1497931	1497932	1_1197	0	-
XI	493915	493916	1_1201	0	+
X	314848	314849	1_1203	0	-
XIV	339343	339344	1_1204	0	-
XV	800690	800691	1_1206	0	-
XVI	366961	366962	1_1208	0	+
IV	447679	447680	1_1209	0	-
IV	1202159	1202160	1_1229	0	+
XVI	150613	150614	1_1232	0	+
IV	827326	827327	1_1238	0	-
XIV	471403	471404	1_1246	0	+
IV	403407	403408	1_1250	0	-
II	362569	362570	1_1266	0	-
XIV	107150	107151	1_1270	0	-
XII	826504	826505	1_1273	0	-
VIII	417529	417530	1_1279	0	+
XIV	113129	113130	1_1280	0	+
VIII	370069	370070	1_1288	0	+
IV	126741	126742	1_1290	0	+
XV	530438	530439	1_1294	0	+
VII	358591	358592	1_1296	0	+
XIII	895431	895432	1_1297	0	-
IV	664906	664907	1_1298	0	-
X	205326	205327	1_1299	0	+
VII	974417	974418	1_1300	0	-
XV	875306	875307	1_1305	0	-
IX	325994	325995	1_1311	0	+
XII	822731	822732	1_1313	0	-
XIII	863830	863831	1_1315	0	+
XIII	241774	241775	1_1316	0	-
II	599948	599949	1_1319	0	-
V	97839	97840	1_1321	0	-
XI	63500	63501	1_1324	0	-
IV	946739	946740	1_1326	0	+
XV	135863	135864	1_1327	0	-
XVI	175037	175038	1_1343	0	+
X	327870	327871	1_1344	0	-
X	150906	150907	1_1348	0	+
VII	798216	798217	1_1350	0	-
XV	853370	853371	1_1352	0	+
XVI	729531	729532	1_1355	0	-
XI	122266	122267	1_1357	0	-
X	491107	491108	1_1359	0	+
XIII	537822	537823	1_1360	0	+
XIV	743607	743608	1_1368	0	-
V	221489	221490	1_1370	0	-
XII	125516	125517	1_1371	0	+
XVI	878109	878110	1_1372	0	+
XIII	912213	912214	1_1379	0	-
VII	141741	141742	1_1386	0	-
XII	574012	574013	1_1387	0	+
XVI	128257	128258	1_1391	0	-
VIII	242532	242533	1_1392	0	+
XVI	729809	729810	1_1394	0	+
II	251208	251209	1_1396	0	-
XIII	562531	562532	1_1398	0	-
III	111701	111702	1_1399	0	-
III	79132	79133	1_1407	0	+
VII	1031807	1031808	1_1418	0	+
XVI	282143	282144	1_1421	0	+
XIII	835088	835089	1_1423	0	-
VIII	131443	131444	1_1424	0	-
II	177549	177550	1_1426	0	-
IX	349106	349107	1_1431	0	+
VIII	390314	390315	1_1432	0	+
X	157234	157235	1_1435	0	-
X	612360	612361	1_1436	0	+
XV	757877	757878	1_1437	0	+
XII	169041	169042	1_1444	0	+
VII	69646	69647	1_1445	0	+
X	227335	227336	1_1449	0	+
VI	182994	182995	1_1450	0	-
VII	459651	459652	1_1451	0	-
IV	998672	998673	1_1456	0	+
XIII	407820	407821	1_1459	0	+
XIV	759221	759222	1_1463	0	-
XIII	233494	233495	1_1465	0	+
VII	596567	596568	1_1468	0	+
XI	38186	38187	1_1478	0	-
VIII	501105	501106	1_1481	0	-
XVI	105426	105427	1_1482	0	-
IV	666773	666774	1_1486	0	-
VIII	117842	117843	1_1488	0	+
XV	560932	560933	1_1490	0	+
VII	165137	165138	1_1491	0	-
VII	1025848	1025849	1_1493	0	-
X	236872	236873	1_1495	0	+
XIII	618503	618504	1_1498	0	+
IV	960343	960344	1_1502	0	+
IX	360457	360458	1_1504	0	-
IV	32308	32309	1_1506	0	+
XVI	420795	420796	1_1508	0	+
IV	337249	337250	1_1512	0	-
VIII	497232	497233	1_1514	0	-
X	398319	398320	1_1515	0	-
II	779711	779712	1_1516	0	+
IV	473191	473192	1_1518	0	+
XI	507957	507958	1_1521	0	+
XII	517695	517696	1_1523	0	-
XIV	672446	672447	1_1527	0	+
IV	399368	399369	1_1529	0	+
XIII	448268	448269	1_1530	0	-
XIV	652368	652369	1_1531	0	+
XIII	83127	83128	1_1534	0	+
XII	121350	121351	1_1540	0	+
XIV	332434	332435	1_1541	0	+
XV	741719	741720	1_1543	0	-
IV	458181	458182	1_1545	0	-
II	340746	340747	1_1549	0	-
X	317309	317310	1_1550	0	+
X	646535	646536	1_1558	0	-
IV	135016	135017	1_1561	0	+
XIII	611661	611662	1_1565	0	+
VI	47724	47725	1_1569	0	-
VII	793047	793048	1_1572	0	-
XV	631776	631777	1_1573	0	-
XII	136581	136582	1_1585	0	+
XIII	413844	413845	1_1588	0	+
IV	1349965	1349966	1_1590	0	-
XIV	19294	19295	1_1600	0	-
XIV	350626	350627	1_1607	0	-
XII	301965	301966	1_1608	0	-
XIV	129140	129141	1_1611	0	-
V	461750	461751	1_1616	0	-
V	525959	525960	1_1621	0	+
XIV	597686	597687	1_1622	0	-
IV	1174229	1174230	1_1626	0	-
XIV	80397	80398	1_1628	0	-
III	131555	131556	1_1636	0	-
XIV	586840	586841	1_1638	0	-
VII	306275	306276	1_1639	0	-
VIII	195186	195187	1_1643	0	+
XIII	715428	715429	1_1645	0	-
XII	871683	871684	1_1646	0	+
IV	868125	868126	1_1648	0	+
XI	279039	279040	1_1650	0	+
XVI	544619	544620	1_1654	0	+
XI	640279	640280	1_1661	0	-
VI	40158	40159	1_1662	0	-
IV	685635	685636	1_1664	0	-
XIII	412862	412863	1_1667	0	-
X	268887	268888	1_1674	0	+
X	675884	675885	1_1675	0	-
III	265086	265087	1_1676	0	+
VIII	484845	484846	1_1682	0	+
V	377758	377759	1_1689	0	-
XVI	709867	709868	1_1692	0	-
XIII	795795	795796	1_1696	0	+
IV	345662	345663	1_1703	0	+
VII	53572	53573	1_1705	0	-
XIV	503653	503654	2_67	0	+
XII	549019	549020	2_97	0	+
V	126344	126345	2_99	0	-
XIII	263509	263510	2_124	0	+
XI	261166	261167	2_126	0	+
IX	78052	78053	2_130	0	+
VII	196501	196502	2_136	0	-
XII	515147	515148	2_138	0	+
XIV	366202	366203	2_149	0	+
IV	909862	909863	2_159	0	+
XV	17794	17795	2_170	0	-
VIII	126550	126551	2_173	0	+
VIII	114970	114971	2_186	0	-
IV	1131034	1131035	2_225	0	+
IV	1195116	1195117	2_244	0	-
XV	882764	882765	2_248	0	+
VII	1052649	1052650	2_251	0	+
XVI	378359	378360	2_257	0	-
XVI	514245	514246	2_260	0	-
X	450963	450964	2_268	0	+
VIII	94637	94638	2_280	0	-
XIII	650055	650056	2_282	0	+
XII	84647	84648	2_292	0	+
XV	315469	315470	2_299	0	-
XIII	541099	541100	2_314	0	+
XVI	159880	159881	2_322	0	+
VII	381259	381260	2_323	0	-
IX	257066	257067	2_327	0	-
XI	556528	556529	2_331	0	+
XIII	521966	521967	2_342	0	-
XIV	185498	185499	2_347	0	+
II	479341	479342	2_352	0	+
XV	904643	904644	2_355	0	+
XVI	634131	634132	2_361	0	+
VII	756467	756468	2_364	0	-
XV	333597	333598	2_366	0	+
XV	339979	339980	2_393	0	-
V	164577	164578	2_396	0	+
IV	1383738	1383739	2_401	0	+
II	143290	143291	2_416	0	+
X	294874	294875	2_421	0	-
XV	619775	619776	2_435	0	+
XV	797512	797513	2_439	0	+
XI	135852	135853	2_453	0	-
X	587364	587365	2_454	0	-
XV	884383	884384	2_462	0	+
V	318726	318727	2_494	0	+
V	318726	318727	2_494	0	+
IV	78434	78435	2_496	0	+
X	619822	619823	2_499	0	-
IV	1388817	1388818	2_509	0	+
XV	860356	860357	2_516	0	-
XV	92804	92805	2_530	0	-
XIV	498459	498460	2_533	0	-
XV	423945	423946	2_558	0	-
XIII	191876	191877	2_563	0	-
XV	810783	810784	2_565	0	-
VIII	429235	429236	2_570	0	-
IV	351419	351420	2_586	0	+
XIII	777103	777104	2_591	0	-
VII	601661	601662	2_606	0	+
IV	176679	176680	2_608	0	+
XII	782074	782075	2_614	0	+
XI	435272	435273	2_615	0	+
IV	1164814	1164815	2_620	0	-
IX	171491	171492	2_634	0	-
IX	130292	130293	2_637	0	+
IX	68734	68735	2_641	0	+
XI	96613	96614	2_648	0	+
XIII	616477	616478	2_649	0	+
VII	668086	668087	2_652	0	+
IV	964788	964789	2_660	0	-
V	500349	500350	2_664	0	-
IV	1520871	1520872	2_667	0	-
II	572071	572072	2_669	0	+
V	259872	259873	2_680	0	-
II	245890	245891	2_685	0	+
III	120502	120503	2_690	0	-
XIV	263431	263432	2_695	0	-
XIV	220370	220371	2_697	0	-
XIV	82821	82822	2_698	0	+
XI	466170	466171	2_700	0	-
XI	374460	374461	2_703	0	+
VII	910480	910481	2_706	0	+
II	611877	611878	2_708	0	-
XIII	551982	551983	2_709	0	+
XIV	110505	110506	2_713	0	-
XV	720224	720225	2_724	0	-
XII	589373	589374	2_741	0	+
VII	41492	41493	2_745	0	+
I	69535	69536	2_757	0	-
X	470931	470932	2_763	0	-
XVI	381353	381354	2_770	0	-
X	88529	88530	2_772	0	-
XV	847405	847406	2_776	0	+
II	372875	372876	2_787	0	-
XIII	236100	236101	2_789	0	-
VI	150052	150053	2_790	0	+
VII	115963	115964	2_801	0	+
II	452079	452080	2_807	0	-
IV	688204	688205	2_809	0	+
XIV	569724	569725	2_824	0	-
XIV	754967	754968	2_831	0	-
IV	1112253	1112254	2_839	0	-
XIV	664279	664280	2_840	0	+
XIV	359569	359570	2_844	0	+
VII	446127	446128	2_845	0	-
XV	401553	401554	2_846	0	+
XV	432174	432175	2_847	0	+
V	423597	423598	2_870	0	+
IV	1319811	1319812	2_873	0	-
XIV	619713	619714	2_888	0	-
XV	845790	845791	2_913	0	-
IV	503307	503308	2_915	0	-
XV	68957	68958	2_919	0	-
VII	312214	312215	2_923	0	+
VI	160304	160305	2_925	0	+
II	662400	662401	2_943	0	-
XV	112107	112108	2_954	0	+
VI	130360	130361	2_977	0	+
XIII	887024	887025	2_986	0	+
IV	1269999	1270000	2_994	0	+
IV	965092	965093	2_997	0	+
V	225989	225990	2_1001	0	+
XVI	840890	840891	2_1003	0	+
XIII	914717	914718	2_1009	0	-
IV	1451255	1451256	2_1010	0	+
XIII	62306	62307	2_1023	0	-
VI	87280	87281	2_1034	0	-
XI	153298	153299	2_1046	0	+
XIII	732434	732435	2_1048	0	+
X	53124	53125	2_1055	0	-
XV	392187	392188	2_1058	0	+
VII	485502	485503	2_1061	0	+
XI	523939	523940	2_1066	0	-
XV	559754	559755	2_1068	0	-
XV	738341	738342	2_1080	0	+
V	316499	316500	2_1097	0	-
IV	1072534	1072535	2_1103	0	-
IV	587726	587727	2_1106	0	-
XIII	667059	667060	2_1114	0	-
XIII	659509	659510	2_1116	0	+
II	486693	486694	2_1141	0	-
XIII	860951	860952	2_1145	0	-
IX	353641	353642	2_1155	0	-
II	432025	432026	2_1158	0	+
II	89994	89995	2_1164	0	+
XI	338869	338870	2_1165	0	-
XIII	405543	405544	2_1167	0	-
XIV	357192	357193	2_1169	0	+
II	132464	132465	2_1173	0	+
III	166360	166361	2_1179	0	-
IV	1502448	1502449	2_1182	0	-
IV	1149467	1149468	2_1183	0	-
IV	923910	923911	2_1189	0	-
XVI	106146	106147	2_1191	0	+
XV	453737	453738	2_1194	0	+
X	281217	281218	2_1200	0	+
XVI	404151	404152	2_1205	0	-
II	474003	474004	2_1212	0	-
IV	426944	426945	2_1218	0	-
VII	31926	31927	2_1221	0	+
VII	393982	393983	2_1222	0	+
X	517491	517492	2_1223	0	-
XI	67668	67669	2_1233	0	-
IV	1362784	1362785	2_1240	0	+
X	421647	421648	2_1241	0	-
IV	1030249	1030250	2_1251	0	-
X	150496	150497	2_1258	0	-
XI	178453	178454	2_1261	0	+
XI	619688	619689	2_1263	0	+
XII	721414	721415	2_1265	0	-
V	527012	527013	2_1271	0	+
IV	1263254	1263255	2_1274	0	+
VIII	168499	168500	2_1278	0	-
IX	141626	141627	2_1285	0	-
XIV	730586	730587	2_1292	0	-
XIV	426931	426932	2_1295	0	-
XVI	326591	326592	2_1301	0	+
V	280830	280831	2_1304	0	-
IX	220705	220706	2_1314	0	-
V	472461	472462	2_1328	0	-
XI	317084	317085	2_1332	0	-
XVI	256922	256923	2_1335	0	-
IV	1055207	1055208	2_1338	0	+
VII	757672	757673	2_1342	0	+
IV	671272	671273	2_1347	0	+
XIV	517279	517280	2_1351	0	+
XIII	119116	119117	2_1354	0	-
X	424103	424104	2_1356	0	-
VIII	284592	284593	2_1385	0	-
VII	640367	640368	2_1405	0	-
II	63719	63720	2_1408	0	+
XIV	116689	116690	2_1417	0	+
VII	727012	727013	2_1428	0	+
I	192630	192631	2_1434	0	+
XIV	542342	542343	2_1439	0	+
VII	1061594	1061595	2_1440	0	-
XII	982749	982750	2_1457	0	+
VII	148908	148909	2_1466	0	-
X	647421	647422	2_1469	0	+
XIII	556676	556677	2_1474	0	-
IV	1483459	1483460	2_1487	0	-
IV	104644	104645	2_1499	0	-
VIII	125932	125933	2_1501	0	-
XV	357457	357458	2_1509	0	+
XV	648486	648487	2_1519	0	-
VII	888808	888809	2_1522	0	+
IX	142838	142839	2_1525	0	+
XV	807005	807006	2_1535	0	-
XIII	115313	115314	2_1538	0	-
XVI	202513	202514	2_1548	0	-
XVI	63057	63058	2_1562	0	+
IV	1110609	1110610	2_1563	0	+
X	703034	703035	2_1566	0	-
XV	1018747	1018748	2_1571	0	-
XII	270760	270761	2_1579	0	-
XVI	425084	425085	2_1595	0	-
VIII	206441	206442	2_1603	0	+
IV	64991	64992	2_1605	0	-
XIV	295683	295684	2_1610	0	-
XII	320463	320464	2_1612	0	-
XI	154430	154431	2_1617	0	-
XVI	818042	818043	2_1619	0	-
IV	950274	950275	2_1627	0	-
V	162744	162745	2_1633	0	+
VI	221386	221387	2_1651	0	-
VIII	486845	486846	2_1652	0	+
V	265852	265853	2_1657	0	-
IX	421887	421888	2_1666	0	-
VII	14516	14517	2_1669	0	+
IX	292512	292513	2_1677	0	+
XV	511679	511680	2_1679	0	+
IV	626126	626127	2_1697	0	-
VI	220105	220106	2_1702	0	-
IV	1246103	1246104	2_1710	0	+
IV	300181	300182	2_1717	0	-
VIII	223729	223730	3_53	0	-
VII	84238	84239	3_75	0	-
V	366823	366824	3_113	0	+
IV	135759	135760	3_122	0	+
III	231507	231508	3_135	0	+
XII	714879	714880	3_162	0	-
VII	634299	634300	3_190	0	+
XVI	118298	118299	3_198	0	+
XIII	104163	104164	3_215	0	-
IX	278439	278440	3_229	0	+
XII	73442	73443	3_243	0	+
IV	361313	361314	3_247	0	-
XIII	611482	611483	3_250	0	+
VII	255559	255560	3_286	0	+
XII	448325	448326	3_297	0	-
XV	109181	109182	3_300	0	+
VIII	62555	62556	3_305	0	-
XIII	662469	662470	3_326	0	+
II	435695	435696	3_358	0	-
X	581599	581600	3_369	0	-
XVI	798068	798069	3_371	0	+
XIV	678774	678775	3_381	0	+
IV	784228	784229	3_392	0	-
III	190606	190607	3_405	0	+
VII	648042	648043	3_411	0	-
XV	379743	379744	3_416	0	+
XV	56485	56486	3_418	0	+
XIV	227398	227399	3_432	0	+
XIII	223804	223805	3_437	0	-
V	58380	58381	3_442	0	+
V	166860	166861	3_447	0	-
VIII	459297	459298	3_468	0	+
XVI	474917	474918	3_478	0	-
X	528466	528467	3_483	0	-
VII	144715	144716	3_489	0	+
V	302283	302284	3_492	0	-
IV	90072	90073	3_497	0	+
IV	819375	819376	3_500	0	+
XIII	321946	321947	3_501	0	+
IX	188806	188807	3_502	0	-
XV	633834	633835	3_505	0	+
XI	352825	352826	3_514	0	-
XI	291420	291421	3_516	0	+
XIII	43554	43555	3_535	0	-
VII	91485	91486	3_539	0	+
XIII	397981	397982	3_555	0	+
XIV	578782	578783	3_559	0	-
V	304019	304020	3_565	0	+
XI	330179	330180	3_567	0	+
IV	1108083	1108084	3_568	0	-
IV	848411	848412	3_570	0	+
VI	56340	56341	3_577	0	+
XII	194431	194432	3_579	0	+
XIV	247429	247430	3_581	0	+
IV	163161	163162	3_593	0	-
IX	189048	189049	3_607	0	+
II	512944	512945	3_610	0	+
V	415880	415881	3_612	0	+
VII	313245	313246	3_615	0	+
II	48842	48843	3_617	0	+
XV	896379	896380	3_625	0	-
XVI	349119	349120	3_628	0	+
XVI	25037	25038	3_636	0	+
XVI	690045	690046	3_669	0	+
XII	766623	766624	3_671	0	+
IV	1476444	1476445	3_673	0	-
X	63807	63808	3_674	0	+
XIII	486610	486611	3_697	0	+
XVI	614516	614517	3_698	0	-
III	302982	302983	3_706	0	-
II	336832	336833	3_717	0	-
X	436788	436789	3_726	0	+
IV	1019320	1019321	3_731	0	+
XVI	359393	359394	3_732	0	-
IV	728213	728214	3_733	0	+
XI	166005	166006	3_747	0	-
X	23044	23045	3_750	0	+
VIII	74668	74669	3_751	0	+
VII	1019208	1019209	3_752	0	-
VIII	129505	129506	3_761	0	+
III	35624	35625	3_762	0	+
II	171487	171488	3_767	0	+
IV	142002	142003	3_776	0	+
II	409137	409138	3_779	0	+
XVI	888702	888703	3_783	0	-
II	71125	71126	3_785	0	-
XV	310137	310138	3_787	0	-
XII	744132	744133	3_808	0	+
IV	1127565	1127566	3_810	0	-
XVI	675656	675657	3_826	0	-
X	41199	41200	3_836	0	-
VII	353038	353039	3_838	0	+
VII	1046530	1046531	3_853	0	-
V	364643	364644	3_854	0	+
XIV	447035	447036	3_857	0	-
V	184500	184501	3_863	0	+
VI	245150	245151	3_864	0	-
II	436961	436962	3_867	0	+
XIII	594916	594917	3_868	0	+
IV	1294388	1294389	3_869	0	-
I	94660	94661	3_875	0	+
XVI	460000	460001	3_879	0	+
IV	482166	482167	3_893	0	-
XIV	579529	579530	3_894	0	+
IV	369598	369599	3_895	0	+
XII	164035	164036	3_900	0	-
X	442507	442508	3_901	0	-
XV	841342	841343	3_903	0	+
VI	131829	131830	3_928	0	+
IX	243733	243734	3_929	0	-
II	458841	458842	3_939	0	+
XI	242688	242689	3_942	0	-
VII	605521	605522	3_943	0	-
VII	733494	733495	3_944	0	+
VII	656718	656719	3_947	0	+
I	79734	79735	3_952	0	+
VII	999149	999150	3_955	0	-
VII	82505	82506	3_962	0	+
VII	436948	436949	3_972	0	-
XII	833916	833917	3_979	0	+
XIV	483340	483341	3_983	0	+
XII	80212	80213	3_1008	0	-
X	507746	507747	3_1012	0	+
XII	617557	617558	3_1018	0	+
VII	522282	522283	3_1025	0	+
XVI	254314	254315	3_1033	0	-
III	263379	263380	3_1054	0	+
XII	687225	687226	3_1057	0	-
IV	232665	232666	3_1059	0	+
IV	334852	334853	3_1061	0	+
XIII	689086	689087	3_1073	0	+
IV	68745	68746	3_1078	0	-
VII	166939	166940	3_1080	0	+
IX	187654	187655	3_1090	0	-
XIV	284102	284103	3_1094	0	+
X	145134	145135	3_1096	0	+
VII	1027277	1027278	3_1109	0	+
X	191064	191065	3_1114	0	-
IV	36572	36573	3_1120	0	-
VIII	277991	277992	3_1123	0	+
XII	919011	919012	3_1124	0	-
VII	951601	951602	3_1125	0	+
VIII	15893	15894	3_1141	0	+
XVI	364748	364749	3_1155	0	-
XVI	33036	33037	3_1158	0	+
XI	205546	205547	3_1165	0	+
IV	715381	715382	3_1172	0	-
II	625727	625728	3_1175	0	+
X	414789	414790	3_1184	0	-
XVI	35251	35252	3_1185	0	+
II	360275	360276	3_1187	0	-
XII	567914	567915	3_1192	0	-
VI	49158	49159	3_1198	0	+
V	160543	160544	3_1200	0	+
X	559437	559438	3_1202	0	+
XII	204978	204979	3_1203	0	+
V	484574	484575	3_1211	0	+
IV	1013617	1013618	3_1213	0	-
VII	932292	932293	3_1220	0	+
XIII	820211	820212	3_1245	0	+
XIII	337799	337800	3_1253	0	+
XVI	502289	502290	3_1254	0	-
XV	850307	850308	3_1259	0	+
XV	592577	592578	3_1261	0	-
II	761271	761272	3_1263	0	+
IV	1358898	1358899	3_1264	0	-
XIV	62919	62920	3_1268	0	-
IV	1411115	1411116	3_1269	0	-
II	380264	380265	3_1272	0	+
III	70165	70166	3_1273	0	+
XV	15506	15507	3_1282	0	-
IV	844879	844880	3_1287	0	-
XV	1036808	1036809	3_1289	0	+
IV	1078449	1078450	3_1290	0	-
V	399187	399188	3_1292	0	-
VII	417504	417505	3_1296	0	+
XIII	804469	804470	3_1297	0	+
XV	238614	238615	3_1301	0	+
II	207209	207210	3_1307	0	+
XI	79852	79853	3_1308	0	-
XII	849867	849868	3_1311	0	+
XIV	427600	427601	3_1312	0	+
IX	117996	117997	3_1320	0	+
IX	83327	83328	3_1336	0	+
VII	976701	976702	3_1338	0	-
XIV	48294	48295	3_1350	0	+
II	533725	533726	3_1356	0	+
XIII	501870	501871	3_1358	0	-
IV	52155	52156	3_1359	0	-
XIII	651185	651186	3_1361	0	+
XIV	408342	408343	3_1362	0	+
XV	534024	534025	3_1364	0	+
II	89425	89426	3_1368	0	-
VI	123384	123385	3_1373	0	+
VII	867495	867496	3_1377	0	-
X	637808	637809	3_1384	0	+
IV	1366821	1366822	3_1385	0	-
VII	276683	276684	3_1388	0	-
XII	771698	771699	3_1389	0	-
XIV	22633	22634	3_1393	0	-
IV	310127	310128	3_1396	0	-
XIV	138565	138566	3_1397	0	+
XI	49779	49780	3_1403	0	-
XIII	627843	627844	3_1404	0	-
VIII	234919	234920	3_1406	0	+
II	558700	558701	3_1424	0	+
III	61174	61175	3_1428	0	-
III	17311	17312	3_1436	0	+
XI	213953	213954	3_1442	0	+
XI	161575	161576	3_1447	0	+
XVI	79343	79344	3_1451	0	-
IX	232281	232282	3_1470	0	-
XII	588943	588944	4_45	0	-
XIV	622429	622430	4_52	0	-
XV	223235	223236	4_55	0	+
VIII	286777	286778	4_96	0	-
X	142955	142956	4_100	0	+
XI	47179	47180	4_108	0	+
VII	897497	897498	4_111	0	+
XIII	788891	788892	4_132	0	-
XI	387655	387656	4_161	0	+
VII	574974	574975	4_192	0	+
VII	706548	706549	4_202	0	-
XIII	740231	740232	4_215	0	+
IV	222299	222300	4_236	0	+
IX	258868	258869	4_238	0	+
XV	662338	662339	4_247	0	+
V	313689	313690	4_249	0	-
II	546376	546377	4_254	0	+
IV	558057	558058	4_316	0	-
XIV	635548	635549	4_338	0	+
XVI	758636	758637	4_344	0	+
IV	694453	694454	4_362	0	+
VIII	113201	113202	4_373	0	-
XIV	224465	224466	4_382	0	-
X	460401	460402	4_385	0	+
V	146966	146967	4_387	0	+
X	323383	323384	4_390	0	+
II	462145	462146	4_391	0	+
XII	1055102	1055103	4_411	0	+
IV	1468378	1468379	4_429	0	-
XIV	119086	119087	4_449	0	+
XV	675454	675455	4_452	0	+
VI	255148	255149	4_456	0	-
VIII	32755	32756	4_467	0	-
XIII	901282	901283	4_484	0	-
XV	861087	861088	4_501	0	+
XVI	404866	404867	4_508	0	+
V	409186	409187	4_513	0	-
V	349380	349381	4_538	0	-
XIII	151621	151622	4_540	0	-
X	676776	676777	4_541	0	-
XIV	380821	380822	4_543	0	-
XIV	43075	43076	4_547	0	-
VII	698603	698604	4_548	0	+
X	459418	459419	4_555	0	-
XIII	904747	904748	4_559	0	+
IV	655031	655032	4_560	0	+
II	624839	624840	4_571	0	-
XVI	794489	794490	4_582	0	-
VII	1017738	1017739	4_589	0	-
IV	802443	802444	4_590	0	-
VII	73139	73140	4_599	0	-
II	461919	461920	4_605	0	-
IV	494402	494403	4_607	0	-
XVI	799234	799235	4_617	0	+
XIV	507297	507298	4_631	0	-
IV	683539	683540	4_642	0	-
VIII	345841	345842	4_644	0	+
X	184250	184251	4_645	0	-
X	669518	669519	4_651	0	+
VIII	345595	345596	4_653	0	-
III	157352	157353	4_666	0	-
XVI	829670	829671	4_671	0	+
IV	366095	366096	4_672	0	-
XV	228594	228595	4_687	0	+
I	37452	37453	4_692	0	+
IV	576207	576208	4_702	0	+
XV	552848	552849	4_716	0	-
VIII	456579	456580	4_717	0	+
VII	411263	411264	4_733	0	-
XVI	164139	164140	4_750	0	+
XVI	875175	875176	4_753	0	+
V	460453	460454	4_756	0	-
IV	267741	267742	4_764	0	+
XI	229890	229891	4_775	0	-
III	126321	126322	4_777	0	-
IV	392286	392287	4_791	0	-
XVI	814342	814343	4_794	0	+
XI	434965	434966	4_802	0	-
II	578381	578382	4_822	0	+
II	465909	465910	4_826	0	-
XIII	806519	806520	4_827	0	-
XV	516838	516839	4_841	0	-
VII	317372	317373	4_854	0	+
VII	1012266	1012267	4_857	0	+
IV	1222401	1222402	4_865	0	-
XII	723934	723935	4_869	0	+
II	36774	36775	4_895	0	+
XIII	129537	129538	4_901	0	-
X	136781	136782	4_905	0	-
VIII	69512	69513	4_910	0	-
IV	703268	703269	4_920	0	+
VIII	106063	106064	4_924	0	+
VII	80336	80337	4_934	0	-
XII	1036057	1036058	4_937	0	+
II	505687	505688	4_948	0	+
V	387200	387201	4_950	0	+
IV	751607	751608	4_952	0	+
II	44977	44978	4_960	0	-
XI	418011	418012	4_967	0	-
V	77972	77973	4_970	0	+
X	156163	156164	4_972	0	-
XIV	57685	57686	4_975	0	-
XIII	70074	70075	4_978	0	-
VII	636871	636872	4_982	0	-
XIII	284089	284090	4_995	0	+
VIII	70306	70307	4_1002	0	+
VII	875103	875104	4_1005	0	-
XV	757592	757593	4_1019	0	-
IV	562448	562449	4_1022	0	-
VIII	442174	442175	4_1029	0	+
IV	816821	816822	4_1042	0	+
XV	954297	954298	4_1044	0	+
XI	231937	231938	4_1047	0	+
XII	157726	157727	4_1060	0	-
XV	633568	633569	4_1063	0	-
VII	796087	796088	4_1074	0	+
XIV	670162	670163	4_1076	0	-
I	45780	45781	4_1083	0	+
VII	457882	457883	4_1089	0	-
XII	623923	623924	4_1098	0	-
V	13667	13668	4_1105	0	+
VII	532581	532582	4_1110	0	-
XI	358384	358385	4_1121	0	+
IV	47996	47997	4_1126	0	-
VIII	172951	172952	4_1128	0	-
IV	543610	543611	4_1139	0	-
V	177819	177820	4_1140	0	+
XIII	779118	779119	4_1149	0	-
XV	106521	106522	4_1152	0	+
X	187773	187774	4_1153	0	-
XII	371224	371225	4_1154	0	+
II	142855	142856	4_1162	0	-
IV	1465899	1465900	4_1166	0	-
IV	432337	432338	4_1171	0	+
XII	388350	388351	4_1176	0	-
IV	1412121	1412122	4_1188	0	+
IV	1410317	1410318	4_1195	0	-
IV	1258433	1258434	4_1199	0	-
II	547437	547438	4_1202	0	+
XV	397318	397319	4_1211	0	-
IV	1454395	1454396	4_1214	0	-
XV	58851	58852	4_1215	0	+
II	45675	45676	4_1216	0	+
II	235943	235944	4_1224	0	-
XV	1065010	1065011	4_1228	0	+
IV	1420265	1420266	4_1230	0	-
V	153290	153291	4_1235	0	+
IV	553238	553239	4_1236	0	+
XV	479524	479525	4_1242	0	+
VII	856580	856581	4_1244	0	-
XIV	456461	456462	4_1252	0	+
XIV	250309	250310	4_1253	0	-
XII	844193	844194	4_1255	0	+
XII	885258	885259	4_1259	0	+
XIII	445188	445189	4_1260	0	-
XV	292077	292078	4_1264	0	-
IV	1337319	1337320	4_1268	0	+
VII	529158	529159	4_1275	0	+
IX	288995	288996	4_1276	0	-
XVI	398137	398138	4_1282	0	-
II	140355	140356	4_1286	0	-
XII	914876	914877	4_1302	0	-
XV	126650	126651	4_1307	0	-
XVI	576394	576395	4_1312	0	+
XIV	274396	274397	4_1322	0	+
IV	993155	993156	4_1323	0	+
IX	403471	403472	4_1329	0	-
XVI	410338	410339	4_1330	0	+
X	325040	325041	4_1331	0	+
VII	909113	909114	4_1336	0	+
XV	989812	989813	4_1337	0	+
XI	185001	185002	4_1353	0	-
V	284303	284304	4_1358	0	-
XII	897706	897707	4_1361	0	-
XIII	25936	25937	4_1363	0	-
VIII	143942	143943	4_1367	0	+
II	744623	744624	4_1373	0	-
VII	63578	63579	4_1374	0	-
X	378750	378751	4_1380	0	+
IV	565658	565659	4_1382	0	-
II	146150	146151	4_1384	0	+
IX	122440	122441	4_1389	0	+
III	104327	104328	4_1411	0	-
IV	1414599	1414600	4_1420	0	+
IV	998345	998346	4_1433	0	-
II	618859	618860	4_1438	0	+
II	484495	484496	4_1441	0	-
XVI	264313	264314	4_1448	0	-
XV	592882	592883	4_1452	0	+
IV	107125	107126	4_1461	0	+
XIII	13204	13205	4_1462	0	-
XV	1015016	1015017	4_1464	0	-
X	469560	469561	4_1472	0	-
V	270150	270151	4_1476	0	-
IV	1434742	1434743	4_1484	0	+
XV	329386	329387	4_1489	0	+
XI	220324	220325	4_1496	0	+
IV	832528	832529	4_1497	0	-
VII	866100	866101	4_1505	0	-
XIII	401554	401555	4_1517	0	+
VII	154302	154303	4_1532	0	-
XIII	51623	51624	4_1533	0	+
XI	93296	93297	4_1544	0	-
V	195081	195082	4_1552	0	+
XVI	643852	643853	4_1555	0	+
IV	1498217	1498218	4_1557	0	+
IV	452713	452714	4_1567	0	-
VII	93794	93795	4_1577	0	+
IV	718527	718528	4_1582	0	-
XIII	559189	559190	4_1587	0	+
II	504392	504393	4_1592	0	-
IV	539835	539836	4_1594	0	+
XVI	725189	725190	4_1597	0	+
XII	819210	819211	4_1599	0	+
XIV	175438	175439	4_1604	0	+
XV	487674	487675	4_1606	0	+
XVI	38190	38191	4_1618	0	+
XIII	721376	721377	4_1620	0	-
V	238087	238088	4_1624	0	-
XIV	346047	346048	4_1625	0	-
IV	321650	321651	4_1630	0	-
XIV	160381	160382	4_1632	0	-
XV	474417	474418	4_1640	0	-
IV	1238803	1238804	4_1641	0	-
X	111359	111360	4_1642	0	-
II	578083	578084	4_1644	0	-
IV	563412	563413	4_1663	0	+
IX	54990	54991	4_1668	0	-
VIII	38519	38520	4_1671	0	-
II	779451	779452	4_1673	0	-
VII	20869	20870	4_1678	0	+
XIV	685943	685944	4_1684	0	+
II	113406	113407	4_1686	0	-
VII	374811	374812	4_1688	0	-
XIV	437611	437612	4_1691	0	+
XVI	704621	704622	4_1694	0	-
XI	130604	130605	4_1695	0	+
XVI	30485	30486	4_1707	0	+
XVI	582833	582834	4_1709	0	-
IX	97403	97404	5_64	0	+
XI	530853	530854	5_72	0	+
XII	265463	265464	5_114	0	+
XV	844695	844696	5_121	0	-
XIII	751778	751779	5_148	0	+
XII	431965	431966	5_220	0	-
VII	842522	842523	5_242	0	-
XII	364103	364104	5_243	0	+
XI	125773	125774	5_278	0	+
XIV	351377	351378	5_296	0	+
XV	103897	103898	5_301	0	-
XIII	341153	341154	5_309	0	+
II	560016	560017	5_311	0	+
VIII	490633	490634	5_321	0	+
XV	630641	630642	5_326	0	-
XII	846070	846071	5_343	0	+
IX	100475	100476	5_348	0	-
XVI	679522	679523	5_349	0	+
XVI	753279	753280	5_351	0	+
VIII	170478	170479	5_353	0	-
XVI	771286	771287	5_356	0	+
IX	364893	364894	5_363	0	+
VII	698364	698365	5_367	0	-
VII	662128	662129	5_379	0	+
XIII	801720	801721	5_388	0	+
V	144320	144321	5_397	0	+
II	405342	405343	5_400	0	-
IV	1398743	1398744	5_403	0	-
XVI	692507	692508	5_405	0	-
XV	550246	550247	5_424	0	-
IV	1054879	1054880	5_438	0	-
XV	745346	745347	5_440	0	-
XIV	282002	282003	5_442	0	+
X	471615	471616	5_451	0	-
II	730138	730139	5_469	0	-
V	34415	34416	5_476	0	+
XI	557613	557614	5_479	0	+
IX	171752	171753	5_482	0	+
XIV	318875	318876	5_487	0	-
IV	1488979	1488980	5_515	0	-
V	208490	208491	5_525	0	-
X	160453	160454	5_526	0	+
X	611036	611037	5_529	0	+
II	375688	375689	5_535	0	-
I	92444	92445	5_537	0	-
IV	56664	56665	5_542	0	-
XII	522729	522730	5_544	0	+
XVI	74823	74824	5_549	0	-
XII	46422	46423	5_552	0	-
X	387448	387449	5_556	0	-
I	142197	142198	5_557	0	+
XIV	187529	187530	5_561	0	-
XII	211891	211892	5_566	0	-
XI	437476	437477	5_575	0	-
XVI	876612	876613	5_576	0	-
V	393966	393967	5_585	0	-
IV	915447	915448	5_592	0	+
XII	573210	573211	5_593	0	-
XII	668905	668906	5_594	0	-
V	510233	510234	5_603	0	+
XII	234203	234204	5_612	0	-
VII	307446	307447	5_613	0	+
IX	285509	285510	5_616	0	+
VII	95761	95762	5_622	0	+
IV	416916	416917	5_625	0	-
XVI	792707	792708	5_626	0	+
XVI	529334	529335	5_632	0	-
IX	277768	277769	5_636	0	+
II	495333	495334	5_639	0	-
XIV	647393	647394	5_643	0	+
XIV	763008	763009	5_647	0	-
VII	973944	973945	5_650	0	-
XIV	668081	668082	5_657	0	-
XVI	462101	462102	5_658	0	-
XV	141332	141333	5_659	0	-
IV	428957	428958	5_661	0	+
V	287187	287188	5_665	0	-
VII	599383	599384	5_670	0	+
II	392987	392988	5_674	0	+
XIII	228936	228937	5_682	0	+
III	215012	215013	5_693	0	+
XVI	529649	529650	5_696	0	+
II	184357	184358	5_707	0	+
VI	104441	104442	5_714	0	-
XIII	625558	625559	5_723	0	+
VII	200470	200471	5_726	0	+
XIV	28338	28339	5_730	0	-
VII	733789	733790	5_732	0	+
II	532198	532199	5_735	0	-
XII	418319	418320	5_739	0	+
XIV	155074	155075	5_740	0	+
IV	1075873	1075874	5_752	0	+
VIII	225169	225170	5_762	0	-
X	391256	391257	5_766	0	+
XV	312411	312412	5_769	0	-
III	38817	38818	5_773	0	-
VII	443172	443173	5_774	0	-
X	68799	68800	5_784	0	-
XVI	364038	364039	5_785	0	-
XI	384856	384857	5_792	0	-
XI	176499	176500	5_796	0	-
VIII	396798	396799	5_797	0	-
X	632902	632903	5_799	0	-
XI	278223	278224	5_806	0	+
VI	223732	223733	5_811	0	-
XI	605386	605387	5_816	0	-
IV	546467	546468	5_820	0	+
II	480956	480957	5_821	0	-
XII	241660	241661	5_823	0	-
XVI	642104	642105	5_833	0	+
XIII	346921	346922	5_836	0	-
IV	613999	614000	5_837	0	-
XI	201758	201759	5_838	0	-
IX	89693	89694	5_842	0	-
XVI	454951	454952	5_848	0	-
XIII	605690	605691	5_851	0	-
XIII	392490	392491	5_853	0	-
VIII	51032	51033	5_858	0	+
III	280126	280127	5_861	0	+
III	272828	272829	5_863	0	-
XVI	95140	95141	5_864	0	-
VII	951172	951173	5_867	0	-
IV	1356059	1356060	5_875	0	+
XII	990799	990800	5_876	0	+
VII	693357	693358	5_879	0	+
XV	525177	525178	5_881	0	+
XIII	205405	205406	5_884	0	-
VII	349617	349618	5_885	0	+
XIV	547959	547960	5_887	0	+
IV	1293092	1293093	5_889	0	-
XIV	68748	68749	5_897	0	+
IV	74121	74122	5_899	0	-
XI	393366	393367	5_907	0	-
VII	557340	557341	5_909	0	-
XVI	157863	157864	5_911	0	+
IV	1441157	1441158	5_912	0	-
XI	431937	431938	5_914	0	+
XVI	143441	143442	5_921	0	+
XI	579222	579223	5_926	0	+
XV	710446	710447	5_927	0	+
VIII	209590	209591	5_930	0	+
XIII	716547	716548	5_935	0	+
IV	442311	442312	5_936	0	-
XV	426071	426072	5_938	0	-
XV	678771	678772	5_939	0	-
III	142132	142133	5_942	0	-
XIV	462365	462366	5_945	0	+
IV	217607	217608	5_946	0	+
XV	281489	281490	5_947	0	-
IX	62719	62720	5_953	0	-
XII	222149	222150	5_955	0	-
X	285238	285239	5_957	0	-
XV	210282	210283	5_963	0	-
XII	247210	247211	5_964	0	+
XIII	629041	629042	5_966	0	+
VI	79153	79154	5_968	0	-
VII	500157	500158	5_974	0	+
XIII	505357	505358	5_976	0	+
XIII	252919	252920	5_980	0	-
XVI	166116	166117	5_981	0	+
II	730386	730387	5_983	0	+
XIV	349767	349768	5_985	0	-
X	519222	519223	5_996	0	-
XII	867232	867233	5_999	0	+
II	544934	544935	5_1000	0	+
V	281642	281643	5_1012	0	+
XV	158868	158869	5_1013	0	-
IV	592389	592390	5_1014	0	+
VII	730793	730794	5_1016	0	-
XV	111850	111851	5_1018	0	-
XV	944609	944610	5_1020	0	+
XV	772499	772500	5_1021	0	+
XII	743851	743852	5_1028	0	-
XI	307337	307338	5_1031	0	+
XIII	148678	148679	5_1032	0	-
I	52601	52602	5_1035	0	-
IV	221739	221740	5_1038	0	-
XIII	205654	205655	5_1043	0	+
XV	74163	74164	5_1045	0	+
III	69928	69929	5_1049	0	-
X	496673	496674	5_1051	0	+
III	289525	289526	5_1052	0	+
V	291809	291810	5_1054	0	+
XII	592370	592371	5_1056	0	-
IV	1222721	1222722	5_1059	0	+
XV	137774	137775	5_1062	0	-
V	251675	251676	5_1070	0	+
IV	438059	438060	5_1071	0	+
XIV	66480	66481	5_1072	0	+
XV	558704	558705	5_1073	0	-
XIV	587835	587836	5_1077	0	-
XII	447587	447588	5_1079	0	-
VII	346931	346932	5_1084	0	-
XIII	880482	880483	5_1086	0	-
XV	816995	816996	5_1087	0	-
XVI	173160	173161	5_1091	0	+
XIII	798557	798558	5_1092	0	+
XVI	840210	840211	5_1093	0	-
VII	364059	364060	5_1095	0	-
XIII	756257	756258	5_1096	0	-
XVI	386948	386949	5_1099	0	+
IV	116328	116329	5_1102	0	+
XIII	535615	535616	5_1104	0	-
XV	584034	584035	5_1107	0	-
V	258014	258015	5_1108	0	-
XIV	255261	255262	5_1109	0	+
II	237469	237470	5_1111	0	-
XII	506144	506145	5_1112	0	+
XIV	157860	157861	5_1115	0	-
VII	802209	802210	5_1117	0	+
IV	1150504	1150505	5_1118	0	-
XII	658535	658536	5_1122	0	+
XIII	494998	494999	5_1123	0	+
X	608369	608370	5_1125	0	+
IV	955676	955677	5_1127	0	+
VII	398658	398659	5_1131	0	+
XIV	217291	217292	5_1135	0	-
XIV	640404	640405	5_1137	0	+
VII	979407	979408	5_1142	0	-
XIV	631269	631270	5_1159	0	-
XII	1006363	1006364	5_1160	0	+
XVI	329570	329571	5_1163	0	+
IV	283158	283159	5_1174	0	-
XVI	214197	214198	5_1177	0	-
VII	555802	555803	5_1184	0	+
IV	1049479	1049480	5_1187	0	-
IV	857919	857920	5_1190	0	-
XI	479211	479212	5_1192	0	+
IV	521732	521733	5_1193	0	+
IV	20193	20194	5_1196	0	+
XV	908171	908172	5_1198	0	-
XVI	747283	747284	5_1207	0	+
XVI	426171	426172	5_1210	0	+
XVI	40900	40901	5_1213	0	+
IX	173591	173592	5_1217	0	-
XV	679335	679336	5_1219	0	+
VIII	402664	402665	5_1220	0	-
II	379973	379974	5_1225	0	-
X	312686	312687	5_1226	0	-
V	69813	69814	5_1227	0	+
XII	363830	363831	5_1231	0	-
XIII	124141	124142	5_1234	0	-
XV	505791	505792	5_1237	0	+
IV	1153613	1153614	5_1239	0	-
IV	341617	341618	5_1243	0	+
XIV	713654	713655	5_1245	0	-
XI	549612	549613	5_1247	0	+
XVI	665979	665980	5_1248	0	-
VII	878322	878323	5_1249	0	-
IV	1108454	1108455	5_1254	0	+
XII	681115	681116	5_1256	0	+
XV	1039737	1039738	5_1257	0	+
XV	586696	586697	5_1262	0	+
VII	640800	640801	5_1267	0	+
XII	534787	534788	5_1269	0	+
XII	713157	713158	5_1272	0	-
VII	229819	229820	5_1277	0	-
X	684565	684566	5_1281	0	+
XIII	733534	733535	5_1283	0	+
XIV	670424	670425	5_1284	0	+
VII	892195	892196	5_1287	0	-
XVI	934037	934038	5_1289	0	+
VIII	151244	151245	5_1291	0	-
XII	712085	712086	5_1293	0	-
II	800500	800501	5_1303	0	+
XII	951013	951014	5_1306	0	+
XV	909332	909333	5_1308	0	+
XIII	632300	632301	5_1309	0	+
IV	593867	593868	5_1310	0	+
XIV	510211	510212	5_1317	0	-
XIV	211793	211794	5_1318	0	+
VI	238458	238459	5_1320	0	+
IX	363223	363224	5_1325	0	+
II	153625	153626	5_1333	0	-
IV	274868	274869	5_1334	0	-
V	430845	430846	5_1339	0	-
X	705701	705702	5_1340	0	+
XIII	832274	832275	5_1341	0	+
IV	591466	591467	5_1345	0	-
XIII	151859	151860	5_1346	0	+
XV	405383	405384	5_1349	0	-
X	184507	184508	5_1362	0	+
XV	91440	91441	5_1364	0	-
IV	454120	454121	5_1365	0	+
XI	284955	284956	5_1366	0	+
IV	829609	829610	5_1369	0	+
XVI	491540	491541	5_1375	0	-
XV	960918	960919	5_1376	0	+
XVI	49259	49260	5_1377	0	+
II	59562	59563	5_1378	0	-
XIV	372191	372192	5_1381	0	-
IV	251552	251553	5_1383	0	+
X	120315	120316	5_1388	0	+
XV	779394	779395	5_1390	0	-
XI	171298	171299	5_1393	0	-
XV	986510	986511	5_1395	0	-
XV	949172	949173	5_1397	0	-
XIV	593154	593155	5_1400	0	+
IV	172165	172166	5_1401	0	-
VII	788151	788152	5_1402	0	-
XVI	14354	14355	5_1403	0	-
VII	527355	527356	5_1404	0	-
XV	482025	482026	5_1406	0	+
XV	648979	648980	5_1409	0	-
XII	784717	784718	5_1410	0	+
V	328451	328452	5_1412	0	+
XV	447121	447122	5_1413	0	+
XII	237721	237722	5_1414	0	-
VI	213249	213250	5_1415	0	+
X	373935	373936	5_1416	0	-
XV	925583	925584	5_1419	0	+
VII	311011	311012	5_1422	0	+
IV	22676	22677	5_1425	0	+
IV	821197	821198	5_1427	0	+
IX	353928	353929	5_1429	0	+
XVI	610339	610340	5_1430	0	+
XVI	877719	877720	5_1442	0	-
X	231305	231306	5_1443	0	+
III	193328	193329	5_1446	0	+
XIII	271513	271514	5_1447	0	-
IV	930298	930299	5_1453	0	-
XII	707106	707107	5_1454	0	-
IV	1085099	1085100	5_1455	0	+
IV	1090091	1090092	5_1458	0	-
II	331792	331793	5_1460	0	+
VIII	241664	241665	5_1467	0	+
XIV	471125	471126	5_1470	0	-
II	449553	449554	5_1471	0	+
VIII	66057	66058	5_1473	0	-
XI	521976	521977	5_1475	0	+
II	604145	604146	5_1477	0	-
II	331523	331524	5_1479	0	-
XI	208207	208208	5_1480	0	+
II	435983	435984	5_1483	0	+
IV	1350264	1350265	5_1485	0	+
VII	795610	795611	5_1492	0	-
II	116847	116848	5_1494	0	-
XI	562258	562259	5_1500	0	-
VII	375090	375091	5_1503	0	+
XV	322959	322960	5_1507	0	-
XIII	34145	34146	5_1510	0	+
VII	190860	190861	5_1511	0	-
XV	851810	851811	5_1513	0	-
IV	952764	952765	5_1520	0	+
II	311442	311443	5_1524	0	-
XVI	103188	103189	5_1526	0	+
XII	193437	193438	5_1528	0	-
XIII	246116	246117	5_1536	0	+
XII	88489	88490	5_1537	0	+
XV	837711	837712	5_1539	0	+
II	645547	645548	5_1542	0	+
XV	347288	347289	5_1546	0	-
XVI	271302	271303	5_1547	0	+
IV	504857	504858	5_1551	0	-
X	80141	80142	5_1553	0	+
XV	921253	921254	5_1554	0	-
XIV	778858	778859	5_1556	0	-
IV	746181	746182	5_1559	0	-
VII	365958	365959	5_1560	0	-
XV	436450	436451	5_1564	0	-
V	111380	111381	5_1568	0	+
I	124850	124851	5_1570	0	+
III	50238	50239	5_1574	0	-
XIII	434810	434811	5_1575	0	+
XIII	836803	836804	5_1576	0	-
IX	99384	99385	5_1578	0	-
II	40802	40803	5_1580	0	+
II	568806	568807	5_1581	0	+
XV	889008	889009	5_1583	0	+
XII	954262	954263	5_1584	0	-
XIII	553272	553273	5_1586	0	+
X	514067	514068	5_1589	0	+
XVI	673718	673719	5_1591	0	+
XVI	132828	132829	5_1593	0	+
XIV	424729	424730	5_1596	0	-
XV	616896	616897	5_1598	0	-
VIII	178226	178227	5_1601	0	+
VII	67586	67587	5_1602	0	+
VII	650706	650707	5_1609	0	-
VII	87553	87554	5_1613	0	+
IV	1405862	1405863	5_1614	0	-
VIII	74263	74264	5_1615	0	-
XI	552638	552639	5_1623	0	+
XIII	334861	334862	5_1629	0	-
II	28382	28383	5_1631	0	+
XV	394628	394629	5_1634	0	-
VIII	219873	219874	5_1635	0	-
XII	634241	634242	5_1637	0	+
XIII	759456	759457	5_1647	0	+
XI	109297	109298	5_1649	0	+
XIII	170389	170390	5_1653	0	+
IV	202834	202835	5_1655	0	+
IX	311094	311095	5_1656	0	+
IV	1242154	1242155	5_1658	0	-
VI	224813	224814	5_1659	0	-
II	595827	595828	5_1660	0	+
V	121252	121253	5_1665	0	-
XIII	424998	424999	5_1670	0	+
XV	55107	55108	5_1672	0	-
VIII	298728	298729	5_1680	0	-
III	168135	168136	5_1681	0	-
XIII	562922	562923	5_1683	0	+
IV	1080292	1080293	5_1685	0	-
IV	794217	794218	5_1687	0	-
XVI	892336	892337	5_1690	0	+
VII	913385	913386	5_1693	0	-
IV	330452	330453	5_1698	0	-
IV	485418	485419	5_1699	0	-
X	383859	383860	5_1700	0	+
XII	377299	377300	5_1701	0	-
X	278093	278094	5_1704	0	-
XII	931893	931894	5_1706	0	-
IV	1496553	1496554	5_1708	0	-
II	657587	657588	5_1711	0	-
XIV	481139	481140	5_1712	0	+
XVI	647321	647322	5_1713	0	+
VIII	209272	209273	5_1714	0	+
XIII	164805	164806	5_1715	0	+
XVI	66875	66876	5_1716	0	-
IX	398749	398750	5_1718	0	+
XI	421170	421171	6_88	0	-
XIV	430052	430053	6_134	0	+
XV	1066846	1066847	6_144	0	+
XVI	657531	657532	6_197	0	+
XV	1042993	1042994	6_205	0	-
III	56568	56569	6_213	0	-
XI	499805	499806	6_284	0	-
XV	415895	415896	6_290	0	-
V	210274	210275	6_313	0	-
XI	84613	84614	6_361	0	+
VIII	121664	121665	6_370	0	-
I	54734	54735	6_377	0	-
III	95738	95739	6_414	0	-
IV	247782	247783	6_422	0	-
VII	49568	49569	6_425	0	+
IV	854007	854008	6_457	0	-
X	140428	140429	6_470	0	+
IV	1129619	1129620	6_499	0	+
VIII	521858	521859	6_517	0	-
IV	1331171	1331172	6_543	0	+
VII	670356	670357	6_550	0	+
XIV	222446	222447	6_553	0	-
VII	216286	216287	6_562	0	+
IV	397505	397506	6_571	0	+
VII	911625	911626	6_573	0	-
IV	489539	489540	6_590	0	+
XIII	21672	21673	6_618	0	-
VII	914798	914799	6_619	0	-
XIII	584044	584045	6_620	0	-
XIII	353892	353893	6_621	0	+
XVI	593109	593110	6_629	0	-
XIII	262656	262657	6_635	0	-
III	205384	205385	6_640	0	-
VI	42836	42837	6_644	0	+
IV	80435	80436	6_649	0	-
IX	73610	73611	6_665	0	-
X	181745	181746	6_675	0	-
VI	54731	54732	6_676	0	-
IV	1073426	1073427	6_693	0	-
XIV	545240	545241	6_707	0	+
XII	225168	225169	6_710	0	-
IX	316795	316796	6_711	0	+
XII	407045	407046	6_715	0	-
VI	238233	238234	6_730	0	-
XVI	420546	420547	6_737	0	-
I	35024	35025	6_742	0	+
X	569388	569389	6_756	0	-
II	291988	291989	6_760	0	-
X	60842	60843	6_769	0	+
XV	515171	515172	6_771	0	+
XIII	424701	424702	6_772	0	-
VIII	440365	440366	6_778	0	+
IV	770345	770346	6_792	0	+
VII	762450	762451	6_809	0	+
IV	283411	283412	6_817	0	+
XII	146276	146277	6_822	0	+
XIII	523400	523401	6_828	0	-
VI	248389	248390	6_843	0	+
II	202040	202041	6_844	0	+
XII	177406	177407	6_851	0	-
XII	263224	263225	6_856	0	+
XVI	767768	767769	6_889	0	+
X	316457	316458	6_906	0	-
X	567405	567406	6_907	0	-
XI	478114	478115	6_923	0	-
XII	1028887	1028888	6_931	0	+
VII	511004	511005	6_934	0	-
XIV	676169	676170	6_938	0	+
IV	560723	560724	6_946	0	-
[truncated: 402 more rows]

## Sheet: Dinucleotide motifs; Fig.5&S10
Annotated nucleosomes from Brogaard et al. 2012 Nature				"+1 nucleosomes preferred by SWR at all three time points"				"+1 nucleosomes not preferred by SWR at all three time points"				SWR-preferred nucleosomes at 2 or more time points				SWR-unpreferred nucleosomes at 2 or more time points
chrI	298	445	ACTGTTCTTCTACCCACCATATTGAAACGCTAACAAATGATCGTAAATAACACACACGTGCTTACCCTACCACTTTATACCACCACCACATGCCATACTCACCCTCACTTGTATACTGATTTTACGTACGCACACGGATGCTACAGT	chrI	154640	154787	AGAAGTATAATAATAGAACGCAGTAACTTGAGCTGGTAAAACTAGACAGCAGGCAAAAACCTGTAAAAGAGAGGTTAAAAGCATGATTAGTAGAGAGATTGGTTACCTTTAAATACTTTTCCAAACTACAGAGGGAAGATAGAGTAA	chrI	61241	61388	AGCTAGTTTTATGTCTCGTATACATGCGGAGTAGGACAGTGATATAACACACATAGCTAGACACAATAGACATCATGAAAAGGTCCACGTTGCTGTCGCTGGACGCATTCGCTAAGACCGAAGAGGACGTACGAGTCCGCACCAGGG	chrI	5765	5912	TCGTAACGTGAATTTTTTTGTCTCATACGTTAAGGTAAATTTTGATGACCCCCGTTGTCCTTGTTTGCCTTACTGTATAAAGCACCCTTTTATTGTTTAGAATACTAGAATGATAACTGCATTCGGACTATGAAAGAAAAAATGGTA	chrI	44206	44353	GACGTGTCTCACGCCTGGGGTCTCTCTTAGCGCGTCATCAACAATTCTTTTAGTCTCAATGACTTTACCACCTCTGTTGGATTCATCTGTAGTGATGACAACTTTAGAGTCCCCATCGTTGATACGATCTCTCAAGGAGTTGGAAGA
chrI	560	707	TCTATACCCTGTGCCATTTACCCATAACGCCCATCATTATCCACATTTTGATATCTATATCTCATTCGGCGGTCCCAAATATTGTATAACTGCCCTTAATACATACGTTATACCACTTTTGCACCATATACTTACCACTCCATTTAT	chrI	188030	188177	CATTTGATCAGTATGCAGTGGCACAGAAACAACCAGGAATACTATAGTCATAGGCAATACAAGGTATATATTGGCTATGCAGACCCCTCCAGAAAGTACCGACGTCAAGTTAGATACACTTAACGAACCTAGTGCACATTTAATTGA	chrI	62741	62888	GAATGTGGCTATGGTAGGATAGCAGAAGAGTACCATTGCTGTTATCATTTGTTGCCTAGCCCTATCAAGACCTGTCTGCTAATCCAACCCGAGAGATCATGGCGATCCAAACCCGTTTTGCCTCGGGCACATCTTTATCCGATTTGA	chrI	16884	17031	CAAAGTGCACTACGTGACAAAAATAAAAAGTGGATGAAAACAAAAAAATCACAGATTTTCATAAAAATAACATGGTATTCTTAATCGTATATCGTAATGGATTGTCAAAAATAAAGAGAATATAGTCGGTTCAAACCACTTTGTACG	chrI	44765	44912	TCTTCAATAGACTCCTTGTGCAAGCGCTGATAGTCCTGCAACCCGTCCAAGTGTGGAGAATAGTGGGTAGCAATTGCGGGCTGCAGTCTATCTGAGATGGGCCGTTGTGGCACGATCTTGACCGAAGTCAAATGTTCATACTCATGT
chrI	786	933	ACATAAACATATTGGCTTGTGGTAGCAACACTATCATGGTATCACTAACGTAAAAGTTCCTCAATATTGCAATTTGCTTGAACGGATGCTATTTCAGAATATTTCGTACTTACACAGGCCATACATTAGAATAATATGTCACATCAC	chrII	21196	21343	CTTTATAGTGGGTCACTTCATCTCTTGTAGGGTTCACTGAAAGATAATCAATCAAATTATCATATGACCAATGGGTCACTTTTTTGATGAGACCCATGTTTATTCTTCTATACGTTCGTGATACTGCACTTACGACTACCAGTAACA	chrI	76376	76523	GAACTTTGAGGGGATAAGAAGGGCAATCAGGAACATCAGATAAGTGAAAGATGGCGAAAAAGAGTAAAAAGAACCAACAGAACTACTGGGATGAGGAATTCGAAGAAGACGCCGCCCAGAACGAAGAAATCAGTGCCACGCCAACTC	chrI	18978	19125	TTTTCATCCTTAACTTTTGCATGGCTCTGAACTAGTCAGATAGTTGCCCTTTTCAGCAAACCTCTTATTATTGAAAGCATGGTGTACATCCGTTATACTATTATATTATAAGAAATTGGGATGCCAATTTTTTTGCTTTTGTTTTGC	chrI	55063	55210	AGCTTCTGAAGCGTTAGCATCGAGCTTCCGTCTTTCTCTTTCGGATATCCATCTTCTTTGTAACTCCTCTATTCGTAAGGTCAGTTCTTTATTTGGAGTTGCCGTTAATTCATTGCCCTGTTGATGTGGCTGCTCTGGGGTTTCCAT
chrI	959	1106	CAATAATACGGTAGTGGCTCAAACTCATGCGGGTGCTATGATACAATTATATCTTATTTCCATTCCCATATGCTAACCGCAATATCCTAAAAGCATAACTGATGCATCTTTAATCTTGTATGTGACACTACTCATACGAAGGGACTA	chrII	49546	49693	AAACGAAAAGTAAGCAGCTTCCTCAATATGCCGTCAAACGTACGTTCGGGAGTCTTAACTTTGCTCCATACAGCATGTGGAGCAGGCGTACTTGCAATGCCGTTTGCATTCAAGCCATTTGGGTTAATGCCTGGTCTGATAACGCTA	chrI	84369	84516	AGCGATTTGGTCAGTCAATATTGCCGGCTCAACGCGATCTGAGCTCAAAGCCGTCGAAACTCGTCCTTGAGAATGTTTTGGAGGTGGTAGTCTGTTACTAAACATATTTGGTTGAGGTTGCTGATACGTCCTCTCGGCTCAGAGCTG	chrI	29624	29771	ATAAAATTATAGAAATTTTGAGAAAACAATAATGATTGTTTCTACAATGAAAATCAGTTCATGGAATAGTTGCCTTCGCACTACTTTTTCACCAGATTAATGGTGCATCAGAGCTTTCCCTTTTTGTCTTTTTCTTGTTTCCTTTTT	chrI	57114	57261	TGTTCACCAGCTGGTGCTGCTTGATGAGACTCAGTCCGTTGAACTTCTTGCTTGTTATGTTGATAGCAAACATGGATCCGCAGCCACCGGAAACGTCTTGCACTTTACACACTTCAGGTTCCAGTTCCTGTTGTAGTTTATCGGTGA
chrI	1126	1273	GTGATAGGTACGTTATTTAATAGGATCTATAACGAAATGTCAAATAATTTTACGGTAATATAACTTATCAGCGGCGTATACTAAAACGGACGTTACGATATTGTCTCACTTCATCTTACCACCCTCTATCTTATTGCTGATAGAACA	chrII	60678	60825	AATAAAAATTTTAACATACTGAGATTCTAAACTTAGTACCTTGAGCACCGTTACCGGACATTATTAGTTATATATAGGTGTGTTGGTTTTGTATTGCTTGTAAGACCTAAGAGTCAAAATAAAGAAAGTAAGAGATTTTTAGCTACT	chrI	86958	87105	CTTTGATTGCCGGAATAGAAGCGCTGGCAGCAGCTTTGGCTAGCAACTTTTTTCTCTTTTGCACATCTACCATGTTGTAATATAAAACTAGTCTAAATCCTCAACCTTCAGCTTCCAATCACTCCTTTTATCATTGTTCATTCGCTA	chrI	55723	55870	TTTTTCCAAATTGTTTATCAAGACAGATTGCGATTCGATCTTTTCCTTCAGTTGGGAAATCAAATGATCTTGTTTTTCTATAACGGAACTAGAATTTTCTTCCAATTCTAAGGAATCTAGTAGATGAGACTGCTCATTTAGTTTGGA	chrI	58012	58159	CACATTAACGCCCTCACCAAGCTTCATTTTGACTAGCCAGCCGTCACCCATAGGATCTTCGTTCACCACACCTGGATTTTCCTCAAGATTAGTGTTAATTTCCTCTACGGTACCATCGGCAGGCTGGTAGATCTCGGAGGCTGACTT
chrI	1267	1414	AGAACACTAACCCCTCAGCTTTATTTCTAGTTACAGTTACACAAAAAACTATGCCAACCCAGAAATCTTGATATTTTACGTGTCAAAAAATGAGGGTCTCTAAATGAGAGTTTGGTACCATGACTTGTAACTCGCACTGCCCTGATC	chrII	71513	71660	ACTAGATATTAAGAACTATATACATCGAATAAGATGCCAGCACAGAAGAGATAGGCAATCAGTTTAGATACTACAGACACTATCCAATAGTGCAAAGCAAAAGCAGCATAGAAAAAAGAGAATCCCGTTTCCAGCTTTTTCTCTTTT	chrI	87236	87383	ATTGAAAATTTGCGCCAAAGACATAGCAAGCGCAACGTATTCATTGTCCATGTCGTCATCTACTCCCTTTGACCCTTATGCTCTATCCGAGCACGATGAAGAACGACCCCAGAATGTACAGTCTAAGTCAAGGACTGCGGAACTACA	chrI	86474	86621	AATGGAAGTGACCGAGCTTTGTACGCATCCCTTTCCAATAAAATCTGTCTCAACTTGGCATTATAAATTTTTATAGCATTTTGAGCAATGCAAGACAGCGAATTTAAAATCTTCCATTGTAGAGAATTATTGTATATGCACGATTTA	chrI	62741	62888	GAATGTGGCTATGGTAGGATAGCAGAAGAGTACCATTGCTGTTATCATTTGTTGCCTAGCCCTATCAAGACCTGTCTGCTAATCCAACCCGAGAGATCATGGCGATCCAAACCCGTTTTGCCTCGGGCACATCTTTATCCGATTTGA
chrI	1516	1663	GTTGCGAAGCCGCACATTTCCAATTTCATTGTTGTTTATTGGACATACACTGTTAGCTTTATTACCGTCCACGTTTTTTCTACAATAGTGTAGAAGTTTCTTTCTTATGTTCATCGTATTCATAAAATGCTTCACGAACACCGTCAT	chrII	96015	96162	AATAATATTATCCAAATGGAAAAAAAAAAAATGAACAGGTGAAAAAAAATCAATTTGAAAACCAAAGAAAAACTCTATTGATTCCTTTGCTGTTGTCGACCTTCTTTCACACAATAGTTCAATTACGTTCTTTGGGTTCTTTATCTT	chrI	99665	99812	CTCTTTGGGGGGGTTTCTCTGTCGTCATTCATGGTAAAATCAGGGAATGAAAGAACCTACCAGTAAATTATTGCTTGGCGCTAACCTCTATTTGGCGTTACTGGCTTCTTGTTGCACTATTCCCCTTAGAATTGCCAACAATTGTTG	chrI	110949	111096	TCACGTATTCAGGGTCCACTTCACCCAATAGCCCACGCACCCTTAGAGCATGTGTAGAAAACCATATATAGTCGATAACATCTGTGAATGACGGTGTGAAATTGGTGAATGGTAGTTCTCCGATACAATTATAACTTGATTTGAGAG	chrI	75740	75887	CAATAACTTGCTTACCTCTACCTCTACCATCCTTAGCACCATCGATAATACCAGGTAAATCCAACATTTGGATCTTGGCACCTTTATAACGAATGACACCGGGGACGGTAACCAGGGTGGTAAACTCGTACTCAGCTGCTTCAGACT
chrI	1663	1810	TGATCAAATAGGTCTATAATATTAATATACATTTATATAATCTACGGTATTTATATCATCAAAAAAAAGTAGTTTTTTTATTTTATTTTGTTCGTTAATTTTCAATTTCTATGGAAACCCGTTCGTAAAATTGGCGTTTGTCTCTAG	chrII	110663	110810	ATGTAAACACAAGAAGAAAATTCGAAATAAAGGACTGGCCAACAATAATGTTAGTGAGCAGAAACGACAAGCCCAAAATCAGTAGTGAGGAAGTCACACATTTTATAGACGACTATAAAAAGAGGAGGAAAACTCAGATGACACGAT	chrI	101069	101216	TTTGACCATTAGGTGCCTTAATTCTATGAGAGCAGAAACTTTGATTAATCACTTGCCAAACAATTTCGTCGGACATATCCTCGTTGTATTCTAACCGTTGTAGTTATGTACTGAAGAGAACACTGTCAAAAGAAAGAACTAAGCAAT	chrI	120013	120160	GTCACAACAGCGGTATATTATAGTTATTTTGCATCTTTTTGGTAAGTCAGAAATTAGAAACAGTAGCTTACCAATTGAGTGAAAGTTTCCGTTCGTCATCTCCCTCTTTTGTTTTTTTTCACCTTTGTTTTTCTGTTTCTTCTATTT	chrI	75924	76071	CACCGACGGGAACCCGACAAACCCCACACTGGCCACACCAGTTCTAGCCACATCAAAACCAATACCAGCACCACCACCGCTGCCGGATGAAGCACTGGTCAACAATTCTCTTCTCAGTTTGGCCAGCTTGGCCTTCAGTTGACCCAA
chrI	1850	1997	AGATGGCTGGCTTTAATCTGCTGGAGTACCATGGAACACCGGTGATCATTCTGGTCACTTGGTCTGGAGCAATACCGGTCAACATGGTGGTGAAGTCACCGTAGTTGAAAACGGCTTCAGCAACTTCGACTGGGTAGGTTTCAGTTG	chrII	132065	132212	AAAACACACAGATAAAAACAGGAAAAAAGATAGATCTAGAGCTTCACGAATCTATTTATTAGTTTCAACGCGCTATATTATTTCGCGAGAACCAGTAATTCTCTATTTAAAAGCACTCTATTGCCTATCACAAAGTGCTCTGTTGTG	chrI	108549	108696	ATGATTGCTGGACCACGGTTCGAAACAGAATGACAGTAGCGATGTGGACTAAGCCGGTTCTCCTTGGTAATGTTGTTAGTCTCGAGAAATGACCTTTTTTTTACCCTCAAAAAGAATGCAACACTATTAATAAACAGTACACGAAAC	chrI	124319	124466	TTAGTAATTGGAAAAGAAAATGCAAAAAAATATCCAGTAGAAACAATGCTTGGTATGTCGTTCTTCTTACTTTCTTCAGTAATGAGTTGGTAGTTTTCTCTATTTAAATATGAATAAATCAATATGTACTTTCTTTCTTTAATCAAA	chrI	76540	76687	GCAGGTGCAGATGACACTTCCAGAGAAGCAAGTGCAAGTGCTGAAGGTGCTGAGGCCATTGAAGGCGACTTCATGTCTACTTTGAAGCAATCGAAGAAGAAGCAAGAAAAGAAGGTTATTGAAGAGAAGAAGGATGGTAAGCCTATA
chrI	1985	2132	AGGTTTCAGTTGGGTGGGCGGCTTGGAACATGTAGTATTGGGCTAAGTGAGCTCTGATATCAGAGACGTAGACACCCAATTCCACCAAGTTGACTCTTTCGTCAGATTGAGCTAGAGTGGTGGTTGCAGAAGCAGTAGCAGCGATGG	chrII	166087	166234	AAGCTTAGTCGTAATATATAGAGATTATAAAACCAAAATAAAGCTAATGTGCGCCAATATCCCCGAATTCGACTCTTTTTACGAAAATGAAAATATAAATTACAACTTGGAATCATTCGCACCTTTAAATTGTGATGTTAATTCGCC	chrI	110332	110479	GAGCGTGATATCTCCTCTGAATGCGTATCGGCCAGTGCAGGCTCTGGCACCGCAAGGATTGGCTTCTTGATGGTATCAGTGTCCGCACTAGTACTCATTTTTGCAATCTGGTATGCTTTCTTGCGTTTGATGATAAGCTGTCGCCGT	chrI	124499	124646	AGTTAATCAAGACTTAAATATAAAAAATTTACATATTTAGAAAACAAAGATAGGGTAAATATTGAAATTACATAGTAAACCATACCTTAAAAGCAGAAATACTGATACCACATGAACTATTGATCAATACTACTGCTATTCTCTTCC	chrI	79997	80144	TCCCTGAAGAGTATTTGGACGCCAATGTTTTTAGATTGGAGAACCAAAAGGATCTGGTCATTGTAGATGAGAATGAGTTGAAGAAAAGTGAGGAGAAACTTCGAGAGAAAGTGAACGACGTGGAGTTAGCGTTCAAAAAGAATGAAA
chrI	2169	2316	TGTATTTGTTTTGTTTGTTAGTGCTGATATAAGCTTAACAGGAAAGGAAAGAATAAAGACATATTCTCAAAGGCATATAGTTGAAGCAGCTCTATTTATACCCATTCCCTCATGGGTTGTTGCTATTTAAACGATCGCTGACTGGCA	chrII	177479	177626	GAGTCCGAATCATCTTCCTCACGTCTACGTCTTCTATTATCAGACATCACTTATATTGTAGTTGTGTTATACTTCTTAGAAAAGAGGCAAAGAGGTGTGTGGAGTATTATTAAGTAAACTGTACCAAAATGTGTAGATTATAGGATA	chrI	113283	113430	CATGCTGCTGTTGCTGCTGTTGCTGTTGCTGCTGCGGGCCCACATTAGGGTAGCCTAGTAAAGAAGGGTCGTTCATTAGCGGTAGTTTGCAGGGATAACGTCAGTCGGAGTTCCCTTGCTGGTGTCCCTTATGCTGTGCCCTTGTGC	chrI	126752	126899	TTTGGCAGAATGTCAAGAACTTTTAAAAAATTGATACTAGTTCAAATATATACATACATACACATATGTACACTTGAATGAATAAAAAGTATACATATTAACAACTAGGCCTGCTTTCTTTTCTTTTCTTTTTTTTTTTTTTTACCA	chrI	80880	81027	AGAATCCAGATACAAATCACAAGGTAACCTTAGAGTTTGAGCGAGAACTAGTTCAGCAGGGTGTAGCTCGTTCCTCAGCGGGTCTGTGGACAGGTCCATTGGAGACCCCTTCCACTCGATCTTGAGTGACTTGTTACTGTCTGTAGG
chrI	2352	2499	TCACACAATCTCATTATCTCTATGGAGATGCTCTTGTTTCTGAACGAATCATAAATCTTTCATAGGTTTCGTATGTGGAGTACTGTTTTATGGCGCTTATGTGTATTCGTATGCGCAGAATGTGGGAATGCCAATTATAGGGGTGCC	chrII	181287	181434	AATCTTTTCGTTCAAGCACCTCGAAAACCAAAAGAAAAAACAACTAAACTTTGAAACAGCTGCAAATGCACACTGTATTATCAGGTTTTAGGTGTCCTAGTAACCGTATCAGCTTGTCGTTGCTGCAATACCAATGCAAAAGCATGG	chrI	114519	114666	TCCTGGCACAGACCTCTGTGGGGTATCCATATCCTCATCGTGCCCCAGTCCCAGTTGCCTTTGCCCATTAGACCCAAACGCATACACACAACTCATCGATACAAGCCTGTTATAGCCTTTAATGATCACATTCCATCACTTGCGCTT	chrI	134591	134738	CAGATCCGGTACATTTTCGTGCAGTAGTTTAGTCGCTCTGCTGTTTGGATTTATATCAACCAATTCGTCGGAGATTGGTTCTAATTTATCATTATTGTTTTTATTGGTTTCAAGCAAATGATGCTTTTTTTGCCAAAATTCGCACCC	chrI	84369	84516	AGCGATTTGGTCAGTCAATATTGCCGGCTCAACGCGATCTGAGCTCAAAGCCGTCGAAACTCGTCCTTGAGAATGTTTTGGAGGTGGTAGTCTGTTACTAAACATATTTGGTTGAGGTTGCTGATACGTCCTCTCGGCTCAGAGCTG
chrI	2610	2757	GAATTCAGTCTGCTTTAAACGGCTTCCGCGGAGGAAATATTTCCATCTCTTGAATTCGTACAACATTAAACGTGTGTTGGGAGTCGTATACTGTTAGGGTCTGTAAACTTGTGAACTCTCGGCAAATGCCTTGGTGCAATTACGTAA	chrII	186392	186539	GTAGTTGAGACTCAAAAAGTCAAAAATATACATACATTGATAACTTGAAATATTGCCATTCTCTAAAAGTCTTTTTCCCCATCACAACTGGCCATTTATCAAACTATTTATCTGCCTTTTCTTATTCTGATTATCCTATAAAGCTGA	chrI	114789	114936	AACTTAAATCAGTACTGGCGTGTGCTATAGTGCTCTATATTCGAGTTTGTTGCTACTGGTGGACACCCGACTATCTACAGTAAGGAACGTAAACAAGAAAAAGAGAGAAAATACGCTATAGTTGAAAACATGAGTGGTTCGCATTCA	chrI	136276	136423	ACTAATAAAGGGATTAGGCAGTTTAATGTGAAGCTAGTTAAAGTACAGTCTACGTGGGACGAGAAATACACAGATTCAGTAAGATTTGTGAGTCGAACAATTGCTTATTGTAATATTTATTGTTTGAAAAAATTTCTGTGGCTTAAA	chrI	85497	85644	CGTTTTTATTGTTGAAAGTGGTCCTTACAGGCGATACTGAGGGAGACCTAGAAGAATTTGAGGCTAAATGCGCCCTTGCCCTTGTTCTTATGCTCTCTAAAGAGGCCTGTCTTGATGGGCTTGCTGAAGATGTGGGTGAGGGGGATG
chrI	2778	2925	TGGTAATGAGACAAGTTGATATCAAACAGATACATATTTAAAAGAGGGTACCGCTAATTTAGCAGGGCAGTATTATTGTAGTTTGATATGTACGGCTAACTGAACCTAAGTAGGGATATGAGAGTAAGAACGTTCGGCTACTCTTCT	chrII	191651	191798	GGCAAAATAAAAAAGGAAAAAGAGTACGGTAGTTGAGAAAAAAACCGGAAAGGAATTGCTTTAAAGATCTTAGTAGAATGAAATAGTACCACCTACTCGCCTCCTTTTTTTGTGCTTCTTGAGAGGTCTTTTGAGCTGTTGCATCAT	chrI	132159	132306	ATGCGATTTGGAAGTAACGCTCGCCGTAGACAAGTAAGAATGCCTGCTGTCTTGAGAACCAGGTCCAAAGAATCCTCTATAGAGCAGAAGCCTGCTTCCAGAACTAGAACGAGATCAAGAAGGGGCAAGCGTGGTCGTGACGATGAT	chrI	143254	143401	GGTTTTAGGCTAAAAAAAACAGAAGGAATTTTGAACGATAAACTTTTCGACTGCACACGAAACATTATTACTAATTTGTGTAACCACTATATAAGGAATCGTGTTTATTAATTGAATTTATTCCGGGAATATTCAAGTTATGTATAT	chrI	87236	87383	ATTGAAAATTTGCGCCAAAGACATAGCAAGCGCAACGTATTCATTGTCCATGTCGTCATCTACTCCCTTTGACCCTTATGCTCTATCCGAGCACGATGAAGAACGACCCCAGAATGTACAGTCTAAGTCAAGGACTGCGGAACTACA
chrI	2941	3088	TCTTAATCCTTGGATTCTTAAAAGGTTATTAAAGTTCCGCACAAAGAACGCTTGGAAATCGCATTCATCAAAGAACAACTCTTCGTTTTCCAAACAATCTTCCCGAAAAAGTAGCCGTTCATTTCCCTTCCGATTTCATTCCTAGAC	chrII	206853	207000	AACTGAGGCATCTGAAAAATTCCCAAAATCATCACTAGAATCACTTTCTGCATCTAATGCATTTGTGACAGGTTCTATCTGATCTCTATCGCTCATTTGCTTGCTTTGAAAGAGGTGCCTTTTTCTATCTTGCTACACCTTAAATTC	chrI	135794	135941	AATCTATTGATTATACACACAAAGGAAGAAAGGTAGTGGAAAGCTAAATAAAGGAGGTCATGGAGCCAGAGAGCATAGGCGATGTGGGGAACCATGCCCAGGATGATAGTGCCAGTATAGTGTCCGGGCCTCGCAGGCGTTCTACTA	chrI	151467	151614	ACATGACATAATAATAAATAATTTTAAAAATATAAAATATTTTTAATAGTTTTTAAATATTTTACAGTTTATTTTTTAAATTTATTTATATGTTTTTGTTTTCCGAAGCAGTCAAAGTATTTTAATTTTCGGAGCTTTCATTTCAAG	chrI	93474	93621	GTCCTTCGTGAAGGACAAGAAAAGGTTGGTTCACCGGTTTTTGAAATCCATGGAGCCTTCTTCGTCTGGGCAATCTAAGGATTCGTCTGCACTGGCGCCGGCTTTCGATCCAATATTGCCCAATGTTATATCTAAGCCTTCCAAGCG
chrI	3126	3273	AATTGTATTTGTGTCCCATTCTCGTAGATAAAATTCTTGGATGTTAAAAAATTATTATTTTCTTCATAAAGAAGCTTTCAAGATATAAGATACGAAATAGGGGTTGATAATTGCATGACAGTAGCTTTAGATCAAAAAGGAAAGCAT	chrII	209535	209682	AACGAAGTTACTGGTTTAGGTGGCAGAAACATATAATATTGGCGAACATTCATAAAATAATTAAGGCTTACCAACGAAGCATAATAAAATTGCCAGTAACCAAAGGTCTCTGATAACATGAAAGTGGTAAAGTTTCCATGGTTGGCT	chrI	168897	169044	TAAAAACTACGTGTATTTCACCTCTTTCTCGACTTGAACACGTCCAACTCCTTAAGTACTACCACAGCCAGGAAAGAATGGATCCAGTTCTACACGATAGCAAAGCAGAAAACACAACCAGCGTACCCCTGTAGAAGCTTCTTTGTT	chrI	172053	172200	TTATCATTACTGGCCTCTTTAAATTCAAAAACTTTTCTGATCTCTTTTCCAAACAGATGCGTTTTCAGTATTGGAAGGTTCACAATTCTATATATAGTGTTAATGTAATGCTGTATTATTTCTCTATATATGTATGTATGCACATGC	chrI	97264	97411	ATCTTCAATAGCAGTTGCACCAATTAATATTAGATTTTTCTCGATTAGATTTGCGGCTTCGTCTAGCTTCTCGGCTCTGTTATCTAATGTTGTGGCAGCCTCATTATAAATGCTATTCCATTCTTCATATTCTCCTTCAGAGATATC
chrI	3309	3456	ACCAAAGTAAACCTTCATTGAAGAGCTTCCTTAAAAAATTTAGAATCTCCCATGTCAACGGGTTTCCATACCTCCCCAGCATCATACATCTTTTTTCAAAGAAACTTCAAATGCCTCTTTTATGCAAGGGGCAAAATCCTGAAATGA	chrII	236272	236419	GAGACACTTGCCGTCATATATAAGGTTTTGGATCAGTAACCGTTATTTGAGCATAACACAGGTTTTTAAATATATTATTATATATCATGGTATATGTGTAAAATTTTTTTGCTGACTGGTTTTGTTTATTTATTTAGCTTTTTAAAA	chrI	171616	171763	TTCGAGAACTTGGTATTCTGACCTTGGTGGGTGTCCCTGCTGCTGCTGAGGACTACGGTATTCTTGGAAAAACTGTCGTCTATGCATACTCACACAGAGAATTGATTCAATTATCAAATAGCACTCTCATTGAAATTAGTATTGTGA	chrI	172227	172374	TAATGGGGACGGAAAAGCCGTCACTTTTATCTTTGGAGGATCGCAAATTACTACGCTCATCTTTTGTTGGAGAACTACCAATTGCTGCAGTGACGCTTGAAACTTTTTGCAGGCTTCCTTTTTTTGATAATGAACGGATATCCTCAC	chrI	99665	99812	CTCTTTGGGGGGGTTTCTCTGTCGTCATTCATGGTAAAATCAGGGAATGAAAGAACCTACCAGTAAATTATTGCTTGGCGCTAACCTCTATTTGGCGTTACTGGCTTCTTGTTGCACTATTCCCCTTAGAATTGCCAACAATTGTTG
chrI	3456	3603	CTTAAACTTAGCAGTTTCGTCTTTTTTCAAAGAGAATGGTTGAAGAAGAATTGTTTTGGACGCTTATTGACAATCTGTTGCATTGATAAAGTACCTACTATCCCAGACTATATTTGTATACAAGTACAAAATTAGGTTTGTTGAAAC	chrII	241315	241462	AAATGTCTGATCCGAACCTGCGTCAAATATATTTGCAAAGGAAAAATATAAATAAATAAATAAAATTGAGAAATAAAGAATATTAGTTTTAATGGAAAACAGTTCCTACAAGCGCTATAACATATGAAATATACATTAGTCGAATAT	chrII	23673	23820	GGATTGTGAAAAATTCCTTGATGATTCCGTGCAGCCTCTAGCCAAAATAGCAACTGCGAGTAAAAAATAATGTACTAACCTGCAGTAATATTGGAGATCCTACTGTCCGGACCGAGTAGTACAATTGTTAGTTTCTGTTGCTCATAA	chrI	176090	176237	ACATTCGAACTCAAATAATGATAAAGAACGCTGCAGTAATGGCTTAAAAAAACATACTTTATAACCCATTATCTCTTACGTGTAATTTAAAATTGTTTATAGTACTATTTGGTTATGCTTGTATGCCTCTATTATTTACTTGATCTT	chrI	100741	100888	ACGTAGTGTCTCTCCTCCTCCCTTAATGCTAAACGTCTCTCTGTTATCATGACCTGCGTCAATTTTGTAAATCTCTGTTTACACTTATGACGGAAAAACTTGCTCCAATGTAGTAGGTGTTCGTCGATCTGTTGTAAAGCCTTCGTG
chrI	3691	3838	AATACATGAATGACAGGTAAAAATATTGGCTCGAAAAAGAGGACAAAAAGAGAAATCATAAATGAGTAAACCCACTTGCTGGACATTATCCAGTAAAGGCTTGGTAGTAACCATAATATTACCCAGGTACGAAACGCTAAGAACTTG	chrII	245571	245718	TGTTGATGTATCAAACTGCCTAATTGGAGTCAAAAAAACCAGTAAATACTGTATTGAACGGAATAATACAAAATAAAGTGTCAACCCCACAATCATATTTTAATTTAGTCTTATTCCGCCTCCTCTCTCGAAGCCTCTCTTTTATGT	chrII	62568	62715	GTCTTTTTGCCTTGCTATTATGATTAAATGGCATCTTAATATTTTGTGAGCGGTATTATACCTTTCTTGGGTACCTAATACTTCTAAGCAACCTGAATGAAATTAGAAGGTGTTCACTCCTTCATTAGCAAGTGAGCTTTGCCGTTG	chrI	179003	179150	TTCGAATTTGATCTCCTTCGAAATCAAGTTTATTCTCTTCACAACAAAAAATGCTTTTAACTTGAACAAAACTCGTAAACTATTTCCCCACTGTTGCTTCGGGACGACCCAGTTATTCAATATCTTGCAATGCTAATTTTTTTTGGG	chrI	100904	101051	TGATTCTTTCCCATAACTTGGCAGGAGTGTGCGCTCTTTCAGGCGTCTTCATATACAAGTACAGTTTCCCATTGTCACACTTCACTGTTGCATACTTGGAGTTGGCAAGTGGGCATGATTGCCTTGTACACAACCCAGTGACGTTAT
chrI	3842	3989	ACTCATAAAACTTCCAGGTTAAGCTATTTTTGAAAATATTCTGAGGTAAAAGCCATTAAGGTCCAGATAACCAAGGGACAATAAACCTATGCTTTTCTTGTCTTCAATTTCAGTATCTTTCCATTTTGATAATGAGCTAGTGATCCG	chrII	251132	251279	AGCAATGGCAACAGAAAAAAAGAGTTGCTAAAGAAGAACTATTTTTGAATGTCCGTGGTAATACAATGGAAGACTACTAGAACACGATGGCAGATAAGGTGATTTGATAATCAAATTCAACGACGGTTGCACCGTTGTTCTTTCTGC	chrII	75166	75313	ACAGTTCTTTCGGAGAATTACTGGAACCTAGGATCTGACAAGCGGACAAAAAAGCAGAGTGCGTTTATTACTTCTCTTTCTAGCGGTTGTTCATGTTTCAAAGTTTTTTCCACAACAATGGGCCCGCTGCTGCCGGTGAAACGTTTT	chrI	180216	180363	AAACATCTGTATTTATTAAAAGTAAATCAAAAGCAGACTGGGAAGTTCTGTCGTAGGGATTTTTTTTTTAATGTTATGTGTGTAGGATTATTCTATTTCCTTGAATTTCTCGATCGAGATTTTTCGTACCTGTGTATTTTTGGATAT	chrI	108549	108696	ATGATTGCTGGACCACGGTTCGAAACAGAATGACAGTAGCGATGTGGACTAAGCCGGTTCTCCTTGGTAATGTTGTTAGTCTCGAGAAATGACCTTTTTTTTACCCTCAAAAAGAATGCAACACTATTAATAAACAGTACACGAAAC
chrI	4003	4150	GATGTTTCAAGGCCTGAAGTTTGAATATTTATGTAGTTCAACATCAAATGTGTCTATTTTGTGATGAGGCAACCGTCGACAACCTTATTATCGAAAAAGAACAACAAGTTCACATGCTTGTTACTCTCTATAACTAGAGAGTACTTT	chrII	254283	254430	GATATTTTAGCCTCGTAAAGAGCTGTTTAAATGCAATTCTCGTCTTCTTTCCTGTTCCCCTTTTACCTGACTAATTATCCCGCCCATTAGTCAGATGATTGATACCAATTTTACTCAAATGTGTACTATCATGTCCCTTTTCGCACT	chrII	101826	101973	AAACAATCAACGACAGTTCGCGCTTCCCTCACTAAATATGGCGAGATAGTTAAACAATCATGGCTCGTTCTTCCTTGCCCAACCGCCGCACCGCCCAGTTCGAAGCGAACAAGAGGAGGACCATTGCACATGCTCCATCTCCAAGTC	chrI	180920	181067	GGGCAGCCACCTATGAATCACTTCCCATTACAATGCCGAATAGCAAAATATGTAGTAGAACACGTACACGCATGATAATTACTTCCATGCTGTACTTATTTTTTGGGTGTCTCTTCAGAAAGAATGCTTTATATAACCATGTGTTTG	chrI	113111	113258	AGCATGTTCGCGTTCCCATTAGCCAATTGGTCGAGCAACTGGCGCGAGTTGTTGTTGCTGGAAGTGTGTACATCGCTGTTGTTCATGAGTCCCGGTGGAGGTATCCCGGTGAGCTGGTTCATGTGTAGCTGCTGCTGTAGAGCGTTT
chrI	4164	4311	AAGAATAAGTCAATTTCTACTTACCTCATTAGGGAAAAATTTAATAGCAGTTGTTATAACGACAAATACAGGCCCTAAAAAATTCACTGTATTCAATGGTCTACGAATCGTCAATCGCTTGCGGTTATGGCACGAAGAACAATGCAA	chrII	267387	267534	CCAATATATAGGTTTTTTCTTTTATTTGATTCGAGCTTTTTCACTGAGGGGATATGTACACATTGGCAAATATCCTGCCGAAAGTACTTCTTTATTTTTTTTCAAAACGCAGTCCCACTTACCGGTATGACGTAGTCTCGATTCTCA	chrII	107856	108003	CTTTGAGATCAGTAAGGCTGACTAGATGGTACAATTTTGTGCAGTCAATGGACTATTAAGGGATCGCAAAGAGGTATGTGCGCCAGTTTAAACGAGGTAAAAAAGAATGACACCTATGGGGTCTCACAAAAGGGCTACAATGACAAT	chrI	186728	186875	CAAAACGGCATGATTATGCTTAATTGATTCCTATTTTTTAACGTAAATACTCTCCCAGAACGATCAGAAAACTTAACCCGCAACCATCTTTGCTGTGCTAACAACTTATGTCGCCTCAATACCATTTTTATTTTGTATCATTCCGGA	chrI	114519	114666	TCCTGGCACAGACCTCTGTGGGGTATCCATATCCTCATCGTGCCCCAGTCCCAGTTGCCTTTGCCCATTAGACCCAAACGCATACACACAACTCATCGATACAAGCCTGTTATAGCCTTTAATGATCACATTCCATCACTTGCGCTT
chrI	4283	4430	TGCGGTTATGGCACGAAGAACAATGCAATAGCTCTTACAAGCCACTACATGACAAGCAACTCATAATTTAAGTGGATAGCTTGTGATAAATTGAATTTTCTCTGTTTAGTACTTGCCGAATAGTTACTTGTTAGTTGCAGATGCTTT	chrII	269482	269629	AAACCTTTTGGTAAGCAGCATACTGAAAATATAATTTTACTGACCTACCTACACTGATTTGTCTCGAAGTAGATATGATACCTTGAGCAGCACGAGGATATTAAAAAGTAGGGCAATTCTGCTTTTAACGTATAAGCAACACCAAGT	chrII	172461	172608	AAAACATATTACTTATACTAGTTCTAACACTTCCTTTTATCTACACTGTAATCCGAAGAATACACTATAAGGATGGCTAGAAGAAAGAATTTCAAAAAAGGGAACAAGAAGACTTTTGGTGCTCGTGATGACTCGAGAGCTCAAAAA	chrI	202445	202592	AGTTTGTTTCACGTAATTGGTAACGATGAGGGAACCGCAGTAGAAAAAACTTTCATTCACAAACGATTAAAGTGTTATGCTAGCCAGTTTCAGGCTTTTTGTTTTATGCAAGAGAACATTCGACTAGATGTCCAGTTAAGTGTGCGT	chrI	114789	114936	AACTTAAATCAGTACTGGCGTGTGCTATAGTGCTCTATATTCGAGTTTGTTGCTACTGGTGGACACCCGACTATCTACAGTAAGGAACGTAAACAAGAAAAAGAGAGAAAATACGCTATAGTTGAAAACATGAGTGGTTCGCATTCA
chrI	4482	4629	AATCTTTCTTTGAGGGTGTATTAATTTTCATACAAATATTTGATTCATTATTCGTTTTACTGTTACATTAGACCTGCTCATTACATGGAGTAACTTAAGTTTTCTCAAACGCTTGATAGCATGATTTGATGTAGTAAAAAAAAAGGC	chrII	293967	294114	TGGGAATCTGATGAGCTGAGGACGACATGTAACGTTTGAATGTGGGAAGCATCTTGTTATATCAAATGTAATTGGCAGATTATGAACCTTCTTAAATGACAATGTACGTTTGTAATCTCCAATTTCTTTAGCCATGGAAACAACCCC	chrII	182009	182156	AACTGCCGCTGGAGCTAGCGTTTCCACCGTTCTCCTGAGTATCCTCTGGGCTTGTGCTAACATGTTCGGACTCGTTGGTATTCATATTCTCGAGAGGTTTGTGCCACTTGTGTTACTATCTAGCTTAGTCCTGCTCTTGAGTTTGAT	chrI	208711	208858	CATACTTGACATATTCAAAAGGGGTCCAAGTATAGATGCATCAAAAAAAAAAATTATCCGATGATGAGCAAATGGTAGCTTTTCGTTCCCAGGAAGTGTAGTAGTTCCATGAAGTCTAATGAGACTTTGGAAAAAGGTTTGTCACGA	chrI	114952	115099	TAGTGCAAGTGCCCGAGACGTCCTCTCCCACCAAGGTAGCATCGTCGTCTCCCTTAAAGCCTACTTCGCCAACAGTTCCGGATGCAAGTGTGGCGTCTTTGAGAAGCAGGTTTACTTTCAAGCCTTCAGATCCCAGCGAAGGAGCTC
chrI	4653	4800	TCGACAAAGTTAATATTATGGTGGTAGTATCTCAAATATCTGGATAACCAGATCGTACATCTCTGATAAACAATCTTTGCCACTGCTTTATCCTTTTAAATTGTATTGAGTGCTTCAGTCATTGCAAAATTTTACGAGATTTAAAAT	chrII	295947	296094	TCTTTTTATCATCTAGTGACACACGATGAAGTTCTTCATCTAGTGAGAAAATCATCCTAATTACTGCCAACAGTATGCTCAGCTAGATTGGTTGATGAAAAATCTTATCATAGGGCACCTTCCAGGTAAAAGATCTACTTACTATTA	chrII	182282	182429	GCAGAAGGTTTGCAGTAATCGCAGCCTGGAGAAGACAATGCGTATTAGTAGCAGTAAAGGGCCACAGATAGGGTGATTTGAAGTTGATTCTGCTTTTGTCAGTGAAGGAAAAGAAAAAATGGCGAAAAAAAACTCACAATTGCCCTC	chrI	227182	227329	AAGTATGAAGTGAAAGAAAAGGGCAATTGATTGACTAAGCGGATGTTGTAGGATGATATAGTGGCTCATGATCTGTAAATGATCGGTTGACCGCAGTATTATATAATAACATCCGTATAAGTACATATACTACCATGTCTGTTCTCT	chrI	115130	115277	TGAGGTAGCACTGGTTAACCTTGCGAGAGAGTTCCCCGATTTCTCTCAAACTCTGGTGCAGGCTGTTTTCAAATCTAACTCTTTTAACTTACAGTCTGCCAGGGAACGTCTTACAAGATTGAGGCAGCAAAGACAAAATTGGACATG
chrI	4779	4926	AAATTTTACGAGATTTAAAATTTGTGAACCCGACCTTACCGAGAAATGATGAGCTAATTTTTATAGGTCGACCCTTCTGTCGCTTACTGGGTTGATTATCTTGTGCTTTCTTAGTATCTATCACAAAGGAGACAAAATCGTTGATAA	chrII	298179	298326	AAATCAAATGAAGTATACTCGATGAAGGCAGCTGAGATGAGGTGGCAGATACAATAAGAAAGATTTGTTGCCATATATAATAGCAATTAAAAAATAAATTTGAAAGAGTGAGATGTCCGTAACTTTTAAGGACGATGTTCATCGGAT	chrII	201659	201806	TCTTGCGGACAGTAAAGACTGGCGCCTTGTACACCAACACCCAATTGCGAGCCTAACACATCTGAGCTTGGAATTTGTCCCTCACTCATGCTCAGCCCATAGAACGCCTTCTCTCTTTACTTCAACTTGCCACATCAATATCATTAC	chrII	21796	21943	AGACATAACCAAGAATAATAGTGAATAATTTTAGATTTTGTTACATATAATTCTGCTTGCCTATCTCTTCCACTCTTTTCAAAACGTTGCATGTAAGCGTTACTAATATTCCGCTTTATTTTGTTGCAATTCCTAATTTTTTCATTA	chrI	129856	130003	GCGCCAAAAACTATATGACAATCAATTGGTGCGGTTGCAAACGGAGCTGCAGATGTGTCTGGAAGGGTCACACCCGGAATTGCAGGTCTACTACTCGAAGATTGCCGCGATCCGTGACTACAAGCTACACCGAGCGTACCAGCGACA
chrI	4927	5074	AAGTGCATCAACATTCCCAGCCAGAAAATGCACATCATAAAGACATGTTATTCAAGAGCCACGACCGTCTTCAATTTATCTTTTATAAAAAACCCTTGTTCTACTGACAGGATGGAATAGATATTAAATATACATTTTGCATTTTTT	chrII	315492	315639	ACTATTGAGACTGAACCGTTTTGGTTAATTTCAGGTGGAAACAATTGAAGACGAGCAGTAAACATTATTTTATTTAGTAGTCATGTTGTCAAGAATTGTATCAAACAATGCAACACGCTCCGTAATGTGCCACCAAGCGCAAGTGGG	chrII	289086	289233	TTGGTTTGCTTGCCGCCCCAAGTTATAGAAGACTGCCCTTCATCCCGGGGTAGCTATCATAGAATCTGTCGATAGTTACAATTTTGGGTGGGGTGTTTTCAAAAATGGACGGATATGCCGGTCTTTGAAACTTCGATGATGTAGCCT	chrII	49546	49693	AAACGAAAAGTAAGCAGCTTCCTCAATATGCCGTCAAACGTACGTTCGGGAGTCTTAACTTTGCTCCATACAGCATGTGGAGCAGGCGTACTTGCAATGCCGTTTGCATTCAAGCCATTTGGGTTAATGCCTGGTCTGATAACGCTA	chrI	132159	132306	ATGCGATTTGGAAGTAACGCTCGCCGTAGACAAGTAAGAATGCCTGCTGTCTTGAGAACCAGGTCCAAAGAATCCTCTATAGAGCAGAAGCCTGCTTCCAGAACTAGAACGAGATCAAGAAGGGGCAAGCGTGGTCGTGACGATGAT
chrI	5057	5204	TACATTTTGCATTTTTTTTTTTTTCTGTATTGAAGATTTGTATATGAAAGATGTTTATACATCAAATGCTTTGAATAAAGCCATCTTAATTTCAATTTCATGCCCTCCTTCACCGTTTTCTGTTGGTCTAGAGGTAGCTTGTTGTGG	chrII	323977	324124	GACGTTAACAAGTTAGAAAGATGTGAATACATATGCCTTCAACCCTGTTTTCTTTTAAGGATACAAGGACACAGCTATTACAACAAATTTTGTTGGTTTCTATCTTATCTAATCGATAATCTTTTAATATTTTAATCTAATCGCAGT	chrII	347196	347343	ACTAACCACTTGCTTTTCTTTTGTTGAAAATCCAGTGGCTCCACGACCAATACCTGGTACGTAACCTGCAGGTGGTTCTTGATCCAAAAAAGATGGCCTCTCCATAAAATGTGACGTTTTCTTGCTGTTAAACTCTTTATGTCAACT	chrII	71513	71660	ACTAGATATTAAGAACTATATACATCGAATAAGATGCCAGCACAGAAGAGATAGGCAATCAGTTTAGATACTACAGACACTATCCAATAGTGCAAAGCAAAAGCAGCATAGAAAAAAGAGAATCCCGTTTCCAGCTTTTTCTCTTTT	chrI	132483	132630	AAAAATTCTGGGGTGCTTTACGACTCTCTGGTCAGTTCCAGAAGAACCTGGGTTCAGGGTGAGATGTTTGAACTGTATTGGCGAAGACCTAAGAAAATTGTTAGTGAATCTACCCCAGCAGCGACGGAGAGTCCAACATCTGGAACG
chrI	5224	5371	AGTTTTCAACTGCTGGTGATAAATCAATAATTTATGTTCTTAACCTAACATTTGATGACCTTTGATGCGTTGGTTATGTTGAAGACAAATTGCCTCTAATCAGTTCCATTAAGAAATCTTCTTAACTCCTCCAAATATTCTGCCCAT	chrII	326012	326159	CATTTCGTTTGATGATTTCCCAATTTCCTCAAACAATTCCTCAGCATACTCGTTAAAGCATAAGAGAGTTTTATGTTTACAGTAGTGTGGGAGAAAATAACGCCAGGTTAAAGCTCGTAAAAGGTAAACTATCGCACTATCGAAACT	chrII	447274	447421	TTACATGCTTCCAATTGTTTCTGGCCTTCTTCAAAGAAAACTCAACCATTTTCACAGTACAAATATTTCAACTTTCAGTCTCTTACCTGGTCTAATATGAAGGCTTTTTGTTCATTCGGCTTTGCTCAAGGTCTTACAAATATACTA	chrII	71702	71849	CTAGAACAAGAGGTACCTTCCATCCTTCGCTTAATATTTGATACGACTTTTTTGATTTCCATTATTATTATTTGTTACTATTATTATTTATCATTTGGGTTTCGGTTTTTTGTAATAATTTTCTTTTTTTTTTTTGGCTCTATTTCA	chrI	156077	156224	AGAAGAGAATGTCGACTATTTGGAGAAGGAAGATGAATTTGATGAGGTCGATGAGGCAGAACAGCAGCAAGGACTAGAACAAGAGGAAGAAATAGCTATCGATCTTCGGACGAGAGAGCAATATGATGTTAGAGGTAATAACTTGCT
chrI	5410	5557	TTGGTATCCACTTCTTGTCTGTAAAATAATTAGAAAGTAGCACAATTTTTACAGTAATGTAGCACGCGTAACTCCTAAACTTTGTCATAATGGTTGAAATGAATGTATGATATAAAAACTCGGACCCTGTTTTACTTCTTTTATAGA	chrII	339299	339446	AATGTGGCAATTATATCGTCCACTGAATAAATCAAAATAGCGACTTTCGGCATTATCTATGTGGCGTAGTATGTGCTTATAATAGTGAGTAGTATGCTGGAGGTCTTGATGTTCGATGTTTCTCGAGAAAAGTGTGATATAAAATGT	chrII	496810	496957	ATATTATGGTGAGGTGCCAACTTGCTTGAAGAAGTCTGGGTATTATCCTGGTCCGACATCTTACACAAAAGTAGTGTCGTTGAACCTTGGCGTGCTTGATAGACGAGCTAACGTTTGGTAACCCCTTCAGACTGCTGCTACTCATGG	chrII	80931	81078	TCGGTGGAGACAGTTAGCATTACATGACTCTAACTTAAACGTAAACTTACACATATACATCTATATCACTTCGAGTAGAGAAAAATTTGTACGTATTTATATGAGTTGTTTTCATAATTTGAACACTTTTAATTTGAAAATGGTGTC	chrI	157251	157398	TTCAGCTTGAGCTCTAGCAATAGTAATACGCTGAGCAATGAATTTTGTTAAGCTAGCAGCCGATTGACCACCCATACCGGGTTCTTGCTTTAAAGTGATGAAGTTTGCGTTGCGGCCCTTGGAATCATACCAACCCTTTAAGGCATA
chrI	5587	5734	TATCCAAATTAAGTTTTGACATGGCGCATCAGGGAATAAAAAAAACTTTATTATGTGGCCGAATCAACATTAATCAAATGCACTAATATTGTAACGTTCTTACAAAGGGCAGACAACTTGAGAACTTTCATGCGTGCAACAGTATTA	chrII	340631	340778	CAACAGTGTACCGGTTTCCTTAACGAAGGTTATTCCTTCACTATGTATGGCACCGGGAACGTGATAATAAGGTTTTAAATCATGCAAAATAATTTCTTCAAAATCGCCAACACTACTCATTTTACGAAAAGTGTCTAGTTGCTCAAT	chrII	527943	528090	ATCCTTCTTGTCTTCTGTGGCTTGATTACTCTCGTCACGTTACTTCCTACTTGCTTCCTCTTGCCCGTAATACTCTTCGACTTTCTTGAATGCATTCCGCTGTATTAGTGGTATCGCTAAGCTGATACAAGATTGCCATCAAGGTCA	chrII	96339	96486	ATCGTTACTCATGAATTTTGGTAAATGCACACGGATAAATGCATGATATATAAAATATTAATAAGAATAAAATAAATAGGTAGTGAATAAATATTCTACTTTGGTGTGGTCATCATTTTACAAAGGAGGGAGGTCGTGATAACAAAC	chrI	168897	169044	TAAAAACTACGTGTATTTCACCTCTTTCTCGACTTGAACACGTCCAACTCCTTAAGTACTACCACAGCCAGGAAAGAATGGATCCAGTTCTACACGATAGCAAAGCAGAAAACACAACCAGCGTACCCCTGTAGAAGCTTCTTTGTT
chrI	5765	5912	TCGTAACGTGAATTTTTTTGTCTCATACGTTAAGGTAAATTTTGATGACCCCCGTTGTCCTTGTTTGCCTTACTGTATAAAGCACCCTTTTATTGTTTAGAATACTAGAATGATAACTGCATTCGGACTATGAAAGAAAAAATGGTA	chrII	342628	342775	CTTTCAATTACTGGAAGCTTACCGAAAAGATATATAAAGAACCGAACTTATTCGGTTTACATGTAAGACAGTGTGTTAGTTATGGTTTTCCGCCCTTTTCTTCTCTTGTTTTCTTCGATATTTGTTATTAACCTTTTCTCATTTACG	chrII	535151	535298	AAAGAAATTTAATAATGTCGACTGGAAACTGAAACCAGGAGGAGTAGAAATTGGTTAAATTGATTAGCTAAAATTTACTCGTTGTGGACAGAGTTTGAGCCAAGCGGAATGTTTTCAAGGCTTTCTTTGTTTCGAAGGGCAGCTCTG	chrII	105256	105403	TATGCATTGAGTGTAAACTGTTGCACCTATAAAGAATGAAAACAATCTAGTATGTGTACTTACATAATTACACAGTCTTTTTTTTTTTTACCTTGTTTATCCTTCTTGTTCTTCAAGCTTGTAGGTTTTTTTGACTCAGTTTTTACT	chrI	169889	170036	AAACATCTCTCCTGCCCAGGCCGCTGAGCTGGTGGGTGAAGATTTGTCACGTAGAGTGGCAGAACTGGCTGTAAAACTGTACTCCAAGTGCAAAGATTATGCTAAGGAGAAGGGCATCATCATCGCAGACACTAAATTCGAATTCGG
chrI	5888	6035	CGGACTATGAAAGAAAAAATGGTAGTAGCAAAGGATAGGCATCGCCGTATTTACTACTTTGTAAACCAGTGGATTTTTGCTCAACATATAAAAAACTAAAGACCTTTTTTTCATCAATATACTTCTGAGACGTGCAGATGTGATATT	chrII	353286	353433	AATTCATTTTTACAACAGTATTCCAAACGAGCCGTGTATGCAAAAAGAATGAGGTCAAATCAAAAGATCAAGTACCAAGCCAGCTGATTCTCTTCTTACTAAGTTTGACTATCGTTTACATTTCTTGCTTGTTGTTTCATCAAACAA	chrII	553124	553271	GGGTTTCTATGATTGAACGGGTAGAGCCTGGCTTCCTTTGAGTTTTCTTCCTAGCTGCTTTGATTGCCCAGTCCATTGTTTAAATCTTCGGGCTCTTTCAAAGTCCGTCAGTTGAGGAGATACTTTGAAACGTTTTGTTTGTATCAT	chrII	110663	110810	ATGTAAACACAAGAAGAAAATTCGAAATAAAGGACTGGCCAACAATAATGTTAGTGAGCAGAAACGACAAGCCCAAAATCAGTAGTGAGGAAGTCACACATTTTATAGACGACTATAAAAAGAGGAGGAAAACTCAGATGACACGAT	chrI	174218	174365	AGTTTCTCTTCTTGAAAATCGGCATCCCAATGATAATCAGCGTCGGTAAAGTCCTCCTTGAACTTGTTGAGCTTGTCGACCTTCACATTTTCGGTAGAGTTGATCCACACATGCTTGAGTAACTGGTCGGCTGTCGGCCTCTTGTAC
chrI	6050	6197	AGTCAACGAAGCGGGTTCATGGGCAAATTTTCTTTTTTTTCCCTTTTTTTTTGTCTAGATTATTTCGAATATGAGTTAATCATACGTTGATTAGTACTGTTGGTCTCTCATTGAAATTTTACGTGACACCATCATTTTACTTCCACA	chrII	362494	362641	AAGTCTTCCCCATTTAGCATGTTATGGCAATTCGCAGTACTACAAAAACTTGTTTTAAAGATATAGCAAATAAGATCAATGATCAATTATCAAATACAATTTCAGCTAATATATTCTACTTTGTCTTAATTTAAAGGTGGTTCCTAT	chrII	582100	582247	AGATGAAAGAACACTTTTGTCTTGATCTGTAGAGACTTGAGATTTAAAGGTATCTTGTGGGACGATATTCATAGTTGGTATGCAGGCTGTTTCTGGTCTTGTCTATTTAATACTCATTCCCTCTCCAGTGAGCAGGAAACTACATAA	chrII	122274	122421	GATATCAATTAATGCAAAAACAATATCGAGTAAGGTAGAAACATCTCTGTGATTAAACATCGTACATATAAATACCATATATAAAAGTATGTGGGAAAAGAACGTTCAAAAAAAAAAAGTAAGTAGTAGGTTAAAAATAAAATCTCA	chrI	174365	174512	ATGTTTTTCACAAAGCATTTAGATAAGAAATCCTTTAGTGGCTCAGAGAAAGAGCTAGGTGGGTAGTAGGTATCATTTTCAACAGCGTAGTAGATATTGGCGTCTGTCAAATTGTGGTAGGGTGGATTCTTTGTGAGCATTTCAACT
chrI	6217	6364	TTCAATTTTAGTCGACCTAGCTTCATATTTATTTTAGAAGCAATTCGTAATTATCATTTTGCTTTCGAAGAAAATTAAGACTTCATTTACTATTCTCGTGATATTTTAGTAGGCGCTTCTTTTGTATCGAACCATTTTATTGCAATG	chrII	370676	370823	TTGTCTTTGTAACCTATGGACATCTGGAAATTTTGTAGAAGCTTTATATTTTTTGTTCTTCGAACAGTAGCGAGTGCTCATATGACTTGGTGCCGGAAATTCATTTGAGCTGTCATAATATGATAAATATTTATATGTAAAAATTTA	chrII	633562	633709	ATAAAGAAGGTCAGGCCTCGTCTGCGGACAACAACACTATCAATATCCAGCGTGCAATTATGTCTGTGCACCACAAAAAGAAGCTAATGCCCAAATCGGCATTGCTGATTAGAAAATACCAAAAGGGAATCAGATCATCATTCATTG	chrII	127730	127877	TATAAAATGGAAAAATAGATGATGATAACTATAACAATTTTAAAGTACAACATATTCTACTTTTAGAATAATTCACAATATACAAGGACGATCCTGGAAAAGGGTAAATATGATTCAGCTTCGAGGAAGAAGTACAAAAAGAAGACG	chrI	174534	174681	TGTCGCTGAGCGTAGAAGCTCCCCTGTTGCCCAGGATCTCTGGAGCCATCCAATTGAGTGTGCCCGCTAGCGTTAAGGCGCTGGAGTTCACAATAGTGGAAACGCCAAAATCAGCAAGTTTGACAGTGTTATCAGCACTCAGCAGGA
chrI	6523	6670	GATAACAACTAAAATTATATTTCCATCAGCTCAATACCGCAGTACTTTGAAACCTGATTTATATATTGCAGAACTTAATTAAAAGTACATTGTAGTTCAAAAAATAAATATCAAACTTTTGGACCCTCTCTTATTGCCTCCCAATTA	chrII	392225	392372	TGCAAATCATACGGTTTCAAAGTGTTTTCCAGAAACCCTTTAACGTTTTTAGAATGGAGCATCACCATATTGCTTCAATATTTTGGATACCGTTTGCTGCTGATAACTGCCTTTTTTTTTTCTTCTTATCTTCCCTTAATTAATTCA	chrII	657768	657915	AGCTGAAGAAATAAACGTACATCCCTAACTGTATATTCTACAGTAGAGTGAACCAATGACAGTATGAGTAGGATCCTAGAGAGCGAAAATGAAACAGAAAGTGACGAAAGCTCCATCATATCCACAAATAATGGAACGGCAATGGAA	chrII	132065	132212	AAAACACACAGATAAAAACAGGAAAAAAGATAGATCTAGAGCTTCACGAATCTATTTATTAGTTTCAACGCGCTATATTATTTCGCGAGAACCAGTAATTCTCTATTTAAAAGCACTCTATTGCCTATCACAAAGTGCTCTGTTGTG	chrI	192730	192877	AACAATTCCAGCCGCTAGACGACCCAAACGTCCAACAAGTGCTCCATCTCATGCTCCACTATGCCGTGCAAGTCGCCCCCATGGCTGTCATAAAGGAAATCGTCCATCATTGGGTCTCAACTACAAACACCACTTTTCTAAACATCC
chrI	6704	6851	AAAAGGTAATAAGTAATATAAACTTGAGAACCAAAAAAAAAAAAAAAAAAATACTGATCCTTACAGGTTTTAAGGTTGCAAAGGGAACATTTATTGAAAGGAGCTAACAATAGTGGGTATGAGTAAAGATATATAGATCGATATTTT	chrII	407135	407282	TTAGTTCTTTAGCAATACGTTTAGAAGAAGACATGTTTTTTTGGATGCTTGTTTATGTATGTACTCTATAGTCAGTGAAATTTATTTACTTGTGGCGATAGTGATTTTCCTGGCTTCTTTACTTTATTTTTTTTCAGGATAGATTTA	chrII	684909	685056	ACAAAAGAAGAGCTTACAGTAGCCAGTCAAAGTCGCTGTGAAACATACACGGCGTTGTAGTCACAGTATGGAACACAATCTTTCACCTTTACAGCAAGAAGTATTGGACAAATACAAACAGCTTTCTTTAGATCTAAAAGCTCTGGA	chrII	161381	161528	AACGAATAATGTTGCATCATTACTAGTTTAAACTGTATTTTTATTAAAGGGAAAAAAATGATTCAATATGTATATATTTATTCATGTATATGTATTTTGAATTAAAAAAAAACGTTTTATAAATACTCAATAAAGCCGTTGTATTTT	chrI	192907	193054	GCAACACCCCATTGCACATCGCCGCCTACCAGTCCCGCGGTGATATCGTAGCCTTCCTCCTGGACCAACCAACCATCAACGACTGCGTGCTCAACAACTCCCACTTGCAGGCCATCGAAATGTGCAAGAACCTAAACATCGCGCAGA
chrI	6864	7011	TGAACTAGGGAAGTAATTTAGGTGAAACATTGCAACCAATCATTTTACACTTTTGGTTGCACGTAATGTACCTTTTTATGATATTTTTTTTTTATAGTAGTAGTGTGAAAATTTCTTCAGGACTTGCAAAAAGAATCTAACTGATCT	chrII	488464	488611	AAGACGTAAGGGCTCCGTGCTAAGAAAGAAGAAAAAGATGCAGTTGAAAACAACGTAAAACTAGAGATCCAATGTCAATTGTTTATGTAGCCAATATCTTCGTTATGCGGTGTGAACAGCGACAATAAAAAAAAATGTGGGATAAAT	chrII	691619	691766	CCAGTAATTGAGCCGTACTGACGGTCATAGTCTTCTTGTGACATCCATATTGGCTTCTCTGGTTTGGTTGACATTCTACTTTTCTAAGACGGATAATGGACGACTCCACGTTGTAGTAGTTGTCACATTAATCGGAAAAGTGTCTCA	chrII	181287	181434	AATCTTTTCGTTCAAGCACCTCGAAAACCAAAAGAAAAAACAACTAAACTTTGAAACAGCTGCAAATGCACACTGTATTATCAGGTTTTAGGTGTCCTAGTAACCGTATCAGCTTGTCGTTGCTGCAATACCAATGCAAAAGCATGG	chrI	207589	207736	GTCTGTCAGCTCTAAAATGAACAGTGCTACCGGTGAGACAACAACCAATACTTTAGCTGCTGAAACGACTACCAATACTGTAGCTGCTGAGACGATTACCAATACTGGAGCTGCTGAGACGAAAACAGTAGTCACCTCTTCGCTTTC
chrI	7064	7211	AATGTTTTGTTAGGAGAAAGATATAAAAATTATGCGGCATAGGCATATTATCCAATAAAAAGGAAATTTATATATAAACTTCATTTACGTCATAAGAAAATGTTAAGTTCTCTTAACGAAAACTGTGCGAATTTTGTGTTAAAGCTG	chrII	497085	497232	AAATAGTTTCATTTGACGTGGAACCAAAAATACATTCTAAATCGTACAACTATTAAATTGATATATGAAAGACGGATATGAGACTACACTATATTACGGTTTTTGATCCATCAAGATCTACCAACGAAAATGACACTTTCAAGCAGT	chrII	706696	706843	TACCAAATCCCACGGCCGCAACAAGAGCAGATGGGCCCTGATTTTTGGAATAGTAGATTAAGCATGTGATAAGTGCCAGTGAAAAAAGTCGCAACATATAGTCTACTTTTTGTTACCGTTCTCCGCCTTGCTCTACTTGATAAAGTT	chrII	183286	183433	TATGTTTTAAGCATTTGTTGACAGAGGGTGATAAGTTGATTATCAATTCTTTATGTACTGTGGAAGAACAAGGCATTTACGCTCTATTGTCGAACTATGGATCGCTACTAACAAGATTATTATTTGCGCCGATCGAAGAATCTCTGC	chrI	227997	228144	CCACTTTTATGGCTCTGTTGGATGGTATCGGTTTCATTCACCATAACTGTACTCCAGAGGACCAAGCTGACATGGTCAGAAGAGTCAAGAACTATGAAAATGGGTTTATTAACAACCCTATAGTGATTTCTCCAACTACGACCGTTG
chrI	7261	7408	TTCAACGTCTTTTGACGTTGGCTTTTCCACACCATGTTTAGAGTTATAAAGCACAATACCGTTCTTCTTGGCATTGTTCCTTTCATCACGTTTATAGAAGTAGAGTACAACAAAAGTCCAAATGGAGAGACAAAAAGCAGAACATGC	chrII	515616	515763	GCATTTTTTCTTTAAAACAGCTATACAAAAAGTGATACCGACATACAATGAAGTATCTAAACTTAGTTTTCGTGCTTCAGCTTCTTATTAGCATCAAATACGCCTCATTCGGCCGAGCCTTTTCTCTTTTTGAAGATGATACCACCT	chrII	728032	728179	CACTTTCAGAGTCATCATATGGGTTGTTTTCCAAAACAGTCCCCATGCATTCTACAATACCAGTAAACATTGTGCTATGGTTACGATCTCACCAATTGGTTTGACATGTACGTTAGGAAGTACCGTCTTTTTATATCATTTGGATGG	chrII	191651	191798	GGCAAAATAAAAAAGGAAAAAGAGTACGGTAGTTGAGAAAAAAACCGGAAAGGAATTGCTTTAAAGATCTTAGTAGAATGAAATAGTACCACCTACTCGCCTCCTTTTTTTGTGCTTCTTGAGAGGTCTTTTGAGCTGTTGCATCAT	chrII	1802	1949	TCCTGACGTTGATGCTGGCAGTGGTAGTAGCACTAGTCCTGACGTTGGTGCTGGCAGTGGTAGTAGCACTAGTCCTGACGTTGGTGCTGGCAGTGGTAGTAGCATTAGTGCTGGAGTTGGTAGTCGCATTGGTAGTAGCACTAGTCC
chrI	7411	7558	GAAAGTAAACCCCTTTAAATACCTGGGAGCTTCTTCTGTTTTCCAAACCAAAACACTTATCCATGCGGTAGATGATTGAGCCATAATATTCATTGTAACTAAAGTAATAGCTCTAGTTTGAGCATCTCGGCGACAAATATCGTTTTG	chrII	548985	549132	GTTTCTTTCATTTTCTTGGTCCATTGTCTTAGCTTATTAGTAATATCCACCTGCGCACAAATTTTGTAAATCCCCTACTAATTTAATTTGAATTCAAATTGGCTCGTGATCTGTTGACCCTTGTTAGCAACGTTTGTAATCTTCCTC	chrII	736203	736350	GCAAACTATCAAAAATCATCAAGCCGACATTTCCACATCGAGTCTCATAGTCTTTCAATCATGTTTCCCAGAGCTTCTGCATTGGCCAAATGTATGGCAACTGTTCATCGTCGTGGGCTACTCACCAGTGGTGCACAATCGCTAGTC	chrII	198216	198363	AAACAGATGATATTATAGACTTTCATTCCAACACATCTGTTGACTAGTAAGATGGATATTAGTCAATAGATGATGTTTCTTATTCCAAACTATCATGGGTTTGTAAGAAAATTTATTTTGAGGGGAATTGATTACATTTCCTTTTTT	chrII	18275	18422	CAAACAGAAGCTGAACCACTCGTTCAACTTCAGTTTTCTACTTACGAGTTCGCGATTTGCACCATCTTGAGAGTCTTCTGTCTGCATTGGATCGCGTGATTGCGTCCCATTTATTACAAAAGGTAAGTTTGACGTTCCTAGAGGCAT
chrI	7545	7692	AAATATCGTTTTGCCAAGAGTATAAAACAGGAGCCATAGCCCAACCAAAACATTGCAGCATAAATGCAAACCATTTGGCTCCTTCTGCGACGTCCCAAGCGGCTAATATGGAGTTACCAATGATATTGAAAACCTGAGTAAAAATAA	chrII	554216	554363	CAAGTGATTTAATGGATGTACTAGATTGACTGCCCGTAGTAGGAAAACTAAATGTGCTTATTCTTTCTCTTTCTTTTTGCTCAAATTTGCCCATATCTTGCTGGAAAGGGAAACTTCAGTGAAGTAATAACGAAGGTGGTGTAGAGT	chrII	741267	741414	CAGCAAAGGAAATAGCTGCTGAAGACTGAAGATGTTGGCGCGCAGTTTGGGTTACAGGTTGATATCGACCAGTCGTATCTTATATAATAAACCCACGGTTAAGTCAGTGGTGTCGTCGTGTCCTGCGGGAACATCGCTTAACTTAAA	chrII	198632	198779	TTACCCTTGTGTAGGCCACATAAAATTTACTGGAGATTTCTGTCCGGAAAGTTATTGAAAGCTTTTAAGTATACTTAAATGATTTCTCTTTTCCATTTCTACGTTGCCCTTTTATCAATCTTATTGTGGCATCGATCCTTGTACGTC	chrII	23020	23167	GGTGCCATGCTGAAATAAAAAGTCATGTGGTAACTCAGCTTTTAAGCCTTCTTGTTGCTGTAATGGAGTATTCATTGCTCTATCCACAGGTGAGTCGTAAGCCATAGAATAAGATGATCTCAAGGGACCCTGCCCTATGGAAGATAT
chrI	7710	7857	GTAATTTATCTGCAATAATACCAGTAAGCATCAAATAAACCATACCTAAACCCGGAGTAATCATGGATAACTGATTGAGCTTAGGAATAGAGTATCTTTTCAAAGATTTCAACCATAGTAGGTATGCCCCAGATGAAACATTACTGT	chrII	583590	583737	TCGAAGAACTCGCGCCTTAAACCAGCCTATACAAAAGCTTAGTACAGATTACCTACTGCATTGATAGCTAGCATCTGTCTTGTTAATAAATTAGCTTGCCATAAAATTAGGGAAATTTTTACTCACAATATGAATATAATGAAAAGA	chrIII	44323	44470	TGGATTGAATGAAGAATCAAGGACAAATAACTTCTGACATTCTAGATGCTGGGGTCCTTTGAGAACCTGAAATAGTAAATTGCTTTTTCGAAACTGCTCGAACGTCTTCTTCATATTAGTCTGCTAGTGCACGTACTGCTATCAACC	chrII	209328	209475	TAATATGAACACTCTTTCTGAGAACAGTTATCTTTAGCTTGCCCCACAAACTGAAAGCACATTTTTAAAATGTTTTACAGATGAAAATGAACCCTTGTACTGTTATCCTCTGTAAGTCGTTATTTTTCTTTTGCCTTTTTCAGGTTG	chrII	41241	41388	GATCCCTTAACTGGTATGCCTATATCTAATGATCCTGATGTGAATAACACTAGGCGGAGAGTGTACAACAGAGTTTTAGAAACAACATTGGTGGAGTTCGAAACGATCAAGATGAAAGAGCTAGACCAGGAATTAATAATTGATCCA
chrI	7854	8001	TGTCATTCCAACAGAAAATATTCCATAAAGTTAAAATGTATATTTTCCAATCACTGAAAATTGTTTTCCACAGTTTAATATCGAATACTTTTGTTTCAAAATCACTTTTACCTGTTTGGTTTTCTTTTAATCTTTTCCTCGCCAACC	chrII	586110	586257	TGTATCCCCAATGGAATGGGTTGATTGCTGGCCATTTGGAAACTTCTGACATATCGGAAACTTTTATGAGCTTTGTTTTTTACGCAACTACTATCAATGTAATAATAGAACTTAAAAAACTGCTCATATTAATAATAAACGGAGGAA	chrIII	48320	48467	TCGGTGGAATTGCTATTACCTGATGGAGGAGTAAATACAGCCATCTTTTATTACGGTAATTGGAAAAGGAGAGGGAATGGAGGAGGATGAGATAAGTAGTTTCCTAAGCAGTAAAGCAAGTGTCCACATTTAAGTAAAAGACGATGC	chrII	228942	229089	TCTAGAAGTAGATGATAAGCCTGAACTGCAGAAAGTACGGGAAGTAAATTTCCCAGAAGAATTTATTTTATCTATCAGAGATTTTTTTGTCACAGCAGAAATTAATGATTCGAATGACCTTTTCGAAATATATTGGCGAGCTATAAT	chrII	43400	43547	CATTGAATGATCCGCAAACGCCAGCGGAGTTGATTAGTGCGACCAAGAGCCGCCAACCTATGGAGCTGCAGAGGGTTGACATCCTCGCTCAAATCGAGAAAAGCGAGGTTTACAACAAGTTGGCCCAGGATGAGAAGATGCACCATG
chrI	7963	8110	ACCTGTTTGGTTTTCTTTTAATCTTTTCCTCGCCAACCTAATTTCATCATCAGTTAAGAAAATAGAATAACAGTTGTATGGGTCACCTGGCAGGGAGTAAAATCCAATAAGGCCCACTACGACAGACACAATAGCGTCAATAATAAA	chrII	599874	600021	AAGTTGAAAATAATCGCCGCTTGTTAAATGATATCAACAAGGATCTTGGAGGGAAGAAAAGGCATGTAGATCTTAATACACTCATCTCATAAGCTTAGCTGAATGGATAGGCTTGCTTTCTGATGGAAATTTGCCTTGCTTTTCCAA	chrIII	58676	58823	ATCGTGGGCAGAGAAGTGAAAAGAAGATGAAACACGTTAGCAGGTCCAGAGTAATCCTGATGTTCTATTACCGATCTAGGATCCCAAAAGATCTTCATAAAACCGAAAAAGATGTTAAGAAATGTTTACACTTGTACTTTTCTTTCT	chrII	241315	241462	AAATGTCTGATCCGAACCTGCGTCAAATATATTTGCAAAGGAAAAATATAAATAAATAAATAAAATTGAGAAATAAAGAATATTAGTTTTAATGGAAAACAGTTCCTACAAGCGCTATAACATATGAAATATACATTAGTCGAATAT	chrII	56419	56566	AGCTTTTGCAGGCATTTAATAAAAGTTGCAAAGACTCTCTGCTTCCCACCTCTGATTGATCCGTGGGAAAGATCATGATTTTGAAGTAGGCTAAGCAGCAGCATAGAAAGGTTGACCGTAGGGGCCACACCAGTGAAAGAATTGTCC
chrI	8122	8269	TCCCTCTAAACCATTTACACCATTTAACGATGAATATACGGCTGACTGGATCCCACCAGCGGATAGAATACCGATATACTGGCCCAAATAGTAAAAAGCAGAACGACGCACCATTTCATCATGTTTGTAAAAGGAACCAAACAAATA	chrII	647441	647588	AGTTTCGCACCTTCATACACTCCATTAAAAGTGAAAATAAGCATATTTGTAATTAAATCTGGTTATCATACCCTGTTCCCTTTAGAACCAATATACATAGACGCAGTCGACAAAGAAGCAATAAAAGAGATTACCATTCTTATTCAC	chrIII	61591	61738	TGAAGACAACACGATTGTGACAGTGTGAGAGAGTGATAAAGCATTGGAGGCAGGCAAAACAAGAACATGGGGTTTCTTTCGGATCATCCGCATACAGCTATCACCGAGACGATCTTTCGAATTGTCTCTTCAAGGGACTATACGCTA	chrII	241589	241736	CGTGAATTTCTACTCATTTATTACTAATTATTTGAATGTTCTTTTGCGAACTCATTTATCTTGCTCATTACTCTATAAATATCTATGCCATGTGGTAGGAAAAAAATGCAGACCTTTCTTAATTCAACTTTTTTTCTTTCAAATCGA	chrII	59843	59990	GATGCAACTCTTGGCCATAAATCGGCACATTCCTTACCGACTGGACCAGTGATGGCGGAACCCTTCATTTCACCCTTAGGATTAGCGATGACACCAGCATTGTCTTCGAAGTACAAAAAGACACCGTCTCTTCTTCTCCAAGACTTA
chrI	8269	8416	TTGGTATGCCAAATAACTTGGCGCTTCAAAAGCCCCAATGAAAAACCTAATTGCTTTCAAGTGTGGTACAGAATTGACATATGCAGCACCAACGGTTAAAAGCGACCAACATAAGTCGAGGCTTGGTAAAACATAGTTTAATGGGAG	chrII	653286	653433	TAATTTTGCATTCTGAAACGATTTAAACGAACAGCATTAACCTCCACGACCATATTCAAACGATTGGAAATGGACCAAAAAGGTATGTTCTGGCTTTATTTTCAATTATCCGCCCTTCGTTAGGGGTGTTTTAGATCATTTTGATTA	chrIII	65493	65640	TGCCTTGTGATCCGGTAATTTGAACGGCACCACTATAAACCCGTTCTTCATGGCGCTAATGTCTTCAATACCCATCCCGTAACACTCTATCTGAGGTTGTTATCTGTTACCTAGTTCGTTCGCCCTAAATGCCTCTTGCTTTACCAT	chrII	270683	270830	CCCTTCTGTTCTTTGCAGTTGCCTTTCTTCCCCTCAGTGTTATTTTTTTTCACAAGGAGATAAAAAAAAAAACTTTAACATGTCACTTTAAGCATGTATGTAATACGTCTATTAATTATATGTAACTTTTATAACTATTTTCATTTC	chrII	59998	60145	GACAACAATAGCTGGCATAACCTTCTTTCTCAATTCTGGCTTACCCTTCTTAACGGTGGCCATAACCATATCACCTAGAGAGGCGGCTGGCAATCTGTTCAATCTGGAACCAGAGCCTTTGACGGCGATAATGTACAAGTTTCTGGC
chrI	8391	8538	TTGGTAAAACATAGTTTAATGGGAGCTTGTTCAGGTAAATCAAAAATGGCAATTGAAATATAATATTACCAACTGTGTACATTACTTGAGTATGCACCAAATCATTACCTTGAAAGCCTAAATCTTCCTTCATTCCCGAAACGTAAG	chrII	666368	666515	GATACTAAATTAGTCTAACAAAAGGAAGAAACTTGACAGAGATAATATCAAGAGTCGCTGTTGCAATCGTTAACCTGTATATGTAGATACACCTCTTTTTATTGCAAACGTGCAAACGCATGACTTTTAATGACGGAGAACTTCTTA	chrIII	96159	96306	ACTGCGGATAGTAAAAACAACACTAGTTTGTCTGTACTCGCATTCTACTGCTGCTACCTGCTACTCATTACGTGTTCGGGCTGTTATCTGGTTGCTAAAAGAGTATATTTACACCTCACCAATGGAGAAAGACCTGTCGTCTCTTTA	chrII	278200	278347	GAATCATAAGTTGAATTCGACAGGTTATCAGCAACAACACAGTCATATCCATTCTCAATTAGCTCTACCACAGTGTGTGAACCAATGTATCCAGCACCACCTGTAACCAAAACAATTTTAGAAGTACTTTCACTTTGTAACTGAGCT	chrII	74270	74417	TCGATATCATCCAATTCCTTCGACAGATTGATCTTCCCACCCCGAGCAAACGGCCTGTAGTGCTGCGTCAGTTGATAGCCTTGAGGTTGATCTCCATAAAAATAATGCTTCCTATCAAACTGAGATATGCTATTCACTTGAGAACCC
chrI	8576	8723	TAAGCAATACAAGAATAAAAGGCTAAAAGGACATCCAATTTAATTAATAATTTTTTTTCTTTGAAAGAGGTACCCTGTTTGAACCAACTATACCATTTATTGTGAGATCTTTCCTTTTCATTGATCCGATACTCTTGTTCATCGAAA	chrII	670450	670597	TACCAAGAACGCTGAAACACGTTGTTCACATCACCTGAAACAAGCAGCAGCTACTGGAGAAGTGTGTAAAGTAGTAGTAATTATTAAAGGACACATATTGAAGGATTGTTCAATTTTCTTTTTTATTATTTTTCCCCTCATTTATCC	chrIII	172404	172551	GATTTCGATTCCTTCATCATGACTTAGGCCCAGGCTCTCTCCAATCAAAAATTCTGAAAACAGCTTCTCAATCTTGAATAAATCGGAATACTTTTATATCAGAATTACAGGTCCGCCTCATTTCTCTTAAGAGCCGATGTCTTCCTT	chrII	280622	280769	TTACTTTGTTCAGAACAACTTCTCATTTTTTTCTACTCATAACTTTAGCATCACAAAATACGCAATAATAACGAGTAGTAACACTTTTATAGTTCATACATGCTTCAACTACTTAATAAATGATTGTATGATAATGTTTTCAATGTA	chrII	75166	75313	ACAGTTCTTTCGGAGAATTACTGGAACCTAGGATCTGACAAGCGGACAAAAAAGCAGAGTGCGTTTATTACTTCTCTTTCTAGCGGTTGTTCATGTTTCAAAGTTTTTTCCACAACAATGGGCCCGCTGCTGCCGGTGAAACGTTTT
chrI	8715	8862	CATCGAAAAATCTCCACCATGGCCTATCGGCTTCATCTCTATATTCATAACTTCTAGTAACGTTCACATTGTCTTTATGTTCACTATAGCTACTAGTCTCAAAATGTAGTTGATCTTTTTCACTTGTAGTCGTGATGAAATTTTCAG	chrII	686496	686643	AGATTTATCTTGAGAAAAGCAATGAGAGTAGATTGGCGCTTTGACCAGCTTGTAGACGGCAACAACGGACTTGTCTTTAGAATTGGAAAATGACATTAGGAGACTCTCAACTAATATACGTTTACTTCGGCTTATTTTTCCTATTTT	chrIII	206552	206699	AACGTACTTGGACTCAAAACTGTGCTTAGATCATTAGTTCCTTGGAATGCATGTTCTCTCAATAAGGAAGCATCAAGTGGAGCTGGGATCATCCTTTGCCAAAGTACGTTAAGAGCGCTTTCACTGCCTACTGTTGCCCCAAAAATT	chrII	290501	290648	GTAAACATGCGGGAATAATAAACATACATACACACATACATAAAATCCGATGCCATCCACTCGCGAGATTGCTTTTTTCCTTTCGTTTCTCTTTCAAGAAAATCATGTTGAAAATTTCTATGATGATATATAGTAGGGAACTAAACC	chrII	81283	81430	TTGACCAGCTCTCTTGCGAGACCTTCACTCTTTAGTTCAGAGTAAATATTTGTATCCATGATGATTAACACGTCTTGGTCGGTTCTGGTTTCTTGTCCAGCTTGGACAGCAGATTCTGGCAAGCCTCTAATAGCATTCAAATCTCCT
chrI	8896	9043	GACAATTTCTGTTGAATTTAAGTCATCTGGCAGGTCTTCCACCTGCCGCTTTACTGGAATAAAACCCCATTTTAGTCTTTTGTAAGGATCTACAATAATCTCTTTAACAATTGAATACATGTATGTTATTTATATATGCAGTAGTTC	chrII	699966	700113	TATTTTTATACCTTCGTGTGTCTGTTGTACCCAAAAGAAATGATAAAAATAGCTCAAGAGTATCCTGACTTTATATAACTAGCAATTTTATCTAAGAGAGTAATGCCGTTGCACCGGCTCTTGTTTAGTTTTTTTATGTGGTTACTC	chrIII	210329	210476	CAGGTGGGTACACGGGGATGGTTTTTCTCTTGGTGGCGGGGACCATGTAGGACCTTGTCCATGATCCAAGCAATCTGACGTTCCTGCTCCACATCGCTATGGTTCTCTCTCCCTTTCAGCAGCTGCTCAGAGGGAAGACTCGATTCT	chrII	305720	305867	CGATAACATGCTTCGCACCGTGTTTAGCGGCAAACATGGATAAAATACCGGTACCGCAACCGACGTCTAAAACAATCTTGTCCTTAAAAAGATCCTTATTTTGGATAATTGCGTTTCTGTAAGATAAGGTACGAACAGTATCTTGAA	chrII	84510	84657	TTCCACTGTTGGACCTGTATCTTCTCCACCTCCCGTAGCACCCGAGTTGGGCATGGATCCGGGGAATCCACCGGATTCCCCCGCTCCAGGACCTGCGCCGGCACCAGCACCGTAAAATTTCGTCATTATTGGATTGGCAATGCCTTC
chrI	9066	9213	TAGAGAGTAAGATATGTAGCGAATGTCCATTCATCATAACAGGTAAACTAGATGCTCTTTTATATAGTCTGGTTGTATAAATAATTTATATCCTCATCTAAACGCATGTCTCCGCTTGGTTTCTTATCTATTTGTGGAGGCACCCGT	chrII	711279	711426	TTATTCGATTCAGGATCATGTGGAGGGAGACCGACCTGGAACGGTTTTAAATTCTCCAAGTACTCTTCTGAAGCAGTCATAATTGAACCAGATGAAATACAATCGTATTTTTTTTTTTCTTGCAAAAATATGGCGAGAATAATTTTG	chrIII	224398	224545	ATGAGCCAATTTGAAAAGCAGAAGGAACAGGGCAATTCTTTGTTCAAACAGGGCCTGTATCGCGAGGCTGTGCACTGTTATGACCAACTAATTACTGCTCAACCGCAGAACCCGGTCGGGTACAGCAACAAAGCCATGGCGCTGATC	chrII	307535	307682	TCAATTAAAAGACCTTCTTTGTAGCTTTTAGTGTGATTTTTCTGGTTTGAGAATAAAACTAGAGAGGAAGATAGGTACCCTATGAAAATGTCAATGGCTGTTGCGTTTGCTTAATCGTATTTTTTTTTTTTTCAGTCCGTGTTTTTT	chrII	85267	85414	ACATCCAATAATAGTAAATCTTGTGTCTTTGTTGATTGATCGCCGGTTAAAATGGCAGCTTGAACGGCTGCACCATAAGCAACAGCCTCATCCGGGTTGATAGAACGATTAGGCTCTTTGCCATTGAAGAAGTCAGAAACTAATTTC
chrI	9326	9473	ATCGGAAAACTGCGCTAACTTTGGATAACGCCACAGAACGTGATCTGACTATTGTAAAGGTGTCATTCGGTAAGGTAAACCTTCAAGGCGTCCACACCTTTAACCATATAACAGCGTAAACTCTTGTTAAAATACAGGGGTAAGACA	chrII	721312	721459	AAAAGACCTATCGTTATTGTTGTCAAAGTAGACGGTAAACCATACAAGAAACAGATTTCATAGATCAATAGGTAAAGATGTTCAAGAGGCAATTATCGACTAGTGTTCGTTATCTACAGCATTATGATGAGTCGCTATTATCAAGGT	chrIII	228260	228407	TCAATGTAAACACCTCTACAGCCGTCAAGACTAGCAAAGCTCACCTCACAAAACGACATGCCGCGCATAAAGACCAGAAGATCCAAGCCTGCACCTGACGGGTTCGAAAAAATCAAGCCAACCCTCACAGATTTCGAAATCCAACTC	chrII	308568	308715	TTGAGATTTTTCAAGATGGTTTTTTTAGGTATCTATTAAAACTACTTTGATGATCAATACGGTATTTTTGTCGCATTATTTTCCAAGCGGAAGGAACCGTGTGTTCATTTTATGAATCTTGGTGTTGTATTCACAGCTACTTCTCCT	chrII	90965	91112	AAGAACAAAATTGTAGTTCGAGTAAGTAATGTGGGTTTGAACCCTGTAGATATGAAAATCAGGAACGGCTACACATCGTCGATTTACGGTGAGATCGGCTTGGGGAGAGAGTACAGTGGTGTTATCACTGAGGTAGGCGAGAACCTA
chrI	9526	9673	TGCTCTACATATTACTGCGATGCAATTATCCACACATAAAATCGATGCCTTTAGAAAAAGACATAAAGCAGACGGCATTGTAGATATTTGACCAATTAGAATTGAATGAGATGAATATCTCACCAAGCTATTCGATATTATAGATAA	chrII	747705	747852	AATAGTGTGTTGATATCTTCAGGCAAGTTATCTTCATTAAGTTCATTTTCTAATTGCGTAAGGAGATTTTCCACGTAATTTGTTTCTTTCTCACTCATTGCTCCTGTTTCGCTGAGTTCTTTTGCGGTGATTATAGTTGTAAACTTG	chrIII	240456	240603	TCTTATCGTTTGGTATATCGAGGCAGTGGCAGGCCCTGGAAGGCATTTACCCCTACCAAAACATCTAGTAACACACGAACTGATCATAGTTTTGCTCACACGCTACCTTGGAGTAAGTTGCTTTAGGTAAACGGGCACTTCTTTCAA	chrII	313638	313785	ATGTTAAGGAAGCCACTGGTGAAACGGATGTTCCCGAAGACGTTTCTGAATTTATTTCTCAAAGAAGACGTTGGTTAAATGGTGCAATGTTTGCCGCAATTTATGCTCAATTGCATTTCTACCAAATTTGGAAAACTAAACATTCTG	chrII	95859	96006	ATAGTTAGCCATCTTCTGATCATGATTGCGCCCTTCTTGCGTGGGTTTAGTATGTTAATGAAAGTACTGGATCCTTACTAAAGCCGAATTTGGCCCCTTCAACAAATAAAGCTTGATGAGTTGAACAGTCAAAGGGTAAGATCTGGT
chrI	9680	9827	ATCTTAGTTATGCATTGTGAGTTGGTTGCTCTACTCGCGGTTACCAGTCTCTTCTAAAAAATCTAAGGCCAATGGTATCCATGACATTTCTGCACTTTTTGTAATTGGTTTAGTTATGAAAGGAACGTCAAACCAAATGGTTTTTCA	chrII	767504	767651	CAATCTTTTTTTTGGAAATGCAACAATGGATAAGATGGAAAAAGCGTGATTCCACCTATGAATTAGTTCAGAGTGCAATGCGACACCCCTGCTATCGTACATGATTTCACAATTACTTCTGCCCTCGTTTTTCACTTTTCCTTACAG	chrIII	252533	252680	TCAAGTTCGTGCTCGCCATAGCCCTTGTAACTCTCTTCAAAGTCCAGAGGACCATCCCGCGCATTACCGCTATTTTCTAACCCAAAGAAGGACATTGCTAGTGCTTCTTGCTGCTCTTACTTCCGGTTAAAACCTTTGCTTCCTTCA	chrII	316961	317108	AAAAAAATGGTCGCAATCTCAATGATTTGGTTTTTTACCAAGCGTATGCCCAGAATATTTGCATTAGCTTTTAATTTAATTTCAATATTTCTTTTGATTTTTCTTCTCATCGGCTGTTACAACCCGTCAAATCAGTCAACATTTCTA	chrII	107856	108003	CTTTGAGATCAGTAAGGCTGACTAGATGGTACAATTTTGTGCAGTCAATGGACTATTAAGGGATCGCAAAGAGGTATGTGCGCCAGTTTAAACGAGGTAAAAAAGAATGACACCTATGGGGTCTCACAAAAGGGCTACAATGACAAT
chrI	9867	10014	TCAGAGGATTTACATATTTTAACGTAATTAAAACATTTTTATGTTCGATATATTAGCAAATAGCGTATTAATATACAGCTGTTGCGCTCATGGTAAAATTTAGCGATATACTTTGCATCTTGGCTGCAAAGAAGAATGAATCGGATA	chrII	770487	770634	AGCTATGAAAAACCACCCAACCCAAGCAAAGAAAAAAAAAAGAGCAAGCTTTTCTGCAGTGTATTCGATCTTACTTTTATTAACTTTTACTAATTCAATGAAGGACCAAATGACATCTATCAAGACTGTGGTAGCTAGCGAACAAAG	chrIII	252794	252941	CAATAACAGGCTGCAATCGGGGCAATTAAGCATCAGAAGAGGGGAATTTGATGCGGCTGGGGAATGCTTATGCGTATTGCAAGCCGTCGCAAAATGTTGGGCTGAAGCTGGACTTGTTACGGGGTCTTCCAGGGTACGTGGGTCACG	chrII	317113	317260	GTATAAATTTGATGACAACTCACCTTTTTATACGATCATAGAGAAATCATATGAAAAATCAAATACAACTCTGGGCTTGGAGGAAGTCATTATAAGATCCGGTTACATGGGTGTTTGTATTGATAACATTCCCTCCCAATATAGCTC	chrII	116409	116556	ATCCATGGAAGGGTTATCAATAGAAGCGCTAGCCTTGTCCCCTTGACTAGCATCCGCAAACTCGTTAACGCAACATGGGTGAACACCTATTGTGTGATACAGCTTTAACGGGCTAAGATCTTTGACGCTGCTTACCAACTCAATGGC
chrI	9997	10144	GAAGAATGAATCGGATATACTATTTTTGATCATAATGACGGACATCATGATATAATAACGTTATACGGATAACTTTATTTCAAAAGCACCATCATGTTATCTCTTGTAAAAAGAAGTATTCTTCATTCAATACCAATTACTCGTCAC	chrII	774650	774797	ACAATTGGTAGAAGAAGCCAAAAAAAAAAAAAAAACAGAAACGCCAACCATGCACTTTTCTTTGAAGCAATTGGCTGTCGCTGCGTTTTACGCTACCAATTTAGGCTCTGCCTATGTCATTCCTCAATTCTTCCAGGAAGCCTTTCA	chrIII	258819	258966	AAGACAAAGTGCTCATCCGCTTACAAGATCAGTACTAGCGTGTACCAGTCTATTTAAACTGGAATGATCACCCCAAAGGGAACGCACGATGCTGTGGCCAAGTTTCAAAAAACTGACCTGCATCAAGATCTCGATTACATCGTACTG	chrII	317749	317896	AATATTTTTAAGGGATAGGAAAAGCTTGAAAGATGAAATTGATAATGTTCCATGTGCCCAAAATAGGTACAATAACTACTCTTCGGATTCATCTACATTGCATTCCAAAGTTTAGTTTTATCCTCAAATAAACATATAAGTTTTGAG	chrII	158965	159112	AGCAAAATAGCCTTACCCAGCGAGAAGTCCCTAGCATCCACGGGATGTTTCAGCATTAAGTTGGCCTGCACTGTGTCAGCACCTAAGTCTTGCAGGTTGTAGGCCTTGAGTTTCTCACCTAACCCGATGCCACGACCCTCTTGTCTT
chrI	10223	10370	ATGGTTTCATGCTTACAAAGCTTACTGTCTTTCTCTTTAACTTATTTTTCTACAGGCTACGAATTCTTTGCAGGCTTACTTTACTCATATTATCATTACCTGTACAAATATATATTAAAGAAATCCAAACAAAAATGCTTGAAAAGC	chrII	779634	779781	AACATATAGTAAAGAACTACACAAAAGCAACAATGAATAATCAGCCGCAGGGTACCAACAGCGTTCCAAATAGTATTGGAAATATATTTAGCAACATTGGAACTCCATCTTTTAACATGGCGCAAATTCCGCAACAGCTGTATCAGA	chrIII	286678	286825	TGCAATTACCTTATGTCCATGACGCACTGCGAACAAAGAATAATTGAGTAATCGAACTTGAAGTTCTATAGAACAGCTTGTATATGGTTTCATTGTTCAAAAGAGGTAAGGCTCCACCGCTCACGAAAGAAGGCCCCACTTCTAAAA	chrII	329631	329778	TTCGAATTTGTGTGGAATCTGTCGAAACAGGGCGTATTATTGTCTGGTTTGTCCAGATTATCTGACACAGACTTTTTTGTTTCTTCAACAACTGGACATCTCTTTTCGCTTTGATGTCCGTTTCTCCCATGACGTATTTTCTTCAAT	chrII	160439	160586	GCTCTGACAGGATCCTGTCCTGTGCTGGGAACGTAATCAATGTGGCCAATGCCATTGGTGATATTGTTGACGTGCTTAACAAACGGAATCCCGAAAATGAGGACGCAGCTGAGGGCGAAGCGGAAGAGCACTACTACTTCCACTTTT
chrI	10389	10536	ATGTATATAGAAAATCACAGTACAAAAATTTTGAATTTATGTATAACCGTTTCGCCTGATATATGTAAGAGCTCTTGATTGTCGGAATAGTTCGGGAATTCTGGGTGGAACTAGTAGCTGGAGATGCGTTCTAAAGGATCTAAAATC	chrII	798478	798625	AACATGGCAATGGCAAAAATATAGTCAAATTGATGTAAAGCCATTTTTGCTTAATCTTTGTTTATATTGATTCGATTAGATACGCTCCAGTATTCTCACCTTTGATCTATGTCACTCATTCTATGACAATTCATGTAAAATAACCTC	chrIV	87147	87294	CAGTCTGCGCCGGTATAGAGGAGGGCAGTTCTGACTCCTTCACTTGCACTTTCGCGGATTTATCCCTCCAAGATGTCATCCAAATTTCTATCAATGCGTATACTGTCTTACTAACGTCGTTACTACCTTAAGGCCCATCGCCAGTAG	chrII	330442	330589	GTGAACACAAAAAGAAAAAGGCAAGAAAGCTGTCCAAATTATTACGATAAATCAATATATGATTCTATTGTGGTATTTCAAGAACTAGCTTACCAACAGTTTTTCTACTTTCTATGTCAGCAGCTGCAGTTCTATAATCCCGTAATG	chrII	161964	162111	TATTAATGAGTTCTTCCAAGCAAAGCACGACTCTCAATTTGGCCAGATGGAGTCGCTAGACACACATTATACCCTTTTACATACGCCCAAGAGAAAGTCACAACATGCAATCCCACAGGATCGATCGGATTCGATGAAAAGGTCGAG
chrI	10554	10701	AAAATTTTGATATTCAACTTTAGTATTAGCCAGTCTTAAAATGATTTTTTGCCAAGAAAGCCGAAGTTTAACGAGCGTTTTAAAATATGCACAAGTCCATTAATTAAATTTGATCACAGTGATTACCAATTTTGTTGAAAGCAGTAA	chrIII	24740	24887	GTTTAAAAATAGAGGGAATACTTGGAGATGCGATTGTTGCTGTGCAAGAATTGGTTTGCGTCACCTGTAATCTCACCACTACTGTATACCCGCTCCTTATATTCAATGGCTAACACTACTAGTTTCCCTATTGCTCCCCAGGCCCCG	chrIV	99489	99636	GCCACAAAAGCTGGATTAGTATAGATTCAGCAGTTCCCATAGGATAAAATTTTCAAGCGTTTATTGTTAAGATGAAAGCCAAGCCACTAAGCCAAGATCCAGGCTCCAAGCGTTACGCATACCGTATAAATAAGGAAGAAAATCGTA	chrII	340353	340500	TACAAAATGACATATTCCCATTCACTTTTGCTAAAATCCAATTTTCCTATGCCAAATTTACTACCAAATAATACTTGTTTGATTTCATTTTGTGAAGCCCCATCAAGTATTGGAAATATACAGCCCACGGATTCTTTTAATTCATCT	chrII	172461	172608	AAAACATATTACTTATACTAGTTCTAACACTTCCTTTTATCTACACTGTAATCCGAAGAATACACTATAAGGATGGCTAGAAGAAAGAATTTCAAAAAAGGGAACAAGAAGACTTTTGGTGCTCGTGATGACTCGAGAGCTCAAAAA
chrI	10718	10865	TGGCACAAGTAAAAAATATTTGTTTTGAAGTCTAGTTACAAGAAGCTACTGAAAACACAGGGCTGGATATAGATGTTTATAAGCTCCTCCCATGGTCTAAGAGTTTCTCCAAACGCCTAATGTATGCAATTTGTTAAATAAAAATGA	chrIII	52600	52747	TATGAAAAACACTTCCAAGGGGGCGTACTACTTCAACTAATAAAATGTCACACACTAATAAGATCGCATACGTGTTGAACAATGACACGGAGGAAACAGCCTCGCCCTCTTCCGTTGGTTGTTTTGACAAGAAACAGCTCACTAAAT	chrIV	148118	148265	ACGGTCAATGGAAGCATATGAGCAAAAGCAGCAGCAGCGTTAGCAGCAGCAGTAGCGTAAGACCAAGTTAGTATGGCTACGTTCAACCCACAAAACGAGATGGAGAACCAGGCACGTGTACAAGAGTACAAGGTCTCCACTGGCAGA	chrII	347023	347170	TTGTCATCATCCTTTTCATTAGCTCTTTTCTTTTTCTTTTGTGCTAATTTCAATTCAAGCGTTTTGAATACATTTGCAGCTTCATCATCTTCATCATCTTTCGGTTGGCTTTGAAGATGGTTGTTCAAATTTTCACGGTACCTTTTC	chrII	182282	182429	GCAGAAGGTTTGCAGTAATCGCAGCCTGGAGAAGACAATGCGTATTAGTAGCAGTAAAGGGCCACAGATAGGGTGATTTGAAGTTGATTCTGCTTTTGTCAGTGAAGGAAAAGAAAAAATGGCGAAAAAAAACTCACAATTGCCCTC
chrI	10883	11030	AGCGTCATTAAAGTTCTTATCATTATTCCATGTAGAAATGACCTGCAAGTACGAGCTGGTTATGCGAAACTGAGCTTAACAACATAGTTTTCTTTTCCATTGGCTTGGATATAAATTTTTCGCTGAGAAACTTCTCTGCATTTTTTA	chrIII	79057	79204	ATGTAAATTTGGATACAACAGCGTAGAATAGCATAATAGAGTGTGCAATAAACGTGTATAGGCTTGATAATAGTGCTGACGTAAATTACCAGAACTACTGCAGTATGACTGTGGCGAATACCGAGACCCATTCTGCTGCTAAACCAT	chrIV	174489	174636	CATAGTGCTCATGACTTGACAAGGAACGCAATCCATAGTCTCTTCTTTTTCCAGCTCCCTTTGTGGTGGAGGGTTGAACACTGCCAAAATATTACTCATTGTTTTTCACCACTTGCTGTTTCTCTCTAAGCGGTGTTTTGTTTCCTA	chrII	353912	354059	GGCACTTCAGGTTCGGGAAATGTTCCATCATCATCCATGTTGTTAAATACCCATTCAACACTACGATTAACATCTCCGTTGTTGAGTATCAAGGCTTTACGACATAAGTTGGGATTTAGTCCCATGGATAACATTGAAGTCAATGAT	chrII	192958	193105	CAGAGCCCACAGGTCAGCAAAGCGGCATGACCGAGTATGTGGCCACACGTTGGTACAGGGCGCCAGAGGTGATGTTAACCTCTGCCAAATACTCAAGGGCCATGGACGTGTGGTCCTGCGGATGTATTCTCGCTGAACTTTTCTTAA
chrI	10999	11146	TTTTCGCTGAGAAACTTCTCTGCATTTTTTAAGCATTAAGCGTACATAACATAAAGTCACTGAGATATTAGAGGTTATAAAAAAAGACTACGTGGGTGTTTACCTAAGATTTTCACAACTTGTTTATTAATTGGATAAATAGTATTT	chrIII	111581	111728	CCCTTAGTTAGTCAAACCTTTCATGTATACTTTCTCCTTCAATTATGCATACTGATAAAAAACCTGCCAAGCCCTGCAGAACAATAACAAGCATGTGAATGATTCAATATAATTGCTTCGCAGGGCTCCTCAACCTCTCCTCTGGAA	chrIV	190527	190674	CCTGTGAGTCCACGGGCCTTCAAGGCGGCCTTTAAATTCTTAAGTTGTGAACCGGCCATGTATTTGATCTTCCCTTTTATTTGCTTCTCAACTGTACTATTTACAGTAATAATTAGTGCAACCTTCAGATGCTTCTCGCTAAATGCT	chrII	389815	389962	TTACACGATACAGTATTAACCAAATCTTGATAGCAAAAAAATGCAAAATATCGTATAAGTGAAGGCAAAGCATTGTCCAATGTAAGGTTCTGTGCCGCCCTTCCCTTTTTTGAAAGCTGCTAGATATCATTGTTACCCTTTTTAATT	chrII	202540	202687	CAGACATAAAGGCAGTGCACCTATCCAGCGAGCTCTGCTCGAGGGTGACACTTACACCGGTGTAACTATACAGACACTGCATCCGGATCGGTTTGACCATGGTGCAATTGTAGCGCAGACGGAGCCACTGGCGATCGCAACAATGCT
chrI	11286	11433	TAACTAACAAGAGAATTAATAATGTTAAAACACAGATACCTCGAAACAAACTCTATGTAAACACTTATTTTATTGTGGTAATATTTTTTGATAACAACACATCTGAAACAAAATAATGCAAAGCCGAATAGTTAGGCTAAAAATGTA	chrIII	131473	131620	GTCGACATTCTTAATTATCACACTGTGACCAGCTCTGTTGATAGCTTTCTTAAAACCTTCCCAACTCATCTTGTATCAGCTTTCTTCTGGCTTCTTATAATAGGATTTGTATAGTTTTCTATATCACAGCGTTTCCTTTTCTTCTCT	chrIV	199645	199792	GGAAACGTCGCTCTCCTTCTTAAGCCACAACGAAAGCGCAGTAATGACCCCAACGCCACCTGCCCCGATAACTAGTATTCTAGACATTTTCGACATTAGCTTATGCCAACTTGTATCCTGGCACCGGGACTGTAGTTTATGAGGTAT	chrII	414878	415025	ATGCTGGATACTGCAGCAGCTCGAGTAACTTTTATCACGTAACTGGTTCTCGTATTGAATACTCATATTAATGGTCTCACTTATCGCTATAAATATCTTAATGGTAAACTGCACAGAAAAAAAATTCTTCCACAAGTTTCCTCTTTT	chrII	203754	203901	GCAGTTTCAAGGTACCGCAACAGGGACCGGTGATCTTTGTTGCGGCTCCGCATGCTAACCAGTTCGTCGACCCTGTAATCCTTATGGGCGAGGTGAAGAAATCTGTCAACAGACGTGTGTCCTTCTTGATTGCGGAGAGCTCATTAA
chrI	11445	11592	TAAAAAGGTTTATGAATCCTATGGTATTTAATATATTAAAGAACGAAGTAAATGGGAAAAAATGTGTAAACACTATAAGCGTGATGATAGAATTATTAATATAAGATGATGCCGTGCGTTTACCATACGATTGCCAGCAATACGGTG	chrIII	136941	137088	TTCCTCTTTTTATTAACCTTAATTTTTATTTTAGATTCCTGACTTCAACTCAAGACGCACAGATATTATAACATCTGCATAATAGGCATTTGCAAGAATTACTCGTGAGTAAGGAAAGAGTGAGGAACTATCGCATACCTGCATTTA	chrIV	264042	264189	GGCCTAATTGAAGGCGTGCTTGCTAGTGAATCGTATAGGTACGACTTTTCGGCGACCGAAAGAGACATAAATGATTATTTCAACAGAATCTCAAACTGTCGTTGTGCTAGTCAAAAAGAATGCCTTTTGCCGTCTACAGACTATTAG	chrII	434279	434426	ACTTCAAACGGTTGGTGAAACAAAAAAAAAAAAAGAACCCATCCTAAAATACTGTTATTATTACTAAATAGTGCTAAATAATACATATGCCTTGATTTTATTTCCGAAATTTTTTGTTTTGTCAATTTAGGCTCTATTAGCTTCTTC	chrII	207637	207784	TTTCGTACACCCTTGAGACCTATTTCAAACCAATCGACTTTATCAAGGGATGAGCCTGTTAAAGATTTTAGATCACTTAAGTTTCGGAGCGGTAGTGATTTCAAATGCTGGGGTGACGAGAAGACAAGTTCTCATGTTCATTCATCC
chrI	11637	11784	ATACCAACGTAGGTTGAGATTTCTAAAGAGGCAGTACTAGATCCTATTATGCTACTTGCTGGTGTGCTACGAGGCTGTTGCGACATAGTACTTAACCCGGAAGTTATTAGACTCTTGGTGTTGCCAGTTTCGGATACAGAAACAACA	chrIII	152621	152768	AACTTCCTTTTTACATTTAAAATTTCCGAGATCCTCAGCTGACAAATAAATGTCATATCAAGACAATAAACGGTAGTGCTAAAGTAATTGCATATTAAACAGGCGCGACTAAAGCTTTCATCCCTTCTATTATTGCATAACCTGGCT	chrIV	296246	296393	TCCATAACTGGTCTCTTTCTTCCTAATAAGGCAGTATTTATAAATTTAGCCCTAGCTATGGACCTTCCTACTCTCTGTCGCATACGCTTTGATTGCCTATAGCTTTACAAGCACTGCAGTTGTTTCTGCATAAGAACGGCGATGATA	chrII	441203	441350	TGATTCTCTATATCATCATGATATTATAAATTCTATATCTACATGTGAAGTTGATGAGACACCTTTGCTGGTTGCTTGTGATAACTCAGGGCTTATTGGAATCTTCCAATAATTTTTTTTATTTTATTCAGCTTCTTTATTCTAAAT	chrII	268961	269108	AACTTCCCGCCACCCACTGTGGCTATACCGGACCCTTTGTACGTACCCTTTGGCGAGACGAGAGTCGCTATATGCTCTACGTAGTCCTTATGGCTTTTGGTCAGACTTGCTACTTCATCCGGAGATAGTTCCAAACACTTGGACAGC
chrI	11785	11932	TACTGCTGTGACCAATCACATCGGTCGCGGAAGCCGTCTGTGTTTCAGCATGATTGAATCTTGAAATTGAAGAGGTGACTACTGTTTTCGTCTCAGCAGCTCCAGTACTGGTAGTTGTCTCAGCAGCTCCAGTATTGGTTGTTGTCT	chrIII	163084	163231	TGCTGAAATGGGAAGAGGAGAAACAAACAAAGGATATGTAGGAACAAAAGTTTGCTTGAGTGACTAGTTTGAAGTTGAGAAAAAAAAAGAGATGAAAAAGTTAACTTATTTGCTCTTCCTTCAAAGTGTGTAGCGTCTTCCTTTAAA	chrIV	300926	301073	AACTGAAGTCCCTGCCCATCAGCTGTTCGACGAGTTTGCGTTGTTCTGCGGCAGGCGTTGACATAGTTGACATTCTGACGGTAGTTGGCAGCTTTCTGCTGGGAGTGTAGAGCCTTTTGTAGTATAACTTTTTGTTCTTTTCTTTCT	chrII	479284	479431	AATGGAAAAAGCTGCTATCAACAAAAGACGGCCTCATCAAACCTAAAGAAACCATGTCAGCGTATGTATATACCTTGTAATTTACGTTTCCTTAAATCTTCTTTCTACTAACGTTTTCATTATTCTATACTCTATGACCAATAAAAA	chrII	275332	275479	ACCAGTAGCTCTTTTGTTACCAGGACATAGATAGCATTTTGGATCATACAATGGAGCTGTGGGCTTGTAAGCAGCCTCCTGTTGACCTAACCAAGGTCTTTTAGCTCTGTGTGGAGAAACTAAGATCCATGAATCGGTTAGTGGATT
chrI	11945	12092	GTTCATTTTAGAGCTGACAGACTCTTCATTCGTAGTCTGTGGCCTCCATGTTGGATAGACCGTAACAACATCATTCACAGTAGCCGTGGCCGTCGAAACAATGGCAGGTGAAGCAGTTTCGGAACACACACCAGATTCGCAGGAAGT	chrIII	173377	173524	TTTCGAGAAGTCCATCTTCTTGGTAGTAGCATGGAAGAAACGAGCTTGAGTACGTAAAAACATTACAATGGATTAGTGGATTTTTGTTTGTTTTGTATTTGTCAAGGACACACAATTAGCAAATGACTTGTTATCAAATTCGTGGTA	chrIV	326063	326210	AACGCTATCACATCAGATTGAGTAAGCGGTTCACTAGGATCGCTTAATTCTAGCTTGATCTTCTTAGTAGCAGGCTCGGCCGTCATATCTGATTATTATCAGCTAGCACGATTAGCATAAAAACGGTGAAAGCCCTTTCTATCTCTG	chrII	481167	481314	ATAAACAGCAGATGTGATTTCCGCACTTCTTTTATAAACTTCCAAAATAATCGTATTAGTGGACAGTACATAATCATATCTTGCAATACGTATCAATAGTAAACGAATTATTTATTCATACACACATGTATATACTTCTCGCTTCTT	chrII	280452	280599	TTCCAGGGGGCCCAAATGGCAACATAGAAAAGGTAAAAGAAGCCCTTGCCAATGAGTTCTACAAGGTCAAGTACCCTAAGATCACTGATGCTGAGCTAGAAAATGCTATCATCGTCTCTAAACCAGCATTGGGCAGCTGTCTATATG
chrI	12097	12244	TAACTAGCGTAGTTTGTTGCCTCGATTCTGTGGTGGAAATAGGACACCATGTCGTGTATTCTGTGGTAACGCCGTTAATAGTAGCAGTGCTTATAGATACAATGGCTGGAGAAGCAGTCTTAGAGCATACGTCAGATTCACAAGAAG	chrIII	176421	176568	GTTCTTTGTTCCGTCATGAGAGGTGATTATTCGCAATTTTCAAATAAGCTTGCTTCAATACGACTACAGCAAAAGTAATTCCTTTATTAAGGCAATAACTACGAGACCTTTTCTTTGTATTTCGTGAAAACTTGAATGCAATATAGA	chrIV	344948	345095	GTCATTATTTTGTCTGTTTATCCTGAAATATGCTCTTCTCCTCTACGTAACCCTTTAATGGTCCAAAGCATGTGCTAAACTGCCACAGACTCCCTCAATGATGTTCTTATCCTTCCTTGCCGTTACTGCTTCCTATCATATCTGCCC	chrII	483666	483813	TGCTTATTGCAGCGTAAGTGAGCTTCATTCACAGACCATTTGCCTCGATAATCCATGAATCATATCTGGTTCATATTATGTTTGTAAATGTGTGTCTTGTTGCACTTAATCTATCGCGATAGCGCCAAACCAAGCGTTCGCAGAATC	chrII	299608	299755	TACATAGACTCAAGTGGCGAGCCTTCACCCTCAACGTGGGCCTTAGCTAACCTTTTGACTTTAACGGCCGTTCAATGGGAATCATTGTTTTCCAAAAAGGCCACTCCTCACATCAGTGATTCTATAGTTAACGAAGAAAAGCTGCCC
chrI	12280	12427	TGGTTTGCTTTGTTGTCTCCGTAGTTTGCTTTGTTATCTCTGTGGTAGAAATAGGGCACCATGTGGTATACTCTGTTGTGGCACCGCTAACAGTAACGGTGGCCGTGGAAACAATTGCAGAGGAGATGGATTCAGTGCACACATGAG	chrIII	192921	193068	TTTGTAAAGACAATTCTGGAGATATTCTCGCAAGAACTTCAGGTGGAAAAGTAATTGGGTGTATCTCAATAGTTTCTAACGTGGTACTTTCAGCCATTTCCAATATTAGATGCCTGTGAAACTACTGTCAAACTTATTTGTGTAACA	chrIV	372167	372314	GCTTTAAGTGAGACAAAAGTCTTACCATAGCAACACGAGGGCTCGCCGAAACTTCCATCTAAAATAAAGAGTGCCCATTAATGTCCGGAAAACCACCAGTTTATAGATTACCCCCTCTTCCCAGACTAAAAGTGAAGAAACCTATCA	chrII	486896	487043	TGAATATGTGAATTTATTTCCAAAACACAGCAGAGCTTAAAGATGGGGTAAACTCATATTCATATTCATATACACGTATGTATATAAAAATTCATTTAAAAGGATTGCTTTGGTTTTCTACAACACTAAAAAGCACAATAAAATAAT	chrII	312081	312228	CGAGAGCTGCACTAAGATACTCCCCAGACCGTCGCCATAGAACTCAATTTTACCGCGATAGTGCCCATAACTCTCCAGTTGCTCCGAACAGGTATGCTGCTAATCTACAAGAGTCTCCCAAAAGAGCAGGCGAGGCTGTCATACATC
chrI	12434	12581	GGATGTCACGGTAACCAAAGTGGTTTGTTCGCTCGTTTTTGTAGTGGTAGCAGGTGGTAATGAAGAAGCAGTTTCCTGGCTTGTTGTTGTACTGATAACAGGTGGTAATGATGAAGTAATTTCCTGACTTGCTGTCGCACTGGTAAC	chrIII	220002	220149	TTCTTCATCATGGTAATGATTGAATCAAATAAATTGAATTCATCTAGAAAATTGTTCATAGGCATTGTTATTTAGTTATCTTCTTTTTTGATGAATCAATAATTTTATAAGGCTTAGTGTAATTGTTCTCCCGATGATAGTATGAAA	chrIV	393837	393984	CTTTGCCGGTAGCCGCTGTGGTCTGTACGGTGAAGCACTCCTCCGTCCTATTAAATTTAAATATCTTGCCAGCATTGTTATCTGACTTGAATCGATTGCCAAATCAATACGCTCACATTTTTAACGTTCTTGTATGTTTCCAAACTT	chrII	488464	488611	AAGACGTAAGGGCTCCGTGCTAAGAAAGAAGAAAAAGATGCAGTTGAAAACAACGTAAAACTAGAGATCCAATGTCAATTGTTTATGTAGCCAATATCTTCGTTATGCGGTGTGAACAGCGACAATAAAAAAAAATGTGGGATAAAT	chrII	314326	314473	GGAGTCCAAGCAATTGTCCAAGGCCATTGTCGTTCAAGGTCCAGATGGGAAACAGATTGTGGAAACAGATTGGCCTCAGGAAGTTGATAAGAAGTTTTTGGAAATAAAAAGTCGTTTGAAAGAACCAGAATTTGAAGAATCAAGCGG
chrI	12546	12693	GAAGTAATTTCCTGACTTGCTGTCGCACTGGTAACAGGTGGTAATGAAGAAGTAATTTCCTGACTTGTTGTTGTACTGGTAACAGGTGGTAATGATGAAGTAATTTCCTGACTTGTTGTTGTACTGGTAACAGGTGGTAATGAAGAA	chrIII	229091	229238	CCTTTGATCCTTCTCAAACTTTAAATATATGTTGCATGATTAATTGAAAATCATATAGAGTATATCTTAACAGAGGTTCCAACGCTTTAAATCGTATTCTATTCTTTTCCCCCCTTTTATTATAGTTACATCTACTATTTGAGCTTC	chrIV	394130	394277	TCACTAACTTCCTACTGCTTGAAGTAAAGTCACTAAAAGTACTTTTGTCATTTAAGTTACCACCACATATCTCTTTAACCTAGAATATGGCAGGCGTGCAGAAAAGAAAAAGGGATCTCGAAGATCAAGACGACAATGGAAGCGAGG	chrII	494261	494408	TTTTTTAACTAGACGTAAGGAAAACAATTACACGTATTATTTAATAGTACAAAGAAAAAAAAAGTCAATACATATTCATCATTGGCATTGCTTATATATTTTCGGCCTTTAATTTTTTTCTTATCAAAATTCCACTCTTGAAATTTA	chrII	321026	321173	GCTCAGGTGACTTTCCAGCAAGTGAGCCGGCGCCCCTTGCATTCGAATCAAGGCCAGCAAGGCTGTTGCTTAGGGTTATTTTGTCTTGTGCCCACTTTCTACTCATAAAAATGAAATTATAGTTTCTCATACCGAAACCGAGGATAG
chrI	12779	12926	TAATGATGAAGCAGTTTCCTGGCTTGTTGTTGCAGTGGTAATAGGTGGTAATGATGAAGACGAATATGTAGACTTTGGTGATTCAGAAGAGATAGAAGAGGAAGAAGAGACAGAACTAGCTGAACTAGTTTCGCTCTCAGAAGAACC	chrIII	248700	248847	CCATCGATATCGCGCTCGCTGACTTATGGCGCCAATTGGTGATTATCGGTGGATACATCGATATCGACCATGACGTAACATACACGATACCTAGTATATCGTCTAACGACACCATTTTGCTTCGCGTTTGCTTTTGTTTGCTTTTAG	chrIV	497265	497412	GCCGCTTTTTGCAGTCCCTGGCTTTTATTATGAGGTGTTTCGCTTATTGACATTGGCCAGATACCTCACCAAACCTTTAAATTGTTTTAATACTGCTTTAGGATATCAATACTGCCAATTACTGTAAGCTCTGCCTAAAACAAAGTT	chrII	494421	494568	CATATCTTGATCGTTAGCGGCTTTAAAAGATAACCTTTCATCAAATGTAATTAGCGCAAAATTAGTGTCGTCATTTTTCATCTTCGAATTATTATCAAGTTCAATACAATCGATAATTTTATCCAATTTAATGCTTTTCTTTAACTT	chrII	387887	388034	AGCTCCCATTCTCAAATAGATATGGAACGAGACGGTCAGGAAAACTTGGAACAACCCCAAGATCAACTTACATCGTCACAAGACGATCAAGCAAGTATCCAAGATGATAATGTGTCAACTACTTCAGCTGGCCCATCACATAATGTT
chrI	12919	13066	AAGAACCAGAGGTGGAACTACTGGTTGGAATGACGGATGATTTAAATGATTCAGAGAATATAGAAGTGGAGGTTGTTGTAGAAGAAATGACAGGGGAAGAAATGAATGAAGAAGAAATGACTGGAGAAGAAGTGACTAGAGAAGAAG	chrIII	265013	265160	AAACAAACAATCGCATAACCGCACGTATATACACGCACACACCTATCAATCACAATGGCTTTGGAACCTATTGATTATACTACTCACTCGAGAGAGATCGACGCAGAGTACCTGAAGATTGTCAGAGGCTCCGATCCTGACACCACC	chrIV	524668	524815	GTATTTAGACGACAATTGGGCACATTTTAGCGTATTTCTGAGCATTATTTGTGGTGGCTAAACAGAACCAAGTATTATATAAATGAGGATTCCCGTACACAGGCGCAGGAAACAAGCTGCTCTTATCTTCTCGGCTACCTCATCAAT	chrII	497085	497232	AAATAGTTTCATTTGACGTGGAACCAAAAATACATTCTAAATCGTACAACTATTAAATTGATATATGAAAGACGGATATGAGACTACACTATATTACGGTTTTTGATCCATCAAGATCTACCAACGAAAATGACACTTTCAAGCAGT	chrII	411148	411295	TTCTCAATACCATATTCTTTCTGGTAGGAAACTTGCTCAATCTATTCGAGAAAAAGCCAATGATGAGATACAAGCCATTAAGCTTAAGCATCCTAATTTCAAGCCTACCTTGAAAATCATTCAAGTCGGGGCCAGACCAGACTCATC
chrI	13044	13191	GAAGAAGTGACTAGAGAAGAAGTGACTGAGGAAGAAATGACTAGAGAAGAAGTGTCTGAGGAAGAAATTACTGAGGAGGAAATCACAGAAGTTCCATTGCTAGGATAGAATGGGGTAATAATTGGATGCTAAGACGTGATAGAGCTG	chrIII	293773	293920	TCCAAAAAGGAAAAGTAAAACAATACATCTCCTTATATCAAAGAAAATCAAGAAGGACAACATGGATGATATTTGTAGTATGGCGGAAAACATAAACAGAACTCTGTTTAACATTCTAGGTACTGAGATTGATGAAATCAATCTCAA	chrIV	643832	643979	GCCATTTTGGAGTTCAAATTGGCTTTGTCAAAATTAACTAGTTGCTCCAATTAAAAAATCTTATCTGTTAGCAAAGAAGGCTCCAAGGAAAAGCTCTTATTAGTTTCAACAGATGTAATTTCAAATATTTTCTCTATATGGCGATGA	chrII	510353	510500	AATATTGACGATAGAGAAGTACTTTTGCAGTACAATATTGCGAAAGCTTTAATTGCCATCTCAAACGAGGATCCATTAAGGACTCAAAAATACATCCACAATTCCTTTAGGCTTATCGGAACAAATTTTATAACGTCATCTAAAGAG	chrII	414382	414529	TGTACAAAACATGGTACAAGTGCTTGTCAATCTTACCAGCATCACGGTACTTAGCCAATAATCTTCTCAAGACACGTAATCTTCTGATCCAGACAACTTGGGATGGTAAACGGGCTTCTCTGGTACCCTTTCTCTTACCGTAACCAC
chrI	13202	13349	TGAAGAAGATGATGACAAACTGGATGAGGTGGCAGTGGTTGGACTTTTAGCAACAATAACGGTTTCGTCAGTTGGTTGACCATTAGTGCCAGTGACAGTAGTCATCTCAGTAGAAGTCGAAGTGGTAGTTGCGATGGTGCTAGTAGT	chrIII	310920	311067	AACAAATGAACATGAAATTGGCTGCTGAAATGCTCTGATGGATTCGATTACAGTAAAAAAACCTCGGTTAAGATTGGTTTGCCTGCAATGCAAAAAGATCAAACGGAAATGTGATAAACTGCGGCCTGCTTGCTCGCGATGCCAACA	chrIV	644880	645027	GTAGTTAGGTAAGTAAATTGCTCTTGATCGTTAATTTCAATAACAGGCATTTCCTGAAAAAGTTTTGCTGCTGTGTAATATCTTGCTTGGTGGCGTTTATAACAGTACGAGGTGTAGTTAAAAGAAAATGCAGATGGAACCTGAAAA	chrII	515616	515763	GCATTTTTTCTTTAAAACAGCTATACAAAAAGTGATACCGACATACAATGAAGTATCTAAACTTAGTTTTCGTGCTTCAGCTTCTTATTAGCATCAAATACGCCTCATTCGGCCGAGCCTTTTCTCTTTTTGAAGATGATACCACCT	chrII	428925	429072	TCACGAGAAATACCATAGTCGCCAGGGAAAGAGAAGTATGGCCCGGCACCACCCAGGAATGGGAATATGTCTTCCTGAGTGCCAATTTTGGCAACATCGGCTAACTCTCCGAGGGGAATTGTACCTGCATTAACTAAAGCAGCGGCT
chrI	13311	13458	GTAGAAGTCGAAGTGGTAGTTGCGATGGTGCTAGTAGTATGTTTTGAAGGATCAGGGATAGTACAATTGGGCTGTTAGGTCATCGTCAAAAGAGTAAACGTGCCCTGCAAAATCATCGCTAACAGTAGTAACATCAGGCAATTCCAC	chrIV	32258	32405	ATAGCTTGCCCTGACAAAGAATATACAACTCGGGAAAATGACTGCTCAACAAGGTGTACCAATAAAGATAACCAATAAGGAGATTGCTCAAGAATTCTTGGACAAATATGACACGTTTCTGTTCGATTGTGATGGTGTATTATGGTT	chrIV	681581	681728	GATATTATTCTCTTTATCTTCGTTAGCTGGCATCATAAAGGTTTATTATCTAGCACTTAATCTAGCTTGGTACCGCAGAAGTGTAATAGTATGTGAATGGGAAAAACCGCTAGCAACCGTTACTTGCCTTCGCCGAATATTGATTTA	chrII	524134	524281	CAATAATCTTGGTTACATTATCGTCAAAATAAGGCGTTGCTTTCAACAAAATATCAGCAATTATGCAGAAAAGTCTCTTTAACACAGAGGAGGTTTTTTCTGCAATATCCTCATGAAGTTTTTTGGTGCTTACTAGGTGAAAAAATA	chrII	455098	455245	CTGGACAAAAAACTTATACAGGACAACAGCAACAGCAAATGCCAAATGGTCAGGCCAGTTATGCTTTTCAGGGTGCATACCAAGGCCAACCTGGCGCAGGATCGACGGAACAGTCACAATACGCACAACCACAGTATAATCAGTATC
chrI	13455	13602	CACGCTAACTGGCAGTGTATGCCAAGAAACAGCGTTTGAGTAGACAATCTTCATTGGACAGTAGAATCCAGCATACATATACACAGTCCCTGCAATGTTATCGGGCAATCTTCCTTGCCATGGCTTGATACCATTAATCGTAAAGTT	chrIV	65181	65328	TTAATCAAGGCTGCATGTACATATTAAATAATCCACATATTATTCAGCAGCGGATTTACAATGAAGATTGTCTTACAAAAAGTCAGCCAAGCATCTGTAGTCGTCGATTCAAAAGTTATTTCAAGGTATGTTACCGGTTTTTTCAGC	chrIV	693142	693289	TCAATATTGATTCTTGGTGCACCATACGCGGTAAAATTCGCTTTAATTTTGGATATAGCAGCCTTCAACATTCCGTGTAAATTTGCCCGCTTGAGGGGTATCCTGAAGAAACCTTCCATATCTACATTGTAAGAGGAAAGGTATCAA	chrII	537681	537828	GGTCTCTATCCATAGAGGAAAAAAAGTGACAGGAAGGGGACAAATTCAACTATTCACTGTAGTCATCTAATAATTTTTTTAACTTAATCACACCAACAAAAACAAAAAAAAGCTAAAACTAGGTTGAAGGATTTTAAGAGAAGTTAT	chrII	455387	455534	GCAACAAAATCAACCCCAAAATGCAATTCCAAGTCAGGTATCTCTGAACTCTGCTTCTCAGCAAAGCACAGGGTTTGTCTCGCAAAATCTGCAATATGGTACCCAATCAAGTAATCCGGCACCATCACCGTCTTTCCAGAACGGTCT
chrI	13598	13745	AGTTTGTGGATGTAATTGGAGGTTGCTCTTGTGCACAGCATCCGAATGCAACGTCGCCACCGACTGATAGAATTGCAGAGTCATCGACCTTAGCAAACCTGAACGTGTAAGAACTTGTTTGTGGTGGTAAAAAGTAACCTGTCATTT	chrIV	125025	125172	GAAGTGCCAATAATATAAAATTCAAAAAAAGACGTAACAGGAACAATAACCGGAAAGGAAAGAGAGCAGGTAGGACAAGAAGTAAACGGGTTTGCGTGTTCTTGTTCGAACACTGTTTTGCAGCGGGCTGGTACCTTAAGAAGTTTG	chrIV	716536	716683	ACATTGTCCTTGTCACTTGGTATATTATTTCGACCAATCGTATTCCCTATGTCACGTAAACTCCTGCGGTTGCTTTTATTGCTCATAATTTGTTTTATTGAACTATGTCACATCACTGCAATCCAGTGAGAACACTGAGAAAGCTCT	chrII	538155	538302	ACGAGTCTGTGTTGGAAGATGAAGATGATGCGTTAGTTTGGAAGAAAACTAGCAATAAGTGTGCAAAAAAGGAAAATTCCCATGACATCCAAAAAGGAAGTTTCACAAAAAAAATCAGAAACAGTATTTTCAAGAGTGCAAATGACG	chrII	455594	455741	ATTTCCATCGGGCCAACAGCAGCAGCCCACGACACAGTTTGGCCAGCAAGTTTTACCATCACCTGCACAACCACAACAGCAACAACAAGGGCAACCATTACCGCCCCCGCGCGGTCAAGTGATCTTGCCAGCGCCCGGAGAGCCTCT
chrI	13788	13935	AGTACTCCAATAGGTCTTTCCTGGCTATTTTGAACATTCACTATGACCTCTGCATCCCCAGTTTCCATAAGCATCTGATTGAGCACATTTAAAAGTTCCTGAAGAGATAACACAAGAAAGATCGTAGTCAATTGAGAAATCCGTCTG	chrIV	126662	126809	CTACGTTGATTAGAATAAAAAGTACCAAACACATTTCTCAAAGCATATAGATATCTAAGATTATAACGCAGGAGTCGTTCTTTCATTCTTAGAGTTAAAAAGCAAATAGAGAAGAAAAGAAACAATGGCTGGTGCAATTGAAAACGC	chrIV	727515	727662	GAGCTTGCAGGCCCATGAAACAAGATTACCAGCCATTTTCTTGTTCTTTACGGTAGTACGATACCCCTAATTTATTCTCAAACTGTTAATTGAAAAATTGTAGGTTGTAAACCAGCTTCCACATAGCAGATGATCACAAGAGGTTAT	chrII	546303	546450	GAACAAATGCAGATTTCTACCGCCACCGCTAGATTAAGAATTTTTTTTGGTTACTGATTTGAATCACATACGATGAGTTTTAGACATTTCAAGAGGAGACTTGACACAAGCTCAGCAGATGAAAGCTCTTCGGCGGATGAAGAGCAT	chrII	470347	470494	GAAATCATCTGTGTTTGAAGAACCATTGGCAGAGGCACCTGTTACGTAACCTGGTCTGACAATACACCCACGTAGGCCCCTTTCACCTGCACGTCTAATGATGTACTCAGCAGCCCATTTGGACTGACCATATCCACCAGTGAGCCC
chrI	13947	14094	ACCTAATTCCAATTCGAGGCATATCCAGAAGTCATATATTGCGGGTAGGAATACGTTGTTGAATTCAGTAATGAGTACAAAAGTTGACATTCATCCCATTTTTCCTCGGGTCCGTTGGCAAGCATGCTTGTGTACTTCCTGAAACAA	chrIV	134990	135137	ACGAGGTTTTGGGGCTAGAAAAGGCGTTAACAATCGTTAGAGAAGGAGGGGTTCATAACTTGACTTGTTGTATCTTGTTTAAAACTTTCTTTGAATTTGTTCGTGGTTGAATTTGTTTTTGCTATCCCAAAGGAGTGCATTTTACAC	chrIV	755519	755666	AAGAAGTAGTAATGACGATGGAACAAAGATCGGTTCTAATAGGACCACAGGGTTGAATAGAGACGAGTAAAGACGCAACGGTCAAGGCTTTCCACGAGACGTTCGAATATGTCCCACAACAACAGGCATAAAAAGAATAACGATAAA	chrII	548985	549132	GTTTCTTTCATTTTCTTGGTCCATTGTCTTAGCTTATTAGTAATATCCACCTGCGCACAAATTTTGTAAATCCCCTACTAATTTAATTTGAATTCAAATTGGCTCGTGATCTGTTGACCCTTGTTAGCAACGTTTGTAATCTTCCTC	chrII	474968	475115	AAGTGAGCCAGAGTTTCAATAGGTTGGTGCGTTGGACCATCCTCACCAAGCCCGATAGAGTCATGTGTTGCAACCCAAATGACTGGATTACCAGACAAGGCGGCTAACCTAACGGCTCCTGCAGCATAAGAGACGAAGTTCAAAAAG
chrI	14112	14259	AGGTGAAGAGTGCCAAAAATAAATAGTGATGAGGCATTTCTTGGTTCGTCAATCAGGTATGGGTATATTAAACAATAACTTTAAGCCATGCTGTTAATGATGAAAATTCTGATGCTGGTCTCTTCATATGTCATTGTTTTGGGAACT	chrIV	139450	139597	TAAATGCATTGACAACTTCTTCTCTTTATTTTACAGACATTAATCCAGCACTACAAGTGGCATATAACAAGATGCTAAGAAACATTTTGGTGAGAAGTACTGGCAGCAATTTCAAATTTGCTGGCAGATATATGAAATCATCAGCTC	chrIV	781350	781497	GGAATGACAAAGCTCCAAAAGGCTCCATAAAGAACTTGCTCAGAGGCTGGCATTTGAAAGGGCTACAAGACCATGACCACATCACACAGACCACAGTTAGAAGCAAGAAGCGGTGCAAAAGCGGCCGCTTATACACCAACAGGCATC	chrII	567414	567561	GAATTGAAACTTATTGATCTAGGGAAAGAATTAAAAAAAATTATTCTTGAATCAAGTATGAAGTAGTGTAGGTATTGTAACATTATTTATTCTAGTTATTAAAAGGGTGTTGTTTCGTGAATACATTGAAGTCCTTTATTGGGTTAT	chrII	496810	496957	ATATTATGGTGAGGTGCCAACTTGCTTGAAGAAGTCTGGGTATTATCCTGGTCCGACATCTTACACAAAAGTAGTGTCGTTGAACCTTGGCGTGCTTGATAGACGAGCTAACGTTTGGTAACCCCTTCAGACTGCTGCTACTCATGG
chrI	14233	14380	CTTCATATGTCATTGTTTTGGGAACTGTCTTTTTTCGATCAGATGTATGCGCAACGATTTGTTTAGCGTAGTGATGTTCCCGCGTAGTACTTAGGAAATTTTGGTATCGAAACGTCCCTACAACACTTTTTGTCGCTGATATCTGCA	chrIV	192532	192679	TATTTAAATGACATTAATAGCAGCGTAAAGAGTCATTTTTTCGTTTGATTAGCAAAACTCTGAACATTAATTACTACACCTATAGACATATCTTTAAACAGTGAAATATTTTTTTCATTTAGTAAACAAGAATTAAACTTTGAATAT	chrIV	789398	789545	AAGCTAAAAAGAACTGGCAGCGAAGAACAGAGGAAAGAATAACTGAAACTATGGATTTTGAGGAAGATTACGATGCGGAGTTTGATGATAATCAAGAAGGACAATTAGAAACACCTTTTCCATCGGTTGCGGGAGCCGATGATGGGG	chrII	583764	583911	TTTTCTACAGCAAAAAACGTTGTCAAATATAATACGATTCAGGATATCAGGAACAAATATTTTACTGGTACGCCTTTGTCGATGTGTACTGCGTATGACTTCATTACTGCAACATGGGTTAACAAGGCTAATTGTGATTTACTCTTA	chrII	527943	528090	ATCCTTCTTGTCTTCTGTGGCTTGATTACTCTCGTCACGTTACTTCCTACTTGCTTCCTCTTGCCCGTAATACTCTTCGACTTTCTTGAATGCATTCCGCTGTATTAGTGGTATCGCTAAGCTGATACAAGATTGCCATCAAGGTCA
chrI	14340	14487	CGAAACGTCCCTACAACACTTTTTGTCGCTGATATCTGCACATGTGAGTAACGCAGATTCCATTGCATTATTACCTTCCCCTTCCCAGAAACGATTTATTACGACTCAACAAGTTCAAGAAAAAAATTAAAAAGGTTACAACCGCAT	chrIV	223985	224132	AAATGTGGCAAATAGAACATCTAGAAAAACTAGGGCATTAGGTAAAGTACCCCAGCAGAACTTCACTTTACAACGCAATTGATTCATATCACTGCTCTTTTATATTGTCCTTTTTCTCTTTTAGAGCTTTTCATCCGCATCTTCTAA	chrIV	808249	808396	CATTGTACTGTAACAAAAAGCGGTTTCTTCATCGACTTGCTCGGAATAACATCTATATCTGCCCACTAGCAACAATGTCGGATTCAAACCAAGGCAACAATCAGCAAAACTACCAGCAATACAGCCAGAACGGTAACCAACAACAAG	chrII	586503	586650	ATGTATATTGATTTGAAAAGACCTCATATATTTACAAGAATATCTAATCGATGTCTAAATTTATTTCTTCCACCATCAATTTTTGAGCCACGGTTCCTTCGTATAGAGATTGGAAGAATTTGATTGACAACAAGTTACTTTCTTTTT	chrII	538701	538848	ATATTGATTTGACTTCAGGGGGGAAACAAAACGTATCTTGGGAGGAAGAGCTCGACCAATTGAGCGACCACGTTATAGAAAGTATTACTAACCACATTTCAAAGGGTAGAATGCACGCACAAGAGAAGCAAGATGAGTTGGAAAAGT
chrI	14460	14607	AAAAAATTAAAAAGGTTACAACCGCATTTTGCGTTTAGGTGCAGCGAGACTTACCTTGATGCAGTCCTAAAGGGTCCTGCAGCGGTTGTAACGAATCCTATTTGCTTTTGTGCATTCCTAAACGGGCTGAAGTAAAAGTCTTGAGGA	chrIV	248160	248307	GAAAAGGATGGTGAGATCAAGCTTGATATCTTGCATGCTTGGACCAACTATTTAAAATAAGTATTGAAAAAGGAGAATTTAGTTTCATTTACTCTCTACAATTGGATATTATACAGTTAAAACAAGAGAAAAGGCCAAAATTAACGG	chrIV	835433	835580	TGGGCAAAGCGACGCTCATTAATGCTCGCGGCTGCTGCGTCCGTACCGACAGTGTCCATCGTAGTGTAGGCTTCCCAAAATTTAGGATGTGATTAGTAATAGTGGTTGATTGCGAGCTCCGGGATGCGAGGGAGAGCGTGTATGTGT	chrII	588587	588734	AAATGATTTGTCACTGATACGATCTGAGAGTGAAATAATTTTGATAAAGCTTTTTTCTCAATGTTGAAACCGTTCTTTTCTTTGGTATTGTACTGACCATCTAGCTTGATATTCAGTTGTAGAACATGTAATTTTTCCCGTTCATCA	chrII	539429	539576	GAAGACTCCTCATTTCGTTTACAAGAAAACAGCTTCAAGAGGCAATTGGGCCCTCTGTTCGCAAACATCAACTTCTCCTTAATCGACCAACTGACAATGAACTTCAGGTTCTACGAGAGATCTGCCAATTTCCAGAAGGAAACAATA
chrI	14676	14823	CGGAAAAGGATTATACTCTTCCTCTTTTGCTTCATCACAAGAGGATTATTTTGACGTCGTCTGTTGTACTACTTCTTTATCGGTGTGCGCAGGAAAAGAAAGAAAAAGGAAGGAAAAATAGATGTCAAAAATCGATGTCAAAAAATC	chrIV	258512	258659	AATTCAATTTAGCATTTTCTTGGACATCATTTAAGTCTGACATTGTGTGCTGTAGAAGACAACTTTTCTAGATGGTATGTTCAATTGCACCACCAGTATTCGAGCTAGTCATCTCTTCATTTTGGAGATGACTTGCTGTAAATCGAT	chrIV	850906	851053	ATCAACAATGGGTAGTTTGTATTTGTCTCTGAGTCTTCTCGACACTGTGCTCTTACCACAAGCGATCCCACCTGTCAATCCCACTACCAGCATATTTTAATTGTGGCTATCTGACAACTTTCACTGAGCTTTTAATTTGGACCGTTA	chrII	594746	594893	GGCAAAGTACTGACAATTCATGAGCCTTTTTAAATAGTCCTGCTTTTCGCTTTATGAAAGTAACTGTACGATTTCTATCATCTTTGATAGGTTCAATTTCAATTTTTCTTCTACCCATTTAGCAGAAATTTTTTTGAAAATAATTGT	chrII	546452	546599	AGACCAAAACGTATCTCTAACAGAAAAATCAGCCTCATTAAGCCATAGTGATTTGGGCGGCGAAATTTTAAATGGTACAGGAAAGAACCGCACCCCCAATGATGGCCAAGAATCAAATGAAAGTGATGGGAGTCCCGAAAGTGATGA
chrI	14811	14958	TGTCAAAAAATCTCGTGAGACCTCCGGAATTTTGACGCTGCAAGTCAATCTACGGGAAAGAAGAAATTTTTTAAACCTAATGCAAAATAAGCTTTTCTTGGAAAATAAGATTTTCGGCAATAAAAGGTAAATGCAGCCAAAAATCAA	chrIV	268839	268986	TTTTAACAACAACAATATGAGGGGAGACAAACAGTAGCAGACGAAAACGAAAACAAAAGCAAGAAATATCTGATCTAAAATATGCAGAGGTTTGTCAGTAAGTTTGTTTCCACACCACCAGTACCCAAAAAGTTTCAAGAGATTTTC	chrIV	856039	856186	GGGAGAATGTTGCAGTTGCGGAGGGGGCCGTCTTCTTTTTTCCAGTTCTACCATGCCAAGAATTTACAGTTGTCTTCCTTCCTTCTAATTTCCAGTTGGTGAGACTGGTGACTATCCGTGGGGTCCGGATTGCGATTTACTTTCATT	chrII	597812	597959	AATGAGAATCAAAATACCGATATAGAAAATCAGAATTGGTCCCAAATCCCCAATGAAGACATATGTGCACTTATAGAGAAGATTGCTAGCAGACGCAATAAAAATCGCAAACGGAAAAATCTTTCATGTTCTAAAGTCCAAGAAATT	chrII	553124	553271	GGGTTTCTATGATTGAACGGGTAGAGCCTGGCTTCCTTTGAGTTTTCTTCCTAGCTGCTTTGATTGCCCAGTCCATTGTTTAAATCTTCGGGCTCTTTCAAAGTCCGTCAGTTGAGGAGATACTTTGAAACGTTTTGTTTGTATCAT
chrI	15026	15173	AGAAGGAGCCGAAAGCTGTCAGGAACTGTTCCTGATTTTTTAGGAAAACAATTAATAGGTATCTCGTCTAGAGTAGTATCTCGAGCTTCCAGAAGTTGCAGATAATCAAAATCATTGTTTTATCCCTTTTTTTAGATTACAGCTTAG	chrIV	271844	271991	CAAATCTGTAGCAAAATGTGTGTTAAAATCGTGATCGTACGAGAATTCTTCCATCATAGCGTATTGTATACGTTATTTAGCAGTAAGCCGTGACTTGTCTAGCCCTGTTGAATGTCTCCTTAGTTGTCTTTGCGTCTTTTAATAGAG	chrIV	859305	859452	AGGCAGGTGGTGTTTCCTCGTGTCCGTATCAAGCAGAATAATGAATCTGCAAGAACTATTAGCGAAAGTACCGCTGTTGTTATCGTATCCGACCATTATTCTATCCAGTAATCTGATCGTACCTTCCCATAATGATCTCATATCACG	chrII	599047	599194	GGAATAAGAAACTCAAATGAAGCAATGGCTATTTACAGATGTTCCAAAACTTTTCGCATTTATATACATATTGCCTTAGCTTGGAGGTAAACGATATATATCACCGTTAACTTTCATTCTGTGTATGGCAACTTTAGCATCGTCCTC	chrII	558816	558963	GATCTTTTTTTACTACCAGCAGTCAATTTCGACAAGTATGGTGCTAAAACTGGTAAATACTGTGCTATCACTGGTGCAAGTGACGGTATTGGTAAAGAATTTGCTAGACAAATGGCGAAACGTGGCTTCAACTTGGTATTGATCTCG
chrI	15134	15281	AAATCATTGTTTTATCCCTTTTTTTAGATTACAGCTTAGAAGAGTAGAGAGCAAGTTTACTGAAACGGTTCCTTGTTTACAATAATATTCCTAACAAACTTTACGAATTAGGATGCAGCATGATTTTTTATATTGCTTCACTTCCTA	chrIV	294716	294863	AGGAATCATCATTATTTCCAAAAGTATGCCTAAATATATCCATGTTTAAAGGGTATGTTTAAATCGCAGTCAAGCCGATTGATGAGGTACAACAAAATTTGGGAGTACGATTGCCCGCTGTTTTTGAACTTACTCTCACTTTTTGCT	chrIV	867462	867609	AGAGGCAGCCGCATTAGATTCGTCCATGTGTTTGCTTTGAGAGCGCGCCTTGTCTAGCATCGTGAGTTAAGGTCCATGCAAATGGTTTGAGTGCGGTAGTGTCCTAGTTCCTGTGCGCTGTGCGAAGGTGGGCGCTTCTTACGATCA	chrII	623723	623870	AGGGACAATATGGAAGACTACTTTATTCGATATTCGATTACGGCGCATTTAATTGGATATCCATGATAAACATCTTTGTCAGCGCTAATCACTTATCAACTTTGGAAAACTCATTCAATCTGAGAAGAAAATTCTGTTGGATAATAT	chrII	616201	616348	GGTGTAGAACGACGCTACTAAATCGCTTGTAGGTATTACTGTTCTTCTGCGACCATATTCTTTTATATCTTGGTTTATAGATGCAGTAACGTCACCCAAGTATCCAATGAATGGCTCATCTGGTTCTGCGCTTGGCTCAGTAGTGGC
chrI	15315	15462	CAGCTACTGGAAATCTGCAGCTTGTTAAAAACCGGTAGTTTCCGAATACTCCTCGTCCTTGAGTTGTATACCGTTAAACTTCCTAGGGTGTCATGTGTCTGGCCCAATTGGCCCACAAAATCTGGTCCTATTGACGGTTTTCTTTTG	chrIV	305098	305245	TGTTATTTTTGTAAGTCGTAACACGGAACTGTTTGCCTGTTGGAATTTTACGTTACTATTCTCATCGGTATAACTAGCTTATATTCACTTTGGCAATAGGTTAAAAAAAGCTCGTTCATTTTTTTAAAAACAGCAACGATGTCACAC	chrIV	916410	916557	AGAAACGAGAGCTTTAATAAAGAAACATTAACGTTTCTCTGGTAAAGTCACCACACAGCATCAAATATAACAGTAATGTCTAGCTCAGAATCCATTAGAATGGTCCTAATTGGCCCACCTGGTGCCGGTAAAGGTACTCAAGCTCCA	chrII	623891	624038	TAAAGATGACCAGCATTGAACAACCTGCAGCATCACTCGGTGTGTTATTGCATGAGAATCTCGTGTACTACGAACTGAAAAAGAACGGAAACCAAATGAACGTACGATTCTTCGGTGCCATTGATGTTTCACCATCTATATTCCCAA	chrII	618291	618438	CCTCTGTACGGTGGTATCCCTTTTTATTCAGGTACTCTAGGACAATTCTATTCAAGTCTGACGCCGAAAACGGACCATTGGACCTCCCCTGCTGTTGAGACTGGCCTTGACTCTGTTGCTGTGGCTGCTGGCCGGAATTGGCGCCAG
chrI	15457	15604	TTTTGATTTTCAGCATCTTCCTCTAAGAAGGACAGAAAATTATGTAATATATGGGAGAAACGGCCTCCCAACTGCTAAGTGTCCCCGGCAGCACGAGTAAGCAAAATTCAGGCAAACTATTGCATTAAGAAGCCGTACATAATTCAG	chrIV	312532	312679	TTATTATATTTTACTCTTTTCTACACAATATCGATAATGAATTACGAATTTGGTGCTTACCAAAAGGTTCAAAGATTACTATGCCGTAAAGTATGAAGAAAGGGAAATTTGTTCAATGCATCGCAAGTTTCATCAATTTTTCTTCTA	chrIV	971347	971494	CAACTACTGCGCGGCCTTGATTATCACAACAAAGATCTTTGATTTCTATCTTAGGGGATACTTCAATTTCAGCGGTAGTTTTTAACCAGCAAACAAAGTTTTCGGTATCTCTTGAAAAATCATCCATTTTCGCAAACTTTCCCCTTT	chrII	631865	632012	GGTTAAAGGAGTTGAGGAGAGTTGATCTAAGGAGAAATGTTGGCGAAAATAACTACTATGCTGAAAGCATCATATAACGACTGCTCTCTTTTAACAGCATACGTTCTGTTAATTTATTTGGCCAAATATTATTGATGTTTATTTTTT	chrII	621456	621603	AAGCCAATTGGTCGACTTGGAGGGCCCGGCCTTGTTCCTGTTGGGTTTGTTAGCATCATAGATATTGCCACGGGGTACGCAACAGGTAACGACGTAATAGAAGACATCAAGTCAGTTAACCTACCAACTGTTCAAGAATGGAAAAGC
chrI	15639	15786	AGTACGATTTGGTTGTTAGTGTGTGTTTATGCAAGTAATTATTGAACCCTAAGTAGTTACTGTCTTCTTTTGCTGTAATTCGTGGATTCACGGCCCTCCAGCAACATGGATTGAAAGGTTCTTTAAAGTTTTCAATCCGTAAAGTTC	chrIV	337173	337320	CCCTTCGCTTGCACATCATCGGGCTCTGCTTCATCCAGTTTAGTGGGATCTTCATCTAAAAGGTCATCCAAATCATCAAAATTATCGTACTCGTTTTCATTCATTACTTCGTGTTGTATGTTTGGCATTTCTTCTTTCCGTCAATAC	chrIV	1052163	1052310	AGTAAATGAATTGGCATGCCATACCAACCATTAATTGATACTGTTTTATTTGATACTCCACTCATTGTATTAGATGGAAAAATCCCTTTACAGAAGCTAGCCTACTTGCTCGGTAAAGAGGATCTGGAATAGTTATAACGGTTGGAG	chrII	653286	653433	TAATTTTGCATTCTGAAACGATTTAAACGAACAGCATTAACCTCCACGACCATATTCAAACGATTGGAAATGGACCAAAAAGGTATGTTCTGGCTTTATTTTCAATTATCCGCCCTTCGTTAGGGGTGTTTTAGATCATTTTGATTA	chrII	631062	631209	TTCAAGCCTAGGTACCAATCCATCTAGTTGGATTGGAGGTCAGGCGAATTGGACAGATTACCCACCTCCAATCGATGCACAAACGAAAACAAGAGAGGAACACAGACGCAACAATACCTTGAACAATAAGAACGTCGTATTAAAGAA
chrI	15827	15974	AGCATTTATGACCAAAAGCGTACTTAAATTAGCAGCAAAAAAATTTTTAATAACGAAACTATAAGGAAAATACGAGGTACTGATTATGAGAGTCCCCGTTTCTCATTTTTGAGACATGATCTGAACAAGGCTGAAAACAGCAATCTT	chrIV	345577	345724	ACATCACAGAGACTGAATACTGGAGAGAAGACAATTCTTGTTCACGACTTCGAGTGATTAATATCTATAACAACCCTCCTATCAAGAATGGACATCATTCAAGGACTGATACAGCAACCAAAAATTCAATCTGTGGATGAAACCATT	chrIV	1075106	1075253	CCCTCTCCCGCCACGTACTTCCTGTAAGGAGCCTTGATTTTCTTGGGTCGTGATTTGTTTGCCATTACTGAGTACTGTGGTTGATATGATTATGTGTTAGAGCTGTTGCACATGTTTGTCGATGTACAAATCTTGACGATGCCGTCA	chrII	662838	662985	GGGATAATGTGATGATTCTCATTAACAGATTTACACTGGTATTGATACTCATTTTGTTTCTGCTTCCTGTAGTACATAAAAAGATCTTGTAAATATTACGATACTCGTTAAAATTTTCTTGAACGTAATGTCGTACAATTCTTGTTT	chrII	632986	633133	TCGCTCCATTCTGAACTATGACCAAAGCCGGGCAGATCTAACGTCAAAAATGCCTTTTGATCAGAGTCCACAAGCTCGAGTAAGGGTTCAAATTGTTCTAAGTTGCCAGCCAACCCAGGCACGAAGACGAAAACAGTATCACCCCGT
chrI	15978	16125	GATAACTTTTGCAAAAATTTCAAACATTGTTGTTTGAATGCAGCCAATTTTTATAGGGTACAGAGCTTAATGCTTTACATGTGCTTTATTTTCGGTACTTTCCTTAAAGTGTCTACATTATCTCTCAGGACTTGAATGTCTTCGGCT	chrIV	352768	352915	AATAAAGCCCATTGTAATTCATATAACTAAACATCATATCAAGTGCGATTGGTCTGCAAAATCGTGCTTAACATTCCGAGACACAACGTAAATCCCAGAAACACAAGCATGTCTAACCAAATATACTCAGCGAGATATTCGGGGGTT	chrIV	1113958	1114105	TGCATTTAGTGCTTGTAAGTTATCAAACTTCCTTAGACAAATGGGACATGAAACATTTTCAAGATCCATAATAGATAAGTCGCCAGGAAATTCGGTGATATCCCTTTAAAAACCATGAGATCCGGCTTTGCTCTTTAGGTCGGTCAA	chrII	670450	670597	TACCAAGAACGCTGAAACACGTTGTTCACATCACCTGAAACAAGCAGCAGCTACTGGAGAAGTGTGTAAAGTAGTAGTAATTATTAAAGGACACATATTGAAGGATTGTTCAATTTTCTTTTTTATTATTTTTCCCCTCATTTATCC	chrII	633713	633860	CATCATAGTGTTATCCTTTTTATTTTTCATGAGTGGCTCAAGGTCCCCAGAGGTACCAATAGCTCAGGGCACCAGTGTCAGTCGTGTAGCCAGTAAGGATTATTTGATGCCGTTTACTGACAAGTCACAAGGAGTAATCCATCCCGT
chrI	16155	16302	AAGTTTAATCCTAAGACAATAGTGGTGAGTGATGTAGTTCACGTGTGTGCCACTGGTAATAATAGAGATAACTATCTCAGTTAAGTTTGAAAAGGTAAAAAATAGTTTAAGTAGTCATTTTTTGCGACGGTCATTCTTCTCTGATGC	chrIV	362319	362466	AACAAAAATGGATAGATATTAAACAGTGAACAAATGAAAAATTTCAGAAAAAAAGAATTAAAAAAAAAAAGGGAAAAAATATGCACAAGATCGTATTATTTGTTGTTCCTCGTATTTTTCTTTCTATTTAGTCTCACATTTTTGACA	chrIV	1219018	1219165	TGGTGTCCTCTCTCGAGATTGGGCACAGTAAGCAAATTTATACCTTCTAAATCTTTGGCCAATCCAAGAACAGCATCTTGTTCAGTTGACATAACTGAGTTTGGCTAGAAAGAAAACTTTGACATAAAATCATCGATACCTACAACT	chrII	676359	676506	AAAAATAACTTCCCAATCTTCAGTTATGTCAAGCGATAGGTTAAGAATGGTGATCTTATTATCATTCTCATATGACGATCTAGTCGGCAATGAACTTTCTTCGCCATTTTTTTTGACTTTAATACTGTCTTTCAACGTTATGTTGTG	chrII	635230	635377	TGTTGACGATCGTCAAACAAGGTCTGTCTGTTGAGGACGACAGCCCGTTTGAAGGAAGTTCCTCTTCTGCTGGTCTTCCAAGTCCAAATACGAACACAAACGCAGATTCGACCACTGCCTTCTTACAAGCAGGGCCTTCAGACGGTA
chrI	16313	16460	ACTACCTATAAACACCATTCTTACGGAATTATAATGGAAATAAAACATCAGTACGTGTTGCTGTCGGTGATAGAGGGGTAACAGAACCTTAATTGAAAAATTAGCACAGTGCATAATTTATTAACATGATTGTTTTCTGTGGAAAAT	chrIV	373675	373822	GTTTTTTCCACTCTCAGTCAACAAAATCTTTCGAAGATTTTTCGAGGTTCTTTCTATAGACGGATCCTTAGGTTCTTGCTAACCAACGTGTTGTATATGAAACCCATCTCCAAATTTTGAGCTCTTCCCATCCTTTTGTTTCCTCGG	chrIV	1224704	1224851	TACTGTCGTATAACCAAAGTACAACAATAGCAACAGTTCCTAACATTCTTCCATGGATACGGAAGCATTGGCCAATTATTTGCTACGGCAGCTTAGTTTAGATGCGGAGGAGAATAAGCTAGAAGATCTTCTCCAACGGCAAAATGA	chrII	679437	679584	GGAAAGCACGTTTCCTTACAAATAAATCAGCAGTAATAGTTATAAAAATATATGTATATAAAGTGTGTGAGTGTGTGAGTGTGTGAAAGGATGTTATTAAATAGTATGTTATTATTTCTTGTCGTATCTGGAGTAGTATTTCTTTGA	chrII	639871	640018	TCCGCTGCGACTTTCTTAGCCTCTTCAACTGATGTGATAAGCAAAGAGCCTGGCACTAGAGGAACGCCAGCCTTCTGTGCAATCTGTCTAGCAGAATGTTTTAACCCTAAACCTCTGATAATATCTCCCGAAGGACCAACAAAGGTA
chrI	16426	16573	TAATTTATTAACATGATTGTTTTCTGTGGAAAATAAGAAATTCAGCACCAGTAAAAGACGAGAAATATAGGCACATAAATGCGCTCTTACTCGTATGTTCCAGGATGAAAATGTTTAGGGCATCAAGTATTGCCGAAAGGGCAATAT	chrIV	388760	388907	ATTTTGCAAATGTTCATCAAACTCATTTGAGGTTGCATTACCTGCAAAAGCAAGACCTGCAGATAATGCATTCCTTTTGAGTTGTCGAGCCATTATTACTGGCACTGTAAACAAATTTCTTAACCTATTATTTCTTTGCATAAGTTT	chrIV	1289347	1289494	CACAAGAAAAGAAGACTCCAACTCAAACAGTTGAGTGTTCCATATACATTCTGTTTCAATGATAAATTTAGAGGATTACTGGGAAGATGAAACGCCTGGGCCTGATAGGGAACCGACTAATGAACTAAGAAACGAGGTGGAGGAAAC	chrII	684675	684822	TGCTAGTCAATAAAAACACATAGAAAATAAAAATACAGAAACTACAAAAGGCAAAAAAAATAAAAGAAAAGGTAATAAATTGAATGAATGTAGATATATAAATATCAATAGAAATACGTACGCGGAATTATTTCTCTTTGTAACAAA	chrII	657768	657915	AGCTGAAGAAATAAACGTACATCCCTAACTGTATATTCTACAGTAGAGTGAACCAATGACAGTATGAGTAGGATCCTAGAGAGCGAAAATGAAACAGAAAGTGACGAAAGCTCCATCATATCCACAAATAATGGAACGGCAATGGAA
chrI	16570	16717	TATGCTTTAACACCAGAAAATCCACTGTATACTCGTTACGGGTAAACAAAGCAAAACGCAGTGCGTGATAATGTTTCTAAAATCTCTGCACACTGTTGAAATGCGGCTCTGATACTTTAGCCCTTAGTACCTGACGGTGCCTAAAAT	chrIV	399300	399447	CAAATCACAGTAATAAACTAACAAAACTATATAATAATAATGGACCCACATAATCCAATTGGTATGTTGTTGATATTTTTAGTGTTTGTGGAGGCAATTGAGCTCGGTGCCCCTTTTGGCTTTGCCTCTTTTGCATTTTAGTTCTTT	chrIV	1394982	1395129	GAAAGTGTGAGGAAACAGAATAATAGTGCCTAAAGCCTAACCCAAGCAAGTAAGCAGTTCTTCCACGTCTTATCTATTCAGAGGCTGAAACAATTGAGTGAAAATTTAAAGAGTAGGTGTGGGACATTGGTATGACATATGACGTCT	chrII	686496	686643	AGATTTATCTTGAGAAAAGCAATGAGAGTAGATTGGCGCTTTGACCAGCTTGTAGACGGCAACAACGGACTTGTCTTTAGAATTGGAAAATGACATTAGGAGACTCTCAACTAATATACGTTTACTTCGGCTTATTTTTCCTATTTT	chrII	661763	661910	CACAGTTTCGATAGGTCCTGGAGTACCGGGAACGGTAGGAACGTTAGCTCTTGCTGCCAAGTGTCTGGCAGAGACTTTGTCACCCACAGAGTCAATAACTTCAGCTGGAGGGCCGATCCAAGTGATACCGGCCTTCACTACTTTGTC
chrI	16749	16896	ATGCTTTTTACCTCATCATATAAAGAATAATATTAATTTAAAAGTAAAAATTAGACCTAGGTGGTAATGAGGAATGTGTCCTAATGAATTTATGTAGTTGATGCTTTTGCAGCGTTTTTTTTTTTTTGTATTAATCAAAGTGCACTA	chrIV	403332	403479	TATTTTGGTTGTAAAGCTACTTCTATAAACAACTGCAATATTCCTATTCAGACTTCAGTGGGCTGGGTCAAGTAGGCTTCTATAAATTTTGTAGGTTACTATTAATATAGTAGATCTTAAATTCTCTTTAAGCTTGCCTTCACATAA	chrIV	1430678	1430825	GGGATGGTGGCCCATCGTCTCGCTCCCAGGGAACAAGCTGGCTTGTTTTCGCCTCTCACGCAGCTCTTTCAATTGTCTCCTTTTTTCCTCCAGTTGCTTCAATCGCTCCATCTTAATGTTTCAATCCTTCTTCCTCTTTGGTTGATT	chrII	692051	692198	AAAAAAAGCACAATTTGATGCTCAGAAAGAGCATCAAACTTCACGCAATGACATTGTTACTAACAGTTTAGAAGGTAAGCAGACTACTGAAAAGTTTACGGAAAGACAGGAACGTGTAAAAGAAGAGCTTCGGAAGAGAAAAAATGA	chrII	666974	667121	GATCTTTGGATGCGATAGCATAATGCCGTCGAGCTCAATGGGTGAAATCTTTTCACCACCCCTGTTGATAAGCTCTTTGATTCTGCCTGTAAGGACCAAAAACCCCTCAGGGTCGAAATAACCTTGGTCACCGGTTCTGAAATAGTT
chrI	16884	17031	CAAAGTGCACTACGTGACAAAAATAAAAAGTGGATGAAAACAAAAAAATCACAGATTTTCATAAAAATAACATGGTATTCTTAATCGTATATCGTAATGGATTGTCAAAAATAAAGAGAATATAGTCGGTTCAAACCACTTTGTACG	chrIV	423444	423591	TGATGCCTCAGCAAAAAATTGTGCTAAAAAAAAAAACTGGAAGAAAAGTACACATAAATTGGACATGACGGAGTTTTTTAGTCAGTTCACAGTGTCCCTTCAAGTACGGTAACTATCAAGAGCCTTACCAGTTTCTGTCAAGATATT	chrIV	1469284	1469431	CTCTTTTAGTTGATTTTTCTTACCTTTTCCAAGCTCCCGTTTCTTGTTACCACCTGTAGCATATAGGACAGAAGGACCCAGTTCAGTTCTAGTTTTACAAATAAATACACGAGCGATGTCGGACTCAGAAGTCAATCAAGAAGCTAA	chrII	694797	694944	AAATAAAAGTAGAAAAGCAAATAAAAACAAAACATGGAATAAAAGTAACTTCAAAAAAATTTATCAAGAAAATGGTAGGCTTGAAGAATATAATAATAGTTTTTTAGTTGATTTGAGATGTGATATGACAAATAAAAAATAATGAAA	chrII	678789	678936	GGTCCTGTTCGCCTCCTCTTGAAATTTCTTGTCGAATGCGTACTTCCAGGTCTCATTGAACCGTTGTGAAGAGATCAACAAACCGCTGCTGTTGGTTGGCATTCTCTCTTTCTCATTTATAGTGAACCTTACTGAGTGATCCTGTAA
chrI	17090	17237	TAATAAGTTTGCTTCAAATTAATTGATCAATTAGGATAATAACTCTCAACACCTTTATTATTTATGTTTAGAGAGTTTATGGTCAGATGGTGATTGGTATTGATACTTATACTTTTTTTCTCATTAGTATAATACGCTATATTCCAT	chrIV	455180	455327	TTTTCAAAGTGTGTAAATTCATGCCTAGGGCCTTATCAATAAAATTTGACAATACGTATATGGACCTTTACGATGAATTACCGGAAAGTAAACTCCTTTATGATGAAGAATTTTCATATCTTTTGGATGCAGTAAGGCAAAATGGTG	chrV	39545	39692	TTCTTTCTTGTTGTATTTTTTGCGCTTTTATATACTTTTTATTACTTTTTCCTTTGAATTGCTTGCTTCTGTATCTATACTCAACGTTACTTTCTGGCCATACCATAAGTTCTACACCCGCTGTTGAGAAGCGGGTCACAAAGGAAG	chrII	700222	700369	GATAGATATCCGATAAATGTCAGTAAAGACAAAGAAATCAGTAAAATAAACGTTTCACCCTGGCAGATAGGAAACCCTATCTCCCAGTGATAAACTTTAATTTTTTTTCGTGCATATATATATATACATATATAATATAAAACAAAA	chrII	678951	679098	TGGGAACTGAACGGCTATATCATCGCCCTCCAATCTTGGTATAGTTTTAATTATGGTAGCATGAAGCACATTCTCTAAAGGATCGTGTGCAATAGACTCGGCGTCCACTTTGTAATAGCAGTGATGAGATTTGGCAATATTTTCTGC
chrI	17240	17387	TGAATAGATCTTATTTTTTGGCTGTCTAGATAATAAACATACCGTTTTTAACACACACACACCAATGAGTAGACGTTATTGCGACTGTATGCCCTTTAAGATATTCTGTTCAAAGAGATAAGGTATTTATTCGTTTTCTTGCAATTT	chrIV	458108	458255	TGATTCTTTAGGCAAAAAAATCCGTTTGGAGTAATGAGCGGTTAAACTTGTTCTTGGTGAAGTGTGCAGAGTTTCTAAACTTTAAGTAAATGACACTAAGCCTATATTTTTCGCATTGCTAAAGAAACACTGATACATAATGTGTCT	chrV	43209	43356	GTACAAGGACCAAGGCAAAGGTCAGCAGTAAGCTTAGAGACGATGAAGGTTGATTACGAGCAATTGTGCAAACTCTACGATGACACGTGCCGCACAAAGAATGTGCAGTTCAGTTACGGTACGGCCGGATTCAGAACGCTGGCCAAG	chrII	741817	741964	GAAACAAGATAGTTGAATTGTCAATCATGGCTAAGATAAGTATGAATGTGCCCAGTGTAAAGATCAAAAACATGCCAAAGGTAAGGTTAAAAAGCACTAGAAAGACTGTCTCCACGAAAAACATGCGAAATAGGTTCAATTCATACT	chrII	682168	682315	TAATATTTGTCTATGAAGCTTCGCTATCCTGCTGCAACTGCTGAGCAAGTTGTTGCCGGCGCAATTCTTTGTATCTCTCGTCCTCTGCAGACCCGACCCGCTGCAGAAATTCTTGCCGGGCCAAGAACCCATCCTTGTTGTGCAGCA
chrI	17361	17508	GGTATTTATTCGTTTTCTTGCAATTTCTTCTCATCTATCATTATCATACCAGATTGAATCTTATTTTTTAATTTTTAGTCTATTTGATGACGGCTACTGAATCTTTACATTACTTGAGCTGAGAAGTAAAATTGCATTATTCATATT	chrIV	473152	473299	AATCATGTATGGAGATTTAGGTAATAAATTAGTATTAGAAGCTAAAAGAACAAAACAGCTGTACGCAAGAAGTAATCAAGATGTTAATTTACCCATGTATCATGAAGATATAATACGAAATATTCTGAAAGAAGTTTCAAATTTACG	chrV	47064	47211	ACTAGAAAGACGTTACTATGCCTCTAATACTTCTGCCTCTCTTATCTCTCCTATCAATTGTGGTTAGCCTAGTAGTCACCAAATAGCAAATTACCAATCAACTATGGAAAACCAAGAGAAACCGCTTTCTGTAGACGAGGAGTACGA	chrII	747915	748062	ATTTGAAACAGAAAAAAAGATATAAAAATACCAGCTATAACAAAAATCCATGTAAATAAAATTACTGTATATTTTTTTATGTAATCTAATCAAAAAAAATTCACGTCTAATACTAGTCATAAATGGAGTTGAAGCCATTAACTACTT	chrII	683438	683585	GACTACAAAACCATCAATCACTACTACACCAACTACTGTACTCGTTTCTCCCAACACGCTCAAAAGGAAAAAGGGTGAAGACACCAGCGAGGAACAACTGGAAGCAGAAATCAAACGCGTGGCCCTGAAGGATGCAGACAGCCACTC
chrI	17468	17615	CATTACTTGAGCTGAGAAGTAAAATTGCATTATTCATATTAAACAAAAAAATCAATTTCCCATAAAGACAATAGCTCAACTTCATCACGTCCTTGGTTTTTACCGAGTACATATATTTGATGAATTCTGATTTGAAAATATCAATTT	chrIV	478672	478819	TGCAATACTATATTCCTCTGCTCGATGAAGTATTTGTCAGTGGTTGATATCAACTTTTCTTCATCATTGGATGTACTAGCCATCATATGTACATATATCCTCACACGTCCGAGCTCTTCATCAGTCCTATTCCTACGCTAATTACTA	chrV	51512	51659	AAGGTCTCTGTTGACTTTCCCTGTCATTTTTTTTGTGGACAAAAAGATGCACTTGTGGAAAGAATCACCCTTGTTAATGGATACCCGATTCAAACTTCGAATTAAGTGCAAACCGCAGCCTCAGATTAATGTTAAATTGCCCTCTAA	chrII	757345	757492	GGAAAAACACAAAGAACTGAAAATCAAAATGGCACTAATCACCTGCCTTCTGTTGACTTCTTGTTTCTTATCAAAAGTAGAGTATATTCACGATGTAAATCTAAGATAGCTGTCCTTACTATATAAATATTTGCTGCGGCCCTTTTT	chrII	684909	685056	ACAAAAGAAGAGCTTACAGTAGCCAGTCAAAGTCGCTGTGAAACATACACGGCGTTGTAGTCACAGTATGGAACACAATCTTTCACCTTTACAGCAAGAAGTATTGGACAAATACAAACAGCTTTCTTTAGATCTAAAAGCTCTGGA
chrI	17633	17780	CACTCGCACATTCAAAAGCAGGTATTGGAACGCACAAGAAGCGATCGTCACCTTCCATTGGGGTTAGTAGCAGGATATATATTTCCATTCTATATTCCAGGTTCTCTTTCACAATTTTATTGAATGAAATACCTGAGCTACCAAATC	chrIV	486690	486837	TGAATTATACACAAATTTTAATATAAAAGGGCCACCACTCCTTCAAGAGGTATAAAAATTTGTTCACTCAAATAAAATAGACCGTACAGAAACAAAAAAAAAACTCATTAGACATGTCGTTTGACAGAGAAGAAGACCAAAAATTGA	chrV	101774	101921	AAAACTGATTATTCTGGTTAATAGTGCTTATTCCTCTTAGTGTTCAAGTCCTACTTTCAAATCTTAATTTAAATCATCATTCGAGCGAGCTTTCTATACCAGGACCATACTGATTATTGCAAGGAACTTGAATAAACCAGATTTCAT	chrII	798478	798625	AACATGGCAATGGCAAAAATATAGTCAAATTGATGTAAAGCCATTTTTGCTTAATCTTTGTTTATATTGATTCGATTAGATACGCTCCAGTATTCTCACCTTTGATCTATGTCACTCATTCTATGACAATTCATGTAAAATAACCTC	chrII	691619	691766	CCAGTAATTGAGCCGTACTGACGGTCATAGTCTTCTTGTGACATCCATATTGGCTTCTCTGGTTTGGTTGACATTCTACTTTTCTAAGACGGATAATGGACGACTCCACGTTGTAGTAGTTGTCACATTAATCGGAAAAGTGTCTCA
chrI	17793	17940	CCATCTTTTACACCGGTACTACAACAAACCATACTGAGTCTGAAATTGGACTTCTGCAATGAAAAATTTAAGCCCTGATCTACGCATAATGCCCGCTATAAACCTTATTTTTTATATGGGGGTCTGGCGCTTCGGGAAAAGAGAGGA	chrIV	503435	503582	CCCTAATATAAAGACATGTTCCTGTAAGCACCGAGCTAATAAGTTAAAGATAGGTGAAGAAGATGTCTGATATTTTGGATGAGATTGTCATAGAAGATGTTGTGGCAAATTGCCCCCAGGAGTTTCTGCAATATCATAAATGCATAA	chrV	213109	213256	AGAACCCTCAGCTTATAATCAATAAGGTTGGCTAGTCGGCTGCTATGTGCCACCTGTATTTTGCTCATTAGTTATTTACTTTACTGGAAACCTGTTATACGGATGGTTCTGTTACCCCTTCTACTTTTTTCCCTGTCTTGTTCATTT	chrII	799810	799957	AAAAAATACATGCTGAAATAGTCAAACGAAGAGAGGTGAAGAATAGATAAAGCTGTTGAGAGGCAAGACAATGTTTTCAAGATGATCAGAAAAGGATACGGTCCAATATCTATTTATATTCATTGCCCTACCGTGGTATGTTAAAAA	chrII	692885	693032	GACCATCTCCTATCTTTTACCATTGCTAAGACAAGTAAAAGCTCAACGGCCATTATCAAAACATGAAACAGGGCCCATGGGTTTAATTCTGGCTCCAACTAGAGAGCTAGCTTTACAAATACATGAAGAAGTTACTAAATTCACAGA
chrI	17968	18115	AACATTACGTTTTGTAAATTTATCACAAAAGCCAAATGATGATATCTCTCTTGCAAGTTATCGAACATTGATTGGTAATTTGTTTGAAAATTGTTAATTTATTGAATATTTCTTTTGCAAAAGAAATAGTCTCAGCGAAAGCTGGTT	chrIV	548363	548510	TAGCCATATAACGTATGCGTTTTCCAGAAAGAAGATTCTCGGTTATGCTTTTGGATAAAACTTTTCCTACTGTTCTTTTGAACTGGATTTGAATTTTATATCGATCATCTTGCCATGTAATAATAGATGTCCAAAAATTTCATCTGC	chrV	214663	214810	ATTGGATTTCCCTACCCCGGAATCACCGATCAGTACAATTTTAAATAGTAGGTCGTAATCATACCCGTAGTCCTCGCTGCTCATTGTTGAAATCCCCAGACGCCGTCAGAATCCCTTTGCTGGCCTAAACAAAGTGCCTTGTAATAA	chrIII	9154	9301	TGTCATCACACCTTTATGAGAAGCGAATTTTTTTTTTTTTTTGGTTTAAATATATATATATACATATATATAGATATAGATATACACATGTATAGATGTATTCTAGTTATGCTTATACCTAGAACTGATCAGACCAGATCATACCTG	chrII	699611	699758	CTATTGCTGGAGTTGTTATAAATGGGTATCATGATCTTGCGGGGTGGAAGGTCCGGTTGTATGTTCATTGGGAGCTCTCTATTCGGTATTCCAGCCAAGTACTTGCTTTTCTTTCTTGGAGCGTCAACGCATGTAGCCGTGAGGCCC
chrI	18144	18291	TTGTAAATACGCTTTTTGCATAAAAATACTTTGCCGTTTCCCACCCTTGCATATTCACTTACTCCCCCCTTCATATACTCTATGTAATGATGATTAAGCTTTGGCCGCTAAGTCTCTCAATTAGTGTTGATTTTGGTTTTATTCATA	chrIV	565865	566012	CCCTAAAATAAGCAATAGATCTTCACATATATCGTTATCATCCCCTTTCTTCCCTGTTTCAATGCAAGCTAAAATTATATATGCTCTGAGCGCAATTTCTGCGTTGATTCCGTTAGGATCATCACTATTAGCACCTATAGAAGACCC	chrV	225103	225250	TAGCTTTCTGATGGTTTTACCGGCAGCGGCTTTCTTAGCCTCTCTTTCAGCTTTCTTAGCATCTCTCTTGGCCTTTGACGCAGATACTGGTGGCATATTTGGTTCTGTCAAGTTACTGTTTGTAGCACTGAGGGGAAGAAAACAATT	chrIII	28231	28378	ATAGATTCCATTGTTCCAACGTTGAATCACTGGATACAGAACGAAAATTTGACTTTCGACGTGGTGATGATTGGCTGCTTAACAGAAAATCAGTTTATTTACCCAATTTTAACCCAATTGCCATTGGATAGATTGATCTCCAAACCA	chrII	702557	702704	AGTTGCTTAGGTATATATGACTGGCTACAGATCAGTAGCCAGCCCAAACCTCGCTGTATGTAGTCTTGCCCTTTGTCTCGGGTACACGCTTGTACACATATGTAGCAAACATGGCAGCGATGGCGGCGAAGATCGCAAATACGTAGC
chrI	18296	18443	CTTCTTTAGTGAAGTATTGATCAATTACGTGAGTCAGCTTTTTGAAAACCCCATTTGGAAGGAATTAGGAAATTATTTTGCTTACTACGACCACTAATTTACCGCCATTTCTGGGCCTTTTTATTGACTATTTTGACCATGTGCTCG	chrIV	568622	568769	AGGATTTTTTGGGGGCTTGTACGAATCAGGAACTTTGACGGAGTCTATTATTATATCATTAGCTTTATTATCATTTTTCATTTTTTTTATGCTTTTCCTCCTTTAAAACAAGACGCTTTATTCTCTATATTCTTCCTTGTACATATT	chrV	229673	229820	GAAAGATGTTCAAGAGTGGTAAGCTAATGTCAGCGCAGTAGCCCATCCCACAATAACAGAGTGTGTAAGAAAGAGAGACGAGAGAGAGCACAGGGCCCCCTTTTCCCCCACCAACAAACAAATGCAAGACGACCCCGAAAATTCGAA	chrIII	41273	41420	AGGGAAGTTAGTAGATTGACGACGTAAATCTGTGATGAGATGAAAAAAAAAGATTAGCATCTATATAAGAAAGTACATAACCTCCATTTAAGTTGAAAAAAATTTGTATGTAATGTCTTTTCTTCCTCTTTTCTTTATTTCATTCTC	chrII	703244	703391	CGCGGTTGTGCCCATGGCTACGCTGCCAATCCTGAATTTCTTGCTTCGCTTGTTGGTACGTTCCTGGACGCAACTTGAACAGAGCAGTTTCAGCTTCCGAGACGAATCCGTGGCTCACCAGCCACCTTGGAGATTCGTCCACTTTGA
chrI	18485	18632	TAATGATTGTTGAAAATAAAGGCATAAGAGATATTCCACCTAAAATTCAAGTTATTGACTTTATTATCAGGATCTTAGTATCCTTTTTTGGTAAGTCATATTCAATGAACTAGGTCTCGCAAACTTTTTGTTCGAAAAGCGGTAGTG	chrIV	579387	579534	ACAATTTCTTTCTCATTAATATTTATTCTAAACGGTTAACCACTAAATCAATCAACAACAATCAGTCAAAATGGGTCGTATGCACAGTGCCGTATGTTTATTAACACCATAGCGAGATATTAATGCAAAAGTTGCATTGAATAGTTC	chrV	250614	250761	ACTTTACGGAGCCTAAGGTAACAAGTGAAGTTTGGATAGCAGTTTTATTCCCATTTTTATCTGCAGTATAGGGAACTTGGAATCACCTTTTGAAAGAAGAGAAATGCCTGGATTTACAGCTCCAACAAGAAGGCAGGTGTTGTCTTT	chrIII	43469	43616	TCAAAATACGCGAACTCAGCAAATCCAAGCATGCAATTGGACCCCCTTCTTTTTGGTACATGCCTTGTTGCTATGTTATTGTTTTAAGATTACTAGTCTAGTATAACAGAAAGTTTTTTTTGTTCCTAATATTATCTTTATCTATAT	chrII	703464	703611	GTACTTGAGTGCCAAGGTTTGGGTCAGCAGGATACCTAGATTGATAGAAACCTGATTCATAGATCCCATAGCGCCTCTCCACTCCACGGGGGCAATCTCGTTGATAAATAAGGGTGTGATCACAATGGCGGTGCCGCAGGACATGCC
chrI	18650	18797	GGATATATGGCATAAACCGTACAACACTAGCCCATTTTTTTGGAAGTAGTGAGGGCAGCTAGACTGTATGATGAATATTCGCCTGCATACTGAGTTTTTTGGTCCTTTTTTTTATGTGGCTGGCCTTACGATATGATGCACAATTCA	chrIV	602773	602920	TAAGAAGGATGCTATTGTATCATCCAGTTTTGTATCATCGTTTGTGTTAACCAGTTTAGCAAATAATTTAGAGTATTCTATTACATCCTTCGACATACTCACCCTTGTGACTTGTTCTTTTCTCCCTATTTCTTCTTCATCACCAAC	chrV	271719	271866	GACATTCAACGACGGTACACACGGTAGGAGACGTCAATTTCGGCTGAGATGAGTAGGGCTAGCAAGATAACGTTTGCAGCTTCCTGTCTGATAACGGCAGCGACGGTAGTGGGCGTGCATTATGTGCAAGAAATGGAAAGGGAAACT	chrIII	73241	73388	TACACAAAAGGGTTCTATTCACGTCAGTGTTGACGATAAAAGATACCTCAATGAAGATAGAGGCATTGTGCCTGGTGACTGTCTCCAAGAATACGACTGATGAAAATAATATTGACGTTCGCATTTAATCTATACCTATAATTCTGT	chrII	708353	708500	TACAATCCCTGCGTTAAATTCCTTTTCCAAGCATTGCAGTAATGTATTTCCTCTTCTGGCTAGCTCTACAGGTGTCCTGCTTCTGAAGTAAAAGTCTAATTCGAATAGGGGACAATCTCTAATTTCATCACGCACTAATTCGTATAC
chrI	18790	18937	CAATTCATAATTTGGAAGAAGGGCAGAACAATTGCATCTGTGCTTGGCTCTCAAGAACGGTGTTTGGTGCATCAAAAGTTTTCGACTGCTTATTTGGTCGGAAATATAAAAACTCGATCCTCTTATCTAAGCAGTATACATTCTTCT	chrIV	603931	604078	TTGAGACTGTTGTAAAATATATATGCAAAATAAAAAAGCATTTTAACGAAGAGTATATACCTACTATTAGACATTAATGACTACAGATAATCATCAGAATGATTCTGTTTTGGATCAACAATCAGGCGAACGAACAATTGATGAGAG	chrV	326932	327079	GATTTTATTAAGCCTGGAGCTGGCACCTCCATTGCTAAACTTCTTCTGTCTCCTTTCCCTTAGTAACCTGCGCTTTTCCGCCTCTGTTAATTCAGACATATTTCCTAGAGCTACGTTGCTGATGCTACAAACATGGAAGAGCTCATT	chrIII	75533	75680	CGGAAGAGCATTGACAAATATTGATTAATAATCAAGTAACACTCGCAGACATTGTTATTTCAGAAGTAAAAATATCGCAGAACAAGTTGGTTAAACTGAATGCTTCAGTCATTCTAATGCTAATTACACCTTAACAAAATTAAAAAT	chrII	717037	717184	GATGTTTGATTCAATCATGACACCGGTAATGGCGTTTTCACCGTTAGCGATTTGCTCACAAACAACGTCATTGACCTTTGGTTGGTTTCTGAAATCCTTATTGGAGTTACCGTGAGAGTAGTCAATCATTAGACCGTTGGAACCGGC
chrI	18978	19125	TTTTCATCCTTAACTTTTGCATGGCTCTGAACTAGTCAGATAGTTGCCCTTTTCAGCAAACCTCTTATTATTGAAAGCATGGTGTACATCCGTTATACTATTATATTATAAGAAATTGGGATGCCAATTTTTTTGCTTTTGTTTTGC	chrIV	621952	622099	CTATCAAAGGACTTTTAAAATTCATAAATTAATAGTTCGTCCGTTGCCCTCTTGAATATAATAGAGATAGAGTTTAATACTTGCTTTTTACCTTTGCTTTTTTTTTGTATATCTCCATCTCAGCCCTAGGTAAGGATAGATACGAAG	chrV	347587	347734	GTTTTGCACTGTGAGGTATGCTCATTGTGAATTTCAAAAACTTAATAGAAGCGGTACAGCACGAAGCAACCTCCCTAGCGTGTACACCTACAAATTGAAGGTACCTTAGTTATATCCGAGAACAATAGAACTGCTTGATATTCCATC	chrIII	79057	79204	ATGTAAATTTGGATACAACAGCGTAGAATAGCATAATAGAGTGTGCAATAAACGTGTATAGGCTTGATAATAGTGCTGACGTAAATTACCAGAACTACTGCAGTATGACTGTGGCGAATACCGAGACCCATTCTGCTGCTAAACCAT	chrII	721655	721802	CTTTAGATGGGACCAGGTACAACAACCATTACCAGGCGAAGGTAACATTCTGCCTCCAGGAGTCAGCTTACCAAACGATGGTGGTCGGAAATCGAAAAGCGCCGATGTAGCTGCAGGGCTACACAAGCAAACCGGTGTAGATCCGGA
chrI	19164	19311	TAGCAGGATATTATACCGTTGGTAAAACTTAAGGATTTTATGAACAATAGCTTCAAGTACAGCATTCATAGAACCAACTACTAAGGATGAAACTAGTATGTTTTTGTCAAAATATTTTCTTGACCTTGCTGTAACATCAAGATCTGT	chrIV	664825	664972	CATTTGCATTTTGTGGTGAGCTGAAGCTAGTCACTCTCTGCGCGTACTTAACATCGTCTTCAACAACATTAACGATAGAATCCATATTTCGAAATGTTTCGAAGACAAATCCCTTTCTTTTACAATCACTGTATGCTGACTTTTGTT	chrV	382124	382271	AGTGTTTTTCGTCCCTCAGTTTTTATGCTGCTAAGGCAGGATTTTGGTAATATACAGAAACGAGAAGAAGGATCCTTGCGGGGTCTTGCCTATTCTTTTTTGTTGACTAATAAAATCAATACCAAACCTGACAACAAATAAAATGAA	chrIII	82100	82247	GAATGACAGTATTTTATTTTTACGATCTACGCTTTTTGAAATAATGGTTTTACCAAATGGAGACGGTAGAAGTTTAATTAAATTCAATAAGAAAACAGGATCTACTAAAACGCTGACCAAGCTTGCTACAGAAATCCAAATTATTTT	chrII	722736	722883	GCTATGGGTCAAGGTATGGTTTCCACCGACATATCGTTCACCGTACCTGTTGGTACCTACGGTCGTATTGCGCCAAGGTCAGGCCTGGCAGTGAAAAACGGTATCCAAACCGGTGCTGGTGTTGTCGACAGAGATTACACCGGTGAA
chrI	19338	19485	AACAAAGCTGATATGAGAAAAATACGTAATTGCTCCACATAATACGTGGGTCAGACATAAAGGTAGAATACTTGATACAGAAGAGATTATTCGGTACTCTTGATGGCGTGCTTGAACTGGTGCCTCTTAACAACCGGTAATATAGTC	chrIV	666705	666852	CCTCCAAAACAGGACGCCACGAATGAGCCCGCCATGCTAACTGGCAAAGAAATTACGGCACCCATGGTAGATTGTTGTACTTTGTGATGGGTATTTTGATATGAAGTAAATCTGTTGTTTGATTATAAACTTCGTTTTGGGGGCATA	chrV	401064	401211	TGTGGTTTGACGCACATTCTGTGTTAATAGTGTAGCAGAAGGGTATTCTACAATCTCCGCGAACCTAAGTATGTCTGCTGTTGAAATTTCCCCTGACGTGTTGGTGTATAAGTCTCCATTAACGGAGCAATCGACAGAATACGCTAG	chrIII	82264	82411	TGGACAAATAAAAAAAAGGGAGGGATAATCGATCCCCAAATGGACAATACGATGTAACACCGTTATATAATTAATAAATGTATATATGTAACTATTTTTTGAAAAAAATAAAATGGTAATTTATTAAATATTTGGACCGGTCAACAA	chrII	725048	725195	ATTAGTGGATCCTCAAGGTAAGCTTTGGTTCCAGTCTTATAGTCCTTCCAACGAATCGAGCGGATCATCATCATCCCGCCGGCATCATGGACACCACATTCATCCCAGAAGACATTTACAACATCACTCCAGGGTCCGTACAGCTAA
chrI	19511	19658	TAGCAAGTGTTTTACCTACGTGGCAGTAAGAGTAGCTCTATGGTTGTGTAATAGTGGTGCTTATTCCTAATGCTCTGAAGTCTGAAGCGGTACAGTTGGTCTGGTCTATATCATGGTCAAAGGAGCAAACATATCTTCTGAAGTGAC	chrIV	670942	671089	GAGTGATATGTTGTGGGAGATAGGCCTGGCAAGGAAAATCCTTTAGTTAAAGTTGCATAGCAATAAATCAGCAACCAAACACCTCGTTTCATTACCGATTATTAATTATCAATATGTGTACTAATATAATTGTCAAAATTTATGATG	chrV	502808	502955	CTACTCAGGGGCGCTTTTTCTGCCTCTTTCTCGTTAAGAGCCTTCCTTATTAGTTCAAAATATTCCTTGGGCAGGTCTTCATTCATTTTAGCGGAAAAATAGTGTCGTTATGTCTCTGCTTGTCGTCCTGTTTGAACTGCATAAAAT	chrIII	109010	109157	TCCTAAAAAGCAGCCCACACAAGAAAGTAGATATAATGTAGGACACCCAGCTTGTCCATAATTGCTAATAGCATACTCAGGATAACATATATTAATGACGACTCGTTTGCTCCAACTCACTCGTCCTCATTACAGATTATTATCCCT	chrII	735099	735246	TGTCCCACGCACCATTGGCACCAGATCAGCCAGTACTTGCCGGCATCGGGGGTCCAGTCCTGCATCCCTACTTCATATATTTGTCCAATTTGGCCTTTGTCTTTCAGCTCAGCCAATTCAACGTGCATTTGCTCGATAAAAGGCTTT
chrI	19702	19849	AATAACCACAAGGAATTGCACCCATGTACACAGTTTTTCCCGGAAATTGGGAAACCAGTACGAACATATATCAATTACTTTTACATTATCTTGATTGGAAAACTGGCACAATTGACTGTGACGTTAGTAGTATGTTGTTCTTCTCTA	chrIV	685535	685682	GCTATATTCCTCATTATTCGTTTGTTTTTGGAATGTTTGTAGCAACTTCTTTCTTTCGGAATTCTTCAAATTACTTAAAGCTTTTATGTGAGGCTCCTTCTTAAACATAGCTGTACTAATCCTGCGCTACACTAATCTATTGAGTCG	chrV	562689	562836	ATGCTTTCATTTCCTTGGCGTATGTTACTGACTAGTTTCCTGGCTTAAAATAGGAGAATTCATCCTCTTAGTTATTTTCTTGGTGGACCACGTGCCTTGCTTAAAGCAGGGCGCTGCCGTTGTTGCAACAGCATTTTCAGACTTTCC	chrIII	112205	112352	CGAATTGGAAGCTGGAGAAAAATCAGAAGAATTCCGTCCATTCATCAGAAGATTACCAGAGTTCAAATTCTGGTATAACAGCATTAGAGCCACTGTCATTTCCCTCTTGTTGTCGCTATTTTCAATCTTCGATATTCCAGTATTTTG	chrII	735260	735407	GTCTATCTTAGCGGCGTGCTTGTGAAGCATGGTCTTGCTTACACGTCCAATCCCCGCACCAATGTCTACAGCGTACTTCACGTTGTTCTCCTGAGGCAGCATCCTCGACTTCAGTTTACGCAGGAAGTTATTGGATCCCAGGACATC
chrI	19934	20081	AGAAACTAAAACGTACCCTGTCATTTCCTGAGTCCCCTTTCAACTTAGTGTGAAAGCCGAACAATTATAATCCTCGGTAGACAACAGATTTATTGTACTAAAGTTACTCTTCCTGTTATCTTCCTTGATTTTACTGTTATAGCAATG	chrIV	709458	709605	GCAAATCAGCTGAGCACCCCACTTTCAAAAACATTGTAAGATATTTGAGGGAAATCGCCTCTGGCCCGTTTATTCACTGAAGAATTAATTATGTGCAGTAGTATAAATGAAGGTCCGTATAATTCGCCCACTTTTGGAAAATCATTA	chrVI	58546	58693	GCCTCTCCGTGAAGATATTGGTAAAAAGATAGGTGTCGTCGATTATAGCCACCAGCTTTTACAAAAGATACCACCAGCTTGTGAATAGTTTTTAAGAAAGTCGCTTTAAAAGGACTACCTACCCCAGATCAGAAACAAAAGCAGATC	chrIII	113972	114119	ACTCAGTACTTCAAAAATCACAGTGAGCAACTTGACAAACCAACAGATATAGGCTGTGTCTTAAAATATACCATCCAATACCTTGATGAACTTTTCAAAGATGACTAAAATAAGTGAAATTTCAACATTAACTTCGAATTTTTTTCT	chrII	735773	735920	CCAAATATCTTTTATGCTCTCCCCCATGGTCCTGCTCCATGCAGTGCCATCATCCGTCACAACTAGCTTGCGGTTCCTGGTCTCCCCAGGTACCACTTCTTTTCTATCCACCAGGTCCTGTACCTGATGATCTTGTTTCAACCATGT
chrI	20088	20235	GCAATCAGGAGAGCCGCCGTATGGAATAGCATACCAAGTCATAAAATCGTCAACCTATTAACGGGGTTCAGGTTCTTTTTCAGCGTAGTAGCCCTTTAACAAGCGCTGACAAAGTTGACACTCAGAGAAAATTCAGGATTTATTGTA	chrIV	730517	730664	TAAATTAATAGATGATTTTAACAATTCAAGAGGCATTAAAACTTGGGCAAAGGAGTAATAATGTCTAATACCGAGGAATTGATCCAAAACTCAATAGGTTTTCTCCAGAAAACTTTTAAAGCACTCCCAGTTTCGTTTGACTCCATT	chrVI	153051	153198	CTTCCACACTCACCGTTCGGGACCCTACGGTCTGTTGTTGTTCTGATCCCATAGCCATTTGATTTCCACTCATCCTTATAGACTTAATTGAAGACTTAGCTCGCAACTCCTGGCAGTTATAAGCTCTTGGGACCCTTGACTCGAATT	chrIII	115781	115928	GTCCTTTGCTTCCCATTTTATATGGAAGAAACAAATCAGTACAAAATGCTTGGTCATGTCATAAGCTTCATCGATTTATTGACTTCCCAACTCCTTCGGCTAATATGAATTTTTTTTTCTTTATAAGAGTTTGCTATGGAACTGTCT	chrII	739950	740097	ACGTGTTGCACAATTGCCACCAATATCATTTGAGACATTTGACTCCAAAGTGTCTGCAGCTGCTGCCAGTACTAGTAAGTCTGCTGAAAAGGAGAAACCTGTTACCAAAAAGGAGTTGAAAAGAAGGGAAAAGCAAGCATTGCTCGA
chrI	20303	20450	AAGCCAGGAAGGCTGAAAAATCCCAAAAGGACACAGTAATAAGAAATTGTTGTTGTTGTATGATGCATTTAGAACTCAAAAGACGAGTTTCTGAAAATGCTTACAATACTCCATAGGTAACATGATTTTTTTATTAAAAAAGTATAC	chrIV	734091	734238	GAAATATAATATTGATAAACTTAACACAGGGTGAGAAAGGTGAAGTATGCTACCGACCCCTTATGTAAAATGCGATTACGATAAAGTATATGAGCCTGCTGAGGATAGCTTCCTCATACTGGACTGTTTGGAAAAAGAGCATGATTT	chrVI	184212	184359	TCATTCCCATGCTTACGACCTTTTCAGTCTTTTTATTTCTTTTCTGTTGACTCTCTCTAACTCTCCCTCTCCCCCTCTTCTTCCCATGAAATGTATCACAAGCCGTCTTATTCCTTTGCTTCTTATATTCTTATGTTCCTTCCTTCG	chrIII	116113	116260	TTTTGGAAGAAATGCTAGCTTAACATGAGTGTGATCTCTTCTAGAATTAACTCTTTTGTTTATCCATGTAATCTGTTACCAACACATAAAATGCATTGATAGACCAAATATCAAAAGCGTGCAGGCATCTCTTATCTAACAGTAAGC	chrII	740105	740252	AGAAACTGTTGGAAATTGCCAGGGCTAATATGCTTGAAAACATGCAAAAGAGCCAAGAGGGAAATACTCCCGACCTAAGCAAGCTCTCTTTGCAAGAAAATGAGGAGAACAAGGAAAAGGAAGAACCTAAGAAGGAGGAGCCTGAAC
chrI	20476	20623	CCCTTGAGTGTCCGATGAAGATAAGACTACGAAACAATTTGCGGTAAATTTTTTCTGCTATTGACATTTACACATGCTCCAATCCATTACCCTTTCCATTCTCGTAATAAAACCTCGAACTGTTATTTCATATTTACATCTAGACGG	chrIV	741681	741828	ATCAGAAAGAAAACGATTTCGACCTCCGGTAAAAGATTTTATGGTAAGAAAACACAGTTTGTGTTCCACAGTTCTTAAAAGTGTTTTCACCTTTTACTGTTTTGCGAAACGACTTTTCAGAGGAGGTTATGTCGGTGGTTTAATTTC	chrVI	229089	229236	GGAAAGATGGCGTGTTGGTGCTTGTGGTGGGTGGCTCCTCGGTCGCTTCGTGCGAGTCTACCATAGGGACATCCTTATCCTTTTCAGTGTCGCTCATTATCCTGGCCTTCTATCTACTCTTTGCTTCTCTGCTCTACCCTTCTCTCT	chrIII	132099	132246	CATAATGTTATTAATAGTGTACGACTGAAACAGCCATTCTATTTAAACATATAAAAGTACGATTAGTTGGTGTGGTTATATAAGTCATAAAATAATTATCATATTAAAAAATTGAAAAATAAAAAACTACTCTTTTTTATTTCAATA	chrII	740838	740985	CGAAGGCCAAGGTACCCTGGTCGCTGCAGAGACGAGATCGTTCTTACCTGCCTTCGACAAAAAGGGCGTGCAGACTCAACAGCGTGTTTGGCAAACTGAGAGGTTCGACAAGAAAAGGCTCGATAAGAGAAGTGCCAAGTTCGTCAA
chrI	20642	20789	CAAACAAAAGTAAATAGAAAAGAGCCAGACCTATCGCACCGGGTAGAGCCAGAAAATATTTTAAACTATAGTTGACGTATTCTACGGCTGTTGTTTAGGACAATACTTTTTCCTTCACAGGCTTCGAATTACGCACATGCAGAACTC	chrIV	743907	744054	AGAAAACAAAGGGGAAAAAAGGGAGAAACGAACTATCCTGAAATGCTAAATAATTTCTATCTATAGTAGCTTCACTAGAGGATATATATGATAAACTATATTTCCTTCAATATATAGTTTTTAGCTATTATTTCATTATTGATTTGG	chrVI	229359	229506	GTATCAAATTTGGCGATGAGATGAGCAGATGCTCAAACGCGGCGCTGATGACTGTTGTTGAGGATGCTGTTGGGGCCAGGGTGGCTGCAAGGACGAGAAACATGAGCAATGGCGTCAATTACCGGGAGAAGGAAGTCAATGACCTAA	chrIII	136618	136765	AAACCCTTCTATACACTCACATCTACCAGTGTACGAATTGCATTCAGAAAACTGTTTGCATTCAAAAATAGGTAGCATACAATTAAAACATGGCGGGCATGTATCATTGCCCTTATCTTGTGCAGTTAGACGCGAATTTTTCGAAGA	chrII	741267	741414	CAGCAAAGGAAATAGCTGCTGAAGACTGAAGATGTTGGCGCGCAGTTTGGGTTACAGGTTGATATCGACCAGTCGTATCTTATATAATAAACCCACGGTTAAGTCAGTGGTGTCGTCGTGTCCTGCGGGAACATCGCTTAACTTAAA
chrI	21156	21303	GGATCTTTCTCAGAAAAGCAGCTAATAAATGAGCACAGTACTCAAAAATTACTCATAGTATTATAATTACTTACTTAGTCAATATGGCTGCGCTTTTAAAATGAGTATCTTTTATTTTTTGACAAGGAAGAAAAAGATGCAAGCAAA	chrIV	771757	771904	ATTTACATGGGAAAAAAAAGGAGAGAGGAAAGCAGCAGACATATCTCAAAGCTGGGATACACTCACAATAGCACTGTTGGTACTCATTTCAGGTAATACTCTTGGAAGGTATCCCTTAAATGAACACATCATTTGGCTCAGTAGTGC	chrVII	14167	14314	TACTATTGGGGCTACTTTTGTCCTGTCACTGCGGATTTGCAAACACTCATGCGAATATTTTACTCAATTGAGAGATTTGCTGTCTCCCCCCACTTCGATGGTCCCCACCCCTAAAGTAAAGGAAAGAAGAATTAGCACTGTTTTAGT	chrIII	136781	136928	GGGGTCTTATCTTGTTTTGCAAGTACCACTGAGCAGGATAATAATAGAAATGATAATATACTATAGTAGAGATAACGTCGATGACTTCCCATACTGTAATTGCTTTTAGTTGTGTATTTTTAGTGTGCAAGTTTCTGTAAATCGATT	chrII	744800	744947	TTCAAGTATCTAACTCATGCAAGTTAGGAGTTCCATAGCGGATATTTCACTATGTTTGATCCTCTCGATTTGTACACCCCTGATGACATCCAGGTTGAGGCTTTACAGTTCAATCTAGCAGAGAGAGAGCCAAAAGATCCTTGCTCA
chrI	21272	21419	TTTTGACAAGGAAGAAAAAGATGCAAGCAAAGAGAAATTTACTAAGTACAAGCTCATTTCCAAAAATTCAGTTTGCCTGTAACAATGGGTAGCGATCTTCAACATATGGGATTATGCCTTGAATGAGATTTTTGAACGTAGAGGAAA	chrIV	789146	789293	GGAATGGGTCGGATTAATAGTCTTCAACTGATAAAAACGAAGTAGTTGCTCGTCGCCAATTTGAAACCTATCCATGGTACCAAACTTTTTTTCGCTACTTTATTTCAACAGAAACTTCTTTCCTAGTTTAGCAGCTTTAACGCAGCT	chrVII	36886	37033	TATGTAGACTCATCTTTGAATCCCCTATCCCAACATAAGTCCCGGAATGGAACTCCGTAGTTTTTCTAGACAGCCTGATGGCATACTTGCTAACCCAAGATTGGGAAGGGAGGAAGTATTGGAAGGTGAACATCCGCAAGATGCTAG	chrIII	141718	141865	GATAAAACGTAAAAATCACTTTCAAAATTTTTGACAACTGAAGAGCAAAACGTTTTGAAACCATCTCTTAGTAAACAATCTTCGTGATTCTGATCTCTGGCGAACGTTTTCATTTGATCCAAAGAAATCGACTTAAAAATCTGTTGT	chrII	744960	745107	AAATATTAACGGCTGTAGATGAAGAAGAGAGTGACGACGATGACACCATTATCGATAATCTGGATCTGCCCTCCGTGAAGTATGCTCCGCCAGAAGTTATCCTTTGTATACTAATACTTCTGAAGCCCGATAGACAAGTAAACTTCA
chrI	21496	21643	GTATACAAACGTACTTCAAATAAGCAATGCGAATATACTGCAACTTTTCGGCCTTTGCAACGATTTGTAATGAATCCTTTTGCATCGCTAGAAGGACAAGATAATATTTCTTCTGTTTTTTTTTTACATATGCAACAATTTGAAAGT	chrIV	819096	819243	ATTGTTGTTCATCGGGATCTTTAGTATTTAACCATTCTTCTTTGTAGTGATATTTGTAAGGATCTTCTAGCGATTTTATTGTTTCTTCCCTCATTACCATTCTCTCTTATCTGTACTACGTAGGTCATCACTGTTATTGTTTTTTAT	chrVII	38698	38845	AATAGAATCCTATTTCCTTTGGCTGCTTCAGAGCTGTTGTCGACCCTCTTTGCTTTACGAACAAATTTGCACTAACACCCATTGGGATACACTATGTTGGTCTAATATTTCGCTATTCTTTCACCATATTACAGAAGTATTAGTAAC	chrIII	160002	160149	AATCCCATTAAACTTCTTGCCACCAAAGCCTGATAGAAATTGCGTGAAAATCCCAGTATTAACAATGATACAGATGTTCCTATAAGCCCGCAAGTCAATGTTATTTTTCTGCCATGCTTTTCAGAGAATCTACCCCAGTGGTACGCA	chrII	748432	748579	ACGGCCCAAAAGGCTTGGTCCCTCCATCCCAGTCACAGATAGCCCCGAGTTTTGAGTTTCTAGTGGTTTAAGTAATAATGCAGACCTTGGAGTTAGTTCTAGTGTCTCTAGCGTCTTCAATTCATCAGAATCCTTAAATGTCACTCT
chrI	21656	21803	GATTCCGGTTCCCCATATTCAGATTGGAGAGAAAAACTTTTGGCAACTCATGTTACCAAGTCGAGACGCTTAAAGTTAAGTGTCGGCCAAGACACGCAAAATCTTGTAATCTTTTAACGCTGCTCTTCAAATCACGGACGCAATCAG	chrIV	827248	827395	GTATCAAAATCGAATTTTTCAAATTCTCCATGACTATTTTTAATCTCAGACCTCAGCAATCTCTCAGAAGTATTATTTGCTTCTTCTATTGATTGAAAAATACCCATTGATGAACTCTCATATGCTTTTAATGCTGTAGAAATTTTC	chrVII	55696	55843	TGGGTTGGAAGCTTGTCAAAGAAGATATGGTCAACCGCCTCCTGAGGACCTGTAAGGGAAATGAAGTACACGAAGACGCCAAGGTTGTTACACGCAGCATCGTTCTTTGGGGCGTTTAGCTGGTATTCTGCAGAAACTATTGGATGC	chrIII	205571	205718	TCACTATATTGAAAGTTCTATGTATTTTATTGAATTAAATAAGACTGATTTTGTAGCACGATATCCGCAAGAATGATTCACAACCATTTTAGATGTCTGCAGCTTTTTTTTTTTTGATTTTTTTACTAATTTTAGTGCGATTTTAGA	chrII	748923	749070	TAGTCTCAGCAATCCGTTCTCTTGCATTTTTCCTATGGACGTCTCTGGATGACTTTTCTTCTCTAGCCAAACCTGGATTGGTTTCCCTGGACGAACTCTCACCAGCCTTTTTGTCTTTGATGCCTATGCACGCCAGCAACTTCTCCC
chrI	21810	21957	ACCTAATTTTGGTTTTCTAATATTGAATAGCGAACCATAGGTCGAAAATTTAAGGCCACATAAATCCAGAGCCCGCAACTTGGATAGGTATTTACTTGATTTTTAGTTTGCTTTCAATAGTGTCGTGAAATTATAAAGTACGCCGCA	chrIV	861695	861842	CTCAAATTACCGAAGAGGTTGATAAAGCAATTAGCATCCAATCGGTATCATAATTCGGAAATTAAGGGGGAATCCTCTACATTTGGTGTTTCTTCTTTCCATATATTTTGAATGTTTTTTTCCTATGAAAAGTGTCTTCAGGAATCA	chrVII	84582	84729	GTTTGGTTTGTCTTATCCTTGGATACAAAAGGACCAGATACATTCACGTCTGGTCGGTAGAACATCGGTATCCAGTATAGTGTTCAGCTGTTCCTATAGAGACAAAATTTATAATCTGCGTGTAACAAATATCTGCAGGTTAAAAAA	chrIII	205761	205908	CAGATTTTGAAGCAATCTGATAAAAATTGCAGCATATTATTATAACAATTCTAGTTCACTACAAACAGCACATTATCAAGAAACTTATGTTTGATGGACAGTTTCTTCAAATAATTGAATGCAGTAAAAAATAAAAAAAATAACCAT	chrII	793258	793405	TGAATCCTGTGTTGATGGATGCTGCGTTAGAGATTCTTCAGTGATGGTCGAGGAAGTTACAGGCAGCTGCGAAGCTGTATCTTCTAAAGAACAATTGCTGACCAGCTTTGAAGTTGTTCCAAGCAAATCTGAAGGTCTGCAATCTAT
chrI	22008	22155	GTTCATAACTGGTACCAGCGTAGTACAATTACGATTATCCATGAACATAAAAGTGGTTTAAGTACTATATATCAGTGAAGCTTCAAAGTAAGCAAACGAGATACCAAGATCTTGTAGGACCACGATATATAAGAAGCCTAGTTCCGT	chrIV	868071	868218	AATACGGAGGGACAAGCAAAGAAAAAACAAGGACAGAAACAAAAAATAGGAACAAGAAGTAGCACATTCATAAGCAAGAGAGTACGAAACCTGTTTACACCCCCCGAGACAGTTGCCCTATATCGCTTTTCCCTATCAATAGTTTCT	chrVII	114632	114779	AGCCACGTTCCGAGCCACCTATTGTAAAACATCTATTCAGGTCTTTATCTCTACGGTATTCTATAGCCAAGGTACTCTTTAACCAAAGTATGCTTCAGCAAGCTTTTTCAAATAGATGGGAGTTGAAGACAATGATAAGAAATCGCT	chrIII	206809	206956	AAAAATAAACAAAAAAAAATACATATATAACTATTATTCATGATAGTAAACAGGTGAATTAAGATATTTAGTACAATTGTCTATTACCCCAATAGGCATAATCCTCGAGGAAAAAGTCGTACAATACCCACGAGGGCCATATTGTGC	chrIII	23696	23843	AGTGGAAAAGTTAAACAAAAGTAGTGAAACAATGATACCGACGCTGCTGCGGGAGGCAAGTACACAAGAGCCAGCTAAACTGAAAGCTGAGACTACTTTGAAAGCCGAGGAGCTGATCAAGGACCAGGAAAAGGACTCCAAGGTACG
chrI	22170	22317	AAGAGAGCGACAATGCCTCAGAAATTCTACAGCAACAGAAAGCACAGTGAGTCATTAACTGTTGGAATAAGACTCAACTGCGAGCTATCGACTAGTACTTATATTACTAGTATATTATATACGGTGTGAAAAGACGACATGAAGATT	chrIV	930951	931098	TACAGACACGCACATATATATATATATATATATATCCCCATAGGTATTTATATATACAAAAGAATCCTCGTGTGTTTGTGTGTGCAATAGCTAGTTTTGCGCTGCCTCTTATAGTAGACAATATCACTTTTTCAATAAAATAGAACT	chrVII	174244	174391	TAGTAGTTCATCGAGACTGAGCTCCTTGAGAATGGATAAGCTTGACTTTAGATACACATTTTCTTCACCAGTCACCATCTCACATACAAACACCTAATGGCTTACAGCATGGATGGAAATGCAGGTATGTGAACGATAACAATGTTT	chrIII	218781	218928	TTGAAAATTAATAACCGGTCCTCGATTTTGTTACCTTCATGATCTGTGATTTTAATTTCATTCACCGTATCACCGTTTCCTTTCAAAAAATTAATCCTCAACAAATTCTTTTGGAAAGTATCCAAGAGAGATACCAATATTTTCACA	chrIII	33715	33862	GAAGGCGGGCTTGATTAACGATGATTCAGACAAGACAGAGAAGGACAAGGCTGAAGAAATTTCTAGATTGATGCGTAAGGTTACCAAAAAACCAAAGACCAAGCCAAAGGTTACTTTGGTTGTTGCCTCAGGTAGGAACAAAGGTTT
chrI	22334	22481	ATCTAATGGACACTGAAATGCAAAAGTTGATAATGTAACATGAAAATTAAGGACAGCATATTAAACAGAAGAGGAAATAATGGTATTTTTACATAGAGATATGAATTTCCCTTTTTCTTTGTTCCTATATCTCTGATAATAAGTTAT	chrIV	933459	933606	TCAGAAAATACCCAGCTGACCATTAACTGAAGTAGCAAACATCTATGGATAAATATACTGCTTTGATTCACGATGAGAATTTTTCAACTCTTACATTGAATGTCTCGAGATACCCTAAAAGTTTGGCATATTGGGAGAAGTTACTGA	chrVII	174498	174645	TTCTCAAGACTCGAATGGTGGAAGATAACAACAGGACGTTTATTACATGGCATTGCATCAGTATTTATCAGAGACTTATGGGCCCACGAAACCCAAAAATAAGACGAAAAAGAAGAAGAAAGAGTCAAAATCAGACGCTAACTCAGA	chrIII	220002	220149	TTCTTCATCATGGTAATGATTGAATCAAATAAATTGAATTCATCTAGAAAATTGTTCATAGGCATTGTTATTTAGTTATCTTCTTTTTTGATGAATCAATAATTTTATAAGGCTTAGTGTAATTGTTCTCCCGATGATAGTATGAAA	chrIII	36013	36160	GAATTTACCACCTCCACAGGCGGCTGAAAATTGTCCTTCAACTGCCCCAACTGCTGTATCAAGTACATTATCGCCAATACGCTACAATAGATTTCCTTGCAAAACCAATGAAGACGCTGGAACGTTAGATTTGCCTGAACCAAGATT
chrI	22510	22657	TTTTCAACAATGAAATATCAGCAGTTATCAAAGCATTCGCCAAATTTTTATTAATAAAACAAATGTCAGAAATATGGCCGGAATCTAATCTGAAAGTTAAAATAATTCTTACGATATTCTTATCATAAAACCAATGATTAATGTTTA	chrIV	940732	940879	AAAATCGGTACTCGAGTAAGTCTCCATACTCGGAGAAGGATCGAAAACCAACGTGTACGCTGGCTGTGAAGAAAGTGAAGTCATAGGTGCACTCTTGTTCAATAGTTAACTGTGATTACTTTTGTTTATTCTCAAGGCAATCTTAAC	chrVII	228264	228411	GACTTGATGCTGACAGTGACACCTTCTGGGACTTCGATTTGTTGTTCAGTTTGGATGTATTTCATGATTGAACTTCTGGTACGGGCTTCTTGATTTCAGAAGCTTTTTACACACTAATTTAATATCAAAAAATTGAATTGAGTGTAA	chrIII	229091	229238	CCTTTGATCCTTCTCAAACTTTAAATATATGTTGCATGATTAATTGAAAATCATATAGAGTATATCTTAACAGAGGTTCCAACGCTTTAAATCGTATTCTATTCTTTTCCCCCCTTTTATTATAGTTACATCTACTATTTGAGCTTC	chrIII	41451	41598	AAGCTCCCTTTTCAAACCTTATACTTCCGTTAAATAATGCAAATCAAAAACATTGTCGCTGTTCTAGCTACAGTCACTGCTATCAACGCCCAAGTTGGCATTGAACCTAACGCCACTACTCCAAATGCTACGCAGCCAAATGCTACG
chrI	22669	22816	CTGTGCGAGGGCACATACATACAGTGGGACCTCATGAGATCCAGAAAAAAAGCAAAGGAAAGTTCGATCGAAACATTAGCTCTTAGATATTACAGACGTGAGGTATCTCTTCCTTGAAGAGAATCTGGCCCTGATCAAAAACTTTAT	chrIV	946656	946803	TAGATAAGATTACTGATAACATTATTTTAGTATTCAAAAGCGTATTACATATATATAGTCGAGTAAATACTTTTTTTTCAATGGGGAGTGGAAGGGACAGCCGCTCTGACCTGTTATTAACGACAGACAACACGGTACCAAAGTTAT	chrVII	245362	245509	TGAAAAGGTAGTCTTCGTTGGGATTGGGGATAAAAGAATATCTGAATACTGTTGCTGTCCGTGCCATTTACTAGCTTACGGACGCTATCAAATTAACTCAAAAACGCTTCTGTTCATCCGCTTTCCAGAAGATCAACGCTCAAAAGA	chrIII	250125	250272	TATAAACTTATATAAAAACATATACAATAAATGATCTACAAAGGGTAGGAAATAAAAAATAAGGGAGAAAAAAAAATACATGCGTAAGTACATTAAAATTACAGGAAAAATCTTACTTTAGTTCTGATATTTCACCATCGCGATACA	chrIII	47108	47255	ACCTAATGTGTCTTTTCATTAGTGAGAGCCTTGGGGGTAGGCCCTGGTAACGGCTGGTCCGTGCTAGTGGGTGTCTTGGTATGGGAGGGCATGGTAGTTGGTATGAATTTGATGCTTAGCGAAGTTTCTAAGGCCAAAGTCATCCAT
chrI	22802	22949	ATCAAAAACTTTATTTTGATACTGTTCGAAAAGAGAAATAAGGACAACGTTCTAATTTATACAAATATAACCAGTAGGCTTTATCGTAAAATCCTCGAACTTGCTTCTCATCACAGAAGTATAAAAAGTAAAGAGGTCAAGCAAGAA	chrIV	954242	954389	TCAAAAGTGCAATTTTAGTGTTGGATTTAAACGGGAAAAATTGAAATGGCCATCGAAACAATACTTGTAATAAACAAATCAGGCGGACTAATCTATCAGCGGAATTTTACCAACGACGAACAGAAATTGAACAGCAATGAATACTTA	chrVII	277558	277705	ACTTTCCGTGTTCCATTCCGACTATAACAAACAACCAATAAGCTCAACTAATTAAGTAATGTCTGCTCCAGAAGCTCAACAACAAAAGAGAGGTGGTTTCGGTGGCCGTAACAGAGGCCGTCCAAACAGAAGAGGACCAAGAAACAC	chrIII	276662	276809	AAATAAACAAAGGAACAATTCAAAAACGAGAAAGTGAATGAAAAATATAATATCATTTATTGTCTGATAATGCTGCATTTAGAACATACGTACCATCCGCATCAGTGGATATCCAATGATAGTAATTTCGCGAGTTTATCCGTTGCT	chrIII	52944	53091	TGGCTTCAAAGGCTGCTCATTCCCACGCCGACGCCCGCCACGACTTCACTTTTCGACCACATGCTCCTGCAACTGCAATACCTGCAACAGCTGATGAGCTCTGTAAATTCATCTACTTGTTCGGACGCAGAGATCGCCACGCTCAGA
chrI	22971	23118	TCAATTGAAAAGCGAAACGTAATGGAAATTCACCTGCTTTGAATCGTTGTTGAATTCTTATCATCAGTCATTATTTTCCTCTTTTAAAGCTTAAGTCAACCGCATCTAAGTTTAACACTTCGTTCCCGTTTTGAAGTTTATCAAAAT	chrIV	960319	960466	GATAGCGAAGTTGTTCATATCTATTATCACCAGGCCATTCATTAAAAACTTACCGCTAAATTGAAAAAGAGGCGACTGCCAACATACTTGCCCTTTTTTTTTTCGCTATTATTAGTGTCCTTTGATTACAAACTACATCCATTCGAA	chrVII	306487	306634	AGTAGATCGACGTATAAGAGTTCCTTCCCCAGCGTATTCCGCCACCACCCATCGCACATACATAGAATAACAATGTCAGCCACCAGAGCCAATAAAGATATTTTCACACTATTCGACAAGAAGGGTCAAGGCGCCATTGCCAAGGAT	chrIII	307048	307195	ACACTTTTTTCCTTCATATCTGGCTAGAAAAGAGGGATTACATCTCGGAATCAAAGTTTTAATACTGCTACTACGAACTGGTTACAATTCTATTTTTATCATACACGATACTTTGAACATCAACTTCTCTCAATACCATCCGCCTTC	chrIII	58676	58823	ATCGTGGGCAGAGAAGTGAAAAGAAGATGAAACACGTTAGCAGGTCCAGAGTAATCCTGATGTTCTATTACCGATCTAGGATCCCAAAAGATCTTCATAAAACCGAAAAAGATGTTAAGAAATGTTTACACTTGTACTTTTCTTTCT
chrI	23078	23225	AAGTTTAACACTTCGTTCCCGTTTTGAAGTTTATCAAAATTCCAAAATACAGTAGTTAGGTGCTCGTGACAAACCTTTTTCCAAAGTGTCATTAGACTTCATGGAACTACTACACTTCTGGGGAACGAAAAGCTACCATTTGCTCAT	chrIV	979153	979300	AATTTAGACAGGCATAAAACTAGAAATGCTGAAAAAAAAAACGACTTCAAAGGCATATTAGGACGTCCCAAGTAACGAACGGTCTACAATTGACTATTCTATAGAACGCGCTAAAATCTCAGCCAAGGAAAAGAGTTTTCAAATTTA	chrVII	321702	321849	ATTAAAAGTCATCAAGACATCCTCTTTAAGTCAAATCCTGGATCCAGAAACTTAAAAAGTTGTCATATAAAAGTTTAAAATGGTCAAAAGAACAGTCGCCACCAATGGAGACGCGTCTGGCGCTCATAGAGCAAAGAAAATGTCTAA	chrIII	313680	313827	CCTCTATTGCGCTCGGCCGAGATGTCCTACATGCATAAAATAGATTAAAAAAAGGGATCACGATACTCAAATATGCATATAATAACAACAACACACTTTGCGGTAAATAGAAGGATAATATCGTAATCTTTTGCTGGTTTCGATGAT	chrIII	59106	59253	GGCGCAGGCCCCCGTTATCGTTCCAGAAGCGGTAATACCGGTGCTTTGGCAACAAAACTAAGTAATGGGACGCTCTCTGTCAGAGGATTAGTGAAGGACCGAACAGGAAGCGGCAAGATCGCGGGCTGTGTGGAGGCGTTTCTGGAT
chrI	23201	23348	AACGAAAAGCTACCATTTGCTCATCATTGGATAATTTCTTTTTTTTTTTTTGATGCATCCAAACTTGGACCCCTTTTGAATGTCGAGTATGAAGTATCAATTTTAGGGCAAGTAGTTTTACAATAATTTTGGTGCACTTTTACGTCT	chrIV	1002128	1002275	TTGAATATGGCTGAGTGGGCAGTCGTTCAGATGCCCTTTTCAAAATCTTAAGAGAAAATCAGAAAATATAGCTATTATTAAGAGTGACCGCGAGTATGAAACTTTCAGTGTAACCTTTCTTTATTCGAGATAATGCTTAATTACAAG	chrVII	334813	334960	CACTACACTCAGTGATTAAGTACTTAGTAACCGTGATTACGACGTCCCTTGTGATATCTAAGTGGGCTGACAATGAATGTGGATGAAAGAAGCCGGATTGGGGGTAGAGAGAAGGATGCGGGGCCCGGGAAAGGCATTCTTAAGCAG	chrIV	5523	5670	TGTATAGATCTGTCACGCTTGCAACATCGCGACAGGTCGGTATACTAAAATTACAGCATGAATTTCTGATCTATAATCACACTGTTGCAGTTTCCAGAGAGTCAATCATATTAAGTCCTCTGTTTGAATCAATGTTGGCTTTGTTCT	chrIII	63558	63705	TGATAACTTGGTGTATATCCACGCTGGAGGTGGAAGAAACCGATCCATTATGTCAGAGACTGCGAGAAAATGATATTGTAGGAGATCTTTTGCCGGAATTGTGCTTGCAAGATTGCCAGGACTTGTGTGACGGTGATTTGAATAAGG
chrI	23350	23497	GCTGATATTTTTAATACTAGTGCAAAAGAATTCGAAATAAATATAAAAGAACAAGGAGGATTAACATACTTTAAATAACTAATTATCACCATTATTTCAAGTTTCAAGTACTGCGTATGGCATGCACAGCAGATTTCTACTCAAAAA	chrIV	1008949	1009096	ACCAATATCAAAGGGAAGACTGCAGGACAACACAAAAACACAAGAAAAGGAGGACAAAAAATGCAGGTTAAATCGATTAAAATGAGATGGGAGTCTGGTGGTGTTAATTACTGCTATCTATTGTCCGACAGTAAAAATAAAAAATCG	chrVII	405676	405823	TTAGTTAGGAATGTATACATTAACAGTCTATTTTTTTTTGAAACCTTTCTTCACTGAGATACAACAGATAGATACCAACCAGTAAGATTTAAGTAACTCATGGCTGCGCAGAATGCCTTTGAACAAAAAAAGAGGGCAATTTTGAAT	chrIV	21252	21399	GCGAAATTCATGGATTTCTCAAAAACAAAGGTGCAATTACATGTTAAGCACCGAATTTCTATGCGAAACAGGTCCGTCTCATCAGTCATAGCTTTCCAAGTATATAAAACTTGAACGCAAAAGTGCGTCATCGACGCCTTTTTTTGC	chrIII	69376	69523	TCCGGTTTCCAATCGCTGGTGGTGTTGTGATTAGCCTTTCTGTCTGATGACAGGATAGAGTCGACCTCCATTCTGTCTTCTCTGTTATCGTAACCAAATTCTTGCTGTTGATGGTGATCCGATGCCTCCTGGTCCATCGACTGTTGA
chrI	23514	23661	ACTAGATCTTACGTTAGTACTGCTGAAAATGGCAATAATTGTTAAAGCAAAAATTGGCGATGGTTCATTAATTGCTAAACAAAATAGGGCATTTTTCCTCGTTAATGATAAGTACTCATACTTCTGTTTCTATAAGTGTTAGTTGTA	chrIV	1015749	1015896	ATTGCTGCTTGTGGTTTCGCTATTGAGAACTTTCAATATACGTTAAAAAATACTTGGAGTGAAATGAACAAATCTTTTTGTATGTTTCCTTAAGTTATTAAAAAACTCCATGCTGTTTTTTAATAAAAAAAGAAGCAGTTACAGGCG	chrVII	452013	452160	CCAGGGGAACTCCTCTGCCGTCTCGCTCATCACCGTCCTCCTCCTCTTCCTTGATCGCGGGCGTTTTGGACACACTATGCAACGCAGTCATTCTGGTCTCCACTACAACTGTGCTGCCCAGTCCTCCTCACTGGCGCTTCGTACCTA	chrIV	22785	22932	AGACAAATTATCAAACAACAAGTACCGGAGGTGAGCAATGATTCAAAATTCTGCTGGTTATCGATCGCTGAATACTGCATCTCCGATGACCGTGCAGGTGAAGAATCAGAAGAAAATATGCGCCCGTTGTAACAAGTTAGTTATACC	chrIII	70420	70567	TAGGAAAACTAGCTTTGTTAGCCACAGTGATGACACACTCATCAAATAAAGGTTCTTCTAACAGAGGGTTTGACGTAGGGACTGTCATGTCAATGCTAAGTGGTTCTGGCGGCGGGAGCCAAAGTATGGGTGCTTCCGGCCTGGCTG
chrI	23691	23838	GTTGTTTGCAGGATATAAATCAAAAAAAAAAAAAAAAAAAAAAAATTAAATAAATAAATAAAATAAATACAATGATATCGATAACGGTGAAATTCTTTTCATGGATTTTTGTTGCCCAAGAAAATAACAATAACGTTTTCTTTATGA	chrIV	1022335	1022482	GAAAAACAATTGCTGTCGTTTTTTTTTAGTTCAACAAGTTTGGTATGGCAGTTGACAAAAATTCTATTTGGGCTGCAATGAATCAAAGTGTACAAACATCTGGTGAAATCGTTCAAGTTTTATACTGAATAGAAAACAAAAGATAAG	chrVII	502850	502997	CACCAAAATTATTATCAATAAAGCGGCACTTTTAAATTTGGTATTCTTCCCTGGTTGTCAAGCCTTGGTTTCCCTTTATTTGATAGTATGAGCGAAATAAATAATGAAAATCTAGAGCCAACCTCAAGTACAGTAGCTGAGTCTACA	chrIV	26937	27084	ATTTGAGTGCTCCATCTTGAAGCAATCAAAGCCTGATTCTGAAGTTTCTCAACAATTTCCTGGTGTTCATTCATGTAATCGTTCAATTTATCTTCGGCATTTTTCTGAATTTTTTCACTTAGTATTAATTTTTCTTTTAACTCGCTC	chrIII	70568	70715	CTTGGCTTCTCAATTCTTTAAGTCAGGTAACAATTCCCAAGGTCAGGGACAAGGTCAAGGTCAAGGTCAAGGTCAAGGACAAGGTCAAGGTCAAGGTTCTTTTACTGCTTTGGCGTCTTTGGCTTCATCTTTCATGAATTCCAACAA
chrI	23931	24078	ATAATTCATGTCAGCGTATATTTAGCAAAGAAAAGATACACAGATACGTAAAAAGAACGCGAATTTTATTAAATAATTGCCAGCAATAAGGACGCAATGAAGACACTTAAACCACTACCGGCCAGTAAGCTGTTGGCACTGCCAGCA	chrIV	1035477	1035624	AACCCACAATTAGGCTTTGAGAAGAAAGTTAATTTCACTCCAGCATCATGTAACAATACCCTCGAAGTATGTATAGAACAGCGGAACGCTCTCAACATGGTGATATGTTCCTTAAGTTTTATGTCTTACTGAATAATTACGAATTTC	chrVII	505760	505907	AAGATACTCATCACCGGAAATGTTACCTGATTTCTCCTTCGCGACAGAGTTCGTGGAATTATTAGAAAGTGCTGGTGCCCCTGCTGAACCACTGCTCATGGTGTTAAGTTGGTCTTCTATTTTACTCTTAATATTGCGTTATGCGTT	chrIV	27512	27659	ACCATTATCATGTAATTTTTTATTTTCATCTTGAGAAAGTTGCAAATTGCTTTTCAGTATTTCAACTTCAGATCTTAATTTTACTATAGAGTTATTCGATTCGTTAATATCTTTTAGAAATTTATCATTTTCTTGCTGCAAGTTTAG	chrIII	73473	73620	GACTAATTGAGCTTGTACGGTCCAAGACTCAGGGATTTTGCTTGGCAAAGCAGCTTTTATGTAACCATTGTAGTGTTGTAGGTGACCACCCAGGCCCATTGCCTCCAAGGCAACCCACGAGTTGATTTGAGCGGCACCAGAGGTATG
chrI	24060	24207	CTGTTGGCACTGCCAGCATACGTTGAAATTTCTAAAGAAGCTGTACTAGATCCTACCATGCTACTTGCTGGTGTGCTACGAGGCTGTTGCGACATAGTACTCAACCCGGAACTTGTTAGACTCTTGGTGTTGCCAGTTTCGGATACA	chrIV	1039718	1039865	GAAGGAAAAATGGAGGAAGGACCTATCAAAAAGAAACTGAAGTCAGCAGGTCAAGGGAGTGGAAAGACCGATGCCTTTAGAAATTTTGAACAATTTTTTTTCCGCCTTAATACTCTTTACACCTTTTTGATTTGCAGAAAGCATGTT	chrVII	616005	616152	CTCTTAGGGATATCGCTAAGATAAAAGTAGAAGAGAAATATACTTCGAGGCAGGGACAGCCAATTATTTAAATACGTATGTCAAGGTTTTCAAAGAAAGAAAGAGTTAAATAGCAAGATATATTGCATTTATTACGGCATCATCTGT	chrIV	27684	27831	TCCGAAACTAAAATATTTCTTTGAGAAAAAGCTTTACATTTAGTTTTGGCACTAGTCACTTCATTCTTCTCCTTCTTGCTAGCGTTTTTGTTTTGAAAGTCTGTAATTTTTTCTTCTCTAATTTTTTTAATTTCTTTGCGAAACCGG	chrIII	73638	73785	TGCAGCTGCGTACGCTGGGAAGTCAGCCTTTAGCTTTTCAGTTACCTTGTCGTCGGTGAAGAAGATTACAGAACCAAAGGCCTCATCCCTTGCTGAAGCAGGCCTCTTTTGACCGGCAGGGCTTTCTATAGCCTTAGTCACTTCGTC
chrI	24296	24443	TACTGTTTTCGTCTCAGCAGCTCCAGTACTGGTAGTTGTCTCAGCAGCTCCAGTATTGGTTGTTGTCTCACTGGTAGCACTGTTCATTTTAGAGCTGACAGACTGTTCATTCGTAGTCTGTGGCCTCCATGTAGAATAGACCGTAAC	chrIV	1045037	1045184	TCTCCTATTGAAAAAAACTACTTGATGAAGTAGCTGAATATTATTCAAACTGTGAGAATACCACAAATCTTTGGCTACAGATTAAACGCTGACGAAAAATTGGTTTATTTATTTCTATCTACTTATTGTACGACCTCAAATGTTTAC	chrVII	617588	617735	TCGACCTTGATGGCGTACATACCAGCTATACTATGATCTACGCTCAGCCACTTTGCTACCCACGACTTAGTAGGCTTACACATTCCTACGAGGCCCTCGAAAGAAGGCGACGTACATTCCATTGTAGAAACACCTGCCTCTTCAAAA	chrIV	38633	38780	TATACGTCGCTTTGTGTTTCTGCAAAACAAAACAAAACTACAACTACAAAGTACTGCGTTGGATTTCAATCAGTGCTACATTAATTTTTCTCCCTTTTTACTTCGTTTTACGCACAAAAATATACAGATAAATACACTCGAGATAAA	chrIII	76123	76270	TGAGAATCTAGGTCGATCTTGTCTGCCCTGATGAACAGTTTCCAATCCTTGTGCCAGACCTTGTAGCCGACATAAAGTGCAATCAAGATTGGCATAGCCAAGTAGTTTTCGAAAAAGGCTTGTGCATCCAGCTTACCTTCACCAATG
chrI	24458	24605	AGCCGTGGCCGTCGAAACAATGGCAGGTGAAGTAGTTTCGGAACACACACCAGATCCGCAGGAAGTAACAGTAACTAGCGTAGTTTGTTGCTTCGATTCTGTGGTGGAAATAGGACACCATGTTGTGTATTCTGTGGTAACGCCATT	chrIV	1059551	1059698	TCTTGATAGGTATGCAGCGTACCATACATTGAGTAACAATAAGCACTGTTACCAATAAATATAGAGCAAAAAAAGATGGAAAAATCACTAGCGGATCAAATTTCCGATATCGCCATTAAACCGGTCAATAAAGACTTCGATATTGAA	chrVII	717284	717431	TGAAAACAGAGGGCCATCTTAACCGTTTTGCATTCAGTAACCCATACTCAGGATTTAATAAAAGAGGAAAGCAATGTCTCTACTAGGCGCCAGGTCCACTTACCGTTGGTTTTCAATCGCTGCATCAATTCCGACTAAGAATGCTAT	chrIV	48317	48464	AAAGTAGTAGGTACCAATGGTAGTACTAGTGGGTGATAGTAGCAAATTTCTCTATGAAAATGAATTGTTGCTCTGCAATGATGTTAATGTGGACATGACATGAATTTTCGCGATATGTTGATGTAAATAATAACATGATTTTCGTGG	chrIII	79766	79913	CTATGAAGGATTTGCCAGCGACGTTTGGTCTTGCGGTGTAATCCTCTTTGCCCTTTTAACGGGTAGACTACCCTTCGATGAAGAAAACGGTAATGTTAGGGATTTGTTATTGAAAGTCCAAAAGGGCCAGTTTGAAATGCCCAATGA
chrI	24620	24767	TGTAGATACAATGGCTGGAGAAGCAGTCTTAGAGCATACGTCAGATTCACAAGAAGAAATTGTAACTACTGTGGTTTGTTTTGTTGTTTCTGTGGTTTGCTCTGTTGTCCCCTTGGTTTGCTTTGTTGTCTCCGTAGTTTGCTTTGT	chrIV	1067674	1067821	AATCAAAGACTTTGCAGGAACATAAACAAGTGCACTAAAGAAGGTCCAATTTAAATATGCCAGCTAAAAAAAGGACTAGAAAGACAGTGAAAAAAACCGTATCATTCTCCGATGACACAACATTAACAACGCACCAAAATCGTGAGA	chrVII	718798	718945	TAAACTTGTCCAATTGCACTGAAACTTGGAGCGTATAAGCTCAGCAATTGCACCAAAACAATATCAGAAAAGGCTTGTATTGCCACTTTCACCTATGAGCGAAGATAAAGCTAAATTAGGGACCACAAGGTCTGCCACGGAATATCG	chrIV	48470	48617	TCGTAAACCATAGGTTTATTTCGTGAATTACTAAGAGAAAGGCATAGAAACAGGACTTGCGAACCCTTTCTGTAATATGTCATAATATTTCAATACACGCACAAAAAAGGTACGTTAATTTCCATGGTAATCGTGTATTTAGTTACA	chrIII	93952	94099	GGCTTGCATGTCAAGATATATGGGACGAGTACCAAAACCTGTGTTTTCTTGATAAGCATGGCTCATTGCAGTGCTACCAGAAGCTACTACAGCATCTGGGGTGGTACCGGATGCACTCGCACGGGCACTAGCCTGTGCCTTTGCAGC
chrI	24806	24953	TGTTGTGGCACCGCTAACAGTAACGGTGGCCGTGGAAACAATCGCAGAGGAGATAGATTCAGTGCACACATGAGATTCGCAGGATGTCACGGTAACCAAAGTGGTTTGTTCGCTCGTTTTTGTAGTGGTAACAGGTGGTAATGAAGA	chrIV	1084491	1084638	CAAACACAAATGGTATTAAAAGGATAGATGAAAAAAAAAAAAAAATTAAAGCCACTAGTAATGATACAATCGTGGTATCACAAGCGCTGAATGAAACAAGTGTGGCTATCTATAGCGGATGCAAGTGGAGAACTTGTGAATCCAAAC	chrVII	738121	738268	AATGTTTTTCCTTCACAAAAACATTTCCTTCGTTCTTTCTTTCAAGTGCCTTCGCGCGATCTGCTGCTGTGGGTGTTGACATATTCGAGATATTTGATTATACCAAGGCAAGCGTTATTTCTTGCCTCTAAAATTGTTAAAGTTCTG	chrIV	50023	50170	CAAAAATGTTGGCGTTTGTCTCGAACATGACACAATACTCCTTGATCGAGGGACATTGCCCGATTAACTATGATTTATACTTTTTACTACAGGTACTCGTTCTCCCTACTATTTCACCAGTATACGGTCGTTTTATGATTCATTTAT	chrIII	94103	94250	TGAATATCGGTATGCGTTTCCAGAGAGAAGTTGTCGTCTAACTTCACGCCTGCTGCAGGAGGGGAATAGAATCTCCTGCTTACCAAACAAGCCCTATATGTGGCCGCTGGAACGTTGTAAACTTGAGATAATCTTGTTATCGATCTT
chrI	24944	25091	TAATGAAGAAGTAATTTCCTGACTTGTTGTTGCACTGGTAACAGGTGGTAATGATGAAGACGAATATGTAGACTTTGGTGATTCAGAAGAGATAGAAGAGGAAGAAGAGGCAGAACTAGCTGAACCCGTTTCGCTCTCAGAAGAACC	chrIV	1105751	1105898	ATAATGCGCCTACAAAAACTTGAAAGGGGTAAATGAGATACGCCTTCCTTGACCAATAATTGAGCTGACGTATCATAATCTTTTTCAATTTTTAGTCGTTCAGTGGTTTTAATACAATGCCCTATTTCTATTGTGTTTTAACATTGT	chrVII	756895	757042	ATGCCAAACTTCTGGATTCTTGAGAATCGTAGGAGCTATACGTCTGATACATGTATGTCGAGGATCGTGAAGGAGTACAAAGTCATACTGAAAACATTGGCCAGTGATGACCCCATAGCGAACCCCTACCGGGGGATAATCGAGTCA	chrIV	57151	57298	AAAATTTGTTGTAGTTGTAGATAGGAGGAGTCCGCGTAGACAGTTATTCAAATTCAATTGAGGAAGAAAAATAGATTTCAAAGAATACTGGGAATTTGTTAATCGAGAAGTGTTTAAATTTCACTCCTAAATCCAAAAGTACCGCCA	chrIII	103095	103242	GATCTGCTTCCTCCTCTGCCACGGCCTCCTCGGCGAGGGGGCCAGTTCCTATCATCGTGGTAGCGGCTGCCACCATAACTCTGATCGTACCGATCATTGAAACGGGAGCCTCGGTCGCGTCTCTGACGACGACTGCCATTACCATTA
chrI	25058	25205	ACTAGCTGAACCCGTTTCGCTCTCAGAAGAACCAGAGGTGGAACTACTGGTTGGAATGACGGATGATTTAGATGATTCAGAGAGTATAGAAGCGGAGGTTGTTGTAGAAGAAATGACAGGGGAAGAAATGAATGAAGAAGAAATGAC	chrIV	1125001	1125148	GAATAATTTAAAGCAAAGGGTTAAGCTGGTGTTGAAATGCTCGAAGAAAATAAACTTGACTTAAAATTTAGACCAAATATTTCACAAATATGATTCAAAACGGAGTGTTTACAGCTATCTGTCCTAAATTTATCCCGTCTCATCATG	chrVII	770487	770634	AGACTGAGTTGGTAGACCTGGTAAGATAGAAGAGGAAGAAGGCTTCTTTATTACCGCAACTAAGAATAAACTTATAGCTTCATGCGAATCTCAAAAAATAGTCATAAGCGGCAAAGAACGAGGCTATATTTCCTCGTTACATTTATT	chrIV	60488	60635	ATATAAAAAAAGGTGTTTTTGAGTTAGTTAGTATTATATATTAATTTTCTTGAGGGGGTGGTATTATTAAAGAATTAAATTCAATATTATTACTATTAATTACACTAAGGTGCCGGGTATTATTGACGTTTTTTTTTTCTTAGTCTC	chrIII	103549	103696	AGTAAATGTTAACCACCATTGCTATTTCCTTGCTAGGTTTGCCAAAGCCGTTGGCGAAGGCAGCACTAGACGGCGAGTCACTTCCGTCTCTTTGTCCACTTCCTCTTCACCATCAAATCGAAGCCTGCAAGTGCCGTCCCTCTTGGT
chrI	25187	25334	GAATGAAGAAGAAATGACTGGAGAAGAAGTGACTAGAGAAGAAGTGACTGAGGAAGAAATGACTAGAGAAGAAGTGTCTGAGGAAGAAATTACTGAGGAGGAAATCACAGAAGTTCCATTGCTAGGATAGAATGGGGTAATAATTGG	chrIV	1135753	1135900	CGTGCAAAAAGGATAGATTTTGAGCTTTAAACTAGATAAGACCCAAAGCATTCGATTACTGCATTTGAGAGGTATTCAACAATACCATTTTAACTCTTAGAAAATATTTCCTTAAGCTGAAAATTTATGAATTCTAACTGCTCTTTG	chrVII	805987	806134	GGCCTAATAACCTCCTTCTGTCTTGAACATTCATTTATTCTGATAACACCTTAATGTGAGTATGTTCCTACTTTTAAGTGGAGTATGTGCTAATCCTTAAAGGAAGTTTTCGTGGCTCAATCAAGCACAACGCCCAAGCTTTTATTT	chrIV	60652	60799	AAGAACTAAGTTATTATTAGAAGGAAAAGGAGGAGGGGAGGCGAGAAAGAATGGTGGAGAATAAATGAAAATCTCCAAGAAAAAATTTCAGCACGATACATATGGATTATACCATGTCACAAAAAAATATTTCGGTTGGAGGTAGAT	chrIII	106239	106386	GCGTTAGATGCCGGTTGAGGTGGTGGAGGTGGAGGCAATGGCGGTTTTAGGTGTGGAGACTTGGGCTTTGGGGGCAGTGGGGGAGTATTCTGCTCCTGCTGGAGCTGCGTATTGGGCTTAGGGGGTAGACTGGGCGCCTGATCTTGT
chrI	25411	25558	TGACAATAATGACAGTTTCATCAGTTGGTTGACCGTTGGTTCCAGTGATGGTGGTCATCTCAGTAGATGTAGAGGTGAAAGTACCGGTCCATGGCTCGGTTGTAGTTGTAACCAAACCTTCACTGGTTGGAGTTCTGATAACAATCA	chrIV	1168723	1168870	ATCTTTTGATCTTCTACAGATTTCAAATTATCAAACGAATACAAAAGAATTCTATCAACAGGCTCTATCTATATATAACAAACGAAAAGCCGTGCTATTCGTGAATCTCAAGGAGTAATCTTGCAAGATATCCCCGAATGTTTCAAT	chrVII	837052	837199	CCAATTTGATGCTAAAACTAGCCCAAAGTGGTTGATGCTGTATCAATTGGTAAAGAATCCTCGATTTTCAGGAGCATCCAACGACGAAGATGAGGATTATTAAGGGCAGAAAGCGAGGCAAGAACAAGAAGCCAACGCTAATTTTAA	chrIV	66416	66563	GTTCTCAGTACGAAAGTTTACGGTTTTTTTTTTCAATTGAGGAACATAAACCAAATAGATATATTATATCAACGTTATGAAACGAGTTACTGGAGTTTTCTTAACACTTTTGAGATTTTCTCAATTTGCATCATCGGTTTTGGTGAT	chrIII	158707	158854	TACAAAAAAGACTTAACGACCACCAACTGACCCAGGCGACGTCATTTTGCTGGGACCAAGACATAATATAGCCCCATACTAAGGGACCTATGAAACGAGCAGAGGCAGAAATACTAATGGTGGCGCCATTGATGACTGATCTACAAC
chrI	25546	25693	TGATAACAATCACGGTTTCGTCAGTTGGTTGACCGTTAGTACCGGTGACGGTGGTCATCTCAGTGGATGTAGAGGTGAAAGTACCAGTCCATGGTTCAGTGGTGGTGCTGATTAGACCTTCACTAGTTGGAGTTCTGATGACAATGA	chrIV	1174167	1174314	GCATGTCATAGCAAAAATCAACGGCAAATAAAGCAAGCACGCAGTTACGATACGTTCAAAGATCTTTCCAAGTTCTGTATCCTTCTAGAACGATTAGTCTAATGCAACTGATATGTCCAACATTCTAAATATAACTTATTTTGGTAT	chrVII	843498	843645	ACTCATTGACCCTTGGGGAACGGCAAATTGTGCAGAAGGCTGATAAAAGCCACCGCCATTATTAGCATTGTTACTAGTATTGTAGAAAGACATCTCGAGAGGGACTAATAGTTGTCTTGCAGTACTTCCCGTCCAATTTGTAGCTGT	chrIV	80963	81110	TTTCATTAATGAAAGAATAAATGCACCGAAACAAAATCATGAATTAATTGTGGTTTCAGAATAATGAAAAATCCATTGGCTGTTCCTGTTCCTATGTGAATGGTTCATCTCTGCCATAATAATTACTATTTTGTTTAAAGAGTCTTT	chrIII	174630	174777	GAGTGCTGAAACAACGATTGACCAACTAAAGATGTTGAAGAGCCCGTGGCTTGAGGATTTAGTTCTCTTAGCTCGCCAGTAATCTGAGAGGAGAGTGTGGAAACTGGACGTTCCTGGGGAATAGAGGACAAGGAAGAAGAAGTAGGG
chrI	25732	25879	TGGTCATTTCAGTGGATGTAGAGGTAAAAGTGTCGTTCCATGGCTGAGTTGTAGTCATGGCAGTAGTGGCTGTTGTTGGTGTTCTGATGACAATGATGGTCTCATCAGTTGGCAAACCGTTGGTACCGGTGACGGTGGTGATTTCAG	chrIV	1178404	1178551	AGTGTTGATCTTTAATTGTACTGTTTCTGCGAAAGCTATCGAGCATTTGGCTGTATTCCACTGTCCATTGTATTTTTAACTCTCCTTTTTATCATTCTGAAACATAGAGCTGTTTTGACAAAATTCAGTTTTTTCTCAATTAGTGCT	chrVII	939877	940024	GCCAGACTCTACCCATTATCCCTTTGTCATCGATGTAAAGCAGATATGAAGGCTTCTAGTAAAGCTATTAAATTAGTACTGGACCATCTGAAGTCCACGGGAAGAGTTCTTGGCTCCGTAGAGTCAGGAAATTCAGCAACAATAAGT	chrIV	91981	92128	CTTTCGAAAGCTGTCCACATAATTGTAGTCACGTTAACGCATTGGATAAATGTGTTTAATATATCGGAAACAATACTAGGTTTAACCATTTTTACATGGGGTAATTCGATTGGTGATTTAGTGTCAAATATTACATTCGTCAAAATA	chrIII	175933	176080	GACTAGAGTTTTCGTTATTCTTACTATAGTGCTCAATTGAAGCTGCATTTTTACTAAGCTTGGAATGTAAGTCCTTGCTTTCTCTCCAGCTAGTATTGTTCTCCACGGATTCCTTCAATTCACGAACGACTTGCTGGTCCAAAGTGT
chrI	26002	26149	TGGTCATTTCAGTGGATGTAGAGGTAAAAGTGTCGTTCCATGGCTGAGTTGTAGTTATGGCAGTAGTGGCTGTTGTTGGTGTTCTGATGACAATGATGGTTTCATCAGTTGGCAAACCGTTGGTACCGGTGACGGTGGTCATTTCAG	chrIV	1196198	1196345	TTTTCTTCCTCCACATTTTTTCTCTTCCTATTTTTTAAATCATTTAATTTGATAGCTTGAACCATATTTGTGAGTTAATTAGCAATCCTATGAAAATGTGGGCCTCATGAACAATCTAAATGATAAAATTATAAGGACATAATAGAT	chrVII	1003782	1003929	GACTAAAGTTGTCTTTAGATCTTTTAATTGCGGAGAATTCTTAATCGATGCAGCTAAAGTCAAACCTGCAGGACCCCCACCTACGATTAATACATCTGTTAACTTTGGAGCTGAAGATTTGGCTGTTGCCAAACCCCTCACCAAAAT	chrIV	99216	99363	CAAAGTAAAAAGAAAATGCCCGTAATTCGACAAGTTTTATAAAGGTTTTACTATTCAATCATGTACATACATCATCAAAAAATAAAAAGACAATGAAGCAATAACGGTAAATATACTTTAGTCTATGTATTGACGTCAAAATTACCT	chrIII	209107	209254	ACGTCTTGACCTTGATAGTCGTGTTCATAGTAGTAATTGAACCAGCTTTTGTAGCGGTCCTTGTCCCCAACGTCGAATGGGAGTTGGTAGTGGCGGGAAATCCGGGCCAAGTGACGGGGTGCGTCTGGTTGATACGTTATATTTTGC
chrI	26222	26369	GATGACAATGATGGTTTCATCAGTTGGCAAACCGTTGGTACCGGTGACGGTGGTCATTTCAGTGGATGTAGAGGTAAAAGTGTCGTTCCATGGCTGAGTTGTAGTCATGGCAGTAGTGGCTGTTGTTGGTGTTCTGATGACAATGAT	chrIV	1198710	1198857	TATATTATTACACGTATCGCAATGGAGCAAGTTAGAGAAATTTCGCTAATGGATCAAAGAGTACTAGCTTTAGTTTTTAGGACATGAAACTGCTCTTACTGAGTAGAAATCAAAGCTTTAACAACTCATCCAGGCTTTCTCGAACAA	chrVII	1059972	1060119	CCTGTCTTTGCCTTTTTGGCAGCCCCCTCTTCGTGCTTAAGGCTCTCGGATTTATGTTTTACTGCCATCTTCCCCTATTATGCTACACTTCCCTTGGTAGATGTGTTTCACCTCATTGGTATCAATTACCTCCTCTACTTAATATCC	chrIV	114255	114402	TATTAATTAAGCGGACGTGCATTATAATTTTAATCATGTGAAAGAAATAATTGTAACTTGAGATACTACTCAACTTTTATAGATACACAATGTTTATCTTGACACACATTCAATTACATTACTTGATTTAATGCCTTTCCAAAATTA	chrIII	209247	209394	ATTTTGCTCTTCCTCGACGTCTTCGTACGAGTATTTGGCGGTAGCGTTAAACGTATAACTCGACTCGGCGCTATTTACACTGTCGCCTTCAAAAGCTTCGAACCTGAAGTTGGGCACAATATCAGCCACCAGTGGGCTTTTCTTCAG
chrI	26338	26485	TGGCTGTTGTTGGTGTTCTGATGACAATGATGGTCTCATCAGTTGGCAAACCATTGGTACCGGTGACGGTGGTGATTTCAGTGGATGTAGAGGTAAAAGTGTCGTTCCATGGCTGAGTTGTAGTCATGGCAGTAGTGGCTGTTGTTG	chrIV	1198977	1199124	GAAAAGAAATGACAGGCAGAGGAGGGACCAGCATGCCTATGAATTCCCAATACCATATATCACTTTGACAGCGTATATCGCAATTGAAATAGAACAACTTTTCATTATTACTTCAGAATTCATTTTAAAGTGATTGCGAACACGGAT	chrVII	1063051	1063198	CTTACCAACCGGTTCGACCGGACGACGGACGAATGGGGTTTTGGTAGCGGAACTGTTGACTTCAACAGTGATGTCTGAGGTTAGGGTAGGTAAAGAAAACATCGTTACTCTTGTTGGTATATGTGAGACAAAACGAAGATTTTATAA	chrIV	116996	117143	CAATAAAAACCAAGATAATAAAATAAAAAAATACTGAAGAAGCCTAACTAGTATAAACTACTTTAACTAATAATGGCAATTTGATATAGAAACAAAGAAACATGATATATTTAGGATATTATACAACGCATTTTCATTTGTTTTACA	chrIII	209940	210087	GAGGTCGCCGACATCCAACCTTGTACCTCTGATGTAGTAGTGTTTGTTTCTTTGTCTGCTCGAGACGTGGGGGGTTAGCAAGTCGATTCTCTCGATCAGCGGCGAAAACAATGGCACTCTAATCTCGACGGCCGTCTTGGCTATCTG
chrI	26492	26639	GATGACAATGATGGTCTCATCAGTTGGCAAACCATTGGTACCGGTGACTGTGGTCAATTCGGTAGAAGTAGAGGTAAAAGTGTCGTTCCATGGCTGAGTTGTAGTCATGGCAGTAGTGGCTGTTGTTGGTGTTCTGATGACAATGAT	chrIV	1202089	1202236	GCAATAAAAGTCGAATAATAGTACAAATACGCAAAAATATGAGTACGGACGTTGCTGCTGCACAAGCCCAAAGTAAAATAGATTTAACAAAAAAAAAAAATGAGGAAATAAATAAGAAGTCTCTAGAGGAAGACGATGAATTTGAAG	chrVII	1064864	1065011	TAACTGCGGCATTGGTTGCGTATTTAGTTAAAGCCGGTCTAGCGGTAGATAAATGACGGTAGATAGTAGACATCATACTGCACTAAATTGAAAATAATCGGCTAAGTTAGCTCTTCTGAGGACACCACTACCAGAAGAGTAAGATCT	chrIV	117164	117311	ATTGACGTTTCGCTCTCAGGTCCACCGTGTTCTCAAAAGATACTTTTAAAACCTAAAACACACGAAATCATATTATGATAATTCAGAATGATAGTGTGGTACTGTGTCAATTGACTGTTCAAGACTGAAGAGGATCTTTGATTTGTT	chrIII	210148	210295	CCAACAAAGGTGTCGTACGAGCACTTGGACGAGTCGTACACAATCCGGACCACGTCGCCTGCCTTCAAGCGGTCCTTGTTCTTTTTACTGATGAGCTTCCTCTTAACGGCCCCGGGATCCAGAGACTCTATTTCTGAGAGGGCCACC
chrI	26677	26824	TGGTCAATTCGGTAGAAGTAGAGGTAAAAGTGTCGTTCCATGGCTGAGTTGTAGTCATGGCAGTAGTGGCTGTTGTTGGTGTTCTGATGACAATGATGGTCTCATCAGTTGGCAAACCATTGGTACCGGTGACTGTGGTCAATTCGG	chrIV	1226681	1226828	ATTCGAAGAGCAGTAAACTATAGCTCGAACGTAACAGAAAGTTTTTTGCTTGCTATAGTTCTTGGCCACAACGCCTCATTCATTCATTTAGAAAGTTTCTCACTCTTTCTTCTTCCTTTTTTAGCTCATTACTTGTGAAAATGAGCT	chrVIII	25423	25570	TTCTCCATGTTGAACTTATACCTGTAACGAGAGGAACTGCCCTGTCTCCTCAATGAGACCATGAACAATGTTTGCCAATTCACCATTTTGGTCACTCTGTCTCAAACCTTTCCTTCAGCGCAGCCTTACTCCTTCAAGAGAAGCCTT	chrIV	132103	132250	AAGAAAAACAAACGAAGAACTGAATAAACACAGCCTGCTTCAAATTATGGAAGGAGCTGTTACACATGGTAATTTTCTTATTTTTTTTGATAGATGGTGGAAAGTGGTAGCGTGGAAGTTGCGGATTATCACGACGTTTTATGGGCT	chrIII	210329	210476	CAGGTGGGTACACGGGGATGGTTTTTCTCTTGGTGGCGGGGACCATGTAGGACCTTGTCCATGATCCAAGCAATCTGACGTTCCTGCTCCACATCGCTATGGTTCTCTCTCCCTTTCAGCAGCTGCTCAGAGGGAAGACTCGATTCT
chrI	26812	26959	TGGTCAATTCGGTAGAAGTAGAGGTAAAAGTGCTGTTCCATGGCTCAGTTGTAGTTATGGCAGTAGTGGCTGTTGTTGGTGTTCTGATTACAATGATGGTTTCGTCAGTTCGTACACCATTGGTGCCAGTGACTGTGGTCAATTCGG	chrIV	1258617	1258764	GTAAGGTTGAAGACACTCTGAACCCGGGGAAGAGTGCATACAAGGTACCGTGCCAAAATTCAAGAGATTAGGGCAGGAATGATGGACAAGCATAAGTATCGTGTGGAGATTCAACAGATGATGTTTGTCTCTGGTGAAATTAACGAC	chrVIII	69648	69795	AGTTATAAAACAGTAAACACAACCTACCAAAAGCAGAAAGAAACCAAAGTAAGAATACAATGCACAACAAGATTGTTAGAATCGCGTCCAGTGCACTCACAGGGGGCAAACTACTCGAGAAGCTAAAACCCTTGACCCGTTGGGAAG	chrIV	167430	167577	TCGAAGCGAGCAAAAAGATGACAGAGTTAAACAGCAATAGAACCAGCGGCTGCAGTACGAATTCCTATTGCAAGTCTTACGGAAGGTTGGTGGGGCCTTATGTTGTTCAAAGTACTTGATTTTGGAAGTATGGTTGTCTGAAATTGT	chrIII	211217	211364	AGCCCGCCCGGAACGGTATCCCGGTGCCCATATCCTGCAACATCAAGTCGCCCTCCAGCTCTCTACTAAGACCGGTCGCAAGCATGCTGGGCGATATATCCAAACCACACCACACATGGTCTCCCTCCTGCGTCAAAATCTCCCCAG
chrI	26947	27094	TGGTCAATTCGGTAGAAGTAGAGGTAAAAGTGCTGTTCCATGGCTCAGTTGTAGTTATGATGGTGCTAGCAGTTGTTGGAGTTCTGATGACAATGACGGTTTCGTCAGTTGGAACGCCGTTGGTACCGGTGACGGTGGTCATTTCAG	chrIV	1277556	1277703	CTACTAACAAATAATGTGCTTTGATTAGCAGGCTCCAACAGAAAAAAAAATAAAATAAAAATAAAAAGTACGCAACACCAACACAGAATATGCCACGATTGACGGTTGGAACGAAGAATATGTTGTATCCTTTGCAAAAAACACTTG	chrVIII	101904	102051	TCTCTGTATCTTGGAGTTCACTCTCAACACTGTCTAATATACCTTGCCACTTTAGATAGACAAGCAGTCAGATCAATTGAGACAACCTTACGAAATCGTTTGGCAAATATCTTGACCTTCTTAGTACAGGGCTGCAGTTTTCCTTGC	chrIV	192532	192679	TATTTAAATGACATTAATAGCAGCGTAAAGAGTCATTTTTTCGTTTGATTAGCAAAACTCTGAACATTAATTACTACACCTATAGACATATCTTTAAACAGTGAAATATTTTTTTCATTTAGTAAACAAGAATTAAACTTTGAATAT	chrIII	211369	211516	CCGGACCCGCACCCGATATCCAGAATGAAACTGCACGGCTGCAGATTCAAAAGCTCCAACGCCCTCAGCGTCATCTTCGCCTGGATATGCTGCACTCTGGTCGAACCCGTGTACTTGTGTGCTTCGCTATCATTATAGAAAATCTCC
chrI	27074	27221	GGTGACGGTGGTCATTTCAGTAGATGTAGAAGTGAAAGTACCGGTCCATGGTTCCGTTGTAGTTATGGTAGTACTGACAGTATAATTTGAAGGGTCTGGAATGGTACAGTTTGGCTGGCTTAGATTGTTGTCAAAAGTATATACGTA	chrIV	1298312	1298459	AAGCTTTTCAGTCAAAATAATACAAAAGGAAATAGATAGAAAAAAAGGAAATAATCAGGCCTCCATATTGGACTCAACTATCCTTCAGTACCGCAAAACTTATTGTGTCCATATATCCTATGTCAGCATACATCGCAATGAAAGGAG	chrVIII	187855	188002	TTCATATTCGATGAGATGAGCTGGAATAGGAGTCCAGTTAATAGGGAAGGGTGTGGCAATTTGCAAGTATGGCGGTGTTGTGTGGTGTATGCGGAATAAAAGAGTTCAAATACAAGTGTCCAAGATGTTTGGTGCAAACTTGCTCTT	chrIV	212605	212752	GGATTTTTTCTTTTAATAATTCCTTAAAATTAACTAACAAGCTGAAGCCCTTACAACAAAGTAAGTCAAACCCAATTCACAAAAAAAAAATCTGTTTTATTTCAGATATGCAGGGTATATACATGGCACAGATAACCTTTTAATGAA	chrIII	211997	212144	GCCAACAAACGGCATTCGGTCACGTACGATAACGTGATCCTGCCACAGGAGTCCATGGAGGTTTCGCCACGGTCGTCTACCACGTCGCTGGTGGAGCCAGTGGAGTCGACTGAAGGAGTGGAGTCGACTGAGGCGGAACGTGTGGCA
chrI	27263	27410	CACACTAATTGGAAGTGTACCCCAGGCAACGGCATTTGAGTAAACAATCTTCATTGGATAATAGAAACCAGCATACATGTAGACAGTCCCTGTAATATTATCAGGGGGACTTCCATTCCATGGCTTGATACCATTGATGGTGAAGTT	chrIV	1303135	1303282	GCTCATTTTTGAACGGCTTTGATAAAACAAGACAAAGCATGTCAAAATTTACTTGGAAGGAGTTGATTCAGCTTGGTTCCCCCAGTAAAGCATACGAGTCCTCCTTAGCATGTATCGCCCACATAGATATGAATGCCTTTTTTGCAC	chrVIII	190451	190598	AACAATGTAGCTTAAGTTTGCGTTCCTGTAGTGGTCACCGCTACGCTAGACAACGACCGCGGTTTTCAAGTGATCTACTGTCGCACATATCATGCCGTTTGGAATAGACAACACCGACTTCACTGTCCTGGCGGGGCTAGTGCTTGC	chrIV	223985	224132	AAATGTGGCAAATAGAACATCTAGAAAAACTAGGGCATTAGGTAAAGTACCCCAGCAGAACTTCACTTTACAACGCAATTGATTCATATCACTGCTCTTTTATATTGTCCTTTTTCTCTTTTAGAGCTTTTCATCCGCATCTTCTAA	chrIII	215303	215450	GAATAGAAGGTAAGCTTCTGCACGAGTCCGCAAACGGAAAGCACCCATTTAGTGAGTTTTTGGAAGGTGTCGCGGTCGACTTTAAAAGACTGAAACCGCTGGGCATGGGCAAGAAGAGGAAACGCGATTCGTCATTGAGCCTTCCTT
chrI	27438	27585	GCACAACATTCGAACGCAATGCTACCACCGACTGATAGAATTGCAGAGTCGTCAACTGTAGCAAACTTGAATGTGTAAGAACCCGTCTGTGGTGGTAAAAAATAACCTGTCATTTCTAGGGTTACGTTTGTTGGGGTAGTATAGAAA	chrIV	1305970	1306117	GACAGTAGTTACAGCGATTTAAAAGCAGTGTCCCTCGTAGGCACCTGTAGTCATTTCATTCGTTTGGATATTTCGCTGTACTGCTTCCTGCATTGTAATCAAGAGAAAGTTTACAACTTAGAGCACTAACTTTGTTTGTAAACATTT	chrVIII	230850	230997	TGAAAAAAAATTCGATCTTACCTTTTTTACGCCATTTTAAGCTACTGTTTCGATACATGAGCGTGGCTGGTACATTGAAGGTGGGCAATCGTCCACTTATCTAAAGACAGCTTATCAGCATGAAATCCAAAACGTGGATTTTCAGGG	chrIV	253336	253483	TAAAGGGCATAAGAGAATATGAAGAATGGCAAAAATCCGTTAGCTTGTTAAGCTCTGAATCGAACATTCCTACTTTAATAGAGAAATTGCAAGGTTTTTCAAAGGATACATTTGAATTGATCAAGACATTTTTAGTAGATTTAACTT	chrIII	216764	216911	GGCTATCATTCAAGGTCTGGCCACTGACGGTGGTCTTTTCATTCCACCAACTATTCCACAAGTGGACCAAGCCACTCTTTTCAATGATTGGTCAAAGCTCTCCTTCCAAGACTTAGCCTTTGCTATCATGAGACTATACATTGCCCA
chrI	27578	27725	ATAGAAACCAAATAAATCAGTACTCCAGTATGCAATTATTGGATTATTAGAACAAGCACCAATTCCTTTGCATCCCCAATTACCATATAAATCTTCTTGAGGACAAGGAAATGTGCCTGATGAACTAACACAAGGAATATTATAATC	chrIV	1311946	1312093	AGCGAGAATAAATTAAAGCAATAATATCAAGTTAGTCGTGGGAATATATGATCCACGCATAATAAGGTTACATTAAGCACTGCTTTATCCTCTATGTCTGCTAAGAAAAGGCCTTCGGGAAACGCAGCATTTGAACTTCCAAAACGG	chrVIII	232035	232182	TTGACGCAAAGTACTTCCCTCTATCAGTTTTGTATCTAACTGCAGAGTAAAGTCGTGTTTTGCTTAGTTAACTTATATACAAGTCAAAGCAAAAAAGATGTCCGATATCAACGAAAAACTCCCAGAGTTACTACAAGACGCTGTCTT	chrIV	256746	256893	TTCTTTAGAAAATTTAGGTAGCTGGTCATTTTTGATGACTTTTGAAATGACCTCCAAATCATTCTCAGTAACTTCCAATGATTCAGACAGTTGTTCAATTTCTTTCTTCAAATTGATACTTGCGGTATGCGGATCTGTTTCTTGATA	chrIII	223628	223775	TCATCATCGGAATCTTGATATGTTGCCGCAGAGCCATCCTGCTTGATTCGCCATGCACTCATGACATGGTTTGCCTTACGCATCTTGGAGTCGGTCTTCAGTAGGTCTAGCATGGCAAACGCTTGTTCCTCGGAGGTAACATGTGCT
chrI	27881	28028	GCATGCCGCTGTAGTCGCAGAGACAACATTAGTTAATCCCAGCAATGTGACGATGGCTAGTAGTAAACAATAATGTGCCAGAGACATTTTTGGGGCTTTTATTGTACAATTGTTCTTTTTAAATTGCAATTTAAAGAGCGTACCTGT	chrIV	1322157	1322304	AAGCAAACAGTGGGCACACGCGAGGAAACCACATTATATTTCGCAAGATGTTTAATAATCATGAAATTGACACCATATTAAGCACTCTCCGCATGGAGGCAGATCCCTCTTTGCATCCTTTATTCGAACAATTTGAGAAATTTTATG	chrVIII	283230	283377	GTACGTCCACCACGAAAGCCGCCACGGAAGCCGCCACGGCCACCTCTATTACCTCCTCTGAAACTCATTATTTTCTTTTGGTTAAAAATTATCCTCAGGTGATCTTTTGGTAGAAGAGAGCAATCAGATACTCTATCGAAAAGGTGC	chrIV	258512	258659	AATTCAATTTAGCATTTTCTTGGACATCATTTAAGTCTGACATTGTGTGCTGTAGAAGACAACTTTTCTAGATGGTATGTTCAATTGCACCACCAGTATTCGAGCTAGTCATCTCTTCATTTTGGAGATGACTTGCTGTAAATCGAT	chrIII	223830	223977	CCTCGAAGGGGTCTGTGGGAATGTCACTCTGCTGGACCGGTTCTGTCTCCTCCTCTGGTTCAACGTACAAGACACCGTCGAGTTCTGTGAGGAAGTCAAATAGACAGACAGATCCGCGGTGGAAAACAGAGTCCATCACTTCCTGGA
chrI	28064	28211	TTTAGTGTCATCGAATTTTATGTAATATATAAGAAGGTAGAATAATTTGGCAGGATAATGTGTTAGCAAAGGAGGAAATCGAATACCTTTAAAAGAGAAAAAATTTTTTAGCTGCTTAAATTTCTGTGTTATACCACCCGATAGATT	chrIV	1339551	1339698	AAATAAAAACGGTTCAAGAAAATGATGTGAACCTGATAGAATAAAGTTGAGGGAGAAAACATATAATTTACTGTGTAACAAGAAGGTTATTAAACATTTCTATTAGGTGCTTCTTCTTTGCCGCATGACAACTTTATTACAGCTCTT	chrVIII	327963	328110	AACGCTGGTTGGGAAGATTGGATATCCCTACAGGAGGAGGAACAGGGGCAGCAGTCGCAGTGGCAGCACTCATTATTTGATACAATATGTGATGTAGTTCGTTATCAATACTCTTCAGGTCAAGATCCTATATCTTGCTGCACCTTT	chrIV	267420	267567	TCTAATTTGAAAGATTTTCAGTTTCAATAAGACATCAATCTTGCCAGTTTGTAATTTTTTGGTATATAGAAATGGTCTTCAAGCATAAGCCTTAAGAAAGATTCGTCCATTGGATGAACCTACAATTTTTTTTGTGTTATGATGTGA	chrIII	226660	226807	ACTCTGGGCGTTGTCTCTTTAGCAAGATACTGCGGTTTCGCAGCTAAGTACGGCTGGGCATGGAACAACATCAGCTTCACCTCTCAACTCACACAAACGCGTTCCTCCAATCTTCTTTTCCGGTTTGCTCCTGCGGGGACTTTCACC
chrI	28267	28414	TTGTCAGGAACAAAGAAGAAAAAGAAAAGTTTTTAAAAAATCTGTGGTCGTGTGTGATGTACCTTTCCTTTACATGCATTAATGCGCTCTGAAATGTGGTACGATATCCTTACAGAGAATATATTTTCTGTATATCGTGCAATGTTG	chrIV	1345095	1345242	ACACACGCACTCTCTTTTTTTAAGGAGCGAAAATTATCTGAACGATTGGTATGAACGGGTGCAAAATTTACTTTAACACCCAAAAAGTATATGCGTATATATATATATTTATCCTTGTTATTTTTGTAAATTGAGCTATGCAACATA	chrVIII	333019	333166	ACTTAAGCTGATGCCGTTGACTGCAAAAGGAAGTAAATAGAAGTCAATAACAATGAATGACTACCATCTCGAGGATACCACGTCTGAACTTGAAGCATTAAGATTGGAGAATGCACAATTAAGAGAGCAGCTTGCCAAGAGAGAAGA	chrIV	271844	271991	CAAATCTGTAGCAAAATGTGTGTTAAAATCGTGATCGTACGAGAATTCTTCCATCATAGCGTATTGTATACGTTATTTAGCAGTAAGCCGTGACTTGTCTAGCCCTGTTGAATGTCTCCTTAGTTGTCTTTGCGTCTTTTAATAGAG	chrIII	228260	228407	TCAATGTAAACACCTCTACAGCCGTCAAGACTAGCAAAGCTCACCTCACAAAACGACATGCCGCGCATAAAGACCAGAAGATCCAAGCCTGCACCTGACGGGTTCGAAAAAATCAAGCCAACCCTCACAGATTTCGAAATCCAACTC
chrI	28457	28604	CCAGGAGGGTCGCCAGAAACTTAAACTAGTTTTAGCGACAGATCCGAAAATTGATAGAGACATTGAAAAAATCACTACTCCGTCCTTTTTAGTGCTTTCTCAATGCATAATTTTGGTGCACGACTAAAAAATTCTAGAACACTATAG	chrIV	1349889	1350036	AGCTGGATAAAACATCCTCAAGTCTGTACGTGGAAGCGTCAGAACTCATACTACCTCCTCAGATCTTGATATCCAGCTTAAACGTTCTTAAAATATAGTTACACCTTACTTCAACAAAGTAATTTCCGATTTCACACCATTCGTCTT	chrVIII	341709	341856	ACTATCTCCAACGGTATGACCATGACCAACGATAATAGGGATACCACAAATACCAACAGTGGCTCTACAAGCAGCAACAATTCACAACCATCTTCGTCTTCCACGCCACCAGCGGCCAGTGGACCCGTAACGGACAGAACCAAAGTC	chrIV	272121	272268	ACCTTATGTCCGCATGTTAAAAGACTATTGTTGCTAAGCTATTTTACACTATCCTTGATCGTTCACAGATTACTCACACATGGTTTTACTTAGACGACAAACAATCCCACACTTTTAACTCCATATACTGTTAAGTACCAGAGATAA	chrIII	231740	231887	GTGAAATAATTCAAAGTTATACATCCCTACGATCTTCCTTACTAGATGCACTAAGGATACCGAAGCCTACCCCTGTCCCTGAGAATGAGGAAGTACCAGGTCCTGAAAATTCTTCATGGATAGAACTCATATCAGAGTCTGAAAGTG
chrI	28768	28915	GACATCGCACGGTATTCCCTGAAAAAGGAGCAGGCAGGTGCTGTATATTTTTTTCGGTTCCTGCCTCTTACATGGCGTCGGTGTATCTTAAATACTAAAGTGAGCTGACTACCCTTTTGAGTGCCCTATGTGACCTCTGATCTCGAA	chrIV	1369629	1369776	CTAAATCACCATGATTTTGGGAGAGGAAAAGAAGAAAAGGTAAAACAACGAATATTTTTCAAATACCTTAGTTACTGAATATCCATAACTACTCGTATAATTGGTGAGAAAATAGTGCATATTTAGTTTACTTTTTGCCTTTGATTG	chrVIII	385137	385284	TGACAGGAAACTCGTTAACTCATACTCGGTATATAAGAGGAAACTTATCTAATGTTTCATTCATTCTTCCTCTTCTGCTTATTCGATGTCTATTGAAAAACTTCAAGTAAACCAGCAATATCGACTTCCATTAAGTAGACAGCGAGC	chrIV	294716	294863	AGGAATCATCATTATTTCCAAAAGTATGCCTAAATATATCCATGTTTAAAGGGTATGTTTAAATCGCAGTCAAGCCGATTGATGAGGTACAACAAAATTTGGGAGTACGATTGCCCGCTGTTTTTGAACTTACTCTCACTTTTTGCT	chrIII	239056	239203	GTGGTTGAAATCCTTGCTGCTCTGCCTGTACTCCTTAGTACTCTGCCAAGTCCACGCTGCACCTTCATCAGGGAAGCAGATTACCTCCAAGGATGTTGATCTTCAGAAAAAATATGAGCCCAGTCCCCCCGCCACACATCGTGGAAT
chrI	28952	29099	GTTGCGGACACTGACGGGATGTGTTGTGAATATTTTAAACCTTAAAAGTATTTATTGGTTAGTTATACTTAATTCTTATACGTCCTTTAAAACCAGTGTGCAGTAAGTCTGTCACACAAAAATATGATTGATGCATTTTCAAAAAAT	chrIV	1385683	1385830	TCGTAAGAGGGCGGATCTACGGGCAGCGGGGTCGCTGTCTCCTTGTATGCATGCTTATTTATATCACTCTTTCCGCTATCCATCATAATCTGTTTTTGTTTATGTGCTTTGAATACTCAACACATAAAATAATATCCAGTTAATTGT	chrVIII	439251	439398	AAGAAGCTGCAGAAGTGCAGTATCTTACAGTAAGAAACAACAGCGACTAGTTTATCAGGTTTACACTGCTCAAGTTATCAAGTTCATAGCATGACAAAGGAAGAAGGTCGTACGTATTTTGAATCTCTCTGCGAGGAGGAACAAAGT	chrIV	305098	305245	TGTTATTTTTGTAAGTCGTAACACGGAACTGTTTGCCTGTTGGAATTTTACGTTACTATTCTCATCGGTATAACTAGCTTATATTCACTTTGGCAATAGGTTAAAAAAAGCTCGTTCATTTTTTTAAAAACAGCAACGATGTCACAC	chrIII	240456	240603	TCTTATCGTTTGGTATATCGAGGCAGTGGCAGGCCCTGGAAGGCATTTACCCCTACCAAAACATCTAGTAACACACGAACTGATCATAGTTTTGCTCACACGCTACCTTGGAGTAAGTTGCTTTAGGTAAACGGGCACTTCTTTCAA
chrI	29189	29336	AACTATATACGCTTTTTTTCTCATGGTTTTTGAAATCATACCTGCCAAGCTTGCTGCACTTGGAAGGCAACTCCGTTTTTCAGAGATTAGATCCTTTTTTTTTTGAAGAAAAGGCAGCCAAGTTACGTCATAGAGAAAACTCCCTAG	chrIV	1398971	1399118	TTCATAAGCAGGTTCTCTTAAGAGAATTAGGGAAACCTATACAATGAATGAAAGTGAGAATAGTCCCCAACATAATGAAGTTACGGTTCCTATGGTAGAGGATACTTCAAGTAATGCTGATATTCCAATGGAGCAAATTCAACGCGA	chrVIII	443722	443869	GATTTAACTATGTTTTGAGGAACCTTGGCTTTATCTTTTATTTGTCGCCTGGTACATAACACTACATTTTATTGTCTAATAAACGTTGAGGAATTTGACAAAAGGATGGAATTCACACCTATAGATCCGCACCAGCACCAAAATGCT	chrIV	319809	319956	TCAATTATTCGATCATATTCGTGTAAATTTGTAGTGCTCAATAAAATTAAGGTTTCTTTACATTGTGCAAAGATAGTTGAAAGCTCGTTGGCAAAATAAAAGTTTTCAATCACTGGAGGCAAAGGATCATTTTTGGCGTTTTGTAAG	chrIII	241589	241736	AAGATGAAGCTAATCTTGGTTTGGAGCCCGGCTTCACAAGATGTATAGGTTCCCAACTTAAAGAAGTGATCCACTTGGAATGACCTCTGAGAGCATCACCTAGACACTGACCGCTTTTTGGGTCCCATAATCTTATGGTATTGTCCA
chrI	29321	29468	GAGAAAACTCCCTAGAGCGCTGCAAACACTTGTTAGTTTGCAGCTTACTTCACGTGTGGCTGGAAAATTGAAAAGTTACAATACGGTAAAAATACTTTGAAGACACTACACTATAACTGCTTGACCAAATTTTTACTCGTGAAAAAT	chrIV	1428896	1429043	ATTTTCACGACCGGCATCGTCCATAACAATTACAAACTTATTCTGCTTGAAGTGTTCTATAGCTTGATCAATTGGTGTAAACATTTTCGACGTTGCCTTTTCTTCTTTTCCTTTCCTTTTTTTTAGCCTTCTGCTTTTTGTTGGAGA	chrVIII	480939	481086	CTTTTTAATAGCTCCAACCCAAGCTATTGCTACAGGTAGAACAAGATATAATGGCCAGTTCGTCACATAACCCTGTCATTCTTTTGAAAAGAATCTTATCGCTCACAGAAAGCTCCCCTTTCATTTTGTGCTTAGATTCTATTGCCC	chrIV	351572	351719	CAGAAAAGAGAAATTCATCAACTGCAAATAAAGAAGATGGTAAATTACTGTGCAAGGAAAATAAACTAGCATTGTTACTACACGGAAGTCAATCTCACAAGAACGCTATTTATCAAACTTTACTAGCAAAAAGGCTGGCCGAATTCG	chrIII	242572	242719	TAGACGTTGACCACTCTATGAGCTTAGGATAGGTACTTGATCTTTCTCTGAGTTGCCAAATGCTATTTCACGGATTTGTATCATCCAAGGGTCTATCAGTAGTTCCACAGCAGTAGCCCTCATAGTGGGGTCTTGAACCAAACACCT
chrI	29448	29595	AATTTTTACTCGTGAAAAATTTGTTCCAGCCGGTCTGTTACTGATATTAAGTTAAGGAATAGTAAACCGTATATTTTTCATCCACGTTTTTGTAGTTTATTTTCGGTTTACTAGCTATGCATTGATTGTCTATCAGAGCATATCAAG	chrIV	1446932	1447079	TGCAAATTATTTAATAATGCATCTTGCAAAACTTCCAGGTCCTGCAAAAATGTCACGACCATAATCTTTAATGGCTTTATAGTTTGTTATGCGCCTTGGCAGCGTGATCCGATCTTACTTGTTAACTGTATATCAGGTATTTCTGTT	chrVIII	483952	484099	CAAATAATCTCGAACTATTCCTATAATATGCAAAATAGTAGGTAGGAACAAGTCGACTCTAGGCAGATAAGGAAGATGTCCGGTAAATGGAGACTAGTGCTGACCGGGATAGGCAATCCAGAGCCTCAGTACGCTGGTACCCGTCAC	chrIV	355374	355521	ATAAAATATACATAAATAGAGGAACTTTACATGTATCCATATACTGAAAAATAGATAAAACAATGAGATAATATTTATTAACTTCTACGTAAATAAAAAGTTACATAAGGATCAACCTTTTTTTCTTTATTTTCTTTTTTTTTTTTA	chrIII	242722	242869	CAAGAAGGCTCTTCCCGCTGCAGTCATTTCGTCTCTATTGGGTAGTTGCGGTATTCGACCTGCAGCAACGTGGTACATGATGGCCCATTCATTATCCAAGTTAGACCAAGGTCGTCTACCTGTGGCCATTTCTAGCACAACACATCC
chrI	29624	29771	ATAAAATTATAGAAATTTTGAGAAAACAATAATGATTGTTTCTACAATGAAAATCAGTTCATGGAATAGTTGCCTTCGCACTACTTTTTCACCAGATTAATGGTGCATCAGAGCTTTCCCTTTTTGTCTTTTTCTTGTTTCCTTTTT	chrIV	1450771	1450918	TTTCTCATGTAATCCTCTAAATCAGACCGGATGTGATTGAACGTTGACTCATCAATTAATAATTCCTGTACATACTACCCATCTTTACTTATATATTCGTTTACCTCTTTGTTCTTTATCTACACATAGTAGTGCTTTTTGTTACCG	chrVIII	488143	488290	TTGCTTCAAACCCAATTTGCCAATCAATTCTCTGGCTTTCTTTTCGTTCTTGTTTAAGACGGTAACGTTGGCGTTTTCTGGGATAGCAGACATTATCAATTGAGTATGTGGGTGTGTGGTTGCTTGTAAGGGTTGCTCCCAGAAGGA	chrIV	373880	374027	GAAGTTAAATGCGAGCAGGAACGTTTATTAGCGCTTTTAAGTCTAACACATATATATAACACTATTTACAAGGTTTGAATAATTTTCTACCTGTCTCTAGTTAAATTTTTTTTGAGGCTTTTGAGATAATTTTCAACAATTAGTAAG	chrIII	249462	249609	GGCTACTTGGATTCCCCAGAGGATTGGGAAGCCCTCCAGACCAATCCGGATGGCTTGTGCCAACAGGATACAGATCACCATCCGCATACCCTCCTGCTGGGTTAGCGAAGCTCGGTTCAGTTACCGTAAGTCCGGGATATGGGTTCA
chrI	30052	30199	TTCTGAAGAACATTTTTGGGTGTATTTTCCACATAGAAAATTCGATTTTTTTTTTTCAATGCACCACTTGTCGAGTATACGTTAACTTTAATGTATTGAAGATGCAAAAATGAAAAGCCTACTTGGCATATGGAATTACAATAAATG	chrIV	1459318	1459465	CTTTATTCTTTTCTATATACGCTGTTTACTATATCAAAGAACACTCGAACTGATGCTATCTCTGTTTCTAACTGCCGAACCAATGAAAAATACAGCTCTTAATTATCAGTGAATCCTTCTTCTTATCCTTTATTTATTTTTGTTTTG	chrIX	39386	39533	GTTGTCTTCTACGTAAAAGTGTTCTCAAAAAGAAGTAGTGAGGGAAATGGATACCAAGCTATCTGTAACAGGAGCTAAAAAATCTCAGGGAAAAGCTTCTGGTTTGGGAAACGAAGGAACTCCAATCGGGAATGAGGAGAGCACAAA	chrIV	375435	375582	CTAGATACTGTTGATAAATGGTAACATAAATACTCTAGATCGCAAAAGCGCATGGAAGTTGAGCAGTAATATAATTTTAGAGGAATATGGTTATTATACTCCCTGAGAATAAGTGCACATTGGATGGGAAAATTTCGTAAAAAAAAC	chrIII	249613	249760	TGCTGTTCCCTGGTTTTGTCTTGCTTGTGCCTGGTACTCATCGTCAAATTTTGGCATGTCCGCACTACCTGCAGTTTGTCTTTTAAGTTGTGTCATTATAGGTTTCAGGTCTGGCTCCACAGGTAAGCTTTCTCTTTCTAGTGGCCA
chrI	30215	30362	GCTAGCAGCGGCACTGTCGGTGTAAATTTGGGTTTAAACTATTGTTTACTTACTTTGAGAAATTTATGTATCGCCTATATTTTTCAATAAGTGCGATATCTTTAGCTTTCCACAGAACCCCCCCTCAGGCTATGGACGTGCGGTTAT	chrIV	1470927	1471074	CATGAATTTTCATATAAAAAGTCCCAGGACGCCAAGAAAAGGTGCCCTCTTGATTAACGGACACTCCAACTACTGTTATATATTGTTTCATGGAGACCAATTTTTCCTTCGACTCGAATTTAATTGTTATTATCATTATCACGTTGT	chrIX	53653	53800	CTGTGGCCATGGCAGCAGCTGCACCGGCAGCTCTTCTTCTCGTTACCGAAAACATATATTAGTACGTATTTAGTCTTGTAGCAGTGATGGCAATAGCACGGTCAAGATAAGGGAGGGAGAGTCCTTGCTTTAGACCAAAGTTCCCTA	chrIV	376665	376812	CTACAATAATTGAAAGGAAAACAAAATTGTTTGCCATACTATGTAAATTGATATTAATTTGGCACTTTTAAATTATTAAATTGCCTTCTACTTAGAGGGTTTTGGGATGTTCATCTGATGTAACGACATACACGCCCTTATCCTTCT	chrIII	252226	252373	TTGCTGCGGAGCAGGAGCCGGAGCCATTGTACTTTGGGGTGAAGGCGCCATTGCTGGAGGTGGTGCAGTAGACCACAAAGATTCCATTGGCTTCAGGTCTAGAGGTCCTGCTGCTGCCGTTCCATCGGTCCTAGGGCCGCTAATTCC
chrI	30322	30469	TTCCACAGAACCCCCCCTCAGGCTATGGACGTGCGGTTATATGATCTTCTAATAAAAATCTCTTAGACTACGGTTCATGGAATACTTCTTGACTTCTTGGCGAAGGAAAGGCGCATAAATGTTGTGATCGAATGACCAGTAATACGT	chrIV	1473171	1473318	GTAAAAGTAAAGCTGGAAGCACATACAAGCGCAGCTGAATCACAAAGGAAAATTGGCACATCCTTGGTTGACACTTGTCTATTTATTAAAAGGTTTTAAAAAGTAGTGTTCAGCAGTTCTATCATATTTTTTTATTTAAAAAAAAAT	chrIX	96319	96466	TCCCTCTGTGCCGCCACGTGGGAGTCGTGGTCTTGGTTGTGGTTGCTGGTATCCATCTTTGCCGTTTACGTTCGCTTTGCTTGAAGGTAGTCTATCACAAAAGCTTTCAGGATCAACCTTTTGCGCCTCAAGAAATTGCATATCACC	chrIV	380700	380847	TCTCTCTAATAAACCAAATTTATCAAAGACGCATGGCTCGATATCATTCAAATGTTTCAATACATTTTGTAACTTGTCTTGGTTATCACTGGCAGCTTTATACATAATGTCGTTTTTGTACATTAAACACTCGCTGTGTTCATATTT	chrIII	252533	252680	TCAAGTTCGTGCTCGCCATAGCCCTTGTAACTCTCTTCAAAGTCCAGAGGACCATCCCGCGCATTACCGCTATTTTCTAACCCAAAGAAGGACATTGCTAGTGCTTCTTGCTGCTCTTACTTCCGGTTAAAACCTTTGCTTCCTTCA
chrI	30488	30635	CAGCGAGGAAGAGATATTCATCCAAATGCATGAACGCAGAATCCTGTAAAAGTCGTAAAAATGTTAATCGCAATGTTGTAAAAACCGTCAAGGCATTTATCGTTCAAAATGGCGATCATTGTTACTACTAAACACTTACTGTTAAAT	chrIV	1480348	1480495	TTACTATAACCCTAAGAAGAGAAAAAGGAGTGCTTTCGTTTTCAATCACATTCTAGTTTACAGTAATTGAGTCTCGATGATGTTTAATATTTACCTTTTCGTCACTTTTTTTTCCACCATTCTTGCAGGTTCCCTGTCAGATTTGGA	chrIX	166472	166619	TTCATCTTTTATTAACAAACTGGGTATGAGTTACCTTTTGAAAGCAGTCATATAAGTCCCGGCCAAACAATAAGATCTACTAGAGGTTTCAAGTGGAATACTGCCAATGCAGCTAATAATGCAGGCTCTGTATCGCCTACTAAGGCA	chrIV	386191	386338	CAAAAGACTTTTTAAGATGTTTGTCAGCAAGATAATACAGGACCTACACGACTATCAGTCACAGCCAGAGAAACGTTTGTCGTATGATGGCAAAATATTTTTCCCACAACTTTGAAATTATTTTCAAATATGGCAGAACAGTTTAAC	chrIII	252794	252941	CAATAACAGGCTGCAATCGGGGCAATTAAGCATCAGAAGAGGGGAATTTGATGCGGCTGGGGAATGCTTATGCGTATTGCAAGCCGTCGCAAAATGTTGGGCTGAAGCTGGACTTGTTACGGGGTCTTCCAGGGTACGTGGGTCACG
chrI	30653	30800	TAATCCATTGACCAATTCATAGGCAATGTATTTCAATGACGCACAAGATTCATAACAAATTTTTTATTTACGATGTACCTGTACATTGTGCAGAAGGTCTTCAGAGTGAGTTTAAGCTAGGCTGTAAATATTTTAATGTTAAGATGA	chrIV	1494242	1494389	TCTTTTTTTTCAGTGTGAAGACGTTATCGTGTGAGTATTAATAAAGAGTTGTAATTTGATAATAAGATAACCAAGGAGTAAATATATAAAGTTCACCACTGCTCTGTTATCTCTTTTTTATAGAGTTCGGAAATCCTCACAGATTAT	chrIX	180139	180286	TTCGTAGATTGCCCCAATTGACTATCTTGCTTGGCCTTTCATATTTCAGAATGGCTCTTATGAGTCCTCTATATGTGCGTAATGTTCTTGGTCTATCCATTTCCCTGGCACTCTCTCTTTCTCTCTCTTTTCAGCTTTTTGTTATCC	chrIV	399799	399946	TGAATCCGCTGAAAAATAGGGAAAAAATGTGTGAGGTAATGTTCGAAAAATACGATTTTGGCGGAGTTTATGTTGCCATCCAAGCTGTTCTAGCATTGTACGCACAAGGTTTGTCTTCAGGAGTCGTCGTCGATTCCGGTGACGGTG	chrIII	252963	253110	AGAGAACCAGGACAATTACTCCATTAAAATGATGCGGTCGTGGCCTAATGCGTATGGAAGTGCCCTGAACTGCTCTGTATTCGATGGCCATGGGGAGAAAGGTGCGCAACTGTCACAGTTGTTAGCCGATAAATTGTGCAGTAGCCT
[truncated: 67,361 more rows]

## Sheet: Mask_v2.bed
Mask_v2.bed
I	22230	22552	YALWdelta1
I	138831	138992	YALCdelta2
I	160105	160237	YARCdelta3
I	160238	166162	YAR009C,YAR010C,YARCTy1-1,YARCdelta4,YARCdelta5
I	182620	182959	YARWsigma1
I	183142	183474	YARWdelta6
I	189426	189757	YARWdelta7
I	209448	209778	YARCdelta8
II	8848	9092	YBLWdelta1
II	9093	9424	YBLWdelta2
II	9425	9518	YBLWdelta3
II	29644	35602	YBL100W-A,YBL100W-B,YBLWTy2-1,YBLWdelta4,YBLWdelta5
II	35604	35796	YBLWdelta6
II	35851	36221	YBLCtau1
II	197016	197320	YBLCdelta7
II	197714	198054	YBLWsigma1
II	220895	221036	YBLWdelta8
II	221037	226952	YBL005W-A,YBL005W-B,YBLWTy1-1,YBLWdelta10,YBLWdelta9
II	254788	255162	Plasmid
[truncated: 328 more rows]

[truncated: 1 more sheets: Scaling Factors]
