# Supplementary material for: H2A.Z deposition by the SWR complex is stimulated by polyadenine DNA sequences in nucleosomes
Source: PLoS Biol. 2025 May 12;23(5):e3003059. doi: 10.1371/journal.pbio.3003059 (PMC12068740; doi:10.1371/journal.pbio.3003059)
Supplement: S2 Data — (XLSX) [file pbio.3003059.s023.xlsx]

## Sheet: Fig_1C
Figure 1C quantification
	ave WT	ave swc2	stdev WT	stdev swc2
ZZ	0.1877	0.0391	0.0248	0.0139
AZ	0.8871	0.5276	0.0454	0.0316
mono Z	0.4797	0.7297	0.0297	0.0688
	ave WT	ave swc2	stdev WT	stdev swc2
Z nuc	0.981	0.5471	0.0471	0.0324
Total Z	1.5545	1.2964	0.0597	0.077

## Sheet: Fig_1D
Figure 1D Genome Browser Track Information
GEO Accession	GSE252824 (under supplemental files)
Track	File Name
H2A.Z ChIP-seq in WT	GSE252824_LP003-LP009_mean_v3.bw
H2A.Z ChIP-seq in swc2∆	GSE252824_LP006-LP012_mean_v3.bw
SWR-dependent H2A.Z	GSE252824_WT-swc2_mean_v3.bw
Annotated Nucl.	Supplemental File S1 -- All nucleosomes
H2A.Z Nucl.	Supplemental File S1 -- SWR-dependent H2A.Z
H2A.Z islands	Supplemental File S1 -- H2A.Z islands
H3K9Ac	Rossi et al. 2021 doi.org/10.1038/s41586-021-03314-8
H4K12Ac	Rossi et al. 2021 doi.org/10.1038/s41586-021-03314-8

## Sheet: Fig_1E
Normalized H2A.Z read counts at annotated nucleosome positions
Nucleosome start position	WT rep 1 (LP003)	swc2∆ rep 1 (LP006)	WT rep 2 (LP009)	swc2∆ rep 2 (LP012)
chrI:119-120	1.83509	2.42823	1.9016	1.96772
chrI:309-310	6.31602	4.41517	5.1224	3.75533
chrI:557-558	3.10594	3.6099	2.982	3.27731
chrI:799-800	3.39924	3.37485	2.2408	2.87282
chrI:960-961	3.77106	4.75771	3.2412	3.83404
chrI:1118-1119	1.80661	2.36778	1.5174	2.26912
chrI:1267-1268	3.67587	4.60466	3.3272	5.1259
chrI:1512-1513	12.0381	5.422	10.7836	5.03782
chrI:1829-1830	1.69718	3.19065	1.4608	3.61135
chrI:2008-2009	3.74137	6.01215	4.4876	6.81594
chrI:2168-2169	5.14382	5.61777	4.5018	6.03811
chrI:2323-2324	3.91344	4.64062	4.3054	4.93291
chrI:2598-2599	7.85556	8.27699	7.5448	8.00504
chrI:2762-2763	6.99335	8.85496	6.8196	8.23236
chrI:2955-2956	9.69777	11.5059	10.8596	11.6383
chrI:3140-3141	6.78791	5.55214	5.9348	5.24199
chrI:3297-3298	9.41077	8.62176	7.894	8.63618
chrI:3536-3537	6.73869	5.6967	7.2432	6.95134
chrI:3719-3720	10.6214	8.20804	9.9434	8.41338
chrI:4008-4009	6.64919	8.92761	5.8896	9.19019
chrI:4232-4233	8.41797	8.55527	6.9116	7.8544
chrI:4454-4455	4.86007	4.62141	5.114	5.05351
chrI:4608-4609	6.05221	4.75451	5.0828	4.23808
chrI:4904-4905	5.84148	6.20338	4.6852	5.83597
chrI:5107-5108	6.35833	6.32256	5.3544	6.22523
chrI:5258-5259	6.4222	6.02693	4.9516	6.35633
chrI:5410-5411	7.28014	3.62542	7.1902	3.99032
chrI:5582-5583	8.62401	4.16325	8.0546	4.6934
chrI:5732-5733	9.39165	4.84932	9.103	4.50108
chrI:5892-5893	13.5571	4.70723	10.5166	4.38353
chrI:6061-6062	10.9991	4.52648	9.8308	4.19291
chrI:6230-6231	60.0697	3.16787	51.5572	3.69853
chrI:6528-6529	59.6393	3.69536	50.867	3.56211
chrI:6730-6731	8.03476	2.46825	8.2612	2.24224
chrI:6879-6880	13.1509	3.77551	13.1784	3.26794
chrI:7089-7090	23.9281	3.90098	20.4168	3.56279
chrI:7240-7241	12.6015	7.18829	11.876	7.1974
chrI:7534-7535	9.69919	9.38811	9.3108	8.46239
chrI:7713-7714	9.41179	5.035	8.0096	5.50262
chrI:7862-7863	11.4812	4.21915	10.7048	4.17281
chrI:8045-8046	27.1638	6.48953	24.0398	5.74699
chrI:8230-8231	28.8647	7.57688	28.2658	7.66299
chrI:8392-8393	21.3234	4.46885	17.2956	5.13109
chrI:8624-8625	12.7687	4.2668	12.3592	4.04317
chrI:8899-8900	17.4703	5.64461	16.2496	4.9791
chrI:9077-9078	36.2185	3.44688	26.6738	3.33784
chrI:9360-9361	57.1184	5.47568	49.3618	5.38156
chrI:9522-9523	15.3837	2.73101	13.398	2.96
chrI:9687-9688	18.335	5.49797	15.6556	4.54693
chrI:9867-9868	32.0717	4.62227	29.1214	4.64371
chrI:10044-10045	16.0455	3.43235	14.5796	3.4144
chrI:10208-10209	13.1635	2.91102	12.7048	3.2667
chrI:10386-10387	17.367	3.83806	15.2398	3.95893
chrI:10691-10692	19.4079	6.35298	19.1212	7.15787
chrI:10874-10875	22.7309	5.282	20.4738	4.58747
chrI:11059-11060	33.7197	1.52705	29.1714	2.47125
chrI:11290-11291	48.2482	2.66575	36.7782	3.22108
chrI:11461-11462	12.3825	2.08138	8.4304	1.64984
chrI:11622-11623	10.249	6.32293	9.098	5.10106
chrI:11788-11789	2.27159	1.69647	1.666	1.44793
chrI:11997-11998	6.05119	6.38647	5.5956	6.5002
chrI:12382-12383	9.39836	11.8475	10.4004	10.5576
chrI:12694-12695	10.6828	14.2954	10.6882	16.1468
chrI:12849-12850	4.74881	6.9158	4.6208	6.49568
chrI:13184-13185	6.62641	8.9137	5.4568	8.68383
chrI:13384-13385	5.82297	7.25379	5.1328	6.76557
chrI:13547-13548	6.86073	10.0462	7.2876	9.52693
chrI:13761-13762	2.82769	3.74855	2.4876	3.72495
chrI:14024-14025	5.85796	6.0225	5.4882	6.80329
chrI:14249-14250	4.79905	4.9828	4.5072	4.65703
chrI:14427-14428	9.69696	7.17967	9.3056	7.40473
chrI:14747-14748	6.15208	3.78721	5.9484	3.95983
chrI:14928-14929	13.7481	5.82069	13.3546	6.3141
chrI:15124-15125	4.75023	4.44398	4.4112	3.80422
chrI:15294-15295	7.28807	9.75036	7.6704	9.14841
chrI:15461-15462	5.07486	6.73098	5.1564	6.22274
chrI:15650-15651	6.0097	6.83059	5.7104	6.13861
chrI:15888-15889	7.47805	6.16471	6.8034	5.34407
chrI:16166-16167	11.0099	6.73111	10.252	6.1551
chrI:16358-16359	14.208	4.37626	13.686	4.164
chrI:16566-16567	20.2771	5.67626	18.7908	5.83688
chrI:16723-16724	24.3414	3.11295	19.7072	3.07269
chrI:16916-16917	32.8896	3.28694	30.4354	3.35026
chrI:17069-17070	14.9646	3.31562	13.9392	2.98619
chrI:17244-17245	9.05584	3.72392	7.2568	3.62061
chrI:17394-17395	7.33262	4.59617	5.9808	3.67978
chrI:17569-17570	9.8792	4.70588	9.6878	4.76883
chrI:17795-17796	21.3712	5.86883	21.007	5.5322
chrI:17963-17964	34.1165	3.15359	30.8386	3.30171
chrI:18145-18146	22.1227	9.70751	21.8744	8.92086
chrI:18316-18317	7.83238	6.21741	8.242	4.88672
chrI:18498-18499	6.54342	3.37559	5.1496	4.1509
chrI:18801-18802	7.5409	3.8207	7.0844	3.32926
chrI:18979-18980	30.8574	6.96665	26.603	7.11011
chrI:19171-19172	17.1353	5.14729	16.1782	4.07547
chrI:19347-19348	15.6586	5.45069	16.09	5.44209
chrI:19513-19514	12.3843	6.61327	12.4144	5.43599
chrI:19667-19668	11.8906	4.80869	10.192	4.73066
chrI:19856-19857	8.32908	3.71247	7.0708	3.47685
chrI:20071-20072	20.8141	7.569	20.2072	7.81623
chrI:20226-20227	12.9636	8.48976	14.5782	8.65729
chrI:20554-20555	16.1257	4.23245	15.6964	4.33565
chrI:20722-20723	15.5871	3.37362	14.9168	2.90895
chrI:20893-20894	2.34583	2.29981	2.3628	2.21559
chrI:21154-21155	24.6181	5.04227	22.9468	4.70243
chrI:21324-21325	39.7945	5.79015	37.6698	5.70114
chrI:21473-21474	13.1208	4.30731	13.0958	3.81529
chrI:21672-21673	33.9306	8.92798	30.8424	9.69869
chrI:21819-21820	8.27966	3.50894	6.674	3.14632
chrI:21974-21975	2.69385	0.985527	2.6686	1.33139
chrI:22663-22664	17.1303	4.11559	13.906	4.88187
chrI:22834-22835	5.63706	2.0964	5.236	2.00465
chrI:23002-23003	18.4859	4.76313	15.0584	5.1451
chrI:23160-23161	31.8282	6.4729	31.7512	6.26983
chrI:23352-23353	9.0359	2.91742	7.8292	3.48555
chrI:23510-23511	35.8621	3.19274	27.3834	2.67836
chrI:23716-23717	17.2271	1.28658	12.425	1.69907
chrI:23934-23935	3.55444	1.16062	3.1152	0.681165
chrI:24219-24220	12.3391	4.38636	10.7468	3.34462
chrI:24442-24443	9.52569	3.05607	9.0552	2.56521
chrI:24612-24613	23.1979	4.38217	20.9264	4.82078
chrI:24806-24807	27.1256	6.42193	28.436	5.68691
chrI:25017-25018	11.7192	7.11441	12.5382	6.97313
chrI:25333-25334	3.98646	4.58792	3.9244	4.21414
chrI:25505-25506	0.5382	0.615523	0.3802	0.506131
chrI:25765-25766	1.65589	1.8217	1.3308	1.25099
chrI:26027-26028	0.004475	0.007634	0	0.005872
chrI:26306-26307	1.2497	1.6178	1.191	1.48723
chrI:26713-26714	0	0.006649	0.0468	0.026424
chrI:26920-26921	0.059393	0.076956	0.2396	0.070239
chrI:27203-27204	8.19463	6.87061	8.4458	6.48721
chrI:27363-27364	7.32347	7.12155	8.6382	6.24397
chrI:27576-27577	5.24938	5.2522	4.8108	5.10806
chrI:27845-27846	7.78071	7.93519	8.2718	8.7438
chrI:28093-28094	4.13556	3.13561	3.5834	2.42857
chrI:28249-28250	11.67	4.17531	11.6192	5.29506
chrI:28415-28416	43.3558	7.61899	37.0456	7.23602
chrI:28601-28602	5.12287	1.54798	4.1744	1.60399
chrI:28867-28868	10.8954	3.67959	9.4768	4.20691
chrI:29082-29083	7.10969	4.56982	6.7002	4.57776
chrI:29284-29285	11.3553	6.32798	9.4026	6.10564
chrI:29454-29455	8.26847	3.71936	7.4456	3.3471
chrI:29639-29640	41.2734	4.08604	35.7684	4.06147
chrI:29862-29863	2.85169	1.57408	2.5524	1.93102
chrI:30121-30122	12.2399	3.50487	11.1078	3.28048
chrI:30315-30316	8.65229	5.55473	9.0128	5.56924
chrI:30484-30485	8.10717	6.54038	7.8518	6.44396
chrI:30640-30641	10.1078	4.36173	8.4764	4.33994
chrI:30819-30820	30.3878	4.76363	29.681	4.53372
chrI:30969-30970	6.3445	1.61201	5.5788	1.47096
chrI:31139-31140	12.9923	2.22938	11.799	2.38588
chrI:31243-31244	12.425	3.02258	10.8592	3.57363
chrI:31355-31356	12.6874	2.52193	11.099	2.79241
chrI:31515-31516	12.8834	4.54273	10.4224	3.31763
chrI:31710-31711	16.5713	6.04405	17.1372	6.49862
chrI:31880-31881	14.2381	7.26931	14.1372	7.48999
chrI:32043-32044	10.8513	7.65531	10.1032	7.19096
chrI:32262-32263	11.7326	6.7071	12.781	7.31981
chrI:32438-32439	29.7068	7.95698	28.0482	7.07917
chrI:32645-32646	26.7178	8.9329	24.9742	8.66328
chrI:32841-32842	31.1462	5.04128	28.3352	4.32097
chrI:33131-33132	41.5687	5.11848	33.4344	5.33617
chrI:33289-33290	10.3849	6.31198	9.9364	6.19835
chrI:33481-33482	11.7584	7.68253	9.6406	7.32478
chrI:33666-33667	12.6066	9.20391	13.9068	9.44879
chrI:33942-33943	18.3025	8.58149	19.3328	9.43501
chrI:34121-34122	14.8853	8.64638	16.454	8.52529
chrI:34271-34272	9.75798	5.56458	9.1112	6.32946
chrI:34466-34467	6.71225	3.7318	6.54	3.87966
chrI:34626-34627	10.7001	4.83566	10.0252	4.84426
chrI:34799-34800	10.4652	4.38414	8.9082	3.99303
chrI:34951-34952	9.60258	3.29026	9.7232	2.62935
chrI:35166-35167	25.355	6.0917	20.2536	5.75715
chrI:35335-35336	10.906	7.70026	10.8636	7.06178
chrI:35626-35627	10.2429	9.51284	9.8286	9.74273
chrI:35795-35796	5.66066	5.20615	5.6772	5.2325
chrI:36089-36090	12.0381	9.39722	11.1452	10.1534
chrI:36253-36254	26.4853	3.01408	24.2582	3.02775
chrI:36514-36515	85.0779	8.57608	79.4512	8.4048
chrI:36687-36688	17.5352	10.0574	15.5548	10.6268
chrI:36847-36848	6.88758	8.51783	7.8784	7.96235
chrI:36996-36997	7.62348	6.24413	7.3862	6.02783
chrI:37158-37159	13.8602	1.25543	9.7102	1.53657
chrI:37379-37380	67.9306	4.7518	63.5708	5.67325
chrI:37551-37552	26.6232	6.32318	26.523	6.70516
chrI:37701-37702	17.8475	7.93987	14.8188	7.86558
chrI:37870-37871	10.1542	7.81046	10.1716	7.5906
chrI:38036-38037	6.66953	5.9613	8.0716	6.16933
chrI:38215-38216	9.09896	10.3653	9.7144	10.219
chrI:38385-38386	6.72323	8.40837	7.7238	8.58107
chrI:38567-38568	6.55644	7.3832	6.4476	5.55716
chrI:38732-38733	10.5488	9.42013	10.1448	9.0208
chrI:38901-38902	45.2446	7.35242	43.0182	7.4779
chrI:39186-39187	61.69	3.90911	55.6208	4.2085
chrI:39349-39350	19.4889	8.34989	17.0588	8.7045
chrI:39514-39515	8.15843	7.2996	6.5216	6.4216
chrI:39679-39680	4.53341	4.68039	3.46	4.23187
chrI:39848-39849	4.7539	4.82876	3.8896	5.55377
chrI:40127-40128	5.01466	6.47253	5.2262	6.67365
chrI:40323-40324	4.64467	5.45783	4.3564	5.60436
chrI:40471-40472	3.23144	3.64487	2.8826	3.14124
chrI:40740-40741	4.00721	6.11004	4.2684	5.70475
chrI:41069-41070	6.98562	7.95932	6.9056	9.65815
chrI:41367-41368	5.14809	6.50763	4.714	5.5654
chrI:41522-41523	5.83823	6.59997	4.89	7.40766
chrI:41691-41692	5.20748	4.31211	4.6128	4.97108
chrI:41868-41869	4.77993	2.84773	4.987	3.14474
chrI:42150-42151	43.3355	2.79454	30.0638	2.88885
chrI:42318-42319	20.7233	7.19937	20.042	6.47411
chrI:42491-42492	14.2464	6.47352	12.3462	6.52549
chrI:42839-42840	37.5625	4.98477	33.9806	5.74405
chrI:43011-43012	39.0872	6.76965	41.7248	6.3019
chrI:43214-43215	56.6007	8.1945	58.0372	7.30626
chrI:43404-43405	39.5349	6.16878	40.06	5.64039
chrI:43565-43566	22.8981	6.09601	22.2418	6.33217
chrI:43738-43739	24.5593	7.16575	24.2668	6.29727
chrI:44054-44055	7.26346	5.36388	6.5508	5.22403
chrI:44241-44242	11.2798	11.795	10.942	10.1476
chrI:44398-44399	9.17706	8.33179	9.8272	8.92493
chrI:44579-44580	10.657	11.6	8.3988	11.3271
chrI:44752-44753	14.0377	13.0325	14.4044	14.2183
chrI:44919-44920	18.7811	11.0564	17.9524	10.927
chrI:45085-45086	54.6934	4.607	46.8544	4.90366
chrI:45369-45370	0.665936	0.575014	0.8664	0.606182
chrI:45565-45566	1.16712	0.558268	1.0504	1.00492
chrI:45707-45708	6.16062	0.978139	4.3158	0.839486
chrI:45897-45898	13.0159	8.89523	13.6292	9.16975
chrI:46059-46060	6.41955	6.2935	5.602	6.48529
chrI:46229-46230	6.19235	7.63155	6.5592	8.01102
chrI:46395-46396	6.56152	7.90539	6.8248	9.18646
chrI:46547-46548	4.58853	6.15769	4.7836	5.87166
chrI:46721-46722	4.46995	4.94955	4.0888	4.56602
chrI:46904-46905	4.89587	4.26963	3.7212	4.16965
chrI:47062-47063	4.6406	5.85615	5.2604	5.36496
chrI:47214-47215	5.9678	6.63925	5.1176	6.86732
chrI:47394-47395	5.15053	5.48689	5.032	5.94404
chrI:47684-47685	6.50335	7.45314	5.37	6.40602
chrI:48005-48006	4.95608	7.79482	5.3334	7.22224
chrI:48178-48179	3.10268	2.14688	2.5004	2.29893
chrI:48347-48348	3.83615	1.97549	3.6212	1.99008
chrI:48505-48506	51.0749	7.00741	49.3062	5.8292
chrI:48678-48679	10.8472	5.9352	10.2016	6.29772
chrI:48853-48854	5.31935	4.16793	4.6096	4.53315
chrI:49012-49013	4.55741	5.63784	5.1482	5.57331
chrI:49196-49197	5.69768	6.34436	5.6658	6.57552
chrI:49460-49461	4.3772	5.03377	4.6124	5.29009
chrI:49651-49652	4.72481	5.17364	3.863	5.14894
chrI:49811-49812	4.77017	5.0914	4.4924	4.83715
chrI:49984-49985	5.69748	8.62767	6.4018	8.88868
chrI:50288-50289	4.54724	6.00157	5.7252	6.63243
chrI:50580-50581	4.12823	4.84969	3.9468	4.78317
chrI:50784-50785	4.33042	5.48098	3.6352	4.62045
chrI:50970-50971	5.17982	7.52591	5.2036	6.8776
chrI:51136-51137	6.78669	7.30021	5.932	7.47598
chrI:51283-51284	6.21188	6.44582	6.0136	6.64926
chrI:51497-51498	8.27925	6.80191	7.4072	7.13958
chrI:51670-51671	2.79494	2.18025	2.9092	1.89737
chrI:51874-51875	6.83998	7.09397	6.3776	6.8383
chrI:52040-52041	7.65074	7.88852	7.79	7.22484
chrI:52189-52190	6.57068	7.51396	6.9804	7.06787
chrI:52356-52357	9.77079	5.71394	8.328	4.56737
chrI:52528-52529	57.9175	6.42833	54.7206	6.87127
chrI:52809-52810	29.2485	6.58902	30.5412	6.55508
chrI:52984-52985	10.8323	8.09082	10.1448	8.1069
chrI:53144-53145	6.22449	4.88675	5.924	5.23137
chrI:53302-53303	10.9119	10.104	9.2728	10.1056
chrI:53461-53462	8.65473	9.11624	9.779	9.38928
chrI:53636-53637	4.73518	5.78301	5.2756	5.69719
chrI:53806-53807	8.25362	8.72001	7.589	7.93661
chrI:54014-54015	8.38705	6.67077	7.9394	6.80736
chrI:54174-54175	16.949	7.59055	15.1676	8.75938
chrI:54356-54357	12.9418	8.63308	9.6682	8.08522
chrI:54506-54507	16.9482	6.75512	13.6556	6.99481
chrI:54661-54662	55.9187	3.81922	47.505	4.42983
chrI:54871-54872	34.6885	3.22771	28.9076	3.14316
chrI:55065-55066	19.6101	13.2881	18.377	14.1738
chrI:55233-55234	4.92394	4.04603	4.0636	4.30742
chrI:55402-55403	6.2733	3.99234	3.8932	4.27422
chrI:55573-55574	9.11197	7.97163	7.7166	8.94672
chrI:55738-55739	8.51642	7.62453	9.5196	7.629
chrI:55904-55905	6.94046	3.79989	5.3204	4.88977
chrI:56069-56070	13.6877	7.65815	13.6364	7.43759
chrI:56237-56238	14.4907	6.69971	15.0552	6.89103
chrI:56419-56420	10.9102	6.3089	9.3628	5.29054
chrI:56591-56592	18.5299	8.25865	19.342	7.04472
chrI:56748-56749	71.0739	6.93181	70.4988	6.29727
chrI:56959-56960	37.3599	6.05106	41.0484	4.95166
chrI:57114-57115	16.8268	7.12204	16.8344	8.26567
chrI:57281-57282	41.741	5.61765	41.9084	5.3828
chrI:57481-57482	87.2232	7.10567	83.8174	7.82029
chrI:57652-57653	22.4112	8.31886	22.8042	8.3594
chrI:57845-57846	10.97	4.8444	9.7914	4.2854
chrI:58007-58008	9.62577	9.62267	12.7064	10.8808
chrI:58188-58189	16.3956	7.4029	15.818	7.74294
chrI:58363-58364	20.4298	8.04231	22.6178	7.50049
chrI:58639-58640	13.7276	6.80388	12.7488	6.49128
chrI:58811-58812	9.22039	10.6672	7.876	10.4153
chrI:59004-59005	8.03801	12.7559	8.319	12.826
chrI:59185-59186	5.5557	7.33974	5.4558	7.5425
chrI:59355-59356	7.95381	10.0377	6.298	9.32739
chrI:59515-59516	6.43928	8.85693	6.9604	9.29803
chrI:59677-59678	5.16517	8.63653	6.7688	7.99702
chrI:59829-59830	6.49135	9.45904	6.7348	9.85419
chrI:59997-59998	4.84421	6.3616	5.3264	6.13014
chrI:60160-60161	6.60241	7.67243	5.3668	7.2813
chrI:60319-60320	6.52044	7.7138	6.5088	8.3804
chrI:60476-60477	6.23161	7.46779	5.783	8.75802
chrI:60609-60610	6.82452	8.21272	7.3012	8.78716
chrI:60784-60785	13.6295	8.41773	13.2432	7.51246
chrI:60952-60953	65.1149	5.44157	61.2404	5.73682
chrI:61259-61260	93.4257	6.26445	83.9574	6.26915
chrI:61422-61423	18.7487	7.24308	20.6294	7.28198
chrI:61580-61581	8.29023	7.76478	7.5816	8.40423
chrI:61745-61746	6.1956	7.44981	6.0696	7.18441
chrI:61915-61916	6.13377	6.40334	5.8142	5.82954
chrI:62115-62116	7.01084	8.23168	7.4812	8.1384
chrI:62272-62273	8.85121	8.16322	9.4272	9.72342
chrI:62461-62462	14.4033	3.97412	11.7826	3.95035
chrI:62736-62737	99.3487	7.08991	96.003	6.76072
chrI:62910-62911	25.6662	9.33997	25.6362	9.65262
chrI:63081-63082	9.05563	8.77801	10.2226	7.40846
chrI:63242-63243	5.46133	7.62724	7.059	8.0554
chrI:63408-63409	4.31984	5.27991	4.1108	5.67031
chrI:63556-63557	4.4732	6.13849	4.478	5.60606
chrI:63866-63867	5.84901	9.53784	5.9524	10.8179
chrI:64156-64157	3.90409	5.27461	4.2852	5.42109
chrI:64448-64449	5.33908	6.33574	3.9178	6.17497
chrI:64606-64607	4.90157	6.55762	4.3854	6.13816
chrI:64848-64849	5.5732	7.72168	5.8356	8.64724
chrI:65087-65088	4.91824	5.51767	4.1124	5.40403
chrI:65252-65253	5.78168	5.79742	4.7868	4.89666
chrI:65415-65416	4.56229	2.72953	4.0668	2.41637
chrI:65612-65613	2.98471	1.81369	2.9252	2.30706
chrI:65768-65769	4.56799	6.03777	4.6242	5.96674
chrI:66028-66029	5.62649	8.20977	5.474	8.08623
chrI:66184-66185	4.9695	6.64467	4.2724	6.28903
chrI:66437-66438	3.62624	5.03328	3.2208	5.11912
chrI:66596-66597	4.25475	5.10605	3.976	5.03432
chrI:66790-66791	5.8665	8.12444	6.82	8.11198
chrI:66947-66948	5.58947	7.16157	5.626	6.17735
chrI:67240-67241	6.28307	7.15603	5.8372	7.49846
chrI:67399-67400	6.89978	8.26874	5.6456	9.04068
chrI:67566-67567	7.762	6.17567	6.5582	5.58675
chrI:67743-67744	7.31167	5.86268	7.1512	5.60335
chrI:67969-67970	7.20671	3.34641	6.6236	4.22589
chrI:68118-68119	4.69125	4.0938	5.718	3.15829
chrI:68271-68272	3.6954	3.65952	3.9156	3.02628
chrI:68445-68446	0.741195	0.628452	0.6584	0.619507
chrI:68642-68643	16.8398	5.43911	15.252	5.49584
chrI:68813-68814	8.76863	8.39064	8.6752	8.64578
chrI:68989-68990	7.56572	9.2672	7.4478	8.28837
chrI:69141-69142	6.12401	9.69938	7.14	8.21124
chrI:69304-69305	6.02414	6.00538	6.4814	6.10157
chrI:69462-69463	21.528	4.4425	22.0486	3.984
chrI:69624-69625	2.13775	1.40564	1.4964	0.922937
chrI:69864-69865	13.7566	5.37262	13.2408	5.52227
chrI:70052-70053	5.83131	4.03076	5.6678	3.79925
chrI:70220-70221	21.3468	6.84697	18.9714	7.58134
chrI:70432-70433	4.87411	6.54801	5.7368	6.09615
chrI:70590-70591	3.76882	5.11528	4.3202	5.0665
chrI:70877-70878	0.379954	0.467276	0.6252	0.463671
chrI:71170-71171	0.928324	1.42978	0.8832	1.03981
chrI:71336-71337	3.1153	3.54144	2.6944	3.26105
chrI:71571-71572	2.85372	1.83352	2.696	1.92673
chrI:71782-71783	5.34783	5.28237	5.9176	5.90124
chrI:71942-71943	3.04411	4.59617	3.7292	4.66302
chrI:72093-72094	5.50791	6.2546	4.6628	5.86556
chrI:72390-72391	4.07982	5.91611	4.527	5.88532
chrI:72662-72663	4.0306	5.44625	3.7464	4.19359
chrI:72856-72857	3.16126	4.18024	3.6356	4.46483
chrI:73020-73021	3.74869	5.71406	4.0178	5.28535
chrI:73174-73175	2.17965	2.66082	2.5256	2.71619
chrI:73453-73454	7.07633	4.00613	5.5028	3.46703
chrI:73609-73610	14.3709	3.76726	13.2664	3.82365
chrI:73804-73805	31.085	4.97442	26.9938	4.50786
chrI:73975-73976	24.3408	7.28753	19.8924	5.33696
chrI:74146-74147	13.2766	6.19968	12.0424	5.38224
chrI:74327-74328	17.726	7.10013	17.862	7.13337
chrI:74516-74517	16.0984	5.23681	15.9096	5.49437
chrI:74686-74687	23.9322	8.22873	25.6378	8.63031
chrI:74852-74853	3.7853	2.71229	3.6536	2.56476
chrI:75023-75024	6.93192	5.47728	6.2032	5.43238
chrI:75248-75249	4.70589	6.84673	5.0014	6.84518
chrI:75430-75431	7.2775	8.46403	6.0844	8.90901
chrI:75588-75589	5.07975	7.30587	6.3788	6.65412
chrI:75750-75751	6.69638	7.27177	6.2348	7.96924
chrI:75916-75917	29.6352	12.1803	32.4438	10.9275
chrI:76082-76083	108.601	6.49692	100.206	6.77077
chrI:76373-76374	102.407	8.63222	104.935	9.44077
chrI:76535-76536	9.08797	10.5292	11.4706	10.2486
chrI:76705-76706	5.70236	8.16864	5.3934	8.76864
chrI:76850-76851	4.94408	7.92091	5.154	8.45188
chrI:77004-77005	4.78258	6.98956	5.2592	7.03998
chrI:77181-77182	7.10237	9.69495	6.6532	9.6848
chrI:77328-77329	5.13344	7.74311	4.781	8.02898
chrI:77506-77507	5.0948	6.07163	5.012	6.37903
chrI:77811-77812	4.15386	6.18848	5.4552	5.62356
chrI:78036-78037	5.48736	5.95662	5.0396	6.70369
chrI:78296-78297	4.82265	5.80875	4.2542	6.13443
chrI:78472-78473	5.7229	6.79957	4.8236	6.34278
chrI:78640-78641	6.76798	8.4623	6.2332	8.1069
chrI:78789-78790	5.16639	6.12445	4.802	6.74344
chrI:79026-79027	4.72217	5.97891	3.1602	5.72519
chrI:79189-79190	5.25833	6.76854	4.5396	6.55463
chrI:79377-79378	8.44645	5.48627	7.7262	4.91812
chrI:79661-79662	59.4929	5.31475	46.8564	4.72321
chrI:79824-79825	16.7729	6.6512	15.1722	5.80989
chrI:79993-79994	11.9474	10.879	12.8556	11.7822
chrI:80153-80154	7.77034	5.67527	6.9534	6.26249
chrI:80313-80314	9.78625	5.05938	7.814	4.55743
chrI:80465-80466	11.7725	5.23853	9.4916	5.15086
chrI:80696-80697	8.53574	4.61365	6.41	5.46151
chrI:80880-80881	11.4055	7.95871	10.5248	7.94259
chrI:81104-81105	6.36056	8.15116	7.4012	8.75249
chrI:81291-81292	3.4623	3.64339	3.2698	3.81213
chrI:81445-81446	4.61925	5.32288	4.4298	6.71668
chrI:81601-81602	6.94819	7.63401	5.2648	7.34759
chrI:81772-81773	3.9769	3.41708	4.43	3.6267
chrI:81924-81925	8.03639	4.54581	6.6342	4.17868
chrI:82150-82151	13.5152	8.55551	13.2402	8.55171
chrI:82457-82458	56.8008	6.55873	48.4822	6.14358
chrI:82684-82685	94.3749	7.10185	94.6242	8.04931
chrI:82844-82845	21.4501	8.34841	20.6606	9.26303
chrI:83011-83012	10.1345	4.68778	9.8828	4.47624
chrI:83163-83164	9.5021	4.72299	9.4768	5.05622
chrI:83322-83323	12.1203	6.85497	10.9444	6.85365
chrI:83536-83537	23.5659	9.94589	22.9996	9.85069
chrI:83707-83708	10.8199	8.5304	11.8776	7.87292
chrI:83879-83880	8.45092	7.33826	8.479	7.6168
chrI:84034-84035	9.81757	8.92367	9.82	8.29187
chrI:84203-84204	40.9081	9.21955	38.5686	7.87495
chrI:84381-84382	142.281	10.8899	138.746	9.38916
chrI:84628-84629	9.87331	2.94759	8.3242	2.30774
chrI:84798-84799	6.07153	7.33124	7.7836	6.43933
chrI:84974-84975	9.1134	12.9392	6.6404	11.6241
chrI:85142-85143	6.29588	7.64337	5.3196	7.49744
chrI:85336-85337	8.0848	8.12013	7.212	7.39762
chrI:85517-85518	10.1916	11.5355	10.6	10.522
chrI:85813-85814	3.87195	5.07292	3.5072	5.13539
chrI:85990-85991	6.11892	9.68449	6.4148	8.57
chrI:86143-86144	4.20105	5.82426	4.7792	4.77798
chrI:86301-86302	7.20082	7.37027	6.077	6.23562
chrI:86453-86454	4.99838	5.76023	3.924	4.81039
chrI:86618-86619	6.54668	6.57929	6.3384	6.40783
chrI:86780-86781	9.32351	4.24427	7.1388	3.98298
chrI:86957-86958	212.029	12.6619	206.985	12.2808
chrI:87238-87239	178.927	8.49813	181.183	8.10464
chrI:87381-87382	17.881	3.87118	15.0692	3.10849
chrI:87582-87583	12.1583	5.47876	8.1188	4.81852
chrI:87787-87788	4.06559	2.86251	3.1984	3.15332
chrI:87938-87939	10.3173	10.2953	8.5032	10.0406
chrI:88172-88173	7.65115	7.96966	7.0914	7.67281
chrI:88446-88447	4.17054	5.67183	5.0722	5.91231
chrI:88612-88613	4.6943	6.13701	5.4228	7.01062
chrI:88775-88776	5.23433	5.61162	3.742	5.53288
chrI:88954-88955	3.95778	4.94758	3.492	4.50718
chrI:89105-89106	5.28274	6.19931	4.6556	7.567
chrI:89262-89263	4.67213	6.0651	4.697	5.43396
chrI:89437-89438	4.76285	6.61549	4.3822	6.66631
chrI:89597-89598	3.56034	4.24377	2.663	4.64676
chrI:89766-89767	4.05542	4.92985	3.4444	5.0595
chrI:89946-89947	5.04232	6.3483	4.8288	7.58304
chrI:90136-90137	3.90083	7.16982	5.2596	8.51964
chrI:90312-90313	5.58479	7.7484	6.0928	8.32642
chrI:90527-90528	5.41373	6.36012	5.209	6.49218
chrI:90793-90794	4.44432	5.19802	4.0876	5.27564
chrI:90968-90969	4.08796	5.29308	3.9392	4.76951
chrI:91253-91254	5.45278	7.42346	5.2056	7.01119
chrI:91422-91423	3.62176	5.45327	3.1972	4.94567
chrI:91582-91583	4.76488	6.82013	3.815	7.39852
chrI:91734-91735	6.33432	7.03265	3.954	6.77438
chrI:91890-91891	3.7316	4.89032	4.3468	5.23736
chrI:92041-92042	6.31032	7.41078	6.9898	6.474
chrI:92176-92177	12.4628	5.73696	11.4258	5.48184
chrI:92371-92372	23.3997	3.88891	17.841	3.94662
chrI:92653-92654	0.652105	0.479219	0.5868	0.42234
chrI:92828-92829	114.867	6.48288	101.103	6.20614
chrI:93003-93004	24.5221	10.3074	26.2134	9.79411
chrI:93167-93168	9.89263	7.10505	8.2836	7.21502
chrI:93332-93333	9.49701	7.84136	8.8272	8.90483
chrI:93519-93520	9.96382	9.88235	9.8216	9.65307
chrI:93671-93672	11.0199	10.0704	10.96	10.4909
chrI:93832-93833	9.69289	8.9164	10.3092	8.76525
chrI:94079-94080	12.0495	9.59817	11.0244	7.11982
chrI:94366-94367	21.6549	3.25184	16.6998	3.168
chrI:94587-94588	62.8282	6.20325	60.5644	5.9157
chrI:94675-94676	38.7644	4.34868	35.2016	4.28472
chrI:94749-94750	13.3008	3.12133	10.4938	3.25654
chrI:94934-94935	14.0558	6.24918	13.0476	6.0398
chrI:95109-95110	14.7549	5.76171	12.6968	5.7733
chrI:95415-95416	8.58333	3.39467	7.1242	2.84165
chrI:95648-95649	10.8244	7.35426	9.7804	6.73045
chrI:95826-95827	6.52471	8.3723	7.2764	7.83554
chrI:96014-96015	4.76691	5.02515	4.6574	4.85239
chrI:96204-96205	5.8543	6.73012	5.192	6.4548
chrI:96480-96481	5.41658	7.00421	4.918	5.23928
chrI:96771-96772	6.3868	7.07488	5.3296	7.55797
chrI:96924-96925	6.84649	7.9837	7.0218	7.87122
chrI:97128-97129	5.46011	7.56888	6.1424	7.23749
chrI:97304-97305	6.11791	7.02342	6.0096	6.41607
chrI:97457-97458	5.16924	5.99984	3.9828	5.49697
chrI:97613-97614	4.88102	7.37015	5.3012	7.47949
chrI:98022-98023	3.93988	6.23748	4.4252	5.96234
chrI:98353-98354	5.5313	6.70722	4.6884	7.78416
chrI:98689-98690	5.65334	6.19747	4.671	6.30879
chrI:98865-98866	5.35312	7.34097	5.4866	8.10859
chrI:99143-99144	6.01905	5.21329	5.6426	4.91292
chrI:99331-99332	11.8742	6.04946	9.7604	7.41523
chrI:99501-99502	44.5947	8.01608	45.8998	8.57249
chrI:99661-99662	113.764	7.11022	120.776	7.85169
chrI:99922-99923	4.14898	1.79843	3.6192	1.62703
chrI:100085-100086	4.67233	5.2059	5.11	5.07407
chrI:100261-100262	5.45278	7.19764	5.231	7.43612
chrI:100428-100429	5.8482	8.82307	6.5088	8.22152
chrI:100585-100586	7.28868	11.0654	7.0488	10.5769
chrI:100734-100735	7.81468	9.042	7.5886	8.3568
chrI:100901-100902	27.1614	9.62858	25.0396	9.90986
chrI:101063-101064	54.2488	6.1737	52.974	6.6741
chrI:101211-101212	3.67221	1.04598	3.0106	0.990128
chrI:101360-101361	17.9418	1.92155	14.5184	1.61754
chrI:101534-101535	15.1467	7.42445	13.6476	7.51878
chrI:101710-101711	5.31773	5.98741	4.2374	5.65089
chrI:101879-101880	8.64537	10.5268	8.0286	10.3285
chrI:102050-102051	8.48916	9.2949	6.0176	8.89207
chrI:102248-102249	6.2371	8.28315	4.9886	7.94824
chrI:102406-102407	4.75227	6.17715	5.1304	6.12134
chrI:102573-102574	6.12441	8.10892	5.9476	8.58457
chrI:102755-102756	6.56254	7.12832	5.1152	6.85207
chrI:102929-102930	5.34966	6.28242	4.3622	4.88763
chrI:103088-103089	6.17608	6.56722	4.748	5.9288
chrI:103437-103438	8.41044	11.9609	7.6936	12.7736
chrI:103621-103622	5.53699	6.01314	3.7748	6.13522
chrI:103824-103825	4.50534	6.68715	4.7676	5.79148
chrI:104092-104093	7.83624	8.72051	7.22	8.31423
chrI:104242-104243	5.42268	8.19585	6.7192	7.03682
chrI:104408-104409	5.78474	6.47241	5.0352	6.94535
chrI:104558-104559	4.93045	4.90719	3.8648	5.61351
chrI:104726-104727	5.99627	7.77278	5.8016	7.33031
chrI:104893-104894	6.06136	6.04873	5.1984	6.15623
chrI:105042-105043	5.83111	6.54481	6.0046	6.45661
chrI:105202-105203	6.16774	6.78947	6.4996	6.81865
chrI:105360-105361	8.133	8.2158	5.922	7.73063
chrI:105527-105528	6.79645	5.82032	6.684	6.20411
chrI:105698-105699	20.956	7.41115	18.2512	6.17012
chrI:105855-105856	124.98	6.82456	119.865	7.19582
chrI:106091-106092	11.1012	4.34523	10.2924	4.59018
chrI:106289-106290	4.97154	7.02625	5.135	5.76619
chrI:106468-106469	5.18185	7.77414	4.9508	6.85817
chrI:106649-106650	4.57795	5.88558	3.37	5.48274
chrI:106806-106807	5.4296	6.20621	5.3824	6.03472
chrI:106967-106968	4.83322	8.55945	4.2928	7.17007
chrI:107288-107289	5.7351	7.03585	5.1524	7.53956
chrI:107454-107455	5.80792	8.99779	5.6296	8.74515
chrI:107755-107756	4.70549	5.92326	4.252	6.10056
chrI:108046-108047	5.79775	8.99238	7.752	8.38876
chrI:108197-108198	7.41601	7.36067	8.088	7.31145
chrI:108363-108364	16.711	6.14957	17.7578	5.79182
chrI:108526-108527	84.117	7.72538	87.5358	8.61788
chrI:108696-108697	1.6984	0.612691	1.4268	0.579419
chrI:108869-108870	9.86822	10.1625	9.4782	10.8329
chrI:109028-109029	9.71628	11.1097	9.0082	11.6607
chrI:109197-109198	5.56791	7.50916	6.4044	7.42856
chrI:109369-109370	8.90044	10.3101	8.3056	10.0822
chrI:109531-109532	6.02637	5.38592	5.3694	5.59273
chrI:109694-109695	7.69284	8.85299	8.6798	7.69879
chrI:109994-109995	8.80179	8.6124	8.73	9.43851
chrI:110167-110168	16.8591	7.66652	12.7132	7.00226
chrI:110333-110334	54.6954	5.81724	51.057	5.28015
chrI:110595-110596	10.4678	5.32953	10.2964	4.61119
chrI:110757-110758	8.35349	7.99675	8.872	7.61488
chrI:110914-110915	5.76094	6.71141	5.7284	7.57208
chrI:111082-111083	3.9944	5.63969	4.0468	5.17288
chrI:111389-111390	6.33636	8.60181	7.1014	9.25467
chrI:111689-111690	6.23588	8.17664	5.7798	7.47305
chrI:111840-111841	7.69834	10.876	8.1028	11.1169
chrI:111995-111996	5.47597	6.2099	5.8316	7.28413
chrI:112160-112161	4.69552	5.2932	4.5776	5.26243
chrI:112328-112329	7.98452	11.0803	8.7928	10.3252
chrI:112489-112490	6.23384	10.3653	6.7212	10.0726
chrI:112794-112795	5.67612	8.01374	5.2608	7.22326
chrI:112950-112951	8.85854	8.04046	7.4146	8.68123
chrI:113115-113116	13.3236	11.03	12.7468	10.7778
chrI:113282-113283	120.927	8.03652	112.23	7.23703
chrI:113554-113555	47.3539	5.87893	41.1448	5.98198
chrI:113715-113716	10.2319	6.2759	9.2654	5.7427
chrI:113867-113868	8.97753	8.3489	9.6328	9.30966
chrI:114022-114023	8.21782	5.54673	8.8932	6.53577
chrI:114172-114173	7.09098	6.23822	7.4596	7.33584
chrI:114341-114342	13.8716	6.84549	17.2174	7.70172
chrI:114512-114513	83.1389	7.22917	84.6676	7.17041
chrI:114780-114781	78.1	5.75777	68.1486	6.13387
chrI:114949-114950	36.5433	8.98425	42.2424	11.335
chrI:115113-115114	10.0086	9.5339	10.8802	10.0873
chrI:115278-115279	11.9332	14.2917	11.3968	12.356
chrI:115452-115453	7.89035	9.62674	6.5076	9.38092
chrI:115610-115611	7.77319	11.1873	7.104	9.51993
chrI:115895-115896	7.67352	8.75991	6.8048	10.8672
chrI:116057-116058	5.63991	8.04687	4.6428	7.68896
chrI:116322-116323	7.79271	9.26572	7.781	8.7578
chrI:116498-116499	6.19642	7.91697	5.7792	7.72544
chrI:116699-116700	7.2236	10.4329	7.5068	10.3732
chrI:116880-116881	5.78901	7.00704	5.8952	8.01306
chrI:117030-117031	4.45815	5.89789	4.4412	5.85856
chrI:117246-117247	4.34262	5.9139	5.17	5.82942
chrI:117510-117511	6.08699	5.12735	4.4384	5.44954
chrI:117667-117668	6.18666	6.87406	5.408	6.90221
chrI:118044-118045	4.33692	4.61365	3.582	4.93754
chrI:118303-118304	4.31191	2.20303	3.6048	2.65352
chrI:118485-118486	12.8446	3.58626	12.9004	4.78035
chrI:118640-118641	36.253	9.48686	33.5128	9.74285
chrI:118827-118828	16.048	8.04736	14.8548	7.02666
chrI:118998-118999	16.6093	12.457	15.6182	12.9705
chrI:119191-119192	19.4415	10.9759	17.154	11.8365
chrI:119367-119368	22.8094	12.022	24.2232	11.0897
chrI:119534-119535	18.7302	2.06488	13.6256	2.14851
chrI:119681-119682	1.69108	0.747641	1.3536	0.786637
chrI:119836-119837	84.3664	6.35015	76.2936	5.727
chrI:120004-120005	20.643	7.1942	19.257	7.0043
chrI:120202-120203	7.1699	5.01456	6.177	4.77177
chrI:120486-120487	6.46247	7.26216	6.4766	7.56666
chrI:120658-120659	5.89376	7.56642	7.3234	8.40073
chrI:120824-120825	8.10351	9.75233	6.8302	8.97382
chrI:121103-121104	6.57271	7.18262	5.904	7.2341
chrI:121397-121398	4.15529	5.05975	3.158	5.16994
chrI:121580-121581	6.97402	8.07248	5.7168	8.21429
chrI:121757-121758	6.33555	7.91438	5.4886	7.40157
chrI:121920-121921	5.63829	7.69201	5.491	7.85078
chrI:122073-122074	6.09207	8.24227	7.1524	9.33281
chrI:122372-122373	4.50575	5.27547	4.8646	4.99242
chrI:122525-122526	4.16424	4.35914	4.04	4.33475
chrI:122722-122723	5.49875	6.81767	5.5606	7.53651
chrI:122872-122873	4.93187	6.5357	4.6452	7.49981
chrI:123070-123071	7.83461	9.42086	6.7478	9.39108
chrI:123246-123247	6.71184	8.69994	6.1096	8.28701
chrI:123408-123409	6.76452	7.41669	5.8978	6.89623
chrI:123633-123634	4.23278	4.55751	4.1996	5.76302
chrI:123783-123784	6.10896	6.52979	5.3248	6.36537
chrI:123947-123948	5.71273	6.57165	5.166	5.95714
chrI:124133-124134	6.44335	5.81072	4.512	5.33571
chrI:124285-124286	6.64065	3.61458	6.0846	4.27749
chrI:124523-124524	10.8114	2.74554	8.1932	2.24202
chrI:124777-124778	68.3715	5.91082	70.2676	5.30827
chrI:124945-124946	9.44352	6.20141	10.2704	6.17091
chrI:125085-125086	7.73169	7.74717	8.8008	9.25015
chrI:125255-125256	7.18393	8.00463	5.7244	7.77535
chrI:125427-125428	5.95112	6.61142	5.9324	6.76806
chrI:125720-125721	4.9337	7.79507	5.5728	7.65305
chrI:125869-125870	6.71021	10.2653	6.7408	9.30232
chrI:126101-126102	5.37895	6.14353	5.1776	6.0634
chrI:126270-126271	5.26321	7.44193	5.2172	7.06211
chrI:126454-126455	6.04265	7.77438	6.784	9.14084
chrI:126608-126609	4.58263	5.57135	4.929	5.69843
chrI:126771-126772	3.15069	2.11598	2.4988	1.95056
chrI:126931-126932	22.9065	8.61228	23.921	7.64402
chrI:127111-127112	15.7717	7.964	15.2394	7.82763
chrI:127288-127289	13.7857	8.20102	14.7612	8.25935
chrI:127457-127458	20.8222	6.78184	18.8568	6.56163
chrI:127628-127629	25.0544	6.27504	20.1756	6.27006
chrI:127808-127809	39.2845	10.056	40.0656	9.78045
chrI:127966-127967	12.5338	4.55677	12.397	4.17258
chrI:128314-128315	6.43725	7.51175	5.6888	7.81341
chrI:128466-128467	7.49981	6.86507	7.0324	7.36091
chrI:128608-128609	7.18109	6.94252	6.1722	6.37192
chrI:128763-128764	14.7128	6.99239	14.306	5.96392
chrI:128931-128932	65.6866	6.70106	59.7978	6.22986
chrI:129210-129211	107.681	10.4612	101.438	10.6202
chrI:129390-129391	14.079	7.95797	14.5352	7.77659
chrI:129556-129557	9.36948	11.0469	9.8084	10.2708
chrI:129716-129717	7.91903	8.83465	6.7632	8.53985
chrI:129883-129884	7.13288	8.67864	7.4744	8.11638
chrI:130047-130048	7.88729	11.0309	8.639	10.7426
chrI:130210-130211	8.66327	11.948	9.3872	11.9527
chrI:130390-130391	14.6766	10.2755	14.5382	9.36782
chrI:130730-130731	24.2251	5.22363	22.0764	5.56394
chrI:130861-130862	10.6389	10.1254	11.0066	9.43128
chrI:131030-131031	7.72478	9.74654	8.2374	10.2088
chrI:131198-131199	7.87692	10.8872	6.6976	9.19166
chrI:131353-131354	6.25642	10.1589	7.1364	9.48413
chrI:131531-131532	6.49522	9.46716	6.1854	10.3821
chrI:131732-131733	7.00352	10.3203	7.4222	9.52095
chrI:131911-131912	10.4239	5.83288	10.1092	5.8502
chrI:132156-132157	140.987	8.5496	144.792	9.94171
chrI:132316-132317	30.5936	7.3502	25.365	6.98691
chrI:132495-132496	12.8865	11.3002	13.6016	11.3165
chrI:132655-132656	11.4897	12.5367	12.288	11.3421
chrI:132804-132805	14.1897	13.8277	15.5208	13.135
chrI:132973-132974	7.31635	8.52128	7.6612	8.54324
chrI:133138-133139	10.191	11.9304	9.8978	11.1201
chrI:133306-133307	12.2639	12.9715	13.9084	12.2442
chrI:133482-133483	5.45645	4.78	4.3796	4.69814
chrI:133664-133665	8.01178	8.64232	6.53	9.08201
chrI:133957-133958	6.14842	7.01861	5.3256	6.9851
chrI:134121-134122	4.51917	3.6349	3.132	3.72743
chrI:134279-134280	5.01059	5.79816	4.7868	5.95093
chrI:134437-134438	4.25028	4.29524	4.5	4.29319
chrI:134592-134593	6.03105	5.36893	8.0072	5.25136
chrI:134773-134774	10.7673	7.51002	10.8608	7.18249
chrI:135083-135084	5.88115	5.7116	5.8206	6.31128
chrI:135251-135252	9.10709	7.89111	7.517	7.79274
chrI:135412-135413	9.63797	6.5671	9.7288	7.17323
chrI:135583-135584	37.2092	4.33169	29.5602	3.83787
chrI:135803-135804	59.8584	5.63772	51.3874	5.25847
chrI:135968-135969	21.1603	9.21992	23.3328	8.03304
chrI:136111-136112	10.1099	6.20756	9.9468	6.3622
chrI:136282-136283	11.8898	5.65496	9.9868	6.59077
chrI:136455-136456	18.1926	12.0968	20.5774	11.8696
chrI:136625-136626	17.8806	3.93841	16.406	4.88514
chrI:136847-136848	50.0093	5.08475	40.0418	5.07215
chrI:137008-137009	21.9501	8.17849	18.6596	8.00843
chrI:137151-137152	15.718	6.21323	14.5738	5.45011
chrI:137316-137317	14.2021	5.15579	11.4252	4.85511
chrI:137481-137482	8.88498	3.7568	6.7382	3.17478
chrI:137795-137796	9.22385	7.91536	8.4272	7.03693
chrI:137967-137968	5.15622	5.62824	4.7976	5.20427
chrI:138141-138142	21.6014	7.25354	21.2464	7.51336
chrI:138306-138307	90.1005	5.00767	79.462	5.4107
chrI:138570-138571	53.3227	2.82163	47.758	3.53094
chrI:139173-139174	2.56937	2.28109	2.0644	2.38724
chrI:139331-139332	4.97581	2.14504	4.9176	2.27883
chrI:139495-139496	8.41919	7.55176	6.7224	7.78506
chrI:139656-139657	6.52776	7.54647	6.45	7.5111
chrI:139841-139842	0.425516	0.513942	0.3856	0.61612
chrI:140011-140012	2.26792	3.12404	2.5088	2.69168
chrI:140286-140287	0.526403	0.564671	0.7648	0.459831
chrI:140626-140627	1.43398	2.17052	1.7914	2.35246
chrI:140805-140806	0	0.000739	0.002	0
chrI:140970-140971	0.498333	0.387118	0.2488	0.47677
chrI:141138-141139	5.07324	5.7691	5.2046	5.6702
chrI:141294-141295	6.40491	4.5479	5.376	4.24644
chrI:141522-141523	4.32716	2.12841	4.2428	2.74747
chrI:141806-141807	1.50436	1.31551	1.3012	1.38514
chrI:142124-142125	4.91133	5.1372	5.1948	5.4203
chrI:142349-142350	3.9411	3.08734	3.6268	3.68768
chrI:142589-142590	4.18844	5.83842	3.5292	6.21066
chrI:142721-142722	3.9944	7.25502	4.097	7.19683
chrI:142888-142889	3.41714	5.71123	3.8788	5.7532
chrI:143231-143232	3.76333	3.61532	3.8238	3.3392
chrI:143391-143392	1.74559	1.89102	2.038	1.67355
chrI:143606-143607	44.5561	5.0909	41.4856	4.84449
chrI:143723-143724	14.5279	5.53983	13.6306	4.90005
chrI:143876-143877	6.8591	5.78535	6.475	6.1621
chrI:144059-144060	9.76408	7.80984	8.528	7.44166
chrI:144214-144215	10.9894	9.04483	10.6546	9.45093
chrI:144372-144373	5.93139	5.25319	6.0146	4.73586
chrI:144521-144522	8.03923	6.87431	6.3586	6.71905
chrI:144685-144686	5.77599	5.34541	4.0198	5.21375
chrI:144997-144998	7.45446	7.16538	6.1228	7.09464
chrI:145180-145181	4.38716	5.04744	4.73	5.37129
chrI:145355-145356	6.77855	5.80259	4.79	6.00717
chrI:145558-145559	5.7465	5.36129	4.5266	5.72023
chrI:145740-145741	6.30788	7.86623	5.9316	7.62324
chrI:145920-145921	7.47256	7.4705	6.1784	7.27758
chrI:146076-146077	4.27428	2.51405	3.0268	2.48977
chrI:146271-146272	6.67279	5.5679	4.874	5.13042
chrI:146515-146516	7.46361	7.39859	6.7024	7.26448
chrI:146682-146683	7.20448	7.73202	6.3052	7.76259
chrI:146955-146956	6.40185	5.57603	5.8862	6.11366
chrI:147172-147173	7.95279	4.82691	7.382	4.51768
chrI:147367-147368	9.62455	6.01659	8.5956	6.00231
chrI:147601-147602	4.59707	3.22722	4.8792	3.24073
chrI:147762-147763	7.54741	7.63992	6.8122	8.41552
chrI:147935-147936	4.57531	5.11405	4.3276	4.66675
chrI:148096-148097	5.74528	5.30515	4.8068	5.84964
chrI:148253-148254	7.45608	8.93931	7.1402	8.92832
chrI:148423-148424	6.19174	6.85621	5.5828	7.34973
chrI:148619-148620	7.23011	8.35875	6.755	7.59072
chrI:148968-148969	6.36606	5.74484	5.9702	6.94603
chrI:149140-149141	6.05933	7.41484	6.3652	7.26402
chrI:149309-149310	6.99314	9.65604	7.2814	8.31987
chrI:149469-149470	10.9971	11.8832	11.0788	10.5312
chrI:149667-149668	9.44433	8.36491	8.9236	8.79145
chrI:149950-149951	5.75219	4.64443	5.3716	5.3408
chrI:150111-150112	5.92427	6.69023	6.22	6.87195
chrI:150425-150426	4.48053	3.75323	3.8578	3.68576
chrI:150595-150596	7.8456	7.37606	7.2876	7.19571
chrI:150902-150903	8.74829	6.35051	7.4426	5.25644
chrI:151074-151075	42.3939	6.81816	40.083	6.56874
chrI:151301-151302	4.96665	1.96699	3.6196	2.18533
chrI:151460-151461	8.97854	11.0415	10.2828	10.4223
chrI:151771-151772	6.46959	4.08678	6.0468	4.53123
chrI:151983-151984	8.32563	1.54059	7.659	1.86225
chrI:152189-152190	61.5206	8.26788	54.266	6.94479
chrI:152365-152366	10.5268	9.52811	10.9466	8.69953
chrI:152523-152524	7.43432	10.0828	7.6812	7.8404
chrI:152688-152689	5.7288	6.03186	5.3268	4.49849
chrI:152851-152852	5.98407	6.84722	5.3392	6.29897
chrI:153012-153013	6.45718	6.81311	5.7684	7.55187
chrI:153178-153179	6.84079	8.02815	6.0374	7.87416
chrI:153333-153334	7.56246	9.16008	8.1524	9.12379
chrI:153509-153510	10.0995	8.10855	8.1392	8.18515
chrI:153727-153728	8.41573	6.78984	7.4632	6.19056
chrI:153880-153881	4.25821	3.36549	3.7274	2.85588
chrI:154100-154101	9.73499	6.43289	9.1348	6.06736
chrI:154310-154311	8.69175	9.88888	10.2732	9.61038
chrI:154476-154477	13.4609	5.74472	12.9446	6.38863
chrI:154651-154652	59.4491	3.54341	48.0944	3.76628
chrI:154917-154918	75.4399	4.82223	61.551	4.482
chrI:155077-155078	23.1129	11.0666	23.9746	10.7728
chrI:155243-155244	12.8725	8.77222	11.476	9.63895
chrI:155403-155404	6.60892	4.71634	5.0048	5.44638
chrI:155567-155568	6.42504	4.77963	5.497	4.86685
chrI:155733-155734	6.49908	7.15332	7.2124	6.70041
chrI:155895-155896	8.19585	8.33314	7.0598	7.65158
chrI:156058-156059	11.4065	13.3881	11.2136	11.9265
chrI:156222-156223	9.29992	7.99663	7.7736	7.02078
chrI:156411-156412	7.48598	5.89592	6.7354	5.66263
chrI:156568-156569	5.633	5.09164	5.9836	5.32578
chrI:156737-156738	7.95259	6.45148	8.4212	6.90492
chrI:156905-156906	7.72213	8.21469	7.904	7.61048
chrI:157066-157067	8.32685	7.84063	7.4956	8.39734
chrI:157242-157243	15.6546	15.0742	16.0392	15.4244
chrI:157413-157414	9.20757	10.3367	10.852	10.0421
chrI:157570-157571	7.37533	7.51692	8.4288	9.50141
chrI:157748-157749	7.36598	6.13159	6.5224	6.51511
chrI:157907-157908	12.4185	10.1396	12.3716	8.76966
chrI:158064-158065	14.6189	11.2624	12.3634	11.6384
chrI:158231-158232	8.50991	8.01571	8.2502	7.52183
chrI:158397-158398	20.2547	8.5299	21.506	8.58288
chrI:158563-158564	60.3754	5.53244	57.4284	4.84178
chrI:158841-158842	150.425	7.78817	135.32	6.82452
chrI:159001-159002	14.6455	6.13467	12.4534	6.45988
chrI:159161-159162	12.259	10.5719	12.8114	9.0636
chrI:159322-159323	7.09993	6.50972	7.0536	6.28903
chrI:159652-159653	13.4757	6.94141	12.7462	6.3447
chrI:159950-159951	9.01088	2.60899	9.0922	3.24016
chrI:166208-166209	0.505656	0.517389	0.8786	0.685682
chrI:166390-166391	12.197	7.60151	12.832	8.64996
chrI:166587-166588	4.63877	4.61476	4.5004	5.0744
chrI:166758-166759	6.47833	8.10843	6.514	7.93096
chrI:166940-166941	8.34718	8.70314	7.3788	9.02001
chrI:167152-167153	5.72514	8.02729	5.546	6.64881
chrI:167313-167314	5.88237	6.52376	6.4072	6.25628
chrI:167594-167595	6.53529	8.4825	5.9404	8.29401
chrI:167760-167761	6.74743	9.23112	6.7228	9.23999
chrI:167917-167918	6.92378	8.45405	5.932	8.57215
chrI:168097-168098	7.1459	8.60144	6.1664	8.50552
chrI:168252-168253	6.80337	6.66905	5.7448	6.87409
chrI:168411-168412	6.15228	6.99941	5.4934	7.27701
chrI:168566-168567	5.33847	3.92536	5.042	2.99274
chrI:168725-168726	38.9544	9.93444	36.8172	10.3219
chrI:168905-168906	140.061	11.3925	126.713	11.621
chrI:169190-169191	4.30092	1.73538	3.612	1.44386
chrI:169371-169372	8.96613	5.40968	9.2772	5.92936
chrI:169539-169540	6.93843	9.03252	6.3548	8.39666
chrI:169843-169844	8.36854	12.0154	8.39	11.97
chrI:170035-170036	5.91003	6.7662	5.0728	6.58681
chrI:170303-170304	5.62323	6.34953	5.1084	6.14177
chrI:170483-170484	11.3034	9.24221	10.8556	8.85514
chrI:170632-170633	11.875	6.58914	9.794	7.27554
chrI:170800-170801	11.3435	7.141	11.5698	7.5294
chrI:170968-170969	8.97427	5.2389	8.8636	5.81474
chrI:171134-171135	5.08219	3.20247	3.4628	3.19036
chrI:171286-171287	7.77685	5.97509	7.1624	5.69956
chrI:171461-171462	15.9365	7.09446	14.399	8.04863
chrI:171628-171629	32.0239	5.39515	27.2586	4.51543
chrI:172057-172058	10.3076	3.66876	7.9484	3.69423
chrI:172231-172232	7.152	7.52541	7.2944	8.80387
chrI:172449-172450	7.00067	7.56986	7.7712	8.45979
chrI:172614-172615	6.69801	5.59352	5.1098	5.76777
chrI:172797-172798	9.6756	8.03812	7.0626	7.39818
chrI:172966-172967	9.08431	11.2829	9.0168	11.3175
chrI:173129-173130	7.40157	8.86592	8.4224	8.47932
chrI:173414-173415	7.43452	9.00395	6.3904	9.38239
chrI:173595-173596	10.0271	12.4487	8.7924	12.7362
chrI:173877-173878	7.45344	10.7782	7.5412	10.4931
chrI:174227-174228	11.4446	12.1786	12.894	12.4764
chrI:174396-174397	9.75411	9.01996	8.821	8.29639
chrI:174546-174547	11.7633	14.266	11.5464	14.8573
chrI:174707-174708	10.6588	8.05585	10.6474	8.51896
chrI:174896-174897	9.61885	3.94383	8.0524	4.23605
chrI:175052-175053	87.3292	7.78005	83.147	7.08041
chrI:175269-175270	75.9143	4.26741	66.7826	3.72179
chrI:175447-175448	22.0396	7.03561	19.665	7.63544
chrI:175608-175609	9.65343	5.7313	9.397	6.76444
chrI:175780-175781	5.32118	4.76757	4.9984	5.2421
chrI:176072-176073	10.2286	4.13431	9.1892	4.94827
chrI:176329-176330	25.8814	5.89321	20.8004	5.62277
chrI:176538-176539	15.5905	4.47132	14.54	4.54445
chrI:176766-176767	12.4408	6.50356	12.1926	6.50234
chrI:176926-176927	8.54245	6.88662	8.1864	6.07108
chrI:177150-177151	13.3903	7.47936	11.3196	7.00136
chrI:177324-177325	16.2599	9.04471	15.073	8.83606
chrI:177528-177529	41.7465	10.7216	42.1576	10.5821
chrI:177722-177723	8.1625	6.18971	8.6556	6.40534
chrI:177923-177924	9.34141	6.94129	9.0064	5.91728
chrI:178152-178153	6.12075	6.36504	6.6372	5.81203
chrI:178346-178347	8.30203	8.44174	7.764	8.11017
chrI:178502-178503	8.25016	9.71859	7.3358	9.28685
chrI:178671-178672	8.89413	9.9715	8.7732	9.83883
chrI:178827-178828	12.6178	10.6653	14.0496	10.051
chrI:179007-179008	13.0988	8.95716	14.5592	9.01956
chrI:179163-179164	8.37464	5.208	8.9434	5.06323
chrI:179319-179320	20.1168	9.99255	20.7786	11.1987
chrI:179488-179489	14.0392	6.66351	14.6336	5.72937
chrI:179647-179648	17.4677	8.06743	19.867	6.86992
chrI:179829-179830	27.4287	6.85485	25.2704	6.86585
chrI:180011-180012	26.5429	4.84735	26.1494	4.70548
chrI:180199-180200	18.421	3.08944	15.8032	2.90986
chrI:180371-180372	35.7173	8.90348	34.6776	8.8862
chrI:180540-180541	19.8768	5.20221	16.3116	4.88808
chrI:180721-180722	27.8355	4.56206	26.635	4.84302
chrI:180897-180898	47.06	6.87246	46.5018	6.4993
chrI:181076-181077	1.80783	0.826197	1.1174	0.878784
chrI:181305-181306	32.8522	5.79717	28.2232	5.326
chrI:181490-181491	30.8981	8.89227	32.9476	8.92504
chrI:181652-181653	42.8479	8.57029	42.0202	7.72126
chrI:181814-181815	20.7856	5.28224	17.718	4.51272
chrI:181990-181991	26.9743	7.53219	26.7698	6.53261
chrI:182149-182150	108.51	15.362	109.128	15.7657
chrI:182334-182335	18.6194	11.998	16.5362	11.5743
chrI:183611-183612	18.8311	2.68397	16.6376	2.7678
chrI:183802-183803	14.6498	6.33167	13.8726	6.29863
chrI:184015-184016	6.22164	4.35754	4.8136	4.06768
chrI:184222-184223	6.45596	6.06535	6.0802	6.22014
chrI:184371-184372	5.98224	4.44952	6.5984	4.56579
chrI:184561-184562	28.7886	3.75926	26.928	3.73014
chrI:184810-184811	55.7029	6.10253	52.6336	5.94596
chrI:184979-184980	12.2942	6.74551	12.2844	6.52549
chrI:185131-185132	9.00132	8.28438	6.998	7.899
chrI:185312-185313	7.21444	7.37791	5.9676	6.91192
chrI:185464-185465	5.71965	4.75205	5.566	4.91699
chrI:185622-185623	25.2435	10.7562	22.9322	10.4259
chrI:185872-185873	28.5917	4.68236	26.4612	5.21375
chrI:186038-186039	14.9636	8.14352	14.7784	7.80177
chrI:186191-186192	11.6116	7.14039	10.5512	6.73395
chrI:186380-186381	8.38461	9.59571	9.3994	10.4369
chrI:186545-186546	10.3727	12.0519	10.5094	10.8799
chrI:186743-186744	20.9298	7.0361	17.8094	7.37819
chrI:186939-186940	52.3451	10.3792	48.9534	10.2436
chrI:187122-187123	21.1308	4.3866	17.4728	4.27377
chrI:187274-187275	20.0926	8.93093	18.4734	8.24354
chrI:187525-187526	3.51803	1.25382	2.8822	1.12338
chrI:187824-187825	62.5886	7.07414	61.7894	6.71069
chrI:188024-188025	74.4681	5.94542	66.868	6.20659
chrI:188209-188210	3.46271	2.52218	2.673	2.50276
chrI:188349-188350	4.32228	4.36961	3.7344	4.11917
chrI:188569-188570	3.40758	1.42239	3.4128	1.37317
chrI:188804-188805	27.2519	9.76366	27.0884	10.0887
chrI:188958-188959	41.2392	4.29081	36.3596	3.9499
chrI:189148-189149	3.64821	1.33152	3.4028	1.54233
chrI:189964-189965	9.5678	6.43092	9.0182	6.0136
chrI:190173-190174	4.45103	3.58035	5.2636	3.22074
chrI:190434-190435	12.488	9.40905	14.1654	10.1716
chrI:190599-190600	16.1649	8.08688	16.3956	8.6556
chrI:190747-190748	16.3008	10.2274	16.0226	11.4295
chrI:190947-190948	15.9119	11.9422	16.9212	12.3769
chrI:191096-191097	28.61	12.4529	30.8454	10.9998
chrI:191342-191343	34.7741	10.948	39.9698	11.4831
chrI:191545-191546	41.7502	10.7263	45.3806	11.2067
chrI:191715-191716	21.1236	9.69409	24.223	10.6516
chrI:191886-191887	22.0509	13.3635	24.8764	12.6342
chrI:192073-192074	22.8639	11.3906	24.9844	12.5537
chrI:192238-192239	36.1229	11.4925	40.3018	11.2624
chrI:192557-192558	56.4573	10.6414	55.8208	9.22192
chrI:192719-192720	15.5307	14.0183	17.2398	13.3612
chrI:192888-192889	10.6314	12.7525	10.2172	13.3832
chrI:193050-193051	6.24463	9.45522	6.567	7.8562
chrI:193211-193212	6.62437	10.1493	7.3786	10.7278
chrI:193519-193520	5.07954	6.42218	4.6364	6.58388
chrI:193830-193831	3.63844	5.40587	4.7132	4.92997
chrI:194022-194023	4.1624	6.67188	5.022	6.1219
chrI:194291-194292	8.19911	12.3224	7.8882	12.5947
chrI:194443-194444	7.65989	11.9523	7.494	11.8726
chrI:194754-194755	9.52976	12.7199	7.9196	11.6198
chrI:194937-194938	8.46028	11.0526	7.1924	10.8098
chrI:195123-195124	4.8495	7.9938	5.5484	8.68824
chrI:195311-195312	5.59964	6.38388	4.668	6.48744
chrI:195522-195523	5.86325	8.0726	5.4452	6.81661
chrI:195693-195694	5.96454	8.57989	5.5882	8.34652
chrI:195983-195984	5.35556	6.82961	4.2516	6.72277
chrI:196197-196198	6.39128	7.54721	7.5304	6.13014
chrI:196408-196409	9.28893	4.96285	8.1806	4.78261
chrI:196559-196560	8.48875	6.75807	8.46	6.46689
chrI:196767-196768	8.83616	7.80369	8.14	7.45939
chrI:197047-197048	11.5076	6.74034	9.1398	7.10164
chrI:197268-197269	17.4264	9.82941	16.5796	9.48526
chrI:197444-197445	8.348	5.31377	7.3988	6.55881
chrI:197595-197596	8.74667	6.32515	8.8456	6.8191
chrI:197770-197771	9.06316	8.73036	8.7784	7.20045
chrI:197973-197974	10.6239	7.12869	9.2124	7.54916
chrI:198151-198152	14.7092	10.295	13.3664	10.8667
chrI:198326-198327	52.2739	7.53268	49.1484	7.06437
chrI:198524-198525	2.06168	1.94249	2.0728	1.59812
chrI:198721-198722	17.9317	5.48726	17.1262	5.9891
chrI:198896-198897	7.43005	4.15549	6.8236	4.46845
chrI:199073-199074	5.91451	4.3275	5.5836	3.75984
chrI:199232-199233	7.26509	8.29768	8.1386	7.90521
chrI:199394-199395	5.6334	6.82481	4.8242	6.03608
chrI:199602-199603	4.95831	6.35248	4.4848	4.78328
chrI:199792-199793	10.238	4.22186	10.5738	4.33497
chrI:199964-199965	13.9074	4.13924	12.0686	3.85256
chrI:200122-200123	10.9855	3.58799	10.788	3.65674
chrI:200306-200307	47.911	3.97929	38.9866	3.96593
chrI:200588-200589	46.4164	5.08475	34.957	5.4815
chrI:200740-200741	12.9144	5.08191	10.3364	4.9328
chrI:200928-200929	9.3227	6.837	9.9396	7.96055
chrI:201231-201232	7.70688	9.86659	8.0564	8.84182
chrI:201400-201401	6.27493	6.70106	5.4752	6.44679
chrI:201560-201561	6.36524	6.68863	5.5042	6.84688
chrI:201733-201734	9.34629	10.1503	9.435	9.88716
chrI:201903-201904	7.02508	7.24739	6.1724	8.52856
chrI:202087-202088	7.27038	7.90724	6.6616	6.94761
chrI:202241-202242	10.0436	6.04478	8.2512	6.44091
chrI:202424-202425	41.0053	8.51045	39.0954	8.37792
chrI:202584-202585	2.94647	1.63319	2.8616	1.68146
chrI:202734-202735	37.5015	8.7849	35.752	8.65436
chrI:202903-202904	11.8793	9.56493	11.4224	10.3233
chrI:203085-203086	6.54057	5.63932	5.8716	5.55705
chrI:203245-203246	5.82908	6.06879	5.0202	6.4408
chrI:203400-203401	5.9623	7.48749	5.8884	7.14252
chrI:203647-203648	2.21219	2.00627	1.9096	1.94367
chrI:203878-203879	10.9418	11.73	10.0626	11.7513
chrI:204032-204033	8.38827	9.87201	8.258	8.93825
chrI:204219-204220	6.17303	7.08843	4.9384	7.71324
chrI:204690-204691	0.01139	0.030659	0	0.012873
chrI:204918-204919	0.08075	0	0.006	0.028005
chrI:205554-205555	0	0	0.0292	0.002259
chrI:205724-205725	4.73681	6.738	5.0852	7.26583
chrI:205923-205924	9.65628	13.3308	9.9676	12.0499
chrI:206234-206235	8.41451	11.811	9.2368	11.0382
chrI:206391-206392	10.9243	11.1929	10.5374	11.1708
chrI:206560-206561	14.1545	14.5289	12.7066	14.6147
chrI:206849-206850	11.2505	9.78853	11.5696	10.7429
chrI:207059-207060	16.79	11.9869	17.3008	11.1471
chrI:207234-207235	15.2181	8.1844	13.8412	7.95603
chrI:207413-207414	15.3979	8.968	13.3892	7.82029
chrI:207618-207619	29.9614	11.1028	27.1556	11.1925
chrI:207768-207769	18.7036	6.92861	18.0702	7.34251
chrI:207934-207935	28.6938	3.73032	23.9324	4.77832
chrI:208118-208119	16.1883	1.6556	12.5656	2.25286
chrI:208410-208411	16.777	5.1702	13.8812	5.70543
chrI:208717-208718	15.3651	5.16232	14.3744	4.81942
chrI:208871-208872	16.1484	4.6288	15.3408	4.6987
chrI:209183-209184	24.6974	3.96501	20.5638	3.59768
chrI:210043-210044	14.59	5.51767	15.0306	4.99694
chrI:210193-210194	32.3176	9.06576	31.6556	8.19701
chrI:210400-210401	14.8215	5.03869	13.6508	5.07
chrI:210620-210621	17.7399	6.29781	16.5044	6.31297
chrI:210860-210861	4.29868	1.91318	4.164	1.82363
chrI:211043-211044	0.747297	0.545709	0.9236	0.81803
chrI:211223-211224	0	0.00197	0.0068	0.011293
chrI:211894-211895	0.000407	0.016253	0.0064	0
chrI:212093-212094	2.8643	2.10674	2.6192	1.56424
chrI:212286-212287	0.855913	0.678688	0.8356	0.561464
chrI:213477-213478	2.84314	1.83881	2.9704	1.76299
chrI:213628-213629	3.72143	3.16491	3.0084	2.97084
chrI:215797-215798	0.55732	0.633869	0.4152	0.386204
chrI:215988-215989	2.12107	2.96249	1.4028	2.67633
chrI:219014-219015	0.098853	0.07634	0.0912	0.032522
chrI:219197-219198	1.03409	0.742223	0.7208	0.903853
chrI:219376-219377	0.452365	0.29945	0.35	0.419178
chrI:219568-219569	7.90174	5.62651	7.5368	5.38269
chrI:219732-219733	0.016272	0.023148	0.0184	0.014003
chrI:220074-220075	0.314459	0.242318	0.2304	0.18994
chrI:220242-220243	1.08779	1.56916	1.6408	1.47955
chrI:220452-220453	1.89611	1.81394	2.1828	2.14705
chrI:220620-220621	1.60809	2.10379	2.2504	2.49181
chrI:220776-220777	2.19999	2.25917	2.0536	2.04575
chrI:221271-221272	2.45505	3.09769	2.002	2.9749
chrI:221423-221424	2.19226	3.46732	2.3704	3.70711
chrI:221745-221746	0.608984	1.04143	0.6996	1.17532
chrI:221914-221915	2.23497	4.79835	2.3202	4.17846
chrI:222083-222084	0.347816	1.11998	0.8376	1.07031
chrI:222247-222248	2.20609	3.70323	2.682	3.53614
chrI:222440-222441	1.16061	1.78143	1.4588	1.36459
chrI:222756-222757	0.420634	0.041125	0.4952	0.060528
chrI:222979-222980	19.2121	2.28343	18.0654	2.2567
chrI:223271-223272	0.070377	0.015514	0.0656	0.055559
chrI:223590-223591	2.74836	1.74425	3.8526	1.87569
chrI:223828-223829	0.008136	0.00591	0.0152	0.001129
chrI:224682-224683	4.51592	1.6258	3.6124	1.24014
chrI:224867-224868	1.38882	0.386626	1.0324	0.449894
chrI:225127-225128	0.752585	0.018716	0.6784	0.045396
chrI:225462-225463	0.052071	0.036446	0.0484	0.053527
chrI:225612-225613	2.56977	2.92333	2.6968	2.81342
chrI:225810-225811	0.257099	0.229759	0.2428	0.277344
chrI:226341-226342	0.661054	0.712918	0.4108	0.601214
chrI:226492-226493	2.52136	4.23909	2.1252	3.87085
chrI:226748-226749	3.20723	5.10666	3.02	4.57505
chrI:226997-226998	17.2462	4.05452	12.5844	4.74963
chrI:227164-227165	45.6105	3.45661	36.4242	2.19323
chrI:227316-227317	5.34885	1.94199	4.2924	1.90166
chrI:227467-227468	49.3594	5.06775	41.665	4.91383
chrI:227638-227639	7.79393	8.40234	7.3456	7.55379
chrI:227792-227793	5.86365	8.90126	7.5296	8.44838
chrI:227953-227954	10.3417	13.0484	9.1268	13.0905
chrI:228118-228119	5.47068	7.56014	5.32	6.6374
chrI:228267-228268	3.99236	5.07933	5.2148	5.54711
chrI:228440-228441	7.12759	9.80971	7.4648	9.70637
chrI:228605-228606	5.66147	9.29441	6.499	8.62297
chrI:228980-228981	4.10057	5.77821	3.7148	6.71701
chrI:229259-229260	3.76333	2.53031	1.9136	2.08211
chrI:229510-229511	9.19903	13.2629	6.7488	11.114
chrI:229745-229746	3.22595	3.08907	2.4236	2.78609
chrI:229917-229918	3.19788	4.85843	2.8776	3.78141
chrII:182-183	7.50877	2.06081	5.6198	1.94514
chrII:342-343	5.63422	5.53097	4.8108	5.0988
chrII:516-517	0.385242	0.492517	0.5468	0.583597
chrII:828-829	0.120414	0.133965	0.0712	0.105698
chrII:1077-1078	3.69743	5.15715	3.5712	5.499
chrII:1260-1261	1.62802	2.29217	2.0196	2.18533
chrII:1491-1492	3.56481	4.38414	3.675	4.40013
chrII:1780-1781	7.5287	11.9625	8.2912	10.9391
chrII:2037-2038	4.89079	6.37428	4.6288	7.20824
chrII:2191-2192	1.19112	1.85063	0.8802	2.11531
chrII:4832-4833	0.043528	0.070676	0.0388	0.044493
chrII:5688-5689	0.34863	0.41199	0.2208	0.373105
chrII:5865-5866	2.12554	2.2343	2.5028	2.34128
chrII:6108-6109	6.91158	4.09392	5.592	3.39092
chrII:6358-6359	0.822962	0.379731	0.6956	0.411951
chrII:6597-6598	2.59052	3.10433	2.0256	2.60902
chrII:6765-6766	3.13889	3.2878	2.4692	3.42638
chrII:6920-6921	2.55716	2.76154	2.8436	3.05135
chrII:7075-7076	5.62934	6.38327	5.0524	6.30958
chrII:7321-7322	14.6921	4.04923	12.8904	3.56313
chrII:7623-7624	0.940121	1.77479	1.014	1.38333
chrII:7807-7808	1.04345	1.61878	0.8484	1.69128
chrII:8119-8120	1.8237	1.45662	1.4432	1.26815
chrII:8393-8394	38.701	6.3776	33.949	6.17791
chrII:8563-8564	11.0479	4.8641	11.0104	5.17017
chrII:9552-9553	1.31153	1.19571	0.9924	1.25821
chrII:9720-9721	7.79963	4.71437	6.5134	3.65358
chrII:9904-9905	11.1887	6.44434	9.5282	6.47965
chrII:10063-10064	7.07267	4.20782	6.6768	4.00929
chrII:10210-10211	7.66172	3.59833	7.4652	3.36291
chrII:10307-10308	17.678	4.33427	16.1666	4.13374
chrII:10425-10426	48.6839	5.31093	42.5006	4.99321
chrII:10692-10693	45.2891	5.53614	42.2922	5.38359
chrII:10868-10869	17.8737	10.1904	16.3106	8.95124
chrII:11036-11037	9.37436	7.29812	8.6096	7.91831
chrII:11223-11224	7.95096	6.01683	7.933	5.73863
chrII:11381-11382	6.88025	7.66307	5.0944	5.82841
chrII:11562-11563	5.90922	5.89026	5.44	5.92394
chrII:11890-11891	6.08251	6.39152	5.4	6.44125
chrII:12191-12192	6.17282	7.16144	5.5662	7.32116
chrII:12419-12420	6.01783	7.33974	6.4386	7.65147
chrII:12569-12570	6.93883	8.75154	6.7442	9.76904
chrII:12733-12734	4.77871	6.05771	4.3952	6.34436
chrII:12886-12887	7.9058	12.9381	7.1792	10.4811
chrII:13042-13043	7.4571	5.02909	5.8868	4.62767
chrII:13243-13244	6.22245	5.8383	4.9752	5.08638
chrII:13617-13618	11.159	5.32731	9.2008	5.34114
chrII:13802-13803	17.6569	3.50623	15.4882	3.34394
chrII:14106-14107	6.35711	4.32331	5.79	3.94402
chrII:14276-14277	6.51759	6.56107	6.635	6.65784
chrII:14437-14438	4.75715	5.94837	3.834	5.51007
chrII:14585-14586	4.00863	4.74774	3.0794	4.3466
chrII:14846-14847	3.94273	4.2104	2.6604	4.30979
chrII:15076-15077	4.18112	5.13855	3.219	5.20291
chrII:15266-15267	4.77891	7.42531	4.778	7.97252
chrII:15467-15468	6.02617	9.42345	5.7074	9.1693
chrII:15627-15628	5.13507	7.44292	4.9344	6.68393
chrII:15786-15787	5.23311	6.51169	4.9596	6.61775
chrII:15947-15948	5.00734	6.96284	4.7812	7.13213
chrII:16120-16121	3.91487	6.03062	4.4056	5.5785
chrII:16431-16432	5.63808	7.33777	5.5616	8.17703
chrII:16868-16869	4.75064	7.81674	5.466	8.6381
chrII:17028-17029	6.79015	8.67938	5.5534	7.90612
chrII:17185-17186	4.85194	7.71553	5.1976	7.37966
chrII:17493-17494	3.93134	4.57622	4.258	5.13245
chrII:17651-17652	8.0431	3.4603	7.4154	3.0002
chrII:17826-17827	74.2295	4.53189	66.3364	3.63517
chrII:18116-18117	36.7571	3.58922	31.8322	4.17371
chrII:18277-18278	11.8772	10.8883	9.681	10.5916
chrII:18455-18456	5.23962	4.31839	4.1722	4.74828
chrII:18632-18633	5.70744	6.22603	5.4374	6.36243
chrII:18803-18804	7.32184	9.03917	6.964	7.72916
chrII:18961-18962	6.64675	6.5639	4.8682	6.21145
chrII:19115-19116	4.83688	8.38326	5.6726	7.46323
chrII:19334-19335	4.62738	5.42889	4.0696	6.17136
chrII:19546-19547	4.76793	7.15886	4.3152	7.63961
chrII:19758-19759	6.0695	7.4444	5.826	6.66755
chrII:19907-19908	4.66704	4.73457	3.8724	5.02325
chrII:20069-20070	4.6225	3.93669	3.8186	4.2758
chrII:20221-20222	5.17453	6.36406	6.2022	6.18457
chrII:20375-20376	5.54472	5.24949	4.807	6.059
chrII:20540-20541	3.70496	4.20856	3.9768	4.34694
chrII:20696-20697	4.40527	4.07385	4.1632	3.80095
chrII:20844-20845	6.43135	5.84039	6.9536	6.62859
chrII:21007-21008	8.8923	4.96457	10.2562	5.14148
chrII:21192-21193	74.6825	3.82858	65.3482	3.40921
chrII:21426-21427	46.8966	3.57173	39.034	3.62016
chrII:21607-21608	3.78896	2.60468	3.792	2.41795
chrII:21783-21784	3.69295	3.12871	4.004	3.23406
chrII:21933-21934	3.6537	3.99259	3.6544	3.78593
chrII:22138-22139	4.509	4.87309	4.0844	4.87408
chrII:22380-22381	5.14565	7.18865	4.7772	6.68833
chrII:22536-22537	4.04199	5.15924	4.054	3.96943
chrII:22699-22700	5.13426	6.33869	4.626	7.22811
chrII:22854-22855	5.2266	5.76245	3.5108	5.77703
chrII:23012-23013	7.89848	9.32877	6.7608	8.66464
chrII:23175-23176	6.5239	8.62385	6.19	7.98325
chrII:23337-23338	7.08874	7.75566	7.9708	8.79247
chrII:23495-23496	12.7543	5.12809	12.042	4.1605
chrII:23676-23677	95.4162	8.14931	90.6904	8.12124
chrII:23976-23977	39.6519	4.49557	41.933	4.69261
chrII:24114-24115	12.1829	5.27843	14.3366	5.25689
chrII:24279-24280	11.5959	7.92669	10.9056	9.48854
chrII:24443-24444	12.3755	8.76151	12.5736	8.55691
chrII:24613-24614	10.7522	4.48092	9.051	4.2557
chrII:24784-24785	4.33286	2.87359	3.0466	2.41457
chrII:24950-24951	11.5943	7.57959	10.1908	7.35098
chrII:25109-25110	7.53114	6.83688	7.3912	8.22174
chrII:25309-25310	5.78535	6.56747	5.7312	6.75891
chrII:25465-25466	5.59699	5.78831	5.406	6.75236
chrII:25632-25633	5.74405	7.03253	6.6576	6.58263
chrII:25919-25920	7.38428	8.47474	6.4148	8.56289
chrII:26129-26130	5.02727	4.74799	4.0268	5.42221
chrII:26369-26370	4.18397	5.69436	4.6756	5.75015
chrII:26551-26552	3.82028	5.68168	4.4736	4.37506
chrII:26813-26814	4.87024	4.90485	4.0672	4.63919
chrII:26985-26986	7.11172	8.70499	6.9326	9.65397
chrII:27261-27262	6.48647	9.165	6.1548	7.64661
chrII:27429-27430	5.37305	6.78294	5.771	7.442
chrII:27595-27596	7.36557	7.35944	6.8218	8.58005
chrII:27800-27801	10.9847	7.9901	12.6176	8.8469
chrII:27960-27961	14.7576	8.18255	15.5032	8.44466
chrII:28091-28092	15.7669	7.63377	14.6	6.81831
chrII:28309-28310	16.3722	5.92363	17.2644	5.32036
chrII:28512-28513	21.5272	6.33057	20.1092	5.97769
chrII:28707-28708	8.18528	3.32301	6.25	3.02786
chrII:29052-29053	28.9041	5.61149	27.6382	5.45779
chrII:29209-29210	26.586	11.1489	26.7746	9.89168
chrII:29384-29385	37.4928	6.40666	31.4444	5.23058
chrII:36346-36347	0.824996	0.574275	0.7752	0.65474
chrII:36517-36518	1.82166	2.02425	1.632	1.7474
chrII:36701-36702	7.14102	3.95491	6.8286	3.78119
chrII:36871-36872	4.3475	2.7416	4.3796	3.15897
chrII:37048-37049	5.33257	5.4561	5.2706	5.89526
chrII:37196-37197	7.16095	9.47024	7.3384	9.93956
chrII:37355-37356	6.06624	9.0809	6.244	10.613
chrII:37516-37517	7.02243	11.4934	8.3564	10.5095
chrII:37800-37801	8.42895	7.62318	9.2062	8.18052
chrII:37976-37977	6.58166	11.0971	7.7484	10.8418
chrII:38188-38189	4.61355	7.77783	5.5186	7.88206
chrII:38362-38363	4.61965	7.45646	4.7468	6.92277
chrII:38553-38554	4.4789	4.64197	3.4184	4.68831
chrII:39104-39105	27.6492	4.94857	24.2512	5.14261
chrII:39292-39293	19.2123	8.5959	15.9396	9.30932
chrII:39425-39426	10.5419	5.73708	10.2114	5.94133
chrII:39570-39571	16.1283	6.09391	16.1888	5.58054
chrII:39753-39754	34.9572	8.79955	38.0754	9.44359
chrII:39971-39972	44.4623	7.6233	43.7436	8.1043
chrII:40129-40130	11.7206	6.77014	10.122	6.62261
chrII:40292-40293	20.308	7.3667	18.4842	7.90702
chrII:40448-40449	16.3704	1.75238	12.8382	1.71195
chrII:40729-40730	74.5027	5.66678	65.9512	6.10632
chrII:40906-40907	16.3708	5.80308	14.7086	5.09247
chrII:41077-41078	9.71099	11.7681	9.2814	10.2983
chrII:41233-41234	5.96576	7.44316	5.7188	8.09357
chrII:41393-41394	8.04697	12.3783	7.2624	13.3682
chrII:41547-41548	4.27306	4.18664	3.6772	4.22385
chrII:41704-41705	7.9294	9.17855	6.1606	8.84644
chrII:41871-41872	5.51991	6.87184	4.5626	5.9
chrII:42040-42041	3.92239	4.83516	4.1528	4.67058
chrII:42225-42226	6.30504	8.4921	6.7284	7.9566
chrII:42396-42397	6.89937	10.2318	6.837	8.69016
chrII:42590-42591	6.8591	8.02987	7.88	8.21869
chrII:42769-42770	8.62686	6.25792	8.474	5.35243
chrII:42946-42947	36.9426	4.4063	33.9312	4.49679
chrII:43238-43239	30.1248	5.01887	25.1316	5.16678
chrII:43402-43403	12.4364	10.2325	12.5578	11.0064
chrII:43573-43574	8.66266	8.79832	6.3484	7.65068
chrII:43725-43726	6.68499	8.27835	7.1432	8.56797
chrII:43881-43882	8.09212	7.93236	7.6972	7.79793
chrII:44069-44070	5.45522	4.71092	4.6016	4.12222
chrII:44239-44240	7.12068	7.21439	5.9164	6.81503
chrII:44406-44407	10.3377	7.62737	9.2148	7.81137
chrII:44566-44567	8.96695	7.36042	8.4718	6.93089
chrII:44739-44740	7.25634	4.30115	7.302	4.65116
chrII:44904-44905	40.0265	4.77791	33.9746	3.72518
chrII:45172-45173	1.63087	2.03545	1.7252	1.83481
chrII:45361-45362	2.25104	2.38785	2.0408	2.47205
chrII:45602-45603	4.98293	3.35207	4.7586	3.96469
chrII:45748-45749	4.45978	5.8415	4.8692	5.05589
chrII:45990-45991	5.00388	6.42821	4.6598	6.04285
chrII:46221-46222	5.81158	7.11884	6.6552	7.40044
chrII:46574-46575	37.4714	7.05728	32.4688	8.1017
chrII:46740-46741	23.2766	8.69773	22.5996	9.19877
chrII:46901-46902	16.6114	6.25398	15.6836	6.09999
chrII:47079-47080	28.631	5.12957	23.837	5.25622
chrII:47305-47306	19.8284	8.78798	17.6416	8.16042
chrII:47473-47474	6.72689	7.69435	5.3096	7.41218
chrII:47655-47656	5.59679	8.219	5.4552	7.78563
chrII:47840-47841	6.64553	8.40554	6.0238	8.77383
chrII:48027-48028	7.16258	8.0135	5.4248	8.90008
chrII:48201-48202	7.0143	6.9967	7.4588	6.9772
chrII:48363-48364	25.5913	8.79611	22.7636	8.87095
chrII:48526-48527	102.478	7.12463	106.135	7.62087
chrII:48769-48770	84.8112	9.1128	77.1818	7.53437
chrII:48944-48945	29.48	9.78262	27.5832	10.7373
chrII:49132-49133	14.7242	7.60409	12.9344	6.49862
chrII:49285-49286	52.8382	5.50745	43.9534	5.18067
chrII:49526-49527	86.1767	8.18243	79.8038	7.97319
chrII:49699-49700	15.5938	5.53749	15.3804	6.38998
chrII:49840-49841	8.97041	4.79256	9.3886	4.89237
chrII:50004-50005	8.46475	5.10346	7.24	4.5816
chrII:50154-50155	12.2586	8.89744	11.5628	8.93803
chrII:50350-50351	9.68841	6.91248	8.881	7.59986
chrII:50516-50517	10.7056	5.00299	8.7154	5.7034
chrII:50859-50860	8.51072	3.78856	7.4848	3.8189
chrII:51049-51050	14.5509	7.15233	13.3412	7.25996
chrII:51223-51224	7.58728	5.51804	6.7284	5.47089
chrII:51385-51386	12.2863	9.02537	12.3038	7.83125
chrII:51536-51537	12.3011	8.22306	11.4922	8.01069
chrII:51727-51728	12.7813	8.39261	11.8516	8.19509
chrII:51924-51925	8.09171	8.68369	6.9458	8.71782
chrII:52195-52196	6.23751	7.50153	6.4894	8.39226
chrII:52433-52434	5.74487	6.09736	4.5384	5.81361
chrII:52608-52609	4.42479	4.46935	4.4418	4.58725
chrII:52839-52840	6.34246	8.35198	6.432	7.4246
chrII:53134-53135	5.91471	5.94998	5.0572	6.06386
chrII:53292-53293	8.68809	11.7326	9.1104	12.2492
chrII:53511-53512	6.18381	6.32995	5.424	5.47743
chrII:53675-53676	6.73747	8.02089	6.2624	7.56124
chrII:53826-53827	8.11734	8.33585	6.525	8.18143
chrII:54060-54061	6.8469	7.93494	6.4912	7.05556
chrII:54310-54311	8.82192	7.52012	7.0992	7.9724
chrII:54476-54477	8.06649	6.99288	5.9454	6.63469
chrII:54662-54663	5.52621	4.78726	4.4002	4.43005
chrII:54882-54883	7.93347	10.7542	9.2732	9.58633
chrII:55108-55109	5.60534	6.04072	5.6168	6.42025
chrII:55507-55508	7.19471	7.98444	6.3172	7.51178
chrII:55813-55814	6.96894	7.28728	5.2816	7.25883
chrII:56103-56104	7.99184	9.89898	9.647	11.1154
chrII:56417-56418	7.82038	10.8024	6.9048	10.9304
chrII:56702-56703	8.38197	9.73903	7.146	9.45714
chrII:56909-56910	7.58565	8.24523	6.9708	8.56334
chrII:57081-57082	6.14679	6.94868	4.2644	6.43199
chrII:57360-57361	6.91036	6.82702	5.874	7.81781
chrII:57514-57515	8.60551	9.75799	7.4814	9.66357
chrII:57872-57873	7.17336	8.28044	7.3924	9.63624
chrII:58073-58074	6.59143	6.60108	6.5006	5.94438
chrII:58287-58288	4.91743	5.12981	4.8188	5.54508
chrII:58490-58491	5.85999	6.87369	6.0112	6.58862
chrII:58779-58780	6.71225	5.06283	4.8976	4.71813
chrII:58952-58953	7.19451	6.19118	6.401	5.63745
chrII:59121-59122	16.7668	10.9443	18.1236	9.7162
chrII:59307-59308	42.6484	8.51931	42.392	9.3283
chrII:59489-59490	25.1276	3.79558	22.6502	3.94877
chrII:59662-59663	3.27802	2.0107	3.0394	2.44393
chrII:59815-59816	5.14605	5.57357	4.8876	5.98458
chrII:60050-60051	5.97939	7.38123	6.194	7.84954
chrII:60336-60337	4.62128	5.13794	4.4092	5.16881
chrII:60489-60490	4.41178	4.61094	4.1496	4.2531
chrII:60702-60703	7.38306	3.04819	6.5036	3.33366
chrII:60948-60949	1.06298	1.01656	1.1268	0.892899
chrII:61152-61153	16.6419	4.47033	11.8034	3.60581
chrII:61326-61327	7.08691	7.4737	7.727	7.96055
chrII:61621-61622	8.9523	10.5635	7.438	11.0749
chrII:61769-61770	7.06454	7.84887	5.8052	8.93069
chrII:61933-61934	6.23568	5.84162	5.0944	6.1385
chrII:62086-62087	6.45067	6.10536	5.172	5.67494
chrII:62233-62234	7.96723	7.12968	6.6928	6.98589
chrII:62395-62396	23.4534	10.9487	24.2818	10.6388
chrII:62578-62579	34.0659	4.63138	33.835	4.80045
chrII:62845-62846	9.19028	8.5022	10.808	8.41846
chrII:63004-63005	7.53765	5.14434	7.3204	4.47432
chrII:63153-63154	21.3547	6.80043	20.9004	6.00672
chrII:63389-63390	20.8344	7.17671	18.0096	7.65362
chrII:63646-63647	69.5482	7.65174	67.058	8.05653
chrII:63826-63827	17.1838	6.51218	15.1806	5.64197
chrII:64009-64010	8.5813	9.58783	8.1608	9.79185
chrII:64314-64315	7.31147	7.6877	5.9738	8.90867
chrII:64480-64481	6.83225	9.16032	6.0996	9.32355
chrII:64787-64788	6.63699	9.21241	6.7796	9.76566
chrII:65043-65044	5.67937	7.92509	5.3782	7.01536
chrII:65227-65228	5.29169	6.90275	4.7326	6.71713
chrII:65470-65471	6.89571	9.7676	7.7824	10.338
chrII:65664-65665	7.05192	8.48361	6.6778	8.05326
chrII:65878-65879	5.25833	6.11965	5.1056	5.73411
chrII:66038-66039	6.93863	8.39175	7.1646	9.50559
chrII:66197-66198	8.89169	9.55975	7.3388	9.02103
chrII:66369-66370	7.24272	7.70949	6.5526	7.96732
chrII:66562-66563	7.1821	9.58229	7.8742	8.6425
chrII:66733-66734	5.729	5.9815	4.3772	5.14668
chrII:66960-66961	3.0018	1.60363	3.0696	1.7989
chrII:67224-67225	6.11303	6.8977	5.7612	7.03772
chrII:67388-67389	6.72079	7.54351	5.43	6.0581
chrII:67562-67563	6.69394	8.17431	6.1698	7.75096
chrII:67814-67815	5.60086	6.10499	5.541	6.39055
chrII:67978-67979	6.03899	5.94493	5.387	6.06837
chrII:68367-68368	4.82509	4.67103	4.2376	4.8533
chrII:68639-68640	5.67368	6.67213	5.6622	6.48507
chrII:68927-68928	4.17237	3.4507	4.2742	4.04204
chrII:69081-69082	8.9462	9.71588	8.2802	10.2998
chrII:69259-69260	28.5254	14.0819	29.2806	14.6893
chrII:69427-69428	66.079	4.63065	62.8476	4.61288
chrII:69705-69706	17.8932	4.94844	15.8246	5.7235
chrII:69866-69867	6.94656	6.97921	6.4334	7.19762
chrII:70040-70041	9.45674	12.6407	10.6132	11.9327
chrII:70214-70215	11.9059	12.7667	11.7742	13.198
chrII:70572-70573	6.57759	7.19297	7.5282	7.53211
chrII:70736-70737	9.76021	9.33443	10.1236	9.13926
chrII:70903-70904	12.6296	6.40124	12.8808	6.73757
chrII:71052-71053	92.4286	10.8574	93.9902	10.0903
chrII:71292-71293	93.24	6.20079	94.4144	6.71973
chrII:71536-71537	63.5932	7.78275	58.9372	8.73928
chrII:71686-71687	6.57922	3.8276	5.5394	4.36727
chrII:71876-71877	6.80215	7.69065	7.4216	8.19419
chrII:72039-72040	6.16774	6.82678	5.3666	6.61854
chrII:72201-72202	4.04891	5.39294	4.4464	5.54293
chrII:72358-72359	6.71265	11.619	8.0688	11.1808
chrII:72524-72525	6.83978	8.69169	6.5196	10.0227
chrII:72692-72693	6.03553	10.4208	7.7086	9.84561
chrII:72848-72849	5.82725	7.13374	6.355	6.81978
chrII:73019-73020	4.60013	3.91551	4.6	4.18557
chrII:73173-73174	12.979	7.29492	13.184	8.21644
chrII:73329-73330	9.02329	7.83989	9.7002	7.18814
chrII:73484-73485	10.4504	8.79204	9.4852	10.5343
chrII:73658-73659	6.81395	7.75677	6.0572	7.03298
chrII:73807-73808	10.5787	12.2618	10.976	9.9495
chrII:73954-73955	9.65465	8.72986	9.8608	8.02209
chrII:74129-74130	16.5556	8.91456	15.1118	8.17172
chrII:74286-74287	16.698	10.7424	16.6914	9.79874
chrII:74457-74458	44.1324	9.25464	46.9502	9.28109
chrII:74629-74630	52.5494	3.69339	43.905	4.7284
chrII:74898-74899	53.5247	11.518	53.482	10.6746
chrII:75168-75169	143.934	13.685	155.79	11.3826
chrII:75346-75347	49.0864	10.0365	46.6472	10.3085
chrII:75509-75510	7.78864	7.49118	9.574	7.20666
chrII:75663-75664	5.19772	6.21704	5.4664	7.24257
chrII:75820-75821	7.95991	6.90509	5.9344	5.85551
chrII:75978-75979	7.8574	10.0996	7.3488	9.41468
chrII:76132-76133	4.96971	6.82629	4.7116	6.62238
chrII:76379-76380	5.7288	8.49912	4.8112	8.1969
chrII:76568-76569	6.09553	8.23599	5.5044	8.91488
chrII:76749-76750	5.95112	8.73109	6.0836	8.38594
chrII:77010-77011	6.15737	8.32317	5.2016	8.80263
chrII:77189-77190	5.6629	7.2895	4.4248	6.78793
chrII:77352-77353	4.8381	6.43104	5.428	5.89842
chrII:77564-77565	4.35909	6.75031	4.3018	6.00355
chrII:77809-77810	5.15216	7.22104	5.568	7.5897
chrII:77976-77977	4.54033	5.3842	4.3912	5.72644
chrII:78137-78138	6.16652	7.95883	5.6232	8.06105
chrII:78284-78285	5.06917	6.60268	5.0218	7.29564
chrII:78587-78588	4.59972	5.4034	4.334	5.89989
chrII:78927-78928	4.76895	7.3071	5.1578	6.88606
chrII:79224-79225	4.96015	4.32849	3.9036	4.91337
chrII:79401-79402	4.93431	5.89321	4.2404	5.83451
chrII:79588-79589	10.3629	6.04811	8.926	5.81429
chrII:79766-79767	7.93062	2.58768	5.9264	3.04446
chrII:79932-79933	11.0896	3.53923	8.5242	3.46861
chrII:80124-80125	4.29482	3.52901	3.9328	2.97795
chrII:80328-80329	6.54098	3.84447	5.518	3.68475
chrII:80489-80490	16.0048	4.52205	16.836	4.52311
chrII:80658-80659	40.0314	2.82237	32.6946	2.32061
chrII:80912-80913	5.2205	3.61397	4.076	4.17371
chrII:81133-81134	6.27656	6.86581	5.4662	7.70805
chrII:81283-81284	6.36219	9.03067	5.6924	8.80511
chrII:81435-81436	4.95262	7.89886	5.0292	6.80171
chrII:81605-81606	5.12897	6.1817	4.8988	5.9096
chrII:81759-81760	6.14781	9.43909	6.4044	9.61603
chrII:81915-81916	4.25455	6.39595	4.0824	5.65563
chrII:82069-82070	3.96633	4.60036	3.8504	4.62711
chrII:82234-82235	6.86622	6.85091	6.721	7.08843
chrII:82478-82479	7.92777	9.77745	6.756	9.4734
chrII:82649-82650	4.65301	7.63204	5.6894	6.81616
chrII:82798-82799	5.73348	9.43995	5.6816	8.35172
chrII:82959-82960	4.58345	7.39613	5.1208	7.32681
chrII:83122-83123	5.50079	6.77285	5.7604	6.75563
chrII:83299-83300	3.8569	4.59186	3.6592	4.46021
chrII:83545-83546	5.33359	7.89874	5.3116	7.26493
chrII:83827-83828	5.26952	6.02902	5.1652	5.72169
chrII:84002-84003	20.9349	13.5141	21.5484	13.7841
chrII:84175-84176	45.2169	7.89997	42.1842	8.00809
chrII:84330-84331	2.23904	0.997101	1.9328	1.38153
chrII:84495-84496	126.387	13.9119	118.327	15.4747
chrII:84666-84667	14.5639	6.62534	12.3406	7.89991
chrII:84834-84835	6.47935	7.09188	5.972	7.84638
chrII:85006-85007	6.06299	6.25681	5.162	7.02643
chrII:85282-85283	7.93509	9.40794	6.6424	8.73962
chrII:85526-85527	8.33661	9.72746	8.2222	10.0194
chrII:85752-85753	7.75447	9.15084	6.4132	9.07071
chrII:85912-85913	6.53081	7.43467	5.4036	8.37159
chrII:86195-86196	5.51604	7.1708	5.4	7.45329
chrII:86360-86361	5.93729	7.43208	5.2838	6.4871
chrII:86531-86532	5.80223	5.33999	4.7664	4.92128
chrII:86715-86716	7.00067	7.59104	6.7822	8.4503
chrII:86876-86877	7.41764	6.7199	7.0148	7.07646
chrII:87043-87044	6.88819	7.57294	6.1714	7.46345
chrII:87217-87218	7.82729	8.58334	6.7188	8.32823
chrII:87360-87361	8.52496	7.51088	8.4656	7.61071
chrII:87524-87525	12.7931	8.10154	13.8966	9.15202
chrII:87698-87699	55.7155	7.7729	58.7724	8.41925
chrII:87997-87998	9.66848	4.34105	7.8874	4.01675
chrII:88290-88291	2.98166	2.50125	3.1678	2.21898
chrII:88443-88444	3.54874	2.02277	3.4548	1.97054
chrII:88988-88989	3.71004	5.83251	4.0436	5.50126
chrII:89184-89185	2.74917	4.13567	3.4136	4.17699
chrII:89352-89353	5.59944	4.39596	5.2824	4.37743
chrII:89572-89573	3.11204	2.63484	2.65	2.77638
chrII:89921-89922	44.3714	6.17949	42.0764	6.09615
chrII:90087-90088	7.73393	9.42801	8.0656	8.69592
chrII:90255-90256	8.75033	4.98895	9.5176	4.45557
chrII:90368-90369	18.5648	5.8	19.768	5.77307
chrII:90654-90655	30.2714	6.62017	29.0982	6.34448
chrII:90786-90787	14.2503	7.77044	16.405	7.60867
chrII:90982-90983	7.04582	7.07956	5.8446	5.70306
chrII:91146-91147	5.2803	5.9464	4.0832	5.55682
chrII:91434-91435	5.2445	6.26814	5.2824	6.32562
chrII:91597-91598	4.31658	4.28613	3.7724	4.45987
chrII:91762-91763	6.47589	6.72064	6.78	6.90425
chrII:91910-91911	6.70838	3.66827	6.0596	3.9176
chrII:92093-92094	77.9552	5.18202	66.4048	5.37671
chrII:92229-92230	11.4464	2.64297	10.7368	2.48774
chrII:92347-92348	39.6144	4.78726	35.3588	4.1229
chrII:92508-92509	11.1151	4.8018	9.8944	4.95606
chrII:92675-92676	6.38558	5.47925	6.1888	6.16504
chrII:92862-92863	5.34681	7.81095	5.6116	6.25131
chrII:93119-93120	7.40503	8.02507	7.0408	7.84514
chrII:93293-93294	8.98017	4.02374	7.184	4.17236
chrII:93563-93564	5.91573	4.60725	5.0936	3.88192
chrII:93734-93735	6.48606	7.0686	5.46	7.04088
chrII:93911-93912	4.86862	6.27307	4.3536	5.93264
chrII:94160-94161	4.49069	5.82635	4.426	6.50607
chrII:94418-94419	4.79986	5.40796	4.5036	5.77454
chrII:94594-94595	4.21143	5.5322	4.0624	5.38224
chrII:94749-94750	4.58751	6.74601	4.6876	6.43594
chrII:94904-94905	6.77001	7.36768	5.5076	7.35391
chrII:95204-95205	5.62852	4.90362	5.364	5.81677
chrII:95369-95370	6.09553	6.70944	5.6144	6.42296
chrII:95526-95527	5.70378	6.2887	5.8468	5.57342
chrII:95698-95699	5.89905	7.199	6.0012	6.99086
chrII:95858-95859	13.1906	7.74545	13.4392	9.79615
chrII:96040-96041	17.8068	2.53991	14.3378	2.56622
chrII:96311-96312	30.4514	3.15802	26.5446	2.93831
chrII:96489-96490	3.5101	2.85167	3.411	2.97287
chrII:96660-96661	8.49079	8.85238	7.7164	9.08923
chrII:96837-96838	6.16713	6.45985	6.7128	7.08741
chrII:97138-97139	4.6886	5.82685	4.6028	5.27654
chrII:97383-97384	4.18966	5.16995	3.8896	5.28524
chrII:97656-97657	6.08597	6.30939	4.52	7.15776
chrII:97829-97830	5.22335	6.3467	4.914	6.45503
chrII:98128-98129	3.45742	3.96846	3.1664	3.78141
chrII:98302-98303	6.37094	6.91346	6.0882	6.7457
chrII:98457-98458	5.56913	5.84421	5.4386	6.00773
chrII:98616-98617	7.78092	8.7476	6.8852	8.76774
chrII:98897-98898	6.56864	6.79267	5.0472	6.88866
chrII:99087-99088	10.3462	8.39778	8.9516	7.27633
chrII:99393-99394	7.76668	9.96547	8.394	10.0232
chrII:99559-99560	6.88188	9.42013	7.5028	9.25219
chrII:99719-99720	8.52211	9.35782	9.1312	8.04253
chrII:99882-99883	20.463	9.58512	20.8604	8.65549
chrII:100039-100040	46.3664	4.07312	41.2738	3.39634
chrII:100321-100322	18.0942	2.74923	13.6688	2.60338
chrII:100481-100482	10.7449	7.21574	12.7672	7.56802
chrII:100780-100781	7.69305	10.0737	8.4028	9.76295
chrII:100946-100947	16.2839	6.73566	16.5332	7.29824
chrII:101090-101091	62.1542	3.87956	53.0714	3.54371
chrII:101248-101249	3.23591	0.787781	2.5832	0.6972
chrII:101588-101589	38.454	7.31511	38.695	7.44662
chrII:101839-101840	86.1559	5.29406	79.8344	6.32065
chrII:102012-102013	15.6733	4.75008	14.885	4.89689
chrII:102176-102177	8.77107	6.96456	7.9926	7.30671
chrII:102342-102343	7.02589	5.08672	5.3212	5.67268
chrII:102505-102506	9.7834	11.1548	10.9618	10.2455
chrII:102816-102817	7.62857	9.38565	7.9228	8.8635
chrII:102977-102978	5.32383	6.10918	4.1784	5.56394
chrII:103226-103227	4.23461	5.37902	4.9152	4.76589
chrII:103477-103478	6.11689	5.69571	4.3096	6.33465
chrII:103634-103635	6.08618	7.09889	6.7402	8.08623
chrII:103833-103834	6.44294	6.00711	5.9268	6.22963
chrII:104049-104050	6.60668	7.77155	6.6642	7.51528
chrII:104208-104209	11.8418	8.68172	11.5848	8.77474
chrII:104360-104361	7.30821	8.18933	6.469	8.71308
chrII:104707-104708	6.4885	7.50202	5.3468	7.55447
chrII:104892-104893	5.87037	5.25786	5.7852	5.75907
chrII:105049-105050	7.20936	7.81526	8.3834	7.16397
chrII:105259-105260	4.87919	3.64857	3.8856	4.07163
chrII:105434-105435	7.37493	8.66608	6.6002	8.50552
chrII:105605-105606	4.533	4.86533	4.098	4.96826
chrII:105761-105762	5.57401	7.32791	5.8664	8.0798
chrII:105954-105955	4.63918	5.86021	4.0152	5.58212
chrII:106199-106200	5.28803	6.59357	4.784	7.21694
chrII:106419-106420	6.8351	8.46821	6.6194	9.3764
chrII:106594-106595	4.73234	6.3994	5.2386	5.82287
chrII:106888-106889	6.58695	8.38436	7.4588	8.09323
chrII:107029-107030	5.25386	6.13738	5.9224	5.54937
chrII:107195-107196	14.1484	7.55891	15.1772	7.03535
chrII:107378-107379	37.8044	6.63704	33.228	6.37338
chrII:107631-107632	35.798	4.65626	31.8642	5.2133
chrII:107857-107858	52.2363	7.60003	54.981	8.07347
chrII:108044-108045	11.5967	7.10296	9.9038	7.18001
chrII:108194-108195	8.57418	7.96991	7.12	6.74525
chrII:108364-108365	5.32667	5.58046	5.422	4.60983
chrII:108512-108513	4.97235	4.99338	5.602	3.95328
chrII:108694-108695	5.12246	5.1271	4.8704	4.84314
chrII:108863-108864	7.25573	8.08947	5.8428	8.73521
chrII:109050-109051	8.18223	7.24923	5.9992	7.56689
chrII:109252-109253	5.41943	5.46866	4.8388	4.90163
chrII:109566-109567	6.76879	8.28463	7.0248	9.13971
chrII:109737-109738	6.56376	5.46965	6.5596	5.5156
chrII:109917-109918	7.97984	3.14743	5.5372	3.43383
chrII:110086-110087	17.1266	6.66511	16.6488	5.74021
chrII:110265-110266	14.4814	7.65408	14.66	7.08154
chrII:110451-110452	56.9444	5.78338	45.7904	4.72727
chrII:110663-110664	35.5487	4.23934	30.8772	4.09241
chrII:110786-110787	11.1466	3.12207	9.8008	3.08128
chrII:110953-110954	8.06649	5.75999	7.6632	5.86432
chrII:111098-111099	24.2495	5.86908	24.4456	5.96008
chrII:111378-111379	44.9871	3.75076	40.5098	3.92347
chrII:111553-111554	20.406	8.62828	20.2904	7.79816
chrII:111706-111707	6.23669	7.33112	5.5712	7.33212
chrII:111865-111866	5.38973	8.0135	5.1146	7.57592
chrII:112162-112163	5.58418	6.16102	4.7448	6.3508
chrII:112333-112334	6.38335	7.67366	6.1168	8.09086
chrII:112639-112640	3.87846	4.34622	3.568	4.1098
chrII:112817-112818	9.317	7.16243	8.2606	6.89973
chrII:113002-113003	7.71481	8.25803	9.3164	8.23766
chrII:113164-113165	19.8693	5.38789	17.4386	5.31719
chrII:113333-113334	66.316	3.86675	57.5218	4.21256
chrII:113624-113625	69.7299	4.82137	69.991	6.24476
chrII:113793-113794	33.5214	6.95742	32.3614	7.09057
chrII:113955-113956	5.50079	5.28323	4.6388	5.25102
chrII:114265-114266	4.83729	6.38942	4.0164	5.90599
chrII:114454-114455	4.17664	5.44724	4.5204	4.98384
chrII:114768-114769	4.00416	6.21606	4.5156	6.51601
chrII:114932-114933	5.19528	7.8687	5.13	8.94593
chrII:115205-115206	5.66473	2.9093	4.8496	3.25699
chrII:115428-115429	6.7273	1.76506	5.1384	1.56966
chrII:115594-115595	9.46162	6.55122	8.6884	6.08938
chrII:115779-115780	9.56617	7.71503	9.0368	7.78642
chrII:115960-115961	6.22449	6.55368	5.8692	7.5172
chrII:116240-116241	5.33603	4.47981	3.9088	4.20838
chrII:116421-116422	14.7031	9.23235	15.194	9.32536
chrII:116590-116591	10.8087	5.11799	9.4834	5.25068
chrII:116774-116775	13.5626	3.37005	11.9284	3.96729
chrII:117077-117078	26.4426	9.75886	26.7508	7.75164
chrII:117237-117238	3.92076	2.37972	4.0282	1.47876
chrII:117383-117384	25.2012	3.83609	21.6122	2.78643
chrII:117570-117571	12.9337	6.91211	14.8608	7.5888
chrII:117748-117749	6.29446	7.17523	6.2168	6.69285
chrII:117906-117907	8.06364	9.11403	8.7936	9.25331
chrII:118066-118067	6.04753	7.19506	7.5662	8.19464
chrII:118224-118225	6.79117	7.89382	6.6014	6.96929
chrII:118375-118376	5.58947	6.08985	4.8868	6.38603
chrII:118535-118536	6.7456	6.86667	5.4604	6.5465
chrII:118714-118715	6.54505	6.76103	5.8824	6.68077
chrII:118887-118888	6.28307	7.41115	6.6436	7.58214
chrII:119052-119053	4.2041	3.47372	3.8836	2.82708
chrII:119258-119259	2.12209	1.30049	2.232	1.53556
chrII:119421-119422	6.26497	7.49586	7.5008	7.15505
chrII:119626-119627	6.15045	8.21838	5.9276	9.28719
chrII:119866-119867	3.83045	3.85444	3.9436	3.43767
chrII:120058-120059	4.23441	6.13787	3.6608	6.0957
chrII:120259-120260	5.37875	5.84027	5.4576	5.88159
chrII:120428-120429	3.90164	5.31524	3.8868	5.5042
chrII:120602-120603	3.63722	3.70742	3.1044	4.22487
chrII:120786-120787	4.6585	4.45629	4.1212	4.73156
chrII:121044-121045	3.94029	4.04369	4.06	3.87627
chrII:121333-121334	6.7871	5.86526	5.4928	4.90592
chrII:121512-121513	8.53411	7.43651	8.5532	7.00701
chrII:121677-121678	18.6641	5.05396	14.2044	4.90265
chrII:121835-121836	18.9615	5.04399	16.914	5.00405
chrII:122035-122036	76.0003	7.43294	74.3974	7.25544
chrII:122291-122292	12.7116	3.99825	12.629	4.1631
chrII:122457-122458	3.37016	2.60049	2.8112	1.86248
chrII:122666-122667	3.64902	3.68945	3.064	3.11628
chrII:122826-122827	5.20301	7.72353	5.1638	7.59331
chrII:123001-123002	4.50046	7.51015	4.5374	7.63871
chrII:123175-123176	4.33489	6.67016	3.7072	6.94919
chrII:123453-123454	3.95941	5.23102	3.8192	4.24102
chrII:123646-123647	4.02328	5.69867	3.743	5.38258
chrII:123900-123901	4.18071	5.25245	3.6744	5.6038
chrII:124058-124059	5.2742	4.70969	3.7882	5.00236
chrII:124214-124215	5.14646	7.05605	6.0928	7.82029
chrII:124358-124359	5.70663	6.53078	4.978	6.52888
chrII:124539-124540	5.66391	3.90763	4.6144	3.66826
chrII:124708-124709	93.6076	6.92676	94.9466	6.6601
chrII:125012-125013	72.8148	3.05262	53.9698	3.53975
chrII:125186-125187	9.68028	3.1755	8.2672	3.75183
chrII:125346-125347	8.93054	10.5965	8.6176	11.4
chrII:125493-125494	5.12124	6.77543	4.4442	6.64576
chrII:125822-125823	7.17458	8.46243	5.9416	9.59999
chrII:125983-125984	8.56055	4.55467	7.7868	4.60283
chrII:126277-126278	16.5961	6.07667	14.5986	5.50059
chrII:126458-126459	9.63838	3.20111	7.9706	3.42434
chrII:126612-126613	6.44131	3.57998	6.6964	3.65042
chrII:126974-126975	8.51703	6.96813	7.8744	6.48382
chrII:127126-127127	9.27836	5.34135	7.4818	5.2517
chrII:127294-127295	30.1624	6.54284	29.281	6.01643
chrII:127455-127456	22.858	2.85438	21.118	3.18878
chrII:127719-127720	12.7468	4.42871	13.9348	4.2042
chrII:127898-127899	7.94587	8.25065	7.9612	7.96168
chrII:128163-128164	4.43618	7.10148	4.9146	7.57829
chrII:128319-128320	5.6391	7.74446	4.944	6.87263
chrII:128481-128482	4.63918	6.94769	4.9036	6.6304
chrII:128777-128778	7.49859	6.85768	7.8668	6.77935
chrII:129032-129033	15.801	7.67415	14.802	6.39857
chrII:129195-129196	6.32456	8.01867	5.721	7.0725
chrII:129393-129394	4.41503	6.1279	4.9948	5.53108
chrII:129551-129552	5.43204	6.71436	4.786	6.34459
chrII:129701-129702	5.43509	6.68087	5.1248	6.79572
chrII:129915-129916	5.47495	10.1346	5.646	9.57075
chrII:130084-130085	4.74007	6.30496	4.8784	7.0655
chrII:130294-130295	7.11315	10.262	7.1456	9.28313
chrII:130516-130517	6.27778	7.09939	5.4188	7.75988
chrII:130669-130670	7.27668	10.2458	7.4764	11.0734
chrII:130878-130879	4.45551	5.60041	4.6404	5.71514
chrII:131047-131048	5.19528	7.71035	5.4936	8.0143
chrII:131284-131285	6.08536	6.66055	5.4386	7.11067
chrII:131451-131452	4.87675	5.69153	4.9112	5.38856
chrII:131735-131736	6.76187	4.91581	7.2702	7.06889
chrII:131903-131904	11.375	6.76792	11.452	6.63627
chrII:132087-132088	53.5397	4.92074	49.522	4.9215
chrII:132391-132392	55.544	4.48363	57.058	4.72129
chrII:132531-132532	15.7573	4.84415	15.4074	5.02122
chrII:132726-132727	7.27282	5.19975	6.364	5.30342
chrII:132897-132898	4.41422	5.13227	5.5388	5.72847
chrII:133050-133051	3.64983	4.73801	4.0048	4.44225
chrII:133217-133218	5.11799	7.22461	6.0832	7.53245
chrII:133402-133403	5.51096	7.12623	6.4532	7.36114
chrII:133649-133650	5.13833	5.2937	5.054	6.02173
chrII:133807-133808	2.63283	1.85285	2.4008	1.83549
chrII:133976-133977	2.83541	2.5553	2.0914	2.82155
chrII:134136-134137	4.75471	6.39016	5.724	6.37214
chrII:134331-134332	5.82663	7.85343	6.0128	8.62376
chrII:134617-134618	6.90792	9.14924	6.2864	9.99049
chrII:134787-134788	4.15752	5.8942	5.0572	6.65468
chrII:135089-135090	5.60086	6.70513	4.747	6.46745
chrII:135247-135248	5.38993	8.76533	6.2508	8.40412
chrII:135423-135424	5.26932	3.81331	4.683	3.46748
chrII:135595-135596	20.2875	2.65738	17.4472	3.15152
chrII:135757-135758	1.77691	1.55438	2.2184	1.66045
chrII:136032-136033	5.49468	2.58707	4.2276	2.67565
chrII:136310-136311	40.8786	5.67897	42.8876	5.32058
chrII:136485-136486	9.4362	2.18653	9.455	2.25466
chrII:136653-136654	26.4713	7.22523	24.3244	6.045
chrII:136846-136847	12.9908	6.55786	13.2532	5.81271
chrII:137007-137008	30.4703	6.07372	28.7544	5.17186
chrII:137168-137169	42.6085	7.12869	38.2042	7.69596
chrII:137322-137323	30.0143	5.504	27.7442	5.89447
chrII:137666-137667	11.1112	1.68958	9.2068	1.92402
chrII:137854-137855	47.6464	5.22733	47.7808	5.64874
chrII:138122-138123	17.7152	3.49429	15.7294	2.99184
chrII:138339-138340	5.7227	6.02841	5.0588	5.96877
chrII:138497-138498	4.58141	4.68975	3.8964	4.52548
chrII:138845-138846	4.84909	6.81126	5.2544	5.82389
chrII:138992-138993	3.84835	5.3491	4.7028	4.59809
chrII:139185-139186	6.78018	8.82098	5.8944	8.73273
chrII:139360-139361	6.27412	6.12667	6.0768	6.77754
chrII:139539-139540	6.6976	7.28777	5.9732	6.96884
chrII:139715-139716	10.7066	7.68844	9.0048	8.02356
chrII:139926-139927	6.64349	6.2935	6.456	6.62645
chrII:140050-140051	9.07658	5.81909	6.94	6.29253
chrII:140282-140283	8.21152	3.75323	7.591	3.35478
chrII:140409-140410	1.69901	2.0762	2.1722	2.05998
chrII:140682-140683	1.39208	1.36944	1.2096	1.37035
chrII:140893-140894	14.9067	5.2027	13.1272	4.94804
chrII:141196-141197	32.6237	4.20068	27.0784	4.36704
chrII:141353-141354	9.47972	5.26501	8.3352	6.08689
chrII:141527-141528	4.13637	4.87998	4.3856	4.5895
chrII:141798-141799	5.02544	6.68518	5.3672	5.76664
chrII:141969-141970	2.78375	1.92229	2.2566	1.87207
chrII:142125-142126	9.76977	6.06215	9.398	6.5675
chrII:142285-142286	8.26298	7.79039	7.24	7.53053
chrII:142421-142422	5.69076	4.12188	4.7816	4.33655
chrII:142607-142608	18.0767	8.67704	18.2492	9.61897
chrII:142782-142783	73.8158	4.59248	67.6336	4.37641
chrII:143062-143063	27.5267	3.87672	25.898	3.68701
chrII:143217-143218	14.054	2.83764	11.3968	2.33507
chrII:143410-143411	6.45779	4.4558	5.8714	3.76492
chrII:143516-143517	8.30895	3.20899	7.5978	2.6726
chrII:143670-143671	4.17217	2.9977	4.2122	3.45145
chrII:143978-143979	6.36809	6.31653	5.5506	6.81413
chrII:144158-144159	5.35678	6.82702	4.7762	5.83575
chrII:144306-144307	3.37362	6.63396	4.5632	5.80898
chrII:144583-144584	5.9621	6.23305	4.8028	7.21727
chrII:144742-144743	5.66493	8.5432	5.6112	7.64582
chrII:144897-144898	5.3401	7.86156	5.26	8.0772
chrII:145055-145056	6.17954	9.13594	6.1644	8.83662
chrII:145206-145207	5.24857	8.19327	5.2032	7.33449
chrII:145329-145330	5.8604	6.69786	5.76	6.08622
chrII:145505-145506	16.4265	7.39268	16.7444	6.36491
chrII:145668-145669	40.6009	6.53065	37.007	6.46869
chrII:145845-145846	0.829267	0.335158	0.5248	0.364861
chrII:146077-146078	67.7314	4.43709	57.799	4.26157
chrII:146248-146249	10.4764	6.48522	13.1968	6.61956
chrII:146411-146412	6.26436	7.32681	7.1912	6.64
chrII:146569-146570	6.35507	8.01153	6.782	7.15562
chrII:146832-146833	20.5374	3.02553	14.4176	2.70704
chrII:147090-147091	61.6802	4.33661	53.1342	5.00823
chrII:147264-147265	14.6475	8.91628	16.2624	9.55257
chrII:147467-147468	4.557	4.13271	4.0588	3.93793
chrII:147591-147592	6.35344	7.03893	6.0118	7.07883
chrII:147892-147893	4.73681	5.30318	4.9392	5.42967
chrII:148042-148043	5.52906	5.41252	4.93	6.4128
chrII:148205-148206	6.80642	8.5001	6.0916	8.31999
chrII:148503-148504	6.00787	6.70759	5.5664	7.09644
chrII:148806-148807	4.01026	4.50025	3.8712	4.06621
chrII:148976-148977	7.07837	7.21193	6.0996	7.56339
chrII:149280-149281	7.91252	9.22706	6.9048	9.18217
chrII:149449-149450	7.81387	8.9382	7.47	9.07636
chrII:149659-149660	4.78075	5.03672	4.541	5.04538
chrII:149822-149823	6.61624	8.23316	6.851	8.35985
chrII:149976-149977	7.84397	7.16132	8.0994	7.37672
chrII:150131-150132	7.69101	5.1851	7.3564	5.10648
chrII:150285-150286	2.67269	1.50587	2.2892	1.71307
chrII:150458-150459	11.1716	9.74925	11.528	9.84403
chrII:150606-150607	6.92541	7.72882	6.7116	7.41444
chrII:150772-150773	5.7884	5.65582	5.9192	5.42075
chrII:150941-150942	12.4573	5.71147	11.1474	5.27564
chrII:151122-151123	101.82	8.49493	101.436	7.81431
chrII:151405-151406	90.7154	7.34466	88.001	6.8785
chrII:151563-151564	15.7846	11.1577	15.6078	11.4705
chrII:151728-151729	8.75846	6.81348	7.0754	6.15939
chrII:151895-151896	8.06568	7.11133	8.3152	6.7641
chrII:152051-152052	14.1417	9.18606	11.8666	8.71963
chrII:152211-152212	8.9041	6.85731	7.7896	7.13077
chrII:152389-152390	12.7207	9.52442	12.1334	8.30497
chrII:152583-152584	10.2665	7.47185	8.8964	7.23692
chrII:152919-152920	7.13206	8.21752	8.6294	7.1415
chrII:153079-153080	11.2363	6.54764	11.292	5.5505
chrII:153244-153245	8.89596	4.97861	11.1436	4.30505
chrII:153432-153433	31.7095	8.03037	33.2174	8.51659
chrII:153552-153553	21.6893	4.03421	20.3806	4.10415
chrII:153887-153888	22.017	7.05481	20.4642	6.64903
chrII:154067-154068	7.83177	7.00901	7.8192	7.13811
chrII:154255-154256	7.21627	6.57633	7.415	7.00068
chrII:154415-154416	8.22148	8.50848	7.7376	9.82472
chrII:154587-154588	5.34051	5.48381	4.6052	4.81129
chrII:154772-154773	5.82338	6.53669	4.7416	6.44238
chrII:155186-155187	6.37745	7.77992	5.1732	7.66197
chrII:155350-155351	5.99831	6.25595	4.0388	6.42533
chrII:155521-155522	3.70963	4.65355	3.7248	3.61507
chrII:155690-155691	3.05265	2.81843	3.3492	3.40842
chrII:155963-155964	4.49395	5.28508	4.4768	5.65326
chrII:156182-156183	5.25711	6.75389	4.4944	6.2442
chrII:156440-156441	6.48505	9.93715	6.7292	10.1155
chrII:156609-156610	5.42512	8.44913	6.657	7.93141
chrII:156887-156888	6.17364	7.72858	5.427	7.68275
chrII:157049-157050	5.94095	6.4569	5.1204	5.82332
chrII:157200-157201	5.93607	7.41841	5.2442	7.7985
chrII:157369-157370	5.88847	8.0854	6.3184	8.01136
chrII:157533-157534	4.90157	5.36597	5.4424	5.37242
chrII:157683-157684	4.44961	5.40833	3.866	4.58408
chrII:157843-157844	7.2177	9.53821	6.5324	9.67656
chrII:158022-158023	11.7167	10.5596	10.2082	11.283
chrII:158179-158180	29.0593	7.70223	26.8944	6.79572
chrII:158343-158344	49.4377	3.41708	37.7592	3.33897
chrII:158631-158632	43.5637	7.14494	37.3052	7.25431
chrII:158789-158790	6.77042	4.95103	6.0088	5.38811
chrII:158963-158964	8.60591	10.5587	10.419	10.4999
chrII:159260-159261	7.4687	7.02539	5.5588	7.42178
chrII:159432-159433	6.62153	5.43714	5.1616	6.66428
chrII:159593-159594	18.5823	6.59924	19.4108	7.63882
chrII:159829-159830	1.18827	0.809698	0.7976	0.686811
chrII:160076-160077	71.016	3.50106	59.5502	3.16123
chrII:160239-160240	23.082	6.6789	22.4664	6.77912
chrII:160418-160419	7.89279	8.50823	8.83	8.15252
chrII:160574-160575	6.40185	8.28992	5.8484	7.56113
chrII:160873-160874	5.03703	6.93846	5.6936	6.3735
chrII:161037-161038	3.47165	3.85936	3.6054	4.61107
chrII:161200-161201	7.90458	6.03149	7.7776	7.54702
chrII:161362-161363	25.9512	2.48229	21.3562	2.4891
chrII:161646-161647	74.4374	5.21132	57.9706	5.15707
chrII:161816-161817	11.2739	5.62578	10.4838	5.54214
chrII:161982-161983	11.9445	12.851	11.3414	12.1969
chrII:162162-162163	6.40348	4.94364	4.6052	5.80865
chrII:162335-162336	10.6631	8.77764	8.2148	9.9382
chrII:162526-162527	18.2248	11.657	17.7842	11.758
chrII:162792-162793	2.72395	1.83869	2.7	1.99561
chrII:163063-163064	6.48322	8.66202	7.3128	7.51811
chrII:163214-163215	7.54416	8.61326	6.5552	8.57351
chrII:163382-163383	6.26558	7.38406	5.8542	8.21271
chrII:163531-163532	8.25362	8.17381	6.9426	9.29397
chrII:163671-163672	8.88071	10.2728	8.7168	10.2245
chrII:163853-163854	8.78165	8.2962	8.947	7.91176
chrII:164025-164026	10.8529	2.14146	8.9108	2.43399
chrII:164147-164148	8.27701	2.3466	8.1064	2.74544
chrII:164456-164457	19.4405	3.96452	18.022	3.59441
chrII:164622-164623	9.07414	4.58927	7.3048	4.23695
chrII:164804-164805	20.2209	4.62252	20.4968	5.95613
chrII:165048-165049	0.735906	1.34272	1.0004	1.4617
chrII:165219-165220	0.763569	1.119	0.7812	1.15026
chrII:165437-165438	11.5182	5.44404	11.0626	5.73863
chrII:165683-165684	14.2064	5.26698	12.6626	5.02201
chrII:165920-165921	9.6935	2.10711	7.983	2.03006
chrII:166127-166128	13.358	4.58681	11.7242	5.10354
chrII:166495-166496	11.6374	5.99172	11.8886	5.65992
chrII:166676-166677	20.1081	7.22867	19.708	6.88143
chrII:166792-166793	29.8634	7.36104	30.2958	7.10164
chrII:167104-167105	40.3798	9.10196	40.857	8.46465
chrII:167293-167294	3.67139	2.87852	2.9652	2.65668
chrII:167582-167583	6.75679	4.26692	6.5228	4.19111
chrII:167751-167752	31.2843	5.84938	28.3612	6.23415
chrII:168013-168014	1.33045	1.42239	0.8572	1.30496
chrII:168177-168178	2.71622	2.28713	2.3412	2.40982
chrII:168357-168358	3.46738	2.4403	3.4792	3.12441
chrII:168532-168533	4.40588	5.02429	3.886	4.78566
chrII:168716-168717	4.40445	5.50203	4.3688	4.994
chrII:168829-168830	5.41129	7.52184	6.0032	7.39344
chrII:168946-168947	4.85031	6.26593	5.0524	7.05342
chrII:169230-169231	4.76529	7.02415	5.0792	6.59799
chrII:169518-169519	11.7716	4.66524	8.8246	4.03188
chrII:169672-169673	9.32229	3.47397	6.8768	3.37466
chrII:169827-169828	47.8567	4.67472	41.956	4.03504
chrII:170032-170033	11.939	3.70422	9.9628	3.40097
chrII:170285-170286	31.9249	6.90484	29.9288	7.75626
chrII:170544-170545	51.3729	4.52697	43.2864	4.724
chrII:170700-170701	6.85808	4.39534	6.6358	4.43683
chrII:170875-170876	4.46995	4.51724	5.3942	4.41312
chrII:170975-170976	3.68034	2.70109	4.0858	3.19398
chrII:171153-171154	45.5678	6.34522	44.7156	6.28462
chrII:171414-171415	45.5808	3.5375	40.6398	3.79609
chrII:171560-171561	19.0843	5.59807	17.2672	5.637
chrII:171726-171727	7.58687	6.56439	6.6052	6.43018
chrII:172002-172003	8.77067	5.21305	7.9376	5.15515
chrII:172163-172164	28.1406	6.28119	26.6968	6.32979
chrII:172319-172320	3.68523	0.8688	3.2656	0.87517
chrII:172475-172476	84.0206	6.34448	78.6534	5.8484
chrII:172639-172640	16.17	7.30316	17.5756	7.12693
chrII:172803-172804	7.14305	7.80393	6.2868	7.91741
chrII:172956-172957	6.57495	8.24006	6.53	7.87517
chrII:173119-173120	6.43969	7.59067	4.9896	6.93699
chrII:173277-173278	6.01132	7.4343	4.7704	6.78872
chrII:173541-173542	4.8674	6.70685	4.8856	6.1394
chrII:173707-173708	6.19357	8.24486	7.2286	8.01475
chrII:173962-173963	6.4584	8.02261	6.2584	7.44064
chrII:174145-174146	4.49598	4.90645	4.5342	4.86504
chrII:174298-174299	4.45612	5.42754	5.2048	5.8703
chrII:174461-174462	4.87797	5.25294	5.1772	5.00326
chrII:174740-174741	4.00721	3.24347	4.23	3.66352
chrII:174915-174916	8.22148	5.34812	6.837	5.79961
chrII:175087-175088	6.49277	4.72952	4.9358	3.7175
chrII:175250-175251	12.333	12.3394	12.3404	12.4954
chrII:175409-175410	8.5453	8.32723	7.8878	7.96303
chrII:175570-175571	8.46353	7.90711	6.9784	7.25375
chrII:175769-175770	7.46158	6.92233	7.7432	7.46492
chrII:176033-176034	8.86342	7.54807	7.7546	7.18385
chrII:176221-176222	8.80687	7.62983	9.646	7.76202
chrII:176500-176501	11.7121	6.99436	9.0532	6.73057
chrII:176673-176674	8.99522	7.33616	7.9924	8.2886
chrII:176830-176831	6.62397	5.96364	5.7178	5.57895
chrII:176995-176996	8.78755	10.1825	9.3814	10.4273
chrII:177151-177152	6.97829	5.51767	6.2138	5.8458
chrII:177326-177327	21.9305	12.5543	22.4186	13.0852
chrII:177476-177477	31.9775	4.29352	31.571	4.38748
chrII:177641-177642	5.68161	2.05441	4.1158	1.72493
chrII:177793-177794	8.76538	3.26859	4.7596	3.87243
chrII:177962-177963	4.70264	4.80746	4.8924	6.29964
chrII:178131-178132	5.77823	8.83034	6.3334	9.04373
chrII:178301-178302	5.61754	8.82246	6.5044	8.65447
chrII:178472-178473	4.88997	5.83288	5.5308	5.83157
chrII:178646-178647	7.2358	10.9757	8.3756	10.1134
chrII:178860-178861	6.27819	9.10553	7.215	9.11125
chrII:179104-179105	5.29454	7.43848	5.019	8.15162
chrII:179260-179261	4.97174	6.23219	4.893	6.82452
chrII:179481-179482	4.80088	6.2594	5.058	6.47987
chrII:179679-179680	4.93838	6.38561	5.324	5.94551
chrII:179885-179886	6.59	10.0608	7.67	10.0763
chrII:180299-180300	7.43595	7.63254	5.9888	8.04964
chrII:180476-180477	7.82993	8.76656	8.4636	10.2987
chrII:180647-180648	6.24361	8.34028	6.3896	8.58525
chrII:180799-180800	6.4763	7.83262	7.1358	7.86219
chrII:180960-180961	8.96756	9.00506	7.2192	8.78388
chrII:181124-181125	19.1201	8.83243	15.8524	8.28114
chrII:181292-181293	82.2272	10.3602	85.7758	10.3435
chrII:181548-181549	11.0748	7.04447	10.52	6.91362
chrII:181701-181702	8.37627	8.26271	9.2922	9.02069
chrII:181832-181833	9.88327	8.03739	10.3028	9.42632
chrII:181999-182000	60.9777	6.48349	60.5334	7.37571
chrII:182280-182281	81.3093	9.14456	82.9154	9.08754
chrII:182441-182442	15.3456	7.87288	13.4744	8.17273
chrII:182612-182613	17.5875	10.6235	16.1728	9.026
chrII:182767-182768	10.8539	10.0405	11.0804	9.79039
chrII:182923-182924	11.4525	10.152	11.787	9.46516
chrII:183085-183086	6.57861	5.63439	6.1424	5.46897
chrII:183254-183255	5.86935	5.45672	6.534	4.63682
chrII:183403-183404	5.92528	5.33494	5.0924	3.97226
chrII:183574-183575	7.11722	7.03314	6.123	7.5565
chrII:183734-183735	6.08821	5.54217	5.156	5.12432
chrII:183924-183925	8.80484	5.79101	8.6224	6.65208
chrII:184074-184075	7.9835	1.73982	6.839	1.65616
chrII:184284-184285	45.314	4.6416	39.6966	4.93506
chrII:184449-184450	27.9732	6.15683	25.9238	6.56897
chrII:184632-184633	19.2684	5.37176	17.8038	5.89944
chrII:184806-184807	16.8284	8.22343	16.4492	7.75333
chrII:184977-184978	17.0509	7.14667	15.0202	7.17425
chrII:185155-185156	9.06946	7.37938	10.0866	7.28458
chrII:185344-185345	9.70957	8.49173	8.7156	9.08799
chrII:185530-185531	10.3946	6.07273	11.0476	7.34104
chrII:185716-185717	16.9513	8.83773	16.4292	8.14755
chrII:185887-185888	9.12906	4.26421	9.7588	4.11883
chrII:186071-186072	9.76855	4.44004	8.2508	5.5496
chrII:186217-186218	20.3658	4.01032	17.9824	4.80338
chrII:186394-186395	93.4599	4.86976	83.5372	4.61119
chrII:186667-186668	38.9699	6.63913	36.3	6.24216
chrII:186851-186852	11.7926	7.84296	10.1702	8.33614
chrII:187029-187030	9.78198	11.3946	8.8216	10.7105
chrII:187218-187219	5.34986	5.76614	4.936	5.85359
chrII:187396-187397	8.88579	8.9265	9.0632	9.9216
chrII:187562-187563	5.99505	7.99232	6.5338	8.44997
chrII:187719-187720	5.25447	6.58717	5.7888	6.48936
chrII:187881-187882	4.54724	5.99467	5.5108	5.66489
chrII:188040-188041	7.69691	10.0844	7.7168	9.08506
chrII:188252-188253	7.43839	9.79973	7.1648	9.59593
[truncated: 57,041 more rows]
