# Supplementary material for: H2A.Z deposition by the SWR complex is stimulated by polyadenine DNA sequences in nucleosomes
Source: PLoS Biol. 2025 May 12;23(5):e3003059. doi: 10.1371/journal.pbio.3003059 (PMC12068740; doi:10.1371/journal.pbio.3003059)
Supplement: S3 Data — (TXT) [file pbio.3003059.s024.txt]

@{"upstream":[1000],"downstream":[1000],"body":[0],"bin size":[1],"ref point":["TSS"],"verbose":false,"bin avg type":"mean","missing data as zero":false,"min threshold":null,"max threshold":null,"scale":1,"skip zeros":false,"nan after end":false,"proc number":12,"sort regions":"keep","sort using":"mean","unscaled 5 prime":[0],"unscaled 3 prime":[0],"group_labels":["genes"],"group_boundaries":[0,4…
IV	271916	271917	YDL106C	0	-	0.8579	0.876	0.9454	0.9816	0.987901	0.9288	0.9288	0.9288	0.9107	0.914001	0.9321	0.897901	0.8861	0.8861	0.851399	0.9042	0.9042	0.9042	0.9042	0.9331	0.8434	0.814	0.777801	0.755199	0.7306	0.7306	0.7193	0.6899	0.7261	0.8317	0.9029	0.9029	0.8783	0.848399	0.7853	0.6459	0.6326	0.6175	0.6522	0.6522	0.6673	0.687201	0.687201	0.7347
XII	777826	777827	YLR321C	0	-	15.5369	16.177099	16.5539	16.5737	16.6467	17.2854	17.2854	17.3148	17.3703	17.5618	17.621099	17.667601	17.697001	17.7558	18.037399	18.096701	18.0951	18.1026	18.1325	18.1619	18.1619	18.1619	18.2279	18.259199	18.4195	18.4897	18.543699	18.636101	18.633499	18.6222	18.6222	18.6056	18.6222	18.6159	18.6325	18.6325	18.629999	18.595301	18.595301	18.622999	18.639601	18.639601	18.693899	18.6924
XVI	713290	713291	YPR089W	0	+	-1.9384	-1.8471	-1.9064	-1.9064	-1.9368	-1.9086	-1.9086	-1.9463	-2.0526	-2.06	-1.9879	-1.9585	-1.8992	-1.8678	-2.2289	-2.1957	-2.208	-2.1904	-2.1225	-2.1843	-2.1848	-2.1848	-2.206	-2.206	-2.2354	-2.2716	-2.2932	-2.3228	-2.2416	-2.2534	-2.1946	-2.1946	-2.178	-2.1481	-2.2381	-2.2499	-2.3429	-2.3301	-2.1982	-2.1982	-2.2319	-2.2415	-2.2234	-2.154
I	87030	87031	YAL031C	0	-	-0.473001	-0.4896	-0.435101	-0.4202	-0.3471	-0.383301	-0.4474	-0.4228	-0.3929	-0.4057	-0.4587	-0.4587	-0.4753	-0.5474	-0.5469	-0.6181	-0.6181	-0.6224	-0.617599	-0.601	-0.6068	-0.6918	-0.8145	-0.8983	-0.848599	-0.9364	-0.9924	-0.974999	-0.88	-0.858601	-0.753	-0.754399	-0.742101	-0.772	-0.7475	-0.7924	-0.9227	-0.9649	-0.9234	-0.8208	-0.802	-0.8035	-0.802	-0.9888
XI	487785	487786	YKR025W	0	+	-0.611	-0.6158	-0.7636	-0.8075	-0.8433	-0.8682	-0.9506	-0.9511	-1.1759	-0.8585	-0.9706	-0.9293	-1.0372	-1.1146	-1.1312	-1.1083	-1.2349	-1.2962	-1.321	-1.2607	-1.2592	-1.1635	-1.2669	-1.1671	-1.1254	-0.9044	-0.8764	-1.0232	-1.1779	-1.6014	-1.69	-1.976	-2.0092	-1.9443	-1.8166	-1.7502	-1.7454	-1.7747	-1.7767	-1.8697	-1.7885	-1.6819	-1.6268	-1.641
XII	130791	130792	YLL010C	0	-	85.084297	86.069901	88.732002	89.1661	90.817902	91.170097	93.687599	93.787697	94.475197	96.135101	96.943298	98.277802	98.662804	98.751801	98.769897	98.798897	99.394897	99.395897	99.483902	100.981003	101.139	101.610001	102.019997	102.049004	102.138	102.209999	102.351997	102.583	102.553001	102.553001	102.553001	102.535004	102.594002	102.670998	102.720001	102.75	102.82	103.112999	103.112999	103.113998	103.178001	103.178001	103.271004	103.251999
III	240538	240539	YCR071C	0	-	-1.153	-1.224	-1.3122	-1.4875	-1.4624	-1.479	-1.5288	-1.7569	-1.775	-1.9265	-1.9318	-1.9876	-2.0203	-2.0203	-2.007	-1.9889	-1.9708	-2.0022	-2.0321	-2.0374	-2.0374	-2.0673	-2.0208	-2.0261	-2.0463	-2.0727	-2.1497	-2.1592	-2.0833	-2.0866	-2.1655	-2.1127	-2.1293	-2.1737	-2.2254	-2.2966	-2.2149	-2.0514	-2.0695	-2.0695	-2.0199	-1.9259	-1.8576	-1.8282
XI	565868	565869	YKR065C	0	-	1.8569	1.8702	1.8521	1.8521	1.882	1.8488	1.8008	1.8008	1.9274	1.9217	1.9624	1.9458	2.0169	2.0169	2.0169	2.0762	2.0762	2.0234	2.1372	2.1372	2.1372	2.1666	2.2718	2.2836	2.2537	2.2836	2.2303	2.2303	2.1956	2.1956	2.1956	2.1401	2.1235	2.0894	2.1063	2.1229	2.1101	2.0973	2.0478	2.0958	2.0857	2.1358	2.1391	2.1391
XI	393746	393747	YKL023W	0	+	0.1088	0.229	0.103399	0.116199	0.116199	0.116199	0.071899	0.0541	0.0345	-0.047701	-0.0246	0.077601	0.177099	0.1952	0.2002	0.2398	0.2084	0.204201	0.0448	0.032001	0.073199	0.0105	0.017301	0.0141	-0.1312	-0.196	-0.1877	-0.3062	-0.3228	-0.3522	-0.319	-0.3803	-0.582701	-0.619101	-0.690001	-0.8652	-0.8474	-0.91	-0.8778	-0.9638	-0.8914	-1.0911	-1.206	-1.4279
VII	452381	452382	YGL022W	0	+	0.191601	0.3175	0.3175	0.459701	0.502399	0.4398	0.354899	0.366199	0.3767	0.892099	0.8627	0.8793	0.909201	0.969501	1.0208	1.0326	1.2149	1.2689	1.3694	1.3679	1.2878	1.2878	1.3172	1.5159	1.4144	1.4144	1.4393	1.434	1.4988	1.4475	1.4347	1.4383	1.256	1.1795	1.1629	1.1249	1.1319	1.0678	1.0105	0.9235	0.9235	0.8736	0.9327	0.9327
IX	378509	378510	YIR012W	0	+	-0.34715	-0.36635	-0.4234	-0.4566	-0.521	-0.5044	-0.5044	-0.5215	-0.5215	-0.5215	-0.4916	-0.4599	-0.4151	-0.4589	-0.4851	-0.6423	-0.6476	-0.7015	-0.7495	-0.7495	-0.7367	-0.6756	-0.5931	-0.5931	-0.6396	-0.6396	-0.5916	-0.6396	-0.6263	-0.6646	-0.8253	-0.9445	-0.878	-0.8976	-0.8645	-0.8132	-0.9153	-0.9334	-0.8266	-0.7919	-0.7904	-0.801	-0.8508	-0.8757
XII	893644	893645	YLR386W	0	+	9.4904	9.5198	9.4733	9.505	9.4703	9.465	9.5243	9.5243	9.4944	9.4479	9.4479	9.4479	9.4546	9.4413	9.4413	9.4531	9.4531	9.4948	9.445	9.445	9.4631	9.4812	9.4812	9.4812	9.5159	9.5159	9.5159	9.4575	9.3801	9.3801	9.4095	9.4095	9.3733	9.3733	9.3733	9.3567	9.3273	9.3273	9.3406	9.3175	9.3175	9.3261	9.3261	9.3261
XII	609786	609787	YLR234W	0	+	0.6716	0.6551	0.6657	0.6363	0.549	0.5538	0.6348	0.9467	0.9616	0.9556	0.9705	0.8155	0.7391	0.7984	0.7108	0.4665	0.4318	0.4581	0.3316	0.2888	0.1962	0.208	0.2967	0.2967	0.2658	0.3101	0.3101	0.3149	0.2722	0.2722	0.3016	0.2406	0.1135	0.1316	-0.0377	-0.0638	-0.2236	-0.0921	-0.3116	-0.1939	-0.2158	-0.203	-0.1543	-0.1405
XV	212238	212239	YOL061W	0	+	-0.4807	-0.4777	-0.4825	-0.59085	-1.37815	-1.197	-1.1543	-1.2831	-1.4065	-1.4851	-1.3497	-1.4356	-1.4489	-1.4178	-1.3553	-1.3644	-1.2561	-1.3106	-1.2923	-1.5076	-1.4462	-1.4852	-1.3571	-1.3207	-1.2503	-1.2503	-1.3363	-1.3197	-1.3135	-1.428	-1.3384	-1.3132	-1.2918	-1.3561	-1.2407	-1.1534	-1.0726	-0.9124	-0.8905	-0.8905	-0.8709	-0.9051	-0.9361	-1.0017
X	257272	257273	YJL092W	0	+	0.8248	0.7399	0.7399	0.7399	0.8003	0.8566	0.8646	0.8827	0.8827	0.8827	0.8646	0.7935	0.6749	0.6749	0.6749	0.6342	0.7912	0.75	0.8574	1.0097	0.9871	1.012	1.0482	1.0663	1.0844	1.0545	1.0545	1.0977	1.0763	1.0891	1.119	1.1969	1.3533	1.2493	1.2951	1.2958	1.185	1.1536	1.1602	0.9402	0.9066	0.8772	0.8179	0.8894
XV	921253	921254	YOR322C	0	-	-1.2592	-1.2491	-1.2476	-0.9359	-0.9985	-0.992	-0.982	-1.0115	-1.283	-1.3693	-1.404	-1.5315	-1.5315	-1.5149	-1.4299	-1.3952	-1.5088	-1.5681	-1.5271	-1.4909	-1.4305	-1.4471	-1.4753	-1.5929	-1.5763	-1.5763	-1.5972	-1.564	-1.5436	-1.4511	-1.4825	-1.584	-1.6139	-1.5542	-1.4735	-1.52	-1.3482	-1.1962	-1.1962	-1.1687	-1.1056	-1.0543	-0.9999	-1.0293
I	87311	87312	YAL030W	0	+	-0.0369	-0.0241	0.001	0.0304	0.0485	0.0319	0.1558	0.3237	0.3536	0.3355	0.2032	0.2278	0.1749	0.1633	0.1528	0.033	0.033	0.0111	0.0111	0.0277	-0.0291	-0.0291	-0.1118	-0.1344	-0.105	-0.1284	-0.1978	-0.1684	-0.1865	-0.1812	-0.1812	-0.1812	-0.2618	-0.25	-0.25	-0.25	-0.2206	-0.1874	-0.1693	-0.2281	-0.2281	-0.2115	-0.265	-0.2303
VII	452085	452086	YGL023C	0	-	-4.23755	-4.04965	-4.0513	-4.0332	-4.1342	-4.233	-4.2421	-4.2218	-4.2912	-4.2875	-4.1613	-4.0603	-4.0633	-3.9671	-4.0309	-4.0543	-4.341	-4.3493	-4.3279	-4.3458	-4.4077	-4.3956	-4.3775	-4.3775	-4.2642	-4.2476	-4.3668	-4.4007	-4.3283	-4.2861	-4.2695	-4.1941	-4.1466	-4.13	-4.0023	-4.0023	-3.9425	-4.0894	-4.1492	-4.1311	-4.1306	-3.9426	-3.9607	-3.8946
XVI	67734	67735	YPL255W	0	+	3.2876	3.5758	3.6218	3.5924	3.6309	3.6897	3.7784	3.7784	3.9108	4.0181	4.0048	3.9973	4.0167	4.0167	4.0097	3.8929	3.8977	3.9045	3.8425	3.7292	3.6315	3.6791	3.7303	3.6821	3.6821	3.7115	3.8376	3.8708	3.859	3.9663	3.953	3.9118	3.9033	3.892	3.9134	3.9614	3.9614	3.9614	3.9913	3.9913	4.0094	4.1932	4.1819	4.1819
XII	127556	127557	YLL011W	0	+	0.083099	-0.011599	-0.024401	-0.0787	-0.148101	-0.1315	-0.1561	-0.032101	-0.062	0.1717	0.1584	0.2168	0.2518	0.2965	0.2965	0.2864	0.2321	0.171	0.2004	0.3034	0.2981	0.315	0.3545	0.3364	0.347701	0.3759	0.3872	0.4204	0.484	0.4333	0.4333	0.403399	0.3868	0.3687	0.278	0.23355	0.2308	0.1976	0.1848	0.2607	0.2441	0.2735	0.2436	0.2436
IV	867537	867538	YDR207C	0	-	-1.1236	-1.3344	-1.2967	-1.3442	-1.3955	-1.4357	-1.4331	-1.4165	-1.384	-1.2891	-1.2117	-1.3643	-1.4166	-1.4038	-1.4038	-1.4151	-1.3372	-1.3073	-1.3125	-1.2665	-1.2846	-1.4755	-1.4446	-1.476	-1.4461	-1.3299	-1.2587	-1.2866	-1.2202	-1.2708	-1.2708	-1.304	-1.3895	-1.4194	-1.3281	-1.31315	-1.31315	-1.24955	-1.30235	-1.51105	-1.5127	-1.5374	-1.5214	-1.5248
XIII	178133	178134	YML049C	0	-	-0.9386	-0.9831	-1.0057	-0.9369	-0.9104	-0.9564	-0.9361	-0.9361	-0.966	-1.019	-0.9521	-0.9717	-1.0711	-1.0711	-1.1058	-1.1735	-1.1916	-1.2082	-1.1698	-1.0847	-1.1146	-1.0847	-1.0847	-1.1652	-1.1748	-1.1914	-1.1914	-1.1434	-1.1578	-1.1872	-1.1578	-1.1065	-1.1246	-1.1246	-1.1246	-1.1065	-1.1015	-1.2231	-1.2231	-1.2231	-1.1819	-1.2246	-1.2593	-1.4834
X	94535	94536	YJL176C	0	-	0.0683	0.0902	0.086	0.04	0.0416	-0.0365	-0.0365	-0.1569	-0.1403	-0.1016	-0.1016	-0.1016	-0.1016	-0.0903	-0.1328	-0.2105	-0.2986	-0.2986	-0.2986	-0.2986	-0.2986	-0.2986	-0.411	-0.3811	-0.4138	-0.4138	-0.4138	-0.3844	-0.4025	-0.4324	-0.4025	-0.3693	-0.4025	-0.3657	-0.3672	-0.4152	-0.4612	-0.5077	-0.5376	-0.5195	-0.4848	-0.4848	-0.5425	-0.5425
III	252874	252875	YCR079W	0	+	-3.5589	-3.3788	-3.3788	-3.1317	-2.8623	-2.8955	-2.8656	-2.8965	-2.85	-2.8357	-2.6921	-2.7215	-2.7049	-2.683	-2.5487	-2.5321	-2.3525	-2.242	-2.242	-2.2077	-2.4476	-2.4393	-2.4227	-2.5875	-2.3893	-2.7283	-2.7479	-2.717	-2.7067	-2.7185	-2.6217	-2.7061	-2.7061	-2.7476	-2.931	-2.931	-2.9016	-3.047	-3.0769	-3.1086	-3.0807	-3.14	-3.1694	-3.1566
V	366823	366824	YER104W	0	+	-0.0125	-0.1745	-0.1399	-0.2244	-0.272	-0.2838	-0.3431	-0.3046	-0.194	-0.194	-0.1247	-0.1129	-0.1114	-0.2125	-0.2414	-0.1191	-0.3306	-0.5456	-0.5467	-0.5804	-0.5719	-0.623	-0.7442	-0.6736	-0.6741	-0.757	-0.7437	-0.7965	-0.7405	-0.7853	-0.7842	-0.9365	-1.0581	-0.9395	-0.9383	-0.8684	-1.1677	-1.2127	-1.2573	-1.0349	-1.0168	-0.8679	-0.949	-0.895999
XV	194776	194777	YOL073C	0	-	-2.7863	-2.8413	-2.79	-2.8621	-2.9053	-2.8359	-2.8786	-2.8306	-2.6536	-2.5696	-2.5872	-2.554	-2.5407	-2.5472	-2.5427	-2.5881	-2.57	-2.6207	-2.6207	-2.6373	-2.6935	-2.5426	-2.5559	-2.5378	-2.4043	-1.9314	-1.933	-1.9688	-1.9466	-1.9401	-1.8813	-1.8876	-1.9223	-1.8891	-1.8004	-1.4169	-1.3282	-1.2935	-1.2191	-1.21	-1.1587	-1.1753	-1.09175	-1.07815
XIII	645389	645390	YMR190C	0	-	2.9027	2.812	2.9327	2.992	2.9905	3.1096	3.19995	3.1909	3.1022	3.1135	3.0954	3.0693	3.2592	3.2592	3.2411	3.2539	3.2373	3.2378	3.2094	3.2986	3.2672	3.3303	3.3597	3.2401	3.2938	3.2639	3.2838	3.2727	3.284	3.2721	3.3314	3.3906	3.3793	3.3906	3.3393	3.3393	3.3574	3.3574	3.3873	3.3707	3.382	3.4707	3.4707	3.5413
XIV	47997	47998	YNL313C	0	-	5.5633	5.8119	5.8584	6.1561	6.1262	6.1149	6.0684	6.0684	6.0812	5.9891	6.0125	5.9831	5.9964	6.0263	5.9899	5.9786	5.962	5.9952	6.0432	6.0198	6.0198	6.0198	6.0065	6.0303	6.0137	6.0137	6.0614	6.081	6.081	6.0516	6.1305	6.1011	6.1011	6.0649	6.0649	6.0649	6.0452	6.0324	6.0319	5.9693	5.9155	5.8856	5.8675	5.8547
XII	332432	332433	YLR096W	0	+	-1.1661	-1.1827	-1.1827	-1.234	-1.2702	-1.2403	-1.3097	-1.2936	-1.2637	-1.2735	-1.3064	-1.23	-1.2001	-1.2001	-1.1707	-1.2054	-1.2054	-1.2401	-1.2235	-1.2235	-1.2956	-1.2956	-1.279	-1.2662	-1.2662	-1.2481	-1.2609	-1.2908	-1.2742	-1.2908	-1.284	-1.2493	-1.2312	-1.1719	-1.1719	-1.1719	-1.2013	-1.2568	-1.2387	-1.2221	-1.1907	-1.1854	-1.2035	-1.1688
XVI	246244	246245	YPL161C	0	-	-1.8372	-1.8372	-1.8073	-1.8073	-1.8548	-1.8616	-1.8797	-1.8975	-1.7205	-1.6873	-1.6873	-1.3111	-0.8963	-0.8776	-0.8482	-0.7403	-0.7015	-0.7245	-0.7469	-0.7089	-0.6988	-0.6708	-0.4918	-0.2701	-0.0667	0.00455	0.0196	-0.0108	0.5069	1.0581	1.1051	1.1051	1.1051	1.183	1.2144	1.2554	1.2971	1.373	1.3863	1.4909	1.4909	1.5022	1.7363	1.8723
XV	44968	44969	YOL149W	0	+	0.477201	0.4146	0.4279	0.3331	0.3753	0.4047	0.4311	0.4183	0.353	0.5197	0.463699	0.458401	0.422001	0.3926	0.3632	0.4278	0.3861	0.4102	0.3842	0.3404	0.3238	0.319	0.273001	0.273001	0.225	0.1604	0.1305	0.1652	0.1833	0.217999	0.1881	0.1881	0.1881	0.1763	0.1929	0.2457	0.3267	0.3629	0.334	0.334	0.3008	0.281199	0.3576	0.3727
IX	375415	375416	YIR010W	0	+	2.6744	2.8789	3.0264	2.9548	2.8927	3.21	3.9821	4.0414	4.1831	4.2787	4.4653	4.617	4.6602	4.82	5.0999	5.42	5.4765	5.6848	6.5285	6.6172	7.6431	7.8253	7.8851	8.2115	8.4368	8.6848	8.7142	8.8034	9.0225	9.319	9.319	9.319	9.504	10.693	22.667101	23.343	24.176701	24.4139	25.406401	26.542101	27.229	36.3004	36.6371	38.464298
XIII	367008	367009	YMR048W	0	+	-1.4445	-1.3814	-1.3814	-1.4542	-1.5007	-1.3821	-1.3821	-1.3394	-1.4286	-1.4233	-1.41	-1.3092	-1.3077	-1.2317	-1.2135	-1.1826	-1.1894	-1.1894	-1.1728	-1.2128	-1.2066	-1.1756	-1.1756	-1.2349	-1.2493	-1.2531	-1.3107	-1.2562	-1.2972	-1.2934	-1.2934	-1.1798	-1.1152	-1.1393	-1.2449	-1.2449	-1.263	-1.2467	-1.2883	-1.3064	-1.2926	-1.3258	-1.3439	-1.3738
XIV	323823	323824	YNL165W	0	+	-0.2051	-0.2639	-0.3018	-0.3256	-0.3255	-0.2923	-0.28435	-0.4828	-0.6282	-0.6142	-0.6228	-0.55385	-0.7593	-0.794	-0.7978	-0.9089	-0.8725	-0.7998	-0.8357	-0.8658	-0.8348	-0.8481	-0.9121	-0.6154	-0.6027	-0.6261	-0.6163	-0.6163	-0.5765	-0.7571	-0.8198	-0.8661	-0.8661	-0.8661	-0.9136	-0.7875	-0.7543	-0.7377	-0.7116	-0.7377	-0.8113	-0.803	-0.7683	-0.763
XII	302228	302229	YLR086W	0	+	0.143001	0.1628	0.1628	0.164001	0.0858	0.1039	0.1054	0.0577	0.11365	0.1607	0.0815	0.0815	0.1248	0.0585	0.0286	-0.0367	0.3425	0.2152	0.2618	0.2528	0.2693	0.2726	0.3446	0.3574	0.4172	0.4204	0.5385	0.4872	0.5294	0.5721	0.5405	0.5571	0.5704	0.6239	0.3742	0.3812	0.3978	0.3865	0.3566	0.388	0.4179	0.4179	0.3885	0.4018
IX	415657	415658	YIR032C	0	-	-0.2702	-0.2921	-0.2094	-0.0588	-0.0568	-0.0445	0.0396	-0.021	-0.0271	0.0131	0.0707	0.0903	0.2911	0.2961	0.3032	0.4296	0.4595	0.292901	0.302701	0.3555	0.4314	0.4314	0.4148	0.2116	0.204801	0.1829	0.2017	0.0784	0.096	0.0842	0.062301	0.2163	0.2314	0.2085	0.1634	0.0914	0.025	0.041599	-0.1011	-0.0576	-0.189099	-0.25	-0.25	-0.284699
IV	52155	52156	YDL226C	0	-	-0.5274	-0.5518	-0.5289	-0.4975	-0.5156	-0.5978	-0.7067	-0.758	-0.7399	-0.7404	-0.7256	-0.702	-0.6608	-0.6918	-0.7333	-0.8256	-0.8131	-1.0668	-1.356	-1.3148	-1.3201	-1.3297	-1.3116	-1.3116	-1.295	-1.3282	-1.4447	-1.4628	-1.5289	-1.5304	-1.5304	-1.5485	-1.4726	-1.4726	-1.4726	-1.4251	-1.4726	-1.4907	-1.5216	-1.5349	-1.5183	-1.5017	-1.4176	-1.4769
IV	98474	98475	YDL202W	0	+	-1.6438	-1.6471	-1.6534	-1.6582	-1.6914	-1.6733	-1.6861	-1.7047	-1.616	-1.616	-1.5861	-1.5472	-1.5268	-1.4386	-1.2993	-1.2827	-1.2661	-1.0266	-0.75415	-0.73175	-0.4094	-0.4094	-0.3275	-0.3759	-0.54955	-0.4617	-0.4499	-0.3767	-0.3229	-0.3229	-0.1154	-0.2639	-0.2702	-0.1093	-0.1517	-0.3536	-0.3237	-0.3109	-0.41815	-0.4242	-0.436	-0.3953	-0.4395	-0.4103
XVI	818344	818345	YPR143W	0	+	-0.3107	-0.3635	-0.3321	-0.3321	-0.4027	-0.3514	-0.3514	-0.3813	-0.4112	-0.4406	-0.4406	-0.5085	-0.5073	-0.5239	-0.5767	-0.6479	-0.666	-0.666	-0.7007	-0.7007	-0.7007	-0.7339	-0.7239	-0.7752	-0.7752	-0.793301	-0.7458	-0.7458	-0.7458	-0.7737	-0.7556	-0.6782	-0.7541	-0.7541	-0.793601	-0.7637	-0.7637	-0.7668	-0.7449	-0.7282	-0.7031	-0.7197	-0.7197	-0.6394
X	449227	449228	YJR006W	0	+	2.127	2.127	2.127	2.127	2.1916	2.0875	2.1008	2.1536	2.1536	2.183	2.2406	2.2519	2.1931	2.1575	2.2201	2.2234	2.2181	2.3073	2.2774	2.2593	2.2593	2.2133	2.1085	2.0834	2.0701	2.0829	2.0183	1.9822	1.9822	1.8902	1.9158	1.9158	1.8645	1.8213	1.8379	1.8379	1.8379	1.8925	1.9272	1.8684	1.8385	1.8385	1.6815	1.6815
II	75241	75242	YBL079W	0	+	7.1415	7.1528	7.0704	6.9975	6.9842	6.9709	6.9063	6.7281	6.7442	6.7276	6.8007	6.6957	6.7176	6.7262	6.7875	6.7822	6.786	6.8534	6.2352	6.2592	5.8209	5.7123	5.6441	5.2532	4.9675	4.7926	4.9781	4.8291	4.4723	4.3078	4.1679	4.0325	3.91185	3.96195	3.8042	4.1267	4.39915	4.4251	4.4766	4.6569	4.7971	4.9925	4.4923	4.5493
VII	84238	84239	YGL219C	0	-	-0.0303	-0.009	0.0008	0.0432	0.058	0.0271	-0.0711	-0.1427	-0.1747	-0.1306	-0.0926	-0.1001	-0.0755	-0.0461	-0.0522	0.0687	0.0222	0.2358	0.3695	0.284	0.2011	0.1161	0.2081	0.1664	0.2371	0.2371	0.3106	0.2731	0.2138	0.2485	0.2142	0.2044	0.2172	0.0487	0.1743	0.23725	0.2027	0.2341	0.2522	0.4046	0.4245	0.4245	0.4245	0.2846
IX	148854	148855	YIL115C	0	-	7.4646	7.4945	7.5377	7.6276	7.657	7.7163	7.8233	7.8462	7.8462	7.8281	7.8874	7.9756	8.1917	8.2392	8.398	8.4161	8.6419	8.6693	8.7811	9.1119	9.1119	9.1712	9.1707	9.1594	9.1959	9.1627	9.2235	9.4035	9.5935	9.5764	9.6244	9.7152	9.7569	9.7569	9.7403	9.9325	9.9491	9.9491	9.9918	10.0335	9.9105	9.912	9.9936	10.2943
II	582434	582435	YBR175W	0	+	36.181599	36.181599	36.181599	36.1716	36.129398	36.099499	36.070099	36.034401	36.018299	36.018299	35.9884	35.9585	35.781101	35.8158	35.812	35.812	35.752201	35.8409	35.738899	35.6497	35.624699	35.595299	35.5028	35.4953	35.436001	35.324699	35.3022	35.259499	35.1703	35.062801	34.974098	34.9608	34.9608	34.741199	34.650799	34.574402	33.948799	33.965401	33.923698	33.893799	33.8046	33.4491	33.2006	33.2187
III	96220	96221	YCL014W	0	+	0.3779	0.3304	0.3362	0.3772	0.4616	0.4616	0.4616	0.483	0.3729	0.3834	0.354	0.3175	0.365601	0.4196	0.3332	0.3739	0.3098	0.3103	0.2922	0.3123	0.3206	0.3269	0.2669	0.2669	0.2968	0.249801	0.254	0.254	0.2472	0.277101	0.2851	0.3432	0.3432	0.308499	0.2738	0.2557	0.3037	0.3037	0.3037	0.2738	0.378201	0.4114	0.428	0.3853
IV	251552	251553	YDL116W	0	+	0.0734	0.1231	0.1412	0.1326	0.1419	0.1053	0.0994	0.10845	0.10845	0.1288	0.0994	0.0101	-0.3824	-0.4352	-0.4714	-0.5637	-0.6283	-0.6117	-0.5755	-0.5204	-0.5106	-0.4822	-0.4642	-0.4461	-0.4984	-0.563	-0.563	-0.5502	-0.5374	-0.5618	-0.641	-0.7182	-0.6888	-0.7994	-0.7937	-0.8768	-0.8768	-0.8768	-0.9266	-0.8075	-0.8256	-0.7781	-0.7492	-0.9224
XI	499805	499806	YKR029C	0	-	2.621	2.6338	2.7091	2.6759	2.6593	2.6593	2.6412	2.6545	2.6246	2.5771	2.5472	2.5691	2.5809	2.4063	2.4063	2.4063	2.2925	2.2792	2.2626	2.2626	2.246	2.3373	2.3373	2.3373	2.3074	2.3207	2.3041	2.2677	2.2677	2.2378	2.2031	2.2031	2.2197	2.1476	2.2336	2.1924	2.163	2.0819	1.9255	1.9789	1.9697	2.0044	2.0044	1.975
V	522654	522655	YER168C	0	-	-1.169	-1.373	-1.373	-1.373	-1.3911	-1.3911	-1.4092	-1.417	-1.3823	-1.3657	-1.3619	-1.4036	-1.4003	-1.435	-1.4649	-1.4702	-1.3837	-1.4151	-1.4867	-1.506	-1.4879	-1.4879	-1.5324	-1.5158	-1.5523	-1.555	-1.6276	-1.612	-1.5652	-1.6014	-1.6014	-1.5038	-1.405	-1.4183	-1.3291	-1.4501	-1.5493	-1.5825	-1.6451	-1.70845	-1.64385	-1.60215	-1.733	-1.5396
VIII	448267	448268	YHR172W	0	+	-0.965	-0.9688	-0.9074	-0.8561	-0.8742	-0.887	-0.9398	-0.9454	-0.927299	-0.927299	-0.939099	-0.9451	-0.963201	-0.8891	-0.9552	-0.9552	-0.8696	-0.8696	-0.842501	-0.8553	-0.8553	-0.9483	-0.9483	-1.0081	-1.0081	-0.9847	-0.863	-0.863	-0.8539	-0.8672	-0.8489	-0.8513	-0.8513	-0.8513	-0.8968	-0.8968	-0.913401	-0.9433	-0.9614	-0.9481	-0.93	-0.93	-0.9712	-0.9531
I	132229	132230	YAL011W	0	+	-2.6279	-2.6611	-2.6611	-2.6247	-2.6247	-2.6057	-2.5529	-2.706	-2.6799	-2.7516	-2.8162	-2.8042	-2.7487	-2.9108	-2.8975	-2.9337	-2.8322	-2.9441	-2.9984	-3.0645	-3.0052	-2.9454	-2.8745	-2.8745	-2.8745	-2.827	-2.8899	-2.86	-2.9902	-3.113	-3.113	-3.1477	-3.1643	-3.1905	-3.1086	-3.1422	-3.1422	-3.109	-2.9989	-3.0517	-3.0155	-2.928	-2.8918	-2.8918
I	158914	158915	YAR008W	0	+	2.6541	2.636	2.6729	2.6862	2.7146	2.7588	2.7382	2.789	2.8237	2.7644	2.7727	2.7727	2.7656	2.7113	2.6585	2.7179	2.73	2.7551	2.7747	2.8046	2.8129	2.9912	3.0663	3.1658	3.2256	3.2487	3.2238	3.2238	3.2072	3.2499	3.2499	3.2366	3.2373	3.2539	3.226	3.2441	3.2735	3.294	3.4145	3.3979	3.3798	3.3798	3.4386	3.5685
VII	375090	375091	YGL068W	0	+	1.3764	1.4475	1.4296	1.4776	1.507	1.4386	1.3984	1.3724	1.3097	1.3034	1.3054	1.3353	1.3353	1.3353	1.2757	1.203	1.203	1.2143	1.1849	1.1555	1.0781	1.1294	1.053	1.0492	0.9979	0.9813	0.9813	0.9333	0.9333	0.9514	0.922	0.8921	0.8921	0.9241	0.9	0.8407	0.8588	0.8588	0.8	0.8102	0.7526	0.688	0.688	0.688
II	578381	578382	YBR171W	0	+	-2.523	-2.5607	-2.6585	-2.6751	-2.6792	-2.6792	-2.7006	-2.7172	-2.7863	-2.8377	-2.889	-2.889	-2.8709	-2.8709	-2.9222	-3.0082	-3.0248	-2.9949	-2.9949	-3.0611	-3.0312	-3.0478	-3.0478	-3.0611	-3.0611	-3.0445	-3.0397	-3.0397	-3.0231	-3.0505	-3.1222	-3.1554	-3.1554	-3.1554	-3.0843	-3.0843	-3.1188	-3.1188	-3.1188	-3.1075	-3.1075	-3.0781	-3.0193	-3.0193
IV	1294388	1294389	YDR411C	0	-	3.3482	3.3482	3.3482	3.2629	3.2629	3.2463	3.1517	3.1698	3.1811	3.125	3.1544	3.1544	3.0669	2.9188	2.8708	2.8874	2.8778	2.9077	2.7944	2.7796	2.763	2.7924	2.8401	2.7591	2.7078	2.7078	2.6834	2.6962	2.7175	2.6202	2.6154	2.3673	2.3583	2.3882	2.2788	2.2602	2.2602	2.2392	2.1683	2.114	2.114	2.0723	2.0952	2.0472
III	211902	211903	YCR048W	0	+	-1.6397	-1.6694	-1.6758	-1.8096	-1.8576	-1.8561	-1.8407	-1.7894	-1.7947	-1.6473	-1.6388	-1.6323	-1.7261	-1.7133	-1.7845	-1.8983	-1.8983	-1.8684	-1.8684	-1.8812	-1.8631	-1.9385	-1.9219	-1.9219	-1.9053	-1.9053	-1.9566	-1.9646	-1.9347	-1.9513	-1.8915	-1.9081	-1.8847	-1.8666	-1.8666	-1.8666	-1.8666	-1.8372	-1.8485	-1.9259	-1.85575	-1.90265	-1.85665	-1.98175
VIII	488640	488641	YHR194W	0	+	1.622	1.6959	1.6416	1.6577	1.581	1.4192	1.3144	1.4325	1.4491	1.3416	1.3409	1.4055	1.4258	1.4265	1.4197	1.4491	1.3115	1.3176	1.2535	1.3442	1.3442	1.3689	1.4383	1.5024	1.4906	1.4823	1.4989	1.4871	1.5037	1.4829	1.4953	1.4436	1.418	1.3881	1.459	1.5236	1.459	1.4771	1.4952	1.5251	1.5636	1.5636	1.5636	1.5503
V	404362	404363	YER122C	0	-	-0.0359	-0.0729	-0.0948	-0.1484	-0.1055	-0.1055	-0.1055	-0.152	-0.1985	-0.2151	-0.2151	-0.2151	-0.2749	-0.3043	-0.3043	-0.3209	-0.3541	-0.3356	-0.3062	-0.29125	-0.2777	-0.2777	-0.3064	-0.3301	-0.3007	-0.3535	-0.3535	-0.3236	-0.3236	-0.3349	-0.3349	-0.3168	-0.211	-0.1703	-0.1703	-0.1703	-0.1703	-0.184	-0.1712	-0.203	-0.2069	-0.2069	-0.2363	-0.1936
VII	321785	321786	YGL097W	0	+	13.7718	13.7568	13.7089	13.7089	13.7092	13.7036	13.6391	13.6334	13.695	13.755	13.7401	13.8781	13.5903	13.5308	13.518	13.4753	13.4236	13.1368	13.0026	13.4313	13.4607	13.4016	13.3723	12.9759	12.8872	12.8572	12.5481	12.4158	12.3054	12.5472	12.5585	12.6085	12.761	12.6434	12.2118	12.2212	12.3965	12.4073	12.5397	12.49	12.4473	12.4056	12.1571	12.1923
IX	55230	55231	YIL153W	0	+	-1.1734	-1.5136	-1.5174	-1.5325	-1.5425	-1.5627	-1.5582	-2.115	-2.2738	-2.3592	-2.49	-2.7045	-2.5964	-2.6854	-2.7526	-2.8172	-3.3661	-3.3362	-3.4068	-3.4624	-3.5041	-3.5325	-3.5109	-3.5592	-3.5773	-3.5816	-3.5548	-3.7954	-3.7966	-3.7951	-3.7524	-3.7791	-3.7658	-3.7952	-3.8267	-3.8335	-3.7375	-3.8039	-3.7147	-3.7147	-3.9138	-4.0427	-4.0427	-4.0593
XVI	610043	610044	YPR023C	0	-	-3.8305	-3.8139	-3.8192	-3.8897	-3.8897	-3.8379	-3.9651	-3.8776	-3.7811	-3.6888	-3.7051	-3.6752	-3.7343	-3.7343	-3.7343	-3.7215	-3.7514	-3.7876	-3.7738	-3.7572	-3.7273	-3.7635	-3.6926	-3.6428	-3.6247	-3.6541	-3.6541	-3.7048	-3.6316	-3.6316	-3.6087	-3.6184	-3.6018	-3.5623	-3.6264	-3.8236	-3.8183	-3.8464	-3.8283	-3.8577	-3.871	-3.8182	-3.8609	-3.8614
I	84454	84455	YAL032C	0	-	-0.7805	-0.607	-0.6349	-0.6077	-0.6499	-0.5328	-0.5863	-0.5926	-0.6044	-0.4264	-0.3832	-0.3913	-0.432	-0.4021	-0.3589	-0.3589	-0.3883	-0.4064	-0.3883	-0.3305	0.107	0.1397	0.1216	0.0928	0.0679	0.1684	0.3553	0.4941	0.4622	0.6392	0.6721	0.654	0.5438	0.5075	0.4957	0.4776	0.4806	0.5217	0.5692	0.5692	0.5692	0.5991	0.6844	0.8905
XVI	267533	267534	YPL151C	0	-	0.3771	0.407	0.3127	0.3424	0.3424	0.3125	0.3125	0.2826	0.3523	0.3689	0.4762	0.4762	0.4282	0.3988	0.3988	0.3626	0.4276	0.3425	0.3244	0.3078	0.2384	0.2022	0.1039	0.1039	0.0677	0.0415	-0.0012	0.0041	0.0222	0.0056	-0.0911	-0.1258	-0.1394	-0.1394	-0.1394	-0.1047	-0.1688	-0.1688	-0.1507	-0.1592	-0.1411	-0.172	-0.2019	-0.2152
XV	781821	781822	YOR237W	0	+	4.1376	4.3893	4.8579	4.835	5.085	5.2805	5.4418	5.4418	5.383	5.4466	5.8619	5.8453	6.0051	6.0564	6.3142	6.4024	6.4318	6.521	6.6343	6.8624	6.9222	7.2913	7.3885	7.4473	7.701	7.6417	7.6417	7.7246	7.8427	7.7834	7.7834	7.8427	7.9452	9.4766	10.0203	11.5037	11.7248	11.7248	11.7846	11.9253	13.178	13.2079	13.2079	13.2903
II	505687	505688	YBR136W	0	+	0.7397	0.7626	0.7626	0.8513	0.8897	0.8897	0.855	0.8849	0.8849	0.8849	0.903	0.903	0.903	0.9927	1.0226	1.0344	1.4276	1.4261	1.5153	1.5609	2.3053	2.3646	2.3646	2.4063	2.4058	2.3892	2.4191	2.347	2.2877	2.299	3.3876	5.6431	5.8808	5.9833	7.0509	9.254	9.854	10.2002	13.2853	22.947399	23.223	23.424999	24.2939	25.9228
VII	806045	806046	YGR158C	0	-	-1.8174	-1.7234	-1.5531	-1.5264	-1.5397	-1.5248	-1.59	-1.5073	-1.4693	-1.4464	-1.4464	-1.3758	-1.3758	-1.3758	-1.3773	-1.3758	-1.3891	-1.3481	-1.378	-1.3747	-1.2465	-1.1072	-1.0667	-1.1452	-1.1452	-1.0939	-1.0684	-1.2883	-1.3245	-1.3215	-1.3846	-1.6032	-1.5738	-1.5316	-1.5316	-1.5135	-1.4738	-1.4502	-1.4502	-1.4384	-1.4319	-1.39345	-1.56395	-1.5813
X	604222	604223	YJR093C	0	-	9.6642	8.5765	8.5469	8.5175	8.4052	8.3843	8.424	8.3066	8.1691	7.9812	7.8862	7.8668	7.7867	7.8789	7.9204	7.8611	7.4945	7.4847	7.4382	7.3623	7.3878	7.6747	7.9803	7.95145	7.94145	7.9243	7.8126	8.3066	8.1553	8.1503	8.4576	8.3986	8.4343	8.4358	8.4054	8.3766	8.6401	8.6755	8.7172	8.5337	8.4424	8.5061	8.3692	8.2943
VI	119424	119425	YFL008W	0	+	0.605599	0.6516	0.635	0.6368	0.523001	0.5562	0.4488	0.7408	0.675	0.663199	0.7306	0.7032	0.753	0.935699	0.935699	0.9656	1.0813	1.1224	1.1928	1.1928	1.1913	0.9381	0.7783	0.7636	0.5841	0.5243	0.4944	0.4116	0.61025	0.5878	0.5975	0.6141	0.4889	0.5236	0.4937	0.34385	0.3843	0.473	0.4735	0.4798	0.4798	0.4798	0.4609	0.4476
X	316457	316458	YJL063C	0	-	70.035797	70.0177	69.9589	70.077003	70.052597	69.992798	69.882698	69.912102	69.719902	69.748299	69.759598	69.2845	69.211403	69.198601	69.049103	68.680801	68.651398	68.633301	68.676003	68.629501	68.546303	68.116402	67.936798	67.876999	67.353897	67.276001	67.185799	67.156403	67.186302	67.126999	67.109398	64.631798	64.2798	64.039597	63.513199	63.4426	63.367199	63.338299	63.261398	61.645401	61.467999	61.248901	60.6814	59.784698
V	215031	215032	YER032W	0	+	-0.1919	-0.0385	-0.0679	-0.0615	0.0363	-0.0119	-0.0654	-0.0654	0.2216	0.2228	0.1602	0.0677	-0.0575	-0.1762	0.0236	0.0764	0.0583	-0.0094	-0.4005	-0.3887	-0.5456	-0.4725	-0.4773	-0.3924	-0.4218	-0.4399	-0.3901	-0.3949	-0.4382	-0.45	-0.45	-0.4473	-0.4415	-0.4415	-0.4747	-0.5284	-0.5402	-0.5701	-0.5882	-0.5732	-0.621	-0.6326	-0.6801	-0.6575
IV	1224791	1224792	YDR374W-A	0	+	31.112801	31.7089	31.959499	32.240601	32.223999	32.3293	32.345901	32.356201	32.477501	32.507401	32.418201	32.370201	32.334	32.325401	32.355301	32.355301	32.373402	32.344002	32.43	32.4119	32.497299	32.617901	32.567101	32.567101	32.567101	32.567101	32.424702	32.266201	32.216	32.086102	31.9858	31.970301	31.973	31.8328	31.8494	31.879299	31.8627	31.8039	31.596901	31.5494	31.4655	31.347401	31.298901	31.311399
XII	346599	346600	YLR104W	0	+	3.0785	3.1023	3.1023	3.1023	3.2053	3.2053	3.2053	3.2053	3.202	3.202	3.202	3.148	3.148	3.148	3.1518	3.1219	3.185	3.231	3.2129	3.2177	3.2177	3.2343	3.3518	3.3156	3.3011	3.3207	3.4569	3.4388	3.5112	3.5823	3.6004	3.612	3.5826	3.5532	3.5384	3.5135	3.5135	3.4954	3.4554	3.4554	3.4928	3.4619	3.5207	3.486
XII	278885	278886	YLR072W	0	+	-1.445	-1.4925	-1.4809	-1.4447	-1.5322	-1.5669	-1.7035	-1.649	-1.5603	-1.6405	-1.7494	-1.6507	-1.668	-1.5214	-1.4231	-1.5649	-1.7008	-1.8435	-1.919	-1.9621	-1.9561	-1.9705	-1.9557	-1.9258	-1.954	-1.961	-2.2607	-2.2942	-2.2696	-2.3586	-2.4526	-2.4654	-2.4953	-2.5134	-2.4372	-2.5916	-2.6097	-2.623	-2.6049	-2.6102	-2.6102	-2.5991	-2.6142	-2.6441
III	242318	242319	YCR072C	0	-	-1.0206	-1.0058	-1.0058	-0.9877	-1.0043	-1.1047	-1.1711	-1.2307	-1.2933	-1.2933	-1.3461	-1.363	-1.3708	-1.3708	-1.3708	-1.331	-1.3262	-1.3262	-1.3956	-1.3956	-1.3889	-1.4055	-1.3874	-1.3874	-1.3874	-1.4289	-1.4108	-1.4108	-1.2826	-1.2826	-1.2645	-1.404	-1.4221	-1.4221	-1.452	-1.49	-1.49	-1.5066	-1.4772	-1.4772	-1.4772	-1.4772	-1.4772	-1.4772
XII	40688	40689	YLL049W	0	+	0.4715	0.4602	0.4175	0.4175	0.4175	0.3577	0.3577	0.3577	0.3758	0.3758	0.3939	0.3939	0.3939	0.3773	0.3474	0.3474	0.3474	0.3308	0.3308	0.3426	0.3426	0.3426	0.3132	0.3132	0.3137	0.3431	0.3084	0.3197	0.3197	0.3491	0.3192	0.3026	0.3026	0.3192	0.3192	0.3373	0.3667	0.3554	0.3255	0.3074	0.3074	0.3074	0.2712	0.2712
XI	81055	81056	YKL191W	0	+	4.3799	4.3201	4.3201	4.3334	4.3334	4.3334	4.3334	4.3334	4.3334	4.3334	4.3334	4.3927	4.3927	4.3746	4.3746	4.358	4.3547	4.4162	4.3634	4.3928	4.3249	4.3249	4.3249	4.3249	4.3068	4.3367	4.3367	4.3186	4.3186	4.3186	4.3186	4.348	4.3186	4.2588	4.2294	4.2593	4.2299	4.2005	4.2005	4.2005	4.2123	4.1429	4.2022	4.2022
XII	73149	73150	YLL034C	0	-	2.555	2.6442	2.5541	2.4599	2.4599	2.5187	2.6699	2.6701	2.652	2.6354	2.755	2.8105	2.6598	2.6224	2.3612	2.3549	2.3549	2.3848	2.428	2.4302	2.4302	2.4302	2.4302	2.4302	2.4302	2.4287	2.434	2.4634	2.4755	2.4461	2.4775	2.6319	2.6025	2.7168	2.7515	2.7767	2.8061	2.8061	2.8061	2.7589	2.7167	2.769	2.6803	2.7738
X	84042	84043	YJL183W	0	+	23.669201	21.7654	21.676201	21.2003	19.2365	18.410299	18.204599	18.1453	17.530199	14.6768	12.5536	12.0035	11.5329	7.901	6.4195	4.8053	4.5244	4.4347	4.4053	4.4053	4.3759	4.2867	4.1641	4.1312	4.1013	1.9214	1.8156	1.7975	1.7975	1.7377	1.7382	1.5005	1.4706	1.454	1.3568	1.3568	1.3568	1.3568	1.3734	1.3606	1.3606	1.2842	1.1181	1.0284
XV	943371	943372	YOR330C	0	-	41.962299	41.9575	42.040901	42.040901	42.040901	42.019001	42.019001	42.048401	42.009899	42.028	42.028	42.028	42.028	42.028	42.028	42.028	42.011398	42.011398	42.000099	42.000099	42.000099	42.059399	41.909302	41.836601	41.836601	41.7901	41.771999	41.753899	41.753899	41.669498	41.580799	41.5695	41.5695	41.2682	41.0672	40.9823	41.113701	41.025002	40.586201	40.4953	40.513401	40.500099	40.1171	40.016102
IV	1125067	1125068	YDR326C	0	-	56.732899	56.899502	56.962601	57.568901	58.873199	65.308899	65.783302	65.902397	66.512703	66.697403	66.757004	66.7341	66.968201	67.1353	67.444099	67.517601	67.6073	67.6073	67.6073	67.684196	67.9058	67.938904	67.9683	68.128601	68.158501	68.187897	68.187897	68.187897	68.187897	68.145203	68.145203	68.263802	68.237801	68.232002	68.227203	68.250298	68.230698	68.260597	68.290497	68.290497	68.277199	68.234497	68.234497	68.205101
XVI	156188	156189	YPL210C	0	-	0.9791	0.9791	0.9535	0.9701	0.9763	1.0609	1.0908	1.0908	1.0679	1.1901	1.1735	1.1916	1.2135	1.2797	1.3162	1.3524	1.364	1.3213	1.3688	1.2962	1.3459	1.3459	1.3293	1.3459	1.3459	1.2753	1.2758	1.2758	1.3346	1.3891	1.3576	1.4297	1.4839	1.4397	1.4696	1.5342	1.5955	1.5955	1.5656	1.6249	1.6249	1.6362	1.6543	1.7071
XVI	656817	656818	YPR046W	0	+	-1.2606	-1.2425	-1.3086	-1.421	-1.3773	-1.2799	-1.5294	-1.5855	-1.6531	-1.7044	-1.9091	-1.9158	-1.8992	-1.912	-1.8809	-1.9475	-1.9641	-1.9641	-1.9556	-1.9107	-1.8579	-1.7957	-1.76075	-1.67985	-1.5635	-1.4843	-1.5009	-1.2978	-1.0548	-1.2685	-1.4526	-1.4232	-1.5555	-1.5389	-1.4378	-1.38	-1.4765	-1.5117	-1.4936	-1.4013	-1.4055	-1.4236	-1.453	-1.5706
I	168978	168979	YAR014C	0	-	-3.1801	-3.3059	-3.2841	-3.211	-3.4723	-3.4557	-3.4861	-3.4424	-3.3654	-3.2511	-3.2983	-3.3281	-3.3151	-3.2344	-3.2178	-3.2595	-3.2595	-3.3503	-3.3612	-3.3612	-3.3839	-3.3769	-3.3769	-3.4184	-3.4705	-3.4946	-3.4599	-3.4737	-3.4737	-3.6037	-3.569	-3.5358	-3.5406	-3.5331	-3.4893	-3.5064	-3.5619	-3.6201	-3.7792	-3.7797	-3.7978	-3.7981	-3.8479	-3.8208
XVI	153486	153487	YPL211W	0	+	-1.0315	-1.0496	-1.0828	-1.1158	-1.0698	-1.0698	-1.0879	-1.0932	-1.154	-1.1407	-1.2131	-1.2131	-1.2478	-1.2478	-1.2478	-1.2425	-1.2307	-1.1375	-1.0498	-1.1011	-1.1373	-1.1079	-1.1079	-1.1245	-1.1245	-1.2122	-1.1823	-1.1823	-1.1657	-1.1657	-1.1059	-1.1011	-1.1305	-1.1305	-1.132	-1.132	-0.9567	-0.8941	-0.9112	-0.9416	-0.8929	-0.8336	-0.8336	-0.763
XVI	69317	69318	YPL254W	0	+	-1.4089	-1.5118	-1.5279	-1.4542	-1.329	-1.3745	-1.2434	-1.2193	-1.2537	-1.2182	-1.2669	-1.285	-1.3489	-1.3177	-1.3365	-1.3101	-1.3463	-1.0717	-1.0317	-0.8998	-0.9541	-0.9541	-0.9408	-1.1733	-1.2865	-1.285	-1.2717	-1.2951	-1.3117	-1.2904	-1.2899	-1.2492	-1.2791	-1.2203	-1.2203	-1.2779	-1.3624	-1.3624	-1.3624	-1.3441	-1.3313	-1.3479	-1.3479	-1.3891
VII	27491	27492	YGL252C	0	-	0.8993	0.91425	0.89615	0.8545	0.8726	0.8892	0.8289	0.7952	0.8133	0.8427	0.9115	0.8288	0.8881	0.8881	0.87	0.8891	0.9072	0.8821	0.8756	0.7145	0.5455	0.4927	0.4218	0.4389	0.3989	0.2601	0.0064	-0.1777	-0.1649	-0.1649	-0.1649	-0.1649	-0.1649	-0.1483	-0.1958	-0.1792	-0.1777	-0.1563	-0.2028	-0.2028	-0.2194	-0.2621	-0.2621	-0.2558
VII	718864	718865	YGR113W	0	+	4.0443	4.0609	4.0322	4.0322	4.098	4.1018	4.1312	4.1018	4.1772	4.19	4.19	4.1606	4.1787	4.1953	4.1365	4.031	4.0625	4.1619	4.2692	4.2692	4.5022	4.6577	4.7223	4.9239	4.996	4.996	4.933	4.8972	5.107	5.1203	5.1545	5.1462	5.0905	5.0279	5.0279	5.0582	5.0929	5.1479	5.2098	5.204	5.2585	5.2344	5.2339	5.2633
VIII	172951	172952	YHR031C	0	-	-2.9189	-2.9099	-2.9099	-2.9265	-3.0024	-3.0142	-2.9132	-2.9483	-2.9204	-2.9204	-2.9302	-2.8661	-2.8661	-2.9088	-2.8726	-2.8726	-2.8726	-2.9437	-2.9384	-2.8924	-2.8876	-2.8881	-2.5231	-2.5107	-2.5321	-2.5279	-2.5279	-2.5988	-2.6124	-2.7213	-2.7165	-2.7806	-2.8304	-2.8319	-2.7972	-2.7801	-2.7502	-2.7336	-2.7579	-2.6063	-2.6138	-2.5839	-2.2929	-2.2763
XIV	537931	537932	YNL049C	0	-	0.7655	0.8007	0.8007	0.7713	0.7713	0.7703	0.7554	0.8034	0.7735	0.8082	0.9236	0.8086	0.7787	0.8413	0.8109	0.7677	0.7763	0.7811	0.809	0.7994	0.7647	0.7742	0.7495	0.7196	0.7372	0.6485	0.6485	0.6304	0.6849	0.6374	0.6972	0.6806	0.7613	0.8854	0.8688	0.8208	0.955	1.0141	1.044	1.0307	1.0204	1.0076	0.9744	1.045
XIV	685670	685671	YNR031C	0	-	1.6823	1.6775	1.7024	1.6995	1.6829	1.7668	1.8374	1.8668	1.908	1.9261	1.9736	2.0382	2.0382	2.0729	2.0445	1.8911	1.812	1.8301	1.8505	1.9151	1.851	1.861	1.8904	1.8605	1.7417	1.6638	1.7284	1.7364	1.6866	1.6582	1.6319	1.6319	1.602	1.602	1.602	1.6613	1.7093	1.76005	1.79795	1.7401	1.7235	1.7235	1.7172	1.7353
II	691687	691688	YBR236C	0	-	-0.282	-0.2599	-0.1556	-0.1262	-0.1428	-0.1172	-0.1723	-0.6475	-0.6176	-0.5669	-0.4314	-0.6761	-0.8063	-1.1087	-1.0793	-1.0974	-1.07035	-1.1028	-1.0435	-1.106	-1.1267	-1.1373	-1.0875	-1.0875	-1.1056	-1.1104	-1.0805	-1.0639	-1.0971	-1.0991	-1.1225	-1.2203	-1.2251	-1.2251	-1.2522	-1.3115	-1.3115	-1.3409	-1.3655	-1.3655	-1.3655	-1.4248	-1.4067	-1.3587
IX	416079	416080	YIR033W	0	+	23.3887	23.347	23.3897	23.556999	23.558599	23.5292	23.186701	23.0847	22.9475	22.995501	22.9842	23.030199	23.060801	22.698	22.5809	22.4291	22.385799	21.741301	21.639299	21.728001	21.581301	21.564699	21.5742	21.5347	20.458799	20.3013	20.242001	20.134701	19.539	19.507799	19.4485	19.299101	18.9349	16.848801	16.508101	16.3591	16.127701	16.393801	16.3123	15.8993	15.8694	15.8626	16.040701	16.1663
XIV	90212	90213	YNL288W	0	+	-0.5922	-0.5281	-0.5591	-0.5425	-0.5953	-0.7207	-0.7041	-0.6279	-0.6573	-0.6706	-0.566	-0.5959	-0.566	-0.5821	-0.5527	-0.5527	-0.518	-0.4881	-0.476	-0.4665	-0.4398	-0.4692	-0.4692	-0.4953	-0.4787	-0.5978	-0.4577	-0.4871	-0.5067	-0.5067	-0.3784	-0.3784	-0.2829	-0.3123	-0.3289	-0.4153	-0.3625	-0.4218	-0.4346	-0.418	-0.4479	-0.4592	-0.4592	-0.4758
XVI	554598	554599	YPL001W	0	+	7.5404	7.2712	7.2071	7.1239	6.8905	6.9086	6.8355	6.3166	6.3404	6.3869	6.3522	6.4144	6.2946	6.3127	6.3655	6.3755	6.149	6.1465	6.1367	6.197	6.1804	6.1771	5.4285	5.4451	5.5058	4.5492	4.5879	4.7022	4.716	4.7378	4.7154	4.5114	4.5515	4.1134	4.0473	4.1538	4.0945	3.803	3.765	3.6924	3.6156	3.5558	3.5631	3.358
XI	635274	635275	YKR098C	0	-	-2.4788	-2.5125	-2.511	-2.4816	-2.5462	-2.5784	-2.5784	-2.547	-2.4917	-2.5412	-2.5065	-2.5065	-2.4771	-2.4867	-2.4927	-2.4927	-2.561	-2.6556	-2.7026	-2.7362	-2.7447	-2.7266	-2.7266	-2.7741	-2.4339	-2.4351	-2.4484	-2.4665	-2.4499	-2.4808	-2.4897	-2.4731	-2.4256	-2.5218	-2.3668	-2.2809	-2.2809	-2.2809	-2.353	-2.3474	-2.279	-2.3089	-2.2614	-2.1758
XIV	708519	708520	YNR047W	0	+	103.391998	103.391998	103.391998	103.417999	103.389	103.367996	103.397003	103.397003	103.336998	103.218002	103.133003	102.984001	102.664001	102.497002	102.436996	102.289001	102.188004	102.157997	102.127998	102.040001	101.980003	101.949997	101.811996	101.560997	101.560997	101.560997	101.530998	101.279999	101.161003	101.161003	101.102997	101.072998	101.079002	100.988998	100.856003	100.441002	99.821701	99.601799	99.542801	99.407204	98.928497	98.650597	97.868698	97.322197
XI	526613	526614	YKR048C	0	-	93.126297	93.239601	93.698502	93.853699	93.883698	94.236	94.276901	94.293503	94.293503	94.293503	94.316299	94.391899	94.421898	94.421898	94.4189	94.617699	94.648201	94.6539	94.660103	94.6782	94.708199	94.690102	94.676697	94.707703	94.691101	94.690804	94.720802	94.749802	94.792198	94.790703	94.790703	94.820702	94.820702	94.760696	94.731697	94.796898	94.767899	94.811996	94.782997	94.782997	94.753998	94.753998	94.753998	94.694
XIV	471403	471404	YNL083W	0	+	-2.5323	-2.5718	-2.559	-2.559	-2.6342	-2.5073	-2.5873	-2.7783	-2.979	-2.9933	-2.9767	-3.0312	-3.086	-2.9679	-2.844	-2.8196	-2.8807	-2.9605	-2.9542	-2.967	-2.9441	-2.9164	-3.1165	-3.1254	-3.1317	-3.0244	-3.081	-2.9762	-2.8579	-2.7897	-2.8593	-2.833	-2.7593	-2.7364	-2.784	-2.7422	-2.6889	-2.618	-2.5881	-2.5715	-2.5602	-2.6212	-2.6629	-2.6629
V	359056	359057	YER099C	0	-	0.1672	0.1971	0.1428	0.2099	0.1403	0.1448	0.1222	0.1203	0.0622	0.0999	0.0818	-0.1375	-0.0729	-0.0729	-0.0397	-0.0397	-0.0216	-0.0792	-0.0204	0.009	0.0801	0.1339	0.205	0.2628	0.3397	0.3696	0.4978	0.4978	0.4978	0.4646	0.4877	0.5176	0.5063	0.5229	0.4807	0.5539	0.6266	0.6447	0.7111	0.6704	0.6704	0.6704	0.7006	0.7044
XVI	912443	912444	YPR188C	0	-	0.3534	0.3517	0.3218	0.3351	0.3891	0.3614	0.3252	0.2724	0.3063	0.3128	0.362	0.4501	0.4554	0.4011	0.3845	0.4539	0.4177	0.4011	0.4587	0.4469	0.4175	0.4175	0.4047	0.3866	0.4047	0.2304	0.0314	0.0367	-0.0493	-0.0968	-0.0392	-0.0392	0.023	-0.0117	-0.0416	-0.0416	-0.1494	-0.2841	-0.3482	-0.408	-0.545	-0.5601	-0.5767	-0.5767
XII	246941	246942	YLR051C	0	-	-0.6038	-0.6506	-0.6527	-0.6228	-0.6394	-0.6741	-0.6694	-0.8133	-1.0114	-0.95865	-0.9662	-0.9245	-0.9592	-0.9592	-0.9592	-0.9496	-0.9619	-1.0511	-1.0149	-0.907	-0.8017	-0.7953	-0.7953	-0.7757	-0.7159	-0.817	-0.8716	-0.9393	-1.106	-1.0927	-1.1227	-1.0469	-1.0431	-1.0947	-1.1588	-1.1588	-1.1865	-1.2282	-1.2101	-1.2101	-1.2978	-1.3405	-1.4216	-1.5284
III	214103	214104	YCR051W	0	+	-3.3624	-3.3168	-3.3923	-3.4207	-3.4848	-3.5195	-3.5557	-3.5557	-3.4014	-3.4627	-3.4182	-3.425	-3.3604	-3.3936	-3.1984	-3.1229	-3.187	-3.1945	-3.3788	-3.4231	-3.4231	-3.4065	-3.3899	-3.5203	-3.5444	-3.4722	-3.3163	-3.5267	-3.5199	-3.5546	-3.5599	-3.5765	-3.839	-3.8609	-3.8491	-4.0035	-3.8556	-3.9166	-4.1001	-4.1348	-4.1102	-4.1663	-4.1595	-4.0814
XV	1036481	1036482	YOR372C	0	-	-0.2132	-0.2195	-0.2014	-0.2853	-0.2853	-0.2853	-0.3034	-0.2735	-0.3067	-0.3301	-0.3467	-0.4359	-0.4027	-0.4886	-0.4886	-0.5185	-0.5155	-0.5155	-0.5155	-0.5155	-0.5155	-0.5795	-0.5747	-0.5315	-0.5315	-0.5315	-0.5315	-0.5315	-0.4835	-0.5882	-0.6657	-0.6838	-0.6838	-0.7019	-0.7019	-0.6539	-0.6539	-0.6539	-0.6074	-0.6255	-0.6532	-0.6681	-0.6847	-0.6548
VII	837125	837126	YGR170W	0	+	6.3589	6.3456	6.5182	6.344	6.3558	6.3098	6.186	6.2127	6.2308	6.2469	5.9618	5.9452	5.7928	5.5914	5.5567	5.5812	5.5501	5.5154	5.5453	5.5121	5.3058	5.3352	5.3116	5.2923	5.2742	4.9365	4.8865	4.8865	4.8752	4.6924	4.5715	4.2524	4.081	3.9907	3.9442	3.9442	3.7707	3.7328	3.7627	3.72	3.5308	3.4876	3.2339	3.2339
XV	55581	55582	YOL142W	0	+	0.0647	0.132	-0.0594	0.04	-0.0831	-0.0831	-0.0997	-0.0997	-0.0997	-0.0997	-0.1397	-0.189	-0.2531	-0.2451	-0.2451	-0.2632	-0.1921	-0.3181	-0.418	-0.2983	-0.3164	-0.2938	-0.2493	-0.2621	-0.2573	-0.2573	-0.292	-0.2114	-0.2339	-0.2211	-0.2393	-0.2082	-0.121	-0.1142	-0.1142	-0.1308	0.0139	-0.0726	-0.1041	-0.1373	-0.3674	-0.4514	-0.4974	-0.3856
XIV	694781	694782	YNR036C	0	-	15.9837	15.9837	16.001801	16.001801	16.0033	16.0033	16.010401	16.010401	15.9991	15.9629	15.9934	16.006701	15.9889	15.9776	16.0138	16.043699	16.043699	15.9191	15.9357	15.8779	15.9586	15.9733	15.9337	15.9186	15.9367	15.9495	15.9483	15.9498	15.8906	15.8286	15.7997	15.904	15.8879	15.8082	15.7376	15.7243	15.6657	15.6725	15.5336	15.4796	15.5442	15.3327	14.834	14.6147
VII	448514	448515	YGL026C	0	-	-0.679701	-0.6438	-0.5603	-0.6234	-0.7501	-0.8222	-0.928	-0.8184	-1.19805	-1.2177	-1.1594	-1.2452	-1.1452	-1.1035	-0.950399	-0.967	-0.9937	-1.0281	-1.0632	-0.9403	-0.9943	-1.0121	-0.8781	-0.8597	-0.9238	-1.0188	-0.928	-1.1171	-1.2182	-1.236	-1.2478	-1.235	-1.1153	-1.1168	-1.0859	-1.1191	-1.1223	-1.1517	-1.0791	-1.0812	-1.1043	-1.1405	-1.1224	-1.093
VII	1010761	1010762	YGR258C	0	-	3.4446	3.4745	3.5824	3.5658	3.4766	3.5193	3.56	3.55095	3.6007	3.5899	3.665	3.617	3.6351	3.6351	3.6057	3.6688	3.5957	3.5663	3.6716	3.6417	3.6598	3.6598	3.6171	3.647	3.498	3.452	3.452	3.452	3.4392	3.4377	3.4543	3.4249	3.3689	3.3556	3.3571	3.3571	3.3272	3.2679	3.2679	3.2679	3.2546	3.2546	3.2546	3.2247
III	52666	52667	YCL039W	0	+	0.9113	0.9452	1.0012	0.8963	0.8782	0.8782	0.8465	0.9177	0.8815	0.8644	0.8644	0.9376	0.7923	0.7923	0.6968	0.7204	0.697	0.654	0.6668	0.7638	0.7077	0.7373	0.7373	0.7207	0.7639	0.7938	0.8119	0.9095	0.9228	0.9062	0.8798	0.8134	0.8134	0.8134	0.6982	0.7163	0.7922	0.854	0.8105	0.8399	0.8105	0.7939	0.7939	0.7773
XI	598900	598901	YKR084C	0	-	79.969101	79.969101	80.060699	80.053703	80.013	80.013	80.013	80.036102	79.935303	79.935303	79.9534	79.958397	79.958397	79.924797	79.931602	80.066803	80.098198	80.0439	80.0439	80.002701	80.002701	79.966003	79.962196	79.962196	79.962196	79.998398	79.968498	79.939102	79.909203	79.897903	79.927803	79.927803	79.957199	79.957199	79.927803	79.9459	79.9608	79.9394	79.8647	79.459198	79.492401	79.480598	79.480598	79.421303
XVI	713013	713014	YPR088C	0	-	-1.0848	-1.0501	-1.0883	-1.0258	-0.9386	-0.9979	-0.9954	-1.1104	-1.0938	-1.0923	-1.4173	-1.4047	-1.3848	-1.3838	-1.379	-1.379	-1.4937	-1.5457	-1.6231	-1.6299	-1.5887	-1.65	-1.5716	-1.6921	-1.6506	-1.6197	-1.5919	-1.6044	-1.612	-1.6301	-1.6959	-1.6677	-1.6843	-1.5866	-1.5872	-1.6204	-1.5609	-1.4459	-1.4572	-1.4572	-1.4247	-1.43	-1.4422	-1.3538
II	356019	356020	YBR058C	0	-	3.4302	3.4302	3.4596	3.4415	3.4249	3.4249	3.3656	3.3538	3.4126	3.3779	3.2459	3.2934	3.2421	3.27	3.3009	3.3137	3.3318	3.3777	3.4071	3.5066	3.5498	3.6086	3.6199	3.5387	3.5153	3.565	3.6248	3.6248	3.6595	3.7033	3.7317	3.7594	3.7594	3.8119	3.816	3.8115	3.8115	3.906	3.8766	3.8766	3.8168	3.8002	3.8409	3.8884
XI	443029	443030	YKR002W	0	+	-1.3156	-1.3458	-1.2764	-1.293	-1.2038	-1.161	-1.1278	-1.1218	-1.1428	-1.0835	-1.0654	-1.0536	-0.905099	-0.9541	-1.0164	-1.0164	-1.0458	-1.0516	-0.9222	-0.936	-0.9058	-0.9047	-0.6912	-0.7093	-0.6804	-0.8726	-0.7788	-0.9623	-1.0546	-1.2266	-1.2774	-1.2219	-1.2103	-1.071	-1.071	-0.9128	-1.0043	-1.0764	-1.093	-1.1757	-1.1804	-1.151	-1.1344	-1.0217
III	252606	252607	YCR077C	0	-	-2.1638	-2.2349	-2.1874	-2.1105	-2.1517	-2.1155	-1.9739	-1.8437	-1.8817	-1.8952	-1.9022	-1.9087	-1.9258	-1.8677	-1.9627	-1.7409	-1.7655	-1.7821	-1.8421	-1.646	-1.5914	-1.825	-1.8549	-1.8549	-1.7715	-1.7881	-1.7549	-1.7202	-1.7074	-1.6295	-1.5307	-1.4817	-1.5335	-1.5249	-1.5083	-1.5415	-1.4241	-1.4434	-1.4846	-1.4989	-1.423	-1.4058	-1.2787	-1.2425
I	105928	105929	YAL024C	0	-	-1.0108	-1.0108	-1.0377	-0.7086	-0.8024	-0.8825	-0.8946	-0.8989	-0.83735	-0.84215	-0.8042	-0.7922	-0.8103	-0.7296	-0.7029	-0.6911	-0.7401	-0.4787	-0.4787	-0.4787	-0.4274	-0.3927	-0.3595	-0.2342	-0.2153	-0.1954	-0.2135	-0.7945	-0.7945	-0.8013	-0.9416	-0.9582	-0.8722	-0.8722	-0.8556	-0.8387	-0.5888	-0.5775	-0.6303	-0.674	-0.6031	-0.6212	-0.578	-0.5486
IX	276277	276278	YIL042C	0	-	0.4214	0.2907	0.2287	0.239	0.1548	-0.1828	-0.2983	-0.6846	-0.839	-0.8325	-0.9362	-1.0309	-1.1039	-1.1258	-1.3359	-1.3997	-1.3997	-1.3967	-1.3801	-1.2718	-1.656	-1.7287	-1.7793	-1.7979	-1.5951	-1.6754	-1.6754	-1.6508	-1.693	-1.938	-1.9591	-1.9777	-1.9242	-2.0233	-1.9321	-2.0139	-2.0139	-2.0036	-2.1066	-2.0553	-2.0991	-2.0692	-1.9991	-1.976
II	553193	553194	YBR156C	0	-	0.1125	0.1152	0.0916	0.1215	0.0408	-0.0484	-0.0555	-0.050099	-0.0486	0.016399	-0.0115	0.077	0.056601	-0.0748	-0.1047	-0.1819	-0.1542	-0.1399	-0.1319	-0.2211	-0.1804	-0.1973	-0.3014	-0.3527	-0.4429	-0.5397	-0.5933	-0.8028	-0.832201	-0.7857	-0.7857	-0.845	-0.8271	-0.8452	-0.9064	-0.9727	-0.9727	-1.0074	-1.0908	-1.0908	-1.0903	-1.3041	-1.3461	-1.3461
X	189748	189749	YJL122W	0	+	-1.6933	-1.6933	-1.7232	-1.7345	-1.8076	-1.9057	-1.8763	-2.0038	-2.0928	-2.0534	-2.0934	-2.11	-2.0924	-2.1309	-2.1256	-2.1256	-2.2574	-2.3165	-2.4183	-2.5091	-2.5491	-2.5011	-2.5262	-2.5428	-2.5262	-2.5624	-2.5217	-2.5383	-2.5164	-2.5463	-2.5282	-2.5282	-2.5913	-2.5172	-2.4707	-2.4541	-2.4718	-2.4552	-2.4253	-2.3788	-2.3675	-2.3992	-2.4445	-2.4905
VIII	177979	177980	YHR034C	0	-	1.7707	1.8107	1.7982	1.8173	2.1947	2.197	2.1661	2.0336	2.1732	2.1331	2.3344	2.3835	2.4491	2.4491	2.4556	2.5408	2.7148	2.7396	2.5274	2.4484	2.5964	2.6466	2.7191	2.8704	2.9232	3.0368	3.1239	3.2093	3.24	3.2634	3.503	3.4887	3.4862	3.5379	3.493	3.4136	3.8356	3.9314	4.1512	4.1806	4.2243	4.1008	4.0724	4.1189
XV	361423	361424	YOR017W	0	+	6.3623	6.3436	6.2976	6.2976	6.3697	6.4318	6.3906	6.4036	6.3523	6.3191	6.3019	6.23	6.2466	6.1986	6.26	6.1414	6.0836	6.0029	6.0262	6.0342	6.0744	6.0744	6.0744	6.0563	6.0269	6.0103	6.0568	6.0568	6.0749	6.147	6.1118	6.0477	6.0477	6.0477	6.0595	6.1274	6.1867	6.1867	6.1867	6.1297	6.0636	6.0678	6.1223	6.0924
X	583747	583748	YJR084W	0	+	1.6924	1.6516	1.6948	1.6129	1.7198	1.5921	1.5692	1.5991	1.6204	1.5746	1.5233	1.5703	1.6243	1.6153	1.6334	1.6334	1.6168	1.6243	1.6708	1.5997	1.5575	1.6585	1.6713	1.6361	1.7033	1.7327	1.7908	1.778	1.7946	1.6675	1.708	1.3247	1.3247	1.3092	1.3386	1.3092	1.2926	1.3466	1.3025	1.3025	1.2495	1.1442	0.8824	0.9251
VII	1017738	1017739	YGR262C	0	-	10.1761	10.1761	10.1633	10.1334	10.1334	10.1334	10.1035	10.1201	10.0935	10.0523	9.9973	9.9086	9.9352	9.8824	9.8525	9.8525	9.892	9.892	9.9048	9.9048	9.9048	9.8075	9.7728	9.7841	9.7195	9.6913	9.6021	9.6021	9.6021	9.5855	9.6187	9.6187	9.6594	9.6594	9.6788	9.6607	9.823	9.8523	9.8186	9.8073	9.8666	9.8324	9.8324	9.8538
XIV	326440	326441	YNL164C	0	-	-2.421	-2.363	-2.48095	-2.50285	-2.5057	-2.5062	-2.5294	-2.4778	-2.5215	-2.5401	-2.4906	-2.4467	-2.4648	-2.4648	-2.4633	-2.5523	-2.3515	-2.3723	-2.3572	-2.4794	-2.4794	-2.5488	-2.8578	-2.8563	-2.8397	-2.9076	-2.8352	-2.7808	-2.8385	-2.7108	-2.6648	-2.7393	-2.7654	-2.7488	-2.7355	-2.7156	-2.7699	-2.7566	-2.7566	-2.6801	-2.657	-2.6864	-2.6625	-2.572
XVI	150613	150614	YPL213W	0	+	-1.4243	-1.4243	-1.4044	-1.3398	-1.3569	-1.3234	-1.3335	-1.3667	-1.278	-1.326	-1.3586	-1.3885	-1.3648	-1.304	-1.4055	-1.318	-1.35325	-1.3629	-1.1026	-1.0812	-1.1887	-1.1839	-1.2465	-1.3357	-1.4121	-1.3347	-1.3902	-1.3478	-1.3478	-1.2784	-1.3407	-1.306	-1.3985	-1.3289	-1.3588	-1.3075	-1.3075	-1.2894	-1.3311	-1.2639	-1.234	-1.2287	-1.2707	-1.284
III	206627	206628	YCR043C	0	-	-0.7025	-0.7025	-0.7862	-0.893	-0.8887	-0.80865	-0.84185	-0.7145	-0.7145	-0.8116	-0.8415	-0.8415	-0.8234	-0.8234	-0.8827	-0.8827	-0.8827	-0.8048	-0.8624	-0.8609	-0.8609	-0.8609	-0.8722	-0.931	-0.9657	-0.9657	-0.9956	-0.9707	-0.9227	-0.9393	-0.9355	-0.9355	-1.0252	-1.0086	-0.9905	-0.9726	-0.9726	-0.8685	-0.8798	-0.8504	-0.8504	-0.8205	-0.8205	-0.8798
XV	187051	187052	YOL076W	0	+	-1.074	-1.16	-1.1083	-1.1083	-1.0977	-1.0037	-1.07165	-1.0794	-1.0779	-1.0957	-1.0693	-1.0204	-1.0714	-0.946	-0.9418	-0.9403	-0.855	-0.9727	-0.9428	-0.9428	-0.9828	-1.0644	-1.0146	-1.0146	-1.0013	-0.9719	-0.9885	-1.0398	-1.0169	-1.035	-1.0697	-1.028	-0.9981	-1.0275	-1.0026	-0.994	-1.0239	-0.9338	-0.8403	-0.8348	-0.8348	-0.8642	-0.8343	-0.9085
X	491107	491108	YJR032W	0	+	-0.4006	-0.2275	-0.2109	-0.2803	-0.0501	-0.0925	-0.1634	-0.2477	-0.2757	-0.3242	-0.3441	-0.3355	-0.3438	-0.3732	-0.3782	-0.3825	-0.4119	-0.4119	-0.4961	-0.44	-0.4694	-0.5313	-0.1966	-0.1966	-0.226	-0.1614	-0.0961	-0.1711	-0.2305	-0.1135	-0.1892	-0.148	-0.1661	-0.0382	-0.0269	-0.0664	-0.0536	-0.0418	-0.0883	-0.0557	-0.1235	-0.1235	-0.1117	-0.0697
XI	50067	50068	YKL205W	0	+	1.0931	1.1112	1.32	1.2365	1.2482	1.2874	1.2874	1.2735	1.3328	1.4166	1.3291	1.288	1.3351	1.4052	1.3175	1.3009	1.3597	1.3276	1.322	1.3797	1.4746	1.4907	1.4949	1.4228	1.4014	1.0311	1.0605	1.0605	1.0458	1.0865	1.1197	1.131	1.1561	1.1101	1.1337	1.1337	1.1337	1.1156	1.0857	1.0344	1.005	1.0663	1.067	1.1479
XIV	66480	66481	YNL299W	0	+	13.4731	13.5314	13.5314	13.4427	13.3369	13.2771	13.2599	13.2614	13.2614	13.0847	13.0551	12.989	12.7423	12.065	11.9877	11.2542	10.8325	10.1701	10.0413	10.0119	10.0285	9.9147	9.2868	9.07075	8.7969	8.3485	7.0358	7.0041	7.0041	7.0222	7.0886	7.1645	7.2121	7.1494	6.93605	6.7529	6.6469	6.361	6.1944	6.17935	5.53005	5.6751	5.4972	5.3866
XIV	34721	34722	YNL321W	0	+	-2.686	-2.6988	-2.6988	-2.6364	-2.7603	-2.8191	-2.8191	-2.8357	-2.8244	-2.7827	-2.7993	-2.7827	-2.8109	-2.7634	-2.7981	-2.823	-2.912	-2.9286	-2.9633	-3.0925	-3.1091	-3.1453	-3.132	-3.086	-3.0694	-3.0732	-3.0913	-3.0614	-3.0983	-3.0636	-2.971	-3.0078	-3.0897	-3.1553	-3.2894	-3.3243	-3.3427	-3.439	-3.4209	-3.4252	-3.4214	-3.3905	-3.2336	-3.2464
XI	296159	296160	YKL074C	0	-	-0.904	-0.603	-0.352	-0.1406	-0.0925	-0.3045	-0.2864	-0.2422	-0.3606	-0.335	-0.3084	-0.325	-0.284	-0.3054	-0.4903	-0.5197	-0.5297	-0.596	-0.5432	-0.3944	-0.2971	-0.2971	-0.2506	-0.2506	-0.2446	-0.2438	-0.1375	-0.0597	-0.0929	-0.0283	0.0441	0.0863	0.0916	0.0318	-0.1226	-0.0642	-0.1189	-0.0297	0.013	-0.107	-0.1369	-0.155	-0.0862	0.0058
XVI	906950	906951	YPR185W	0	+	3.8769	3.8057	3.9542	3.9296	4.0884	4.1595	4.0372	4.0274	4.3282	4.5196	4.5163	4.5508	4.5742	4.5154	4.604	4.4377	4.3579	4.7747	5.4003	5.3998	5.45	5.6673	5.8055	5.936	5.8915	6.0976	6.951	7.1123	7.1304	7.2244	7.4157	7.5054	7.5727	7.624	7.6115	7.6248	7.7672	7.8496	7.7712	7.7953	7.8588	8.0334	8.3957	8.8577
XIV	366754	366755	YNL138W	0	+	44.153999	44.167301	44.167301	44.167301	44.196701	44.196701	44.192902	44.192902	44.192902	44.209499	44.209499	44.226101	44.214298	44.201	44.201	44.189701	44.189701	44.1945	44.211102	44.241001	44.298698	44.2854	44.332901	44.332901	44.340401	44.323799	44.323799	44.323799	44.3419	44.323799	44.323799	44.323799	44.294399	44.294399	44.221199	44.186501	44.306	44.2761	44.233398	44.226601	44.226601	44.2495	44.308601	44.134998
XV	273727	273728	YOL027C	0	-	0.2286	0.1987	0.1987	0.265	0.265	0.265	0.265	0.265	0.2831	0.265	0.265	0.2469	0.2175	0.2474	0.2474	0.2474	0.2474	0.218	0.2223	0.2223	0.3532	0.3532	0.3532	0.3532	0.3233	0.3233	0.3233	0.3532	0.3532	0.3404	0.3404	0.3404	0.3105	0.3105	0.3105	0.4751	0.6236	0.4833	0.524	0.5471	0.677	0.6898	0.733	0.733
V	58380	58381	YEL051W	0	+	-1.2168	-1.1185	-1.1185	-1.0886	-1.0901	-1.1263	-1.1017	-1.0718	-1.0718	-1.0552	-1.0552	-1.0552	-0.9453	-0.8508	-0.8508	-0.8968	-0.8787	-0.9199	-0.9199	-0.938001	-0.9973	-0.9621	-0.9108	-0.9108	-0.8565	-0.8791	-0.8972	-0.9271	-0.8389	-0.9302	-0.991	-1.0209	-1.0375	-1.2147	-1.1981	-1.1996	-1.2177	-1.2011	-1.223	-1.1649	-1.2657	-1.2096	-1.3197	-1.2788
XV	453465	453466	YOR067C	0	-	-0.8887	-0.9801	-1.0223	-1.0555	-1.0711	-0.9522	-0.7533	-0.6791	-0.7806	-0.7444	-0.7844	-0.8206	-0.931	-0.9225	-0.8519	-0.8253	-0.3724	-0.2543	-0.1657	-0.1744	-0.1727	-0.4088	-0.396	-0.3239	-0.2466	-0.1571	-0.3148	-0.3128	-0.3309	-0.4515	-0.45	-0.4666	-0.5642	-0.5551	-0.5483	-0.543	-0.5136	-0.4759	-0.3831	-0.4605	-0.4437	-0.4725	-0.5057	-0.5057
IV	1087573	1087574	YDR312W	0	+	-0.7603	-0.6758	-0.6501	-0.6924	-0.6512	-0.5607	-0.6024	-0.5956	-0.5906	-0.5089	-0.5323	-0.6477	-0.6643	-0.4587	-0.4587	-0.4406	-0.4225	-0.4371	-0.469	-0.4456	-0.4519	-0.4637	-0.5411	-0.563	-0.5336	-0.489	-0.4852	-0.4769	-0.3289	-0.2959	-0.2574	-0.2712	-0.2531	-0.3308	-0.2301	-0.2135	-0.2022	-0.1894	-0.30055	-0.36045	-0.2584	-0.2584	-0.2931	-0.3894
VI	241414	241415	YFR044C	0	-	3.5842	3.9646	4.0801	4.4102	4.4466	4.6059	4.6657	4.6956	4.7837	4.8136	4.8985	5.0827	5.0827	5.0598	5.1362	5.1628	5.2653	5.2879	5.3178	5.4472	5.4472	5.4173	5.4771	5.507	5.5668	5.5967	5.6266	5.6266	5.6545	5.6726	5.6726	5.7319	5.702	5.702	5.702	5.702	5.7485	5.8083	5.8083	5.8216	5.8035	5.8035	5.8334	5.8794
XII	534408	534409	YLR189C	0	-	-0.9761	-0.8368	-0.7264	-0.8369	-0.8132	-0.9014	-1.0102	-0.9989	-0.9685	-0.9791	-1.009	-1.0336	-1.2346	-1.0978	-1.0498	-0.9393	-0.9772	-0.9473	-0.9561	-0.8449	-0.8396	-0.7512	-0.7553	-0.8162	-0.8393	-0.8687	-0.882	-0.8777	-0.6027	-0.621	-0.629	-0.398	-0.3646	-0.3868	-0.3831	-0.3615	-0.248	-0.2477	-0.01	0.0792	0.14015	0.3329	1.18555	1.21345
I	99734	99735	YAL026C	0	-	-1.83145	-1.88145	-1.8116	-1.9138	-2.0033	-2.0971	-2.1741	-2.9696	-3.2211	-3.2377	-3.2671	-3.3267	-3.224	-3.2198	-3.1243	-3.15	-3.0435	-3.0008	-3.0569	-3.1533	-3.1319	-3.2964	-3.2457	-3.3445	-3.3322	-3.405	-3.3585	-3.2762	-3.3539	-3.4691	-3.4872	-3.6242	-3.5777	-3.6054	-3.67	-3.711	-3.8424	-3.8077	-3.8258	-3.8771	-3.8381	-3.9649	-3.9649	-3.9365
III	246591	246592	YCR073C	0	-	-0.1752	-0.0865	0.1189	0.1189	0.2973	0.2305	0.176001	0.105301	0.0658	0.413099	0.477201	0.5174	0.5121	0.5037	0.5528	0.63665	0.70445	0.6817	0.6817	0.6263	0.5727	0.64985	0.5275	0.6195	0.6195	0.634899	0.6952	0.665299	0.702001	0.6711	0.6381	0.7985	0.8153	0.624599	0.5964	0.6273	0.5167	0.2923	0.351601	0.4553	-0.1487	-0.2177	-0.0549	-0.0019
VIII	316423	316424	YHR102W	0	+	4.6325	4.7036	5.0537	5.0092	5.4822	5.5852	5.6364	5.6529	5.7549	5.7303	5.7788	5.7768	5.6529	5.673	5.7446	5.8157	5.8157	5.8157	5.7891	5.7891	5.8446	5.8328	5.8162	5.8258	5.8605	5.8994	5.8104	5.7885	6.1111	6.1954	6.2253	6.219	6.2431	6.3574	6.3574	6.3242	6.3536	6.1999	6.1999	6.1999	6.2426	6.2426	6.2544	6.2526
XI	640279	640280	YKR100C	0	-	0.1315	0.1315	0.0981	0.1072	0.1072	0.0396	0.0102	0.0102	0.0102	-0.0737	-0.0918	-0.0438	-0.0506	-0.0506	-0.0521	-0.0041	0.0583	0.1443	0.1609	0.1111	0.0817	0.0998	0.1046	0.0832	0.2386	0.2125	0.1831	0.1238	0.199	0.2171	0.2385	0.2385	0.2566	0.1262	0.1428	0.1609	0.1609	0.1609	0.2031	0.2046	0.2345	0.1983	0.1229	0.1016
I	113355	113356	YAL021C	0	-	7.8788	7.7806	7.6909	7.4997	7.5716	7.5674	7.2528	7.0588	6.9422	6.752	6.2832	6.0752	5.8708	5.6904	5.6427	5.5173	5.2457	5.1334	4.9722	4.8114	4.8463	4.6727	4.6609	4.585	4.4454	4.371	4.2609	3.623	3.412	3.364	2.8445	2.7162	2.5117	1.9947	1.9108	1.3391	1.2002	1.0743	0.4581	0.379	0.1884	-0.0681	-0.0583	-0.0604
X	555915	555916	YJR064W	0	+	2.9675	2.8567	2.7974	2.6729	2.4576	2.4282	1.7544	1.4612	1.4612	1.4612	1.3939	1.2551	1.2404	1.2105	1.1992	1.1874	1.1874	1.1163	1.0156	0.8641	0.8053	0.7043	0.6146	0.598	0.598	0.598	0.598	0.598	0.3916	0.4876	0.5057	0.4939	0.4841	0.5007	0.5588	0.5679	0.6388	0.6854	0.5822	0.6051	0.6051	0.6051	0.6051	0.6051
X	256744	256745	YJL093C	0	-	-0.1873	-0.1579	-0.2205	-0.1939	-0.1939	-0.1939	-0.2399	-0.2336	-0.1989	-0.217	-0.2336	-0.2336	-0.3153	-0.3442	-0.3165	-0.2567	-0.2054	-0.1786	-0.207	-0.2369	-0.2663	-0.2663	-0.2663	-0.1275	0.0499	0.0333	0.0333	0.0333	0.0152	0.0707	0.0408	0.0574	0.00735	-0.0012	0.0287	0.0287	0.0213	-0.00585	0.0205	-0.0246	-0.1871	-0.2037	-0.2284	-0.197
VII	299999	300000	YGL111W	0	+	-0.9977	-0.9766	-0.9761	-0.9334	-0.7597	-0.7647	-0.77	-0.8024	-0.7944	-0.9576	-0.9438	-0.9619	-0.98	-0.9422	-1.0849	-1.0982	-1.1394	-1.1575	-0.9405	-0.9405	-0.9738	-0.9866	-1.0753	-1.0753	-1.0517	-0.9934	-0.9934	-0.9815	-0.9697	-0.9146	-0.9327	-0.8701	-0.8932	-0.9246	-0.9012	-0.8846	-0.8013	-0.8518	-0.9378	-0.9245	-0.926	-0.9393	-0.9687	-1.028
XIV	52668	52669	YNL309W	0	+	100.450996	100.440002	100.440002	100.440002	100.427002	100.405998	100.431	100.431	100.461998	100.574997	100.580002	100.609001	100.561996	100.531998	100.522003	100.507004	100.5	100.471001	100.438004	100.442001	100.463997	100.463997	100.463997	100.446999	100.464996	100.138	99.813904	99.6959	99.564003	99.645798	99.5578	99.408798	99.465797	99.346298	99.054497	98.263199	97.895302	97.881897	96.900398	96.290497	96.207901	95.704102	95.081802	94.992798
XII	720365	720366	YLR292C	0	-	1.0797	1.0604	1.0107	0.9808	0.9446	0.9191	0.893	0.8503	0.9108	0.8471	0.8652	0.8675	0.9813	0.887	0.9056	0.8564	0.7976	0.7186	0.8104	0.8164	0.8051	0.7644	0.7973	0.7266	0.6117	0.5562	0.6184	0.732	0.7609	0.7144	0.685	0.6052	0.5235	0.3872	0.4038	0.3711	0.4166	0.3007	0.20225	0.1991	0.2702	0.2212	0.2039	0.1736
XIII	835088	835089	YMR282C	0	-	-0.4466	-0.3606	-0.4199	-0.4081	-0.6555	-0.6555	-0.7146	-0.7928	-0.8041	-0.7111	-0.4971	-0.5222	-0.5282	-0.4535	-0.4685	-0.3145	-0.2817	-0.0896	-0.2258	-0.2178	-0.213	-0.2622	-0.2707	-0.2131	-0.2206	-0.2088	-0.2087	-0.2087	-0.2823	-0.1491	0.0101	0.0234	-0.0294	0.0581	0.088	0.1046	0.3494	0.4173	0.4168	0.4714	0.4699	0.5107	0.5343	0.6332
XIV	58162	58163	YNL306W	0	+	-0.624	-0.5989	-0.5823	-0.5695	-0.6155	-0.5996	-0.588	-0.5928	-0.5928	-0.5928	-0.6014	-0.5848	-0.5848	-0.5667	-0.6564	-0.6863	-0.6863	-0.7029	-0.767	-0.767	-0.7489	-0.7788	-0.8029	-0.8338	-0.8172	-0.8403	-0.8574	-0.8574	-0.8152	-0.8152	-0.8451	-0.827	-0.8383	-0.8383	-0.8501	-0.8383	-0.8383	-0.7785	-0.8147	-0.8147	-0.8441	-0.8275	-0.8456	-0.8162
IX	312878	312879	YIL021W	0	+	-1.6107	-1.6369	-1.6369	-1.5886	-1.6233	-1.6233	-1.6233	-1.5838	-1.6559	-1.6559	-1.6323	-1.6323	-1.704	-1.6907	-1.6364	-1.6236	-1.5723	-1.5172	-1.4659	-1.4659	-1.3419	-1.2718	-1.2718	-1.2537	-1.1964	-1.073	-0.9885	-1.0071	-1.0104	-0.9878	-0.975	-0.93	-0.9888	-0.9722	-0.8559	-0.8088	-0.8163	-0.8163	-0.7857	-0.7857	-0.7857	-0.7697	-0.7697	-0.781
VII	699786	699787	YGR106C	0	-	-0.2295	-0.2295	-0.1991	-0.1787	-0.1289	-0.147	-0.1603	-0.1256	-0.1678	-0.1678	-0.1512	-0.2057	-0.1876	-0.1876	-0.1838	-0.2335	-0.2629	-0.3023	-0.2774	-0.212	-0.1788	-0.1921	-0.0434	-0.0391	-0.0225	-0.0225	-0.0524	-0.0524	-0.0705	-0.0705	-0.0539	-0.0901	-0.1195	-0.1195	-0.1195	-0.1195	-0.1258	-0.1258	-0.1439	-0.1439	-0.1439	-0.1439	-0.1258	-0.1557
XI	506444	506445	YKR031C	0	-	2.7431	2.6682	2.8943	2.9237	2.6667	2.7095	2.7261	2.8387	2.7016	2.7172	2.9189	3.4074	3.62	3.7297	3.7178	3.5887	3.66375	3.7352	3.7757	3.8745	3.8682	3.9044	3.8134	3.7933	3.7619	3.8544	3.873	3.8569	3.9115	3.8997	3.8994	3.5254	3.4874	3.2653	3.3862	3.3809	3.4108	3.6454	3.6929	3.737	3.7322	3.7435	3.7197	3.49185
VIII	400971	400972	YHR151C	0	-	0.8502	0.88725	0.87595	0.82795	0.7762	0.5101	0.4374	0.4374	0.4374	0.3979	0.4092	0.4092	0.4557	0.4557	0.4557	0.4557	0.4557	0.4258	0.4258	0.4333	0.4333	0.4333	0.2349	0.253	0.2942	0.3118	0.3203	0.2652	0.1361	0.1067	0.1285	0.0885	0.1126	0.1758	0.0233	0.0248	-0.1006	-0.084	-0.1021	-0.2449	-0.2856	-0.3138	-0.2834	-0.3908
VII	475510	475511	YGL010W	0	+	2.3909	2.3615	2.2481	2.3049	2.3343	2.3456	2.3212	2.3046	2.2753	2.3753	2.316	2.362	2.3067	2.2788	2.2788	2.2718	2.2879	2.3286	2.2992	2.2447	2.2633	2.2633	2.2749	2.1894	2.0771	2.1246	2.0834	1.9819	1.9291	1.9031	1.8699	1.7117	1.7479	1.718	1.6886	1.5992	0.9062	0.859	0.859	0.859	0.8125	0.7992	0.675	0.7279
XIII	572249	572250	YMR158W	0	+	15.9051	15.7164	14.0549	13.7034	13.6559	13.6118	13.5672	13.5383	13.5657	13.5956	13.672	13.672	13.672	13.6539	13.7426	13.9039	13.9976	13.9805	13.5761	11.3342	10.592	9.7621	9.7177	9.3495	8.4454	7.884	7.735	7.0565	5.4465	5.4898	4.385	4.191	3.891	3.891	3.8136	3.8165	4.0827	4.0052	4.0637	4.2884	4.6978	4.6978	4.8335	4.8501
III	103329	103330	YCL011C	0	-	74.724701	74.724701	74.752602	74.7658	74.773399	74.892502	74.862602	74.862602	74.892502	74.892502	74.910599	74.940498	74.940498	74.910599	75.005096	74.975197	74.9571	74.897301	74.871201	74.889297	74.859901	74.859901	74.800598	74.6306	74.488403	74.446701	74.425301	74.442902	74.442902	74.340797	74.3759	74.388702	74.388702	74.388702	74.329399	74.305298	74.364601	74.335197	74.318604	74.391701	74.421097	74.398499	74.385696	74.369102
X	365762	365763	YJL041W	0	+	-1.7125	-1.6043	-1.599	-1.599	-1.5532	-1.537	-1.4477	-1.4595	-1.4713	-1.2427	-1.2318	-1.225	-1.225	-1.188	-1.2212	-1.2511	-1.2805	-1.2933	-1.2307	-1.2307	-1.2912	-1.2565	-1.2565	-1.2366	-1.22	-1.1838	-1.1506	-1.2977	-1.4493	-1.4478	-1.4478	-1.4591	-1.4591	-1.4702	-1.5577	-1.5251	-1.507	-1.4658	-1.4984	-1.5401	-1.4427	-1.4261	-1.4442	-1.3815
VIII	328319	328320	YHR108W	0	+	-0.9634	-0.7755	-0.8471	-0.7574	-1.0923	-1.1893	-1.2642	-1.3336	-1.5649	-1.5237	-1.6645	-1.4383	-1.4926	-1.4813	-1.5474	-1.3257	-1.3684	-1.4277	-1.4828	-1.5711	-1.6775	-1.6343	-1.4833	-1.4833	-1.4288	-1.3333	-1.2687	-1.2207	-1.2629	-1.2629	-1.3087	-1.2906	-1.2195	-1.16635	-1.07755	-1.0744	-1.0412	-1.0332	-1.1011	-1.2052	-1.1738	-1.1738	-1.1391	-1.0335
II	206911	206912	YBL010C	0	-	-2.7086	-2.7016	-2.7278	-2.8402	-3.0267	-2.9707	-2.9594	-3.1644	-3.2187	-3.2647	-3.3303	-3.3084	-3.3086	-3.244	-3.2606	-3.0356	-2.9496	-2.9742	-2.9618	-3.0211	-3.092	-2.7895	-2.8428	-2.841	-2.8692	-2.8265	-2.8404	-2.8009	-2.8009	-2.7529	-2.8057	-2.7469	-2.6564	-2.673	-2.673	-2.5819	-2.5472	-2.5766	-2.5924	-2.4997	-2.4816	-2.4816	-2.4949	-2.465
XIV	541871	541872	YNL047C	0	-	3.6455	3.5284	3.3969	3.45	3.44205	3.19855	3.0462	3.0168	2.95	2.9995	2.9744	3.01	3.01	3.0454	3.0044	2.453	2.5113	2.5392	2.5623	2.5442	2.6243	2.9181	3.0497	3.0644	3.0395	3.2053	3.151	3.1585	3.0891	3.1024	3.1024	3.172	3.1886	3.272	3.272	3.3981	3.3383	3.5905	4.8883	4.8461	4.9069	5.6457	5.7548	5.8392
IV	1367494	1367495	YDR456W	0	+	5.0035	4.9741	5.1161	5.1515	5.1515	5.1153	5.2467	5.2638	5.3344	5.351	5.3676	5.3794	5.3628	5.399	5.399	5.3578	5.346	5.3289	5.3289	5.3058	5.2583	5.2284	5.2684	5.2556	5.2144	5.1845	5.3163	5.3344	5.3344	5.3086	5.2569	5.2569	5.2569	5.2403	5.2275	5.2707	5.2453	5.2918	5.2287	5.2287	5.2657	5.2539	5.2539	5.2539
II	495333	495334	YBR129C	0	-	-1.3844	-1.3545	-1.3417	-1.3528	-1.2859	-1.35	-1.2625	-0.8883	-0.7854	-0.7193	-0.8319	-0.8088	-0.8702	-0.8343	-0.9024	-0.8543	-0.7758	-0.4134	-0.3584	-0.2538	-0.2832	-0.3411	-0.3614	-0.3913	-0.3774	-0.316	-0.2647	-0.3359	-0.4481	-0.2691	-0.2312	-0.4089	-0.4089	-0.3805	-0.4059	-0.5518	-0.5518	-0.6662	-0.7193	-0.763	-0.7834	-0.8	-0.8	-0.8688
V	371998	371999	YER105C	0	-	36.236698	36.266102	36.2145	36.308701	36.265499	35.6731	35.488701	35.375401	35.364101	35.334702	34.874699	34.777	34.689301	34.6828	34.670502	34.592098	34.393398	34.2924	34.220299	33.930099	33.436401	33.0564	32.9147	32.623001	32.416698	31.814501	31.713499	28.554899	28.045099	28.002399	28.0665	28.113001	28.035601	28.035601	28.0175	27.8493	27.701401	27.769199	27.7516	26.864901	26.815901	26.8533	26.8538	26.8538
IV	42714	42715	YDL230W	0	+	-1.0202	-1.0929	-1.1095	-1.1299	-1.1641	-1.2929	-1.3341	-1.2825	-1.2478	-1.1998	-1.065	-1.0864	-1.0283	-0.975	-1.0343	-0.8991	-0.8991	-0.9172	-0.8477	-0.899	-0.9355	-0.9835	-0.9503	-0.9284	-0.8077	-0.876	-0.6742	-0.6214	-0.6214	-0.5523	-0.7381	-0.7499	-0.677	-0.6775	-0.6546	-0.7395	-0.7395	-0.7015	-0.5364	-0.4773	-0.632	-0.6338	-0.5931	-0.569
II	653352	653353	YBR215W	0	+	-0.844	-0.8445	-0.8445	-0.9927	-0.8252	-0.8451	-0.8451	-0.8137	-0.7752	-0.6717	-0.6755	-0.8421	-0.8127	-0.8474	-0.8238	-0.8638	-0.8472	-0.7517	-0.894	-0.888	-0.8714	-0.9008	-0.8052	-0.7229	-0.7817	-0.7817	-0.8345	-0.8458	-0.7827	-0.8159	-0.6992	-0.7075	-0.6643	-0.6756	-0.7065	-0.7537	-0.7371	-0.7454	-0.7446	-0.6758	-0.6346	-0.7407	-0.7739	-0.7905
XI	589551	589552	YKR079C	0	-	1.9199	2.5665	2.6253	2.6718	2.7108	2.7108	2.7108	2.6978	3.4466	3.3873	3.5187	4.5012	4.4894	4.7228	5.9396	6.0698	6.0831	6.2487	6.3957	6.5711	6.5844	6.5915	6.6385	6.7448	6.7448	6.8735	7.3974	7.4386	7.5577	7.8689	8.8758	8.872	8.872	8.8966	8.9206	8.911	8.9655	8.9655	8.9451	9.2202	9.2187	9.2566	9.4084	9.4084
IV	1075174	1075175	YDR306C	0	-	3.1822	3.3129	3.4481	3.4119	3.43	3.5119	3.7382	3.8103	3.9646	3.6772	3.6247	3.6579	3.5532	3.4768	3.4763	3.4967	3.2705	3.55635	3.53525	3.4952	3.7281	3.7575	3.7575	3.8822	3.8837	3.8742	3.8496	3.9774	3.9091	4.1061	4.3661	5.2115	5.2248	5.1404	5.4641	5.4129	5.5447	6.6937	6.6661	6.8621	7.0099	7.0692	6.9597	6.9662
XII	136331	136332	YLL007C	0	-	0.9274	0.9218	0.9565	0.9565	0.958	0.958	1.0072	1.0143	1.0309	0.9294	0.9219	0.8958	0.789	0.7709	0.7543	0.7756	0.7445	0.5301	0.4921	0.4788	0.4661	0.231	0.0379	0.2755	0.2915	0.3347	0.2279	0.1947	0.1909	0.1152	0.0325	0.0466	0.0471	-0.9761	-1.0588	-1.0289	-1.1268	-1.2851	-1.363	-1.3811	-1.449	-1.4747	-1.4149	-1.4116
VII	299724	299725	YGL112C	0	-	-1.107	-1.0738	-1.1628	-1.20935	-1.2483	-1.3204	-1.32205	-1.3071	-1.2777	-1.2777	-1.3103	-1.2698	-1.1823	-1.1743	-1.2303	-1.227	-1.2104	-1.1918	-1.2398	-1.2036	-1.1641	-1.2154	-1.2837	-1.2543	-1.0107	-1.1144	-1.1476	-1.1989	-1.1695	-1.1994	-1.2682	-1.2863	-1.2863	-1.2617	-1.3044	-1.3029	-1.2773	-1.2954	-1.1865	-1.1797	-1.1382	-1.0688	-1.057	-1.0015
III	23346	23347	YCL059C	0	-	37.809502	37.8293	37.991299	38.067902	38.067902	38.009102	38.056099	38.039501	38.095001	38.095001	38.116402	38.162899	38.192299	38.2542	38.1791	38.1791	38.1791	38.1311	38.0979	38.0415	38.006802	38.066101	38.060799	38.249199	38.199699	38.151699	38.249901	38.262699	38.184799	38.1516	38.181499	38.211399	38.1269	38.085899	38.085899	38.086399	38.108299	38.078899	38.0924	38.0821	38.134399	38.145699	38.137798	38.1506
VIII	39461	39462	YHL031C	0	-	-3.8838	-3.8443	-3.7915	-3.8129	-3.8129	-3.8066	-3.7885	-3.7387	-3.6001	-3.6039	-3.5926	-3.5941	-3.5941	-3.5647	-3.5891	-3.5816	-3.5906	-3.6087	-3.6253	-3.6253	-3.5906	-3.5906	-3.5906	-3.5612	-3.5478	-3.5146	-3.4784	-3.4651	-3.3791	-3.4336	-3.4336	-3.4929	-3.3987	-3.3788	-3.3788	-3.3788	-3.1593	-3.1593	-3.1593	-3.1892	-3.1593	-3.1759	-3.1759	-3.1284
III	143654	143655	YCR016W	0	+	0.0603	-0.0035	-0.0035	-0.0035	0.01145	0.01145	0.02995	-0.00745	0.0001	0.0001	0.0001	0.0167	0.0261	0.0822	0.1003	0.0709	0.06185	0.06185	0.06185	0.06185	0.06185	0.06185	0.06185	0.0709	0.07995	0.07995	0.05435	0.05435	0.05435	0.05915	0.05085	0.05085	0.05085	0.05085	0.0482	0.0482	0.03915	0.03915	0.05575	0.05575	0.05575	0.05575	0.05575	0.05575
XI	75546	75547	YKL196C	0	-	-1.9642	-1.9755	-1.9936	-1.9755	-1.9589	-1.9589	-2.0947	-2.3194	-2.3204	-2.2475	-2.1915	-2.1342	-2.0628	-1.9687	-2.0552	-2.115	-2.0969	-2.124	-2.0893	-2.1011	-1.8933	-1.9204	-1.9702	-1.8857	-1.851	-1.851	-1.9729	-1.9681	-1.9083	-1.8229	-1.7531	-1.8225	-1.8487	-1.9033	-1.8852	-1.9441	-1.8943	-2.0183	-2.0017	-2.0412	-1.9564	-1.9511	-1.9217	-1.975
IV	326160	326161	YDL074C	0	-	0.3491	0.3491	0.3491	0.3027	0.3193	0.2537	0.2652	0.2652	0.2652	0.2984	0.2273	0.2092	0.1798	0.168	0.1793	0.1778	0.1999	0.1999	0.1999	0.2293	0.2293	0.2293	0.2592	0.3267	0.2674	0.2674	0.2209	0.1649	0.2011	0.2165	0.2844	0.2236	0.253	0.2515	0.2515	0.2334	0.2153	0.2389	0.1051	0.0191	-0.0455	0.0272	0.0106	-0.0588
VIII	393563	393564	YHR148W	0	+	1.5228	1.3785	1.4019	1.4916	1.4916	1.4607	1.4607	1.4607	1.419	1.412	1.5397	1.5284	1.5284	1.5284	1.4814	1.452	1.517	1.517	1.4989	1.4123	1.5054	1.5134	1.4764	1.1542	1.1263	1.1411	1.1876	1.0925	0.913	0.8918	0.9212	1.0398	1.0928	1.0928	1.0928	1.0928	1.0913	1.0865	1.0268	0.9699	0.9423	0.906	0.8532	0.8414
XVI	39106	39107	YPL266W	0	+	15.4759	16.0903	16.1667	16.351601	17.066	17.851299	18.2076	24.3167	27.8701	31.7234	31.9018	32.020401	32.3008	32.637501	35.334599	37.440102	37.9459	39.367699	39.759899	39.819199	39.832001	39.961899	41.9893	43.546101	43.516201	43.723999	43.860699	44.217701	44.605598	44.605598	44.605598	44.759899	44.952202	45.040901	44.999199	44.982601	45.083599	45.143398	45.202702	45.250702	45.250702	45.2673	45.2673	45.303501
XI	404120	404121	YKL018W	0	+	0.8892	0.9453	0.9245	1.1371	1.1412	1.1603	1.1128	1.0781	0.7958	0.8506	0.9953	0.9799	0.9701	0.9847	1.0591	1.0232	1.0644	0.8978	0.8546	0.7995	1.0749	1.0406	1.112	1.0607	1.0131	0.8202	0.8383	0.896	0.7764	0.6439	0.7586	0.8442	0.8341	0.8293	0.8293	0.566	0.5639	0.2629	0.2395	0.2128	0.1054	0.1594	0.208899	0.4103
XII	493238	493239	YLR163C	0	-	20.839001	20.9147	20.9147	21.0082	21.5648	23.2484	23.3381	23.470501	23.613199	23.613199	23.6833	23.6833	23.766001	23.9107	23.9102	24.0373	24.176001	24.146601	24.1471	24.151899	24.181299	24.295601	24.382799	24.6616	24.679701	24.6845	24.714399	24.7845	25.1173	25.1633	25.2957	25.263399	25.6066	25.59	25.6066	25.6322	25.693701	25.739201	25.739201	25.7472	25.7733	25.697399	25.7306	25.865801
XV	181430	181431	YOL080C	0	-	-0.6517	-0.8116	-0.7063	-0.7063	-0.7425	-0.8937	-0.882401	-0.9065	-0.954	-0.954	-1.096	-1.0115	-0.8982	-0.679	-0.7687	-0.8381	-0.954	-0.954	-0.993999	-0.9921	-0.9921	-0.9622	-0.886499	-0.8533	-0.8533	-0.8315	-0.8609	-0.8491	-0.8049	-0.8225	-0.8391	-0.7803	-0.7391	-0.7904	-0.6812	-0.6993	-0.6714	-0.7101	-0.642799	-0.5835	-0.5503	-0.6144	-0.562699	-0.6185
XIV	321669	321670	YNL167C	0	-	-0.5392	-0.6023	-0.6518	-0.6038	-0.637	-0.668	-0.668	-0.6912	-0.7894	-0.8769	-0.9982	-1.0628	-1.1483	-1.1217	-1.1398	-1.3291	-1.484	-1.5378	-1.5378	-1.577	-1.5627	-1.7113	-1.7712	-1.7531	-1.6538	-1.6666	-1.6666	-1.6666	-1.7028	-1.7737	-1.7657	-1.7539	-1.7539	-1.6391	-1.6391	-1.5916	-1.5287	-1.5842	-1.5671	-1.5505	-1.5324	-1.5324	-1.3705	-1.4486
X	410970	410971	YJL013C	0	-	-1.1502	-1.1796	-1.2228	-1.2313	-1.1248	-1.1093	-1.1251	-1.1319	-1.1666	-1.1548	-1.0955	-1.1622	-1.2839	-1.5802	-1.5968	-1.6609	-1.6325	-1.6572	-1.621	-1.5617	-1.5192	-1.5011	-1.4664	-1.4279	-1.5238	-1.5077	-1.6583	-1.7215	-1.7476	-1.7054	-1.7039	-1.7119	-1.7134	-1.6835	-1.6654	-1.6953	-1.5528	-1.5543	-1.548	-1.4846	-1.5231	-1.4195	-1.4195	-1.4142
XIII	101870	101871	YML082W	0	+	-0.4008	-0.3809	-0.4971	-0.2936	-0.2584	-0.2886	-0.2805	-0.2784	-0.3855	-0.4958	-0.5184	-0.4955	-0.5254	-0.5254	-0.2733	-0.3551	-0.8728	-0.91485	-0.84475	-0.9916	-0.8887	-0.996	-0.7922	-0.7516	-0.5947	-0.8041	-0.8154	-0.7436	-0.972099	-1.0485	-1.0073	-0.9395	-0.9991	-1.0094	-0.9496	-0.9002	-0.8307	-0.794001	-0.632299	-0.678801	-0.7409	-0.749001	-0.7351	-0.764501
XIII	392779	392780	YMR061W	0	+	5.2304	5.2695	5.2372	5.1748	5.1866	5.1854	5.1507	5.1507	5.3258	5.1773	5.1773	5.2452	5.2618	5.2799	5.3098	5.352	5.3739	5.3701	5.3701	5.4279	5.4274	5.5093	5.4351	5.4351	5.4336	5.417	5.3416	5.3645	5.3645	5.3645	5.3479	5.3772	5.3787	5.354	5.3706	5.3887	5.3706	5.4162	5.3981	5.4627	5.4509	5.4823	5.5117	5.5316
XI	397104	397105	YKL022C	0	-	0.2592	0.2293	0.2421	0.183	0.1649	0.3014	0.2486	0.2785	0.3084	0.2918	0.431	0.4604	0.3895	0.3592	0.2868	0.2668	0.2849	0.3392	0.3201	0.3382	0.3035	0.2907	0.3088	0.3334	0.2027	0.1439	0.1434	0.1434	0.16	0.2091	0.1999	0.2165	0.1984	0.1178	0.1042	0.0612	0.1338	0.1813	0.19625	0.2112	0.2112	0.272	0.2455	0.2455
XIII	517528	517529	YMR125W	0	+	-1.1105	-1.0091	-1.0091	-0.9925	-0.8559	-0.8687	-0.8981	-0.8679	-0.7746	-0.758	-0.9245	-0.8849	-0.6737	-0.6274	-0.6156	-0.5607	-0.5853	-0.5853	-0.5853	-0.5853	-0.594	-0.5593	-0.6357	-0.6239	-0.5993	-0.5528	-0.5694	-0.5694	-0.5694	-0.5694	-0.5694	-0.586	-0.6388	-0.6328	-0.6527	-0.6527	-0.7232	-0.7413	-0.7594	-0.7888	-0.8074	-0.8341	-0.7941	-0.7775
X	587634	587635	YJR089W	0	+	0.4269	0.4269	0.4269	0.3006	0.293	0.2839	0.3138	0.3567	0.3504	0.329	0.245	0.2284	0.1178	0.1472	0.23815	0.33695	0.3069	0.4094	0.3335	0.3335	0.3207	0.4212	0.3472	-0.1456	-0.1039	-0.1039	-0.1424	-0.113	-0.1429	-0.1723	-0.1595	-0.1242	-0.2239	-0.194	-0.2287	-0.2145	-0.2374	-0.244	-0.2991	-0.2511	-0.2629	-0.2795	-0.3142	-0.3436
XV	761238	761239	YOR224C	0	-	2.6248	2.4409	2.2292	2.1614	2.1021	2.0727	1.983	1.983	1.8378	1.8152	1.8152	0.6791	0.561	0.561	0.561	0.561	0.561	0.561	0.561	0.5904	0.5786	0.5487	0.358	0.3761	0.3761	0.3168	0.3168	0.3168	0.3462	0.3756	0.3811	0.4363	0.4186	0.448	0.4774	0.5509	0.595	0.5437	0.5351	0.5645	0.5645	0.5298	0.5298	0.619
XIV	85974	85975	YNL291C	0	-	-1.2723	-1.3577	-1.3026	-1.2575	-1.0718	-1.0062	-1.0798	-1.0632	-1.1183	-1.1643	-1.3012	-1.3371	-1.3205	-1.2067	-1.1868	-1.1735	-1.3532	-1.3122	-1.345	-1.3171	-1.3251	-1.315	-1.3637	-1.3637	-1.4695	-1.2926	-1.1894	-1.2825	-1.3054	-1.3967	-1.4148	-1.3967	-1.4133	-1.4575	-1.4462	-1.5853	-1.5398	-1.5393	-1.5393	-1.5479	-1.5355	-1.4442	-1.5163	-1.5163
XIV	375264	375265	YNL132W	0	+	3.875	3.8757	3.9596	4.0073	3.7204	3.6558	3.7483	3.7596	3.7883	3.8016	3.885	3.9581	3.9644	4.0232	3.9918	3.9918	3.9453	4.0359	3.9585	3.9977	3.9977	3.9242	3.9306	3.9145	3.9145	3.9145	3.9027	3.9027	3.9326	3.868	3.9341	3.9341	3.9341	3.9095	3.8688	3.8453	3.7855	3.8036	3.8031	3.8031	3.8197	3.7845	3.8026	3.8785
VIII	481002	481003	YHR187W	0	+	-0.4481	-0.1724	-0.146	-0.2662	-0.4019	-0.3491	-0.3491	-0.4286	-0.4532	-0.4238	-0.3763	-0.4367	-0.5939	-0.5474	-0.5655	-0.5266	-0.5266	-0.5022	-0.5135	-0.5135	-0.4741	-0.3035	-0.3493	-0.3659	-0.327	-0.4287	-0.4468	-0.4468	-0.387	-0.387	-0.3757	-0.3938	-0.4418	-0.4418	-0.382	-0.5301	-0.5897	-0.5764	-0.547	-0.5764	-0.5764	-0.5764	-0.5764	-0.5945
XVI	910994	910995	YPR186C	0	-	2.3997	2.4178	2.4766	2.4706	2.5051	2.4918	2.5479	2.5479	2.566	2.566	2.566	2.566	2.5959	2.6125	2.5831	2.5894	2.5419	2.5253	2.5552	2.5353	2.5353	2.5353	2.5353	2.5353	2.5154	2.5619	2.5918	2.5918	2.5918	2.542	2.6151	2.6151	2.645	2.5741	2.4685	2.4685	2.4685	2.4647	2.5122	2.5122	2.4989	2.5288	2.5454	2.5155
IX	242068	242069	YIL064W	0	+	6.5692	6.6873	6.776	6.7466	6.8373	7.1482	7.362	7.3572	7.3572	7.8371	7.8537	7.8537	8.1866	8.2399	8.9883	9.3228	9.3228	9.6959	9.7552	9.9431	10.0029	10.1514	10.1861	10.6539	13.5074	13.626	13.7479	14.029	14.5021	14.6041	14.6649	15.1383	15.4091	15.5337	15.5455	15.9055	17.4774	17.6852	17.743999	17.810301	17.8563	17.826401	17.7372	17.787001
XIV	258139	258140	YNL206C	0	-	-0.0597	-0.0597	-0.0597	-0.1427	-0.173201	-0.1433	-0.2112	-0.2112	-0.2112	-0.1868	-0.203401	-0.185301	-0.1554	-0.1806	-0.1806	-0.215301	-0.25	-0.25	-0.258101	-0.310901	-0.329	-0.2398	-0.210401	-0.210401	-0.2088	-0.0896	-0.0833	-0.096601	-0.1298	-0.1031	-0.1031	-0.086499	-0.0993	-0.1174	-0.1335	-0.115399	-0.1086	-0.1131	-0.089701	-0.0716	-0.1243	-0.0715	-0.1298	-0.1715
VIII	187946	187947	YHR040W	0	+	21.230801	21.022499	20.699699	19.556499	19.443701	18.582899	18.367599	18.222099	18.1922	17.908501	16.5182	14.9248	14.717	14.6582	14.1838	13.9717	13.9124	13.7034	12.9887	12.8397	12.6495	10.8931	10.1522	9.6527	9.6522	9.5346	9.1082	8.9891	8.8994	8.8107	7.8685	7.2685	5.4386	3.3079	2.7021	2.6722	2.6423	1.9169	1.6066	1.6066	1.6066	1.5885	1.5415	1.5415
XV	912833	912834	YOR319W	0	+	4.4587	4.3023	4.1656	3.8065	4.1368	5.66	5.7072	5.6831	6.026	5.9715	6.1699	5.9425	5.895	6.4944	6.4527	6.406	6.6766	6.7321	6.34935	6.4023	6.4739	6.498	6.717	6.842	7.1907	7.9049	7.9192	8.0305	8.138	8.1086	8.1604	8.177	8.177	8.2508	8.2508	8.2209	8.244	8.4138	8.6158	8.6457	8.6585	8.7125	8.7504	8.6976
IV	1063329	1063330	YDR301W	0	+	-0.90955	-0.89295	-0.8608	-0.9216	-0.89745	-0.95725	-0.9482	-0.9547	-0.968	-0.968	-0.9846	-1.0027	-1.0042	-0.9642	-0.9873	-0.9772	-0.9543	-0.9377	-0.9377	-0.863	-0.8929	-0.8256	-0.8635	-0.8502	-0.8801	-0.8801	-0.8801	-0.8839	-0.8483	-0.8317	-0.9195	-0.9195	-0.8246	-0.7985	-0.7804	-0.736	-0.7076	-0.6729	-0.6201	-0.5673	-0.4841	-0.5007	-0.57	-0.5063
V	327009	327010	YER083C	0	-	22.7773	22.821899	24.403601	24.0875	24.2194	24.2272	24.123301	24.248899	23.878799	23.948999	25.035299	25.0833	25.089899	25.073799	24.924801	24.8717	24.819901	24.7565	24.812201	24.7843	24.7677	24.7202	24.5847	24.7465	24.7764	24.805799	24.865101	24.848499	24.848499	24.865101	24.8699	24.899799	24.8832	24.8832	24.985701	24.944	24.944	24.944	24.914101	24.896	24.914101	24.914101	24.914101	24.895599
XII	111581	111582	YLL018C	0	-	-2.0576	-2.1451	-2.1157	-2.0644	-2.0051	-2.0893	-2.0893	-2.1192	-2.132	-2.132	-2.018	-1.9154	-1.9154	-1.8626	-1.8626	-1.8445	-1.8445	-1.9003	-1.9531	-1.9901	-1.9474	-1.8944	-1.911	-1.8928	-1.84	-1.7983	-1.7983	-1.7983	-1.7817	-1.8469	-1.9339	-1.9633	-1.998	-2.0573	-2.0025	-2.044	-1.9897	-2.0329	-2.0163	-2.0686	-2.1098	-2.1216	-2.1515	-2.1168
XV	278039	278040	YOL023W	0	+	3.2013	3.1883	3.2694	3.2694	3.3244	3.129	3.1456	3.175	3.2343	3.2524	3.2358	3.2358	3.2506	3.28	3.28	3.2388	3.2622	3.2622	3.2622	3.2622	3.3306	3.3193	3.3492	3.3507	3.4105	3.3743	3.3743	3.3562	3.3396	3.2853	3.4511	3.4511	3.4923	3.5036	3.4855	3.4689	3.4689	3.5224	3.492	3.4867	3.5161	3.5663	3.5349	3.6145
VII	922155	922156	YGR215W	0	+	-1.2574	-1.3434	-1.5627	-1.5974	-1.6321	-1.6535	-1.6995	-1.784	-1.8172	-1.8471	-1.875	-1.8008	-1.7377	-1.751	-1.7558	-1.7415	-1.6714	-1.688	-1.6335	-1.7527	-1.7527	-1.7228	-1.7228	-1.8906	-1.9932	-2.0098	-2.0465	-2.1658	-2.4741	-2.4442	-2.4917	-2.4965	-2.4965	-2.4303	-2.3514	-2.3225	-2.3273	-2.3695	-2.4122	-2.4122	-2.3956	-2.3956	-2.3956	-2.4944
XIV	695621	695622	YNR038W	0	+	5.7975	5.8093	5.851	5.851	5.851	5.8344	5.8786	5.7511	5.7511	5.7046	5.688	5.688	5.7179	5.7179	5.7066	5.736	5.837	5.8551	5.885	5.8684	5.8684	5.8684	5.8503	5.8209	5.8043	5.8043	5.7799	5.7799	5.7633	5.7814	5.7814	5.7814	5.752	5.7339	5.7108	5.7226	5.7407	5.7455	5.7716	5.7912	5.7746	5.7365	5.7365	5.7199
VII	579491	579492	YGR042W	0	+	0.3511	0.0218	-0.0375	0.0156	-0.0341	0.0053	-0.2129	-0.3112	-0.315	-0.51205	-0.4399	-0.43085	-0.5431	-0.5226	-0.4325	-0.4026	-0.4539	-0.6881	-0.7345	-0.7243	-0.717299	-0.7606	-0.8275	-0.3581	-0.4705	-0.4539	-0.559	-0.4605	-0.462	-0.508	-0.496201	-0.478101	-0.436601	-0.462	-0.4568	-0.5028	-0.409801	-0.35615	-0.3528	-0.3528	-0.3377	-0.3842	-0.4331	-0.4071
XVI	88467	88468	YPL243W	0	+	6.753	6.5864	6.5484	6.6863	6.6941	6.6697	6.6601	6.7028	6.7631	6.7586	6.7292	6.6369	6.621	6.6921	6.6159	6.6538	6.6149	6.6315	6.7159	6.7144	6.7561	6.7561	6.7289	6.9356	6.9612	6.9144	6.9737	7.0099	7.0398	7.0682	7.1393	7.1755	7.1755	7.1815	7.1488	7.2081	7.2675	7.2969	7.2788	7.4509	7.4856	7.5155	7.461	7.4791
XIV	247429	247430	YNL212W	0	+	2.07	2.1117	2.1014	2.0698	2.0339	2.0312	2.0199	2.0365	2.0943	2.0762	2.0744	2.0726	2.0288	2.0338	2.0829	2.0692	1.9485	1.8574	1.7847	1.7548	1.9066	1.936	2.0242	2.0076	2.0574	2.0873	2.1589	2.1589	2.128	2.1167	2.1429	2.0057	1.993	1.929	1.9342	1.9342	1.9342	1.9342	1.9176	1.8583	1.8171	1.8186	1.8367	1.8367
VI	169904	169905	YFR013W	0	+	10.8578	10.8578	10.8661	10.896	10.896	10.9254	10.9254	10.9254	10.9485	10.9485	10.9485	10.9485	10.9613	10.907	10.9188	10.9369	10.9369	10.9369	10.9155	10.8658	10.8359	10.8359	10.8359	10.8188	10.7638	10.7339	10.7638	10.7505	10.7372	10.6661	10.6661	10.6661	10.6812	10.6332	10.6033	10.5435	10.497	10.4553	10.3965	10.3799	10.2847	10.2249	10.2136	9.6394
IV	859362	859363	YDR205W	0	+	12.2661	12.2379	12.1646	12.1646	12.1417	12.0771	12.0771	12.0168	11.9977	11.9796	11.9924	11.7677	11.9963	11.9601	12.0199	11.895	11.8925	11.9053	11.9234	11.6285	11.676	11.6672	11.3562	11.3595	11.0961	10.8666	10.8339	10.6235	10.5888	10.6478	10.5448	10.5429	10.7218	10.7831	10.1863	10.0023	9.9687	9.6481	9.623	9.4849	9.2865	9.1755	9.18355	7.65925
VIII	345841	345842	YHR119W	0	+	-0.7579	-0.506	-0.5642	-0.4646	-0.4352	-0.448	-0.4015	-0.4603	-0.5278	-0.4733	-0.6799	-0.7545	-0.8678	-0.9728	-0.9115	-0.8228	-0.8034	-0.7366	-0.6136	-0.57305	-0.61255	-0.7957	-0.85	-0.8566	-0.8463	-0.8197	-0.7521	-0.8451	-0.9059	-1.3142	-1.3142	-1.3142	-1.3309	-1.3196	-1.2902	-1.267	-1.2421	-1.1278	-0.9659	-0.9664	-0.8958	-1.0756	-1.1088	-1.0244
X	554823	554824	YJR062C	0	-	16.247999	16.0103	11.3449	11.2017	10.5077	10.4944	7.7512	6.5879	6.5879	2.3654	1.921	1.8911	1.8979	1.868	1.868	1.8082	1.8263	1.7504	1.7504	1.7504	1.4946	1.4112	1.4112	1.3818	1.3519	1.37	1.4062	1.4062	1.363	1.3336	1.1188	0.9118	0.853	0.853	0.8231	0.8397	0.7799	0.7799	0.7799	0.7799	0.7035	0.7334	0.7927	0.7927
I	92901	92902	YAL028W	0	+	-0.9831	-0.7871	-0.7919	-0.9813	-0.8735	-1.0885	-1.0287	-1.0682	-1.1508	-1.1707	-1.1707	-1.2564	-1.305	-1.4411	-1.4155	-1.4155	-1.3989	-1.3411	-1.3411	-1.37375	-1.3481	-1.33	-1.1988	-1.2415	-1.1872	-1.1872	-1.1706	-1.1706	-1.1525	-1.2	-1.1573	-1.1316	-1.2341	-1.2084	-1.2171	-1.1706	-1.1525	-1.1776	-1.1776	-1.1776	-1.2306	-1.2472	-1.2472	-1.1081
VII	996868	996869	YGR252W	0	+	3.4772	3.4772	3.413	3.3482	3.2978	3.1866	2.9197	2.6402	2.6515	2.4427	2.4465	2.4412	2.402	2.3696	2.3254	2.396	2.3126	2.2483	2.2042	1.782	1.8401	1.8268	1.6949	0.8877	0.8877	0.8108	0.4306	0.3795	0.3795	0.3795	0.0954	0.0655	0.0944	-0.1571	-0.1425	-0.1656	-0.4139	-0.4305	-0.4668	-0.6102	-0.8681	-0.9478	-0.927	-0.9451
XIII	420077	420078	YMR076C	0	-	8.0712	7.9114	9.1843	9.6748	10.3404	10.936	10.7815	10.8403	10.8697	10.9584	11.8582	13.6481	14.5146	18.966999	19.823799	20.737801	20.829	21.259899	21.468399	21.361099	21.257401	21.3309	22.001801	22.340799	32.3498	33.654202	35.2747	38.861599	39.1875	39.1646	39.151798	39.7897	41.161701	41.399399	41.788799	43.238499	44.088402	44.397202	44.994701	45.054001	45.0947	45.3965	45.387501	45.3153
XII	680201	680202	YLR268W	0	+	2.3326	2.1187	1.9414	1.9168	1.95	1.9088	1.8623	1.8673	1.9309	2.0859	2.158	2.0992	2.1089	2.1383	2.1677	2.0806	1.9269	1.7592	1.8024	1.7431	1.7174	1.7061	1.6586	1.6195	1.6329	1.6793	1.6793	1.6793	1.6099	1.5005	1.3283	1.1905	1.1905	1.1478	1.1681	1.1803	1.3191	1.2726	1.0147	0.9418	0.8364	1.0512	1.0394	1.0447
XV	627950	627951	YOR155C	0	-	-1.2597	-1.2416	-1.2961	-1.2833	-1.2652	-1.2572	-1.1494	-1.1499	-1.0988	-1.0163	-1.0826	-0.9501	-1.0089	-1.0713	-1.0834	-1.1845	-1.0941	-1.0235	-0.9288	-0.9454	-0.9417	-0.8703	-0.8409	-0.8409	-0.8409	-0.7777	-0.9011	-0.8599	-0.8599	-0.8599	-0.9064	-1.0256	-1.3237	-1.2943	-1.3411	-1.3183	-1.3183	-1.3892	-1.3485	-1.3832	-1.3123	-1.2957	-1.2791	-1.3138
XIV	76846	76847	YNL295W	0	+	-0.0597	-0.0597	-0.0431	-0.073	-0.031	-0.0325	-0.023	-0.0362	-0.0068	-0.0449	-0.0071	0.0095	0.0095	0.0095	-0.0649	0.1111	0.1532	0.1708	0.2055	0.2055	0.2055	0.1518	0.1234	0.0443	-0.062	-0.062	-0.0786	-0.0487	-0.0706	-0.0706	-0.1	-0.1181	-0.1181	-0.0882	-0.0882	-0.0535	-0.0781	-0.0721	-0.0123	0.0058	0.0357	0.0319	0.0917	0.0588
XIII	896688	896689	YMR310C	0	-	3.2203	3.31	3.7702	6.9338	7.1378	8.1101	9.583	10.1438	11.2103	11.7455	12.4832	13.1938	13.8712	15.1476	15.2319	21.649799	29.3918	31.177799	34.5989	37.373798	38.057201	38.4077	40.201099	45.960999	47.627201	57.659302	58.740898	59.557301	61.483799	62.25	64.4254	68.410103	68.618401	69.3116	70.043999	70.115601	70.609802	71.554703	72.060501	72.368301	72.712997	73.233803	74.264702	74.824997
VII	217529	217530	YGL151W	0	+	12.675	12.3939	12.3441	12.2191	12.0458	11.9588	11.8983	11.7199	11.7364	11.1721	10.7698	10.7258	9.7238	9.7072	8.63125	7.57015	7.0315	5.3035	5.005	5.0168	4.9646	4.7509	4.5467	4.4758	4.5356	4.1423	2.4859	2.4085	2.2811	1.7519	1.6697	1.5094	0.4498	0.338301	0.338301	0.367701	0.308	0.3374	0.1223	0.0934	0.0356	-0.167	-0.171801	-0.153701
XII	551998	551999	YLR203C	0	-	40.3036	40.172699	38.689301	37.9604	38.517899	38.247601	35.794498	36.2225	35.452	34.3326	33.661499	30.737801	30.5599	30.737301	30.634199	30.2955	30.1063	23.2341	22.3316	22.7614	22.672199	22.493799	23.4447	23.089399	22.9291	23.2313	21.1849	20.9578	20.261	20.1429	19.9072	17.883699	17.665899	18.3279	18.3279	18.360001	18.5383	18.5383	19.0546	19.026199	19.1306	20.2064	19.8778	20.080299
X	295232	295233	YJL076W	0	+	12.167	12.2202	12.2285	12.2878	12.3358	12.3358	12.3358	12.4401	12.4406	12.4572	12.4866	12.5346	12.6141	12.69	12.922	12.9637	13.1315	13.3654	13.4428	13.4694	13.7224	14.4904	14.4904	14.4984	15.029	15.0586	15.1928	15.2853	15.4627	15.4883	15.5479	15.5526	15.7937	15.8103	15.9849	16.069799	16.166	16.177299	16.159201	16.1667	16.184999	16.1684	16.1684	16.1518
II	744623	744624	YBR270C	0	-	0.435	0.4525	0.41235	0.2963	0.2958	0.2958	0.3177	0.1665	0.2435	0.2945	0.1909	0.2049	0.2974	0.3444	0.3381	0.3283	0.0043	-0.007	-0.14325	-0.44355	-0.4713	-0.5012	-0.7461	-0.7413	-0.7285	-0.8457	-0.8574	-0.8921	-0.8805	-0.968	-0.95	-0.9651	-0.9521	-1.1202	-1.1989	-1.2155	-1.3	-1.2825	-1.3717	-1.2835	-1.4182	-1.4277	-1.3427	-1.3389
XV	186725	186726	YOL077C	0	-	-0.6118	-0.6616	-0.6616	-0.6616	-0.645	-0.6214	-0.6247	-0.6247	-0.6076	-0.7131	-0.6623	-0.5945	-0.5219	-0.5219	-0.5219	-0.492	-0.492	-0.5219	-0.4887	-0.5554	-0.658	-0.6565	-0.5726	-0.649	-0.6784	-0.6528	-0.6229	-0.5802	-0.5727	-0.5908	-0.5908	-0.5443	-0.5277	-0.5277	-0.5277	-0.5277	-0.5202	-0.5021	-0.484	-0.484	-0.4659	-0.3213	-0.25235	-0.2374
IV	1386070	1386071	YDR462W	0	+	18.941401	18.9713	19.0173	19.051001	19.120399	19.381399	20.239	20.239	20.320601	20.469601	20.5583	20.5804	20.5804	20.5837	20.631701	20.631701	20.680201	20.680201	20.680201	20.8885	20.988701	21.273399	21.463301	21.5784	21.608299	21.7819	21.8354	21.817301	21.726	21.7805	21.780001	21.809401	21.8388	21.7614	21.8202	21.8202	21.8202	21.8715	21.811701	21.795099	21.7652	21.778	21.767099	21.767099
XI	567845	567846	YKR067W	0	+	2.2836	2.2718	2.1666	2.1372	2.1372	2.1372	2.0234	2.0762	2.0762	2.0169	2.0169	2.0169	1.9458	1.9624	1.9217	1.9274	1.8008	1.8008	1.8488	1.882	1.8521	1.8521	1.8702	1.8569	1.7981	1.8313	1.8082	1.7365	1.6705	1.6577	1.6743	1.6743	1.6444	1.5397	1.6486	1.672	1.6848	1.7242	1.7408	1.7408	1.5876	1.6464	1.6592	1.6592
V	188302	188303	YER016W	0	+	6.0683	6.0085	6.0085	5.9723	6.013	5.9987	6.0525	6.097	6.0671	6.0073	5.8526	5.9013	5.8425	5.8799	5.8927	5.8633	5.8377	5.8671	5.9632	6.0087	6.1674	6.1825	6.1526	6.1526	6.082	6.1408	6.1072	6.1452	6.0987	6.1093	6.0731	6.0897	6.0266	6.01	5.9558	5.8918	6.1159	6.0139	6.032	6.1586	6.1314	6.1555	6.0403	6.0403
II	604145	604146	YBR188C	0	-	-2.3385	-2.3551	-2.3351	-2.3351	-2.317	-2.1998	-2.1799	-2.1618	-2.1186	-2.1518	-2.1518	-2.1204	-2.0925	-2.0925	-2.1832	-2.1553	-2.1553	-2.1734	-2.2146	-2.2146	-2.1852	-2.1852	-2.2018	-2.1852	-2.1829	-2.2217	-2.2217	-2.2624	-2.279	-2.2458	-2.2292	-2.2292	-2.2126	-2.1361	-2.0777	-2.1136	-2.1355	-2.1023	-2.0783	-2.0783	-2.0006	-1.8871	-1.9037	-1.8406
V	111380	111381	YEL022W	0	+	-1.4277	-1.4571	-1.4933	-1.5249	-1.4784	-1.4603	-1.5002	-1.5135	-1.5135	-1.5135	-1.5135	-1.5135	-1.4969	-1.4969	-1.5195	-1.5195	-1.4373	-1.4785	-1.5079	-1.48	-1.5099	-1.4971	-1.4971	-1.479	-1.4853	-1.5638	-1.5951	-1.6117	-1.6298	-1.6199	-1.6033	-1.6327	-1.6146	-1.6259	-1.5864	-1.5565	-1.5565	-1.5731	-1.5924	-1.6366	-1.6783	-1.6783	-1.7205	-1.7567
XIV	699722	699723	YNR040W	0	+	-0.5356	-0.5894	-0.5845	-0.5664	-0.5845	-0.5961	-0.5995	-0.6674	-0.6802	-0.6802	-0.6802	-0.6769	-0.6603	-0.6618	-0.5425	-0.5078	-0.503	-0.4683	-0.5148	-0.6845	-0.7366	-0.7766	-0.7505	-0.8531	-0.8893	-0.9059	-0.9471	-0.9177	-0.8398	-0.8323	-0.854	-0.9564	-0.9564	-1.022	-1.0464	-1.0165	-0.9898	-1.1037	-1.0984	-1.0984	-1.0818	-1.0818	-1.0818	-1.0283
XIV	310550	310551	YNL172W	0	+	10.8103	10.2996	10.1724	10.1327	9.9249	9.8573	9.65	9.5452	9.2849	9.1804	8.9812	8.2096	8.139	8.1626	7.9784	7.8112	7.6613	7.3942	7.2932	7.3409	7.257	7.257	7.2998	7.2983	7.3762	7.3222	7.0448	6.9843	6.9544	6.9486	6.1679	6.2028	6.2687	6.2794	6.5743	6.6223	6.7414	6.7185	6.7604	6.787	6.7685	6.7979	6.7979	6.8516
VII	334879	334880	YGL093W	0	+	-2.5754	-2.5573	-2.5706	-2.6666	-2.4549	-2.4368	-2.4473	-2.3533	-2.3348	-2.29205	-2.25735	-2.2664	-2.3305	-2.6893	-2.7026	-2.7079	-2.8758	-2.9822	-3.1282	-3.1526	-3.2049	-3.2078	-3.1817	-3.1817	-3.1817	-3.2929	-3.2992	-3.2992	-3.3677	-3.3544	-3.2888	-3.2305	-3.2242	-3.2076	-3.2295	-3.0313	-3.0612	-3.0793	-3.0974	-3.114	-3.1321	-3.108	-3.1759	-3.1759
XII	301965	301966	YLR085C	0	-	0.72	0.7313	0.6416	0.5021	0.532	0.5422	0.4457	0.5325	0.7217	0.9118	0.9412	1.129	1.226	1.3152	1.8214	1.8176	1.8176	1.8241	1.7411	1.8368	1.8543	1.8842	1.945	2.0533	2.0499	2.0265	2.0265	2.0564	2.0564	2.1938	2.2709	2.3121	2.3767	2.3767	2.4056	2.4056	2.3935	2.5832	2.5832	2.51435	2.6863	8.0418	8.179	8.179
XII	180047	180048	YLR019W	0	+	-2.2485	-2.2191	-2.3439	-2.405	-2.4169	-2.3554	-2.373	-2.3446	-2.3232	-2.2093	-2.2158	-2.3041	-2.2908	-2.312	-2.3763	-2.3748	-2.3567	-2.4555	-2.4268	-2.4436	-2.4451	-2.4431	-2.4431	-2.4217	-2.435	-2.5157	-2.3006	-2.2825	-1.9606	-1.8747	-1.9432	-1.9126	-1.9412	-1.8399	-1.8281	-1.8217	-1.8104	-1.677	-1.6471	-1.6868	-1.7265	-2.0425	-2.0772	-2.0591
XII	517695	517696	YLR181C	0	-	-0.7309	-0.7107	-0.77	-0.7235	-0.7401	-0.8223	-0.8004	-0.9362	-0.9186	-0.956	-0.9741	-0.9372	-0.775	-0.8192	-0.7649	-0.7084	-0.5832	-0.5832	-0.6007	-0.5823	-0.3858	-0.3975	-0.4211	-0.5014	-0.5441	-0.5388	-0.5585	-0.7443	-0.721	-0.843	-1.0037	-1.0218	-1.018	-1.0688	-0.9945	-0.977	-0.977	-1.0464	-1.0358	-1.0225	-0.9804	-0.9314	-0.9314	-0.9646
XIII	818581	818582	YMR275C	0	-	-1.9581	-1.9892	-1.9593	-1.9317	-1.9332	-1.9626	-1.9626	-1.8872	-1.7665	-1.6624	-1.6742	-1.7428	-1.7292	-1.7591	-1.8033	-1.7686	-1.6969	-1.7135	-1.7316	-1.664	-1.3644	-1.33615	-1.54155	-1.4732	-2.3595	-2.3386	-2.2729	-2.3954	-2.4358	-2.46195	-2.47855	-2.4769	-2.5468	-2.5581	-2.5387	-2.5435	-2.5499	-2.3955	-2.3846	-2.3933	-2.2139	-2.1973	-2.1219	-2.0872
VIII	284592	284593	YHR090C	0	-	0.867101	0.9146	0.9327	1.0036	1.0469	1.0603	1.121	1.1278	1.115	1.0622	1.0803	1.152	1.3196	1.4237	1.4388	1.4089	1.0508	1.0247	1.0247	0.977	0.9587	0.9753	1.058	1.0281	0.9905	1.0399	1.0729	1.1109	1.0189	0.9809	1.0638	1.0638	1.0638	0.9875	0.8661	0.8799	0.9711	0.9583	0.9052	0.9218	1.0149	0.9888	0.9906	0.9559
XIII	527815	527816	YMR129W	0	+	0.3516	0.3136	0.3136	0.3264	0.4749	0.4055	0.5178	0.6262	0.7368	0.7368	0.7202	0.8143	0.8015	0.79	0.8277	1.0525	1.0525	1.0525	1.0819	1.1136	1.1435	1.1399	1.2745	1.1651	1.0696	0.9866	0.9353	1.0589	0.6426	0.626	0.7217	0.7611	0.743	0.6849	0.455501	0.455501	0.406499	0.31	0.3399	0.2918	0.2918	0.2737	0.3454	0.3454
IV	478744	478745	YDR016C	0	-	-1.2516	-1.2785	-1.3011	-1.2599	-1.2599	-1.278	-1.192	-1.192	-1.192	-1.1309	-1.1902	-1.1736	-1.1736	-1.1821	-1.2286	-1.18705	-1.0054	-0.9372	-0.9193	-0.961	-0.9627	-1.0604	-1.0257	-0.7247	-0.6497	-0.6791	-0.7678	-0.7206	-0.72635	-0.70975	-0.69315	-0.6201	-0.5832	-0.5651	-0.5945	-0.5405	-0.5586	-0.5832	-0.5254	-0.4269	-0.4269	-0.4435	-0.4473	-0.3293
IX	53722	53723	YIL155C	0	-	2.43	2.4984	2.5421	2.4651	2.03125	2.0133	2.0379	2.1132	2.21735	2.5873	2.6498	2.6857	2.8002	2.7024	2.8456	2.7856	2.8888	2.8722	2.8194	2.7824	2.8176	2.7766	2.7696	2.7397	2.6987	2.7645	2.6946	2.73475	2.8153	2.8153	2.8859	2.8497	2.8497	2.8017	2.675	2.7044	2.7162	2.6815	2.6815	2.6355	2.6056	2.6056	2.5757	2.5458
XV	534024	534025	YOR113W	0	+	-1.8885	-1.8241	-1.7894	-1.8123	-1.8417	-1.86	-1.8696	-1.8696	-1.8696	-1.8877	-1.8696	-1.8696	-1.8196	-1.7494	-1.6986	-1.7574	-1.6749	-1.5693	-1.4139	-1.4139	-1.3727	-1.4484	-1.4499	-1.4499	-1.4632	-1.52615	-1.5343	-1.5295	-1.5034	-1.5034	-1.4853	-1.4554	-1.5099	-1.5099	-1.5051	-1.318	-1.1797	-1.1797	-1.1963	-1.2627	-1.2942	-1.2942	-1.2497	-1.2497
VII	835870	835871	YGR169C	0	-	0.3093	0.3093	0.398	0.398	0.43645	0.43645	0.4274	0.4274	0.4274	0.4274	0.4274	0.4274	0.398	0.398	0.3568	0.3274	0.3573	0.3573	0.3407	0.3588	0.3588	0.3475	0.3912	0.3613	0.3839	0.4256	0.4256	0.3924	0.3924	0.4356	0.4356	0.4891	0.4614	0.4699	0.4699	0.4699	0.4699	0.4699	0.4865	0.4865	0.4865	0.4865	0.4571	0.4571
XIII	366721	366722	YMR047C	0	-	9.9102	9.97	9.8916	9.921	9.8772	9.8661	9.8661	9.8628	10.1587	10.17	10.3597	10.6033	10.8249	10.7937	10.8508	10.9065	10.9183	10.967	10.9323	10.919	10.919	11.0017	10.967	10.9901	10.9788	10.9195	11.0679	11.077	10.9526	11.0539	11.1263	11.0567	11.0909	11.2399	11.2093	11.2274	11.2387	11.1831	11.165	11.1233	11.1655	11.1233	11.2339	11.2339
VII	383175	383176	YGL064C	0	-	-2.6675	-2.6627	-2.6974	-2.6627	-2.6129	-2.5616	-2.5797	-2.5339	-2.4634	-2.4453	-2.4747	-2.5426	-2.5132	-2.563	-2.557	-2.6095	-2.831	-2.8722	-2.8722	-2.8745	-2.7995	-2.8209	-2.7749	-2.8161	-2.8161	-2.7829	-2.8153	-2.6728	-2.7326	-2.6615	-2.4064	-2.4127	-2.4957	-2.4839	-2.548	-2.5679	-2.6162	-2.4419	-2.5684	-2.5316	-2.5482	-2.6085	-2.577	-2.6396
VII	720383	720384	YGR116W	0	+	-0.4862	-0.4995	-0.4995	-0.4995	-0.5161	-0.0809	-0.1025	-0.0957	-0.109	-0.1389	0.0897	0.095	0.1101	0.0115	0.3197	0.3638	0.403	0.6146	0.6146	0.6568	0.9243	1.175	1.1697	1.1535	1.2405	1.2586	1.3548	1.6585	1.6598	1.6112	1.7817	1.68365	1.66425	1.5349	1.5643	1.6482	1.5713	1.5452	1.5452	1.7546	1.7321	1.62	1.6375	1.5998
IV	628543	628544	YDR091C	0	-	11.2792	11.1052	10.9166	10.9261	10.7034	10.6531	10.5631	10.4442	10.401	10.237	10.2023	10.1658	10.1391	10.1087	9.9539	9.9672	9.323	9.2446	9.1009	8.914	8.6208	8.6374	8.1432	8.054	7.9296	7.7621	7.6762	7.3345	7.1395	7.1224	7.1058	6.6148	5.6972	5.6099	5.6217	5.6104	4.4042	4.4948	4.7769	4.5769	4.5897	4.5138	4.4972	4.2826
VII	867495	867496	YGR185C	0	-	-3.3628	-3.0161	-3.0047	-3.1193	-3.1359	-3.1065	-3.0642	-3.0343	-3.0637	-3.0338	-3.0285	-2.9986	-2.9639	-2.9639	-2.9752	-2.9515	-2.9595	-3.0147	-2.9562	-2.7812	-2.7764	-2.7465	-2.7231	-2.753	-2.6467	-2.707	-2.67075	-2.5979	-2.6107	-2.6107	-2.5579	-2.5413	-2.5594	-2.624	-2.6421	-2.5999	-2.5917	-2.5864	-2.5864	-2.6377	-2.6377	-2.6676	-2.6975	-2.6017
IV	1434291	1434292	YDR490C	0	-	-1.5218	-1.509	-1.4155	-1.4288	-1.4828	-1.1906	-1.0576	-1.2025	-1.1533	-1.0101	-1.13925	-1.23	-1.3512	-1.4357	-1.309	-1.2781	-1.1482	-1.1424	-1.0574	-1.1316	-1.1822	-1.2121	-1.2083	-1.2083	-1.2415	-1.2116	-1.0395	-0.9455	-0.9455	-0.9455	-0.9066	-0.8767	-0.9147	-0.9313	-0.9313	-1.058	-1.0589	-1.0129	-1.0119	-0.9991	-0.9991	-1.0669	-1.0445	-1.0943
XIV	685943	685944	YNR032W	0	+	-1.4371	-1.2744	-1.3066	-1.2862	-1.3707	-1.5072	-1.3764	-1.27135	-1.24775	-1.2568	-1.4265	-1.4559	-1.4042	-1.3781	-1.3781	-1.3456	-1.388	-1.3998	-1.2389	-1.2469	-1.2469	-1.2096	-1.2426	-1.3181	-1.3234	-1.3311	-1.4725	-1.6563	-1.7796	-1.7706	-1.8169	-1.8174	-1.834	-1.8521	-1.8008	-1.7777	-1.7744	-1.8338	-1.7991	-1.7991	-1.6968	-1.65835	-1.7057	-1.5583
I	76155	76156	YAL036C	0	-	-0.6103	-0.645	-0.7796	-0.6974	-0.6974	-0.8375	-0.8669	-0.8722	-0.9196	-0.9412	-0.9065	-0.9065	-1.0148	-1.1064	-1.1375	-1.2429	-1.2957	-1.2713	-1.3022	-1.3203	-1.3203	-1.3287	-1.3089	-1.7329	-1.7329	-1.7329	-1.799	-1.9356	-2.1094	-2.1559	-2.1316	-2.155	-2.2104	-2.142	-2.2605	-2.3133	-2.3314	-2.2857	-2.3038	-2.3217	-2.3479	-2.3811	-2.411	-2.3235
IV	99550	99551	YDL201W	0	+	34.780499	22.2222	20.9244	19.5007	12.6382	8.6698	5.97115	5.80075	5.82455	5.73855	5.64985	5.14505	4.96715	4.83475	5.00025	5.10065	5.9959	6.2289	6.2	6.2359	6.0897	6.6812	5.6905	5.4224	5.3935	5.3935	5.3854	5.4399	6.1316	6.107	6.1682	6.4498	6.5224	6.6166	6.7165	6.725	6.7833	6.968	7.023	6.979	7.1687	7.4621	7.4558	7.5033
XIII	739215	739216	YMR233W	0	+	3.7018	3.6985	3.9774	4.0613	3.8606	3.928	3.9843	3.6238	3.7788	4.1774	4.4411	4.4524	4.1534	4.2213	4.2123	4.2123	4.2221	4.2221	4.2452	4.2892	4.5736	4.5703	4.5457	4.766	4.7793	4.8087	4.9999	5.0795	5.5902	5.6902	5.6736	5.8567	5.9277	5.987	6.0051	5.9938	5.9981	6.0251	6.0598	6.0945	6.1367	6.1975	6.2269	6.2269
IV	610380	610381	YDR082W	0	+	-1.9224	-2.0163	-2.0479	-2.0644	-1.5733	-1.4719	-1.4885	-1.4425	-1.3781	-1.4065	-1.4113	-1.3216	-1.3163	-1.2014	-1.1259	-1.1867	-1.2197	-1.4143	-1.4731	-1.5374	-1.4564	-1.4013	-1.4133	-1.4557	-1.4092	-1.1839	-1.1141	-1.0676	-1.0489	-1.2086	-1.2623	-1.0812	-1.0875	-1.1066	-1.1413	-1.1451	-1.1653	-1.3867	-1.3166	-1.3219	-1.2693	-1.2847	-1.2579	-1.2456
X	104478	104479	YJL168C	0	-	-1.2609	-1.2903	-1.2951	-1.2951	-1.2785	-1.2604	-1.2903	-1.2149	-1.2998	-1.2238	-1.2474	-1.3047	-1.3047	-1.3213	-1.3592	-1.3527	-1.3527	-1.366	-1.4005	-1.3658	-1.3658	-1.3839	-1.3839	-1.3545	-1.4088	-1.4488	-1.4654	-1.436	-1.436	-1.4131	-1.4528	-1.5747	-1.6041	-1.6137	-1.5742	-1.5742	-1.6079	-1.5747	-1.5684	-1.5802	-1.4249	-1.3751	-1.3751	-1.3484
II	48599	48600	YBL091C	0	-	87.6399	87.591797	87.6399	87.6465	87.504303	87.500504	87.370102	87.346298	87.352501	87.292801	87.322197	87.262901	87.221703	87.167397	87.134003	87.117401	87.087997	87.098099	87.081497	87.052101	86.126503	86.011703	85.684799	85.362701	85.362701	85.32	84.768898	83.736702	83.201302	83.174599	83.131897	82.099197	81.683601	81.642403	81.573601	80.949402	80.711197	80.6064	80.542801	79.728699	79.254303	78.204002	71.944099	67.516098
XIII	276006	276007	YMR005W	0	+	0.7802	0.7689	0.6713	0.6656	0.6721	0.6721	0.6896	0.6811	0.6924	0.6924	0.6924	0.5353	0.5411	0.4718	0.4006	0.653	0.6904	0.6904	0.7251	0.7625	0.859	0.8404	0.8532	1.0005	1.0118	0.9952	0.9658	0.9658	0.9658	0.9296	0.9296	0.9296	0.9889	0.9838	0.9838	0.9541	0.9669	0.9262	0.9192	0.9011	0.9925	1.0423	1.0722	1.1416
IV	245566	245567	YDL121C	0	-	2.6767	2.6202	2.7902	2.8927	2.9959	3.0552	3.1145	3.0964	3.114	3.114	3.0685	3.0685	3.0685	3.0489	3.1082	3.1075	3.0781	3.1678	3.1545	3.1251	3.1251	3.155	3.1075	3.0894	3.106	3.0158	3.1413	3.0018	3.091	3.1076	2.9825	3.0051	3.0543	3.1073	3.1372	3.0384	3.1816	3.0929	3.0929	3.1228	3.0881	3.0881	3.0999	3.0994
IV	190589	190590	YDL148C	0	-	-0.7205	-0.6873	-0.5731	-0.5497	-0.6228	-0.5416	-0.5235	-0.5235	-0.5069	-0.5255	-0.4956	-0.4989	-0.4823	-0.4808	-0.422	-0.4333	-0.4152	-0.4152	-0.5345	-0.4983	-0.4983	-0.446	-0.5569	-0.6162	-0.6692	-0.6564	-0.6858	-0.6574	-0.6574	-0.6393	-0.6633	-0.6648	-0.6633	-0.698	-0.4671	-0.4261	-0.36	-0.2521	-0.1858	0.0058	0.0207	-0.0034	0.0393	-0.0545
VIII	397231	397232	YHR150W	0	+	-0.8486	-0.8486	-0.878501	-0.9645	-0.9636	-0.9701	-0.8392	-0.7639	-0.7458	-0.7164	-0.7345	-0.7526	-0.8021	-0.8021	-0.8021	-0.8325	-0.8008	-0.8008	-0.770901	-0.770901	-0.800301	-0.800301	-0.800301	-0.8297	-0.8249	-0.8249	-0.795899	-0.7431	-0.7484	-0.705701	-0.704201	-0.7449	-0.7449	-0.7449	-0.6785	-0.677	-0.6293	-0.624001	-0.6966	-0.659101	-0.6229	-0.6523	-0.6641	-0.6475
XII	416795	416796	YLR136C	0	-	3.1743	3.1605	3.2598	3.3428	3.4229	3.4965	3.20685	3.0692	3.2134	3.2111	3.099	3.0261	2.9839	3.0362	3.3206	3.1574	3.1681	3.2648	3.2527	3.3982	3.3635	3.3454	3.4241	3.2532	3.2913	3.294	3.2857	3.2563	3.3563	3.2043	3.3352	3.3548	3.3767	3.4232	3.4463	3.502	3.4854	3.4821	3.512	3.5775	3.5956	3.5657	3.6016	3.585
XIII	412862	412863	YMR073C	0	-	7.4776	7.5668	7.5673	7.5532	7.4944	7.1846	6.8709	6.488	6.6837	6.4357	6.4475	6.4452	6.4452	6.4761	6.5947	6.6545	6.6711	6.6844	6.6844	6.5962	6.655	6.5947	6.8698	6.6572	7.0461	6.7773	6.8087	7.072	7.9601	9.8588	9.9034	9.9632	10.0225	10.0589	10.7493	10.8327	11.215	11.963	11.963	12.0999	12.3742	12.3981	12.3981	12.4408
IV	424142	424143	YDL017W	0	+	2.1997	2.1517	2.1683	2.1283	2.1117	2.1117	2.1828	2.1828	2.1828	2.1994	2.1695	2.1567	2.1567	2.2516	2.2516	2.2682	2.3303	2.3303	2.3303	2.2978	2.286	2.286	2.1753	2.17	2.1353	2.1647	2.1647	2.1707	2.2054	2.2401	2.2798	2.2798	2.3064	2.2951	2.2951	2.3117	2.2454	2.2587	2.2587	2.2587	2.2644	2.3124	2.3124	2.2925
IV	716611	716612	YDR130C	0	-	0.8401	0.8175	0.8558	0.7226	0.7431	0.7157	0.8219	0.8204	0.7835	0.8134	0.8315	0.8575	0.6348	0.5482	0.558	0.5874	0.5575	0.51	0.5347	0.4171	0.4387	0.4773	0.5525	0.5467	0.4931	0.4765	0.4727	0.4433	0.4539	0.5399	0.5175	0.7883	0.777	0.7388	0.6815	0.6549	0.7175	0.7356	0.678	0.687	0.6704	0.7169	0.7579	0.7441
III	286749	286750	YCR094W	0	+	-1.3257	-1.337	-1.3296	-1.3115	-1.3115	-1.3265	-1.3087	-1.2921	-1.2921	-1.3097	-1.3097	-1.3097	-1.3225	-1.1281	-1.1032	-0.9981	-1.0259	-0.9779	-0.7991	-0.7393	-0.7511	-0.7677	-0.7217	-0.8059	-0.7398	-0.7878	-0.8112	-0.8278	-0.8459	-0.958	-0.958	-1.0348	-0.88525	-0.83725	-0.80105	-0.8048	-0.7867	-0.7606	-0.7878	-0.7878	-0.7973	-0.7807	-0.7608	-0.6893
XV	511189	511190	YOR098C	0	-	0.9157	0.9323	1.0609	1.3815	1.4058	1.714	1.8235	1.8625	1.9988	2.1467	2.3016	2.3903	2.379	2.3971	2.3469	2.4323	2.8576	2.9116	2.9817	3.0591	2.8624	3.2647	3.2764	3.4817	3.5207	3.534	3.775	3.8338	3.829	3.7152	3.81295	4.0256	3.9706	3.9663	3.9754	3.939	3.9659	3.772	3.8489	3.8549	3.9318	3.8099	3.889	3.9905
XIII	108757	108758	YML080W	0	+	-0.9274	-0.9621	-1.0214	-0.942	-0.9204	-0.9616	-0.9616	-0.9498	-0.9898	-1.2096	-1.1915	-1.1734	-1.0867	-0.9266	-1.057	-1.1083	-1.0715	-0.9284	-0.9285	-0.9996	-1.1963	-1.1963	-1.1752	-1.1534	-1.2095	-1.1914	-1.1678	-1.1343	-1.0669	-0.9705	-1.0281	-1.0281	-1.0394	-0.995	-0.8955	-0.9035	-0.9163	-0.8796	-0.9384	-0.9731	-0.9432	-0.9507	-0.9298	-1.0234
IV	856108	856109	YDR200C	0	-	0.8968	0.8681	0.9151	0.9023	0.8623	0.8324	0.803	0.7683	0.6975	0.9289	1.0359	0.9732	0.986	0.944	1.06845	1.05185	1.0311	1.0439	1.0984	1.3057	1.3238	1.3019	1.1779	1.1779	1.1779	1.2063	1.1578	1.1344	1.0553	1.0259	0.9704	0.8505	0.8206	0.8274	0.7729	0.7302	0.8023	0.8676	1.0115	1.0713	0.9307	0.56555	0.5565	0.5683
XIII	178419	178420	YML048W	0	+	-0.495699	-0.5058	-0.7221	-0.82	-0.771299	-0.771299	-0.771299	-0.7366	-0.766	-0.6128	-0.642699	-0.6545	-0.646	-0.6066	-0.5495	-0.5148	-0.3053	-0.2759	-0.298699	-0.3286	-0.383101	-0.266001	-0.2726	-0.273001	-0.3092	-0.3092	-0.282001	-0.3536	-0.3702	-0.275	-0.168799	-0.1266	-0.1383	-0.111	0.1687	0.1254	0.1121	0.094	0.094	0.1463	0.2051	0.2051	0.3858	0.3345
XI	562258	562259	YKR063C	0	-	-0.433	-0.4928	-0.5109	-0.5275	-0.5456	-0.6035	-0.8009	-0.7416	-0.7695	-0.7454	-0.6326	-0.4206	-0.4206	-0.5226	-0.4397	-0.9314	-0.9495	-1.2466	-1.28815	-1.24695	-1.29295	-1.24495	-1.26105	-1.20175	-1.16585	-1.3842	-1.4302	-1.4302	-1.4798	-1.5012	-1.5492	-1.6084	-1.5662	-1.5549	-1.6462	-1.7652	-1.77	-1.77	-1.7936	-1.8728	-1.9716	-1.9422	-1.954	-1.9374
VI	56340	56341	YFL037W	0	+	0.0079	-0.0102	-0.0102	-0.1644	-0.1478	-0.1478	-0.2353	-0.1798	-0.1798	-0.1504	-0.1504	-0.1258	-0.0783	-0.1027	-0.0894	-0.1193	-0.0668	-0.0369	-0.0716	-0.0716	-0.0369	-0.0369	-0.0608	-0.0721	-0.0902	-0.1287	-0.1405	-0.0807	-0.0538	-0.0704	-0.0833	-0.0833	-0.1195	-0.1361	-0.1366	-0.1547	-0.1547	-0.1552	-0.1253	-0.1371	-0.1947	-0.208	-0.2374	-0.2555
XVI	361868	361869	YPL100W	0	+	-2.4773	-2.4655	-2.4474	-2.3572	-2.3278	-2.3507	-2.3507	-2.4869	-2.4688	-2.4635	-2.4175	-2.3876	-2.4683	-2.4721	-2.4608	-2.4261	-2.4721	-2.3369	-2.3535	-2.3188	-2.3434	-2.2846	-2.3001	-2.2702	-2.2536	-2.2533	-2.1852	-2.1553	-2.1553	-2.0112	-2.0112	-2.0112	-2.0097	-1.9866	-2.0165	-2.0278	-1.8784	-1.7209	-1.7796	-1.7165	-1.53	-1.538	-1.6125	-1.4773
IV	907327	907328	YDR221W	0	+	-1.7323	-1.6522	-1.6625	-1.6952	-1.707	-1.6939	-1.6886	-1.3788	-1.3119	-1.0088	-0.9783	-1.1843	-1.2123	-1.1658	-1.0966	-1.1152	-1.0878	-1.0136	-1.0136	-0.9143	-0.903	-0.8789	-0.9002	-0.8041	-0.8116	-0.8538	-0.9051	-0.842	-0.8602	-0.872	-0.8838	-0.8649	-0.928	-0.8986	-0.8506	-0.8674	-0.8855	-0.8855	-0.8493	-0.8626	-0.6967	-0.7085	-0.6904	-0.7087
IX	188806	188807	YIL093C	0	-	1.0448	1.0611	0.954	0.7854	0.7145	0.6489	0.6086	0.4834	0.4947	0.3225	0.3148	0.2239	0.2239	0.2239	0.2239	0.2988	0.1947	0.1569	0.0656	0.049	0.0608	-0.0378	-0.0013	0.0168	-0.0929	-0.6822	-0.8011	-0.7785	-0.8645	-0.7866	-0.7615	-0.8384	-0.8437	-0.9745	-1.0424	-1.0077	-1.0316	-0.9374	-0.9379	-0.9859	-0.9565	-1.03645	-1.0621	-1.0488
VII	84657	84658	YGL216W	0	+	0.551201	0.569301	0.5645	0.592899	0.657001	0.6954	0.8082	0.8901	0.8665	0.8542	0.8233	0.8336	0.8105	0.878401	0.9083	1.1621	1.1802	1.3173	1.55355	1.6063	1.5413	1.6368	1.5241	1.4177	1.4021	1.4998	1.4404	1.5433	1.5433	1.7037	1.71	1.9139	1.8944	1.9485	1.9046	1.7973	1.792	1.7739	1.749	1.8023	1.8493	1.8918	1.9308	1.8881
III	192996	192997	YCR035C	0	-	-0.9597	-0.9778	-0.9534	-1.1205	-1.1019	-1.0971	-1.0971	-1.12	-1.0756	-1.0081	-1.0081	-1.0081	-0.9563	-0.9201	-0.9407	-0.9089	-0.9089	-0.8159	-0.8993	-0.8699	-0.8993	-0.8993	-0.8679	-0.8601	-0.9146	-0.9312	-1.0211	-0.9549	-0.9164	-0.9777	-1.0054	-0.9755	-0.8996	-0.9778	-0.8689	-0.839	-0.6054	-0.5669	-0.5669	-0.5262	-0.4635	-0.4341	-0.3743	-0.2999
VII	738201	738202	YGR123C	0	-	0.5913	0.588	0.5699	0.5699	0.5714	0.6174	0.634	0.6159	0.6159	0.586	0.586	0.586	0.586	0.586	0.586	0.6159	0.6159	0.6159	0.6159	0.6159	0.6159	0.6159	0.6159	0.6159	0.6159	0.6159	0.6159	0.6159	0.6159	0.6159	0.586	0.586	0.5262	0.4963	0.5144	0.5144	0.5144	0.531	0.5476	0.5182	0.5235	0.5235	0.5786	0.5658
IX	60805	60806	YIL151C	0	-	-0.7306	-0.7668	-0.8928	-0.9056	-0.9548	-1.0091	-1.0058	-1.0058	-1.0058	-0.8192	-0.8135	-0.8065	-0.7904	-0.8379	-0.8741	-0.9339	-0.9211	-0.8864	-0.9015	-0.8373	-0.8639	-1.2788	-1.1763	-1.2158	-1.2505	-1.4467	-1.41	-1.4319	-1.3704	-1.4232	-1.4184	-1.4531	-1.4531	-1.4697	-1.5376	-1.5937	-1.5756	-1.5922	-1.6088	-1.6269	-1.597	-1.551	-1.4394	-1.4266
XIII	606110	606111	YMR172W	0	+	-1.4377	-1.3266	-1.3266	-1.2859	-1.1596	-1.2255	-1.1538	-1.2244	-1.6885	-1.8155	-1.8698	-1.8375	-2.0177	-2.0107	-2.1047	-2.0625	-1.9727	-1.9561	-1.9373	-1.9373	-1.9379	-2.0279	-1.9947	-1.9653	-1.8834	-1.7295	-1.7114	-1.7868	-1.4992	-1.4365	-1.2822	-1.3798	-1.3059	-1.2579	-1.2285	-1.1726	-1.2056	-1.2184	-1.1885	-1.0918	-1.1132	-1.1479	-1.0896	-1.0959
XII	871358	871359	YLR373C	0	-	-0.5528	-0.5229	-0.4897	-0.4145	-0.3459	-0.4085	-0.4266	-0.4942	-0.5108	-0.5108	-0.4942	-0.4942	-0.4942	-0.5696	-0.7842	-0.8008	-0.8008	-0.8008	-0.7473	-0.7536	-0.7536	-0.7008	-0.7174	-0.7408	-0.7408	-0.777	-0.7951	-0.7951	-0.7951	-0.7785	-0.739	-0.7224	-0.7518	-0.7337	-0.7156	-0.6849	-0.7381	-0.7547	-0.7286	-0.7613	-0.8163	-0.804	-0.7741	-0.7575
XII	609524	609525	YLR233C	0	-	1.082	1.0654	1.0542	1.3383	1.3383	1.2684	1.0507	0.8314	0.68925	0.71235	0.799001	0.7708	0.7264	0.844299	0.891	1.095	1.0294	1.1612	1.4242	1.4852	1.5949	1.9533	2.3088	2.3201	2.4387	2.4612	2.4416	2.6265	2.5785	2.5751	2.6017	2.6658	2.6703	2.7197	2.7378	2.678	2.5135	2.5286	2.4992	2.5243	2.4849	2.4583	2.4583	2.4764
III	70165	70166	YCL028W	0	+	-1.0104	-1.1734	-1.2028	-1.1681	-1.1681	-0.9607	-1.09	-1.1865	-1.1631	-1.2063	-1.2031	-1.0921	-1.1722	-1.0954	-1.0773	-1.066	-1.0747	-0.9359	-0.9766	-0.9434	-0.9074	-0.9255	-1.0747	-0.9309	-0.9181	-0.9528	-0.9422	-0.9867	-1.0002	-0.9655	-1.0084	-0.9124	-0.9124	-0.884	-0.8753	-0.918	-0.9527	-0.7502	-0.7321	-0.6475	-0.6309	-0.6674	-0.673	-0.776
XVI	792218	792219	YPR128C	0	-	-0.4616	-0.4963	-0.5438	-0.5325	-0.5373	-0.5711	-0.5711	-0.5711	-0.5279	-0.546	-0.5166	-0.5166	-0.5279	-0.5877	-0.6209	-0.6619	-0.6785	-0.7079	-0.7245	-0.7283	-0.7102	-0.6619	-0.6272	-0.6272	-0.5674	-0.5604	-0.6678	-0.7206	-0.7206	-0.7927	-0.7746	-0.7746	-0.7043	-0.5295	-0.5114	-0.528	-0.528	-0.4426	-0.4159	-0.54355	-0.54355	-0.5511	-0.5469	-0.5469
IX	183126	183127	YIL096C	0	-	1.3794	1.4398	1.4398	1.4037	1.3942	1.204	1.158	1.0683	1.1003	1.0458	0.9913	0.9614	0.9486	0.9491	0.9491	0.8882	1.0907	0.9907	0.89	0.89	0.9295	0.8904	0.8904	1.019	1.2411	1.3226	1.3588	1.3706	1.2006	1.2074	1.172	1.172	0.843	0.903	0.8799	0.95415	0.9835	1.3996	1.5196	1.3337	1.2755	1.5944	1.5447	1.5447
IX	405939	405940	YIR026C	0	-	25.5879	25.6532	25.6238	25.6537	26.3321	26.320801	26.538601	26.726801	26.805901	27.1147	27.174	27.3808	27.541599	27.4879	27.517799	27.585699	27.842501	28.270399	28.3752	28.429501	28.324699	28.384001	28.384001	28.5026	28.4331	28.4203	28.427099	28.4485	28.484699	28.408899	28.4065	28.424601	28.5427	28.489901	28.486601	28.5147	28.5044	28.492599	28.509199	28.661501	28.7474	29.4196	29.448999	29.5098
IX	245546	245547	YIL061C	0	-	0	0	0	0	0	0	0	0	0	0	0	0	0	0	0	0	0	0	0	0	0	0	0	0	0	0	0	0	0	0	0	0	0	0	0	0	0	0	0	0	0	0	0	0
XI	294356	294357	YKL075C	0	-	-1.1729	-1.1563	-1.1777	-1.2076	-1.1555	-1.202	-1.1688	-1.1688	-1.1406	-1.1524	-1.1941	-1.1481	-1.1738	-1.1856	-1.1637	-1.1836	-1.1836	-1.1238	-1.1238	-1.1238	-1.1238	-1.1699	-1.0925	-1.0711	-1.0892	-1.1814	-1.1648	-1.1648	-1.0127	-1.0308	-1.0474	-1.0806	-1.0692	-1.0345	-1.0345	-0.877	-0.8242	-0.7862	-0.798	-0.8312	-0.8574	-0.8574	-0.828	-0.7996
XV	230212	230213	YOL053W	0	+	-2.3022	-2.2668	-2.2668	-2.2668	-2.2967	-2.3952	-2.3771	-2.3306	-2.3306	-2.2977	-2.1089	-2.038	-1.9852	-1.9196	-1.9623	-1.9442	-1.833	-1.7086	-1.773	-1.725	-1.7801	-1.7816	-1.6763	-1.6743	-1.6743	-1.6145	-1.6444	-1.5531	-1.4822	-1.4503	-1.534	-1.5468	-1.5815	-1.5569	-1.6159	-1.5664	-1.5845	-1.5184	-1.4724	-1.4724	-1.3585	-1.1847	-1.1847	-1.2028
XI	592832	592833	YKR082W	0	+	-1.1573	-1.2101	-1.2185	-1.3374	-1.3193	-1.3706	-1.2819	-1.2932	-1.2879	-1.2218	-1.1396	-1.2715	-1.2848	-1.2848	-1.3361	-1.3394	-1.3711	-1.5675	-1.5724	-2.0223	-1.9197	-1.9592	-1.9276	-1.9608	-2.1454	-2.15535	-2.1783	-2.20725	-2.2178	-2.2359	-2.1947	-2.3261	-2.2545	-2.2598	-2.2915	-2.292	-2.292	-2.2654	-2.2473	-2.2473	-2.2179	-2.2624	-2.2443	-2.2624
VII	216046	216047	YGL154C	0	-	2.4868	2.4954	2.5252	2.7296	2.7236	2.7236	2.7236	2.7146	2.6353	2.5053	2.5487	2.5321	2.5615	2.5811	2.5645	2.4753	2.3909	2.26525	2.12175	2.1191	2.146	2.1284	2.138	2.1466	2.1117	2.1112	2.0405	1.8033	1.7567	1.7697	1.6819	1.5745	1.5466	1.7416	1.662	1.5723	1.5361	1.5228	1.4336	1.1545	1.1872	1.1279	1.1822	1.1606
I	76446	76447	YAL035W	0	+	-3.0343	-3.0753	-3.0321	-2.8737	-2.9242	-2.9739	-2.9606	-2.9284	-2.931	-2.9838	-2.972	-2.7544	-2.7179	-2.6687	-2.6554	-2.6771	-2.6975	-2.7094	-2.6238	-2.697	-2.4769	-2.4176	-2.4362	-2.6233	-2.3916	-2.3324	-2.2748	-2.2929	-2.3605	-2.2843	-2.3243	-2.3062	-2.2335	-2.1475	-2.1807	-2.1774	-2.1774	-2.146	-2.1327	-2.0357	-2.0357	-1.9631	-2.0139	-2.0139
XVI	33036	33037	YPL269W	0	+	-0.7517	-0.7746	-0.7676	-0.7548	-0.3308	-0.0889	-0.1188	-0.1274	-0.4964	-0.5027	-0.4781	-0.5553	-0.5078	-0.4225	-0.4092	-0.4107	-0.4968	-0.5134	-0.5134	-0.5481	-0.7169	-0.7745	-1.0084	-0.9951	-0.9242	-0.9722	-0.9727	-0.9806	-0.9263	-0.9263	-1.0432	-0.9369	-0.9535	-0.9535	-1	-1	-1.0299	-1.0284	-1.004	-1.0339	-1.0869	-1.0688	-1.0854	-1.0235
X	88772	88773	YJL179W	0	+	0.7944	0.7944	0.7778	0.832	0.8155	0.8037	0.8487	0.8487	0.833	0.7417	0.7118	0.7711	0.8907	0.9656	0.9246	0.9427	1.0138	0.9432	0.9133	0.8947	0.8043	0.8475	0.8401	0.736	0.6997	0.7579	0.8092	0.7911	0.6949	0.6783	0.6351	0.4887	0.634	0.7019	0.7117	0.7517	0.6716	0.6003	0.584	0.6411	0.8183	0.7965	1.1054	1.1988
III	248775	248776	YCR075C	0	-	10.2497	10.0075	9.9115	9.8346	10.0002	10.1026	9.9435	9.9461	9.7416	9.2784	9.2784	9.147	9.0744	9.0978	8.9787	8.6762	8.4924	8.4364	8.3719	8.28	8.233	6.9535	6.4158	6.5563	4.2591	4.2386	4.2082	4.3353	4.3723	4.3489	4.2421	4.0311	3.7978	3.2731	3.2458	3.234	3.2335	3.2565	2.9024	2.5576	2.3749	2.3677	2.4663	2.5133
IV	199719	199720	YDL144C	0	-	-1.3205	-1.2591	-0.9757	-0.8002	-0.8414	-0.8399	-0.8063	-0.8063	-0.7882	-0.8063	-0.7468	-0.6694	-0.8278	-0.8278	-0.8278	-0.9363	-0.9182	-1.0756	-1.1411	-1.4605	-1.5272	-1.6293	-1.6326	-1.5578	-1.6655	-1.7402	-1.7234	-1.7581	-1.64545	-2.1915	-2.1802	-2.2101	-2.2101	-2.2837	-2.2538	-2.3828	-2.4958	-2.5471	-2.5471	-2.5471	-2.4938	-2.5104	-2.4923	-2.4629
XII	131733	131734	YLL008W	0	+	203.723999	204.251999	205.641998	205.778	206.929993	206.990005	207.106995	207.358994	209.085999	209.960999	210.227005	210.494995	210.613998	210.858002	211.964996	212.024994	212.039001	212.039001	212.039001	212.477997	212.826996	212.826996	212.929001	212.929001	212.929001	212.929001	212.929001	212.929001	212.899002	212.899002	212.957993	213.037994	213.020004	213.020004	213.020004	213.020004	213.113998	213.095993	213.095993	213.067001	213.095993	213.095993	213.095993	213.113998
XII	204978	204979	YLR032W	0	+	1.2088	1.3079	1.5621	1.5375	1.5722	1.5333	1.4442	1.4869	1.4655	1.419	1.3366	1.3826	1.4306	1.4771	1.5465	1.5095	1.5261	1.6292	1.4898	1.5064	1.5431	1.6057	1.6238	1.7303	1.7025	1.74045	1.5955	1.6433	1.6343	1.4398	1.3704	1.435	1.4697	1.4418	1.5763	1.5698	1.4756	1.4457	1.403	1.1809	1.1093	1.0882	1.0769	1.039
XIV	52404	52405	YNL310C	0	-	2.6751	2.7179	2.7687	2.7152	2.7851	2.7123	2.8125	2.9195	2.9793	3.184	3.3003	3.3359	3.2535	3.2595	3.3603	3.2909	3.3469	3.4062	3.4554	3.3576	3.3576	3.5292	3.5292	3.6179	3.5998	3.6164	3.6458	3.6458	3.6662	3.6843	3.6805	3.6805	3.6677	3.6923	3.6923	3.7089	3.7587	3.7587	3.7734	3.8507	3.8721	3.8754	3.9614	3.8469
I	129283	129284	YAL013W	0	+	3.1091	3.18235	2.9615	2.9285	2.8623	2.7883	2.784	2.8433	2.9141	2.9435	2.8537	2.7635	2.762	2.7454	2.7032	2.7341	2.7821	2.6309	2.5996	2.6109	2.5578	2.5216	2.5696	2.5814	2.474	2.3863	2.3564	2.3953	2.20785	2.17195	2.15915	2.2029	2.1745	2.1562	1.7824	1.6053	1.4146	1.3666	1.2608	1.2181	1.1621	1.1734	1.0414	1.0414
XIV	51657	51658	YNL311C	0	-	122.723	122.663002	122.661003	122.620003	122.667999	122.684998	122.731003	122.790001	122.819	122.783997	122.813004	122.778999	122.789001	122.800003	122.771004	122.789001	122.758003	122.716003	122.686996	122.674004	122.600998	122.571999	122.472	122.239998	122.026001	121.723999	121.542	121.422997	121.043999	120.736	120.691002	120.695	120.666	120.675003	120.656998	119.629997	119.172997	119.172997	119.042999	119.013	118.912003	118.653	118.607002	114.797997
XVI	360214	360215	YPL101W	0	+	8.7991	8.7825	8.7659	8.8556	8.8556	8.8556	8.8556	8.8503	8.8503	8.8802	8.9101	8.9086	8.8905	8.8822	8.8792	8.8792	8.8988	8.9154	8.886	8.9207	8.9207	8.9207	8.9373	8.9916	8.9629	8.9976	8.9976	8.9976	8.9976	8.9976	8.9991	8.9991	9.0172	9.0172	9.0172	9.0172	9.0104	9.0104	8.9624	8.9687	8.8549	8.7753	8.7753	8.7753
III	236393	236394	YCR067C	0	-	0.8689	0.8433	0.791301	0.791301	0.7815	0.7991	0.781	0.737	0.526501	0.5043	0.416599	0.4795	0.220201	0.3361	0.182301	0.2137	0.0544	0.17	0.185999	0.3269	0.1586	0.2465	0.2094	0.2008	0.2338	0.4226	1.2334	1.1713	1.0168	1.3284	1.3	1.495	1.5982	2.8685	2.9678	3.001	3.1517	3.6811	3.8565	4.053	4.1161	4.1322	5.4118	5.5021
II	151195	151196	YBL036C	0	-	2.1063	2.3654	2.6272	2.8767	3.2335	3.2634	3.3869	3.3704	3.4989	3.5999	3.6288	3.6288	3.6901	3.7046	3.7747	4.0964	4.1137	4.1935	4.2827	4.2726	4.2133	4.2266	4.2147	3.9551	3.9238	3.7411	3.8355	3.8804	3.8655	3.9225	3.9358	3.9177	3.9358	3.9343	3.9675	3.9494	4.1101	4.1362	4.1656	3.9748	4.0298	4.0416	4.0207	4.073
VII	827538	827539	YGR163W	0	+	-1.6452	-1.6153	-1.6206	-1.6503	-1.6894	-1.7588	-1.8814	-1.9045	-1.8864	-1.9312	-1.8256	-1.9005	-1.9053	-1.9053	-1.9234	-1.9566	-1.9599	-1.9599	-1.9486	-1.7171	-1.7166	-1.7262	-1.7866	-1.7401	-1.7102	-1.7367	-1.9881	-1.9288	-1.9816	-2.4407	-2.4935	-2.5843	-2.6341	-2.5929	-2.5801	-2.6116	-2.6116	-2.6116	-2.6662	-2.6594	-2.5601	-2.5405	-2.485	-2.485
IX	399799	399800	YIR023W	0	+	50.569801	50.465	50.3396	49.434299	47.7257	47.666901	47.507801	45.667801	45.549198	45.3424	45.2826	45.006401	42.274502	39.872398	38.747501	38.467602	38.110802	37.533901	32.987301	29.344299	28.569099	28.183399	27.7416	18.6653	17.453699	17.394899	10.3392	9.2846	9.5952	11.8441	11.8554	11.9342	12.35	12.2839	12.3914	12.3556	12.3005	12.6187	12.4214	12.3568	12.3432	12.1492	11.9243	11.9062
II	504815	504816	YBR135W	0	+	2.4732	2.4551	2.4789	2.4836	2.5118	2.6101	2.6945	2.72965	2.6159	2.7677	2.6908	2.6742	2.7232	2.7003	2.4208	2.3909	2.3909	2.3509	2.3861	2.4107	2.4273	2.2112	2.3137	2.2775	2.2237	2.1003	2.0395	1.9852	1.9852	2.0445	2.1156	2.0515	1.9999	1.9539	1.8433	1.7295	1.7461	1.7368	1.6539	1.6539	1.6705	1.6886	1.5288	1.5107
XIII	79675	79676	YML097C	0	-	-0.6916	-0.731	-0.7177	-0.7177	-0.8561	-0.7855	-0.7452	-0.7452	-0.7784	-0.7518	-0.7518	-0.6807	-0.6513	-0.6626	-0.6626	-0.6533	-0.6671	-0.6196	-0.5897	-0.6437	-0.6804	-0.8757	-0.9374	-0.8364	-0.8198	-0.7432	-0.7187	-0.6825	-0.6825	-0.636	-0.7385	-0.7684	-0.7684	-0.7385	-0.6376	-0.8989	-0.816	-0.9005	-0.9473	-0.9883	-1.062	-1.0781	-1.2466	-1.364
XII	68479	68480	YLL035W	0	+	-0.7898	-0.7049	-0.7348	-0.6994	-0.5563	-0.5264	-0.5451	-0.5366	-0.5084	-0.5132	-0.5464	-0.5758	-0.5404	-0.5072	-0.3828	-0.4914	-0.4387	-0.4066	-0.6234	-0.64	-0.6694	-0.6576	-0.6923	-0.6923	-0.7436	-0.7602	-0.7754	-0.8147	-0.8479	-0.8773	-0.9906	-1.0122	-0.9823	-0.9524	-0.8627	-0.9199	-1.3326	-1.3326	-1.402	-1.4286	-1.4163	-1.403	-1.3849	-1.4471
IV	1385769	1385770	YDR461C-A	0	-	54.442299	53.631001	52.978699	52.670399	51.340698	47.678902	47.4314	44.450199	40.3946	39.623199	39.1478	37.501499	34.457199	26.0758	23.1875	22.8018	22.743	22.624399	13.7421	12.734	12.1792	8.2818	6.6825	6.134	5.8963	5.3777	5.2169	5.1395	5.0556	3.5166	3.3824	3.3236	3.1761	2.8512	2.762	2.7497	2.7497	2.7364	2.0975	1.8053	1.8053	1.7626	1.6621	1.5729
IX	96391	96392	YIL135C	0	-	40.717602	40.776901	40.891701	40.904999	40.928101	40.9786	41.007999	41.021301	41.063499	41.063499	41.063499	41.023998	41.0406	41.051899	41.0289	41.016102	41.016102	41.045502	41.045502	41.062099	41.091999	41.144798	41.144798	41.127701	41.127701	41.0546	41.1059	41.094601	41.057701	40.987099	40.998901	40.7612	40.672501	40.554901	40.0947	40.0844	40.0844	40.0844	39.9422	40.005299	40.005798	38.665199	38.356899	38.327499
II	779451	779452	YBR288C	0	-	-2.6846	-2.754	-2.7092	-2.71825	-2.74015	-2.7984	-2.8034	-2.7936	-2.6069	-2.6586	-2.6809	-2.5672	-2.5772	-2.2915	-2.1107	-2.0657	-1.9944	-1.8978	-1.7744	-1.9194	-1.8296	-1.7557	-1.6437	-1.665	-1.665	-1.7344	-1.8882	-1.4637	-1.4684	-1.4171	-1.3115	-1.2625	-1.2011	-1.1925	-1.4415	-1.46	-1.4585	-1.452	-1.3826	-1.3826	-1.3414	-1.4718	-1.468	-1.4615
IV	666773	666774	YDR105C	0	-	10.0393	9.0705	8.8921	8.7426	7.4628	7.3269	7.7372	7.8729	7.9327	8.3296	7.5402	7.5706	7.5638	7.4349	7.5843	7.5544	7.5245	7.781	7.781	7.7217	7.7511	7.6624	7.633	7.531	7.479	7.4956	6.9341	6.8027	6.7434	7.2222	7.3413	7.3875	7.6541	7.6247	7.7028	7.7028	7.6744	7.7176	7.7176	7.7769	7.8367	7.8367	7.8367	7.8201
XIII	137503	137504	YML068W	0	+	-1.9886	-1.9999	-1.9898	-1.9095	-1.8866	-1.783	-1.8771	-1.8771	-1.8821	-1.9409	-1.9542	-2.0248	-1.7795	-1.5949	-1.5599	-1.632	-1.5611	-1.5784	-1.5208	-1.5427	-1.4191	-1.5116	-1.5003	-1.4822	-1.5068	-1.4133	-1.2644	-1.1603	-1.2249	-1.2211	-1.2339	-1.1944	-1.1149	-1.0322	-1.00505	-1.00505	-0.96235	-0.98045	-1.01035	-0.80165	-0.67465	-0.56775	-0.509	-0.423
XIV	473401	473402	YNL082W	0	+	-1.4642	-1.4928	-1.5494	-1.7245	-1.7426	-1.8361	-1.818	-1.8218	-1.8384	-1.7998	-1.8319	-1.8437	-1.8309	-1.6745	-1.7364	-1.7198	-1.7032	-1.6364	-1.6198	-1.6447	-1.6293	-1.6175	-1.5952	-1.559	-1.607	-1.6601	-1.5175	-1.5105	-1.512	-1.4788	-1.5776	-1.6108	-1.6108	-1.6176	-1.5829	-1.5829	-1.5462	-1.3191	-1.2549	-1.2601	-1.2073	-1.2927	-1.2523	-1.2935
II	686582	686583	YBR234C	0	-	0.5353	0.6079	0.632	0.5903	0.3462	0.39	0.3719	0.4264	0.3528	0.0511	0.0511	0.0687	-0.0123	0.098	0.0425	-0.1499	-0.3018	-0.2777	-0.2483	-0.1842	-0.2475	-0.075	-0.075	0.0436	0.0926	0.0437	-0.802	-0.8819	-1.0831	-1.1373	-1.2211	-1.5036	-1.5469	-1.5452	-1.5452	-1.57625	-1.6357	-1.6357	-1.6357	-1.6357	-1.6656	-1.6704	-1.6357	-1.6357
XIII	497463	497464	YMR114C	0	-	0.2569	0.2613	0.4854	0.5533	0.4397	0.4941	0.4946	0.3227	0.3065	0.3337	0.4317	0.3109	0.25695	0.1593	0.1839	0.0759	0.0347	-0.0203	-0.0203	-0.0565	0.1347	0.1784	0.1826	0.26865	0.29805	-0.0564	-0.1136	-0.1083	0.0141	0.0734	0.098	0.0402	-0.0816	-0.0175	-0.0175	0.0712	0.1059	0.1122	0.0808	0.1011	-0.0476	-0.0838	-0.0838	-0.0838
VII	180717	180718	YGL172W	0	+	-1.4365	-1.4659	-1.4659	-1.514	-1.506	-1.5466	-1.6895	-1.689	-1.6005	-1.5951	-1.5242	-1.4948	-1.4649	-1.5096	-1.5504	-1.7363	-1.723	-1.7049	-1.675	-1.6808	-1.6853	-1.7864	-1.717	-1.6529	-1.6167	-1.6529	-1.5117	-1.3356	-1.2881	-1.2881	-1.2763	-1.311	-1.2874	-1.2741	-1.256	-1.2613	-1.2281	-1.2336	-1.1801	-1.1507	-1.0348	-1.0348	-1.0725	-1.1054
XV	126650	126651	YOL102C	0	-	3.5633	3.5306	3.5253	3.4675	3.3371	2.9601	2.7081	2.7242	2.5585	2.5605	2.5406	2.4813	2.4509	2.4509	2.2718	2.1831	2.1474	2.1042	2.163	2.1924	2.3189	2.3777	2.0214	1.9573	2.0038	1.8681	1.8864	1.8864	1.8864	1.911	1.9009	1.7512	1.7105	1.7351	1.7104	1.4977	1.4085	1.3952	1.1153	1.1685	1.1685	1.1685	1.2351	1.3884
VI	229158	229159	YFR037C	0	-	0.3385	0.2308	0.2308	0.1413	0.1365	0.1365	0.1546	-0.0811	-0.1438	-0.0495	-0.018	0.0119	-0.0841	-0.0495	-0.0608	-0.0231	-0.077	-0.1064	-0.0613	-0.2163	-0.2628	-0.3234	-0.3694	-0.5039	-0.6275	-0.6376	-0.547	-0.4359	-0.6767	-0.635	-0.627	-0.5761	-0.5173	-0.492	-0.478701	-0.4573	-0.4023	-0.4409	-0.4409	-0.4575	-0.4937	-0.4687	-0.4804	-0.4457
X	315536	315537	YJL065C	0	-	44.226299	46.266102	48.109001	49.556198	53.7029	58.817402	68.672997	69.704498	71.298401	71.986	72.075203	72.120102	75.743401	87.223297	88.5653	89.408699	92.7146	95.517197	99.012802	102.218002	103.057999	103.192001	103.735001	106.417	119.550003	120.835999	122.554001	126.801003	129.438004	129.645996	130.014999	130.621994	131.108002	131.503998	131.794998	132.093002	132.490997	133.858994	134.891006	136.119995	136.399002	136.518005	136.647995	137.248993
XVI	543833	543834	YPL007C	0	-	7.6704	7.5864	7.5786	7.6455	7.6236	7.5334	7.5746	7.2428	7.2395	7.3802	7.4726	7.5336	7.4215	7.4642	7.384	7.473	7.535	7.6056	7.6287	7.7154	7.7176	7.8266	7.9506	7.8886	7.9737	7.8799	7.9797	7.9734	8.0291	8.0172	7.9584	7.9465	8.11	8.0341	8.0208	8.0208	7.982	8.0519	8.0353	7.9853	7.8681	7.7962	7.8261	7.7379
II	289149	289150	YBR024W	0	+	0.7117	0.7071	0.736	0.6468	0.588	0.588	0.6061	0.5895	0.5601	0.5003	0.494	0.5053	0.5181	0.5721	0.5849	0.6015	0.5716	0.5716	0.5716	0.5716	0.5849	0.5849	0.5849	0.5849	0.5849	0.5716	0.5716	0.6015	0.5603	0.5603	0.5902	0.5603	0.5603	0.5603	0.4606	0.4259	0.4852	0.5975	0.7289	0.7754	0.7455	0.7754	0.7166	0.7332
XV	198965	198966	YOL069W	0	+	-0.0649	-0.0237	-0.0403	0.0678	0.0444	-0.01605	-0.04865	-0.03685	-0.0853	-0.4716	-0.4291	-0.4741	-0.3764	-0.2242	-0.285	-0.5217	-0.4587	-0.418	-0.4195	-0.2573	-0.1407	-0.1108	-0.152	-0.0685	-0.0866	-0.0792	0.0105	-0.0061	0.0117	-0.0525	-0.0344	-0.0344	-0.0047	0.1022	-0.1757	-0.2167	-0.0881	-0.0454	-0.0635	-0.09545	-0.2414	-0.3056	-0.327	-0.3142
V	205256	205257	YER025W	0	+	3.5601	3.5103	3.4937	3.5103	3.4736	3.4799	3.5098	3.5701	3.5156	3.5156	3.3631	3.3337	3.3518	3.2865	3.3298	3.3386	3.2879	3.2291	3.2344	3.251	3.251	3.2707	3.27805	3.24365	3.20295	3.1233	3.007	3.048	2.7948	2.8524	2.8343	2.8343	2.8328	2.6228	2.6148	2.505	2.4172	2.4122	2.3994	2.2364	2.2824	2.2957	2.2429	2.2566
III	246990	246991	YCR073W-A	0	+	-0.3611	-0.3381	-0.350699	-0.3524	-0.0348	0.0804	0.0741	-0.1067	-0.0901	-0.2974	-0.2796	-0.3859	-0.4582	-0.4454	-0.5398	-0.6009	-0.4898	-0.412	-0.249	-0.5383	-0.4906	-0.591	-0.8468	-0.7458	-0.6656	-0.6481	-1.0082	-1.0369	-0.8214	-0.6521	-0.7221	-0.7077	-0.6442	-0.6114	-0.5974	-0.6502	-0.6502	-0.8099	-0.9652	-0.9579	-0.8692	-0.9159	-1.0641	-1.1909
IV	681660	681661	YDR113C	0	-	2.085	2.0983	2.1111	2.1111	2.0684	1.9582	1.9246	1.9246	1.9246	1.721	1.364	1.1316	1.1188	1.0178	1.0178	0.959	0.8859	0.7668	0.707	0.69795	0.69795	0.72785	0.7007	0.7007	0.659	0.7133	0.7425	0.5273	0.5273	0.5092	0.60245	0.6901	0.7195	0.7323	0.8092	0.9272	0.9566	1.0297	1.0681	1.1126	1.1236	1.1829	1.1894	1.2188
IX	211993	211994	YIL079C	0	-	-2.5978	-2.6624	-2.7049	-2.7396	-2.7396	-2.7316	-2.7497	-2.7497	-2.7859	-2.8206	-2.8206	-2.9091	-2.891	-2.9408	-3.0152	-2.9853	-3.0501	-3.032	-3.032	-3.0652	-3.1384	-3.1384	-3.1535	-3.1731	-3.2847	-3.29	-3.29	-3.1206	-3.0907	-3.1073	-3.1287	-3.0807	-3.168	-3.1861	-3.1642	-3.1755	-3.1921	-3.3372	-3.3158	-3.2565	-3.3163	-3.3163	-3.303	-3.3724
VII	781785	781786	YGR145W	0	+	25.8074	25.8295	25.5516	25.374701	25.0033	24.9028	23.9519	23.918501	23.882601	20.200899	17.8367	17.560499	17.661501	17.651899	17.5853	17.5825	17.228201	17.043699	16.882401	16.7208	16.1506	16.090799	16.0903	15.7717	15.6892	14.6096	14.4501	14.3832	11.053	10.6972	10.56	10.6193	10.8242	10.7066	10.4169	10.2371	10.1298	9.502	9.3497	8.7337	8.8293	8.8293	8.8059	9.2687
VIII	62555	62556	YHL023C	0	-	3.32	3.3019	3.4633	3.4633	3.4932	3.4932	3.5947	3.6128	3.5716	3.5073	3.5195	3.5116	3.5116	3.6425	3.6935	3.7332	3.7626	3.7445	3.7621	3.8081	3.8952	3.9261	4.0115	4.0618	4.1211	4.1782	4.2162	4.2883	4.43685	4.45345	4.41075	4.3253	4.1417	4.1096	4.1458	4.2478	4.3242	4.25635	4.30235	4.29105	4.4963	4.5514	4.468	4.4584
XII	552288	552289	YLR204W	0	+	-1.4391	-1.4557	-1.3964	-1.508	-1.3679	-1.5683	-1.7086	-1.6792	-1.7824	-1.7643	-1.8392	-1.8701	-1.7878	-1.7813	-1.7994	-1.6851	-1.6557	-1.6723	-1.6942	-1.5686	-1.4826	-1.5107	-1.4813	-1.4632	-1.4089	-1.4169	-1.4649	-1.4519	-1.4453	-1.4747	-1.4928	-1.5157	-1.5338	-1.5172	-1.5075	-1.5007	-1.5007	-1.4949	-1.415	-1.4844	-1.4844	-1.4957	-1.5304	-1.4535
IX	113767	113768	YIL128W	0	+	-0.2661	-0.287499	-0.3041	-0.3041	-0.3202	-0.4502	-0.509	-0.5042	-0.5042	-0.5042	-0.4481	-0.4898	-0.4207	-0.450601	-0.450601	-0.4667	-0.4486	-0.4353	-0.4353	-0.453401	-0.4368	-0.4368	-0.4988	-0.5026	-0.532499	-0.5458	-0.496099	-0.4795	-0.5142	-0.5308	-0.4554	-0.426001	-0.3667	-0.3662	-0.338799	-0.338799	-0.338799	-0.338799	-0.3207	-0.2908	-0.2659	-0.2941	-0.3391	-0.3391
VII	249880	249881	YGL137W	0	+	6.0879	6.0381	6.1311	6.1605	6.1188	6.003	6.0143	6.0799	6.0505	6.0633	5.8948	5.7306	5.7472	5.5735	5.4432	5.1821	5.1821	5.1821	5.1057	5.1019	5.1019	5.0843	5.0332	4.9152	4.8858	4.92755	4.6982	4.5934	4.5052	4.5512	4.4155	4.3914	4.2789	4.2478	4.188	4.1287	4.0461	3.9879	3.81805	3.82135	2.8255	2.8937	2.9166	2.8342
II	768244	768245	YBR282W	0	+	12.9035	12.9201	12.9618	12.9784	12.9651	13.049	13.0093	13.0361	13.1233	13.1233	13.0514	13.17	13.1931	13.1931	13.0697	13.121	13.221	13.221	13.1911	13.1911	13.1911	13.0014	12.9421	12.8471	12.8267	12.7787	12.737	12.6413	12.6247	12.4395	12.3883	12.3408	12.334	12.3938	12.3772	12.4071	12.4076	12.3777	12.3777	12.3611	12.391	12.3616	12.3317	12.3312
XII	345971	345972	YLR103C	0	-	1.3609	1.3476	1.3642	1.3808	1.3808	1.4881	1.5416	1.4775	1.4775	1.4594	1.4594	1.4594	1.4531	1.4365	1.4365	1.4184	1.3965	1.4226	1.4525	1.4824	1.5422	1.5256	1.4889	1.4889	1.4889	1.5037	1.5075	1.4909	1.5075	1.5801	1.5801	1.6281	1.6281	1.6575	1.5632	1.5632	1.5599	1.5599	1.5599	1.6192	1.6192	1.6192	1.6916	1.7145
I	62809	62810	YAL041W	0	+	-1.308	-1.3774	-1.3128	-1.2615	-1.2733	-1.2914	-1.309	-1.309	-1.3271	-1.2673	-1.2786	-1.2919	-1.3384	-1.3251	-1.2293	-1.1481	-1.1843	-1.1843	-1.125	-1.1383	-1.1383	-1.0727	-1.0852	-1.1151	-1.1151	-1.1151	-1.1456	-1.1157	-1.0858	-1.1605	-1.1145	-1.1311	-1.1236	-1.1417	-1.0952	-1.0952	-1.0952	-1.0711	-1.1191	-1.0892	-1.1485	-1.1598	-1.1598	-1.0527
VII	417504	417505	YGL043W	0	+	-1.7475	-1.7528	-2.0333	-2.0627	-1.9735	-1.9318	-1.9665	-1.9371	-1.87	-1.9165	-1.9165	-1.9537	-1.9998	-2.0448	-2.0634	-2.1114	-2.0639	-2.0523	-2.0902	-2.1201	-2.1382	-2.0837	-2.0805	-2.0805	-2.0805	-2.0496	-2.0444	-2.0957	-2.0957	-2.0658	-2.0839	-2.0972	-2.1266	-2.1266	-2.156	-2.156	-2.1904	-2.1866	-2.2453	-2.295	-2.2769	-2.2603	-2.1993	-2.1993
XIV	330097	330098	YNL163C	0	-	-0.4871	-0.4856	-0.4984	-0.515	-0.5102	-0.4936	-0.5102	-0.5283	-0.5283	-0.5577	-0.5834	-0.6015	-0.6015	-0.6543	-0.6543	-0.6543	-0.6362	-0.6362	-0.6525	-0.6525	-0.6525	-0.6525	-0.55	-0.5527	-0.5527	-0.5527	-0.5047	-0.47	-0.47	-0.4647	-0.4647	-0.4647	-0.5228	-0.5411	-0.5544	-0.6105	-0.6286	-0.6271	-0.5226	-0.5226	-0.5226	-0.5643	-0.5643	-0.5349
IV	486754	486755	YDR021W	0	+	13.4926	13.5524	13.5524	13.5818	13.5984	13.4637	13.3383	13.2417	13.2338	13.2529	13.23	13.244	13.1363	13.1101	13.2116	13.241	13.1785	13.0551	13.0136	13.1055	13.2057	13.2095	13.3122	13.2118	13.2397	13.2065	13.2364	13.2065	13.2065	13.1165	12.949	12.9196	12.8902	12.8309	12.7982	12.7683	12.6866	12.6572	12.6273	12.6605	12.6439	12.6386	12.6386	12.6107
VIII	25506	25507	YHL038C	0	-	10.8668	10.8331	10.8384	10.855	10.8849	10.9276	10.9128	10.9128	10.9128	10.9196	10.9048	10.8689	10.9925	11.0529	11.0529	11.0695	11.0204	11.0204	10.9691	10.9643	11.006	11.0786	11.062	11.0454	11.1089	11.1436	11.1939	11.1939	11.1939	11.1293	11.17	11.17	11.2427	11.2731	11.2266	11.1803	11.2461	11.2099	11.2511	11.1893	11.2438	11.1888	11.1888	11.2597
XII	337281	337282	YLR097C	0	-	-1.478	-1.478	-1.4486	-1.4784	-1.4969	-1.5123	-1.4408	-1.5584	-1.5585	-1.5537	-1.4617	-1.5097	-1.5918	-1.5209	-1.5374	-1.499	-1.5302	-1.6287	-1.6556	-1.5536	-1.4592	-1.4592	-1.4705	-1.5004	-1.5107	-1.4647	-1.5031	-1.5511	-1.5549	-1.5109	-1.3262	-1.3636	-1.2746	-1.2698	-1.1758	-1.3461	-1.3162	-1.4029	-1.3752	-1.3158	-1.3072	-1.3476	-1.1602	-1.1564
XV	554583	554584	YOR123C	0	-	-0.2339	-0.2339	-0.2701	-0.2701	-0.2701	-0.2769	-0.2528	-0.3224	-0.3586	-0.3169	-0.3051	-0.3232	-0.3051	-0.2239	-0.1759	-0.2028	-0.2322	-0.2503	-0.2782	-0.2789	-0.2623	-0.2442	-0.2143	-0.3484	-0.2655	-0.2821	-0.2635	-0.2934	-0.061	-0.0871	-0.1283	-0.0898	-0.0599	-0.1463	-0.0546	-0.038	-0.038	-0.0614	-0.032	0.0389	0.0201	0.0435	0.0978	0.0727
II	684992	684993	YBR233W-A	0	+	-0.7134	-0.7134	-0.7134	-0.6722	-0.684	-0.7021	-0.732	-0.6782	-0.5601	-0.5782	-0.4885	-0.5933	-0.5521	-0.5041	-0.5041	-0.5041	-0.5089	-0.3938	-0.3772	-0.4066	-0.3885	-0.3885	-0.3719	-0.4013	-0.3436	-0.3019	-0.3713	-0.3115	-0.2218	-0.2449	-0.1589	-0.2511	-0.2858	-0.2431	-0.2597	-0.2597	-0.2597	-0.2298	-0.2298	-0.2298	-0.1411	-0.1411	-0.1411	-0.1411
IX	397291	397292	YIR021W	0	+	-1.2318	-1.2366	-1.2457	-1.2905	-1.281	-1.1564	-1.2157	-1.2951	-1.3245	-1.2946	-1.321	-1.2916	-1.4134	-1.5042	-1.5673	-1.5972	-1.5673	-1.4516	-1.367	-1.3592	-1.2175	-1.4164	-1.671	-1.6582	-1.7424	-1.7298	-1.7645	-1.7032	-1.6904	-1.5504	-1.5503	-1.5669	-1.5855	-1.7174	-1.7569	-1.7569	-1.7685	-1.8379	-1.8324	-1.8686	-2.0432	-2.016	-2.0522	-2.1289
VII	939945	939946	YGR222W	0	+	12.5096	12.5282	12.5101	12.3161	12.3161	12.2968	12.2835	12.3016	12.3016	12.3209	12.3209	12.1066	12.0832	12.1131	11.8676	11.8676	11.8676	11.7779	11.7073	11.694	11.6465	11.5568	11.5269	11.4975	10.9444	10.8882	10.4163	10.543	10.8156	10.7264	10.704	10.6912	10.4256	10.3331	10.5021	10.3541	10.3711	10.3299	10.3593	10.4025	10.3962	10.1681	10.2631	10.3219
IV	497390	497391	YDR027C	0	-	-2.8097	-2.6211	-2.6078	-2.6727	-2.6727	-2.59	-2.6254	-2.5822	-2.584	-2.5659	-2.6701	-2.5619	-2.5566	-2.4824	-2.6112	-2.6293	-2.6605	-2.7118	-2.6867	-2.7119	-2.6825	-2.6712	-2.8944	-2.8944	-2.8681	-2.8633	-2.8221	-2.8055	-2.7809	-2.8809	-2.8756	-2.8937	-2.9222	-2.9222	-2.9403	-2.9584	-3.0527	-3.018	-3.0806	-2.9786	-2.9866	-3.016	-3.0326	-2.9504
III	279822	279823	YCR092C	0	-	-1.7475	-1.8154	-1.8516	-1.8644	-1.8335	-1.8116	-1.795	-1.7716	-1.8651	-1.9608	-1.9907	-1.9907	-2.0846	-2.0665	-2.0926	-1.6569	-1.5102	-1.515	-1.4827	-1.5408	-1.5975	-1.7149	-1.8482	-1.7704	-1.787	-1.8041	-1.8165	-1.7984	-1.8331	-1.9214	-1.8787	-1.8953	-1.8674	-1.838	-1.7983	-1.7983	-1.7983	-1.7689	-1.6852	-1.7033	-1.649	-1.6437	-1.5909	-1.58185
XV	820448	820449	YOR265W	0	+	2.0056	2.0056	2.0237	1.9131	1.9656	1.9822	1.9689	1.9983	2.0149	2.05765	2.03275	2.1483	2.1483	2.1302	2.1003	2.1848	2.1981	2.2744	2.3059	2.3828	2.4602	2.4846	2.5297	2.6308	2.6655	2.6836	2.7449	2.9978	2.9028	2.8729	2.8918	2.7352	2.6352	2.6176	2.6822	2.6528	2.5523	2.5576	2.6285	2.6104	2.6104	2.5923	2.5923	2.4971
XIV	146565	146566	YNL264C	0	-	-0.0295	-0.1609	-0.2371	-0.2639	-0.3304	-0.3387	-0.3025	-0.3088	-0.3273	-0.439	-0.7336	-0.6326	-0.6615	-0.7168	-0.9667	-1.0174	-1.0743	-1.106	-1.052	-1.168	-1.1602	-1.1353	-1.1353	-1.122	-1.0086	-1.0267	-1.04585	-1.07365	-0.8582	-0.976	-0.9414	-1.1737	-1.2499	-1.349	-1.2466	-1.2149	-1.2149	-1.2202	-1.3142	-1.3029	-1.30005	-1.3399	-1.2919	-1.3384
XI	385774	385775	YKL028W	0	+	1.3723	1.3648	1.4241	1.4321	1.462	1.5163	1.6118	1.6827	1.8626	2.3118	2.4627	2.5808	2.5823	2.6303	2.8193	2.8085	2.8731	2.8621	3.0041	3.3621	3.3915	3.3965	3.4852	3.5626	3.5787	3.7009	3.7964	3.9125	3.9253	3.9547	3.967	4.015	4.1042	4.1042	4.1374	4.1374	4.154	4.1839	4.2292	4.2458	4.0653	4.2506	4.2135	4.331
XII	1032499	1032500	YLR450W	0	+	-0.8244	-0.8244	-0.7037	-0.6456	-0.583	-0.6208	-0.5946	-0.5991	-0.6172	-0.6305	-0.591	-0.6155	-0.6434	-0.6638	-0.921	-0.9391	-1.01	-1.0555	-1.0389	-1.0519	-1.1424	-1.2797	-1.3775	-1.3481	-1.3632	-1.3745	-1.3733	-1.3069	-1.3126	-1.2595	-1.1901	-1.2859	-1.2859	-1.2758	-1.4809	-1.3982	-1.4751	-1.4069	-1.4197	-1.4554	-1.4815	-1.4815	-1.4996	-1.5125
VI	55987	55988	YFL038C	0	-	-1.3594	-1.2644	-1.2644	-1.2478	-1.1527	-1.1527	-1.1527	-1.1878	-1.1771	-1.2314	-1.2287	-1.1807	-1.1807	-1.098	-1.0168	-1.0168	-1.0168	-0.9285	-0.9009	-0.8742	-0.9074	-0.9469	-0.9982	-1.0233	-1.0326	-0.9512	-0.9512	-1.0085	-0.9492	-0.95825	-0.9403	-0.9697	-0.9226	-0.9841	-0.9841	-0.82	-0.8034	-0.8632	-0.8632	-0.8613	-0.8251	-0.8017	-0.7554	-0.8644
III	48390	48391	YCL044C	0	-	-1.1337	-1.4729	-1.435	-1.4127	-1.4464	-1.499	-1.4809	-1.5108	-1.5386	-1.522	-1.5386	-1.5371	-1.5306	-1.5638	-1.6914	-1.662	-1.6321	-1.6528	-1.6528	-1.5749	-1.5774	-1.5646	-1.5159	-1.4408	-1.3664	-1.3523	-1.3523	-1.2897	-1.3661	-1.405	-1.0963	-1.1698	-1.3281	-1.3575	-1.3907	-1.5184	-1.5051	-1.5051	-1.3801	-1.3507	-1.2941	-1.2835	-1.3155	-1.6528
XIV	76566	76567	YNL297C	0	-	1.1605	1.2148	1.2011	1.1691	1.3097	1.3348	1.3838	1.4766	1.4985	1.497	1.4774	1.4417	1.4865	1.5662	1.5074	1.5768	1.6799	1.6799	1.7136	1.745	1.6852	1.7184	1.689	1.7394	1.7181	1.7774	1.7507	1.8201	1.7907	1.8583	1.8583	1.8882	1.9651	1.9892	1.9731	1.9731	1.9565	1.9399	1.963	1.963	1.963	1.9554	1.8673	1.8972
XIII	628188	628189	YMR184W	0	+	-1.3341	-1.3506	-1.3207	-1.2908	-1.2742	-1.2742	-1.3127	-1.3449	-1.3449	-1.3268	-1.2843	-1.2549	-1.2783	-1.2782	-1.2782	-1.2544	-1.1865	-1.242	-1.3579	-1.422	-1.3858	-1.467	-1.4718	-1.6979	-1.7376	-1.7557	-1.7557	-1.7583	-1.6527	-1.7168	-1.6376	-1.6542	-1.6723	-1.5253	-1.5419	-1.5419	-1.5057	-1.5175	-1.5175	-1.5763	-1.5121	-1.5355	-1.583	-1.583
VII	953981	953982	YGR232W	0	+	-1.5826	-1.6158	-1.6286	-1.6467	-1.6766	-1.66	-1.6899	-1.708	-1.8981	-1.91305	-1.89645	-1.9642	-1.9642	-1.9396	-2.0218	-1.9871	-1.9753	-2.0809	-2.0462	-2.0382	-2.051	-2.051	-2.0495	-2.0495	-2.002	-2.0186	-1.9887	-2.0053	-2.0219	-2.0385	-2.0385	-2.0566	-2.0234	-2.0699	-2.0865	-2.0968	-2.1614	-2.178	-2.1961	-2.1961	-2.1961	-2.2062	-2.3015	-2.3128
VII	200191	200192	YGL161C	0	-	2.8945	2.9046	2.7812	2.7684	2.6772	2.6835	2.7315	2.6855	2.6674	2.651	2.6324	2.5992	2.6276	2.6394	2.6228	2.6228	2.6105	2.7254	2.7121	2.6955	2.6955	2.6475	2.6485	2.6769	2.6588	2.6128	2.6196	2.6362	2.6538	2.69	2.69	2.7322	2.7322	2.7028	2.68	2.6516	2.6991	2.7157	2.7157	2.7157	2.7157	2.6858	2.6858	2.5534
III	61663	61664	YCL034W	0	+	1.6577	1.5231	1.4594	1.1852	0.9713	0.825399	0.5974	0.5418	0.5939	0.5413	0.5114	0.5064	0.5122	0.5882	0.6576	0.6282	0.6463	0.6762	0.6762	0.6762	0.6629	0.7157	0.7157	0.6496	0.6977	0.7143	0.6962	0.6794	0.4178	0.2774	0.2774	0.3191	0.2715	0.3175	0.2406	0.2406	0.2107	-0.0588	-0.023	-0.0524	-0.0006	-0.0539	-0.0965	-0.0965
VII	306578	306579	YGL106W	0	+	-1.2137	-1.179	-1.1561	-1.0329	-1.0792	-1.3114	-1.2948	-1.3785	-1.329	-1.2142	-1.3482	-1.3022	-1.2532	-1.2947	-1.2402	-1.2434	-1.2072	-1.1773	-1.1677	-1.1099	-0.9635	-0.9027	-0.8487	-0.9219	-0.8262	-0.8375	-0.8375	-0.8621	-0.8588	-0.8887	-0.8473	-0.8435	-0.8862	-0.9028	-0.8719	-0.8212	-0.8212	-0.8031	-0.8591	-0.8757	-0.8214	-0.8584	-0.9182	-0.6118
XV	47584	47585	YOL148C	0	-	56.283001	55.542198	55.291698	55.280399	55.280399	55.179401	54.5709	53.932098	53.0467	52.946701	52.669998	51.476799	50.6562	50.6562	50.283501	45.884399	44.979599	43.992401	43.430302	40.370899	38.9445	38.287498	38.282001	37.071899	35.882198	31.9452	30.4872	25.915001	20.0623	18.438499	9.0751	7.8749	6.0719	5.0781	5.3486	5.3074	5.75525	5.5625	5.5127	5.7429	5.268	5.2265	4.6629	4.6544
VII	514565	514566	YGR013W	0	+	2.0788	2.0707	2.0526	2.0526	1.9541	1.6643	1.6937	1.6328	1.7871	1.8181	1.8176	1.624	1.5474	1.6382	1.5301	1.5446	1.2963	1.174	1.0925	0.8968	0.9878	0.8232	0.673	0.4799	0.357699	0.525499	0.514199	0.3602	0.3778	0.366	0.3587	0.406199	0.319699	0.1609	0.2296	0.2874	0.1314	0.2698	0.32205	0.1351	0.0763	0.1373	0.0415	-0.0065
II	484495	484496	YBR122C	0	-	-1.0914	-1.0454	-1.0336	-1.0421	-1.0373	-1.0554	-0.9804	-0.9202	-0.8843	-0.8597	-0.8567	-0.8803	-0.9391	-0.9438	-0.93	-0.8959	-0.9125	-0.8826	-1.0055	-0.9923	-1.0222	-1.1338	-1.2238	-1.2633	-1.4575	-1.4367	-1.4116	-1.5254	-1.542	-1.5601	-1.6514	-1.5846	-1.5454	-1.516	-1.6314	-1.6669	-1.637	-1.6413	-1.6579	-1.7507	-1.7966	-1.7468	-1.7287	-1.8061
VII	729703	729704	YGR119C	0	-	5.2328	4.8898	4.8606	4.7264	4.697	4.3937	4.2083	4.148	3.9899	3.8857	3.7201	3.7452	3.804	3.5007	3.4102	3.4406	3.2496	3.286	3.3159	3.24	3.2578	3.347	3.3631	3.3352	3.4083	3.3466	3.3167	3.322	3.2921	3.2936	3.2936	3.2936	3.3202	3.36455	3.34265	3.3836	3.3836	3.3935	3.3641	3.3342	3.3176	3.3176	3.2995	3.3161
V	332823	332824	YER087C-B	0	-	-1.8744	-1.9481	-2.0371	-2.0733	-2.1032	-2.1326	-2.0979	-2.0774	-2.2221	-2.2387	-2.2435	-2.2669	-2.285	-2.3212	-2.3844	-2.3323	-2.426	-2.4376	-2.467	-2.46	-2.3971	-2.3064	-2.3695	-2.3695	-2.3039	-2.3371	-2.3455	-2.3455	-2.3636	-2.4448	-2.4913	-2.4913	-2.5341	-2.4697	-2.5199	-2.3811	-2.3939	-2.3687	-2.3687	-2.4215	-2.2249	-2.3433	-2.3128	-2.3256
VII	459651	459652	YGL018C	0	-	-0.8827	-0.5815	-0.5065	-0.4364	-0.5191	-0.5191	-0.4068	-0.3487	-0.3985	-0.5051	-0.5297	-0.4965	-0.4073	-0.6698	-0.4598	-0.4887	-0.208	-0.11585	-0.1921	-0.2549	-0.1961	-0.1848	0.2634	0.3012	0.314	0.2846	0.2846	0.2552	0.2718	0.307	0.3143	0.1412	-0.1884	-0.1416	-0.1439	-0.1048	-0.1591	-0.2498	-0.2797	-0.2701	-0.1394	-0.3193	-0.3903	-0.5707
VII	459887	459888	YGL017W	0	+	-1.2338	-1.1598	-1.1379	-1.0881	-1.1062	-1.1713	-1.1019	-1.0838	-1.0538	-0.9711	-0.9236	-0.9593	-0.9198	-0.9032	-0.87	-0.8172	-0.8054	-0.88235	-0.69	-0.8038	-0.7925	-0.6847	-0.6242	-0.6242	-0.6669	-0.6808	-0.7268	-0.7434	-0.7268	-0.7567	-0.7401	-0.674	-0.7333	-0.6405	-0.5382	-0.4735	-0.5167	-0.5167	-0.5407	-0.5603	-0.6124	-0.6597	-0.7045	-0.7264
XV	468219	468220	YOR075W	0	+	3.6033	3.5429	3.4696	3.5294	3.5	3.5	3.4733	3.5801	3.5919	3.5919	3.4919	3.6314	3.6314	3.6432	3.6479	3.6197	3.6262	3.6857	3.6676	3.603	3.6362	3.7837	3.6399	3.6698	3.7296	3.7296	3.6964	3.6964	3.7263	3.7738	3.8331	3.8625	3.9057	3.96	3.96	3.96	3.9434	3.9434	4.0326	4.0326	4.016	4.0392	4.0724	4.0724
VII	141741	141742	YGL194C	0	-	-1.8648	-1.6606	-1.7331	-2.521	-2.8239	-2.8239	-2.8405	-2.8239	-2.8239	-2.80945	-3.80965	-3.7117	-3.7449	-3.8387	-3.8387	-3.8633	-3.9269	-3.9548	-3.9976	-3.9732	-3.9898	-4.0627	-4.0328	-4.0937	-4.1839	-4.2191	-4.3443	-4.3908	-4.4496	-4.4069	-4.2513	-4.324	-4.344	-4.392	-4.4629	-4.4496	-4.4368	-4.2995	-4.2701	-4.2701	-4.3342	-4.3523	-4.3523	-4.293
XII	830348	830349	YLR351C	0	-	2.631	2.6406	2.5934	2.4924	2.4924	2.5464	2.5763	2.5582	2.5454	2.5151	2.5679	2.5199	2.5204	2.5204	2.5204	2.4611	2.4302	2.4287	2.4468	2.536	2.6945	2.7244	2.6897	2.6897	2.6897	2.6731	2.6731	2.655	2.6469	2.6469	2.6982	2.6982	2.6982	2.7035	2.7035	2.7035	2.7163	2.7291	2.6992	2.7648	2.7648	2.7236	2.7953	2.7953
VIII	345595	345596	YHR118C	0	-	-0.1583	-0.1583	-0.1417	-0.0742	-0.269	-0.2637	-0.2951	-0.2657	-0.2941	-0.52	-0.5479	-0.5607	-0.5275	-0.4722	-0.438	-0.3741	-0.61	-0.6395	-0.5349	-0.5696	-0.7203	-0.6059	-0.5931	-0.7032	-0.7829	-0.79	-0.9958	-1.1685	-1.1247	-1.0766	-1.1472	-1.114	-1.1434	-1.1781	-1.1781	-1.1899	-1.205	-1.1762	-1.2579	-1.1848	-1.1587	-1.1535	-1.2427	-1.246
XV	727218	727219	YOR205C	0	-	-1.9137	-1.9132	-1.6446	-1.6446	-1.6745	-1.4497	-1.371	-1.4484	-1.3229	-1.3214	-1.2958	-1.2659	-1.2621	-1.2128	-1.1161	-1.0301	-0.9901	-0.9997	-1.1258	-1.1263	-1.1514	-1.1514	-0.9366	-0.9155	-0.8936	-0.8413	-0.8327	-0.8689	-0.8095	-0.8464	-0.8844	-0.9693	-0.9331	-0.915	-0.915	-0.7945	-0.8943	-0.8762	-0.8762	-0.84	-0.8196	-0.7125	-0.6793	-0.6793
XIII	214198	214199	YML031W	0	+	0.3677	0.3481	0.2913	0.2817	0.2945	0.4713	0.4286	0.4105	0.5406	0.5698	0.6392	0.5683	0.6347	0.6528	0.7987	0.8721	0.901999	0.8913	0.9501	0.9501	0.98	1.0232	1.0018	1.043	1.0723	1.0723	1.1135	1.126	1.1539	1.1539	1.1886	1.1886	1.1886	1.2783	1.2979	1.316	1.2994	1.2514	1.2952	1.294	1.3204	1.3298	1.3914	1.4276
XI	256481	256482	YKL099C	0	-	-0.5288	-0.3224	-0.3231	-0.3183	-0.2303	-0.274	-0.317	-0.2811	-0.2811	-0.237	-0.2023	-0.2023	-0.2833	-0.2619	-0.1918	-0.18	-0.1082	-0.1263	-0.1429	-0.0954	-0.1386	-0.1353	-0.1456	0.1114	0.1443	0.184	0.1378	0.1441	0.0452	0.0344	-0.0136	0.0196	0.0671	0.0784	0.0352	0.0352	0.1405	0.2232	0.2051	0.2519	0.1991	0.1563	-0.0042	0.0086
XIII	841961	841962	YMR286W	0	+	2.8102	2.8534	3.0562	3.0263	3.0263	2.9445	3.1721	3.1721	3.1947	3.4351	3.5333	3.5645	3.5645	3.5004	3.5564	3.5383	3.5383	3.5383	3.532	3.5614	3.5732	3.6876	3.7042	3.6748	3.6748	3.717	3.7603	3.6001	3.582	3.5921	3.6102	3.67	3.792	3.944	3.8694	3.8872	3.8985	3.9407	3.9045	3.9527	3.9361	3.9361	3.9874	3.9874
XII	493530	493531	YLR164W	0	+	-0.4059	-0.4278	-0.4144	-0.5125	-0.5291	-0.5291	-0.5865	-0.6303	-0.7741	-0.8876	-0.9196	-0.8135	-0.8135	-0.8135	-0.8135	-0.8205	-0.922	-0.9084	-1.0072	-1.0271	-1.1195	-1.1014	-1.126	-1.0074	-0.9021	-0.9021	-0.932	-0.9501	-0.9501	-1.0534	-1.0202	-1.0074	-0.9167	-0.9167	-0.9167	-0.9167	-0.9167	-0.9348	-0.9285	-0.9418	-0.9252	-0.9418	-0.9551	-0.9551
XII	517958	517959	YLR182W	0	+	1.6985	1.6505	1.2447	1.2296	1.1896	1.0887	1.046	0.9872	0.915401	0.6424	0.5532	0.5439	0.525801	0.439899	0.397201	0.4042	-0.2424	-0.1972	-0.2832	-0.3076	-0.3076	-0.253099	-0.2599	-0.4383	-0.5044	-0.5941	-0.5068	-0.5015	-0.5015	-0.6354	-0.606	-0.6653	-0.647201	-0.647201	-0.6875	-0.5134	-0.5861	-0.4477	-0.472301	-0.472301	-0.5203	-0.5814	-0.5814	-0.5467
IV	1127565	1127566	YDR329C	0	-	-0.3062	-0.4352	-0.7036	-0.639999	-0.6945	-0.648	-0.7377	-0.8084	-0.9072	-0.8774	-0.8646	-0.847	-0.8603	-0.7411	-0.7699	-0.7518	-0.7518	-0.6785	-0.745299	-0.7496	-0.7227	-0.7239	-0.7058	-0.7756	-0.9164	-1.1131	-1.1169	-1.1036	-1.1977	-1.1977	-1.1726	-1.0919	-1.1469	-1.1207	-0.9843	-0.8588	-0.854	-0.7961	-0.6688	-0.6399	-0.500401	-0.541599	-0.5647	-0.481
IX	54990	54991	YIL154C	0	-	0.7982	0.7437	0.6977	0.7408	0.8283	0.8647	0.7356	0.5774	0.5342	0.547	0.5455	0.5209	0.539	0.4358	0.3765	0.2813	0.2741	0.3619	0.1288	-0.1611	-0.1958	-0.279	-0.6336	-0.7125	-0.6081	-0.7161	-0.7161	-0.9045	-0.9922	-1.0035	-0.9688	-1.0216	-0.9908	-1.0004	-1.0703	-1.0884	-1.0884	-1.0555	-0.978	-1.0098	-1.189	-1.1762	-1.1762	-1.1036
X	187773	187774	YJL124C	0	-	-2.5624	-2.5262	-2.5428	-2.5262	-2.5011	-2.5491	-2.5091	-2.4183	-2.3165	-2.2574	-2.1256	-2.1256	-2.1309	-2.0924	-2.11	-2.0934	-2.0534	-2.0928	-2.0038	-1.8763	-1.9057	-1.8076	-1.7345	-1.7232	-1.6933	-1.6933	-1.7762	-1.7991	-1.7742	-1.7576	-1.7757	-1.8184	-1.8184	-1.7752	-1.7619	-1.6203	-1.60535	-1.69285	-2.0947	-2.3759	-2.4091	-2.4295	-2.3637	-2.3169
XII	681115	681116	YLR270W	0	+	7.4452	7.4452	7.4884	7.5904	8.2261	8.6065	9.7346	10.678	11.0242	16.3881	29.070101	29.7759	33.009102	36.866199	43.119999	44.527802	44.748402	45.209999	46.130901	49.1516	50.5956	51.908199	67.625099	76.977898	82.426903	88.633202	92.663803	93.339401	95.310097	96.445999	97.944702	98.236	98.729599	100.066002	100.768997	108.624001	110.264999	110.509003	110.976997	111.221001	111.196999	111.236	111.459	111.771004
V	39619	39620	YEL061C	0	-	-1.7156	-1.6975	-1.3199	-1.3127	-1.2971	-1.3152	-1.2304	-1.0403	-1.0207	-0.8475	-1.0452	-1.0472	-1.0472	-1.1295	-1.1627	-1.2268	-1.2258	-1.1393	-1.0684	-1.0978	-1.0092	-1.0039	-1.0044	-1.0349	-1.1354	-1.1829	-1.1202	-1.0451	-0.9868	-1.0162	-1.04485	-1.0524	-1.0049	-0.988299	-0.9119	-0.929999	-0.9582	-0.867201	-0.8491	-0.8325	-0.895101	-0.9481	-0.93	-0.93
XV	139024	139025	YOL096C	0	-	1.124	1.124	0.933701	1.0272	0.9196	0.831599	0.7037	0.7336	0.722	0.7732	0.5592	0.5014	0.531301	0.539801	0.4805	0.5099	0.5099	0.4634	0.427999	0.446099	0.4567	0.414001	0.3366	0.3366	0.2064	0.2064	0.1418	0.192699	0.3726	0.3533	0.312599	0.262	0.196199	0.1668	0.162999	0.1331	0.032101	0.0194	-0.201	-0.2838	-0.325	-0.2524	-0.2358	-0.1898
X	514067	514068	YJR042W	0	+	-1.0329	-1.0035	-1.0035	-1.0216	-1.0217	-1.2028	-1.2322	-1.2435	-1.2835	-1.238	-1.185	-1.1978	-1.1812	-1.0146	-0.9105	-1.0115	-0.9614	-0.9106	-0.9771	-1.3452	-1.388	-1.3762	-1.3943	-1.3757	-1.4355	-1.4468	-1.4425	-1.3975	-1.351	-1.3572	-1.3768	-1.27	-1.2935	-1.2793	-1.3011	-1.2599	-1.2481	-1.3223	-1.263	-1.3004	-1.3416	-1.3117	-1.2295	-1.0198
XI	53723	53724	YKL204W	0	+	-0.2741	-0.3863	-0.4338	-0.5177	-0.3253	-0.3617	-0.3783	-0.3783	-0.3517	-0.3185	-0.3484	-0.2956	-0.2956	-0.3054	-0.2076	-0.2061	-0.2023	-0.1847	-0.1666	-0.1708	-0.1527	-0.0534	-0.0363	-0.0662	-0.04215	-0.0809	-0.1118	-0.2366	-0.266	-0.2879	-0.2879	-0.2381	-0.2632	-0.2466	-0.141	-0.1126	-0.1875	-0.1448	-0.1742	-0.1742	-0.2041	-0.1997	-0.2558	-0.2274
XV	205865	205866	YOL065C	0	-	4.0206	4.1457	4.2163	4.2467	4.2241	4.1354	4.1535	4.3143	4.3143	4.3816	4.3233	4.2871	4.3939	4.417	4.4325	4.4325	4.5193	4.5445	4.475	4.5689	4.6453	4.6448	4.6448	4.6229	4.5819	4.5093	4.5093	4.4661	4.3814	4.3633	4.3932	4.3279	4.3043	4.4832	4.3672	4.2901	4.2436	4.2436	4.3162	4.3162	4.3328	4.3927	4.3299	4.2657
XII	271024	271025	YLR068W	0	+	0.1305	0.1931	0.1449	0.1102	0.1268	0.0675	0.0675	0.0841	0.0243	0.0356	-0.0585	-0.1033	-0.0621	-0.288	-0.283	-0.3476	-0.463	-0.5419	-0.5049	-0.7079	-0.6898	-0.6272	-0.6785	-0.7094	-0.5858	-0.5772	-0.5953	-0.5787	-0.585	-0.592	-0.7509	-0.822	-0.8049	-0.8049	-0.7702	-0.7023	-0.7151	-0.7414	-0.7527	-0.8253	-0.8185	-0.8399	-0.8105	-0.8105
XII	581741	581742	YLR222C	0	-	-1.4927	-1.4006	-1.3825	-1.3182	-1.0572	-1.0705	-1.1052	-1.0951	-1.0951	-1.1381	-1.1049	-1.1049	-1.0951	-0.9973	-0.9641	-0.9641	-0.901	-0.8602	-0.7869	-0.7869	-0.8035	-0.8035	-0.8223	-0.7924	-0.8105	-0.7388	-0.6978	-0.7144	-0.677	-0.6695	-0.7083	-0.7083	-0.7563	-0.7495	-0.7196	-0.6719	-0.6345	-0.5684	-0.539	-0.5518	-0.5437	-0.5271	-0.5504	-0.529
XVI	631505	631506	YPR031W	0	+	1.3124	1.2526	1.3167	1.3327	1.6006	1.6818	1.7475	1.8457	1.7565	1.7005	1.7005	1.6399	1.6971	1.727	1.727	1.7092	1.7278	1.764	1.8149	1.833	1.7425	1.712	1.7012	1.7012	1.7012	1.7294	1.6759	1.6759	1.7058	1.6892	1.7025	1.7191	1.7078	1.5485	1.5867	1.5384	1.5336	1.6218	1.6218	1.6052	1.6437	1.657	1.6208	1.608
III	63218	63219	YCL033C	0	-	-0.7073	-0.7621	-0.4828	-0.4828	-0.4909	-0.08605	-0.13735	-0.16315	-0.2641	-0.0864	-0.1206	-0.1254	0.0168	-0.1319	-0.1025	0.1641	-0.0052	-0.0122	-0.1498	0.02685	0.1884	0.2585	0.1802	0.4665	0.4119	0.546	0.5231	0.556299	0.6359	0.624599	0.846399	1.0038	1.3806	1.4176	1.3947	1.2697	1.2938	1.2489	0.9658	0.8713	0.8713	0.9771	0.9424	0.9468
II	599948	599949	YBR185C	0	-	6.6466	6.6883	6.6481	6.6695	6.8967	7.065	7.1991	7.1815	7.228	7.2293	7.4811	7.6784	7.705	7.7565	7.6841	7.7268	7.7567	7.7861	7.7748	7.816	7.9283	8.1888	8.0932	8.121	8.1554	8.1192	8.0162	7.9863	7.9682	7.9614	7.9614	7.9267	7.8259	7.7452	7.7452	7.6864	7.7467	7.7399	7.7004	7.7004	7.6524	7.6871	7.7059	7.7873
III	231507	231508	YCR066W	0	+	-1.8494	-1.80305	-1.69945	-1.6834	-1.6306	-1.6615	-1.6242	-1.6722	-1.6737	-1.7217	-1.6774	-1.6663	-1.6497	-1.2032	-1.168	-1.1831	-1.1997	-1.2291	-1.3048	-1.2323	-1.2636	-1.3289	-0.6346	-0.5439	-0.5439	-0.5572	-0.5635	-0.5544	-0.6381	-0.7056	-0.7222	-0.7584	-0.7124	-0.7428	-0.6563	-0.8843	-0.8577	-0.9885	-0.9846	-1.0065	-1.1551	-1.1385	-1.1305	-1.2392
VIII	341771	341772	YHR116W	0	+	-0.3157	-0.2157	-0.1858	-0.1692	-0.1579	-0.1745	-0.1745	-0.1849	-0.1811	-0.2465	-0.3064	-0.2951	-0.3251	-0.2721	-0.1701	-0.1867	-0.2503	-0.2621	-0.1696	-0.2123	-0.1311	-0.0939	-0.0607	-0.0788	-0.0655	-0.1961	-0.1961	-0.178	-0.1667	-0.2441	-0.2275	-0.2109	-0.229	-0.2275	-0.2056	-0.2174	-0.2174	-0.1875	-0.1875	-0.2041	-0.2634	-0.2468	-0.3295	-0.2601
VII	81193	81194	YGL222C	0	-	49.6698	48.807701	48.467999	47.438801	46.082401	45.279598	32.237598	29.438	28.4513	25.4168	25.042101	23.1758	23.0506	22.562	20.3766	19.8253	18.069099	16.992201	16.515301	15.7165	15.1197	14.7757	13.9201	11.1356	10.9652	9.05035	9.04985	9.04375	6.8105	6.7772	5.533	5.5496	5.4244	5.5034	5.3849	5.2405	5.3382	5.2275	4.8765	4.8557	4.3301	4.2409	4.2645	4.0984
IV	200008	200009	YDL143W	0	+	3.7741	3.7569	3.6762	3.6875	3.6714	3.7046	3.7644	3.7591	3.7425	3.7852	3.8284	3.9128	3.8947	3.9241	3.7598	3.7417	3.7417	3.7417	3.7085	3.7085	3.7213	3.7213	3.6733	3.6733	3.6733	3.7326	3.713	3.713	3.7904	3.7608	3.7608	3.7741	3.6607	3.6117	3.5968	3.5963	3.5702	3.5536	3.5536	3.5298	3.5479	3.3885	3.4013	3.3699
IV	570618	570619	YDR060W	0	+	12.9799	12.9799	13.0093	12.9495	12.9495	13.0196	13.0596	13.043	13.0729	13.0435	13.0435	13.0317	13.0317	13.0317	13.0317	13.0023	12.991	13.0338	12.9873	12.9873	12.9745	12.9333	12.9333	12.874	12.874	12.874	12.874	12.9034	12.8147	12.868	12.868	12.868	12.4547	12.3482	12.3241	12.3128	12.2668	12.2967	12.2548	12.1148	12.0546	12.0712	11.8986	11.7969
IX	422845	422846	YIR036C	0	-	3.0213	2.9919	2.8365	2.786	2.786	2.7679	2.7855	2.7129	2.6958	2.4622	2.4622	2.4323	2.4308	2.4708	2.4228	2.3929	2.4173	2.3126	2.2277	2.1918	2.1472	2.09	1.9538	1.9318	1.919	1.9683	1.4277	1.2856	1.3022	1.3208	1.3098	1.3146	1.3327	1.3194	1.3194	1.3018	1.0916	1.1129	0.9474	0.9657	0.859	0.9903	0.9589	0.9476
XVI	554336	554337	YPL002C	0	-	1.514	1.52	1.4667	1.48	1.4933	1.4933	1.5046	1.4865	1.4865	1.4571	1.4277	1.5262	1.5428	1.53375	1.53375	1.57375	1.59515	1.60565	1.45405	1.4564	1.4564	1.4858	1.4858	1.4692	1.3838	1.3891	1.4985	1.207	1.1311	1.1295	1.1893	1.2011	1.2903	1.3049	1.229	1.2697	1.2863	1.2383	1.328	1.376	1.4054	1.377	1.3122	1.3117
XII	687225	687226	YLR272C	0	-	0	0	0	0	0	0	0	0	0	0	0	0	0	0	0	0	0	0	0	0	0	0	0	0	0	0	0	0	0	0	0	0	0	0	0	0	0	0	0	0	0	0	0	0
XV	745346	745347	YOR213C	0	-	4.5147	4.4885	4.4571	4.4865	4.396	4.2957	4.2909	4.3208	4.3208	4.2914	4.268	4.2863	4.2564	4.1757	4.2533	4.3345	4.3774	4.348	4.3299	4.3085	4.2131	4.3951	4.4069	4.3488	4.4431	4.4896	4.4429	4.4429	4.413	4.413	4.413	4.413	4.413	4.4125	4.3826	4.4173	4.3975	4.2653	4.2073	4.1528	4.1053	4.0754	4.0754	4.0792
IV	1135423	1135424	YDR333C	0	-	-0.8175	-0.8341	-0.7625	-0.7336	-0.7052	-0.661251	-0.729	-0.7627	-0.7831	-0.7713	-0.7585	-0.7585	-0.7703	-0.8012	-0.7846	-0.7974	-0.7793	-0.8235	-0.835299	-0.8652	-0.7043	-0.699	-0.6326	-0.4665	-0.3805	-0.3608	-0.328	0.0758	0.0417	0.0583	0.058	0.0565	0.0261	-0.0041	0.0567	0.1124	0.1622	0.1162	-0.0769	-0.0253	-0.0253	0.13035	0.0465	0.0958
XII	175239	175240	YLR015W	0	+	-0.2401	-0.3221	-0.2789	-0.2671	-0.1834	-0.2229	-0.1467	-0.1718	-0.3539	-0.177	-0.2017	-0.3914	-0.4358	-0.4828	-0.56205	-0.49795	-0.48135	-0.5325	-0.3848	-0.3181	-0.3648	-0.3015	-0.323	-0.2504	-0.17795	-0.07235	-0.10225	-0.08565	0.06135	1.02985	1.01805	1.01175	1.04245	1.13165	1.02105	1.478	1.8638	2.1596	2.0867	2.1643	2.5614	2.5908	2.6315	2.6194
VII	687884	687885	YGR099W	0	+	0.7509	0.6487	0.6819	0.7631	0.7239	0.7156	0.6877	0.6877	0.6802	0.6802	0.6802	0.6911	0.6716	0.6829	0.6188	0.5803	0.4567	0.261	0.261	0.2562	0.1468	0.1468	0.0405	0.0425	0.0218	0.0218	0.0218	-0.0486	-0.0059	-0.0741	-0.0971	-0.1371	-0.155	0.004	0.0079	0.0175	-0.0403	-0.2914	-0.3031	-0.2913	-0.3207	-0.372	-0.3595	-0.6925
XIV	401048	401049	YNL119W	0	+	-3.32	-3.2906	-3.1684	-3.2091	-3.1567	-3.0792	-3.1023	-3.0975	-3.1103	-3.1103	-3.0809	-3.0809	-3.1417	-3.1059	-3.1059	-3.1059	-3.1059	-3.1177	-3.129	-3.1124	-3.0557	-3.12825	-3.0166	-2.9115	-2.9109	-2.8596	-2.8581	-2.9101	-2.9101	-2.8859	-2.956	-2.9096	-2.8802	-2.8395	-2.4637	-2.3778	-2.3052	-2.3677	-2.326	-2.3891	-2.4034	-2.2646	-2.306	-2.2233
IV	1320054	1320055	YDR425W	0	+	9.9739	9.9739	9.9739	9.9905	9.9179	9.9312	9.8527	9.8821	9.9115	9.9414	9.9856	9.9562	9.9562	9.9989	10.0876	10.1469	10.167	10.2334	10.2633	10.1618	10.1437	10.2329	10.3067	10.1876	10.0871	10.0758	10.0939	10.0398	10.036	10.036	10.0484	9.9504	9.9386	9.8974	9.7979	8.9143	9.3352	9.5553	9.699	10.5678	10.8339	11.3613	11.5171	11.9721
XI	185001	185002	YKL138C-A	0	-	35.41	37.402401	37.482101	37.570801	37.990601	38.1087	38.3092	38.378399	39.460499	40.476101	40.5653	40.890499	41.083401	41.260799	41.320099	41.437698	41.4925	41.462601	41.562599	41.592499	41.603802	41.858101	41.9179	42.504601	42.5345	42.530701	42.662601	42.662601	42.7033	42.7038	42.775398	42.793499	42.807098	42.752102	42.770199	42.770199	42.7883	42.853901	43.125301	43.113998	43.132099	43.143902	43.056198	43.056198
VIII	486608	486609	YHR191C	0	-	1.4701	1.4995	1.6704	1.9155	1.9748	1.9748	1.8775	1.9069	1.9187	1.9752	1.9827	2.0934	2.0459	2.1426	2.1132	2.2906	2.6809	4.3813	4.9095	4.9223	4.9522	5.2155	5.5895	5.7934	5.8831	6.0876	6.3475	6.5952	6.7579	6.9124	7.1164	7.236	7.2507	7.2507	7.2326	7.2919	7.6723	7.7022	7.8165	8.1441	8.1313	8.1479	8.516	8.9628
XII	164422	164423	YLR007W	0	+	-0.8502	-0.87195	-0.72305	-0.71445	-0.5275	-0.7782	-0.7797	-0.8146	-0.7659	-1.1251	-0.9946	-1.0492	-0.9539	-0.9951	-1.01	-0.9834	-0.9256	-0.8781	-0.8977	-0.8848	-0.6387	-0.7595	-0.7125	-0.7555	-0.8496	-0.9047	-0.9213	-0.8289	-0.8877	-0.9749	-1.0048	-1.0347	-1.0641	-1.0588	-0.9196	-0.9211	-0.8912	-0.8877	-0.8824	-0.8658	-0.8658	-0.8525	-0.8691	-0.9027
IV	1114026	1114027	YDR323C	0	-	-0.5805	-0.7081	-0.6719	-0.6661	-0.6514	-0.622	-0.556	-0.5597	-0.5725	-0.4733	-0.4559	-0.4858	-0.3853	-0.3687	-0.3687	-0.3981	-0.3533	-0.3352	-0.3547	-0.3055	-0.3221	-0.3629	-0.3712	-0.3252	-0.4067	-0.3915	-0.3465	-0.3646	-0.348	-0.2778	-0.2185	-0.1358	-0.2368	-0.2202	-0.2202	-0.2629	-0.2154	-0.1139	-0.2228	-0.3307	-0.3307	-0.3307	-0.3307	-0.3345
I	82757	82758	YAL033W	0	+	0.3698	0.4472	0.3213	0.3213	0.2572	0.2866	0.2605	0.3352	0.3596	0.3131	0.3003	0.3003	0.2704	0.3003	0.3003	0.3003	0.3003	0.3365	0.2851	0.3535	0.4259	0.348	0.3794	0.4322	0.4322	0.4503	0.4808	0.4808	0.4808	0.4808	0.4808	0.5642	0.5642	0.568	0.568	0.55135	0.56945	0.5545	0.4919	0.5179	0.4666	0.4666	0.4485	0.4485
XV	464756	464757	YOR073W	0	+	14.0899	14.0899	14.0605	13.9831	13.864	13.404	13.3741	13.404	13.2025	13.1133	13.1133	12.9098	12.8804	12.8505	12.7932	12.7756	12.3937	12.3819	12.3686	12.3754	12.3588	12.3475	12.0696	12.0284	11.9857	11.8858	11.7705	11.7577	11.673	11.5978	10.8731	10.6712	10.7603	10.6807	10.7571	10.6081	10.7443	10.7571	10.7894	10.7311	11.0318	10.7004	10.5984	10.0403
XI	548212	548213	YKR055W	0	+	-1.625	-1.6549	-1.6549	-1.597	-1.6075	-1.5203	-1.4841	-1.4841	-1.4527	-1.5289	-1.499	-1.5284	-1.4557	-1.3884	-1.4398	-1.3952	-1.3952	-1.4123	-1.4005	-1.3854	-1.3437	-1.3769	-1.4047	-1.2976	-1.3451	-1.4326	-1.4032	-1.4032	-1.4165	-1.424	-1.3561	-1.3101	-1.3101	-1.3101	-1.3272	-1.37	-1.3368	-1.3187	-1.3006	-1.3751	-1.439	-1.4209	-1.4209	-1.4375
IX	83327	83328	YIL142W	0	+	-1.6952	-1.15315	-0.8572	-0.8034	-0.8451	-0.8594	-0.881	-0.7665	-0.7612	-0.7114	-0.6986	-0.5513	-0.5513	-0.5513	-0.5721	-0.5175	-0.6014	-0.5961	-0.5086	-0.4968	-0.5855	-0.638	-0.638	-0.638	-0.6854	-0.6881	-0.6866	-0.7907	-0.9295	-0.8664	-0.8797	-0.9096	-0.9935	-0.9769	-0.9764	-0.9772	-0.8356	-0.7992	-0.8392	-0.8641	-0.9783	-0.9323	-0.9142	-0.9504
XIII	68323	68324	YML102W	0	+	1.9325	2.0335	2.1821	2.2301	2.2552	2.2552	2.28	2.1622	2.1622	2.1729	2.1349	2.0884	2.3384	2.3384	2.3781	2.3713	2.3713	2.3713	2.2602	2.2602	2.2901	2.3328	2.338	2.3653	2.3487	2.3321	2.2808	2.2509	2.2509	2.2509	2.2177	2.1302	2.097	2.0718	2.019	2.019	2.019	1.9559	1.9559	1.9559	1.974	1.9964	2.0311	2.0311
XIII	23658	23659	YML124C	0	-	-1.4045	-1.3422	-1.3475	-1.3475	-1.3294	-1.3309	-1.3316	-1.2953	-1.2555	-1.1746	-1.2226	-1.196	-1.1473	-1.2066	-1.1767	-1.0224	-1.0043	-1.0224	-0.9925	-0.9995	-0.9799	-0.8864	-0.8992	-0.8992	-0.9173	-1.0058	-1.1515	-1.1349	-1.1342	-1.1508	-1.1214	-1.1506	-1.133	-1.1036	-1.0843	-1.0677	-1.0511	-0.9732	-0.9491	-0.8845	-1.0175	-1.0356	-1.0211	-1.0339
II	124781	124782	YBL051C	0	-	-1.3086	-1.2834	-1.2615	-1.2796	-1.2859	-1.3313	-1.1748	-1.2128	-1.2475	-1.2807	-1.2973	-1.3421	-1.3587	-1.3587	-1.3587	-1.3848	-1.3848	-1.3486	-1.3951	-1.3657	-1.3657	-1.3823	-1.3823	-1.3876	-1.3509	-1.2617	-1.2979	-1.2904	-1.2472	-1.2653	-1.2188	-1.1889	-1.1889	-1.159	-1.1291	-1.0944	-1.1125	-1.1723	-1.1723	-1.1723	-1.0254	-1.0372	-0.9694	-0.9694
II	633383	633384	YBR204C	0	-	-0.2703	-0.2949	-0.1421	-0.1235	-0.0322	-0.0086	-0.0415	-0.0415	-0.0581	-0.0219	-0.0604	-0.0006	0.0047	-0.0081	0.0812	0.0933	0.238	0.2086	0.2018	0.1176	0.1176	0.006	0.0241	0.0241	0.009	-0.0242	-0.0742	-0.13695	-0.13625	-0.0238	-0.0525	0.0073	0.0073	-0.0264	-0.0661	-0.1127	-0.1426	-0.1371	-0.1738	-0.2326	-0.2487	-0.2022	-0.2022	-0.2369
VI	229437	229438	YFR038W	0	+	-2.6083	-2.5581	-2.5127	-2.4252	-2.3345	-1.7519	-1.6812	-1.6646	-1.5828	-1.6479	-1.5642	-1.663	-1.7877	-1.8588	-1.8583	-1.6218	-1.7361	-1.7067	-1.7259	-1.747	-1.9096	-1.8518	-1.8058	-1.8161	-1.8244	-2.0765	-2.0584	-2.1467	-2.354	-2.3721	-2.354	-2.3732	-2.4031	-2.5173	-2.514	-2.5917	-2.7633	-2.7965	-3.0444	-3.032	-3.0682	-3.0388	-3.0388	-3.075
XIV	229111	229112	YNL222W	0	+	0.401	0.2832	0.1521	0.1632	0.1813	0.3009	0.2175	0.2811	0.264	0.2821	0.2105	0.2864	0.3638	0.3213	0.33625	0.31365	0.4791	0.5171	0.5935	0.7981	0.7378	0.6808	0.7138	0.6877	0.6834	0.6585	0.6751	0.6751	0.7599	0.67935	0.61955	0.61875	0.67805	0.7213	1.0729	1.088	0.8933	0.968	0.9627	1.0499	1.0099	0.9691	0.9819	0.9819
VII	389740	389741	YGL061C	0	-	-0.5269	-0.4857	-0.4462	-0.1579	-0.1029	-0.0202	0.0862	0.1144	-0.0826	-0.0858	-0.1024	-0.0857	-0.1486	-0.1655	0.0541	0.0807	0.0906	0.0896	0.0667	0.126	0.0503	0.0679	0.0812	0.0347	0.056	0.1506	0.2034	0.2931	0.323	0.38	0.426	0.4378	0.5046	0.5432	0.3727	0.5869	0.6648	0.6739	0.5832	0.5253	0.6355	0.5953	0.6956	0.7303
XVI	709867	709868	YPR085C	0	-	1.2386	1.2504	1.2323	1.097	0.9975	0.9729	1.0573	1.0573	1.0279	1.091	1.0579	0.9817	1.0729	0.9935	1.0089	0.9855	1.0036	0.9908	0.8963	0.7922	0.838	0.8119	0.7574	0.8286	0.8643	0.81915	0.6242	0.6076	0.5895	0.6151	0.605	0.6163	0.6216	0.7337	0.7337	0.7503	0.7503	0.7337	0.7038	0.7076	0.7375	0.7541	0.7039	0.6906
XIV	707796	707797	YNR046W	0	+	-1.1881	-1.1881	-1.1914	-1.2442	-1.2324	-1.203	-1.1879	-1.3023	-1.6477	-1.6477	-1.6296	-1.6296	-1.613	-1.5783	-1.5967	-1.602	-1.6186	-1.6289	-1.70265	-1.6902	-1.703	-1.6351	-1.6414	-1.5939	-1.5891	-1.5378	-1.5031	-1.4503	-0.9962	-1.0428	-1.0427	-0.9914	-0.9923	-0.9923	-1.0255	-0.8235	-0.7863	-0.8029	-0.8029	-0.8029	-0.7848	-0.7486	-0.7368	-0.7434
VII	656718	656719	YGR089W	0	+	5.715	5.7082	5.9083	6.0029	6.0222	5.9828	6.1399	6.2007	6.1783	6.2913	6.3086	6.2381	6.2087	6.2087	6.2019	6.2275	6.1355	5.981	6.0639	6.1345	5.987	5.987	5.8441	5.719	5.6597	5.7911	5.8376	5.8313	5.7992	5.7992	5.7992	5.7874	5.7014	5.8841	5.8841	5.9135	5.8547	5.8344	5.857	5.8153	5.8744	5.8797	5.8908	5.919
XI	451463	451464	YKR007W	0	+	-0.28195	-0.22565	-0.35155	-0.31265	-0.28905	-0.30565	-0.32185	-0.26935	-0.02975	0.0534	0.0828	0.0662	0.0471	0.0883	0.0905	0.0591	0.0591	0.0047	0.0045	0.1221	0.0628	0.0628	0.0163	-0.0628	-0.1984	-0.1818	-0.1124	-0.2056	-0.202	-0.3344	-0.3045	-0.3058	-0.3646	-0.3827	-0.4526	-0.4476	-0.4396	-0.4396	-0.4562	-0.5027	-0.4728	-0.3892	-0.2297	-0.2356
X	71410	71411	YJL193W	0	+	2.0352	2.0224	2.0224	2.0817	2.1016	2.2919	2.2263	2.2562	2.2823	2.2491	2.2918	2.3046	2.2105	2.2274	2.2274	2.2754	2.3533	2.3847	2.439	2.439	2.3925	2.4669	2.4141	2.4141	2.3553	2.41065	2.4941	2.4642	2.4989	2.5074	2.524	2.4941	2.4775	2.4642	2.5048	2.5048	2.5347	2.4742	2.4742	2.4576	2.4094	2.4094	2.4526	2.4222
VII	843574	843575	YGR172C	0	-	-0.4765	-0.5251	-0.4525	-0.4525	-0.5	-0.5993	-0.6358	-0.6396	-0.6577	-0.686	-0.7207	-0.7222	-0.6463	-0.6624	-0.6443	-0.5524	-0.4406	-0.4373	-0.5003	-0.53515	-0.8987	-1.4212	-1.3185	-1.3633	-1.5507	-1.3583	-1.3797	-1.4191	-1.5282	-1.3943	-1.3875	-1.4157	-1.4012	-1.4404	-1.4751	-1.4339	-1.2689	-1.2566	-1.2898	-1.3368	-1.373	-1.4777	-1.4792	-1.5053
VII	377459	377460	YGL066W	0	+	5.1064	5.1396	5.0853	5.033	5.0217	5.0611	4.972	4.8787	4.9028	4.7976	4.8152	4.7009	4.571	4.4765	4.2199	4.197	4.1593	4.1583	4.1827	4.0456	4.0424	3.8613	3.7912	3.8073	3.7186	3.5431	3.2577	3.3286	3.2394	3.2775	3.2347	3.0694	3.046	3.013	2.9879	2.9851	2.8434	2.8891	2.8852	2.7547	2.6852	2.6769	2.7063	2.7651
VII	449926	449927	YGL025C	0	-	-1.4779	-1.5073	-1.526	-1.5147	-1.6361	-1.6741	-1.7078	-1.7709	-1.7709	-1.749	-1.7671	-1.7671	-1.7671	-1.7474	-1.6843	-1.6662	-1.6375	-1.6182	-1.6187	-1.6021	-1.6139	-1.7508	-1.8006	-1.784	-1.683	-1.587	-1.5847	-1.5504	-1.5199	-1.1991	-1.158	-1.1595	-0.3576	-0.349	-0.335701	-0.365601	-0.344	-0.3872	-0.3872	-0.3098	-0.6069	-0.5962	-0.5962	-0.5977
XI	418011	418012	YKL013C	0	-	-0.1406	-0.14965	-0.16805	-0.288	-0.3008	-0.474	-0.4929	-0.416	-0.3921	-0.3871	-0.4434	-0.523	-0.4456	-0.5	-0.6043	-0.6636	-0.6395	-0.6783	-0.8171	-0.8053	-0.8415	-0.8005	-1.0204	-0.9842	-0.9676	-0.9922	-1.1188	-1.1188	-1.3285	-1.3813	-1.3994	-1.4293	-1.3695	-1.3861	-1.3421	-1.2667	-1.2486	-1.2287	-1.2415	-1.2729	-1.3045	-1.2864	-1.2235	-1.1636
XII	121350	121351	YLL014W	0	+	-0.8177	-0.8481	-0.7396	-0.8075	-0.8754	-0.8905	-0.8259	-0.8259	-0.7888	-0.8614	-0.8282	-0.8282	-0.9733	-0.9733	-0.9347	-1.0369	-1.048	-1.048	-1.0015	-1.048	-1.048	-1.0661	-1.0661	-1.1282	-1.0848	-1.0833	-1.1014	-1.1494	-1.1393	-1.126	-1.1393	-1.0961	-1.0086	-1.1149	-1.1058	-1.0892	-1.102	-1.0424	-0.9911	-0.8967	-0.8914	-0.9806	-1.0105	-0.9821
IV	1277302	1277303	YDR404C	0	-	0.1925	0.2224	0.2224	0.341	0.4055	0.3708	0.3708	0.3836	0.4067	0.3554	0.3139	0.2268	0.2632	0.2632	0.2798	0.3092	0.3092	0.3258	0.3077	0.2916	0.2486	0.2865	0.2865	0.3046	0.3046	0.282701	0.282701	0.282701	0.2362	0.2792	0.2973	0.284	0.2873	0.2692	0.2398	0.210401	0.2142	0.219	0.2371	0.1944	0.1992	0.1879	0.217801	0.2088
VII	174318	174319	YGL175C	0	-	1.0129	0.9503	1.1348	1.1519	1.1685	1.2047	1.1816	1.1831	1.0597	1.1484	1.1356	1.119	1.0754	1.1646	1.2304	1.1806	1.1645	1.07	1.101	1.101	1.0844	1.1135	1.1841	1.2429	1.1607	1.1426	1.1004	1.1004	1.079	1.1876	1.1876	1.2469	1.2768	1.2659	1.2646	1.2945	1.3367	1.2209	1.2582	1.2855	1.292	1.3113	1.3894	1.4116
XIV	392910	392911	YNL124W	0	+	0.8485	0.8779	0.801	0.7563	0.7827	0.7993	0.8159	0.7367	0.7234	0.6472	0.6123	0.647	0.6432	0.8327	0.8294	0.8294	0.7169	0.6822	0.6641	0.6379	0.6741	0.6779	0.6618	0.6618	0.7174	0.5347	0.5641	0.6357	0.687	0.5982	0.6133	0.6945	0.6945	0.6435	0.7545	0.7885	0.7634	0.7468	0.8023	0.844	0.7539	0.8426	0.8607	0.8838
XIII	854789	854790	YMR292W	0	+	-2.4015	-2.3897	-2.4013	-2.3915	-2.3915	-2.3734	-2.3734	-2.3372	-2.3372	-2.4435	-2.498	-2.5236	-2.507	-2.4733	-2.2997	-2.2484	-2.2665	-2.2665	-2.2964	-2.3258	-2.3258	-2.3258	-2.2964	-2.3212	-2.3212	-2.2495	-2.1965	-2.1533	-1.8922	-1.7929	-1.7967	-1.7615	-1.7733	-1.853	-1.8731	-1.9078	-1.9576	-1.9244	-1.9543	-1.9842	-1.9329	-1.9238	-1.9034	-1.8418
II	749340	749341	YBR273C	0	-	0.4813	0.5098	0.5098	0.4442	0.4501	0.45865	0.3081	0.241	0.2244	0.3751	0.0513	-0.0015	0.0412	-0.0031	0.3205	0.3504	0.3195	0.319	0.5482	0.61005	0.56255	0.5417	0.5417	0.5417	0.5564	0.5545	0.6437	0.7255	0.8374	0.9095	0.9806	0.8979	0.8897	0.9367	0.9367	0.7882	0.7882	0.9261	0.9159	1.0355	1.0174	1.0285	1.0252	1.086
V	541700	541701	YER176W	0	+	3.9684	3.6602	3.6517	3.3726	3.3166	3.2867	3.2691	3.2691	3.2628	3.2447	3.2874	3.2173	3.2633	3.2884	2.7892	2.8186	2.8485	2.8485	2.8485	2.8191	2.8191	2.801	2.7545	2.7711	2.7349	2.7349	2.651	2.5862	2.3282	2.239	2.1503	2.0845	1.9551	1.8237	1.7659	1.7825	1.6938	1.776	1.7813	1.7813	1.708	1.754	1.7902	1.8249
XIV	408342	408343	YNL116W	0	+	3.9954	4.0248	4.0248	4.0248	4.0233	4.0542	4.0248	4.0547	3.9959	4.0253	4.0434	4.1326	4.1326	4.1326	4.1032	4.0866	4.1047	4.1394	4.1688	4.1633	4.198	4.1799	4.0862	4.1043	4.1043	4.1176	4.108	4.0279	4.0759	3.9925	4.0674	4.1154	4.2484	4.3125	4.3532	4.4575	4.5527	4.5547	4.5253	4.5072	4.4725	4.363	4.3464	4.3645
VII	1051691	1051692	YGR280C	0	-	3.6644	3.6026	3.5147	3.5147	3.4014	3.3228	3.3725	3.3431	3.4323	3.4451	3.4745	3.5632	3.6208	3.6673	3.6492	3.6487	3.6643	3.6035	3.5741	3.4005	3.3511	3.6107	3.3398	4.1194	4.2214	4.2033	4.5203	4.507	4.921	5.1765	5.2496	6.1889	6.0997	6.4841	6.4675	6.4675	6.6496	6.6315	6.5883	6.9087	6.9712	7.3142	7.4936	7.6112
II	23749	23750	YBL103C	0	-	4.499	4.6921	4.7582	4.6384	4.6124	4.8418	4.9119	5.2925	5.2807	5.44295	5.56915	5.5553	5.5628	5.5575	5.5987	5.8351	5.6808	5.6808	5.8678	5.8806	5.9085	5.8492	5.8492	5.8854	5.8314	5.8726	6.0235	5.9647	5.9642	6.0363	6.0363	6.126	6.0966	6.0486	6.1194	6.1194	6.0832	6.1831	6.2263	6.2984	6.3283	6.3534	6.3534	6.4132
XVI	696833	696834	YPR075C	0	-	3.8886	3.9185	3.9964	4.0077	4.019	4.3084	4.2951	4.3298	4.2743	4.1234	4.1264	3.8465	3.8204	3.683	3.2486	3.6481	3.4618	3.4965	3.5045	3.4942	3.4591	3.5205	3.4773	3.4498	3.4812	3.4682	3.4437	3.4741	3.4741	3.4741	3.3098	3.3556	3.6581	3.6694	3.6395	3.6395	3.6689	3.6092	3.5963	3.8128	3.8939	3.8787	3.8814	3.8123
XI	188717	188718	YKL135C	0	-	0.3724	0.3976	0.3552	0.3592	0.2107	0.240601	0.1938	0.3237	0.3237	0.3355	0.3435	0.3616	0.345	0.165501	0.165501	0.1489	0.0875	0.116899	0.1596	0.170899	0.1772	0.1772	-0.0223	0.0237	-0.2026	-0.1544	-0.1544	-0.101601	-0.1551	-0.1551	-0.1717	-0.201099	-0.1664	-0.478299	-0.5332	-0.5518	-0.5523	-0.5689	-0.5139	-0.5273	-0.5439	-0.530601	-0.501201	-0.4637
XIV	247157	247158	YNL213C	0	-	-1.8195	-1.818	-1.7992	-1.7912	-1.84365	-1.7925	-2.2808	-2.2311	-2.2754	-2.3059	-2.3263	-2.3434	-2.3444	-2.3459	-2.2971	-2.3878	-2.3285	-2.3818	-2.4572	-2.4753	-2.4572	-2.4946	-2.5421	-2.5255	-2.5421	-2.5346	-2.5346	-2.6666	-2.6712	-2.6598	-2.5498	-2.6325	-2.479	-2.4657	-2.4809	-2.656	-2.6892	-2.7058	-2.7435	-2.7405	-2.7586	-2.7767	-2.7767	-2.7933
XVI	704621	704622	YPR082C	0	-	0.1195	0.1391	0.1952	0.097	0.1931	0.1429	0.1892	0.0882	0.1229	0.1122	0.0989	0.1182	0.4067	0.3635	0.4869	0.5756	0.5628	0.5334	0.54245	0.58515	0.5787	0.5425	0.534	0.4561	0.4471	0.5384	0.4659	0.3141	0.4322	0.4194	0.4267	0.4513	0.5282	0.5381	0.5381	0.4248	0.4851	0.5818	0.7406	0.7994	1.031	1.2206	1.1874	1.2188
IX	310381	310382	YIL023C	0	-	-2.5685	-2.3013	-2.2803	-2.1074	-2.1195	-2.0863	-2.1162	-1.978	-1.9252	-2.0574	-2.0735	-2.0916	-2.0428	-1.9692	-1.982	-1.9451	-1.9566	-1.9732	-1.9315	-1.8006	-1.8006	-1.8042	-2.0052	-1.67	-1.7177	-1.7425	-1.6241	-1.6354	-1.3469	-1.3469	-1.3909	-1.1269	-1.106	-1.1477	-1.1177	-0.7814	-0.3346	-0.1076	-0.0923	-0.1429	0.3969	0.44585	0.49335	0.8272
II	741338	741339	YBR268W	0	+	-3.414	-3.414	-3.5113	-3.4487	-3.4937	-3.4937	-3.4937	-3.5269	-3.5548	-3.5548	-3.3903	-3.3722	-3.4143	-3.3887	-3.3887	-3.3887	-3.3759	-3.3279	-3.3573	-3.3226	-3.3701	-3.3369	-3.3331	-3.2786	-3.2786	-3.2439	-3.2107	-3.2054	-3.2182	-3.2458	-3.3003	-3.3003	-3.4061	-3.4194	-3.4028	-3.3909	-3.3049	-3.409	-3.4271	-3.4565	-3.559	-3.2363	-3.2662	-3.1817
VII	717342	717343	YGR112W	0	+	3.1367	3.1352	3.0342	2.9862	2.9945	2.9777	2.9614	2.8456	2.8241	2.8186	2.8659	2.8484	2.5869	2.5232	2.4404	2.3529	2.2268	2.246	2.1663	2.3197	2.4089	2.379	2.1643	1.9726	1.8706	1.8029	1.526	1.5372	1.5553	1.5553	1.5221	1.4773	1.5276	1.4929	1.6072	1.5846	1.5594	1.5433	1.6225	1.6519	1.4324	1.3681	1.4179	1.3847
IV	245873	245874	YDL120W	0	+	-1.1998	-1.1998	-1.1651	-1.1058	-1.1058	-1.1224	-1.1224	-1.1518	-1.1661	-1.1299	-1.1593	-1.1711	-1.1711	-1.1711	-0.9943	-1.0275	-1.0275	-1.0275	-1.0388	-1.0388	-1.0672	-1.0378	-1.0016	-1.0016	-0.9651	-1.0116	-1.0732	-1.0616	-1.0963	-1.093	-1.0797	-1.091	-0.8482	-0.7758	-0.8256	-0.7743	-0.7562	-0.9213	-0.9149	-1.0041	-1.0041	-1.0272	-1.0154	-0.9508
VII	67586	67587	YGL228W	0	+	3.7187	3.5728	3.5434	3.3997	3.3399	3.2246	3.1876	3.0363	2.8091	2.4902	2.5681	2.4321	2.4844	2.501	2.3781	2.4456	2.2803	2.5197	1.9796	1.8747	2.0124	2.0691	2.6827	2.798	2.9279	3.1714	3.3623	3.265	3.2554	3.3388	3.1543	3.1543	3.1885	3.386	3.4194	3.3324	3.6907	3.8241	3.777	3.9288	4.3761	4.8508	4.892	4.9807
VII	347210	347211	YGL086W	0	+	0.5339	0.5158	0.4962	0.4962	0.5726	0.5892	0.5764	0.593	0.6458	0.6511	0.6906	0.7419	0.7947	0.7766	0.8364	0.853	0.9123	0.9234	0.9234	0.9234	0.8053	0.7759	0.7925	0.7578	0.7258	0.7439	0.7439	0.7321	0.7899	0.7899	0.7198	0.761	0.8052	0.8052	0.7886	0.7293	0.7426	0.7892	0.8239	0.8467	0.8414	0.8713	0.9045	0.9638
IV	272414	272415	YDL105W	0	+	-0.1872	-0.1706	-0.216599	-0.1771	-0.1643	-0.1884	-0.205	-0.1688	-0.1854	-0.1854	-0.1854	-0.1854	-0.1555	-0.1917	-0.1917	-0.1917	-0.1736	-0.1736	-0.190201	-0.190201	-0.190201	-0.1736	-0.2068	-0.2068	-0.193999	-0.1774	-0.1774	-0.1608	-0.1789	-0.1901	-0.172	-0.1539	0.2652	0.223499	0.255199	0.1798	0.1964	0.1836	0.2098	0.112599	0.113501	0.102201	0.2177	0.3566
II	679207	679208	YBR229C	0	-	0.1325	0.1619	0.18	0.18	0.1619	0.1325	0.1325	0.1257	0.1672	0.1971	0.1677	0.1858	0.2499	0.2499	0.2499	0.3984	0.463	0.463	0.417	0.4831	0.4585	0.4718	0.4718	0.4718	0.413	0.413	0.3836	0.3708	0.3414	0.2868	0.3034	0.2735	0.1554	0.0886	0.1052	0.0773	0.0854	0.1533	0.1717	0.2011	0.2368	0.2828	0.2929	0.2683
XIII	99397	99398	YML085C	0	-	3.4278	3.5126	3.6832	3.7039	3.6858	3.6141	3.3304	3.3304	3.256	3.1585	3.1856	3.169	3.1253	3.1419	3.1125	3.1605	3.1188	3.1188	3.07	3.2709	2.8762	2.9068	2.9799	2.7947	2.8166	2.7638	2.7344	2.7861	2.7909	2.7909	2.8411	2.8411	2.8283	2.7921	2.7227	2.6928	2.6596	2.6302	2.6136	2.7033	2.5347	2.4935	2.4885	2.3948
XIII	629041	629042	YMR185W	0	+	0.2354	0.2354	0.2342	0.2674	0.284	0.284	0.2556	0.2262	0.2262	0.2262	0.2262	0.2428	0.2134	0.2134	0.1953	0.1953	0.2466	0.2494	0.3022	0.2723	0.2904	0.3032	0.3331	0.3246	0.3246	0.3545	0.2994	0.3293	0.3255	0.69	0.7307	0.7307	0.9558	0.9739	1.134	1.134	1.228	1.3356	1.3949	1.7911	2.8333	3.5024	3.6878	3.7471
XV	247140	247141	YOL044W	0	+	-0.3768	-0.3999	-0.3351	-0.3351	-0.3768	-0.318	-0.298	-0.3311	-0.2959	-0.2298	-0.09	0.0221	0.0174	0.034	0.04515	0.059	0.0756	0.0922	0.0922	0.0756	0.0756	0.0457	0.0623	0.23635	0.37665	0.399	0.7867	0.8145	0.6954	0.6873	0.7176	0.701	0.7736	0.8168	0.6641	0.5455	0.4909	0.4728	0.4419	0.3345	0.3473	0.3948	0.3767	0.4119
XIII	17080	17081	YML127W	0	+	-0.9825	-0.918099	-0.8706	-0.8706	-0.887199	-0.887199	-0.87335	-0.96135	-0.89025	-0.90035	-0.97485	-1.0335	-0.9724	-0.9724	-1.0285	-1.101	-1.1176	-1.1689	-1.1888	-1.1589	-1.1408	-1.1943	-1.2189	-1.1842	-1.1842	-1.0838	-1.0378	-1.0084	-0.979	-0.87095	-0.8474	-0.903399	-0.8868	-0.8621	-0.8621	-0.8621	-0.885401	-0.914801	-0.944201	-0.8763	-0.9591	-0.94575	-0.97785	-1.074
IV	345042	345043	YDL059C	0	-	1.2055	1.1708	1.3201	1.2821	1.2886	1.149	1.141	1.1342	1.1063	1.1842	1.2136	1.0501	1.0825	1.1418	1.1252	1.2775	1.2363	1.325	1.325	1.3069	1.2621	1.2488	1.2488	1.2307	1.2345	1.2345	1.2051	1.2825	1.2659	1.3134	1.2081	1.1948	1.2001	1.2605	1.2786	1.2967	1.3261	1.2866	1.3394	1.3298	1.3773	1.3474	1.2876	1.3698
VII	91485	91486	YGL212W	0	+	0.2381	0.1788	0.1494	0.1549	0.0448	-0.046	-0.1229	-0.0653	-0.1316	-0.0622	-0.0521	-0.034	-0.0506	-0.0212	0.0268	-0.0197	-0.1021	-0.1134	-0.0787	0.05345	0.05945	0.1117	0.0014	0.1835	0.1737	0.093	0.1272	0.0151	0.0317	0.0611	0.0611	-0.3198	-0.4401	-0.5275	-0.5884	-0.5334	-0.4377	-0.4772	-0.4772	-0.4292	-0.4126	-0.4425	-0.4724	-0.4968
V	90265	90266	YEL031W	0	+	1.9146	1.9312	1.9606	1.9606	1.9606	1.9307	1.9008	1.784	1.7403	1.7584	1.7584	1.7242	1.7536	1.7717	1.869	1.869	1.8622	1.8937	1.8505	1.8449	1.8582	1.871	1.8544	1.785	1.7669	1.7141	1.4958	1.4958	1.5091	1.5874	1.6462	1.5735	1.6433	1.6433	1.6802	1.5719	1.5719	1.5538	1.595	1.5801	1.5635	1.5798	1.6333	1.6398
X	559437	559438	YJR066W	0	+	-1.5005	-1.5005	-1.5907	-1.455	-1.4239	-1.4073	-1.4239	-1.4367	-1.4832	-1.5838	-1.5823	-1.5241	-1.5041	-1.5155	-1.4935	-1.4988	-1.6798	-1.675	-1.675	-1.7215	-1.7215	-1.7215	-1.7278	-1.7152	-1.7494	-1.6626	-1.6626	-1.6161	-1.6641	-1.6727	-1.8899	-1.953	-1.9379	-1.9585	-1.9713	-1.9381	-1.9562	-1.9268	-1.8755	-1.8921	-1.7842	-1.8322	-1.8322	-1.9283
IV	98108	98109	YDL203C	0	-	7.3377	7.3724	7.4033	7.3852	7.4018	7.3724	7.3724	7.3709	7.3709	7.3528	7.3277	7.3277	7.3277	7.3277	7.3277	7.3405	7.3609	7.3609	7.3559	7.3891	7.3592	7.4354	7.4354	7.4639	7.5464	7.517	7.517	7.5052	7.4758	7.4834	7.4909	7.4728	7.5027	7.4861	7.4856	7.4803	7.3913	7.3385	7.3272	7.2948	7.2654	7.2109	7.2293	7.264
X	469560	469561	YJR021C	0	-	3.555	3.5831	3.5831	3.6193	3.641	3.5768	3.564	3.5944	3.6072	3.6419	3.5997	3.6377	3.8573	3.8279	3.8166	3.6676	3.6925	3.6566	3.5237	3.5215	3.4268	3.3894	3.371	3.2584	2.8105	2.7967	2.4554	2.5499	2.5499	2.5893	2.132	2.0604	2.1709	2.3954	2.3687	2.3719	2.2747	2.2037	2.1404	1.4625	1.3361	1.3708	1.3167	1.1458
II	724226	724227	YBR254C	0	-	-2.5225	-2.5705	-2.5343	-2.607	-2.5338	-2.8413	-2.8872	-2.9148	-2.808	-2.7096	-2.566	-2.5346	-2.5212	-2.724	-2.7071	-2.8619	-2.8712	-2.7972	-2.5658	-2.4445	-2.3498	-2.5814	-2.3852	-2.3719	-2.3568	-2.3467	-2.2014	-2.1528	-2.1113	-1.9886	-1.972	-1.9284	-1.8756	-1.8315	-2.0602	-2.073	-2.0911	-2.124	-2.01	-1.9103	-2.0404	-2.2038	-2.2634	-2.2667
XVI	241494	241495	YPL164C	0	-	-0.3524	-0.3705	-0.3592	-0.3758	-0.3588	-0.4501	-0.4981	-0.4981	-0.52	-0.4612	-0.4612	-0.4612	-0.4019	-0.3518	-0.3684	-0.3684	-0.3978	-0.3812	-0.3812	-0.4272	-0.3877	-0.4171	-0.4337	-0.2515	-0.185	-0.2669	-0.2669	-0.2669	-0.285	-0.2466	-0.2466	-0.2466	-0.1986	-0.1767	-0.1111	-0.1292	-0.1292	-0.1511	-0.1708	-0.1542	-0.0419	0.0124	-0.0175	0.0081
XII	696903	696904	YLR276C	0	-	-1.2917	-1.346	-1.3593	-1.3274	-1.8627	-1.8803	-1.9165	-1.9618	-1.9324	-1.9324	-1.95	-2.0227	-2.0408	-2.0168	-1.9376	-1.9456	-1.9456	-1.9883	-2.0149	-1.9573	-1.9178	-1.9887	-1.9329	-2.0226	-2.0359	-2.0834	-2.0113	-2.0113	-2.0128	-1.9898	-1.9898	-2.3859	-2.3203	-2.2572	-2.262	-2.2027	-2.226	-2.3024	-2.2858	-2.2858	-2.3401	-2.3763	-2.3464	-2.3645
II	186467	186468	YBL018C	0	-	-0.7119	-0.6938	-0.6346	-0.6992	-0.660701	-0.6735	-0.6109	-0.6109	-0.6109	-0.6222	-0.587501	-0.5747	-0.3927	-0.3595	-0.3889	-0.3723	-0.4316	-0.4562	-0.4562	-0.4557	-0.4557	-0.5037	-0.3045	-0.2751	-0.305	-0.288401	-0.2537	-0.2276	-0.2276	-0.2341	-0.2687	-0.2981	-0.3295	-0.3167	-0.3167	-0.3315	-0.3291	-0.2697	-0.325199	-0.337	-0.3573	-0.3594	-0.3224	-0.3257
IV	789473	789474	YDR167W	0	+	-0.0136	0.0211	0.0573	0.1443	-0.0332	-0.0332	-0.0038	-0.0438	0.0502	0.0198	0.0653	0.0899	0.1017	0.0472	0.1362	0.186	0.2429	0.261	0.3323	0.3972	0.3256	0.3437	0.3399	0.3399	0.3266	0.3832	0.43875	0.48125	0.51265	0.5745	0.6356	0.6736	0.62725	0.4803	0.5263	0.5027	0.5517	0.5897	0.6302	0.5805	0.5441	0.5622	0.6052	0.6923
II	633637	633638	YBR205W	0	+	1.3257	1.3334	1.2266	1.294	0.7415	0.6215	0.5996	0.6033	0.7284	0.5555	0.561399	0.653399	0.7165	0.814401	0.9084	0.8571	1.121	1.0125	0.982599	0.9607	1.1239	1.1186	1.1865	1.1144	1.085	1.1202	1.1036	1.0742	1.0742	1.0043	1.2114	1.2104	1.2564	1.2731	1.2565	1.2059	1.0402	0.9674	0.974401	0.974401	0.9563	0.973599	0.9902	1.0528
IV	174571	174572	YDL157C	0	-	4.7081	4.7508	4.9162	4.8521	4.8237	4.8695	4.7943	4.8519	4.9085	4.9022	4.8889	4.8889	4.9002	4.9761	4.9879	4.9879	5.0199	4.949	4.9603	4.9422	4.9422	5.0757	4.9988	5.0327	5.0866	5.1298	5.124	5.124	4.9127	4.9127	4.9127	4.9474	4.9972	4.9972	5.1318	5.0602	5.0896	5.0384	5.0069	4.939	4.9337	4.9797	4.9204	4.8344
VII	500157	500158	YGR003W	0	+	-0.2819	-0.2819	-0.2857	-0.2206	-0.2324	-0.2867	-0.2861	-0.2333	-0.2879	-0.3401	-0.2888	-0.3006	-0.3187	-0.2707	-0.2724	-0.2141	-0.2616	-0.188	-0.091	-0.091	-0.0978	-0.0664	-0.0483	0.0191	-0.0915	-0.0284	-0.045	-0.0915	0.0964	0.1145	0.17	0.1092	-0.0012	0.0177	-0.2501	-0.2448	-0.2463	-0.1218	-0.1203	-0.1535	-0.1829	-0.2161	-0.2166	-0.2749
XIII	43554	43555	YML114C	0	-	-3.1563	-3.1563	-3.2438	-3.231	-3.231	-3.2066	-3.059	-3.0235	-3.0054	-3.0898	-3.2046	-3.1998	-3.1817	-3.2164	-3.2624	-3.2624	-3.2624	-3.2624	-3.2624	-3.1742	-3.2004	-3.1296	-3.1115	-3.1296	-3.1824	-3.2412	-3.2513	-3.238	-3.2081	-3.2081	-3.2081	-3.2247	-3.2727	-3.3021	-3.333	-3.339	-3.4624	-3.5051	-3.4591	-3.3912	-3.1782	-3.143	-3.1383	-3.04105
X	407582	407583	YJL014W	0	+	-0.3331	-0.3399	-0.1919	-0.2138	-0.3214	-0.2355	-0.2468	-0.24	-0.2101	-0.2101	-0.3885	-0.3923	-0.4089	-0.5493	-0.5493	-0.5921	-0.6993	-0.7528	-0.7543	-0.781899	-0.781899	-0.7472	-0.8009	-1.0996	-1.0702	-1.0883	-1.1252	-1.1626	-1.28	-1.28	-1.3521	-1.3435	-1.3435	-1.3141	-1.4853	-1.5921	-1.7071	-1.7071	-1.6905	-1.6905	-1.6905	-1.67225	-1.7053	-1.7101
XII	266904	266905	YLR065C	0	-	0.5634	0.5853	0.5853	0.5672	0.6547	0.6547	0.6298	0.6298	0.64585	0.51125	0.4044	0.3921	0.4386	0.4899	0.6026	0.5845	0.5551	0.6557	0.7251	0.743	0.6507	0.6507	0.5354	0.6257	0.73735	0.5849	0.5668	0.5212	0.4669	0.3943	0.2034	0.2034	0.2598	0.2299	0.2133	0.1488	0.1312	0.1312	0.1312	0.1199	0.1476	0.1476	0.1295	0.1129
IV	739993	739994	YDR141C	0	-	-0.1118	-0.2095	-0.1352	0.0158	0.0275	-0.0982	0.1303	0.1303	0.0971	0.1089	0.1442	0.2848	0.2292	0.3179	0.2651	0.1325	0.1681	0.1633	0.0823	0.0461	0.1054	0.0873	0.0936	0.0936	0.0936	0.0456	0.0071	0.0008	0.042	0.0307	0.0538	0.0144	0.0262	0.0096	0.0096	0.039	0.039	0.039	0.039	0.039	0.1005	-0.0844	-0.1053	-0.138
VIII	315985	315986	YHR101C	0	-	-1.4693	-1.5382	-1.6773	-1.7755	-1.8087	-1.7295	-1.7004	-1.5012	-1.386	-1.3561	-1.3561	-1.4085	-1.59985	-1.57275	-1.5343	-1.5044	-1.3899	-1.4125	-1.4125	-1.4125	-1.38475	-1.41795	-1.51	-1.4676	-1.4661	-1.3955	-1.3713	-1.3494	-1.363	-1.479	-1.5084	-1.4496	-1.4451	-1.4089	-1.4089	-1.3908	-1.3908	-1.386	-1.4581	-1.4747	-1.5126	-1.5126	-1.6686	-1.6648
XVI	892336	892337	YPR178W	0	+	4.2057	4.2057	4.1522	4.0833	4.0014	3.9951	4.0132	3.9951	4.0456	4.0398	4.1012	4.0831	4.1178	4.1717	4.1423	4.2069	4.1456	4.2187	4.2556	4.2138	4.0981	4.0933	4.0021	4.0172	4.0222	4.0883	4.1471	4.1765	4.1155	4.1155	4.1273	4.2163	4.2703	4.2087	4.2087	4.2109	4.2626	4.2958	4.2201	4.2201	4.202	4.202	4.2613	4.2613
VIII	333101	333102	YHR111W	0	+	47.196602	46.8969	46.7542	46.058899	45.857899	45.799099	45.6227	44.688499	44.370201	44.082298	44.0546	43.2075	38.189301	36.195202	35.928398	35.825401	28.615801	28.116301	27.6765	24.151199	23.962	23.8738	22.947399	22.426001	22.159201	21.863701	21.7285	21.552799	20.9764	20.473101	18.979601	11.0001	8.485	8.0418	7.3712	7.122	3.8572	3.6338	3.6338	3.6167	3.5692	3.5692	3.5752	2.7302
XVI	888702	888703	YPR174C	0	-	2.16805	2.4745	2.4795	2.37645	2.4584	2.5941	2.61815	2.5809	2.6467	2.8293	2.8411	2.7996	2.8494	2.8441	2.8687	3.084	3.0241	2.9889	3.0024	3.1183	3.0718	3.1193	3.1094	2.9741	2.9623	2.9608	2.9709	3.1589	3.1589	3.1785	3.3173	3.2926	3.2554	3.2687	3.2222	3.1303	3.0652	3.0139	2.9925	2.9696	2.9653	3.0482	3.1271	3.1105
XVI	493535	493536	YPL030W	0	+	1.6963	1.691	1.6615	1.6253	1.6776	1.5751	1.5932	1.5766	1.6291	1.3427	1.3724	1.4134	1.3883	1.3733	1.3836	1.3788	1.3607	1.3132	0.8795	0.927	0.897099	0.8745	0.8383	0.793449	0.7785	0.5621	0.3102	0.3519	0.4278	0.4305	0.4604	0.4423	0.391	0.4397	0.4216	0.4216	0.3804	0.4103	0.4216	0.4578	0.4872	0.4706	0.5038	0.6026
X	402442	402443	YJL020C	0	-	2.3617	2.398	2.35	2.4093	2.3129	2.61225	2.5428	2.5428	2.283	1.9833	1.9876	2.0796	2.1208	2.1502	1.8684	1.9609	1.7772	1.7174	1.7174	1.7174	1.8553	1.8576	1.8875	1.8387	1.9765	2.1715	2.163	2.1565	2.408	2.4133	2.4178	2.4761	2.4173	2.0734	2.1945	2.3108	2.2146	2.2558	2.3583	2.5522	4.0993	4.1591	4.2051	4.5301
XIII	455847	455848	YMR094W	0	+	-1.4788	-1.4489	-1.4655	-1.4655	-1.4542	-1.4708	-1.5975	-1.5975	-1.6189	-1.6003	-1.6169	-1.6259	-1.684	-1.6408	-1.6408	-1.7034	-1.7328	-1.6898	-1.6187	-1.6006	-1.6124	-1.629	-1.7165	-1.7597	-1.819	-1.7012	-1.7636	-1.8228	-1.8047	-1.7929	-1.7613	-1.7945	-1.8699	-1.8154	-1.8565	-2.0431	-2.0595	-2.0269	-2.1215	-2.5127	-2.5376	-2.4572	-2.3389	-2.3389
XII	332115	332116	YLR095C	0	-	-1.5375	-1.546	-1.5679	-1.5267	-1.5154	-1.5154	-1.5154	-1.4807	-1.4807	-1.4855	-1.5021	-1.532	-1.532	-1.532	-1.6448	-1.6569	-1.6569	-1.6152	-1.5692	-1.5692	-1.5692	-1.5692	-1.5873	-1.4537	-1.465	-1.3519	-1.2926	-1.267	-1.3208	-1.3439	-1.3439	-1.3472	-1.4487	-1.4487	-1.4487	-1.4125	-1.3383	-1.3084	-1.3107	-1.3288	-1.3587	-1.3421	-1.096	-1.0432
XI	416903	416904	YKL014C	0	-	11.8289	11.6402	11.6289	11.7256	9.0471	8.6724	8.9357	9.1975	9.3691	9.3565	9.4591	9.4591	9.3935	9.3603	9.3598	9.3251	9.3085	9.3085	9.2952	9.2967	9.3901	9.3539	9.3373	9.3154	9.2272	9.2272	9.2272	9.1144	9.1144	9.0845	9.028	9.0868	9.0408	9.0707	8.9986	8.9986	8.9692	8.9755	8.9788	8.6193	8.6809	8.6975	8.6034	8.5438
I	61332	61333	YAL042W	0	+	-1.3419	-1.2831	-1.2089	-1.1822	-1.0787	-1.0371	-1.0193	-1.0359	-1.0359	-1.0919	-1.0454	-1.0337	-1.0171	-0.9824	-1.1242	-1.1305	-1.1172	-1.309	-1.2447	-1.2304	-1.1955	-1.1779	-1.2425	-1.0822	-1.0822	-1.0641	-1.0412	-0.96	-1.0113	-1.0641	-1.0973	-1.1765	-1.1305	-1.1765	-1.2059	-1.2097	-1.269	-1.2871	-1.3283	-1.3283	-1.3283	-1.3395	-1.297	-1.2751
II	71125	71126	YBL082C	0	-	-0.6387	-0.6206	-0.6138	-0.6442	-0.7596	-0.6528	-0.6528	-0.6935	-0.7181	-0.6962	-0.9477	-0.9477	-0.9839	-1.3815	-1.3767	-1.3933	-1.3933	-1.3752	-1.4232	-1.4051	-1.4051	-1.4051	-1.3342	-1.3774	-1.3774	-1.3824	-1.3643	-1.3073	-1.3201	-1.3334	-1.3927	-1.3766	-1.36	-1.4203	-1.4203	-1.3509	-1.4007	-1.3265	-1.2491	-1.1669	-1.1201	-1.1975	-1.2221	-1.204
XIV	699425	699426	YNR039C	0	-	5.1369	5.2052	5.2425	5.2543	5.2543	5.2922	5.219	5.1048	5.194	5.2255	5.2882	5.3624	5.3971	5.4152	5.4569	5.4602	5.4549	5.4549	5.4896	5.4499	5.4627	5.5269	5.5088	5.5088	5.4608	5.4608	5.4849	5.4849	5.4683	5.4384	5.4384	5.4512	5.4806	5.4987	5.4693	5.4693	5.4512	5.4545	5.3829	5.4226	5.4226	5.3879	5.358	5.3826
XVI	792707	792708	YPR129W	0	+	0.7672	0.740499	0.699	0.7171	0.8211	0.8329	0.8329	0.8329	0.8329	0.867599	0.897	0.897	0.897	0.902499	0.8859	0.8859	0.8859	0.881101	0.835199	0.839	0.8556	0.8556	0.8096	0.834701	0.7689	0.7438	0.7438	0.7436	0.7617	0.6674	0.6682	0.574699	0.5709	0.524899	0.4656	0.4277	0.3936	0.3936	0.3132	0.2744	0.2732	0.307899	0.172601	0.171101
IV	1436923	1436924	YDR494W	0	+	13.6159	13.5865	13.6752	13.6963	13.6963	13.6664	13.6365	13.6433	13.5493	13.5626	13.5626	13.592	13.592	13.6219	13.6219	13.6219	13.6369	13.472	13.5632	13.6092	13.6092	13.5419	13.5633	13.5761	13.5894	13.5831	13.6383	13.6466	13.5986	13.6069	13.6069	13.5007	13.5605	13.4854	13.502	13.4683	13.4683	13.4389	13.4075	13.3588	13.2711	13.253	13.253	13.3176
XVI	887823	887824	YPR173C	0	-	0.6487	0.6487	0.6188	0.3854	0.3555	0.3773	0.3773	0.3773	0.3773	0.3773	0.3939	0.3939	0.4414	0.4414	0.4879	0.4879	0.5178	0.5065	0.5065	0.5065	0.5342	0.6101	0.9199	1.3875	1.4292	1.4885	1.693	2.6221	2.6221	2.7706	2.7412	2.801	2.9186	2.9186	3.37605	3.40595	3.46475	3.74265	4.47725	10.6017	10.5718	12.3518	13.5897	13.751
XII	751766	751767	YLR309C	0	-	-1.7473	-1.7228	-1.9614	-1.9486	-1.93365	-2.0112	-1.9031	-1.8737	-1.9916	-2.0652	-2.1112	-2.10365	-2.16295	-2.32665	-2.391	-2.3616	-2.3847	-2.3232	-2.404	-2.3761	-2.2863	-2.228	-2.1986	-2.2232	-2.2248	-2.2941	-2.314	-2.4918	-2.4624	-2.4624	-2.4393	-2.5348	-2.5823	-2.5529	-2.4285	-2.3998	-2.4692	-2.4671	-2.4254	-2.4073	-2.4073	-2.4126	-2.4126	-2.4051
VIII	439335	439336	YHR167W	0	+	-1.0349	-0.9655	-0.919	-0.9788	-0.8604	-0.7862	-0.7995	-0.7817	-0.7518	-0.5859	-0.5693	-0.6221	-0.6324	-0.9147	-0.9147	-0.8981	-0.9124	-0.9845	-0.9577	-0.6099	-0.6526	-0.6227	-0.5895	-0.6473	-0.6692	-0.6547	-0.641	-0.7406	-0.6881	-0.6748	-0.7681	-0.8641	-0.889	-0.9189	-0.9237	-0.9239	-0.8583	-0.8897	-0.8769	-0.9308	-0.9147	-0.9343	-0.9391	-0.9557
V	229471	229472	YER039C	0	-	-0.8225	-0.7974	-0.7856	-0.8256	-0.8603	-0.8656	-0.9237	-0.9237	-0.9069	-0.9906	-1.0072	-0.9912	-1.003	-0.9565	-0.977	-0.9722	-1.0021	-1.0205	-1.0205	-1.067	-1.0778	-1.1701	-1.4216	-1.4402	-1.4882	-1.472	-1.2661	-1.2789	-1.3216	-1.281	-1.281	-1.2549	-1.2849	-1.2849	-1.2422	-1.2169	-1.20725	-1.20725	-1.1846	-1.2258	-1.2555	-1.4661	-1.4329	-1.402
XIV	400535	400536	YNL121C	0	-	0.149	0.1053	0.1053	0.0373	0.0079	-0.0803	-0.0803	-0.0803	-0.0803	-0.0931	-0.0931	-0.0926	-0.0846	-0.0539	-0.0041	0.0125	0.0125	0.0306	-0.0053	-0.0038	0.0309	-0.1618	-0.1384	-0.1683	-0.1384	-0.1256	-0.1128	-0.1128	-0.0585	-0.1045	-0.0864	-0.0459	0.0006	0.0846	0.0914	0.0914	0.0454	0.0454	0.0919	0.1395	0.2012	0.1545	0.28	0.272
XV	502746	502747	YOR094W	0	+	0.8604	0.9197	0.9292	0.902	0.8415	0.9239	0.9091	0.7905	0.9427	0.7902	0.8865	0.8865	0.8865	0.8945	0.9244	0.9063	0.901	0.8044	0.7365	0.6852	0.658	0.477	0.4471	0.5026	0.494	0.4412	0.4199	0.3724	0.4204	0.467	0.467	0.4615	0.4615	0.4135	0.367	0.3205	0.249	0.2505	0.2045	0.2575	0.2409	0.2708	0.2708	0.2557
VIII	138732	138733	YHR017W	0	+	1.5116	1.5943	1.6958	1.6659	1.7109	1.9865	2.1592	2.1449	2.1025	2.3014	2.378	2.4116	2.3486	2.4614	2.4437	2.6442	2.6985	2.6749	2.635	2.59	2.5616	2.6342	2.6754	2.4295	2.2971	2.1573	2.0218	1.9083	1.8474	1.8096	2.099	1.9389	2.0436	2.0021	1.9336	2.3473	2.3425	2.1858	2.2618	2.2549	2.3064	2.4829	2.2796	2.48
IX	156066	156067	YIL110W	0	+	0.4023	0.4616	0.4621	0.4621	0.4621	0.4621	0.4621	0.5872	0.6178	0.6472	0.7492	0.7723	0.8615	0.9422	0.9422	0.9422	0.8359	0.9721	1.1271	1.1271	1.1897	1.3515	1.4093	1.443	1.4451	1.4356	1.4655	1.5082	1.7531	1.7531	1.931	1.9865	1.9752	1.9207	1.8916	1.9248	2.0022	2.1042	2.1042	2.1356	2.159	2.2661	2.4819	2.4819
XV	210282	210283	YOL063C	0	-	-1.0349	-1.0017	-0.9361	-0.9051	-0.8709	-0.8905	-0.8905	-0.9124	-1.0726	-1.1534	-1.2407	-1.3561	-1.2918	-1.3132	-1.3384	-1.428	-1.3135	-1.3197	-1.3363	-1.2503	-1.2503	-1.3207	-1.3571	-1.4852	-1.4462	-1.5076	-1.2923	-1.3106	-1.2561	-1.3644	-1.3553	-1.4178	-1.4489	-1.4356	-1.3497	-1.4851	-1.4065	-1.2831	-1.1543	-1.197	-1.37815	-0.59085	-0.4825	-0.4777
XIII	841699	841700	YMR285C	0	-	1.9288	1.9873	1.9227	2.0687	2.0239	1.9806	2.0059	2.0021	2.0551	2.0855	2.0812	1.9967	1.9967	2.0266	2.1698	2.1793	2.2004	2.0935	2.143	2.0725	2.2115	2.2115	2.0953	2.1383	2.1185	2.0486	2.1411	2.263	2.2728	2.2545	2.3073	2.3073	2.2646	2.2518	2.303	2.2896	2.3127	2.3122	2.3481	2.3013	2.2416	2.0621	2.1081	2.1247
XIV	552277	552278	YNL041C	0	-	5.0032	4.9914	5.0213	5.0806	5.1987	5.2801	5.3778	5.4409	5.4771	5.5894	5.9067	5.9366	5.8999	6.1398	6.1825	6.0109	6.1491	6.3313	6.3019	7.0771	7.1511	7.2639	8.6118	8.5824	8.6731	8.9183	9.1709	9.8351	9.8917	10.0249	10.8847	10.8372	10.8852	10.8965	11.4478	11.4649	11.6247	11.7789	12.0476	12.2446	12.47	12.47	12.5117	12.9145
VIII	277991	277992	YHR086W	0	+	3.27465	3.22115	3.23775	3.2688	3.2987	3.2778	3.3296	3.3906	3.3607	3.4017	3.4085	3.336	3.07215	3.21145	3.0737	3.0272	3.0272	3.0272	2.9742	2.8898	2.8785	2.4176	2.3046	2.2201	2.2035	2.359	2.3122	2.3121	2.3544	2.4016	2.5155	2.5001	2.5521	2.433	2.3968	2.0586	2.15515	2.1974	2.0199	1.6188	1.1904	1.2406	0.9551	1.0099
VI	184526	184527	YFR019W	0	+	-4.2569	-3.9186	-3.6732	-3.6551	-3.5672	-3.5672	-3.5192	-3.391	-3.4669	-3.4488	-3.4149	-2.7638	-2.7451	-2.8211	-2.6672	-2.3863	-2.1602	-2.17145	-2.2472	-2.2489	-2.228	-2.4941	-4.0969	-3.9573	-3.9681	-4.2495	-4.2762	-4.3186	-4.2473	-4.0906	-3.9231	-3.9696	-3.9364	-4.3615	-4.2721	-3.8766	-3.5078	-3.5842	-3.3323	-3.1898	-3.1923	-3.0135	-3.0805	-3.0688
X	302845	302846	YJL074C	0	-	5.3445	5.3312	5.3958	5.4524	5.423	5.4064	5.3174	5.0325	4.9419	4.9612	4.9612	5.0058	5.1519	5.0828	4.9641	4.9641	4.9641	5	4.92425	4.8986	4.93	4.8787	4.8787	4.8787	4.9669	5.1277	5.1277	5.1277	5.1277	4.9303	4.9175	4.8891	4.9466	4.9632	4.881	4.8345	4.8179	4.8393	4.724	4.5387	4.4955	4.4362	4.4661	4.5121
IX	344085	344086	YIL006W	0	+	2.7742	2.7096	2.741	2.7244	2.7176	2.889	2.9161	2.9198	2.881	2.7231	2.635	2.6495	2.6452	2.6512	2.54	2.4769	2.3491	2.3635	2.3524	2.2217	2.2511	2.3487	2.0794	1.8596	1.8552	1.8783	1.8004	1.8687	1.8649	1.8587	1.8288	1.7941	1.8343	1.8345	1.8179	1.8179	1.7443	1.7922	1.8235	1.8775	1.8033	1.9091	1.8925	1.9224
XIV	122878	122879	YNL273W	0	+	15.3037	15.3203	15.3284	15.3151	15.3151	15.2018	15.1724	15.1377	15.1857	15.1857	15.2337	15.2375	15.2081	15.2134	15.269	15.2278	15.2082	15.1901	15.175	15.1584	15.175	15.0868	15.0687	15.0152	15.0152	14.9368	14.8818	14.822	14.6798	14.6428	14.6727	14.584	14.5674	14.5973	14.5262	14.469	14.4509	14.4446	14.4232	14.4237	14.4664	14.3953	14.4247	14.4066
VII	1043064	1043065	YGR274C	0	-	2.4962	2.551	2.5671	2.5377	2.5591	2.5606	2.5387	2.4921	2.346	2.3573	2.3867	2.4659	2.4637	2.3745	2.3745	2.4881	2.5163	2.4982	2.8252	2.782	2.7654	2.6762	2.6777	2.7567	2.7173	2.7173	2.8065	2.813	2.8723	2.962	2.9635	2.9635	2.9635	2.9801	2.9801	2.9748	2.7889	2.6136	2.652	2.5921	2.6591	2.6832	2.7061	2.6762
XIII	687257	687258	YMR209C	0	-	0.2687	0.282	0.2227	0.2227	0.2046	0.2231	0.2412	0.2412	0.2492	0.1247	0.1782	0.2066	0.3825	0.4011	0.442	0.4797	0.4679	0.3734	0.4513	0.5053	0.4759	0.4925	0.5141	0.5488	0.5488	0.5457	0.5404	0.5105	0.4517	0.5158	0.5158	0.3563	0.3797	0.3435	0.3651	0.2084	0.2084	0.2051	0.2312	0.1714	0.2008	0.2008	0.2008	0.2008
IV	326470	326471	YDL073W	0	+	-1.423	-1.3044	-1.357	-1.3581	-1.4061	-1.4247	-1.4428	-1.4556	-1.3761	-1.3695	-1.3994	-1.416	-1.4507	-1.5267	-1.5599	-1.5765	-1.4701	-1.5248	-1.5059	-1.4697	-1.4697	-1.511	-1.5296	-1.5462	-1.4409	-1.4409	-1.3667	-1.3634	-1.3257	-1.339	-1.3694	-1.4041	-1.4041	-1.4207	-1.4368	-1.395	-1.3784	-1.3223	-1.3597	-1.3896	-1.3896	-1.4361	-1.3768	-1.3768
IV	428957	428958	YDL013W	0	+	-1.1822	-1.1822	-1.2056	-1.1468	-1.1654	-1.1521	-1.0923	-1.1104	-1.2054	-1.1451	-1.2227	-1.1933	-1.1752	-1.1458	-1.1322	-1.0992	-1.1271	-1.0517	-1.1392	-0.9337	-0.9789	-0.9623	-0.9804	-0.7973	-0.7674	-0.8421	-0.7961	-0.7961	-0.7893	-0.7305	-0.7438	-0.7272	-0.71815	-0.6668	-0.6585	-0.7128	-0.6947	-0.7128	-0.7128	-0.6942	-0.7571	-0.7737	-0.8212	-1.0775
XIV	456461	456462	YNL090W	0	+	-3.6673	-3.6673	-3.6673	-3.6811	-3.8199	-3.8071	-3.6428	-3.698	-3.8267	-3.8647	-3.9356	-3.8715	-3.8001	-3.7858	-3.7727	-3.7006	-3.6692	-3.6991	-3.6991	-3.7169	-3.7435	-3.6572	-3.6406	-3.6627	-3.4622	-3.4622	-3.5296	-3.3738	-3.4022	-3.343	-3.3881	-3.3036	-3.3036	-3.2817	-3.07	-3.0041	-3.0075	-2.9755	-2.9408	-2.9242	-2.8438	-2.8604	-2.8305	-2.7745
XIII	874842	874843	YMR304W	0	+	-5.5633	-5.5584	-5.5033	-5.4686	-5.4686	-5.3515	-5.3648	-5.3648	-5.1366	-5.0887	-5.0887	-5.1294	-5.06	-5.0418	-4.6061	-4.5701	-4.5701	-4.6041	-4.6389	-4.6324	-4.5609	-4.5518	-4.5812	-4.6159	-4.6159	-4.5812	-4.6239	-4.6662	-4.6235	-4.5861	-4.6467	-4.6452	-4.6334	-4.6035	-4.6035	-4.7023	-4.7654	-4.7835	-4.8149	-4.8031	-4.8031	-4.7684	-4.8289	-4.8304
XVI	359393	359394	YPL103C	0	-	10.7383	10.7682	10.7682	10.7617	10.775	10.7584	10.7285	10.7451	10.7617	10.7617	10.6484	10.6366	10.6366	10.5344	10.5344	10.4693	10.4052	10.3609	10.331	10.3491	10.3891	10.3695	10.4587	10.4753	10.4753	10.4753	10.5495	10.5676	10.6156	10.6621	10.7571	10.7405	10.7405	10.7287	10.7154	10.7634	10.7302	10.7468	10.7003	10.8878	10.9338	10.9471	10.9589	11.0016
VII	173071	173072	YGL176C	0	-	6.336	6.6129	6.3212	6.2704	6.8066	6.8871	6.8537	6.8073	6.8532	7.316	7.2396	7.0989	6.9688	6.8741	6.896	6.8661	6.9077	6.9562	6.9366	6.9477	6.9489	7.0285	6.9991	6.9863	6.9418	7.5033	7.5023	7.6385	7.9159	7.9103	7.9728	8.0248	8.0253	7.9371	7.9205	7.9552	7.8532	7.8627	8.0162	8.937	9.0566	9.1026	9.1437	9.212
X	262498	262499	YJL091C	0	-	0.237	0.2189	0.2189	0.2119	0.2001	0.2182	0.2363	0.23	0.2001	0.2001	0.103	0.0849	0.103	0.0736	0.057	0.0736	0.0917	0.1664	0.1483	0.1649	0.1408	0.081	-0.0195	0.0205	-0.0687	-0.1034	-0.0554	-0.0569	-0.027	-0.0157	-0.0157	-0.0157	0.0009	0.0009	0.08	0.08	0.0981	0.1067	0.1419	0.1105	0.2704	0.2704	0.2704	0.3238
VII	91218	91219	YGL213C	0	-	17.6318	16.365801	16.295401	15.7812	15.6385	15.6053	14.672	14.6549	14.3916	13.9109	12.2167	12.2847	12.2473	12.0566	11.9231	7.1992	5.2823	5.075	4.4395	4.2505	4.0384	2.3638	1.6631	1.6083	1.322	1.2932	1.2505	1.2462	1.2006	0.983	0.9744	0.7282	0.8837	0.8671	0.535	0.4576	0.4489	0.4489	0.4489	0.4194	0.343	0.3596	0.3587	0.3373
V	562755	562756	YER186C	0	-	14.3839	14.6352	14.1069	13.8999	13.7145	14.5107	13.6321	13.7062	13.7557	13.6389	13.4653	13.0649	12.2795	12.0333	12.0167	12.1154	12.2317	12.2611	12.4679	12.4679	12.3968	12.4662	12.5655	12.421	12.7197	12.6604	12.6822	13.946	13.9631	13.8766	14.1646	14.2927	14.2927	14.3083	14.6299	14.5706	14.6274	14.9432	14.9251	14.8373	15.1905	15.2498	15.1018	15.1003
X	567659	567660	YJR068W	0	+	-1.14	-1.0872	-1.0273	-0.9671	-0.8744	-0.653399	-0.653399	-0.6154	-0.6154	-0.6154	-0.351	-0.2824	-0.2296	-0.2381	-0.2381	0.2678	0.342	0.3714	0.2838	0.317	0.4339	0.404	0.3259	0.362101	0.4039	0.374001	0.4034	0.3627	0.2849	0.332	0.4177	0.429	0.429	0.4295	0.4145	0.460999	0.415299	0.5588	0.5721	0.5208	0.61	0.647099	0.6307	0.5776
X	414789	414790	YJL011C	0	-	112.622002	112.651001	112.629997	112.744003	112.727997	112.727997	112.815002	112.904999	112.904999	112.904999	112.934998	112.908997	112.920998	112.949997	112.980003	112.980003	112.983002	112.998001	112.998001	112.998001	112.961998	112.973999	112.973999	112.957001	112.936996	112.862	112.844002	112.844002	112.809998	112.809998	112.839996	112.972	112.943001	112.972	112.972	112.987999	112.977997	112.977997	113.008003	113.008003	113.008003	113.097	113.125999	113.174004
IV	156356	156357	YDL170W	0	+	4.0059	3.9081	3.8995	3.8393	3.9018	3.93655	3.9282	4.0149	4.0903	4.0903	4.1006	4.0707	4.1205	4.1039	4.1127	4.2465	4.614	4.6318	4.6152	4.5692	4.685	4.7511	4.7051	4.7393	4.7393	4.7858	4.8157	4.8836	4.8836	4.8836	4.8542	4.8542	4.8542	4.8771	4.8771	4.8472	4.8472	4.9075	4.9342	4.9651	4.9448	4.9516	4.9682	5.0761
XVI	265015	265016	YPL152W	0	+	2.9163	2.9691	2.9179	2.8106	2.8433	2.784	2.7134	2.6007	2.587	2.318	2.1461	2.1461	2.1461	2.1627	2.1959	2.214	2.1398	2.1185	2.0785	2.1117	2.0268	2.0167	1.864	1.9062	1.8978	2.1025	2.0974	2.2051	2.1944	2.1811	2.2322	2.0136	2.0055	2.0372	1.9897	1.8601	1.8553	1.9419	2.0248	2.0482	2.1898	2.2491	2.3823	2.4644
XII	523619	523620	YLR186W	0	+	0.5698	0.4239	0.3711	0.406	0.4301	0.4301	0.46	0.486	0.5333	0.5039	0.5584	0.5285	0.5466	0.5813	0.6952	0.6296	0.6115	0.6115	0.6115	0.6115	0.6296	0.6839	0.7337	0.6925	0.838	0.8493	0.7965	0.8493	0.8199	0.8199	0.8199	0.8199	0.8018	0.8772	0.9478	0.8914	0.8914	0.8914	0.8582	0.8582	0.8748	0.8748	0.8748	0.8567
XV	586341	586342	YOR138C	0	-	-0.8196	-0.7998	-0.8164	-0.8609	-0.9605	-0.9605	-0.9771	-0.9137	-0.9431	-0.9137	-0.9398	-1.0109	-1.0109	-1.0275	-0.8356	-0.966	-0.966	-0.966	-1.0889	-1.1274	-1.1274	-1.1274	-1.098	-1.146	-1.1279	-1.0319	-0.9957	-1.0555	-0.9974	-0.9808	-1.0107	-0.9215	-0.9185	-0.9185	-0.9185	-1.0329	-1.1883	-1.1883	-1.183	-1.1242	-1.134	-1.1458	-1.1832	-1.1379
XIV	308602	308603	YNL175C	0	-	7.0868	6.8711	6.8711	6.8417	6.8644	6.8644	6.9232	6.8264	6.8664	6.8516	6.7979	6.7979	6.7685	6.787	6.7604	6.7185	6.7414	6.6223	6.5743	6.2794	6.2687	6.2028	6.1679	6.9486	6.9544	6.9843	7.0448	7.3222	7.3762	7.2983	7.2998	7.257	7.257	7.3409	7.2932	7.3942	7.6613	7.8112	7.9784	8.1626	8.139	8.2096	8.9812	9.1804
VIII	117842	117843	YHR006W	0	+	0	0	0	0	0	0	0	0	0	0	0	0	0	0	0	0	0	0	0	0	0	0	0	0	0	0	0	0	0	0	0	0	0	0	0	0	0	0	0	0	0	0	0	0
XIII	872635	872636	YMR302C	0	-	-1.2107	-1.1627	-1.0826	-1.1259	-0.9945	-0.9694	-0.992801	-1.0067	-0.9439	-0.956	-1.0108	-0.951699	-0.922299	-0.8773	-0.8956	-1.0441	-0.955	-0.8426	-0.778601	-0.8032	-0.8697	-0.51	-0.2706	-0.2197	-0.186501	-0.25735	-0.2944	-0.3387	-0.396799	-0.054501	-0.1948	-0.1227	-0.185999	-0.2739	-0.2377	-0.219601	-0.3545	-0.249701	-0.2698	-0.297999	-0.3611	-0.3098	-0.3696	-0.3822
III	22111	22112	YCL061C	0	-	2.4979	2.4964	2.3665	2.319	2.2502	2.2075	1.9847	1.8184	1.8782	1.39085	1.46495	1.4388	1.389	1.389	1.3837	1.3255	1.1194	1.0515	1.0004	0.3777	-0.284101	0.0248	0.0079	0.0625	-0.9117	-1.083	-1.4441	-1.5091	-1.6566	-1.6855	-1.6813	-1.8196	-1.7997	-1.851	-1.865	-1.8988	-1.8091	-2.0135	-2.022	-2.0733	-2.0668	-1.9776	-1.9829	-2.1835
XV	479168	479169	YOR081C	0	-	15.1149	15.0855	15.0624	15.0624	14.9764	14.9159	14.9325	14.8978	14.8453	14.7993	14.7043	14.1335	14.1335	14.1335	14.1041	14.0272	13.9679	13.8787	13.7883	13.7833	13.7059	13.5456	13.4858	13.4541	13.2404	13.2404	13.2404	12.9326	12.8856	12.8962	12.808	12.6922	12.4443	12.4775	12.4828	12.3919	12.3289	12.245	12.2684	11.6026	11.2579	11.1019	10.9891	10.8293
XI	579222	579223	YKR074W	0	+	36.306301	36.365601	36.435699	36.495499	36.650501	36.802299	36.802299	36.861099	36.890999	37.069901	37.117401	37.117401	37.1875	37.200802	37.288898	37.912399	38.000599	38.000599	38.0797	38.265099	38.514099	38.543999	39.103199	39.138901	39.239899	39.223301	39.257999	39.287899	39.6731	39.6731	39.761799	40.080399	40.131599	40.131599	40.067699	40.0639	39.999298	40.028702	40.058102	40.028198	39.968899	39.968899	39.968899	39.939499
VII	1016726	1016727	YGR261C	0	-	123.098	122.950996	122.833	122.899002	122.867996	122.848999	122.649002	122.589996	122.580002	122.519997	122.407997	122.378998	122.361	121.963997	121.872002	121.828003	121.68	121.444	121.324997	121.265999	120.983002	120.959	120.963997	120.392998	119.996002	119.882004	119.603996	119.325996	118.708	118.666	118.627998	116.582001	116.366997	116.349998	116.400002	116.370003	116.339996	116.337997	116.231003	114.487999	113.893997	113.834999	113.697998	113.475998
IV	685635	685636	YDR117C	0	-	0.1658	0.2105	0.2105	0.3043	0.2766	0.3656	0.6348	0.7271	0.7731	1.0844	1.0654	1.0141	1.118	1.0572	1.3628	1.4562	1.4517	1.4517	1.4698	1.4399	1.4596	1.5488	1.6696	1.6467	1.6429	1.6429	1.6429	1.6445	1.5856	1.6606	1.7486	1.7619	1.7619	1.8249	1.7869	1.7869	1.7699	1.7928	1.7928	1.8222	1.8953	1.8276	1.7486	1.7614
III	205384	205385	YCR042C	0	-	2.2105	2.1672	1.292	1.1954	1.3215	1.422	1.3511	1.232	0.9883	0.922	0.9655	0.5432	0.7017	0.8013	0.7967	0.7866	0.7866	0.7818	0.8172	0.8878	0.8516	0.9275	0.8558	0.4077	0.4024	0.4142	0.6269	0.7128	0.73385	0.7293	0.7886	0.7845	0.9107	0.8808	0.8808	1.0496	1.0677	1.1104	1.1586	1.4266	1.4266	1.3904	1.3798	1.2784
XVI	460000	460001	YPL051W	0	+	7.617	7.569	7.5112	7.607	7.5766	7.6364	7.6209	7.5729	7.5056	7.5041	7.1054	7.0215	6.9917	6.9114	6.6809	6.6043	6.5663	4.79325	4.2555	4.2389	4.2522	4.2389	4.2148	4.1919	4.1027	4.0434	3.92685	3.6216	3.6055	3.4549	2.6144	2.4554	2.472	2.1912	2.0238	1.7716	1.7166	1.6274	1.4958	1.1955	1.1885	1.3302	1.3719	1.3606
XI	30708	30709	YKL215C	0	-	77.4617	77.414703	77.5215	77.816498	77.816002	77.781303	77.781303	77.733299	77.762703	77.676598	77.706001	77.706001	77.677803	77.619499	77.5009	77.5009	77.174896	77.107002	77.084099	77.074997	77.104401	77.129997	77.058601	77.013901	76.9133	76.895203	76.895203	76.895203	76.546097	76.679298	76.698097	76.721001	76.3657	76.368896	76.2631	76.208603	75.994301	75.6315	75.571701	75.500603	75.4328	75.401398	75.524696	74.853104
XII	627159	627160	YLR246W	0	+	-0.0224	-0.0689	0.0289	0.079	0.0778	0.1724	0.1591	0.1425	0.16495	0.1607	0.1041	0.134	0.0827	0.0118	0.0412	0.0412	-0.0917	-0.103	-0.1543	-0.1729	-0.1221	-0.231	-0.2209	-0.1976	-0.1549	-0.1202	-0.1202	-0.1154	-0.1335	-0.2037	-0.2742	-0.268199	-0.2714	-0.306099	-0.4267	-0.479	-0.4971	-0.5099	-0.6247	-0.6218	-0.6329	-0.6177	-0.6674	-0.7322
IV	1222721	1222722	YDR373W	0	+	-1.8651	-1.8651	-1.8701	-1.8633	-1.7826	-1.8135	-1.7773	-1.6662	-1.6662	-1.6662	-1.7293	-1.67	-1.6165	-1.6165	-1.6346	-1.6698	-1.658	-1.6746	-1.6399	-1.6399	-1.5683	-1.5615	-1.5909	-1.5796	-1.5962	-1.6789	-1.6789	-1.6623	-1.6917	-1.6193	-1.6012	-1.6012	-1.5873	-1.5986	-1.6446	-1.6574	-1.6656	-1.6538	-1.6553	-1.6734	-1.7262	-1.7262	-1.7262	-1.7262
XIV	668081	668082	YNR020C	0	-	0.9564	0.927	0.9436	0.8128	0.8796	0.8408	0.8772	0.8646	0.9234	0.9068	0.8736	0.8736	0.8442	0.8442	0.8442	0.8143	0.8143	0.7645	0.7624	0.779	0.7971	0.8061	0.8179	0.8179	0.8179	0.8345	0.8164	0.8164	0.8164	0.8164	0.8757	0.7889	0.7889	0.8007	0.8007	0.8482	0.9304	0.9304	0.947	0.9256	0.8547	0.7868	0.8649	0.883
XI	333979	333980	YKL057C	0	-	1.5428	1.5508	1.5578	1.5789	1.5789	1.6442	1.6972	1.7105	1.7399	1.7399	1.7384	1.7331	1.7293	1.5075	1.5188	1.5188	1.5243	1.5243	1.465	1.4612	1.4627	1.4396	1.4049	1.3589	1.3589	1.3883	1.3584	1.3584	1.3584	1.3765	1.3765	1.3722	1.3445	1.2857	1.2857	1.2563	1.4019	1.3426	1.3474	1.318	1.3346	1.3105	1.3105	1.2758
VI	207442	207443	YFR027W	0	+	3.4931	3.3939	3.3246	3.2219	3.3311	3.4447	3.7479	3.7896	3.7896	3.7474	3.7175	4.098	4.1412	4.1412	4.1525	4.1872	4.1284	4.1583	4.1455	4.1867	4.2028	4.191	4.191	4.2797	4.2373	4.3378	4.3693	4.3693	4.458	4.3854	4.4613	4.4082	4.5551	4.5551	4.5883	4.5883	4.5285	4.4938	4.5237	4.4991	4.5428	4.5971	4.6677	4.7861
VII	942216	942217	YGR223C	0	-	-1.4556	-1.4556	-1.4817	-1.4636	-1.4096	-1.3818	-1.4112	-1.4293	-1.3924	-1.2959	-1.2498	-1.2498	-1.2385	-1.2291	-1.297	-1.3151	-1.2985	-1.2691	-1.1982	-1.2052	-1.2512	-1.1818	-1.1984	-1.216	-1.1979	-1.1798	-1.1279	-1.2151	-1.1064	-1.183	-1.183	-1.1413	-1.1413	-1.2107	-1.2406	-1.2406	-1.2406	-1.2587	-1.2881	-1.27	-1.224	-1.224	-1.2534	-1.3426
XII	502397	502398	YLR173W	0	+	15.9739	12.6015	11.438	11.3429	11.268	10.5021	10.2933	9.6415	9.5695	9.5685	9.6831	9.0792	8.7741	8.5837	7.8839	8.2218	7.076	7.0745	7.0953	5.0268	4.9489	4.9782	5.1523	5.0663	5.0321	5.1459	5.1386	5.0617	4.8836	4.7641	4.8967	4.8276	4.7688	4.7869	4.8188	4.8188	4.96	4.8746	4.9211	4.9766	4.7302	4.7895	4.7435	4.79
XI	176499	176500	YKL144C	0	-	-0.7667	-0.9015	-0.9593	-0.9593	-0.9183	-0.9123	-0.991	-1.0871	-1.0271	-1.0814	-1.16185	-1.07305	-1.28375	-1.60515	-1.7692	-1.7393	-1.7788	-1.7374	-1.7261	-1.8157	-1.7949	-1.8146	-1.8027	-1.6454	-1.7216	-1.7317	-1.815	-1.8017	-1.8892	-1.9139	-1.8906	-1.9822	-2.0647	-2.0534	-2.0037	-2.0278	-2.0924	-2.1105	-2.1286	-2.1037	-2.1399	-2.1781	-2.114	-2.1258
XIII	706867	706868	YMR218C	0	-	-0.0991	0.04	0.0015	-0.0759	-0.1418	-0.2255	-0.3441	-0.3441	-0.241	-0.2116	-0.2297	-0.3603	-0.4073	-0.4239	-0.6975	-0.7045	-0.9379	-0.9128	-0.8766	-0.8457	-0.7698	-0.7698	-0.7736	-0.7799	-0.8279	-0.8279	-0.884	-0.8679	-0.8455	-0.9779	-0.9779	-0.9812	-0.972	-0.9544	-0.9843	-0.9522	-0.9688	-0.9869	-1.0533	-1.0533	-1.0518	-1.0646	-1.1174	-1.1126
XV	569588	569589	YOR129C	0	-	5.4522	5.2304	5.1455	5.2216	5.2425	5.1285	4.9252	4.9938	4.9324	4.9909	4.3701	4.133	4.2409	4.2756	4.2404	4.03	3.896	3.8656	3.8791	3.9924	4.1532	4.072	4.0542	4.0829	4.0819	4.0786	4.3464	4.3053	4.2279	4.1946	4.0436	4.0436	4.0275	4.0986	4.0986	3.9212	3.888	3.8158	3.7404	3.7404	3.9114	3.9182	3.8589	3.8589
IV	78434	78435	YDL212W	0	+	-0.5354	-0.5316	-0.5316	-0.515	-0.5022	-0.4143	-0.4271	-0.4452	-0.5905	-0.6252	-0.6086	-0.6267	-0.5472	-0.5472	-0.4997	-0.4992	-0.4992	-0.5686	-0.6267	-0.5691	-0.4423	-0.4364	-0.3672	-0.5275	-0.6741	-0.704	-0.75	-0.6836	-0.6539	-0.6328	-0.6441	-0.7097	-0.6702	-0.6904	-0.6723	-0.6376	-0.6376	-0.6316	-0.7078	-0.7015	-0.7694	-0.866	-0.7487	-0.8475
VII	216286	216287	YGL153W	0	+	1.1263	1.4057	1.4175	1.3976	1.5049	1.5049	1.5569	1.5503	1.6096	1.6395	1.7569	1.881	1.9436	1.9436	1.8901	1.9942	2.0354	2.1399	2.1105	2.1648	2.1467	2.2781	2.108	2.1032	2.1562	2.1813	2.1785	2.1536	2.1355	2.1174	2.0928	2.2107	2.2273	2.2321	2.1559	2.1725	2.1725	2.1725	2.1441	2.1607	2.0891	2.1291	2.1535	2.1716
III	95738	95739	YCL016C	0	-	-2.585	-2.6076	-2.591	-2.505	-2.505	-2.4558	-2.4377	-2.4377	-2.4922	-2.5339	-2.5158	-2.3664	-2.3664	-2.3664	-2.3664	-2.3664	-2.3418	-2.3237	-2.2694	-2.2166	-2.3347	-2.3498	-2.384	-2.4406	-2.4406	-2.4587	-2.4753	-2.4155	-2.4454	-2.3926	-2.3401	-2.3582	-2.3582	-2.4404	-2.4831	-2.4665	-2.5011	-2.531	-2.531	-2.5144	-2.54	-2.3883	-2.3881	-2.3715
IX	300028	300029	YIL030C	0	-	0.697	0.697	0.7264	0.8156	0.8319	0.8522	0.7712	0.7033	0.7033	0.6656	0.6372	0.6206	0.6206	0.5548	0.5367	0.5201	0.55	0.5847	0.6028	0.6028	0.6209	0.5847	0.6159	0.6159	0.5978	0.5149	0.5021	0.479	0.5135	0.5135	0.4969	0.4969	0.4765	0.5589	0.5589	0.5755	0.529	0.4601	0.4797	0.4797	0.4797	0.4267	0.478	0.478
XVI	677196	677197	YPR062W	0	+	10.3505	10.503	10.4731	10.4304	10.4304	10.4178	10.2232	10.3514	10.3647	10.4898	10.6137	10.7591	10.8521	10.8702	10.9432	10.8855	10.8609	10.8898	10.8898	10.9192	10.9358	11.0493	10.9702	11.0411	11.0037	10.9663	10.955	10.955	10.9256	11.0655	11.1365	11.082	11.0523	11.0523	11.0523	11.0603	11.1069	11.077	11.0476	11.0476	11.1207	11.1388	11.1569	11.1735
VII	73392	73393	YGL226W	0	+	2.2273	2.1146	2.2558	2.4309	2.4427	2.4095	2.4095	2.4997	2.5771	2.5952	2.5952	2.6251	2.6251	2.7475	2.8545	2.8384	2.8203	2.7841	2.7841	2.7969	2.934	2.9735	2.9895	2.9895	2.9302	2.9948	3.0114	2.9628	3.0012	3.0231	3.1036	2.8561	2.8957	2.9273	2.756	2.772	2.8607	2.8667	2.6806	2.4915	2.5209	2.4927	2.4995	2.5658
XVI	143168	143169	YPL217C	0	-	16.2637	16.460699	16.567499	17.2386	18.308399	18.567101	19.183201	21.0926	22.055	23.0667	23.652	24.6798	24.9112	25.370899	26.5851	26.9002	26.930099	26.989401	27.372801	27.6516	27.681	27.635	27.676701	27.7061	27.7061	27.785299	27.940599	27.940599	27.919201	28.0634	28.046801	28.1189	28.170601	28.134399	28.164301	28.216801	28.239901	28.223301	28.253201	28.253201	28.271299	28.330601	28.317301	28.317301
XII	892833	892834	YLR384C	0	-	12.1356	12.1308	12.1308	12.1896	12.2313	12.0988	12.1282	12.141	12.141	12.1116	12.1116	12.1443	12.1576	12.2164	12.2277	12.2565	12.2924	12.3223	12.3896	12.3949	12.3949	12.3356	12.3816	12.3356	12.4366	12.4484	12.4484	12.5371	12.5851	12.5851	12.6145	12.6251	12.6507	12.6213	12.5919	12.5326	12.5326	12.5326	12.5507	12.5389	12.5095	12.5608	12.5789	12.5789
VIII	374374	374375	YHR135C	0	-	0.1973	0.1973	0.1973	0.1973	0.2287	0.2719	0.2387	0.2814	0.2814	0.2947	0.2851	0.3733	0.4032	0.4032	0.4032	0.4032	0.4929	0.4929	0.5223	0.5404	0.5404	0.5404	0.5404	0.6002	0.7213	0.7512	0.8399	0.8399	1.0012	1.0567	1.1155	1.0989	1.1321	1.114	1.114	1.1439	1.1439	1.1439	1.1552	1.22945	1.27165	1.5494	1.8571	1.8636
XV	654227	654228	YOR172W	0	+	-1.1696	-1.2813	-1.3507	-1.3703	-1.3718	-1.3718	-1.3723	-1.4156	-1.3809	-1.3975	-1.5113	-1.7199	-1.7199	-1.745	-1.7465	-1.7181	-1.7314	-1.7314	-1.7133	-1.7824	-1.7648	-1.7648	-1.8294	-1.7727	-1.8079	-1.8496	-1.8368	-1.8431	-1.8597	-1.8597	-1.8801	-1.9213	-1.9213	-1.9394	-1.9394	-1.9394	-1.9379	-1.908	-1.8558	-1.8558	-1.8264	-1.7495	-1.7676	-1.7842
X	305859	305860	YJL072C	0	-	-0.0429	-0.0248	0.1677	0.0845	0.1139	0.067599	0.095	0.2055	0.4412	0.5276	0.491501	0.6959	0.7014	1.0128	1.0261	1.0261	1.0261	1.056	1.0688	0.934999	0.9516	0.9516	0.933499	0.8875	0.841001	0.8591	0.8591	0.842501	1.0001	1.0333	1.0348	1.0466	1.0466	1.0813	1.0567	1.0733	1.0902	1.0935	1.0395	1.0069	1.0318	1.0424	1.0831	1.2797
XV	733454	733455	YOR207C	0	-	0.515	0.5535	0.5792	0.5792	0.5792	0.5513	0.5214	0.4616	0.4616	0.4563	0.4264	0.4397	0.4098	0.4279	0.5109	0.5061	0.536	0.625	0.625	0.4818	0.4516	0.4516	0.4192	0.3996	0.3408	0.43	0.4466	0.4288	0.4356	0.4655	0.5072	0.5072	0.5253	0.7135	0.7301	0.712	0.6645	0.6811	0.73825	0.73725	0.6835	0.7031	0.7337	0.7684
I	138379	138380	YAL007C	0	-	2.9835	2.9835	2.9296	2.9296	2.9296	2.9296	2.9803	2.9397	2.75625	2.7273	2.6893	2.7604	2.7529	2.6803	2.6803	2.6509	2.6391	2.5793	2.6092	2.6092	2.622	2.4788	2.4738	2.4738	2.4557	2.4723	2.4723	2.4723	2.4723	2.4371	2.3939	2.3577	2.3577	2.3705	2.4137	2.3765	2.3765	2.4064	2.377	2.3182	1.9041	1.8459	1.8165	1.7871
IV	524737	524738	YDR036C	0	-	0.3147	0.2898	0.3702	0.3189	0.3483	0.3483	0.3483	0.3468	0.38	0.42	0.4024	0.4024	0.4024	0.4836	0.4836	0.4489	0.5419	0.4479	0.3956	0.4009	0.4371	0.4175	0.4476	0.3817	0.3832	0.3538	0.3885	0.39	0.35955	0.28335	0.29465	0.29465	0.269	0.223	0.2358	0.2823	0.1664	0.1237	0.0958	0.1534	0.2062	0.2643	0.253	0.2142
XV	749248	749249	YOR217W	0	+	-0.554	-0.5786	-0.4712	-0.4121	-0.4121	-0.3475	-0.3694	-0.3754	-0.3882	-0.4342	-0.4595	-0.1332	-0.1445	-0.0724	0.0276	-0.0949	-0.0949	-0.0949	-0.1311	-0.2053	-0.3741	-0.3489	-0.3998	-0.3832	-0.4285	-0.4285	-0.3778	-0.4577	-0.7017	-0.7032	-0.8043	-0.9179	-0.9345	-0.9198	-0.7706	-0.7706	-0.7193	-0.7012	-0.789	-0.8518	-0.9202	-0.9383	-1.0089	-0.9074
V	31234	31235	YEL064C	0	-	-1.741	-1.7405	-1.7341	-1.6551	-1.5787	-1.5953	-1.5076	-1.4963	-1.4664	-1.48	-1.5821	-1.6648	-1.6452	-1.739	-1.6978	-1.6978	-1.6978	-1.6445	-1.6445	-1.6611	-1.6083	-1.7038	-1.7038	-1.7352	-1.7346	-1.6929	-1.7095	-1.6796	-1.7608	-1.6801	-1.662	-1.662	-1.6147	-1.6431	-1.5432	-1.4894	-1.4894	-1.4841	-1.2855	-1.0541	-1.0541	-1.036	-1.0198	-1.0062
VIII	302728	302729	YHR099W	0	+	6.7052	6.732	7.0814	7.2042	7.2341	7.2816	7.4948	7.537	7.5204	7.7236	7.7455	7.7289	7.6459	8.0326	8.1944	8.2072	8.1725	8.1687	8.3389	8.4246	8.4246	8.9411	9.0368	9.0778	9.2077	9.3352	9.4046	9.473	9.4826	9.4894	9.4894	9.5041	9.5041	9.3763	9.317	9.3052	9.3004	9.3185	9.365	9.3816	9.3816	9.3793	9.3509	9.4401
VII	31926	31927	YGL250W	0	+	9.2817	9.2277	9.2174	8.8395	8.647	8.6025	8.5143	8.502	8.502	8.2669	8.2076	8.1392	8.1573	8.1573	8.146	7.9419	7.78	7.6737	7.59405	7.59405	7.2997	7.0346	6.9982	6.9203	6.8788	6.6822	6.6822	6.5797	6.5849	6.6314	6.6133	6.3691	6.2601	6.2933	6.2468	6.2915	6.1338	6.0825	6.0526	6.0953	6.0953	5.3946	5.2238	5.2087
XVI	429869	429870	YPL063W	0	+	-0.835	-1.1015	-1.1144	-1.217	-1.2223	-1.2339	-1.0661	-0.7805	-0.7506	-0.8379	-0.6655	-0.6474	-0.8013	-0.7526	-0.7451	-0.7783	-0.7318	-0.6521	-0.6041	-0.5231	-0.656	-0.6241	-0.7915	-0.7915	-0.6548	-0.5528	-0.5377	-0.620699	-0.6142	-0.62	-0.6809	-0.7102	-0.5254	-0.4068	-0.4249	-0.4548	-0.539801	-0.5099	-0.5099	-0.4752	-0.4571	-0.4156	-0.4355	-0.3506
XVI	593892	593893	YPR017C	0	-	0.1577	0.1577	0.1645	0.1939	0.1939	0.1937	0.241199	0.241199	0.2593	0.379	0.3315	0.378	0.3481	0.3177	0.3059	0.332601	0.3625	0.3032	0.3444	0.3165	0.2818	0.269	0.223201	0.2061	0.1943	0.1943	0.230599	0.2402	0.286201	0.423301	0.304701	0.4146	0.3729	0.396	0.329201	0.347301	0.271899	0.242499	0.2558	0.2259	0.2082	0.261499	0.198899	0.171
IV	276594	276595	YDL103C	0	-	-1.8035	-1.8536	-1.7448	-1.8468	-1.7538	-1.7372	-1.7633	-1.7057	-1.7464	-1.5452	-1.4871	-1.5353	-1.3942	-1.3942	-1.3399	-1.3399	-1.2697	-1.2034	-1.2034	-1.126	-0.8909	-0.8911	-0.625	-0.5096	-0.4797	-0.4123	-0.06	-0.0105	0.4797	0.0719	0.0937	-0.0009	-0.3185	-0.4349	-0.4048	-0.3796	-0.3796	-0.349	-0.3319	-0.2646	0.0276	0.0849	0.1709	0.1137
V	178828	178829	YER013W	0	+	57.3568	57.3088	57.256001	57.256001	57.256001	57.239399	57.251202	57.207901	57.207901	57.178501	57.139099	57.1572	57.068501	56.9813	57.0368	56.960899	56.960899	56.990299	57.003101	56.946999	56.950199	56.7365	56.753101	56.753101	56.8041	56.830502	56.801102	56.741798	56.682499	56.657398	56.5863	56.3475	56.025101	55.986698	55.959	55.7673	55.819302	55.819302	55.5737	55.299198	55.362301	54.182499	53.541302	52.684299
X	503745	503746	YJR039W	0	+	-0.8418	-0.9175	-0.9382	-0.9372	-0.9372	-0.9191	-0.8802	-0.8621	-0.8621	-0.9508	-0.9019	-0.8812	-1.0672	-1.0277	-1.0307	-1.0986	-1.1413	-1.1556	-1.1855	-1.1802	-1.1553	-1.2327	-1.2335	-1.2383	-1.1789	-1.2843	-1.2481	-1.187	-1.1538	-0.9802	-0.9134	-0.7287	-0.7644	-0.6549	-0.7729	-0.7729	-0.6656	-0.6671	-0.6538	-0.6493	-0.6194	-0.6194	-0.6194	-0.5247
XVI	656539	656540	YPR045C	0	-	38.714001	38.714001	38.739101	38.739101	38.720501	38.720501	38.720501	38.720501	38.737598	38.766998	38.7836	38.772301	38.772301	38.772301	38.742901	38.719799	38.719799	38.719799	38.740898	38.797501	38.768101	38.725899	38.438999	38.418701	38.418701	38.359402	38.155399	37.847599	37.793098	37.486099	37.408699	37.295898	37.250198	37.177601	36.986401	36.6073	36.389999	36.3013	36.242001	36.094002	36.004799	35.842499	35.847301	35.468399
XII	779194	779195	YLR324W	0	+	12.2203	12.0989	12.2697	12.3584	12.1943	12.1345	12.5428	12.432	12.4267	12.668	13.2232	13.2862	13.4902	13.7168	14.2757	14.1571	14.2417	15.1354	15.2369	15.2663	15.8358	15.8611	16.010099	16.010099	16.056101	16.183701	16.562201	16.6343	16.7481	16.7528	16.871901	16.952499	16.999001	17.0284	17.0284	16.999001	16.969601	16.9764	16.959801	16.959801	16.947001	16.947001	16.9636	16.955601
XII	725391	725392	YLR298C	0	-	4.8907	4.9206	5.0098	5.0151	5.4068	5.4068	5.4063	5.4485	5.4367	5.4186	5.4784	5.4143	5.3128	5.1546	5.1119	5.13	4.8255	4.8052	4.9984	5.3808	5.3808	5.3808	5.5614	5.578	5.5368	5.792	5.7597	5.6641	5.7238	5.6313	5.0703	5.2963	5.43575	5.5505	5.541	5.4807	5.5543	5.6714	5.5486	5.721	6.1361	6.2304	6.4429	6.5919
VIII	220780	220781	YHR060W	0	+	6.2066	6.1858	6.7056	6.8058	6.8121	6.5293	7.2194	7.2081	8.4717	8.4323	8.4323	8.6562	8.9325	10.3858	10.4408	10.8853	13.9728	15.6966	17.665199	19.291599	21.379801	26.5021	26.9177	27.1805	27.819901	28.023899	28.359301	28.5231	30.0786	30.4002	30.976601	31.2085	32.038601	32.045399	32.074799	32.490398	32.550701	32.694401	33.123299	33.618	33.689301	33.877602	34.038399	34.382599
XIV	618235	618236	YNL008C	0	-	-1.751	-1.8337	-1.8583	-1.893	-1.8843	-1.9486	-1.9486	-1.983	-1.9692	-2.0439	-2.0982	-2.1329	-2.1201	-2.1083	-2.1264	-2.1134	-2.1585	-2.1535	-2.2226	-2.1788	-2.1622	-2.1789	-2.0736	-2.12435	-2.09445	-2.0795	-1.9576	-2.0346	-2.066	-2.0298	-2.0499	-2.0077	-1.9383	-1.9383	-1.9308	-1.8782	-1.9317	-1.9679	-1.8887	-1.8706	-1.8027	-1.8507	-1.7861	-1.7756
XIII	424701	424702	YMR078C	0	-	-0.2263	-0.2562	-0.2155	-0.263	-0.3223	-0.3223	-0.2944	-0.5173	-0.8484	-0.9519	-0.8803	-0.8359	-0.8178	-0.7913	-0.8749	-1.2907	-1.2651	-1.1759	-1.1925	-1.3343	-1.4322	-1.3895	-1.4242	-1.4262	-1.4134	-1.5027	-1.5075	-1.4957	-1.4595	-1.5449	-1.5389	-1.5796	-1.5849	-1.6179	-1.6179	-1.6345	-1.6181	-1.6357	-1.6727	-1.5765	-1.6358	-1.6358	-1.6245	-1.6577
XI	296442	296443	YKL073W	0	+	-1.932	-1.9207	-1.8855	-1.7915	-1.7261	-1.6951	-1.6951	-1.6642	-1.7117	-1.7117	-1.6728	-1.6867	-1.8831	-1.8532	-1.8665	-1.9573	-2.0038	-2.0343	-2.0033	-2.0712	-2.0616	-2.0199	-2.083	-2.0601	-2.0498	-2.1107	-2.1107	-2.165	-2.1369	-2.1123	-2.1156	-2.1257	-2.1023	-2.1023	-2.1023	-2.0842	-2.1272	-2.0973	-2.1542	-2.2625	-2.2625	-2.1967	-2.0775	-2.0428
XIII	135490	135491	YML069W	0	+	-1.22485	-0.91425	-0.91045	-0.4469	-0.4242	-0.5632	-0.9375	-0.902801	-0.844501	-1.1121	-1.1184	-1.2416	-1.2416	-1.2416	-1.3845	-1.4308	-1.4525	-1.6504	-1.6193	-1.6673	-1.5896	-1.6537	-1.4307	-1.5694	-1.7426	-1.9308	-1.9341	-1.9522	-1.9326	-1.9165	-1.9922	-2.0274	-2.0222	-2.0009	-2.0949	-2.0057	-2.0042	-1.9979	-1.9979	-1.9579	-1.9778	-1.9473	-1.893	-1.893
XI	392265	392266	YKL025C	0	-	6.7679	7.0077	7.0376	7.0969	7.467	7.5562	7.6796	7.9851	7.9964	7.9836	8.3821	9.5024	9.7984	9.8331	9.864	9.9214	10.2677	10.6692	11.2016	11.4179	11.5998	11.6586	11.8907	12.2729	13.2842	13.3136	13.3136	13.3548	13.3666	13.4259	13.4093	13.4387	13.551	13.551	13.5676	13.6475	13.7025	13.749	13.7784	14.0773	14.0951	14.0652	14.029	14.0124
V	70491	70492	YEL043W	0	+	-0.0989	-0.1464	-0.1811	-0.2324	-0.203	-0.1731	-0.1731	-0.1731	-0.2045	-0.2158	-0.2158	-0.2995	-0.2995	-0.3128	-0.3671	-0.3191	-0.3063	-0.3063	-0.3769	-0.4015	-0.4015	-0.4015	-0.4015	-0.4015	-0.355	-0.3716	-0.2616	-0.22	-0.22	-0.22	-0.2547	-0.2241	-0.1354	-0.1236	-0.1118	-0.1118	-0.0402	-0.0742	-0.0923	-0.0923	-0.1001	-0.1001	-0.0835	-0.0835
VIII	517535	517536	YHR208W	0	+	15.5005	15.5005	10.7977	9.6884	9.3982	9.4281	9.3399	9.2678	8.8831	8.6228	5.3227	5.2031	5.2031	2.5172	1.7554	1.8634	1.8634	1.7742	1.7149	1.5556	1.4129	1.4993	1.5844	1.5844	1.5844	1.5844	1.5251	1.5251	1.5432	1.5603	1.5603	1.5736	1.5736	1.5143	1.5143	1.5143	1.5143	1.353	1.2035	1.2035	1.1148	1.0374	1.0668	1.0663
IX	183821	183822	YIL095W	0	+	1.7448	1.6893	1.5353	1.3889	1.23	0.9341	0.9208	0.9555	0.9157	0.901	0.8764	0.9111	0.9292	1.0483	0.9928	0.9335	1.0157	1.075	0.9742	1.0031	1.0629	0.96485	0.7894	0.76	0.76	0.6945	0.6817	0.8255	0.8079	0.8738	0.8685	0.8685	0.9145	1.0924	1.184	1.1953	1.2413	1.4214	1.4214	1.4812	1.5672	1.6084	1.6325	1.8217
IV	300978	300979	YDL087C	0	-	2.1829	2.2207	2.1481	2.0558	2.059	2.1241	2.0749	2.0878	2.0175	2.0308	1.925	1.9032	1.9326	1.9464	1.7903	1.6818	1.7632	1.722	1.7549	1.5956	1.7917	1.8786	1.7766	1.8658	1.7648	1.6428	1.6657	1.6529	1.6288	1.5726	1.3343	1.2637	1.507	1.4931	1.5551	1.7199	1.7992	1.8815	1.9682	2.08415	2.23835	2.255	2.3442	2.3741
III	118641	118642	YCR003W	0	+	-0.992	-0.9199	-0.8008	-0.7463	-0.7795	-0.7149	-0.6817	-0.695	-0.7863	-0.7437	-0.7271	-0.702	-0.675	-0.6451	-0.6205	-0.5848	-0.5385	-0.5792	-0.4899	-0.5042	-0.4924	-0.463	-0.4162	-0.1651	-0.1475	-0.1475	-0.2121	-0.242	-0.2179	-0.3285	-0.3145	-0.3492	-0.3374	-0.402	-0.3902	-0.4563	-0.4269	-0.3857	-0.397	-0.4264	-0.4397	-0.4809	-0.405	-0.4515
X	655970	655971	YJR125C	0	-	-1.7018	-1.6751	-1.6751	-1.6787	-1.7134	-1.6717	-1.7176	-1.7191	-1.66	-1.5695	-1.576	-1.4921	-1.4028	-1.5099	-1.4302	-1.5305	-1.5602	-1.5569	-1.5388	-1.6589	-1.7997	-1.8211	-1.8392	-1.844	-1.8606	-1.8837	-1.8724	-1.843	-1.9088	-1.9239	-1.9767	-1.9767	-2.0461	-1.9181	-1.9347	-1.9171	-1.9337	-1.9684	-1.9385	-1.9204	-1.9204	-1.9204	-2.0892	-2.053
VI	251785	251786	YFR051C	0	-	0.1543	0.1671	0.2297	0.2373	0.1389	0.0861	0.0635	0.0469	0.0117	-0.03	-0.0418	-0.0418	-0.0604	-0.0493	0.04905	0.064	0.064	0.0808	0.0627	0.0295	-0.1265	0.0637	0.0637	0.1117	0.0139	-0.0042	-0.0155	0.0443	0.0556	0.1245	0.1672	0.1572	0.1866	0.2213	0.2613	0.3183	0.4304	0.4123	0.4694	0.441	0.4591	0.4795	0.4571	0.5105
III	69928	69929	YCL029C	0	-	-2.2524	-2.2642	-1.9915	-1.9553	-1.8708	-1.7848	-1.78	-1.7978	-1.7668	-1.7619	-1.691	-1.6515	-1.6286	-1.6105	-1.4908	-1.5737	-1.6137	-1.6303	-1.6104	-1.6285	-1.6285	-1.5644	-1.5478	-1.5151	-1.5246	-1.4439	-1.4786	-1.4054	-1.209	-1.2175	-1.2207	-0.4991	-0.4686	-0.4766	-0.5017	0.1376	-0.0071	-0.0496	-0.0068	-0.0138	0.0951	0.1283	0.1464	0.1746
XIV	526074	526075	YNL054W	0	+	2.86105	2.8362	2.92945	2.97315	2.9665	2.9665	3.04985	3.0721	3.1015	3.2168	3.2168	3.2251	3.53275	3.53275	3.4732	3.4865	3.4865	3.4921	3.5077	3.52505	3.4596	3.5061	3.5194	3.50445	3.51275	3.4797	3.4821	3.46125	3.4546	3.35865	3.2887	3.30605	3.27645	3.26005	3.26005	3.1325	3.47815	4.6458	4.6752	5.1021	5.2325	5.5237	5.7423	6.05215
VII	892195	892196	YGR196C	0	-	-0.571	-0.7537	-0.7456	-0.7637	-0.7509	-0.767499	-0.7192	-0.7354	-0.6888	-0.6147	-0.6328	-0.6162	-0.8454	-0.8097	-0.9474	-0.9409	-0.9228	-0.9085	-0.9379	-0.8824	-0.965799	-0.9583	-0.8954	-0.9542	-1.0923	-1.0923	-0.9383	-0.8762	-0.930501	-0.930501	-0.931	-0.8978	-0.887701	-0.9289	-0.899	-0.9518	-0.9047	-0.8931	-0.8631	-0.9347	-0.9465	-0.9716	-0.955	-0.9518
X	576607	576608	YJR076C	0	-	-2.4398	-2.316	-2.2413	-2.1158	-2.2139	-2.1674	-2.1611	-2.0255	-2.0373	-1.9966	-1.7714	-1.7779	-1.7729	-1.7651	-1.833	-1.8896	-1.959	-1.9457	-1.9457	-2.0425	-2.0131	-1.995	-1.9784	-1.9618	-2.0078	-1.9452	-1.9718	-1.9831	-1.965	-2.0243	-2.0676	-2.1088	-2.3146	-2.3606	-2.3905	-2.3575	-2.3512	-2.3218	-2.3218	-2.2924	-2.3156	-2.2691	-2.3332	-2.292
IX	117996	117997	YIL126W	0	+	0.4212	0.4212	0.4506	0.4672	0.4838	0.4838	0.4838	0.6692	0.6104	0.5991	0.5664	0.4583	0.4797	0.5224	0.4857	0.4563	0.4563	0.4563	0.4563	0.4568	0.4764	0.3945	0.267	0.3406	0.3657	0.3325	0.2727	0.3554	0.4333	0.4826	0.4841	0.4645	0.4351	0.4698	0.4079	0.4079	0.4079	0.3167	0.3224	0.245	0.1558	0.1276	0.0338	-0.0074
XV	605102	605103	YOR144C	0	-	14.5613	11.6796	10.5396	10.3532	8.4151	7.8814	7.5756	7.2339	7.2147	7.6814	7.3902	7.2304	6.2437	3.6023	3.3229	3.1654	2.9345	2.8894	2.9567	3.2647	3.3482	3.5339	4.09	4.1924	5.4373	5.9881	6.1094	6.2382	7.0311	7.0783	7.1391	7.409	7.2767	7.4332	7.5531	7.456	7.9355	8.0886	8.2576	8.3389	8.3864	8.4846	8.5059	8.6828
XIII	743008	743009	YMR236W	0	+	-1.3369	-1.309	-1.309	-1.3271	-1.4233	-1.455	-1.7414	-1.7195	-1.7323	-1.876	-1.8972	-1.7337	-1.707	-1.9854	-2.596	-2.5827	-2.5488	-2.7671	-2.7418	-2.77	-2.6705	-2.6754	-2.6573	-2.6754	-2.741	-2.7526	-2.8311	-2.8115	-2.7783	-2.7255	-2.6344	-2.5997	-2.5997	-2.5468	-2.4955	-2.5676	-2.6146	-2.6259	-2.6638	-2.7103	-2.6623	-2.6638	-2.647	-2.695
VII	374811	374812	YGL070C	0	-	9.6854	9.6854	9.7153	9.6555	9.461	9.4145	9.2926	9.2444	9.1595	9.1776	9.1482	8.2749	8.1744	8.1616	8.191	7.9425	7.9425	7.9724	7.9724	7.9553	7.8266	7.7936	7.8441	7.8441	7.8441	7.826	7.8267	7.8016	7.7722	7.7951	7.8383	7.7795	7.7026	7.6257	7.5508	7.4621	7.3729	6.92	6.7175	6.5522	4.8007	4.4115	4.083	4.0564
X	54422	54423	YJL201W	0	+	34.119999	34.045101	33.820202	30.374901	29.9025	29.902	29.852699	28.3564	27.631201	27.5742	17.9613	14.9062	14.7971	13.0143	12.9379	12.8069	13.184	13.0408	13.7106	12.7581	13.1066	12.9207	12.8679	13.0377	12.9531	13.0855	12.9862	12.2912	12.323	10.5237	10.8942	10.962	10.9343	10.9234	11.4881	11.5868	11.329	11.3428	11.3518	11.2245	11.6709	11.6415	11.5769	11.3249
VII	506995	506996	YGR007W	0	+	5.0047	5.0939	5.3786	5.5801	5.8527	5.8954	5.9248	5.966	5.9954	5.9954	6.1947	7.8226	7.8045	7.8339	7.8917	8.4376	10.0549	10.1441	10.2446	10.3024	10.3745	10.527	10.527	10.5569	10.6124	13.3338	20.1647	21.2572	21.8283	23.203899	27.7167	34.5984	35.1381	36.0527	38.685902	39.3638	40.772099	44.1348	45.090599	45.6861	46.7262	48.8694	48.987	48.9576
V	374681	374682	YER107C	0	-	-0.6426	-0.6346	-0.618	-0.6346	-0.6678	-0.741	-0.7591	-0.7425	-0.7312	-0.7674	-0.78	-0.7634	-0.7634	-0.7634	-0.7468	-0.7468	-0.8084	-0.7597	-0.6833	-0.6486	-0.6225	-0.6818	-0.7243	-0.7381	-0.766	-0.8286	-0.8286	-0.8452	-0.8799	-0.9644	-0.9629	-1.0527	-1.0954	-1.0954	-1.1623	-1.1442	-1.1442	-1.1148	-1.1575	-1.1756	-1.1756	-1.2007	-1.2007	-1.2648
XIV	412787	412788	YNL113W	0	+	2.7794	3.0109	2.8588	2.6077	2.6077	2.5504	2.5637	2.5637	2.5936	2.4466	2.4647	2.5829	2.7176	2.8003	2.8425	2.7945	2.8604	2.6227	2.6295	2.6295	2.6114	2.5786	2.5473	2.5392	2.7592	2.8252	3.0581	3.1885	3.2103	3.1424	3.3148	3.3328	3.3323	3.3323	3.3617	3.3361	3.359	3.36	3.333	3.4462	3.4115	3.3517	3.309	3.3786
XV	482025	482026	YOR085W	0	+	-4.6209	-4.6375	-4.6654	-4.7167	-4.682	-4.6473	-4.6717	-4.6883	-4.6883	-4.7168	-4.6323	-4.5614	-4.5433	-4.5448	-4.4935	-4.5463	-4.3448	-4.3807	-4.3973	-4.3973	-4.4765	-4.4418	-4.4453	-4.487	-4.4759	-4.4925	-4.4925	-4.4925	-4.4563	-4.4563	-4.4862	-4.4366	-4.3823	-4.3936	-4.3669	-4.3669	-4.3669	-4.3963	-4.3977	-4.123	-4.1562	-4.1562	-4.1135	-4.076
XII	759505	759506	YLR312W-A	0	+	7.7036	7.7036	7.6737	7.6074	7.6202	7.726	7.7858	7.8499	7.7133	7.7314	7.7721	7.7128	7.9173	7.7864	7.6663	7.6663	7.5781	7.1846	7.2439	7.0743	6.4264	6.235	6.2275	6.1999	6.1411	6.0396	5.9617	5.9562	5.558	5.5354	5.2596	5.2483	5.3071	4.9219	5.1158	5.1158	5.0141	5.3485	4.7808	4.9901	4.91535	4.2579	4.1206	4.3782
XIV	592872	592873	YNL022C	0	-	-2.1863	-1.9795	-1.9431	-2.0339	-1.9398	-2.0439	-2.0502	-2.0683	-2.0259	-2.0439	-2.0439	-2.0857	-2.0382	-2.0729	-2.0782	-2.0601	-2.09	-2.0719	-1.9211	-1.9173	-1.8826	-1.9467	-1.9301	-1.96	-1.9713	-1.9713	-1.9605	-1.8375	-1.8375	-1.8375	-1.7566	-1.8154	-1.8335	-1.7908	-1.8089	-1.8089	-1.8388	-1.8388	-1.826	-1.7898	-1.7898	-1.7898	-1.7614	-1.7448
IV	1229577	1229578	YDR378C	0	-	-0.9924	-0.9464	-0.8461	-0.8627	-0.828	-0.8099	-0.7729	-0.8061	-0.8175	-0.8635	-0.8336	-0.8218	-0.7794	-0.7794	-0.8196	-0.8608	-0.94	-0.83	-0.83	-0.8466	-0.5517	-0.6296	-0.6296	-0.6477	-0.5879	-0.4982	-0.556	-0.5427	-0.6101	-0.5802	-0.5274	-0.6197	-0.5717	-0.6065	-0.6065	-0.6065	-0.5409	-0.5409	-0.4821	-0.4987	-0.4869	-0.4238	-0.3597	-0.3891
XIV	510211	510212	YNL062C	0	-	-1.4424	-1.3552	-1.368	-1.416	-1.4391	-1.4391	-1.4391	-1.4685	-1.4685	-1.4685	-1.4979	-1.4617	-1.4617	-1.4617	-1.4619	-1.4287	-1.3993	-1.3945	-1.3764	-1.3764	-1.4458	-1.4458	-1.3948	-1.4426	-1.4901	-1.4655	-1.4655	-1.4816	-1.5314	-1.5975	-1.5406	-1.5524	-1.483	-1.4664	-1.4664	-1.4664	-1.5026	-1.5064	-1.5882	-1.6048	-1.6101	-1.6101	-1.5863	-1.5659
XIV	48294	48295	YNL312W	0	+	-4.1949	-4.2115	-4.2281	-4.1266	-4.1168	-4.1334	-3.9651	-3.9383	-3.9202	-3.8578	-3.891	-3.9215	-3.9381	-3.8698	-3.8997	-3.8404	-3.8057	-3.7459	-3.6572	-3.6278	-3.6278	-3.6044	-3.6295	-3.677	-3.7404	-3.7404	-3.7223	-3.7042	-3.4233	-3.339	-3.3209	-3.3209	-3.3737	-3.2993	-3.2661	-3.3687	-3.2978	-3.2679	-3.2513	-3.1329	-3.0394	-2.9952	-2.9653	-2.9638
XII	707388	707389	YLR285W	0	+	2.0801	2.2041	2.186	2.1987	2.2153	2.258	2.258	2.2595	2.4063	2.3897	2.3369	2.4355	2.3326	2.3434	2.3733	2.3846	2.3552	2.3125	2.2082	1.8304	1.7331	1.6999	1.6471	1.5338	1.502	1.4902	1.5201	1.5409	1.5371	1.4763	1.417	1.4004	1.2082	1.158	1.1585	0.9663	0.9731	0.9636	0.9295	0.8029	0.7534	0.788099	0.768499	0.6285
XV	994825	994826	YOR350C	0	-	4.2182	4.1654	4.2174	4.2766	4.3065	4.3567	4.4218	4.5262	4.5508	4.4681	4.6221	4.7473	4.6945	4.6945	4.6588	4.6294	4.6294	4.6241	4.5756	4.4488	4.4244	4.3726	4.3316	4.3203	4.309	4.2883	4.3182	4.282	4.282	4.2458	4.239	4.2955	4.3186	4.325	4.3021	4.3021	4.3134	4.3134	4.3134	4.3134	4.2953	4.2953	4.2953	4.3199
XI	549612	549613	YKR056W	0	+	-0.0983	-0.1603	-0.0909	0.053	0.0336	0.2522	0.1924	0.217	0.2188	0.252	0.2339	0.1283	0.1449	0.1994	-0.0239	-0.0631	-0.0498	0.0409	0.0575	0.0291	0.0457	0.0457	0.0189	0.0664	0.1262	0.0375	-0.1312	-0.2042	-0.3119	-0.4766	-0.5901	-0.5901	-0.5773	-0.6397	-0.839	-0.8933	-0.8933	-0.9114	-0.9114	-0.9099	-1.0917	-1.0917	-1.1098	-1.0804
I	175125	175126	YAR019C	0	-	5.5802	5.5037	5.3851	5.3851	5.3788	5.4248	5.3735	5.3735	5.3436	5.3323	5.3504	5.367	5.1098	4.9502	4.8359	4.7897	4.8447	4.8218	4.7372	4.7342	4.7903	4.7471	4.7604	4.575	4.5456	4.2566	4.3111	4.192	4.0673	4.104	4.0447	3.8867	3.56185	3.41745	3.25235	2.5097	2.0922	2.0805	2.0245	0.7966	0.6231	0.6834	0.8563	0.8382
IV	643875	643876	YDR097C	0	-	18.1689	18.212099	18.1784	18.166599	18.1399	18.287399	18.210501	17.8846	17.804501	17.7869	16.8932	16.804001	16.7341	14.8484	14.7331	14.1924	13.5112	12.3093	7.8496	8.2987	8.4204	8.1485	7.8029	7.5257	7.1571	7.1272	5.5585	5.3261	4.8555	4.904	5.5635	6.4672	6.6383	7.224	7.3277	7.6234	7.7988	7.8548	7.9141	8.2613	8.2181	8.2068	8.3833	8.3604
III	79132	79133	YCL024W	0	+	2.0026	1.9428	1.9001	1.8783	1.8896	1.8074	1.8074	1.8074	1.8255	1.8255	1.8549	1.8549	1.8549	1.8848	1.7592	1.7112	1.7112	1.7112	1.7112	1.7491	1.693	1.693	1.5739	1.6161	1.6161	1.6445	1.6146	1.5681	1.4074	1.3775	1.3775	1.4069	1.4235	1.3951	1.3913	1.4212	1.2734	1.301	1.2198	1.2165	1.2245	1.2049	1.175	1.122
VII	36964	36965	YGL247W	0	+	0.8625	0.8806	0.7717	0.7242	0.7825	0.8569	0.8317	0.8136	0.8184	0.8071	0.8836	0.8919	0.8625	0.7454	0.6658	0.799	0.8322	0.8375	0.8273	0.8585	0.8158	0.6459	-0.1934	-0.164	-0.2115	-0.2336	-0.1348	-0.1908	-0.1908	-0.1493	-0.1367	-0.4866	-0.5623	-0.6008	-0.5878	-0.5559	-0.5672	-0.6976	-0.7725	-0.673	-0.5633	-0.5814	-0.6593	-0.5641
XII	278601	278602	YLR071C	0	-	-0.5674	-0.5674	-0.578	-0.5149	-0.7409	-0.686749	-0.8117	-0.887401	-0.893299	-0.7736	-0.7555	-0.8326	-0.8943	-0.9825	-1.0273	-0.948999	-0.9244	-0.8689	-0.8689	-0.933	-0.9149	-0.8968	-0.885	-0.885	-0.885	-0.9423	-0.958899	-0.9305	-0.9604	-0.9541	-0.9375	-0.919399	-0.9066	-0.8386	-0.876	-0.8926	-0.839801	-0.8767	-0.8767	-0.8171	-0.7711	-0.7711	-0.7711	-0.7711
IV	167745	167746	YDL161W	0	+	1.2432	1.2857	1.3056	1.337	1.337	1.378	1.4127	1.4539	1.4074	1.3197	1.3428	1.3541	1.3707	1.3413	1.3413	1.2981	1.2682	1.2501	1.2335	1.1918	1.2265	1.273	1.3029	1.3098	1.3264	1.3297	1.3961	1.4441	1.42	1.42	1.4067	1.3645	1.3992	1.4226	1.4644	1.4644	1.3788	1.3788	1.3788	1.3293	1.1898	1.0579	1.119	1.1201
XV	922864	922865	YOR323C	0	-	-2.6619	-2.6506	-2.6124	-2.5659	-2.6021	-2.5968	-2.6016	-2.5649	-2.5317	-2.471	-2.4827	-2.4581	-2.3378	-2.3828	-2.5211	-2.4801	-2.3808	-2.4069	-2.3802	-2.3123	-2.2456	-2.1958	-2.1626	-2.0083	-2.0296	-2.0409	-2.074	-2.0607	-2.0191	-2.1271	-2.3667	-2.4746	-2.4912	-2.4945	-2.5458	-2.5325	-2.5036	-2.5297	-2.5003	-2.5521	-2.6094	-2.6094	-2.5928	-2.5923
II	101912	101913	YBL063W	0	+	-0.8175	-0.6147	-0.3453	-0.2349	-0.1874	-0.1578	-0.1314	-0.0899	-0.13	-0.279	-0.2455	-0.135	-0.0357	0.1742	0.1742	0.3136	1.6358	1.6358	1.6626	1.6777	1.6083	1.6828	1.7235	1.8715	1.8647	1.8979	2.0288	2.42445	2.4167	2.4418	3.3842	3.4976	3.6376	4.0136	4.0312	4.0998	4.4258	4.7266	4.7555	4.9298	5.1036	5.4525	5.9773	6.1263
XIV	370394	370395	YNL136W	0	+	-0.3491	-0.3491	-0.3491	-0.3891	-0.46	-0.5431	-0.5313	-0.5313	-0.6047	-0.57	-0.5949	-0.4982	-0.5474	-0.5821	-0.7256	-0.7067	-0.8434	-0.8661	-0.8	-0.8	-0.8743	-0.9105	-0.8939	-0.8939	-0.9399	-1.1192	-1.1546	-1.287	-1.3217	-1.3885	-1.3736	-1.2001	-1.0266	-1.0613	-0.9821	-1.1312	-1.1511	-1.1564	-1.1896	-1.1152	-1.0554	-1.0554	-1.1008	-1.0714
XII	841343	841344	YLR357W	0	+	71.867996	70.044098	69.622498	68.926903	67.068604	62.937	60.7216	45.5284	39.973701	37.8606	35.6255	34.791199	34.4804	31.563999	30.945	28.537701	27.3582	26.883301	26.6936	22.6455	20.909599	20.2834	8.4794	4.71425	6.0553	6.1852	6.2191	6.3391	6.6117	6.8053	6.8759	7.013	7.0019	6.972	7.008	7.2401	8.1988	8.1403	8.2235	8.2667	8.3785	8.4084	8.3069	8.2588
XII	316112	316113	YLR088W	0	+	-0.9844	-0.8369	-0.8806	-0.9105	-0.8919	-0.8543	-0.842	-0.748	-0.8121	-0.8003	-0.8297	-0.9043	-0.896	-0.6933	-0.6752	-0.6848	-1.0086	-0.8927	-0.7334	-0.658	-0.4946	-0.5435	-0.4615	-0.5567	-0.4077	-0.3479	-0.3019	-0.2838	-0.2805	-0.2752	-0.2075	-0.038	-0.0766	-0.0645	-0.0126	-0.0568	0.1305	0.1373	0.0662	0.0662	0.0624	0.0185	-0.0109	0.0253
XV	642741	642742	YOR163W	0	+	3.1071	2.9031	2.8566	3.1189	3.1307	3.1196	3.1756	3.231	3.231	3.2325	3.2923	3.3995	3.3663	3.3364	3.4379	3.4663	3.5437	3.5437	3.5437	3.5475	3.6362	3.6196	3.6143	3.5919	3.6331	3.6331	3.6512	3.6625	3.6572	3.6572	3.6572	3.7199	3.815	3.8316	3.8914	3.8268	3.8567	3.8567	3.9155	3.9155	3.916	3.9753	3.9753	3.9861
II	728896	728897	YBR257W	0	+	10.7638	10.8412	10.854	10.854	10.8492	10.8791	10.8824	10.8824	10.9123	10.9304	10.9844	10.9844	10.9844	11.0268	11.0268	11.0268	11.0102	10.9808	10.9989	10.9803	11.0165	11.0794	11.0814	11.0696	11.0729	11.0661	11.1126	11.096	11.1387	11.1387	11.1387	11.1387	11.1093	11.1093	11.1093	11.1259	11.1259	11.1621	11.1028	11.1428	11.1428	10.979	10.9687	10.9687
XI	38186	38187	YKL211C	0	-	49.2104	49.245098	49.2318	49.2612	49.295898	49.365299	49.365299	49.365299	49.370602	49.370602	49.267899	49.267899	49.237999	49.237999	49.237999	49.382702	49.382702	49.382702	49.382702	49.353298	49.353298	49.353298	49.388	49.388	49.404598	49.3699	49.3993	49.3993	49.4174	49.314899	49.314899	49.297798	49.297798	49.297798	49.297798	49.2845	49.373199	49.469398	49.477901	49.466599	49.466599	49.448502	49.448502	49.448502
XIV	706153	706154	YNR045W	0	+	-1.2906	-1.367	-1.1886	-1.1421	-1.0216	-1.0035	-0.9374	-0.7371	-0.8049	-0.8049	-0.7868	-0.7569	-0.6807	-0.6988	-0.7335	-0.7785	-0.9403	-0.888999	-0.9071	-0.9705	-0.9789	-1.1615	-1.2619	-1.2565	-1.3189	-1.337	-1.3732	-1.31505	-1.2019	-1.22	-1.171	-1.1064	-1.123	-1.1545	-1.1545	-1.1545	-1.2681	-1.25	-1.1842	-0.9206	-0.993	-1.1651	-1.179	-1.2371
XV	807005	807006	YOR254C	0	-	16.2451	16.006901	15.5154	14.8833	14.9132	13.7894	13.51	13.4934	13.2557	13.0961	13.2014	13.1657	13.1657	13.1358	13.1064	12.3167	11.8566	11.6355	11.3973	11.1881	9.7489	9.7489	9.7082	9.7082	8.7563	8.7284	8.6691	7.9875	7.784	7.6531	7.5217	7.4122	7.0333	6.8245	6.8069	6.6295	6.5996	6.6182	5.1508	5.0814	5.0776	5.1497	5.1949	5.1351
VIII	234633	234634	YHR069C	0	-	-0.5672	-0.5672	-0.5476	-0.5674	-0.6853	-0.6687	-0.7723	-0.8183	-0.76805	-0.788701	-0.6794	-0.6595	-0.52905	-0.4898	-0.3598	-0.3014	-0.2412	-0.3646	-0.3892	-0.4186	-0.4186	-0.3141	-0.3681	-0.5539	-0.5025	-0.5143	-0.6231	-0.5303	-0.5062	-0.536	-0.5415	-0.5762	-0.5717	-0.4992	-0.4897	-0.4883	-0.4285	-0.4617	-0.4157	-0.3851	-0.4095	-0.4427	-0.4759	-0.4427
IV	1331171	1331172	YDR434W	0	+	-0.1462	-0.0982	-0.0982	-0.0982	-0.0982	-0.0044	0.0303	0.0303	0.0004	0.0351	0.0057	0.0057	0.0057	-0.0835	-0.0654	-0.1189	-0.0945	-0.0651	-0.0289	-0.0417	0.1157	0.1401	0.1401	0.1582	0.1582	0.1748	0.1748	0.1914	0.208	0.208	0.1781	0.1615	0.2396	0.2743	0.2743	0.2743	0.3341	0.3175	0.3024	0.3356	0.3703	0.405	0.3618	0.3538
III	172474	172475	YCR028C	0	-	39.010601	39.488701	39.935398	40.202	40.1992	40.318298	40.570202	40.945702	41.034901	41.1535	41.208	41.249199	41.304699	41.304699	41.275299	41.355	41.338402	41.397202	41.4105	41.499199	41.469799	41.440399	41.401501	41.430901	41.131199	41.1413	41.123199	41.152599	41.152599	41.123199	41.084301	41.090099	41.077301	41.047401	41.031799	40.899899	40.912701	40.912701	40.852901	40.793098	40.793098	40.733299	40.733299	40.7285
XII	408158	408159	YLR132C	0	-	-2.3631	-2.4129	-2.4129	-2.3797	-2.4577	-2.7738	-2.7022	-2.6847	-2.7141	-2.7921	-2.7461	-2.774	-2.7126	-2.7636	-2.6939	-2.6353	-2.5397	-2.4814	-2.466	-1.9115	-1.8587	-1.3197	-1.3246	-1.316	-1.316	-1.3482	-1.2385	-1.1678	-1.0972	-1.0957	-1.0613	-1.0613	-0.9742	-0.9807	-0.992001	-1.031	-1.0159	-0.9326	-0.8072	-0.8911	-0.838301	-0.8496	-0.8443	-0.8627
XIII	191876	191877	YML043C	0	-	3.5976	3.61885	3.63385	3.59505	3.5635	3.8033	3.8925	3.7748	3.7615	3.7444	3.6751	4.3501	4.4772	4.4478	4.6267	4.7583	4.8033	4.8812	4.8031	5.0347	4.945	4.945	4.9299	4.6204	5.0155	5.1185	5.1484	5.2504	5.3811	5.3604	5.3489	5.4326	5.4876	5.4647	5.47	5.4444	5.7464	5.7811	5.7085	5.849	6.0048	6.1196	6.3667	6.4383
VII	637581	637582	YGR076C	0	-	-0.7614	-0.7614	-0.8405	-0.8201	-0.8907	-0.7711	-0.6633	-0.6633	-0.7274	-0.7274	-0.6596	-0.4402	-0.2772	-0.2473	-0.2473	-0.4457	-0.5498	-0.6298	-0.5634	-0.5106	-0.4216	-0.4264	-0.5051	-0.4634	-0.4634	-0.4335	-0.4516	-0.4335	-0.3935	-0.392	-0.4031	-0.3865	-0.3865	-0.3913	-0.3785	-0.3966	-0.4147	-0.4147	-0.4622	-0.4803	-0.4622	-0.4622	-0.475	-0.3709
XV	802290	802291	YOR250C	0	-	2.8817	2.8817	2.8998	2.8519	2.9821	2.964	2.9939	3.0651	3.0751	3.0751	3.1964	3.1964	3.1617	3.1285	3.1167	3.1579	3.1579	3.176	3.1775	3.1609	3.1277	3.1277	3.0978	3.1277	3.1159	3.1159	3.0812	3.0993	3.0812	3.0861	3.1281	3.1115	3.0821	3.0726	3.0922	3.0922	3.1088	3.0578	3.0691	3.0578	3.0578	3.0397	3.0691	3.051
X	583495	583496	YJR083C	0	-	-0.8026	-0.7814	-0.8161	-0.8161	-0.8342	-0.8641	-0.8342	-0.6464	-0.6534	-0.6833	-0.6672	-0.6126	-0.5205	-0.5617	-0.4177	-0.3895	-0.3696	-0.3864	-0.356	-0.3203	-0.3482	-0.4562	-0.3684	-0.4644	-0.2611	-0.1776	-0.278	-0.6318	-0.6318	-0.6665	-0.6502	-0.5756	-0.5635	-0.6133	-0.5279	-0.5892	-0.5128	-0.5309	-0.5	-0.6379	-0.6384	-0.6384	-0.6384	-0.6989
IX	193475	193476	YIL090W	0	+	-0.0358	-0.0486	0.1796	0.299	0.2621	0.2925	0.2857	0.3374	0.3241	0.3573	0.2704	0.274	0.3338	0.5636	0.5636	0.5802	0.6096	0.679	0.6491	0.6778	0.6446	0.688	0.558	0.5927	0.5927	0.6098	0.6327	0.5785	0.4083	0.397	0.397	0.4648	0.3873	0.4001	0.3403	0.3215	0.3861	0.4155	0.5047	0.5047	0.516	0.5326	0.5492	0.5492
V	80469	80470	YEL038W	0	+	1.3611	1.3744	1.3925	1.3925	1.4091	1.4438	1.4438	1.4604	1.4999	1.4705	1.4539	1.4026	1.4026	1.475	1.4783	1.4964	1.5409	1.6586	1.6601	1.6908	1.7154	1.77	1.77	1.7439	1.7439	1.7907	1.7772	1.7787	1.7974	1.7974	1.781	1.727	1.7318	1.7665	1.7831	1.8193	1.8555	1.9035	1.8976	1.7795	1.7662	1.572	1.5668	1.4844
I	114585	114586	YAL020C	0	-	-2.0404	-1.692	-2.0208	-2.0507	-2.0228	-1.9831	-2.0066	-2.1965	-2.1382	-2.1809	-2.2252	-2.23	-2.0486	-2.0758	-2.563	-2.563	-2.517	-2.463	-2.5705	-2.3944	-2.4143	-2.5413	-2.4003	-2.3822	-2.435	-2.4712	-2.409	-2.4939	-2.4773	-2.4773	-2.4203	-2.4203	-2.4015	-2.3437	-2.3666	-2.3714	-2.3936	-2.4534	-2.4187	-2.4353	-2.4205	-2.3457	-2.311	-2.3985
V	271770	271771	YER058W	0	+	2.6385	1.7142	1.1408	1.0757	1.2141	1.2382	1.1734	1.1515	1.0889	1.0457	1.0457	1.0457	0.6266	0.5226	0.5234	0.6191	0.5892	0.5678	0.6085	0.3073	0.3451	0.3692	0.3378	0.312599	0.312599	0.3239	0.307301	0.3334	0.3002	0.3434	0.296901	0.3567	0.3567	0.320499	0.3504	0.3323	0.3323	0.3436	0.3416	0.3597	0.3597	0.3597	0.3597	0.3521
XIV	182909	182910	YNL247W	0	+	-0.5954	-0.6135	-0.6728	-0.6429	-0.6583	-0.6749	-0.645	-0.5867	-0.6241	-0.6241	-0.6241	-0.6008	-0.6008	-0.6008	-0.6425	-0.7665	-0.9504	-0.9836	-1.0017	-1.0017	-0.9221	-0.9261	-0.939	-0.887	-0.9516	-0.9222	-0.9222	-0.9403	-0.9712	-1.0006	-1.0006	-0.9659	-0.9204	-0.9204	-0.9546	-0.9546	-0.9247	-1.0006	-1.0172	-1.0884	-1.1065	-1.0899	-1.0203	-1.0203
XV	347288	347289	YOR010C	0	-	22.806299	22.835699	22.835699	22.5284	22.498501	22.3794	22.3183	21.931101	21.901699	21.901699	21.0487	20.9429	20.972799	20.973301	20.872801	20.290899	18.140699	16.351801	13.8297	11.8529	11.7049	11.7514	11.8368	11.7657	11.7363	11.5272	11.1657	11.0775	11.0662	11.0989	10.122	9.8132	9.7838	9.7245	9.2768	9.1672	9.0249	9.0302	8.6352	8.4787	8.2644	7.93	7.4976	7.426
XII	273877	273878	YLR069C	0	-	15.0776	16.028099	16.089899	16.1504	16.587799	17.0765	17.087799	17.1672	17.931	18.187	17.729799	17.801399	17.8393	17.899099	17.8986	17.8986	17.987301	18.0177	18.0618	18.231501	19.698601	19.777201	19.868401	20.2045	19.9799	19.923901	19.907801	19.6791	19.7502	19.7502	19.6632	19.6926	19.6353	19.617001	19.516001	19.427299	19.368	18.977501	18.8165	18.819799	18.6992	18.7456	18.8034	18.8461
XII	255289	255290	YLR057W	0	+	0.1021	0.2466	0.1858	0.178801	0.1675	0.2567	0.202801	0.1103	0.2064	0.3271	0.4231	0.5623	0.629999	0.6124	0.6124	0.6456	0.8126	0.834	0.985801	1.0247	1.0946	1.1972	1.1882	1.2531	1.282	1.2969	1.3246	1.1931	1.1951	1.2459	1.3196	1.3353	1.4776	1.5161	1.5161	1.6178	1.95565	1.9831	1.9371	1.8354	1.8279	1.8911	1.9794	2.0141
XII	141120	141121	YLL004W	0	+	2.1465	2.1171	2.0872	2.1076	1.9599	2.0721	2.0673	2.0507	2.0126	2.0425	2.0435	1.9953	1.9863	1.7243	1.6602	2.5881	2.6607	2.7029	2.7571	2.9828	2.8783	2.9308	3.2161	3.153	3.368	3.2319	3.3319	3.3403	3.2236	3.2563	3.2382	3.2975	3.4759	3.4759	3.4641	3.6642	3.5301	3.6119	3.6732	3.6812	3.7096	3.7578	3.7593	3.8138
I	108599	108600	YAL023C	0	-	0.181	0.1986	0.093	0.1229	0.1282	0.094	0.1416	0.0989	-0.0202	0.0027	-0.0086	-0.0267	-0.038	-0.0626	-0.0721	-0.2004	-0.1586	-0.1036	-0.0737	-0.134	-0.134	-0.0785	-0.0219	-0.0385	-0.0054	0.0278	0.0833	0.2067	0.2067	0.258	0.2746	0.2912	0.3168	0.3151	0.3151	0.2857	0.2857	0.2676	0.2779	0.2432	0.2598	0.2251	0.1613	0.1613
IV	334852	334853	YDL066W	0	+	34.878601	34.937901	34.9678	35.176102	35.311298	35.281898	35.251999	35.2425	35.612598	36.659599	36.659599	36.687401	36.8713	36.901199	36.901199	37.0331	37.658798	38.064499	38.094398	38.124298	38.385101	38.385101	38.443901	38.503201	38.545399	38.664001	38.693901	38.710499	38.684399	38.6726	38.6726	38.543201	38.590199	38.620098	38.565601	38.5229	38.5229	38.552299	38.539001	38.509102	38.509102	38.479698	38.331699	38.331699
XIV	374686	374687	YNL133C	0	-	1.1122	1.6252	1.7855	1.8871	2.3631	2.3744	2.5562	2.76	2.7894	2.7894	2.8555	2.9353	4.1274	4.1696	4.1829	4.2512	4.3732	4.4262	4.81765	4.6282	4.6229	4.7111	4.8297	4.897	5.0091	5.092	5.0867	5.0701	5.059	5.0409	5.018	5.018	5.0303	5.0635	5.1238	5.0939	5.0657	5.1185	5.1137	5.0539	5.072	5.0879	5.0746	5.0746
IV	503307	503308	YDR030C	0	-	0.936399	1.0005	1.0005	1.0347	0.9215	0.9215	0.9215	0.9509	1.0731	1.2116	1.2709	1.3599	1.3765	1.4064	1.4165	1.4165	1.4512	1.4334	1.3926	1.3567	1.3386	1.3386	1.2753	1.2278	1.2577	1.14285	1.1616	1.1498	1.16	1.0974	1.0135	1.0467	1.0633	0.7923	0.803	0.6716	0.64	0.5621	0.533	0.5687	0.4856	0.5299	0.501699	0.5381
IX	113284	113285	YIL129C	0	-	-0.6748	-0.67255	-0.6437	-0.6703	-0.6884	-0.7135	-0.8017	-0.7954	-0.775	-0.7403	-0.7403	-0.7285	-0.6154	-0.6602	-0.6964	-0.7145	-0.6994	-0.716	-0.7522	-0.8447	-0.858	-0.906	-0.906	-0.9279	-1.0064	-1.0064	-1.0112	-1.0874	-1.1055	-1.0575	-1.0213	-1.0213	-1.0213	-1.0213	-1.0213	-1.0213	-1.0711	-1.0877	-1.1378	-1.1527	-1.1527	-1.1346	-1.1394	-1.1394
XV	52804	52805	YOL145C	0	-	-1.9693	-2.0442	-2.1906	-2.2799	-2.4607	-2.4095	-2.39015	-2.39015	-2.351	-2.3731	-2.3304	-2.1407	-2.1226	-2.1867	-2.154	-2.1721	-2.1968	-2.3841	-2.3799	-2.3399	-2.3399	-2.3594	-2.2711	-2.632	-2.5744	-2.5578	-2.632	-2.6999	-2.6851	-2.6605	-2.6492	-2.6145	-2.5185	-2.4298	-2.434	-2.435	-2.4185	-2.6187	-2.6534	-2.6368	-2.6267	-2.6033	-2.639	-2.593
VII	53572	53573	YGL237C	0	-	0.488999	0.5094	0.4913	0.5836	0.548901	0.519	0.7686	0.7689	0.738999	0.7257	0.5473	0.6	0.3674	0.4076	0.5948	0.690599	0.717	0.754	0.7781	0.937099	0.920199	0.9178	1.0427	1.0593	1.048	1.1387	1.2977	1.2957	1.3042	1.2825	1.3249	1.2389	1.309	1.3052	1.3351	1.3532	1.3826	1.4173	1.3291	1.3542	1.4166	1.4166	1.4038	1.7046
XI	483154	483155	YKR022C	0	-	0.6469	0.8279	0.8018	0.795	0.9003	0.9777	1.0406	0.3546	0.3784	0.3452	0.3434	0.4866	0.4486	0.4187	0.4267	0.3091	0.3091	0.2988	0.2523	0.2679	0.197	0.2558	0.2211	0.1917	0.1176	0.1267	0.2199	0.2352	0.2619	0.2325	0.2149	0.2139	0.1664	0.2207	0.2406	0.2032	0.2394	0.1881	0.1116	-0.1553	-0.227	-0.1976	-0.2652	-0.3503
X	555218	555219	YJR063W	0	+	-1.0087	-1.0167	-1.0071	-0.9108	-1.00315	-0.8019	-0.7655	-0.6843	-0.7268	-0.7615	-0.8294	-0.7852	-0.7425	-0.7109	-0.6996	-0.8364	-1.0323	-1.0579	-1.2406	-1.2192	-1.097	-0.6558	-0.5966	-0.6117	-0.6235	-0.6331	-0.7499	-0.8621	-0.8948	-0.79	-0.7719	-0.7965	-0.7861	-0.7861	-0.7087	-0.7527	-0.853	-0.8236	-0.8118	-0.698	-0.7064	-0.8339	-0.7746	-0.7618
XVI	802329	802330	YPR137W	0	+	1.4568	1.2634	1.226	1.077	0.9795	0.7658	0.7397	0.6751	0.284	0.2546	0.2787	0.2845	0.1953	0.2114	0.2114	0.3417	0.3764	0.4063	0.166	0.2339	0.5207	0.5041	0.4624	0.6505	0.8038	1.0171	1.1015	1.11	1.1386	2.2982	2.3575	2.6341	2.7547	2.673	2.7069	2.6225	2.7117	2.7122	2.7961	3.2584	3.3803	3.4509	3.6818	3.9333
XII	543947	543948	YLR196W	0	+	1.936	1.888	1.8152	1.7911	1.7137	1.7137	1.7137	1.6715	1.6006	1.6039	1.5361	1.4512	1.4918	1.4182	1.3837	1.3837	1.3837	1.4131	1.4131	1.4131	1.3058	1.2427	1.254	1.178	1.1647	1.1893	1.2362	1.249	1.249	1.249	1.3286	1.258	1.2927	1.2821	1.2756	1.305	1.2922	1.2922	1.3701	1.3701	1.1922	1.2397	1.2397	1.3845
IV	1150504	1150505	YDR339C	0	-	7.7476	8.0642	8.1127	8.575	8.575	8.5275	8.2903	8.1142	8.1831	8.1316	8.1316	7.9957	7.8206	7.4189	7.0433	6.984	6.9061	6.8164	6.82605	6.88485	7.0363	6.9898	6.9476	6.8974	6.9401	6.9288	6.8994	6.814	6.83765	6.85875	6.94015	6.94015	6.9516	6.9516	6.91205	6.918	6.8041	6.7545	6.7692	6.7692	6.7692	6.728	6.6393	6.68725
XIV	439278	439279	YNL099C	0	-	-0.8326	-0.8017	-0.7435	-0.7269	-0.7387	-0.7505	-0.7505	-0.7799	-0.8462	-0.7003	-0.6941	-0.6941	-0.6262	-0.6096	-0.5734	-0.5353	-0.4624	-0.4179	-0.4526	-0.5235	-0.4723	-0.4542	-0.4547	-0.5701	-0.5402	-0.6096	-0.5497	-0.5135	-0.4559	-0.4672	-0.3576	-0.3426	-0.3426	-0.4117	-0.3574	-0.3238	-0.1883	-0.1702	-0.0762	-0.0169	-0.1837	-0.2249	-0.2249	-0.195
IV	1146321	1146322	YDR337W	0	+	26.4687	26.4212	26.396099	26.247601	26.184099	26.0602	26.056801	25.824699	25.769199	25.68	25.591299	25.561399	25.590799	25.521601	25.267401	25.131201	25.137501	25.057899	24.8906	24.7321	24.651699	24.675301	24.622499	24.326	24.1936	24.171	24.012899	23.9963	23.948299	23.851601	23.7554	23.7735	23.493999	23.523399	23.3887	22.853201	22.7479	22.819	22.819	22.8489	22.743099	22.581301	22.478399	22.4324
XV	193580	193581	YOL075C	0	-	3.6149	3.6378	3.4498	3.397	3.397	3.4136	3.4136	3.4438	3.3963	3.4214	3.3573	3.3792	3.3973	3.3149	3.3262	3.4681	3.4382	3.3666	3.3628	3.3628	3.2958	3.2303	3.3366	3.3949	3.3489	3.3655	3.1833	3.1833	3.1999	3.0989	3.0989	3.0808	3.0713	3.0193	2.9702	2.5829	2.5535	2.5829	2.4344	2.4922	2.4755	2.4222	2.3754	2.3421
XI	176777	176778	YKL143W	0	+	1.6912	1.7595	1.7419	1.7419	1.7532	1.8125	1.8713	1.8399	1.8467	1.8467	1.8633	1.9226	1.8286	1.8419	1.9723	1.9761	1.9874	2.0535	2.0221	2.0221	2.0221	1.9613	1.9447	2.0339	2.0932	2.0932	2.1115	2.1243	2.1243	2.1959	2.1959	2.2253	2.3092	2.518	2.4848	2.4549	2.4981	2.4815	2.5114	2.5114	2.5114	2.5734	2.5734	2.5734
XVI	205231	205232	YPL180W	0	+	-0.078	-0.167	-0.1253	-0.1253	-0.0841	0.0482	0.1686	0.2295	0.2182	0.2182	0.2182	0.2363	0.2378	0.178	0.1742	0.1609	0.179	0.2816	0.2997	0.313	0.313	0.2949	0.3494	0.30455	0.30455	0.24045	0.2884	0.3254	0.2875	0.3572	0.3391	0.3456	0.2339	-0.0893	-0.0798	-0.075	-0.0937	-0.2699	-0.4283	-0.4283	-0.4407	-0.4588	-0.4651	-0.4817
XIV	57685	57686	YNL307C	0	-	2.2322	2.3138	2.4495	2.4676	2.4495	2.4367	2.4241	2.4822	2.4822	2.4528	2.4249	2.4714	2.4832	2.5377	2.5377	2.5965	2.6392	2.6297	2.6892	2.7191	2.7191	2.7304	2.7603	2.802	2.7726	2.7907	2.8191	2.8174	2.8061	2.8081	2.7845	2.7845	2.8486	2.8667	2.8848	3.0701	3.148	3.0882	3.136	3.175	3.1072	2.9801	2.9389	2.9555
XII	840285	840286	YLR356W	0	+	0.7117	0.7645	0.7811	0.7811	0.7811	0.7683	0.709	0.709	0.7266	0.7384	0.7208	0.7374	0.7374	0.7673	0.6738	0.6738	0.6904	0.5562	0.5909	0.5909	0.6075	0.6769	0.7068	0.7005	0.6711	0.6711	0.6711	0.6711	0.6412	0.6412	0.6593	0.6593	0.6593	0.6646	0.7425	0.8023	0.8317	0.8317	0.8317	0.8151	0.8151	0.8151	0.8151	0.8151
IV	393902	393903	YDL033C	0	-	-3.9756	-3.9985	-3.9392	-3.8947	-3.946	-4.1339	-4.0185	-3.9886	-4.1027	-4.2541	-4.229	-4.2637	-4.2818	-4.2604	-4.3464	-4.3476	-4.3144	-4.05	-4.0752	-4.0757	-4.1644	-4.1825	-4.1556	-4.0934	-4.0753	-4.0919	-3.7898	-3.745	-3.7498	-3.7503	-3.7797	-3.7985	-3.7826	-3.7831	-3.8744	-3.8744	-3.8782	-3.8634	-3.8368	-3.7442	-3.7442	-3.7457	-3.8204	-3.8204
VII	1022657	1022658	YGR266W	0	+	11.081	11.0335	11.0154	11.0385	11.0385	11.0973	11.139	11.1208	11.1374	11.1492	11.1454	11.1454	11.1768	11.2602	11.2602	11.2137	11.1971	11.2079	11.2079	11.1732	11.2524	11.2705	11.2705	11.2705	11.2999	11.2599	11.2171	11.1877	11.1877	11.2081	11.2453	11.3526	11.3825	11.3825	11.3825	11.3825	11.4006	11.4006	11.3893	11.4645	11.5983	11.5684	11.5556	11.4778
II	49599	49600	YBL089W	0	+	106.603996	106.716003	106.716003	106.764	106.705002	106.724998	106.759003	106.759003	106.759003	106.789001	106.789001	106.759003	106.776001	106.737999	106.783997	106.749001	106.792999	106.828003	106.797997	106.796997	106.766998	106.831001	106.861	106.824997	106.813004	106.800003	106.781998	106.781998	106.527	106.426003	106.337997	106.337997	106.324997	106.324997	106.278999	105.998001	105.939003	105.944	105.849998	105.672997	105.661003	105.661003	105.207001	104.738998
XI	161575	161576	YKL154W	0	+	-0.15855	0.32125	0.5172	0.47605	0.32635	0.25845	0.24035	0.27345	0.3736	0.2248	0.0445	0.1298	0.1298	0.1542	0.1542	0.1841	-0.0956	-0.4114	-0.3986	-0.4123	-0.8267	-1.0412	-1.6685	-1.7527	-1.7409	-1.7836	-1.8799	-1.7826	-1.7592	-1.7464	-1.9195	-1.9728	-1.8643	-1.7355	-1.7261	-1.8118	-2.068	-2.0467	-2.0452	-2.0911	-2.0685	-2.0552	-2.1093	-2.1254
IV	1446982	1446983	YDR498C	0	-	10.7282	10.7991	10.7104	10.6511	10.7104	10.7137	10.7019	10.7783	10.6939	10.7831	10.7799	10.7023	10.791	10.6302	10.5857	10.4857	10.545	10.5563	10.0544	10.1853	10.1853	10.2034	10.88	10.8712	11.1549	11.2827	11.3227	11.3953	11.3285	11.1408	11.0343	11.1763	11.4444	11.4306	10.2981	10.4053	10.4515	9.9125	12.5162	12.1977	12.23	13.6685	16.171499	20.6686
XVI	289202	289203	YPL140C	0	-	-0.798	-0.8618	-0.8384	-0.8714	-0.9106	-0.834701	-0.8028	-0.826401	-0.826401	-0.844501	-0.7963	-0.6406	-0.6193	-0.6263	-0.6675	-0.626	-0.5075	-0.2266	-0.1775	-0.1229	-0.1229	-0.0423	-0.0782	-0.1787	-0.1809	0.0318	0.0532	0.0267	0.0366	-0.0237	0.0228	0.0228	0.0209	-0.0138	-0.1818	-0.3844	-0.45	-0.5038	-0.6775	-0.676	-0.6157	-0.6451	-0.5938	-0.5917
X	278832	278833	YJL083W	0	+	-0.0112	0.0607	0.25005	0.36295	0.5817	0.7318	1.7233	1.8542	1.9029	2.036	2.0491	2.2109	2.232	2.6558	2.7101	3.3365	3.1815	3.248	3.4894	3.6165	4.0425	4.0998	4.4251	4.5524	4.6727	4.969	4.9509	4.9841	5.0439	5.1203	5.8644	5.9318	6.0258	6.2304	6.4174	6.4159	6.3993	6.4467	6.4238	6.4622	6.4516	6.4003	6.4516	6.481
XV	70313	70314	YOL133W	0	+	0.0889	0.0595	0.0595	0.0771	0.1183	0.1296	0.1595	0.161	0.161	0.161	0.2203	0.2248	0.474	0.5627	0.6087	0.6381	0.6974	0.673	0.673	0.673	0.6697	0.6991	0.6991	0.6991	0.6697	0.729	0.7584	0.7418	0.7418	0.6199	0.6332	0.6151	0.6445	0.9507	0.9806	0.9806	0.8184	1.0734	1.0995	1.0959	1.4279	1.5593	1.5593	1.564
IV	376465	376466	YDL043C	0	-	-0.0199	-0.0199	-0.038	0.0032	0.015	0.015	-0.1553	-0.0447	-0.048	-0.1483	-0.1483	-0.1483	-0.224	-0.2471	-0.2712	-0.2712	-0.2484	-0.2099	-0.2265	-0.2747	-0.3046	-0.2961	-0.2961	-0.3376	-0.3336	-0.6568	-0.6749	-0.6109	-0.6871	-0.6999	-0.5611	-0.55	-0.5666	-0.5666	-0.5025	-0.4432	-0.6731	-0.652	-0.6483	-0.5591	-0.5591	-0.5362	-0.549	-0.5143
XVI	237358	237359	YPL166W	0	+	0.6758	0.7107	0.77	0.7481	1.1376	1.1323	1.3867	1.34315	1.34315	1.3069	1.4531	1.525	1.5484	1.5484	1.7275	1.7071	1.7204	1.7498	1.7664	1.7257	1.5833	1.6723	1.7027	1.6333	2.04665	2.04495	2.07285	2.17215	2.05445	2.20665	2.1863	2.3178	2.2517	2.5386	2.571	2.5667	2.6708	2.7354	2.7766	2.8887	2.854	2.8902	2.8531	2.882
VII	417218	417219	YGL044C	0	-	-1.4711	-1.5138	-1.55	-1.3891	-1.4489	-1.3891	-1.3891	-1.3431	-1.3366	-1.3349	-1.3301	-1.2821	-1.2341	-1.0147	-0.9554	-0.9515	-1.0855	-1.1036	-1.1084	-1.1084	-1.125	-1.125	-1.125	-1.1582	-1.1582	-1.1464	-1.1512	-1.0924	-1.0411	-1.0806	-1.1093	-1.0761	-1.0761	-1.1221	-1.1568	-1.1568	-1.1568	-1.3824	-1.4749	-1.4568	-1.4749	-1.493	-1.3676	-1.396
XIII	501870	501871	YMR117C	0	-	0.1639	0.2518	0.4859	0.5597	0.5158	0.4164	0.5558	0.5686	0.4233	0.3687	-0.0202	-0.0383	-0.0815	-0.0607	0.0205	0.0253	0.0306	0.014	0.0492	0.0422	-0.0143	-0.0736	-0.1093	-0.1332	-0.1166	-0.1166	-0.1528	-0.2496	-0.2896	-0.1362	-0.1837	-0.1837	-0.1576	-0.1277	-0.1015	-0.0977	-0.1143	-0.0834	-0.0834	-0.0834	-0.1128	-0.0364	-0.0545	-0.0545
III	207911	207912	YCR044C	0	-	-2.3338	-2.4287	-2.5503	-2.6052	-2.6052	-2.6238	-2.4368	-2.3053	-2.2661	-2.2495	-2.1801	-2.1843	-2.2182	-1.4411	-1.4226	-1.366	-1.3627	-1.3327	-1.3445	-1.3284	-1.1944	-1.117	-1.0353	-0.4685	-0.5536	-1.1108	-1.7255	-1.8833	-2.0961	-2.0511	-1.9862	-2.1053	-2.0603	-2.5032	-3.276	-3.3375	-3.2837	-3.3396	-3.3348	-3.3107	-3.5394	-3.7557	-4.0905	-4.0739
IV	685889	685890	YDR118W	0	+	1.10035	1.21345	1.2755	1.1479	1.1057	1.1057	1.1555	1.2512	1.2244	1.1895	1.1297	1.1297	1.1259	1.1093	1.0997	0.8785	0.4254	0.5004	0.526	0.4717	0.4491	0.4325	0.1935	0.2282	0.2116	0.2299	0.0745	-0.0078	0.0995	0.0867	0.07015	0.1252	0.1018	0.1806	0.1949	0.2594	0.197	0.213	0.0243	-0.015	-0.015	-0.063	-0.0811	-0.0517
XV	1009692	1009693	YOR357C	0	-	0.4984	0.483	0.6651	0.648	0.63	0.6006	0.5508	0.5287	0.5928	0.3686	0.3577	0.2931	0.2994	0.2363	0.2667	0.2255	0.1971	0.2147	0.1906	0.22	0.1767	0.1473	0.1541	0.1722	0.1722	0.0715	-0.0054	0.0079	0.033	0.0546	0.0546	0.0297	0.0591	0.0425	0.0623	0.0329	0.0495	0.0613	0.0779	0.096	0.0832	0.0965	0.0965	0.0965
XIV	348517	348518	YNL151C	0	-	3.1298	2.9779	2.9346	3.0655	3.0848	2.9226	2.8568	2.8498	2.25385	2.15565	2.12575	1.7751	1.5381	1.0668	1.0108	0.9777	0.7986	0.6483	0.5815	0.5291	0.5875	0.5272	0.4752	0.2364	0.3371	0.3072	0.3366	0.4135	0.3381	0.3195	0.3162	0.3812	0.3738	0.3866	0.4165	0.5424	0.5447	0.5261	0.8074	0.7775	0.8164	0.8478	0.8478	0.7905
IV	287061	287062	YDL095W	0	+	-3.0331	-2.9917	-2.9632	-2.9632	-2.9813	-2.9514	-2.8888	-2.7958	-2.8257	-2.6253	-2.6808	-2.6502	-2.589	-2.589	-2.589	-2.6355	-2.6023	-2.6023	-2.6473	-2.8612	-2.8612	-2.8612	-2.8499	-2.8514	-2.8514	-2.8695	-2.8582	-2.8107	-2.824	-2.824	-2.8059	-2.7868	-2.785	-2.785	-2.8079	-2.7385	-2.7091	-2.7928	-2.7925	-2.7925	-2.8453	-2.8559	-2.8351	-2.8238
XIV	674663	674664	YNR026C	0	-	-3.1151	-3.1151	-3.1151	-3.097	-3.097	-3.097	-3.0804	-3.0804	-3.0804	-3.0804	-3.0804	-3.1184	-3.0143	-3.0226	-3.0332	-3.0295	-2.9883	-3.0049	-3.0509	-3.0562	-3.0562	-3.0728	-3.1075	-3.1957	-3.1957	-3.1183	-3.0874	-3.104	-3.104	-3.1915	-3.1797	-3.1963	-3.239	-3.239	-3.239	-3.239	-3.239	-3.199	-3.2696	-3.2696	-3.2387	-3.2221	-3.2339	-3.206
II	447332	447333	YBR102C	0	-	-0.1143	-0.0781	0.003	-0.0189	-0.14805	-0.0757	-0.0277	0.0269	0.099	0.1959	0.2253	0.2695	0.3666	0.35	0.4279	0.3852	0.408	0.4174	0.4564	0.394	0.3243	0.2549	0.2415	0.1885	0.2488	0.2189	0.2204	0.2536	0.1943	0.1981	0.1486	0.1667	0.218	0.201	0.2082	0.2067	-0.0839	-0.0595	-0.0595	-0.0248	-0.0728	-0.0894	-0.1455	-0.1621
XII	1022529	1022530	YLR443W	0	+	-0.5268	-0.5439	-0.5253	-0.3803	-0.4167	-0.382	-0.4081	-0.4108	-0.5621	-0.6144	-0.6144	-0.6783	-0.30865	-0.2189	-0.1993	-0.0129	-0.0129	-0.0365	-0.0561	0.0379	0.0486	0.0305	0.0707	-0.1311	-0.1193	-0.1193	-0.1558	-0.192	-0.192	-0.1098	-0.0804	-0.0638	-0.0819	-0.0605	-0.0243	0.0051	0.0232	0.0413	0.0247	0.0546	-0.1366	-0.1532	-0.1532	-0.1233
XIV	490339	490340	YNL072W	0	+	-1.3774	-1.225	-1.225	-1.1208	-1.1148	-1.2038	-1.2038	-1.2038	-1.2498	-1.2664	-1.2616	-1.2729	-1.2435	-0.9439	-0.8776	-0.8776	-0.8776	-0.8595	-0.8301	-0.8002	-0.8301	-0.8482	-0.806	-0.7595	-0.7894	-0.7755	-0.7453	-0.7453	-0.6732	-0.7031	-0.6983	-0.7122	-0.6775	-0.6413	-0.5832	-0.5832	-0.5832	-0.5452	-0.5105	-0.5223	-0.4796	-0.4654	-0.4473	-0.4639
XVI	259349	259350	YPL155C	0	-	-1.9257	-1.9144	-1.9438	-1.8963	-1.8468	-1.889	-1.8724	-1.7793	-1.8059	-1.824	-1.8705	-1.856	-1.8608	-1.8789	-1.9948	-2.0081	-1.9749	-1.89	-1.9151	-1.9018	-1.8852	-1.8603	-1.9432	-1.9773	-1.9501	-1.9667	-1.9742	-1.9704	-1.9231	-1.9359	-2.0053	-1.9857	-1.9165	-1.8866	-1.9032	-1.8733	-1.8941	-1.7294	-1.7578	-1.7758	-1.8414	-1.8484	-1.7993	-1.8848
IV	827592	827593	YDR182W	0	+	-0.3767	-0.4142	-0.4046	-0.3752	-0.3752	-0.3385	-0.4682	-0.4347	-0.4332	-0.4284	-0.554	-0.7447	-0.7148	-0.7148	-0.7551	-0.8352	-0.8415	-0.8533	-0.8352	-0.8684	-0.8684	-0.8684	-0.8983	-0.8395	-0.8395	-0.892	-0.9485	-0.9485	-0.9912	-1.0585	-1.0336	-0.9627	-0.9162	-0.9461	-1.0493	-1.0455	-1.0621	-0.8091	-0.7787	-0.8777	-0.9109	-0.9566	-1.006	-1.0226
V	201095	201096	YER023W	0	+	-1.0948	-1.1182	-1.0803	-0.9906	-0.9959	-0.8423	-0.8423	-0.8589	-0.6881	-0.7062	-0.6845	-0.6599	-0.6433	-0.7274	-0.6889	-0.7176	-0.7491	-0.7491	-0.6742	-0.7772	-0.7606	-0.80555	-0.3508	-0.1906	-0.2024	-0.2974	-0.2974	-0.2974	-0.3509	-0.283	-0.1661	-0.1817	-0.0741	-0.0741	-0.104	-0.1846	-0.168	-0.1381	-0.1476	-0.088	-0.0507	0.0036	-0.0904	0.1168
XV	486936	486937	YOR086C	0	-	2.6171	2.6599	2.624	2.58345	2.40585	2.62625	4.02405	4.05695	4.0554	5.2351	6.0629	6.0993	6.188	6.3282	7.1992	7.3969	7.6056	7.8565	7.8982	7.9664	8.0395	8.0395	8.0946	8.124	8.9239	8.8362	8.9073	9.0833	9.0781	8.9482	8.9945	9.4471	9.5089	9.736	10.1095	10.6486	11.3058	11.2791	11.5399	11.5859	11.595	11.6832	11.8191	12.0197
IX	237753	237754	YIL067C	0	-	4.2327	3.9361	3.897	3.9046	3.8662	3.7287	3.6336	3.6254	3.5872	3.6166	3.6166	3.5867	3.5174	3.5542	3.6497	3.5078	3.4722	3.4642	3.4396	3.4396	3.5017	3.6112	3.6112	3.6293	3.5833	3.5976	3.5976	3.5795	3.5089	3.5634	3.5533	3.6538	3.6372	3.6387	3.6156	3.5189	3.5302	3.7669	3.9218	3.8859	3.9748	4.1232	4.1413	4.1147
II	172548	172549	YBL024W	0	+	17.2869	16.203699	14.7831	13.998	13.2075	12.8635	11.2347	10.9372	11.0558	9.5873	9.2212	9.1081	8.7694	8.536	8.3772	8.3661	7.9216	7.8548	6.9429	6.55865	6.4972	6.3198	6.1889	6.2353	9.1694	8.9543	8.8722	8.5667	8.8086	8.7561	9.1063	9.0882	9.0882	9.297	9.2852	9.3151	9.4754	9.6239	9.6538	9.7435	10.4937	11.2082	12.15	12.1447
VII	924452	924453	YGR216C	0	-	-2.6406	-2.6303	-2.6416	-2.6222	-2.6448	-2.5007	-2.4524	-2.4679	-2.384	-1.9941	-2.08	-2.0506	-2.0444	-2.0145	-1.9941	-1.8357	-1.8624	-2.3379	-2.3246	-2.349	-2.3609	-2.4706	-2.4058	-2.4809	-2.2666	-2.1308	-2.2379	-2.1918	-2.17	-2.3846	-2.3049	-2.2755	-2.2589	-2.2589	-2.2755	-2.4363	-2.3764	-2.4176	-2.3465	-2.1086	-2.092	-2.1164	-2.0786	-1.9878
II	706767	706768	YBR243C	0	-	5.8081	6.0043	6.0475	6.142	6.1381	5.9389	5.9389	5.9288	5.9966	6.0564	6.073	6.0441	6.0453	6.0581	6.0566	6.0571	6.1292	6.0993	6.0213	6.1527	6.0848	6.135	6.1943	6.2071	6.1777	6.1777	6.2473	6.1993	6.21965	6.2673	6.155	6.1123	6.1123	6.099	6.147	6.147	6.147	6.1518	6.0925	6.085	6.1031	6.0582	6.1752	6.174
XII	169041	169042	YLR011W	0	+	0.0298	0.0298	0	0	0	0	0	0	0	0	0	0	0	0	0	0	0	0	0	0	0	0	0	0	0	0	0	0	0	0	0	0	0	0	0	0	0	0	0	0	0	0	0	0
XVI	682209	682210	YPR067W	0	+	55.9576	56.164902	56.220901	56.487999	57.360901	57.794102	57.794102	58.002899	58.204899	58.769199	59.769001	59.8288	59.900902	60.6353	60.665199	60.695099	60.8554	61.3298	61.418999	62.533798	62.593102	62.593102	62.666698	62.696602	62.696602	62.929001	63.777401	63.742699	63.742699	63.889702	63.889702	63.9907	64.175598	64.146202	64.146202	64.206001	64.184097	64.154198	64.184601	64.2145	64.193802	64.381897	64.323097	64.276604
XII	705200	705201	YLR283W	0	+	1.4622	1.5813	1.6406	1.6705	1.6871	1.7298	1.7298	1.7591	1.8079	2.4143	2.4208	2.4502	2.4796	2.501	2.4716	2.5148	2.6153	3.2363	3.2662	3.2662	3.5428	3.6204	3.8138	3.8138	3.7964	3.7874	3.7559	3.8991	3.8659	3.8719	3.8352	3.8352	3.8651	3.8784	3.8784	3.8618	3.8437	3.8437	3.9414	3.9414	3.9414	4.0183	3.9205	3.9205
XVI	664983	664984	YPR051W	0	+	2.8897	3.2788	3.6286	3.5876	3.6255	3.7559	3.8275	3.8109	3.7943	3.7397	3.6327	3.7319	3.6931	3.6121	3.6292	3.7023	3.6302	3.6616	3.744	3.8236	3.8674	3.8674	3.9204	3.9535	4.0907	4.0625	4.1221	4.14295	4.23965	4.2487	4.2487	4.2786	4.3281	4.4025	4.4025	4.4689	4.4727	4.4428	4.3968	4.3802	4.459	4.4243	4.4969	4.4969
IV	1289412	1289413	YDR409W	0	+	-0.2656	-0.249	-0.249	-0.2309	-0.3073	-0.3586	-0.3586	-0.3159	-0.3988	-0.3822	-0.3704	-0.3704	-0.3176	-0.3294	-0.3641	-0.3641	-0.3523	-0.3244	-0.3709	-0.389	-0.41315	-0.3747	-0.3747	-0.3581	-0.335	-0.335	-0.249	-0.1736	-0.1902	-0.1902	-0.1902	-0.1427	-0.1593	-0.1978	-0.1978	-0.1679	-0.186	-0.2554	-0.2373	-0.3168	-0.2575	-0.2012	-0.2193	-0.211
VII	832435	832436	YGR167W	0	+	-4.3888	-4.3589	-4.4102	-4.5402	-4.5659	-4.7054	-4.722	-4.722	-4.7667	-4.8245	-4.8016	-4.734	-4.7521	-4.734	-4.6282	-4.6191	-4.5528	-4.5427	-4.5427	-4.554	-4.6005	-4.6186	-4.6352	-4.6699	-4.6699	-4.6216	-4.605	-4.6349	-4.4455	-4.6352	-4.5673	-4.5367	-4.4769	-4.4588	-4.44	-4.4928	-4.4815	-4.4815	-4.5396	-4.5396	-4.5268	-4.6309	-4.6143	-4.5758
XIII	740231	740232	YMR234W	0	+	103.675003	103.675003	103.585999	103.402	103.223999	103.325996	103.278999	103.161003	103.074997	102.986	102.955002	102.767998	102.644997	102.661003	102.470001	102.373001	102.456001	102.344002	102.098999	102.028	101.999001	101.942001	101.431	101.314003	101.313004	101.264999	101.264999	101.264999	101.063004	100.999001	100.982002	100.989998	100.810997	100.165001	99.427002	99.077698	98.538498	98.561302	97.784798	97.754799	97.766701	96.466301	96.070602	95.477097
XVI	614516	614517	YPR025C	0	-	11.9415	12.0003	11.9875	12.0154	12.0154	12.0165	12.064	12.064	12.0821	12.0228	12.1784	12.2388	12.179	12.1609	12.1443	12.047	12.047	12.0651	12.1111	11.9907	11.9794	11.9237	11.4854	11.4978	11.524	11.2926	11.2926	11.322	11.322	11.322	11.3348	11.3348	11.2637	11.2951	11.3019	11.3313	11.3313	11.3265	11.2838	11.225	11.2763	11.2175	11.1331	11.1347
XIV	19294	19295	YNL330C	0	-	-0.4525	-0.4472	-0.5198	-0.4332	-0.4166	-0.4171	-0.4171	-0.3744	-0.4064	-0.323	-0.2931	-0.2931	-0.2931	-0.2632	-0.2632	-0.3177	-0.7791	-0.7625	-0.8432	-0.8918	-0.882	-0.8868	-0.9034	-0.8509	-0.7783	-0.7964	-0.7798	-0.8092	-0.8557	-0.9095	-0.9394	-0.9394	-0.6444	-0.6509	-0.7607	-0.7607	-0.8316	-0.8135	-0.8301	-0.8052	-0.7871	-0.7823	-0.8235	-0.873
XII	778935	778936	YLR323C	0	-	0.3472	0.452499	0.39765	0.245	0.2367	0.2186	0.3055	0.3598	0.3485	0.3485	0.3126	0.3606	0.3162	0.2785	0.2785	0.279201	0.3566	0.4164	0.4458	0.4463	0.5581	0.5581	0.5533	0.5533	0.5533	0.5694	0.586	0.5556	0.5903	0.5425	0.5685	0.5984	0.5921	0.6216	0.6329	0.651	0.6628	0.6462	0.6972	0.7025	0.7191	0.7894	0.7894	0.8075
V	382193	382194	YER110C	0	-	0.9764	1.036	1.035	1.0169	1.3533	1.4131	1.49	1.4734	1.5066	1.5697	1.5134	1.3282	1.2713	1.228	1.0691	1.1053	1.0887	1.1482	1.1187	1.1699	1.2058	1.1764	1.1764	1.2558	1.2007	1.1826	1.1366	1.1019	1.16	1.2379	1.2168	1.2601	1.2521	1.2521	1.2521	1.234	1.1853	1.2067	1.1768	1.1768	1.1346	1.1512	1.2698	1.3238
VII	687651	687652	YGR098C	0	-	-2.9931	-3.0928	-3.088	-3.1372	-2.8588	-2.8507	-2.9672	-2.9705	-2.9871	-2.9539	-2.9881	-2.9505	-2.8577	-2.7339	-2.8234	-2.6489	-2.589	-2.545	-2.5194	-2.4895	-2.4779	-2.3897	-2.4249	-2.4462	-2.4775	-2.4828	-2.5474	-2.4646	-2.4892	-2.4533	-2.45	-2.3821	-2.4701	-2.0233	-2.0104	-1.7882	-1.9063	-1.8801	-1.8336	-1.8565	-1.8894	-1.8366	-1.8713	-1.2037
IV	1317824	1317825	YDR422C	0	-	0.2794	0.2794	0.1786	0.1306	0.0912	0.089999	0.1018	0.1312	0.1265	0.1205	0.121	0.121	0.1097	-0.0167	0.013	0.0484	0.0776	0.0598	0.6187	0.6663	0.4502	0.4321	0.3855	0.3855	0.2561	0.3801	0.4676	0.9041	0.9504	0.9509	0.8648	0.7463	0.6519	0.6851	0.6386	0.7008	0.8134	0.8578	0.4656	0.5896	0.4817	0.4277	0.4571	0.449
XIV	199971	199972	YNL240C	0	-	-1.2315	-1.1698	-1.1698	-1.1698	-1.1879	-1.1879	-1.1884	-1.1639	-1.1176	-1.3516	-1.3682	-1.3682	-1.4557	-1.4509	-1.4509	-1.5135	-1.561	-1.5082	-1.513	-1.4964	-1.5178	-1.5148	-1.5679	-1.5631	-1.5631	-1.5812	-1.6106	-1.5279	-1.5611	-1.6086	-1.692	-1.6445	-1.64615	-1.4696	-1.4643	-1.4658	-1.3957	-1.3942	-1.4556	-1.5325	-1.5242	-1.5109	-1.5408	-1.5406
IX	102275	102276	YIL131C	0	-	-1.2422	-1.2173	-1.1447	-1.1992	-1.163	-1.1248	-1.0807	-1.0807	-1.0466	-1.0331	-0.9456	-0.8976	-0.8614	-0.8448	-0.7124	-0.7305	-0.6845	-0.7139	-0.7438	-0.4839	-0.3723	-0.3723	-0.3376	-0.2788	-0.2617	-0.3498	-0.3892	-0.3726	-0.4018	-0.0807	0.002	0.002	-0.1139	-0.0973	-0.2672	-0.2742	-0.3597	-0.1908	-0.1908	-0.2501	-0.291	-0.3639	-0.463	-0.5241
IV	122021	122022	YDL189W	0	+	0.3479	0.27415	0.3187	0.2532	0.4922	0.5216	0.5216	0.5035	0.4854	0.4095	0.3208	0.31225	0.3331	0.4496	0.433	0.4629	0.4608	0.548	0.65	0.6334	0.6088	0.604	0.6994	0.4667	0.4754	0.5402	0.5236	0.6022	0.6321	0.5728	0.5728	0.5728	0.5861	0.5627	0.5627	0.5328	0.5328	0.7336	0.7439	0.7552	0.7371	0.6179	0.6179	0.6179
II	181365	181366	YBL022C	0	-	78.342102	78.342102	78.342102	78.483498	78.452103	78.452103	78.391403	78.379097	78.467796	78.467796	78.451202	78.479599	78.478104	78.556	78.486603	78.576599	78.553703	78.568604	78.578102	78.596199	78.616997	78.705704	78.705704	78.705704	78.735603	78.735603	78.735603	78.7258	78.737602	78.685097	78.701698	78.700203	78.645699	78.645699	78.705002	78.5186	78.535202	78.535202	78.611099	78.645798	78.642502	78.584396	78.614304	78.630898
XIII	142176	142177	YML065W	0	+	3.7429	3.675	3.6297	3.6548	3.6613	3.7211	3.7045	3.5396	3.4758	3.2891	3.2293	3.2459	2.3595	2.3039	1.9517	1.5485	1.4887	1.5305	1.5043	1.5156	1.7173	1.6923	1.8094	1.8265	1.4945	1.528	2.5514	2.5744	2.5716	2.564	2.515	2.3586	2.391	2.2208	2.2658	2.1169	2.265	2.1106	2.1129	2.0503	2.1453	2.1043	1.956	1.918
XI	225861	225862	YKL113C	0	-	4.174	4.1853	4.22	4.309	4.3437	4.3963	4.4011	4.4011	4.4011	4.4011	4.4011	4.4011	4.4011	4.4011	4.3483	4.3483	4.3302	4.3249	4.295	4.3131	4.3415	4.3121	4.3121	4.3121	4.3121	4.2827	4.2694	4.24	4.2101	4.2096	4.2096	4.2325	4.3004	4.366	4.366	4.3954	4.4995	4.4563	4.4616	4.4616	4.4684	4.4385	4.4086	4.4214
XIII	44049	44050	YML113W	0	+	-2.0667	-2.0486	-1.8315	-1.9041	-1.8875	-1.8913	-1.84	-1.8518	-1.9458	-1.9488	-1.985	-1.9762	-2.0109	-2.0403	-2.0569	-2.038	-2.0096	-2.0096	-1.9598	-1.9437	-1.9052	-1.8856	-1.9505	-1.9143	-2.0403	-2.0584	-2.0584	-2.075	-2.1097	-2.1097	-2.1097	-2.0788	-2.0537	-2.0323	-2.0323	-2.0323	-2.0107	-2.0273	-2.0801	-2.0502	-1.9891	-1.9363	-1.8609	-1.831
XVI	912687	912688	YPR189W	0	+	-1.1986	-1.2119	-1.396	-1.3741	-1.4759	-1.4279	-1.446	-1.4855	-1.4373	-1.468	-1.43	-1.4567	-1.7052	-1.6577	-1.6572	-1.6273	-1.59485	-1.59485	-1.5142	-1.4961	-1.5174	-1.5159	-1.5405	-1.5666	-1.5666	-1.5309	-1.5603	-1.4651	-1.4646	-1.4646	-1.4465	-1.4299	-1.4299	-1.3967	-1.3394	-1.3394	-1.3228	-1.3527	-1.2227	-1.138	-1.1493	-1.1327	-1.192	-1.1558
XI	483417	483418	YKR023W	0	+	1.28665	1.2174	1.196	1.0483	0.9427	0.9261	0.8191	0.7076	0.558	0.5399	0.5399	0.6386	0.6466	0.5714	0.539701	0.4931	0.1457	0.132899	0.0967	0.114799	0.161301	0.2093	0.2176	0.201	0.159	0.2022	0.2022	0.1686	0.152	0.2113	0.0537	0.026999	0.021701	0.021701	0.0164	0.0164	0.0164	0.0974	0.1653	0.213301	0.1872	0.1872	0.0197	0.0378
VII	428607	428608	YGL036W	0	+	-0.9702	-0.8896	-0.8185	-0.8804	-0.8965	-0.7892	-0.748	-0.748	-0.7757	-0.788	-0.788	-0.8179	-0.7757	-0.7795	-0.7747	-0.7303	-0.7019	-0.7137	-0.7137	-0.7351	-0.655	-0.655	-0.6678	-0.6464	-0.6894	-0.6728	-0.5473	-0.5473	-0.5292	-0.5292	-0.6404	-0.611	-0.7403	-0.7066	-0.6822	-0.6443	-0.6363	-0.6396	-0.617	-0.663	-0.7037	-0.709	-0.8225	-0.791
XV	220797	220798	YOL057W	0	+	2.645	2.6156	2.5794	2.4646	2.2877	2.3209	2.3505	2.0533	1.9706	1.9012	1.8695	1.8989	1.9265	1.8966	1.7712	1.8501	1.7785	1.8069	1.8438	1.5965	1.615	1.5936	1.5642	1.523	1.5662	1.4651	1.3488	1.392	1.2078	1.2673	1.2326	1.2454	1.2439	1.2258	1.2371	1.325	1.3431	1.3446	1.3612	1.3579	1.3878	1.2815	1.3461	1.3461
XIV	292711	292712	YNL185C	0	-	-1.7224	-1.7523	-1.7576	-1.7709	-1.8056	-2.0476	-2.0936	-2.0936	-2.1117	-2.0476	-2.0775	-2.124	-2.124	-2.1539	-2.2185	-2.2004	-2.171	-2.1876	-2.0717	-2.0845	-2.0845	-2.0428	-2.0315	-2.0421	-2.0421	-2.0421	-2.0672	-2.0805	-2.0805	-2.119	-2.1768	-2.1768	-2.2361	-2.2361	-2.2361	-2.2361	-2.2522	-2.173	-2.173	-2.1302	-2.0827	-2.1121	-2.1121	-2.1121
I	119909	119910	YAL017W	0	+	9.3395	9.3395	9.3395	9.3528	9.4367	9.4676	9.5061	9.4762	9.4832	9.4408	9.4408	9.4702	9.4536	9.437	9.3794	9.3794	9.3462	9.3756	9.3703	9.3281	9.2105	9.1555	9.1721	9.2015	9.0527	8.9229	8.9229	8.9523	9.0003	8.9885	8.9458	8.9705	8.9607	9.0067	8.7754	8.7688	8.5545	8.5102	8.4102	8.4155	8.4777	8.4483	8.4184	8.5067
VII	458113	458114	YGL019W	0	+	0.7378	0.7732	0.8538	0.8538	0.7995	0.7814	0.7814	0.7814	0.79	0.8151	0.7278	0.7406	0.7406	0.7519	0.7941	0.7627	0.7594	0.7594	0.7594	0.7647	0.7534	0.7534	0.7368	0.7368	0.7368	0.7496	0.7795	0.7629	0.7842	0.8663	0.8748	0.9881	0.9534	0.9732	1.0149	1.0149	0.9855	0.9523	0.9191	1.0034	0.9853	0.9853	1.0579	0.9832
XIII	742718	742719	YMR235C	0	-	125.024002	124.996002	124.954002	125.026001	124.997002	124.978996	124.924004	124.924004	124.876999	124.893997	124.864998	124.864998	124.806	124.670998	124.726997	124.764999	124.759003	124.789001	124.772003	124.772003	124.738998	124.717003	124.723	124.527	124.564003	124.521004	124.521004	124.460999	124.432999	124.503998	124.503998	124.473999	124.416	124.458	124.458	124.428001	124.428001	124.458	124.337997	124.044998	124.003998	123.695	123.607002	122.735001
V	464859	464860	YER147C	0	-	-1.5523	-1.5656	-1.423	-1.4695	-1.60245	-1.7184	-1.7066	-1.6772	-1.8264	-1.8044	-1.7803	-1.7509	-1.7931	-1.8112	-1.8157	-1.8515	-1.8515	-1.8925	-1.9124	-1.8852	-1.8671	-1.8457	-1.9792	-1.9113	-1.8751	-1.859	-1.8311	-1.8791	-1.8625	-1.7815	-1.7084	-1.7672	-1.7438	-1.7737	-1.6231	-1.6216	-1.6083	-1.6083	-1.5917	-1.5917	-1.6125	-1.5944	-1.5944	-1.6137
XV	712546	712547	YOR194C	0	-	0.2149	0.1968	0.192	0.192	0.1739	0.144	0.096	0.096	0.07625	0.01015	0.0155	-0.0705	-0.0705	-0.0886	-0.0886	-0.0514	-0.0989	-0.0989	-0.0796	-0.109	-0.0577	-0.0577	0.0859	0.104	0.0427	0.0593	0.0299	0.0465	0.0945	0.0764	0.0236	0.0236	0.0236	0.0236	0.0829	0.0829	0.0776	0.0856	0.0808	0.0727	0.0546	0.0252	-0.0047	0.0247
I	36587	36588	YAL059W	0	+	2.7517	2.7517	2.7698	2.8493	2.7628	2.7676	2.7382	2.7912	2.8267	2.8404	2.9516	3.0388	3.032	2.9348	2.9348	2.8044	2.8725	2.9962	2.9317	3.1895	3.1863	3.1478	3.0605	3.0051	3.0513	3.009	2.9509	2.8387	2.7217	2.6855	2.8036	2.8349	2.9698	2.988	3.0099	2.9325	2.7319	2.5729	2.5041	2.4984	2.4461	2.4589	2.4055	2.3667
XIV	37673	37674	YNL320W	0	+	-0.8628	-0.9166	-0.9797	-0.9826	-1.0007	-0.9331	-0.9116	-0.972	-0.9538	-1.1604	-1.3339	-1.3538	-1.2696	-1.2033	-1.3026	-1.3192	-1.2828	-1.3745	-1.5183	-1.4821	-1.8981	-1.8813	-2.4132	-2.2768	-2.3467	-2.3533	-2.3952	-2.4169	-2.4335	-2.5077	-2.5228	-2.5228	-2.594	-2.5827	-2.6418	-2.6466	-2.63	-2.6172	-2.5991	-2.676	-2.6579	-2.6413	-2.6944	-2.6614
XIV	280414	280415	YNL191W	0	+	-1.5017	-1.6202	-1.673	-1.713	-1.6831	-1.6552	-1.6851	-1.6851	-1.7017	-1.717	-1.7734	-1.8398	-1.8169	-1.835	-1.835	-1.7191	-1.7613	-1.7794	-1.7794	-1.7794	-1.7794	-1.7794	-1.7847	-1.7824	-1.7826	-1.7773	-1.7773	-1.7011	-1.67615	-1.67615	-1.68895	-1.6105	-1.6442	-1.7216	-1.6504	-1.6421	-1.6288	-1.6107	-1.6567	-1.6543	-1.651	-1.73	-1.7551	-1.7551
XII	614732	614733	YLR238W	0	+	-0.169499	-0.1466	-0.132	-0.072101	-0.072101	-0.072101	-0.072101	-0.2432	-0.1861	-0.1467	0.3535	0.38185	0.38185	0.3049	0.294	0.284	0.284	0.22265	0.1945	0.1521	0.1521	0.1521	0.1521	0.2301	0.2814	0.2226	0.2113	0.0819	-0.0035	0.0018	-0.109	0.0327	0.0621	0.12265	0.0811	0.064	-0.0109	-0.2229	-0.2646	-0.2822	-0.3353	-0.2528	-0.353	-0.3296
III	35370	35371	YCL052C	0	-	-0.9622	-0.9248	-1.1637	-1.119	-1.1057	-1.2905	-1.333	-1.4047	-1.1176	-1.1113	-1.0736	-1.1425	-1.0682	-1.274	-1.3102	-1.2391	-1.2557	-1.457	-1.4451	-1.4178	-1.4819	-1.5181	-1.6696	-1.5937	-1.5819	-1.6171	-1.6505	-1.7184	-1.8957	-1.8016	-1.7604	-1.768	-1.768	-1.9177	-1.9194	-1.9028	-1.9423	-1.8714	-1.8943	-1.8996	-1.9124	-1.9654	-1.8231	-1.9524
XI	212984	212985	YKL122C	0	-	54.575298	54.634102	54.8839	54.913799	54.913799	54.993198	55.023102	55.052502	55.111801	55.158298	55.2118	57.519501	57.490101	57.800499	58.410801	58.4781	58.828602	59.329399	59.402	59.4613	59.532398	59.562302	59.5191	59.5191	59.903801	60.149799	60.149799	60.179199	60.322399	60.286201	60.3633	60.346699	60.394199	60.482899	60.4995	60.553299	60.701801	61.107399	61.283901	61.451	61.7584	61.877499	61.895599	61.895599
XIV	670424	670425	YNR023W	0	+	-2.4357	-2.3527	-1.9066	-1.6933	-1.6658	-1.6824	-1.6853	-1.6718	-1.6899	-1.76	-1.51245	-1.3977	-1.4471	-1.3617	-1.2333	-1.2627	-0.9049	-0.882	-0.8713	-0.8713	-0.9007	-0.8954	-0.8871	-0.8705	-0.9686	-0.9686	-0.9814	-0.9628	-0.9447	-1.0047	-0.9646	-0.9646	-0.9518	-1.0337	-1.0209	-0.9925	-1.0746	-1.0414	-0.9373	-0.783	-0.4852	-0.4442	-0.4784	-0.3784
XIII	204195	204196	YML038C	0	-	9.0202	9.0036	8.9978	8.9782	9.1186	9.1186	9.2427	9.2427	9.2244	9.0129	8.7905	8.9156	8.7621	8.6034	8.1234	8.0259	7.7798	7.532	7.1382	6.7027	6.7338	6.6306	6.5547	6.308	4.8059	4.4092	4.5546	4.7146	4.64755	4.754	4.764	4.5926	4.0128	3.6927	3.6994	3.7406	3.93055	4.31035	5.1837	5.4861	5.4728	5.5129	5.3698	5.0554
III	24804	24805	YCL057W	0	+	7.2845	7.231	7.2235	7.2377	7.1784	7.1551	6.9462	6.9189	6.7733	6.7567	6.6589	6.3734	6.3749	6.3754	6.3621	6.3119	6.0353	5.906	5.8845	5.9011	5.8791	5.5673	5.4505	5.4736	5.4261	5.3716	5.1526	5.1939	5.1663	4.9697	4.9697	4.9104	4.9105	4.8992	4.8035	4.4865	4.249	4.0619	4.0672	4.1388	3.8505	3.8491	3.8375	3.8375
XIII	251507	251508	YML009C	0	-	-2.2018	-2.2436	-2.2169	-2.1362	-1.945	-1.9781	-1.96	-1.9615	-1.9781	-2.0324	-2.0905	-2.2542	-2.2738	-2.2535	-2.2018	-2.2734	-2.3086	-2.3481	-2.3481	-2.3059	-2.3059	-2.3481	-2.4031	-2.4405	-2.4684	-2.4684	-2.4737	-2.3021	-2.2312	-2.1458	-2.1757	-2.2056	-2.164	-2.1459	-2.1572	-1.876	-1.5505	-1.5902	-1.6068	-1.4804	-1.4435	-1.4414	-1.5045	-1.4492
XIII	45079	45080	YML112W	0	+	80.3452	80.2407	80.2407	80.209396	80.191299	80.090797	80.072701	79.639999	79.177696	79.116997	78.708	78.666496	78.601303	78.512604	78.236504	77.8498	77.655296	77.532204	77.537003	77.332802	77.082298	77.003601	76.962402	75.761398	74.5522	72.451698	63.877201	62.618301	62.135799	60.9781	59.260601	56.171101	53.369301	50.7691	40.559502	35.768299	31.6306	23.962601	24.960899	18.9953	19.002399	18.7094	18.280199	15.9429
XI	349182	349183	YKL048C	0	-	1.18185	1.10445	1.1582	1.3599	1.5305	1.5576	1.5395	1.4357	1.4866	1.4818	1.4785	1.5752	1.5913	1.5858	1.5021	1.532	1.4895	1.5417	1.5574	1.6172	1.6403	1.6184	1.6022	1.6022	1.5311	1.513	1.534	1.3926	1.4338	1.4338	1.4765	1.4371	1.4235	1.4529	1.4199	1.3093	1.3425	1.3425	1.4386	1.4434	1.4434	1.4434	1.5092	1.4926
VII	174572	174573	YGL174W	0	+	2.3991	2.3405	2.2428	2.1615	2.1879	1.9034	1.878	1.6564	1.6464	1.874	1.3733	1.5336	1.8326	1.8873	1.9807	2.0407	1.80635	1.7652	1.6436	1.7323	1.6179	1.5973	1.5416	1.2833	1.1911	1.2607	1.226	0.960299	0.908999	0.685201	0.7141	0.776199	0.966001	0.9542	0.8522	0.826	0.716599	0.7332	0.7332	0.726399	0.6449	0.6999	0.6192	0.627701
XVI	326591	326592	YPL118W	0	+	5.9687	5.8725	5.1515	5.0842	5.0465	4.788	4.7601	4.5535	4.2912	4.2874	4.2942	4.2643	4.3123	4.3485	4.2769	4.2774	4.3181	4.2212	4.2559	4.2378	4.2378	4.173	4.0618	3.9568	3.6552	3.5751	3.5038	3.5204	3.5204	3.5498	3.3538	3.3229	3.24	3.2528	3.1641	3.1412	3.1138	3.15	3.2221	3.1623	3.1623	3.1957	3.1492	3.1819
VI	40449	40450	YFL047W	0	+	-0.4778	-0.4872	-0.5009	-0.5009	-0.5175	-0.5745	-0.6588	-0.5696	-0.5416	-0.487	-0.5335	-0.5036	-0.596	-0.7038	-0.7518	-0.7224	-0.6205	-0.6651	-0.6488	-0.7197	-0.7064	-0.6856	-0.6796	-0.6141	-0.5661	-0.5955	-0.5249	-0.5581	-0.5581	-0.5581	-0.5249	-0.5196	-0.5362	-0.476	-0.476	-0.5115	-0.4708	-0.4708	-0.4771	-0.4771	-0.5005	-0.4854	-0.4854	-0.51
XII	714879	714880	YLR288C	0	-	-0.386	-0.5965	-0.5956	-0.5953	-0.5455	-0.5915	-0.5098	-0.5198	-0.561	-0.5806	-0.7881	-0.8101	-0.795	-0.8905	-0.937	-0.9151	-1.0041	-0.981	-0.9329	-0.5064	-0.3409	-0.3008	-0.2885	-0.2634	-0.2483	-0.3225	-0.2526	-0.1732	-0.1438	-0.2868	-0.2868	-0.1195	-0.1376	-0.1777	-0.1859	-0.2173	-0.2963	-0.2075	-0.2369	-0.1776	-0.1238	-0.0944	-0.0464	-0.0102
XVI	326292	326293	YPL119C	0	-	-0.6592	-0.6992	-1.1978	-1.2144	-1.2788	-1.3437	-1.3282	-1.4088	-1.4408	-1.3888	-1.3606	-1.2852	-1.227	-1.1923	-1.1347	-1.1	-1.1769	-1.2659	-1.2674	-1.2787	-1.3033	-1.3445	-1.2819	-1.3118	-1.3156	-1.3701	-1.2969	-1.2788	-1.2788	-1.2264	-1.1522	-1.1175	-1.1175	-1.1067	-0.9734	-1.0427	-1.0246	-1.0193	-0.9895	-0.9895	-0.9895	-0.9714	-0.9784	-0.9603
V	43277	43278	YEL058W	0	+	-0.1978	-0.1978	-0.2576	-0.2143	-0.2555	-0.2555	-0.2555	-0.2854	-0.2967	-0.31	-0.31	-0.2934	-0.3522	-0.3341	-0.3293	-0.1701	-0.0992	-0.063	-0.063	-0.063	-0.063	-0.063	-0.063	-0.166	-0.1446	-0.1446	-0.1446	-0.1431	-0.1431	-0.1132	-0.1132	-0.1132	-0.0966	-0.0612	-0.0793	-0.0494	-0.0494	-0.0494	-0.0675	-0.0675	-0.0675	-0.0675	-0.0675	-0.1037
VII	589446	589447	YGR047C	0	-	-1.2381	-1.2348	-1.2333	-1.2798	-1.2275	-1.2338	-1.2519	-1.2534	-1.2172	-1.2006	-1.2604	-1.2091	-1.196	-1.196	-1.2093	-1.1399	-1.1987	-1.227	-1.327	-1.3617	-1.3798	-1.3798	-1.4273	-1.4049	-1.3589	-1.4618	-1.4982	-1.5442	-1.4565	-1.4218	-1.4203	-1.4716	-1.4962	-1.5261	-1.508	-1.527	-1.47885	-1.4126	-1.3143	-1.2962	-1.2625	-0.9412	-0.9597	-1.0829
III	265086	265087	YCR088W	0	+	0.0292	-0.1016	-0.3766	-0.3947	-0.4	-0.4	-0.4148	-0.4163	-0.5131	-0.4523	-0.5297	-0.5298	-0.5064	-0.5064	-0.5064	-0.5064	-0.5215	-0.4992	-0.4992	-0.5407	-0.6519	-0.718	-0.7088	-0.6523	-0.6971	-0.6853	-0.7152	-0.6853	-0.6853	-0.7499	-0.7499	-0.7798	-0.7632	-0.7632	-0.7632	-0.8024	-0.7549	-0.7715	-0.7881	-0.7421	-0.8146	-0.8146	-0.798	-0.8161
IV	1002185	1002186	YDR266C	0	-	-0.6134	-0.6018	-0.589	-0.5528	-0.519599	-0.5329	-0.5442	-0.4992	-0.5238	-0.4715	-0.4304	-0.4304	-0.4005	-0.3381	-0.32	-0.3366	-0.3761	-0.3761	-0.358	-0.2657	-0.2476	-0.1946	0.0837	0.1232	0.1712	0.1855	0.2134	0.1983	0.2021	0.0637	0.0856	0.0909	0.1113	0.1774	0.2666	0.2847	0.3028	0.3888	0.3285	0.4106	0.3883	0.555	0.7491	0.7716
XV	467605	467606	YOR074C	0	-	0.477201	0.5209	0.0925	0.122399	0.177401	0.1736	0.274799	0.4769	0.355	0.4384	0.2591	0.258101	0.1919	0.144401	0.2013	0.166101	0.186	0.186	0.1679	0.1699	0.1323	0.1441	0.0976	0.1398	0.1334	0.154799	0.142	0.1073	0.1842	0.313601	0.295501	0.295501	0.228701	0.2121	0.228701	0.228701	0.1988	0.1875	0.200299	0.200299	0.1448	0.1267	0.1267	0.1848
XIII	897599	897600	YMR311C	0	-	18.0686	18.127399	18.143999	18.160601	18.198601	18.1873	18.2054	18.1675	18.1675	18.184099	18.184099	18.171301	18.1826	18.2665	18.2164	18.228201	18.244801	18.2694	18.2694	18.2694	18.2694	18.2694	18.205799	18.148001	18.2078	18.2083	18.195499	18.2003	18.2237	18.2237	18.2418	18.2418	18.1861	18.2027	18.216	18.234501	18.300501	18.2673	18.2456	18.220501	18.1926	18.2391	18.061701	18.069
IV	856358	856359	YDR201W	0	+	0.4054	0.4054	0.3035	0.2056	0.0448	0.033	0.0458	-0.0387	-0.168	-0.168	-0.2042	-0.2766	-0.2728	-0.2265	-0.2516	-0.3023	-0.3898	-0.3338	-0.3254	-0.3007	-0.3842	-0.4308	-0.4308	-0.5719	-0.6381	-0.6733	-0.6733	-0.6801	-0.7527	-0.7537	-0.8412	-0.8412	-0.8412	-0.8712	-0.9011	-0.9011	-0.8712	-0.9343	-0.9524	-0.8941	-0.9074	-0.9255	-0.8222	-0.8222
XIII	671333	671334	YMR204C	0	-	-2.4036	-2.3374	-2.3042	-2.2876	-2.2642	-2.2353	-2.2068	-2.1892	-2.2412	-2.2201	-1.9137	-1.6697	-1.7114	-1.6863	-1.8541	-1.8903	-1.8423	-1.8257	-1.9003	-1.8915	-1.8652	-1.8026	-1.8154	-1.8516	-1.8875	-1.9041	-1.9815	-1.9981	-2.0338	-2.0333	-2.0396	-2.1246	-2.1963	-2.1456	-2.1803	-2.1504	-2.1504	-2.0516	-2.0531	-2.09685	-2.27375	-2.4613	-2.4613	-2.4495
XIII	343510	343511	YMR036C	0	-	-1.7129	-1.688	-1.7171	-1.7588	-1.7289	-1.6942	-1.6643	-1.5327	-1.5531	-1.5637	-1.5818	-1.6411	-1.6411	-1.6592	-1.6293	-1.6293	-1.6474	-1.6655	-1.6821	-1.586	-1.5347	-1.4626	-1.4754	-1.4298	-1.4298	-1.2725	-1.2325	-1.3046	-1.2113	-1.2359	-1.2793	-1.2612	-1.2608	-1.2404	-1.2238	-1.2072	-1.1607	-1.167	-1.2147	-1.2627	-1.0566	-1.0807	-1.0807	-1.0807
XIV	34206	34207	YNL322C	0	-	-3.0118	-3.007	-2.9889	-3.0251	-3.0251	-3.0251	-3.0203	-3.0203	-3.0022	-3.0022	-3.0022	-3.0321	-3.0321	-3.0155	-3.0155	-3.0502	-2.9476	-2.977	-2.977	-2.977	-2.9568	-2.9568	-3.1104	-3.0938	-3.0938	-3.1798	-3.127	-3.135	-3.0573	-3.0558	-3.0196	-2.9615	-2.9215	-1.9907	-1.8928	-1.9318	-2.0199	-1.9611	-1.9611	-1.9679	-2.0277	-2.0473	-2.0767	-2.0468
XI	507957	507958	YKR035W-A	0	+	6.894	6.6716	5.9918	5.8971	5.7559	5.307	6.7995	6.8465	6.8791	6.9016	6.8222	7.083	7.0452	7.3599	7.4942	7.4532	7.6069	7.8483	7.7909	7.8224	7.8268	8.1158	8.0262	8.1057	8.235	8.2553	8.261	8.3516	8.442	8.4565	8.553	8.5267	8.4973	8.6918	8.8982	8.7829	8.7942	8.7814	8.8462	8.8229	8.8583	8.8583	8.8869	8.7956
XII	764819	764820	YLR315W	0	+	-2.7902	-2.8196	-2.904	-2.8874	-2.8874	-2.8693	-2.8331	-2.8331	-2.7738	-2.7738	-2.7856	-2.8155	-2.8155	-2.7888	-2.7722	-2.7888	-2.776	-2.7594	-2.7594	-2.7098	-2.7279	-2.7279	-2.791	-2.877	-2.8936	-2.8343	-2.8049	-2.7574	-2.7393	-2.7408	-2.7408	-2.7408	-2.7707	-2.8054	-2.7642	-2.823	-2.8245	-2.8234	-2.8581	-2.9061	-2.7976	-2.8162	-2.8883	-2.8951
XI	599894	599895	YKR086W	0	+	131.160995	131.130997	131.091003	131.039001	131.039001	131.069	131.020996	130.912994	130.912994	130.925003	130.908997	130.908997	130.848007	130.848007	130.789001	130.923996	130.953003	130.953003	130.959	130.959	130.959	130.923996	130.792999	130.733002	130.733002	130.733002	130.733002	130.733002	130.675003	130.408997	130.078003	129.860001	127.567001	127.448997	127.278999	127.294998	127.176003	127.061996	127.031998	126.542	126.471001	126.106003	124.865997	124.686996
IV	394211	394212	YDL031W	0	+	-2.3609	-2.3609	-2.2719	-2.2719	-2.2136	-2.2317	-2.2777	-2.2381	-2.2627	-2.1536	-2.0458	-2.0458	-2.0458	-2.0639	-2.0933	-2.0933	-2.0568	-2.0272	-1.9047	-1.8942	-1.8829	-1.8995	-1.8621	-1.8322	-1.2899	-1.268	-1.1429	-1.0361	-1.0527	-0.8148	-0.1882	-0.1455	0.441899	0.6178	0.7349	0.921801	0.9811	0.8816	1.0334	1.1851	1.1851	1.7209	1.7503	1.7503
XI	592521	592522	YKR081C	0	-	-1.2954	-1.2913	-1.3851	-1.3253	-1.3366	-1.3072	-1.3023	-1.3108	-1.3088	-1.343	-1.343	-1.343	-1.343	-1.3013	-1.2998	-1.2747	-1.28	-1.3494	-1.3444	-1.3291	-1.3608	-1.4088	-1.3623	-1.3505	-1.4098	-1.2876	-1.2348	-1.2348	-1.2348	-1.1755	-1.1755	-1.2054	-1.2662	-1.3137	-1.3137	-1.2805	-1.2511	-1.2511	-1.2511	-1.2511	-1.2345	-1.2345	-1.2671	-1.297
X	96489	96490	YJL173C	0	-	70.942703	70.924599	70.924599	70.954002	70.983398	70.983398	70.983398	70.9123	70.864304	70.568298	70.376099	70.227402	69.945602	69.960297	69.960297	69.960297	69.960297	69.930397	69.756798	69.564102	69.326401	69.049004	68.634201	68.596298	68.464897	68.380501	67.892601	67.803398	67.750397	67.512703	67.4235	64.6437	64.525101	64.584396	62.762001	62.570801	62.482101	62.363499	62.333599	62.123501	61.7421	61.215199	61.215698	61.025002
XII	434432	434433	YLR147C	0	-	-1.067	-0.9511	-0.933	-0.933	-1.0084	-0.5469	-0.6015	-0.5521	-0.6286	-0.6895	-0.6895	-0.6847	-0.6157	-0.586	-0.6458	-0.8276	-0.8575	-0.7907	-0.7281	-0.7447	-0.7186	-0.7736	-0.7703	-0.8491	-0.831	-0.8129	-0.7495	-0.6952	-0.7598	-0.7043	-0.6978	-0.6963	-0.6616	-0.6797	-0.6978	-0.721	-0.7328	-0.7943	-0.7747	-0.8713	-0.8105	-0.6625	-0.5714	-0.9445
II	535241	535242	YBR146W	0	+	0.9866	1.0282	0.9837	1.0081	1.0793	1.2159	1.1077	0.7542	0.7941	0.7163	0.6967	0.6562	0.6396	0.7556	0.8576	0.8576	1.0595	1.0761	1.1055	1.1077	1.1195	0.9547	0.956201	0.8868	0.9343	0.9343	0.9343	0.9803	0.8216	0.8816	0.8084	0.7285	0.7436	0.815	0.9397	0.8461	0.9474	0.976799	0.9475	0.9933	0.9473	0.9639	0.9601	0.9684
X	211613	211614	YJL110C	0	-	-2.2197	-2.2501	-2.232	-2.1973	-2.237	-2.2664	-2.3272	-2.334	-2.2764	-2.2194	-2.1601	-2.1576	-2.0648	-2.0472	-2.0896	-2.0907	-2.0892	-1.9884	-2.0017	-1.9713	-1.6935	-1.79125	-1.9836	-2.0479	-1.9541	-1.9584	-1.8986	-1.8117	-1.6729	-1.6729	-1.691	-1.7566	-1.7747	-1.8292	-1.4507	-1.4031	-1.433	-1.3689	-1.3523	-1.3342	-1.3199	-1.2905	-1.3322	-1.4326
II	182353	182354	YBL020W	0	+	81.474098	81.474098	81.4907	81.538696	81.482697	81.466103	81.547302	81.607101	81.570702	81.552597	81.5989	81.603203	81.586601	81.587097	81.581802	81.581802	81.533798	81.553398	81.553398	81.57	81.510696	81.514503	81.514503	81.560501	81.460503	81.460503	81.460503	81.459	81.442398	81.483597	81.483597	81.483597	81.279701	81.153603	81.094299	81.004402	80.997902	80.997902	80.997902	80.997902	80.997902	81.049202	81.049202	81.049202
XI	398546	398547	YKL021C	0	-	-1.2041	-1.3176	-1.3289	-1.387	-1.3903	-1.3609	-1.3971	-1.4388	-1.4456	-1.3745	-1.5408	-1.568	-1.5974	-1.6102	-1.6466	-1.64	-1.5402	-1.6486	-1.6795	-1.6855	-1.7086	-1.6199	-1.5435	-1.5483	-1.6693	-1.704	-1.7206	-1.9507	-2.0382	-1.9907	-1.9874	-2.0055	-2.0576	-2.0244	-2.0425	-2.0787	-2.138	-2.1908	-2.1538	-2.1651	-2.1983	-2.2282	-2.2101	-2.0943
XIII	401554	401555	YMR066W	0	+	0.7106	0.7106	0.74	0.74	0.8478	0.8895	0.8932	0.8451	0.8285	0.8285	0.8285	0.8285	0.8285	0.9155	0.9163	0.8703	0.7939	0.7939	0.857	0.8271	0.809	0.7909	0.7909	0.7728	0.7381	0.7381	0.7381	0.6824	0.6824	0.6824	0.6691	0.6691	0.6857	0.6857	0.7464	0.8275	0.826	0.9249	0.8955	0.8606	0.8517	0.8423	0.8016	0.8035
XII	973163	973164	YLR423C	0	-	-0.5999	-0.5999	-0.5833	-0.5951	-0.6079	-0.6378	-0.6217	-0.69585	-0.62255	-0.5611	-0.486	-0.4414	-0.4565	-0.4628	-0.5345	-0.5094	-0.3614	-0.3021	-0.3021	-0.319	-0.3009	-0.2406	-0.2439	-0.2145	-0.33075	-0.4554	-0.4195	-0.5944	-0.5678	-0.5978	-0.53	-0.4986	-0.378	-0.4475	-0.4342	-0.5054	-0.5241	-0.5621	-0.5621	-0.5802	-0.66025	-0.70175	-0.6868	-0.6868
II	618531	618532	YBR198C	0	-	-1.99055	-2.02375	-1.97775	-1.9628	-1.9025	-1.8331	-1.863	-1.8464	-1.8099	-1.7998	-1.8116	-1.8682	-1.8383	-1.8682	-1.8682	-1.8335	-1.8169	-1.8169	-1.796	-1.7319	-1.7832	-1.7818	-1.7504	-1.7587	-1.818	-1.7881	-1.8361	-1.8195	-1.8024	-1.7137	-1.6472	-1.6472	-1.5766	-1.6065	-1.6663	-1.6829	-1.6663	-1.7138	-1.75	-1.75	-1.70515	-1.6902	-1.6902	-1.6284
II	48842	48843	YBL090W	0	+	-2.4652	-2.3632	-2.3813	-2.416	-2.4754	-2.4905	-2.4011	-2.4245	-2.4102	-2.3951	-2.3546	-2.3793	-2.3793	-2.3793	-2.3959	-2.3542	-2.4407	-2.4279	-2.4611	-2.5322	-2.4945	-2.5244	-2.409	-2.4143	-2.4143	-2.4083	-2.5645	-2.5464	-2.5464	-2.5682	-2.5383	-2.4333	-2.4167	-2.4049	-2.3589	-2.0784	-1.7463	-1.7078	-1.695	-1.7244	-1.6645	-1.6811	-1.6678	-2.0955
XII	76792	76793	YLL032C	0	-	-0.2497	-0.2497	-0.2877	-0.1821	-0.1869	-0.2035	-0.204	-0.1746	-0.1847	-0.1923	-0.3216	-0.4169	-0.4481	-0.3715	-0.3336	-0.33415	-0.2417	-0.4568	-0.4867	-0.5395	-0.5425	-0.5724	-0.5533	-0.5764	-0.6254	-0.6872	-0.7727	-0.7727	-0.7727	-0.7885	-0.835	-0.7938	-0.8056	-0.748	-0.707	-0.7043	-0.6744	-0.7022	-0.6424	-0.659	-0.659	-0.659	-0.6291	-0.6042
XIV	555069	555070	YNL039W	0	+	1.917	1.9006	1.7948	1.7405	1.7908	1.7546	1.7797	1.7616	1.6231	1.7488	1.6895	1.6895	1.6385	1.9284	1.824	1.8353	1.8187	1.8303	1.8052	1.858	2.0065	1.8393	1.8491	1.8978	1.9453	1.9827	1.9646	1.8	1.8212	1.8511	1.9174	1.9174	1.8724	1.8591	1.736	1.641	1.6624	1.7291	1.7846	1.8193	1.8193	1.799	1.7445	1.8573
XV	1000818	1000819	YOR353C	0	-	-1.8825	-1.8644	-1.9157	-2.007	-1.9889	-1.9889	-2.0482	-2.1324	-2.2078	-2.2193	-2.2193	-2.216	-2.1381	-2.1381	-2.1675	-2.121	-2.1029	-2.0622	-2.0921	-1.9684	-1.9983	-1.9983	-1.9817	-1.9968	-1.9968	-1.9508	-1.9455	-1.8856	-1.9449	-1.9087	-1.9253	-1.9072	-1.9238	-1.9436	-1.8667	-1.8667	-1.8966	-1.9099	-2.0188	-2.0482	-2.0316	-2.0316	-2.0316	-1.9723
II	497168	497169	YBR131W	0	+	-0.4886	-0.6136	-0.4429	-0.4429	-0.4595	-0.5514	-0.5584	-0.6134	-0.5835	-0.5503	-0.6411	-0.6281	-0.6281	-0.6304	-0.6694	-0.8622	-0.8174	-0.8355	-0.8355	-0.9005	-0.7803	-0.62	-0.6366	-0.6366	-0.5536	-0.5835	-0.5586	-0.5886	-0.6595	-0.6595	-0.67445	-0.55545	-0.5846	-0.6258	-0.6376	-0.5712	-0.5355	-0.534	-0.5159	-0.5154	-0.5742	-0.586	-0.6154	-0.5983
XVI	535008	535009	YPL010W	0	+	-4.3707	-4.2887	-4.2555	-4.2389	-4.1374	-4.1284	-4.098	-4.0151	-3.9259	-3.7442	-3.7261	-3.708	-3.7017	-3.7017	-3.6836	-3.667	-3.6788	-3.7419	-3.7525	-3.8647	-3.8492	-3.8311	-3.8311	-3.8289	-3.7761	-3.7648	-3.7814	-3.7809	-3.7329	-3.7329	-3.7329	-3.703	-3.7244	-3.6764	-3.6764	-3.7362	-3.7362	-3.7661	-3.7341	-3.7341	-3.7341	-3.2641	-3.2892	-3.24165
XVI	478976	478977	YPL040C	0	-	6.7605	6.7535	6.7412	6.7593	6.7774	6.7892	6.7811	6.7132	6.6918	6.6918	6.6918	6.7031	6.685	6.685	6.725	6.7089	6.6853	6.72	6.7034	6.6622	6.7002	6.7153	6.7153	6.8137	6.625	6.6416	6.6416	6.5541	6.2869	6.2575	6.1683	6.1982	6.1736	6.1626	6.0638	6.0306	6.0125	5.8693	5.7854	5.6786	5.5137	5.4758	5.369	5.2953
VIII	223729	223730	YHR062C	0	-	-0.5247	-0.4634	-0.5473	-0.638599	-0.6853	-0.6891	-0.6891	-0.712501	-0.712501	-0.7077	-0.7077	-0.7077	-0.724299	-0.7115	-0.7281	-0.8312	-0.8222	-0.827001	-0.827001	-0.827001	-0.7695	-0.7368	-0.780101	-0.780101	-0.720301	-0.6839	-0.757	-0.757	-0.7457	-0.7751	-0.7751	-0.7751	-0.7751	-0.7884	-0.7884	-0.8183	-0.8386	-0.8386	-0.840099	-0.840099	-0.73	-0.73	-0.73	-0.6825
XVI	458489	458490	YPL053C	0	-	-0.644	-0.622	-0.5871	-0.5668	-0.6128	-0.6128	-0.6208	-0.657	-0.5812	-0.6979	-0.7341	-0.7341	-0.7572	-0.7391	-0.7685	-0.8062	-0.859	-0.9439	-0.8892	-0.8832	-0.8581	-0.8928	-0.8629	-0.8559	-0.8067	-0.8361	-0.8527	-0.9206	-0.9025	-0.8726	-0.8545	-0.8545	-0.8518	-0.8518	-0.8337	-0.8156	-0.8337	-0.8337	-0.8815	-0.791	-0.791	-0.791	-0.7528	-0.6683
VIII	217836	217837	YHR056C	0	-	56.0938	56.113602	56.113602	56.2136	56.3209	56.380699	56.380699	56.358101	56.358101	56.358101	56.452599	56.470699	56.470699	56.452599	56.456402	56.516201	56.545601	56.545601	56.5788	56.638599	56.6866	56.719799	56.707001	56.741199	56.669601	56.7272	56.598598	56.649899	56.697399	56.680801	56.680801	56.752899	56.812199	56.812199	56.812199	56.947899	57.060501	57.060501	57.060501	57.0439	57.031101	57.078602	56.989399	56.9879
XVI	121252	121253	YPL227C	0	-	-1.3788	-1.3622	-1.3936	-1.4117	-1.3476	-1.3476	-1.3348	-1.3112	-1.2444	-1.2444	-1.2625	-1.2768	-1.313	-1.3723	-1.4153	-1.4503	-1.4337	-1.4038	-1.3787	-1.2662	-1.2597	-1.2763	-1.3163	-1.3178	-1.3344	-1.3691	-1.3145	-1.3353	-1.2372	-1.2206	-1.2206	-1.2058	-1.2074	-1.2074	-1.2491	-1.1584	-1.1712	-1.1457	-1.1465	-1.1646	-1.2095	-1.2484	-1.2479	-1.2987
XIII	79933	79934	YML096W	0	+	-1.4668	-1.4834	-1.5015	-1.5214	-1.6398	-1.5074	-1.379	-1.3847	-1.3912	-1.3731	-1.3721	-1.3492	-1.3887	-1.3887	-1.3743	-1.3994	-1.3813	-1.365	-1.3532	-1.366	-1.2821	-1.218	-1.1592	-1.1999	-0.89	-0.9194	-0.9028	-0.8304	-0.8075	-0.7298	-0.5661	-0.5888	-0.4565	-0.4972	-0.5271	-0.461	-0.4429	-0.3944	-0.2979	-0.2979	-0.267	-0.4235	-0.5246	-0.6536
IV	842328	842329	YDR191W	0	+	-0.6332	-0.6498	-0.6317	-0.6151	-0.5789	-0.5608	-0.5774	-0.5774	-0.5736	-0.5736	-0.4974	-0.5273	-0.5273	-0.5273	-0.5273	-0.386	-0.3252	-0.3418	-0.3119	-0.2938	-0.327	-0.2687	-0.2783	-0.3082	-0.3082	-0.3248	-0.3248	-0.3334	-0.304	-0.3334	-0.3334	-0.304	-0.3399	-0.3399	-0.3399	-0.3037	-0.2856	-0.2856	-0.2856	-0.2506	-0.1296	-0.1575	-0.1575	-0.1575
IV	111414	111415	YDL194W	0	+	-1.7295	-1.7386	-1.7733	-1.746	-1.7807	-1.9138	-1.8957	-1.8791	-1.9666	-1.9372	-1.9757	-1.9629	-2.0463	-2.1345	-2.2024	-2.1159	-2.1159	-2.0827	-2.1189	-2.0895	-2.0596	-2.0943	-2.088	-2.1061	-2.1232	-2.143	-2.1083	-2.1083	-2.0784	-2.0784	-2.1249	-1.976	-1.976	-1.9642	-2.1603	-2.1175	-2.1213	-2.1213	-2.0866	-2.0999	-2.0999	-2.07	-1.9943	-1.9943
III	108041	108042	YCL005W	0	+	12.3359	12.306	12.2023	12.1937	12.2706	12.2963	12.339	12.3191	12.3143	12.3143	12.2834	12.2668	12.2728	12.2728	12.3743	12.415	12.463	12.463	12.463	12.463	12.4796	12.5389	12.5389	12.5389	12.557	12.5447	12.4972	12.557	12.5698	12.5404	12.5467	12.5301	12.5301	12.5414	12.4202	12.3908	12.3689	12.3068	12.3249	12.3543	12.2769	12.2897	12.2897	12.1407
II	738579	738580	YBR265W	0	+	-1.3686	-1.2637	-1.2305	-1.2689	-1.2357	-1.2058	-1.2523	-1.2135	-1.3406	-1.3165	-1.3032	-1.2157	-1.0694	-0.998799	-1.0287	-1.0287	-1.1141	-1.1088	-1.0495	-1.0301	-0.8114	-0.7052	-0.599899	-0.5833	-0.619499	-0.2307	-0.242499	-0.1651	-0.2064	-0.234301	-0.2054	-0.2353	-0.1289	-0.0648	-0.0648	-0.0231	-0.0241	-0.0241	-0.006	0.1159	0.0561	0.0561	0.0988	0.1597
XVI	919020	919021	YPR190C	0	-	-0.7421	-0.7255	-0.6368	-0.6534	-0.7077	-0.6387	-0.6088	-0.5789	-0.487	-0.4656	-0.4553	-0.4141	-0.3254	-0.3372	-0.3372	-0.3372	-0.2228	-0.1816	-0.1816	-0.1042	-0.1341	-0.1175	-0.1175	-0.0767	-0.1362	-0.1757	-0.1629	-0.0926	-0.0182	-0.0321	0.0518	0.1043	0.1128	0.0962	0.1427	0.1427	0.1721	0.1487	0.1846	0.2163	0.2163	0.2163	0.2414	0.2675
X	507746	507747	YJR040W	0	+	3.4978	3.5935	3.7731	3.8143	3.8276	3.9133	4.0471	4.1516	4.2056	4.1624	4.2941	4.4238	4.557	4.7443	4.795	4.8244	4.8063	4.9655	4.8763	4.8758	4.9778	5.0072	5.0303	5.0498	5.145	5.1578	5.1578	5.1412	5.1872	5.12	5.1499	5.1499	5.1152	5.0805	5.1559	5.1607	5.2004	5.4409	5.4756	5.6467	5.664	5.6678	5.5705	5.5999
XIII	318426	318427	YMR021C	0	-	4.7885	4.6144	4.7041	4.7154	4.7453	4.8393	4.8873	4.8707	4.7692	4.6901	4.62	4.5196	4.4591	4.4777	4.4777	4.4659	4.4199	4.4199	4.4332	4.4332	4.3691	4.4216	4.6007	4.6007	4.6007	4.558	4.6472	4.6643	4.6017	4.6991	4.6946	4.4685	4.2527	4.1956	4.0841	3.92	3.9084	3.8903	3.9197	3.9197	3.8127	3.8288	3.8175	3.7351
XIII	386999	387000	YMR055C	0	-	16.3542	16.437599	16.408899	16.0329	16.206301	16.2181	16.2743	16.3113	16.2701	16.2383	16.233299	16.0809	16.0755	15.9559	16.030001	15.4886	15.4678	15.4184	15.543	15.603	15.5902	15.6042	15.9061	15.8349	15.7809	15.8103	15.9156	15.9099	15.873	15.7597	15.7499	15.5062	15.3288	15.3587	14.0275	13.8667	12.702	12.5824	12.4231	12.3535	12.312	12.2718	11.8465	11.9058
IV	183005	183006	YDL153C	0	-	-1.049	-1.0309	-1.168	-1.136	-1.1461	-1.0223	-0.9888	-0.9692	-0.9817	-0.9636	-0.9912	-0.8883	-0.827	-0.8255	-0.9049	-0.9049	-0.7736	-0.7807	-1.0277	-1.0064	-0.978	-1.086	-1.1806	-1.1587	-1.1587	-1.2885	-1.4256	-1.4538	-1.4981	-1.6188	-1.6696	-1.6349	-1.6942	-1.6676	-1.689	-1.60245	-1.6786	-1.7128	-1.7834	-1.7336	-1.9361	-1.9738	-1.9904	-1.8745
X	582339	582340	YJR082C	0	-	11.5928	11.5966	11.6099	11.6099	11.5933	11.6232	11.6232	11.6232	11.5772	11.5538	11.5538	11.4618	11.4382	11.3985	11.446	11.4593	11.4299	11.4299	11.4598	11.4598	11.4118	11.3701	11.3701	11.3535	11.3369	11.3384	11.3148	11.2967	11.2967	11.2726	11.2731	11.2432	11.2598	11.2304	11.3329	11.3329	11.2437	11.2475	11.192	11.2101	11.2145	11.2642	11.1438	10.8756
XII	862257	862258	YLR370C	0	-	-1.0437	-1.0799	-1.1247	-1.184	-1.1659	-1.2124	-1.2604	-1.2989	-1.3288	-1.3321	-1.3119	-1.3599	-1.4727	-1.3465	-1.348	-1.3214	-1.3411	-1.3421	-1.3271	-1.3633	-1.3553	-1.5032	-1.5545	-1.5711	-1.4275	-1.3732	-1.3732	-1.4026	-1.4325	-1.4693	-1.4326	-1.4341	-1.416	-1.4285	-1.4579	-1.4285	-1.4285	-1.3417	-1.4025	-1.4025	-1.4025	-1.3432	-1.3779	-1.4078
VIII	70306	70307	YHL017W	0	+	9.911	9.9105	9.9404	10.1007	10.159	10.1703	10.2301	10.2268	10.2903	10.2609	10.2277	10.2111	10.2111	10.2292	10.243	10.1932	10.2258	10.2258	10.2258	10.2258	10.2258	10.2492	10.2492	10.2193	10.2193	10.2278	10.1807	10.1807	10.1807	10.1807	10.2106	10.2106	10.2106	10.2106	10.2106	10.2347	10.2347	10.1867	10.1701	10.1407	10.1407	10.1769	10.2068	10.243
XVI	277526	277527	YPL146C	0	-	-2.269	-2.2805	-2.2805	-2.2805	-2.2843	-2.2843	-2.2564	-2.2406	-2.2384	-2.2665	-2.3424	-2.4	-2.4	-2.3668	-2.2909	-2.2909	-2.2909	-2.1159	-2.2895	-2.2596	-2.2877	-2.3556	-2.304	-2.2859	-2.2827	-2.0429	-2.0248	-2.1061	-2.1991	-2.3031	-2.3144	-2.1527	-2.0924	-2.1218	-2.0785	-2.1398	-2.1845	-2.1845	-2.2363	-2.2785	-2.2895	-2.29	-2.2867	-2.2339
XI	466170	466171	YKR014C	0	-	0.3882	0.2343	0.3054	0.3476	0.4074	0.4368	0.4672	0.5574	0.6272	0.6802	0.6556	0.6556	0.7443	0.7594	0.7413	0.8604	0.9651	1.0239	1.0239	1.0058	0.9224	1.0143	1.0555	1.1566	1.064	1.1399	1.0645	1.0811	1.0651	1.0998	1.095	1.2981	1.2932	1.2766	1.2899	1.197	1.1957	1.1889	1.225	1.2132	1.236	1.2541	1.236	1.31535
XVI	638989	638990	YPR033C	0	-	-1.7674	-1.7802	-1.8058	-1.8309	-1.8508	-1.8641	-1.8807	-1.9554	-1.8993	-1.8993	-1.8714	-1.8714	-1.8915	-1.8269	-1.8269	-1.9236	-1.821	-1.8082	-1.7602	-1.7109	-1.7586	-1.7898	-1.744	-1.8392	-1.8664	-1.663	-1.7107	-1.5817	-1.5817	-1.5817	-1.588	-1.6591	-1.7675	-1.7494	-1.6646	-1.6513	-1.6033	-1.5953	-1.5503	-1.464	-1.3923	-1.3906	-1.3601	-1.3163
XIV	140820	140821	YNL267W	0	+	-3.2252	-3.293	-3.2231	-3.2231	-3.027	-3.0184	-3.1496	-3.1315	-3.1315	-3.1308	-3.1818	-3.2112	-3.2293	-3.1584	-3.1878	-3.224	-3.2403	-3.2403	-3.2124	-3.2725	-3.188	-3.2076	-3.2076	-3.2096	-3.1797	-3.2621	-3.2802	-3.1948	-3.4213	-3.615	-3.615	-3.5851	-3.6017	-3.2214	-3.2327	-3.1915	-3.1453	-3.1586	-3.1586	-3.0892	-3.0376	-2.9607	-2.9298	-2.9464
XV	471909	471910	YOR077W	0	+	-0.0726	-0.0839	-0.194	-0.2239	-0.2508	-0.2336	-0.2336	-0.184	-0.1455	-0.0924	0.0582	0.1949	0.165	0.1867	0.2463	0.0247	-0.0772	0.0437	0.0811	0.0484	0.0089	0.027	0.0137	-0.09535	-0.17855	-0.0343	-0.0182	-0.0182	0.0611	0.1065	0.1231	0.1065	0.1065	0.1017	0.2135	0.2778	0.2446	0.2062	0.3153	0.3153	0.2987	0.2874	0.2722	0.2722
X	88529	88530	YJL180C	0	-	-0.3709	-0.4169	-0.3217	-0.1901	-0.1194	-0.1543	0.265301	-0.0043	0.0502	0.08585	0.0199	0.003301	0.021401	0.0764	0.0355	0.1069	0.1363	0.0948	0.0681	0.0749	0.141	0.2323	0.2572	0.2567	0.3701	0.3701	0.3701	0.2871	0.353399	0.2185	0.2904	0.307199	0.2681	0.262401	0.345099	0.3632	0.4826	0.5802	0.4973	0.478	0.6428	0.8264	0.7672	0.8185
III	94329	94330	YCL017C	0	-	7.9545	7.8432	7.335	7.2345	7.1764	7.0336	6.9996	6.058	6.0301	5.9542	5.6505	5.5844	5.6362	5.7401	5.7278	5.771	5.2072	5.0484	4.9956	4.2437	3.9497	3.8176	3.5735	3.5132	3.021	2.9602	2.8976	2.2452	2.1693	1.9222	1.9089	1.8951	1.6206	1.6392	1.6093	1.5633	1.4987	1.5233	1.3663	1.3962	1.3849	1.3422	1.2813	1.1433
V	51580	51581	YEL055C	0	-	-0.1321	-0.1829	-0.1829	-0.1829	-0.2043	-0.2274	-0.0848	-0.1029	0.0246	0.0646	0.0945	0.0945	0.0945	0.0412	0.0711	0.0711	0.1058	0.1292	0.1586	0.2129	0.1948	0.2574	0.2574	0.2574	0.2637	0.2172	0.1858	0.1858	0.1858	0.1858	0.2024	0.2024	0.2062	0.2243	0.2248	0.2248	0.2183	0.2545	0.2545	0.2246	0.1952	0.1952	0.1819	0.1819
II	242834	242835	YBR003W	0	+	-2.045	-1.9771	-1.9771	-1.9786	-1.9021	-1.8116	-1.8415	-1.8068	-1.802	-1.7042	-1.8053	-1.8197	-1.8971	-1.8971	-1.9318	-1.9371	-1.9371	-1.9243	-1.9077	-1.9258	-1.9258	-1.9937	-2.0241	-2.1059	-2.0516	-2.0036	-2.0202	-2.0612	-2.0484	-2.1889	-2.1826	-2.1826	-2.2007	-2.2007	-2.2392	-2.2709	-2.2966	-2.3062	-2.3424	-2.4043	-2.3877	-2.3877	-2.3764	-2.1934
XV	1059260	1059261	YOR382W	0	+	7.2804	8.1058	8.3793	8.3939	8.5053	8.7517	8.9579	9.2779	9.3485	9.2201	9.3221	9.8663	9.717	9.6492	9.6616	9.7599	9.8062	9.8062	9.8474	9.8768	10.123	10.5012	11.1664	11.1664	11.1626	11.3608	11.3495	11.3507	11.3854	11.356	11.3266	11.3518	11.3518	11.3699	11.3882	11.3985	11.025	11.0597	11.0117	10.9818	10.9652	11.0406	11.0818	11.0092
IX	235478	235479	YIL068C	0	-	0.2051	0.3475	0.276	0.3491	0.3138	0.3364	0.5864	0.5206	0.4996	0.5675	0.5328	0.4447	0.5268	0.5781	0.5615	0.4906	0.4906	0.3941	0.3402	0.2841	0.3024	0.3798	0.3521	0.3521	0.2875	0.2694	0.334	0.373	0.3896	0.32925	0.27875	0.3613	0.3827	0.3779	0.4216	0.3144	0.3144	0.3775	0.4303	0.4303	0.4016	0.3404	0.3404	0.3105
XIV	578782	578783	YNL029C	0	-	2.8527	2.8761	2.8761	2.9669	2.9209	3.6784	3.7083	3.6784	4.0098	4.005	4.2033	4.2332	4.5778	4.9617	5.1107	5.2165	5.414	5.5036	5.4079	5.3966	5.5386	5.668	5.5788	5.4762	5.8803	6.4655	6.9552	7.1856	7.3975	7.3787	7.3787	7.5722	7.6609	7.8981	8.1607	8.7124	8.7869	8.8491	8.9051	8.9948	9.0287	9.4939	9.4939	9.512
IV	727581	727582	YDR135C	0	-	2.5349	2.5349	2.5477	2.5311	2.5311	2.5338	2.6368	2.6315	2.6674	2.6862	2.6974	2.6974	2.7871	2.8019	2.7144	2.7144	2.7186	2.7367	2.7186	2.7465	2.7332	2.7098	2.6917	2.6751	2.6751	2.6404	2.6276	2.525	2.6084	2.5918	2.5918	2.5737	2.5556	2.5091	2.5385	2.5679	2.5498	2.4227	2.4046	2.4061	2.4242	2.4061	2.4431	2.4431
X	95011	95012	YJL174W	0	+	-2.7382	-2.742	-2.7307	-2.6767	-2.689	-2.6606	-2.6606	-2.6425	-2.6425	-2.644	-2.6051	-2.587	-2.587	-2.5704	-2.6088	-2.5726	-2.4441	-2.4237	-2.3777	-2.4456	-2.4456	-2.4456	-2.3448	-2.351	-2.4108	-2.4274	-2.4325	-2.4619	-2.4121	-2.3993	-2.3646	-2.3749	-2.3103	-2.2937	-2.3578	-2.3147	-2.3222	-2.3453	-2.2081	-2.1734	-2.1553	-2.198	-2.198	-2.2093
XIV	339343	339344	YNL159C	0	-	20.819901	20.837999	20.824699	20.841299	20.893101	20.893101	20.9326	20.9032	20.7472	20.767099	20.7271	20.693899	20.629299	20.629299	20.6127	20.642599	20.655899	20.7057	20.6924	20.710501	20.735001	20.5256	20.5422	20.5588	20.5	20.436399	20.436399	20.3472	19.668699	19.681601	19.623899	19.516899	19.5217	19.4918	19.4918	19.5644	19.391199	19.3794	19.2101	19.136999	18.916401	18.759501	18.777599	18.444401
XIII	151859	151860	YML060W	0	+	-0.5506	-0.534	-0.5501	-0.525	-0.525	-0.4657	-0.4363	-0.4529	-0.4529	-0.4695	-0.4514	-0.4627	-0.3943	-0.2861	-0.253	-0.1188	-0.1417	-0.246	-0.2822	-0.2875	-0.3665	-0.396399	-0.4263	-0.3803	-0.3024	-0.3205	-0.1835	-0.1509	-0.1155	-0.1601	-0.1307	-0.1606	-0.177199	-0.2163	-0.2035	-0.292301	-0.361701	-0.288899	-0.319799	-0.3251	-0.2919	-0.269	-0.3397	-0.305
IV	943415	943416	YDR239C	0	-	2.0863	1.9934	2.0462	2.0047	2.0009	2.0195	1.9843	1.9386	1.9675	1.9808	1.9722	1.9722	1.9101	1.9741	1.9293	2.0802	2.0316	1.9448	1.9624	2.0443	2.0209	2.0043	1.9236	1.955	1.9716	1.9417	1.9531	2.064	2.0175	2.0288	2.0288	2.1643	2.1477	2.1477	2.1889	2.1723	2.1899	2.1351	2.1185	2.0454	1.9962	2.0324	2.2415	2.227
II	427469	427470	YBR091C	0	-	-1.3251	-1.3073	-1.4733	-1.336	-1.3782	-1.3969	-1.5288	-1.6453	-1.6207	-1.5908	-1.624	-1.5893	-1.6569	-1.6986	-1.7313	-1.7132	-1.8319	-1.7292	-1.6945	-1.7063	-1.6684	-1.6206	-1.6432	-1.5188	-1.5434	-1.4314	-1.4447	-1.4907	-1.3187	-1.3247	-1.338	-1.2264	-1.2259	-1.244	-1.2141	-1.2067	-1.1134	-1.2057	-1.1597	-1.1617	-1.1569	-1.1335	-1.2003	-1.1399
XVI	73000	73001	YPL253C	0	-	0.0169	0.0169	0.0169	-0.0125	-0.0125	-0.0419	-0.1007	-0.1999	-0.1901	-0.2863	-0.3237	-0.3056	-0.335	-0.335	-0.1214	0.1153	0.1153	0.1452	0.1452	0.238	0.2546	0.2546	0.2546	0.2114	0.2114	0.2295	0.2295	0.2461	0.2461	0.2461	0.3172	0.3765	0.3765	0.3931	0.423	0.4278	0.4278	0.4396	0.469	1.5695	3.5791	4.1138	4.2334	4.4354
II	458375	458376	YBR109C	0	-	0.582	0.582	0.5345	0.5492	0.5458	0.5458	0.5458	0.5325	0.5031	0.4636	0.5362	0.5362	0.5362	0.5362	0.5143	0.4668	0.4668	0.4668	0.462	0.462	0.462	0.4615	0.4615	0.4253	0.4072	0.4042	0.463	0.463	0.463	0.4369	0.4369	0.4369	0.4369	0.4369	0.4369	0.4022	0.4022	0.4321	0.4502	0.4748	0.4909	0.4909	0.5374	0.508
IV	755609	755610	YDR150W	0	+	2.7998	2.8013	2.7779	2.7955	2.7656	2.7153	2.9265	2.9259	2.9852	2.997	2.9941	3.0102	3.0381	3.0547	3.0547	3.066	3.066	3.0338	3.0685	3.0685	3.069	3.1063	3.1488	3.1076	3.1076	3.0895	3.2072	3.1886	3.1705	3.0727	2.9789	2.9608	2.8977	2.9538	2.9704	3.1618	3.1505	3.1837	3.3977	3.3977	3.4359	3.5109	3.4815	3.3828
XII	571847	571848	YLR215C	0	-	-0.0467	-0.0452	-0.009	-0.0422	0.0375	0.0855	0.115399	0.082199	0.1116	0.0854	0.0623	0.071799	0.1776	0.1477	0.086301	0.1172	0.1172	0.13	0.083401	0.0535	0.0638	0.081901	0.052501	0.0296	0.0462	0.0281	0.102301	0.1656	0.368299	0.368299	0.4196	0.380699	0.362599	0.3739	0.3955	0.3955	0.3661	0.416901	0.4282	0.4644	0.5157	0.501201	0.572	0.773399
XV	592577	592578	YOR141C	0	-	-0.3932	-0.4631	-0.5641	-0.5641	-0.546	-0.546	-0.546	-0.546	-0.5641	-0.5641	-0.6234	-0.6234	-0.5935	-0.5935	-0.6528	-0.593	-0.5613	-0.5613	-0.6078	-0.5779	-0.6025	-0.6442	-0.6198	-0.5745	-0.6199	-0.6493	-0.6327	-0.6166	-0.6291	-0.611	-0.4394	-0.4394	-0.4394	-0.45	-0.4842	-0.442	-0.442	-0.442	-0.4239	-0.3651	-0.3651	-0.3651	-0.3129	-0.3129
VII	49568	49569	YGL238W	0	+	9.5721	9.8093	10.7334	11.0294	13.3119	13.6393	14.4546	22.5854	22.911301	23.497	31.1581	35.046001	35.432701	36.756599	37.678699	38.485802	39.092098	39.546902	39.632301	39.734299	40.3876	41.008202	42.271801	46.351398	46.860699	46.961201	47.343102	47.8237	47.972198	48.177799	48.5924	49.0075	50.1759	50.235699	50.5028	52.436501	52.584499	52.608101	56.9291	57.563	57.652699	57.7271	57.8153	57.977299
X	695722	695723	YJR141W	0	+	-2.6991	-2.6099	-2.5667	-2.4697	-2.4516	-2.5092	-2.4021	-2.384	-2.3375	-2.2729	-2.2495	-2.2513	-2.1938	-2.236	-2.2541	-2.2473	-2.2473	-2.2277	-2.1978	-2.107	-2.107	-2.0225	-1.9675	-1.92	-1.9233	-1.9467	-1.9686	-2.115	-2.1346	-2.166	-2.1974	-2.1612	-2.1612	-2.1592	-2.1592	-2.1891	-2.2004	-2.1705	-2.1539	-2.2417	-2.2535	-2.2188	-2.2384	-2.2321
XVI	534704	534705	YPL011C	0	-	3.1897	3.1897	3.2495	3.2314	3.3057	3.3057	3.3238	3.2864	3.2384	3.2683	3.2517	3.2517	3.2517	3.2223	3.2404	3.2585	3.2585	3.2585	3.2585	3.2585	3.2766	3.2766	3.2766	3.2434	3.2268	3.2268	3.2861	3.2861	3.2861	3.2567	3.2866	3.3047	3.2748	3.2748	3.2929	3.2763	3.2582	3.2582	3.3235	3.3737	3.3737	3.3737	3.4144	3.4782
XI	418276	418277	YKL012W	0	+	0.8026	0.8506	0.8506	0.8506	0.6331	0.5678	0.4957	0.5437	0.5736	0.5256	0.5261	0.4781	0.3339	0.3927	0.4402	0.3809	0.5	0.5	0.5	0.5299	0.6251	0.5964	0.8667	0.8667	0.9239	0.8049	0.7702	0.8893	0.7746	0.7859	0.7987	0.8409	0.8175	0.8964	1.156	1.4279	1.4522	1.5146	1.6065	1.8474	2.0476	2.1356	2.1831	2.1831
XII	417042	417043	YLR137W	0	+	8.8289	8.4602	8.3182	7.8117	7.2308	7.1283	6.699	6.5421	6.4424	5.7758	5.764	5.7228	4.1646	2.641	2.5588	2.6517	2.6773	2.6195	1.8059	1.7972	1.5012	1.5278	1.5049	1.6244	1.7296	1.812	1.824	2.0053	2.094	2.2334	2.2613	2.248	2.4477	2.455	2.4417	2.5089	2.4364	2.5343	2.5336	2.469	2.4685	2.2824	2.2477	2.2477
XIV	80397	80398	YNL294C	0	-	-0.0684	-0.0443	-0.0624	-0.0609	0.2265	0.3019	0.2637	0.29195	0.3069	0.3337	0.3591	0.5257	0.5589	0.5717	0.6184	0.5292	0.6783	0.7409	0.7409	1.114	1.201	1.2641	1.16	1.216	1.168	1.1066	0.3952	0.4487	0.4818	0.375099	0.4102	0.274	0.0757	0.0807	0.1053	0.1775	0.207399	0.2174	0.2009	0.2009	0.2033	0.2033	0.072399	0.0885
IV	558057	558058	YDR051C	0	-	-2.1875	-2.1973	-2.2435	-1.9053	-1.8504	-1.8652	-1.7546	-1.7365	-1.7659	-1.6287	-1.6068	-1.2628	-1.323	-1.2905	-1.1846	-1.2738	-1.2919	-1.2342	-1.3603	-1.3769	-1.3603	-1.3422	-1.2008	-1.0882	-1.132	-1.132	-1.1252	-1.099	-1.053	-1.0349	-1.0399	-1.0185	-1.017	-0.9936	-0.9936	-1.0459	-1.1068	-1.1068	-1.1068	-1.0535	-1.0037	-1.0914	-0.9936	-0.9707
IX	374302	374303	YIR008C	0	-	2.1663	1.8206	1.8088	1.898	1.898	1.898	1.8387	1.8568	1.6784	1.5902	1.5902	1.5902	1.5736	1.5389	1.4791	1.4678	1.3952	1.1259	1.1312	1.0287	1.032	1.032	1.032	1.0501	0.9913	0.9913	0.9913	0.9506	0.9506	0.9506	0.9506	0.9506	1.0104	0.9938	0.9772	1.1184	1.1184	1.1483	1.1483	1.16325	1.1782	1.1616	1.191	1.2508
XII	49914	49915	YLL043W	0	+	0.3565	0.3261	0.3555	0.3555	0.2193	0.2461	0.2579	0.2579	0.2707	0.2408	0.3649	0.3468	0.3468	0.3767	0.3405	0.3538	0.3922	0.3922	0.5286	0.5585	0.5585	0.6125	0.6723	0.7022	0.7022	0.7022	0.7022	0.7022	0.6434	0.6135	0.5612	0.5612	0.5911	0.5964	0.5602	0.5659	0.5659	0.5659	0.5659	0.5825	0.5825	0.6423	0.6257	0.7016
IV	381435	381436	YDL040C	0	-	4.9108	4.8918	4.9516	5.0177	5.3458	5.3629	5.3511	5.3511	5.3267	5.3433	5.3566	5.4373	5.4272	5.4352	5.4518	5.4352	5.4905	5.5204	5.5053	5.4872	5.6219	5.6053	5.6219	5.5418	5.6358	5.8142	5.8142	5.8937	5.9359	5.9477	5.959	6.0002	6.0002	5.8497	5.8326	5.77	5.7157	5.7192	5.7207	5.688	5.5987	5.7982	5.8863	5.8868
XII	893399	893400	YLR385C	0	-	-1.2947	-1.54075	-1.58025	-1.5365	-1.6062	-1.5306	-1.4642	-1.1325	-1.0305	-1.1361	-1.4849	-1.4651	-1.4322	-1.3612	-1.3181	-1.2857	-1.3297	-1.3752	-1.441	-1.4815	-1.4453	-1.5164	-1.5164	-1.5458	-1.5277	-1.4983	-1.4988	-1.4646	-1.5234	-1.5651	-1.6116	-1.4861	-1.3825	-1.3772	-1.4578	-1.7593	-1.7394	-1.6466	-1.6395	-1.0515	-1.0478	-1.1071	-1.0427	-1.0329
XII	574012	574013	YLR219W	0	+	1.2972	1.2791	1.2791	1.2625	1.2625	1.2459	1.2459	1.2459	1.2625	1.3545	1.4304	1.4422	1.501	1.501	1.5191	1.5885	1.5885	1.5704	1.5538	1.5666	1.5372	1.5372	1.5601	1.5601	1.5601	1.5307	1.5488	1.5954	1.6633	1.6814	1.7274	1.7274	1.744	1.6905	1.6905	1.6724	1.7677	1.827	1.8451	1.8024	1.8024	1.8371	1.816	1.816
VIII	417255	417256	YHR158C	0	-	8.7417	8.9217	8.96395	9.07505	9.09235	9.04615	9.22405	9.4507	9.4839	9.4899	9.5605	9.6274	9.6568	9.7161	9.7867	9.8249	9.9781	10.1886	10.4472	10.4517	10.4703	10.5814	10.723	10.675	10.675	10.7157	10.7435	10.6344	10.6344	10.6062	10.5479	10.5778	10.568	10.5984	10.5252	10.5134	10.5134	10.5845	10.5737	10.6036	10.6335	10.7114	10.7461	10.6564
IV	1092534	1092535	YDR314C	0	-	63.6021	63.6021	63.585499	63.514099	63.543999	63.581402	63.526901	63.5103	63.5103	63.511799	63.518299	63.471802	63.4552	63.4552	63.425301	63.4552	63.4552	63.424301	63.454201	63.424801	63.3517	63.369801	63.3158	63.2565	63.245201	63.049	62.936699	62.894501	62.7827	62.680698	62.645302	62.604099	62.5154	62.5159	62.5159	62.397301	62.134998	61.304699	60.920502	60.895901	60.2957	58.130699	57.7342	55.941799
II	360275	360276	YBR059C	0	-	-0.8791	-0.8791	-0.8791	-0.6206	-0.5565	-0.5384	-0.4743	-0.3227	0.0235	-0.0762	-0.0463	-0.0591	-0.0413	-0.1132	-0.1891	-0.2419	-0.1831	-0.1831	-0.165	-0.1351	-0.1683	-0.1864	-0.1731	-0.1565	-0.1608	-0.1261	-0.1246	-0.1536	-0.2001	-0.2167	-0.4187	-0.4428	-0.4979	-0.4451	-0.5695	-0.5763	-0.6717	-0.8195	-0.7708	-0.823	-0.8487	-1.1115	-1.058	-1.0698
X	676776	676777	YJR135C	0	-	4.3757	4.3398	4.2624	4.2773	4.3009	4.5082	4.5248	4.49175	4.3673	4.3741	4.3015	4.3092	4.3012	4.38045	4.61895	4.7909	4.8161	4.7513	4.6778	4.6494	4.6323	4.7675	4.6896	4.664	4.395	4.2727	4.1895	4.3096	4.2493	4.339	4.2124	4.2129	4.1265	4.2277	4.1679	4.0503	4.0536	4.0669	4.0307	4.3561	4.345	4.3578	4.2808	4.2551
XII	380890	380891	YLR116W	0	+	-0.5898	-0.5172	-0.4574	-0.4622	-0.421	-0.3532	-0.3233	-0.3067	-0.2773	-0.1891	-0.1559	0.0076	0.1406	0.124	0.1705	0.203	0.2015	0.2602	0.2901	0.32	0.4032	0.3866	0.3685	0.3946	0.3946	0.4539	0.472	0.4491	0.378	0.4386	0.4386	0.427	0.4047	0.3866	0.5125	0.5799	0.6168	0.5888	0.5413	0.6899	0.6884	0.6884	0.6371	0.9981
XII	1022257	1022258	YLR442C	0	-	0.3033	0.2867	0.2867	0.2867	0.2777	0.0406	-0.0955	-0.1073	-0.231	-0.3019	-0.3019	-0.2687	-0.2634	-0.2848	-0.0405	-0.0571	-0.0111	-0.1666	-0.2675	-0.2593	-0.193	-0.2838	-0.2544	-0.2597	-0.1627	-0.1627	-0.1227	-0.0996	-0.0883	-0.0883	-0.1352	-0.1186	-0.1138	-0.0711	-0.0561	0.0782	0.1332	0.0797	0.0616	0.0483	0.0483	0.0777	0.0777	0.0146
VII	180419	180420	YGL173C	0	-	-2.6613	-2.6364	-2.6907	-2.7508	-2.8287	-2.874	-2.708	-2.6914	-2.7603	-2.7829	-2.6501	-2.6365	-2.7674	-2.7732	-2.8663	-2.9277	-2.9458	-2.994	-2.9	-3.03305	-2.88755	-2.9265	-2.9602	-2.9185	-2.9185	-2.9366	-2.9665	-2.9361	-2.9258	-2.7144	-2.7453	-2.739	-2.7508	-2.7214	-2.7199	-2.698	-2.6633	-2.6099	-2.6446	-2.4711	-2.5005	-2.5133	-2.3662	-2.3594
IV	64991	64992	YDL220C	0	-	2.8937	3.8756	4.7168	5.5818	6.9337	7.31775	7.4827	7.9405	8.3646	10.1013	10.2038	13.8022	28.495501	28.7925	29.0415	29.766399	30.2712	32.063999	33.807301	34.3465	34.568401	38.747799	38.912899	39.020199	40.1436	40.613201	40.819199	41.558701	42.123798	42.451199	42.422798	42.505001	42.4925	42.646301	44.538399	44.655998	44.9035	47.607101	47.9076	48.1586	48.484501	49.465401	49.443501	49.545502
XIV	304607	304608	YNL177C	0	-	-2.1672	-2.2105	-2.123	-2.1363	-2.0684	-1.837	-1.8166	-1.7872	-1.8503	-1.7344	-1.5946	-1.5587	-1.5323	-1.6634	-1.5142	-1.5293	-1.4777	-1.5222	-1.5222	-1.5222	-1.5403	-1.5003	-1.4128	-1.3947	-1.3861	-1.3295	-1.1849	-1.0958	-1.0476	-0.6874	-0.5902	-0.5095	-0.4929	-0.4748	-0.6162	-0.5438	-0.5913	-0.6921	-0.709	-0.6791	-0.6791	-0.6791	-0.6957	-0.6821
X	303113	303114	YJL073W	0	+	1.8368	1.8572	2.2237	2.2204	2.2438	2.2519	2.5966	2.5833	2.5961	2.6824	2.6892	2.5544	2.6957	2.7037	2.7982	3.0725	3.08635	3.3061	3.3227	3.3379	3.2655	3.2089	3.0136	2.7961	2.7792	2.8224	2.8229	2.7699	2.8137	2.8379	2.7791	2.809	2.622	2.6215	2.6215	2.6396	2.6381	2.5528	2.5528	2.5479	2.5939	2.564	2.6233	2.572
X	359673	359674	YJL044C	0	-	4.6013	4.8141	4.2667	4.2353	4.2368	4.2368	4.1519	4.1331	4.1854	4.0668	4.0502	4.0417	4.1881	4.2009	4.3443	5.1594	5.2252	5.6521	5.8085	5.8085	5.8346	5.941	6.0463	6.2316	6.2032	6.2062	6.3109	6.3526	6.3692	6.697	7.2448	7.2448	7.2448	7.2923	7.4018	7.395	7.3902	7.5009	7.5494	7.5974	7.716	7.7758	7.7577	7.7396
XII	164035	164036	YLR006C	0	-	1.16735	1.08345	1.4467	1.404	1.2668	1.5072	1.458	1.4351	1.3748	1.5095	1.4929	1.4905	1.6835	2.2	2.2661	3.29915	3.41225	3.48885	3.946	4.2129	4.4823	4.5294	4.648	4.8231	5.1551	5.3415	6.0177	6.177	6.1461	6.177	6.2064	6.178	6.1368	6.0231	5.9768	5.9345	6.0217	6.1516	6.1237	6.0604	6.0895	6.1141	6.3618	6.3173
VIII	516449	516450	YHR207C	0	-	3.9156	3.9028	3.7556	3.5051	3.2845	2.7236	2.7402	1.379	1.2544	1.1358	1.1225	1.0531	1.0531	1.0825	1.1061	1.0463	1.0297	1.0297	0.9405	0.8817	0.8518	0.8518	0.8518	0.8518	0.8219	0.792	0.9272	0.7674	0.7674	0.8086	0.8086	0.8086	0.8086	0.8763	0.7261	0.6902	0.6902	0.6902	0.6603	0.6422	0.6128	0.5962	0.5615	0.5321
XIV	591175	591176	YNL023C	0	-	-2.0639	-2.0473	-1.8998	-1.9898	-2.0139	-1.9873	-1.9767	-1.8394	-1.6852	-1.6876	-1.5711	-1.5365	-1.495	-1.3663	-1.2988	-1.2666	-0.9553	-1.107	-1.05435	-1.0726	-1.1453	-1.39105	-1.3835	-1.3787	-1.4562	-1.4473	-1.4307	-1.3465	-1.1692	-1.1145	-1.0421	-0.9727	-0.9295	-0.8598	-0.8598	-0.8465	-0.7915	-0.7867	-0.6992	-0.7499	-0.5213	-0.5507	-0.7046	-0.7494
XV	889008	889009	YOR305W	0	+	3.9956	4.0559	4.0725	4.0559	4.0559	4.0805	4.0805	4.033	4.0496	4.0795	4.0795	4.0207	4.0971	4.0971	4.0677	4.0858	4.0617	4.0617	3.9933	4.0232	4.0232	4.0413	4.0413	4.0413	4.0413	4.0169	4.0169	3.987	4.0003	3.9593	3.9382	3.9382	3.9382	3.8751	3.8585	3.8884	3.8884	3.8062	3.7597	3.7997	3.7997	3.859	3.9414	3.9351
XVI	869989	869990	YPR163C	0	-	0.1147	0.1147	0.1494	0.1494	0.2813	0.2813	0.2428	0.2727	0.2727	0.2561	0.2908	0.2422	0.2374	0.1964	0.1964	0.1499	0.1665	0.1665	0.1665	0.2926	0.2926	0.2232	0.2463	0.2681	0.1474	0.1474	0.1934	0.162	0.1145	0.1444	0.1145	0.1296	0.1382	0.1581	0.214	0.1331	0.2855	0.3149	0.3985	0.3604	0.3606	0.4385	0.4684	0.5438
XIII	243257	243258	YML014W	0	+	4.8238	4.8057	4.7122	4.6941	4.5456	4.5092	4.5045	4.5425	4.5259	4.2091	4.1222	4.1238	4.0332	3.877	4.18055	4.0023	3.8092	3.2166	3.1842	3.2553	2.7105	2.3862	2.304	2.1367	2.02	2.1343	2.1537	2.0401	1.9627	1.7848	1.7371	1.6783	1.6602	1.5668	1.3467	1.3761	1.0718	0.9349	0.8684	1.0012	0.941	0.8962	0.8763	0.7604
XIII	83127	83128	YML093W	0	+	75.961304	75.703796	75.707603	75.6782	75.276901	75.097	74.907799	74.617104	74.134697	73.694504	73.042999	72.5961	72.4338	71.647697	71.6567	71.567596	71.448402	69.629799	68.678802	68.029297	67.8386	67.702904	67.573502	67.079803	65.574402	65.031998	64.324898	63.9161	63.8568	63.7495	63.323601	62.8041	60.8083	60.500401	59.101101	55.608299	53.4105	52.4622	51.677399	47.3297	47.144199	40.334702	35.671398	33.201302
IV	38518	38519	YDL232W	0	+	-2.4702	-2.5167	-2.4533	-2.5174	-2.5307	-2.5307	-2.6166	-2.614	-2.5642	-2.3715	-2.1917	-2.0732	-2.0198	-2.0017	-1.6128	-1.5781	-1.3548	-1.497	-1.5458	-1.5277	-1.5334	-1.5522	-1.5469	-0.4303	-0.3514	-0.4441	-0.4275	-0.4275	-0.416	-0.3557	-0.359	-0.3814	-0.3633	-0.4382	-0.2045	-0.2254	-0.2196	-0.249	-0.2789	-0.2427	-0.2592	-0.2592	-0.29335	-0.31555
XI	375475	375476	YKL033W	0	+	48.0257	47.9888	48.0187	48.041	48.041	48.011101	47.9785	47.7738	47.547199	47.499199	47.5518	47.617298	47.593102	47.593102	47.233398	47.014301	46.902	46.741699	46.6525	46.551998	46.412998	45.945999	45.596699	45.520302	45.538399	45.248299	45.024899	44.994999	44.994499	44.810799	44.6404	44.6105	44.278801	44.249401	44.178799	43.674801	43.648701	43.098598	43.0042	42.5881	41.587101	40.4711	40.259998	38.423199
XV	544353	544354	YOR116C	0	-	-0.3772	-0.359099	-0.3629	-0.3606	-0.5111	-0.5292	-0.5307	-0.6079	-0.6672	-0.692	-0.7214	-0.7053	-0.6318	-0.4937	-0.5302	-0.5302	-0.5302	-0.5121	-0.4993	-0.4993	-0.4993	-0.4563	-0.4676	-0.4329	-0.4148	-0.4266	-0.4748	-0.4401	-0.4401	-0.4273	-0.4273	-0.4273	-0.4444	-0.451	-0.4329	-0.4495	-0.4628	-0.4628	-0.4062	-0.373	-0.373	-0.4077	-0.4409	-0.411
XIII	82098	82099	YML095C	0	-	77.628799	77.634102	77.5924	77.5924	77.663498	77.633598	77.455704	77.425797	77.325302	77.236298	77.021599	76.9618	76.9618	76.9618	76.945198	76.945198	76.945198	76.861298	76.800003	76.710297	76.630203	76.5709	76.5709	76.4282	76.106903	75.798599	75.5961	74.625702	74.139999	73.991501	73.653297	73.510101	73.407097	69.552803	68.309097	67.998802	66.614601	65.872597	63.686699	63.5425	61.569599	57.935001	57.757099	42.355801
VI	123384	123385	YFL007W	0	+	-1.0856	-0.9899	-0.8808	-0.8529	-0.8529	-0.8396	-0.8894	-0.8422	-0.8207	-1.1618	-1.1576	-1.2017	-1.0896	-1.0226	-1.0802	-1.0983	-1.1016	-1.126	-1.1441	-1.1607	-1.1705	-1.3035	-1.4215	-1.949	-1.8817	-1.9459	-1.9165	-1.9346	-1.9512	-2.0583	-2.0304	-2.0176	-2.1106	-2.0993	-2.079	-2.1496	-2.1496	-2.1496	-2.078	-2.4501	-2.4207	-2.4207	-2.3755	-2.4479
XII	343743	343744	YLR102C	0	-	-0.5914	-0.6283	-0.5255	-0.5051	-0.2633	-0.3964	-0.4099	-0.3805	-0.4133	-0.3668	-0.4225	-0.5177	-0.4997	-0.4129	-0.3583	-0.3759	-0.3759	-0.2139	0.0734	0.0734	-0.1316	-0.0525	-0.1448	-0.1927	-0.152	-0.1108	-0.1274	-0.1108	-0.0756	0.1562	0.1791	0.19405	0.1936	0.3512	0.3678	0.3977	0.3474	0.4414	0.418	0.3604	0.3551	0.0988	0.1712	0.1413
XVI	335707	335708	YPL115C	0	-	2.1628	2.2307	1.5848	1.8366	1.9786	2.0175	2.273	2.3323	2.3356	2.4075	2.4123	2.4422	2.3535	2.3535	2.4133	2.2498	2.6335	2.8217	3.1186	3.3746	3.4507	3.4502	3.4502	3.4784	3.5349	3.5746	3.6607	3.6559	3.6285	3.6647	3.7768	3.8563	3.9739	3.9739	3.9739	4.2589	4.229	4.229	4.3064	4.2898	4.3883	4.4411	4.3918	4.4461
IX	39466	39467	YIL161W	0	+	0.3613	0.3668	0.3962	0.3781	0.329	0.3258	0.3258	0.2793	0.3092	0.276	0.2348	0.2348	0.2004	0.0818	0.1278	0.1092	0.1092	0.1273	0.0974	0.2356	0.2115	0.2542	0.2157	0.2903	0.2604	0.2423	0.2898	0.3378	0.2459	0.2165	0.1142	0.035	0.089	0.2043	0.231	0.231	0.3343	0.5466	0.3353	0.3338	0.3803	0.3803	0.3622	0.3622
V	415880	415881	YER128W	0	+	1.0456	1.1373	1.1118	0.9995	1.0342	0.9467	0.7778	0.4536	0.4355	0.4189	0.2999	0.2999	0.2652	0.1536	0.1969	-0.2352	-0.1819	-0.2166	-0.4433	-0.4433	-0.3893	-0.4436	-0.5092	-0.5305	-0.4973	-0.4176	-0.3477	-0.2431	-0.7152	-0.6559	-0.6491	-0.6263	-0.5692	-0.63	-0.686	-0.7207	-0.6742	-0.727	-0.73235	-0.8092	-0.8391	-0.9283	-0.9801	-0.9609
II	724473	724474	YBR255W	0	+	6.6751	6.6269	6.6634	6.6403	6.6697	6.6665	6.6765	6.6252	6.6561	6.6498	6.5524	6.5743	6.4625	6.4628	6.4455	6.4176	6.4189	6.3623	6.2819	6.3488	5.8797	5.68205	5.5664	5.5184	5.1477	4.7817	4.8139	4.7091	4.7	4.6867	4.667	4.597	4.3571	3.2444	2.9014	2.6271	2.614	2.5399	2.3796	2.3364	2.3622	2.2339	1.8257	1.798
VIII	493916	493917	YHR197W	0	+	-1.218	-1.2655	-1.3316	-1.3675	-1.2913	-1.3393	-1.3986	-1.53	-1.4579	-1.503	-1.4318	-1.4063	-1.4244	-1.4244	-1.2206	-1.18545	-1.20475	-1.1953	-1.1749	-1.1782	-1.1782	-1.1518	-1.1286	-1.0409	-1.0084	-0.9999	-1.2059	-1.2218	-1.2399	-1.173	-1.0837	-1.0309	-0.8444	-0.8961	-0.8662	-0.8481	-0.9202	-0.8817	-0.8342	-0.8327	-0.8455	-0.7776	-0.7942	-0.9234
V	229747	229748	YER040W	0	+	10.7024	9.9589	9.8172	9.188	7.6697	8.03355	5.51505	5.1421	5.2356	5.1582	4.7564	4.5918	4.741	4.6687	4.6687	4.6986	4.5981	4.3648	4.259	4.2396	4.2338	4.1579	4.1659	4.1521	4.1056	4.0302	3.8758	3.8871	3.8833	3.8235	3.7034	3.674	3.674	3.6465	3.4648	3.4568	3.3975	3.4387	3.4387	3.4093	3.6519	3.6386	3.6851	3.6851
XVI	475724	475725	YPL041C	0	-	-1.1542	-1.1675	-1.1263	-1.1557	-1.2085	-1.2085	-1.1786	-1.1605	-1.17	-1.1338	-1.1338	-1.0131	-0.9965	-1.0164	-1.0376	-1.0376	-1.0542	-1.0708	-1.1996	-1.1901	-1.0751	-1.0926	-1.1125	-1.0826	-1.1055	-1.1402	-1.13	-1.13	-1.0938	-1.1632	-1.2323	-1.221	-1.3449	-1.3559	-1.2971	-1.3484	-1.3655	-1.3944	-1.4276	-1.4585	-1.412	-1.366	-1.4007	-1.4173
IX	273831	273832	YIL044C	0	-	24.6467	24.094801	23.773701	23.6	22.108601	21.031	20.5341	19.366199	19.2803	18.0716	17.995199	17.8927	14.1182	13.3836	13.6399	13.6512	13.6165	13.3356	13.0685	13.4367	13.1412	12.5834	12.3167	12.0112	10.6672	10.5803	10.4916	10.7185	4.90135	5.1723	5.2122	5.2544	4.9157	4.77335	5.18485	5.601	5.7351	5.6753	5.616	5.7699	5.5021	5.479	5.4443	5.6953
VII	82263	82264	YGL221C	0	-	-1.0415	-1.1072	-0.9956	-0.9642	-0.8617	-0.8494	-0.9761	-1.0349	-1.1813	-1.2039	-1.1805	-0.8309	-0.7811	-0.7929	-0.7635	-0.7464	-0.7055	-0.6984	-0.7153	-0.7864	-0.803	-0.9001	-0.7963	-0.7963	-0.6787	-0.7992	-0.84145	-0.9526	-0.9707	-0.9109	-0.92	-0.8944	-0.994	-0.9722	-0.9428	-0.93	-0.9466	-0.9667	-0.9486	-0.9949	-0.996	-1.0826	-0.9901	-0.9602
IV	827326	827327	YDR181C	0	-	-1.6456	-1.6227	-1.5962	-1.5962	-1.5615	-1.5733	-1.6027	-1.623	-1.4534	-1.2991	-1.3044	-1.2428	-0.9595	-0.9562	-0.9263	-1.0319	-1.343	-1.3896	-1.5861	-2.0701	-2.0822	-2.0789	-1.856	-1.91	-1.9068	-2.0019	-1.972	-2.1806	-2.1718	-2.2412	-2.2486	-2.2246	-2.3291	-2.2853	-2.3019	-2.3399	-2.4159	-2.3644	-2.4398	-2.4906	-2.5007	-2.3515	-2.3515	-2.3287
XII	194431	194432	YLR025W	0	+	59.682301	60.2589	60.388302	60.656601	60.686501	60.7164	60.686501	60.627201	60.7159	61.066898	61.066898	61.097301	61.187	61.254799	61.284698	61.317902	61.4855	61.5443	61.5742	61.556099	61.614899	61.906601	61.9184	61.978199	62.079201	62.079201	62.0028	61.9734	61.960602	61.871899	61.841999	61.798801	61.785999	61.7057	61.723801	61.5896	61.6381	61.5793	61.584599	61.4939	61.477299	61.366199	61.217201	60.9496
XII	293568	293569	YLR082C	0	-	-1.7367	-1.7415	-1.5419	-1.5286	-1.5068	-1.4822	-1.4475	-1.2951	-1.2571	-1.239	-1.2335	-1.2453	-1.287	-1.287	-1.533	-1.4968	-1.4474	-1.4323	-1.3516	-1.2572	-1.2059	-1.1414	-1.0166	-1.01385	-1.00205	-0.9764	-0.9892	-0.9299	-0.9171	-0.9171	-0.9352	-0.8776	-0.8776	-0.8482	-0.8648	-0.7582	-0.7197	-0.6968	-0.6968	-0.7529	-0.785	-0.7802	-0.7968	-0.7551
XIV	746886	746887	YNR063W	0	+	-0.2981	-0.2616	-0.2616	-0.2616	-0.2681	-0.1806	-0.1487	-0.1487	-0.1781	-0.2331	-0.2039	-0.0953	-0.087	-0.0849	-0.098	-0.1291	-0.1755	-0.2162	-0.2162	0.0456	-0.1317	-0.1643	-0.1841	-0.1313	-0.12	-0.1873	-0.2054	-0.2054	-0.2192	-0.2408	-0.1714	0.0158	0.0732	0.0296	0.0216	-0.0729	-0.043	-0.0563	-0.0558	0.1662	0.1961	0.2815	0.4772	0.4591
IX	92774	92775	YIL137C	0	-	32.298302	32.487499	33.230301	33.443901	33.866501	34.0107	34.088001	34.1068	34.209301	34.1912	34.234402	34.421299	34.4454	34.595798	34.629501	34.624199	34.637001	34.602798	34.6264	34.645	34.645	34.6749	34.794498	34.640701	34.6633	34.645199	34.615299	34.707298	34.707298	34.766102	34.598301	34.5159	34.588299	34.623001	34.6539	34.672001	34.624298	34.5746	34.4673	34.336201	34.365398	34.395302	34.279701	34.2752
IV	1294697	1294698	YDR412W	0	+	2.6001	2.5503	2.5503	2.5322	2.5156	2.6411	2.5999	2.6801	2.6801	2.6439	2.614	2.5552	2.5424	2.5007	2.4992	2.5286	2.4693	2.4693	2.4361	2.4655	2.4655	2.4655	2.4522	2.4522	2.4522	2.505	2.553	2.553	2.5115	2.5115	2.5115	2.5414	2.5708	2.5542	2.5542	2.5542	2.5542	2.5542	2.5713	2.5713	2.5547	2.5836	2.5537	2.5698
IV	289881	289882	YDL093W	0	+	-1.668	-1.7605	-1.8555	-1.8374	-1.8374	-1.7715	-1.7881	-1.7316	-1.7846	-1.8685	-1.9002	-1.9198	-1.9509	-1.9622	-1.9589	-1.8725	-1.8441	-1.8441	-1.8044	-1.861	-1.8464	-1.8336	-1.7379	-1.655	-1.6251	-1.6203	-1.6203	-1.6369	-1.6882	-1.5685	-1.5738	-1.6138	-1.9029	-1.967	-1.9964	-2.0145	-2.0145	-2.0407	-1.9947	-1.9947	-2.0618	-2.0306	-2.0374	-2.0374
IV	847923	847924	YDR194C	0	-	19.7003	20.041	20.159599	20.189501	20.1483	20.183001	20.153099	20.153099	20.1516	20.1516	20.146299	20.491301	20.5217	20.5345	20.5345	20.545799	20.504601	20.474701	20.5212	20.419701	20.4363	20.490801	20.4727	20.4727	20.43	20.396799	20.396799	20.3787	20.3787	20.303301	20.3556	20.3855	20.3556	20.3855	20.483101	20.4158	20.4128	20.3867	20.3867	20.3347	20.3533	20.2096	20.166401	20.166401
III	118348	118349	YCR002C	0	-	2.5172	2.5221	2.5221	2.5349	2.4768	2.4768	2.519	2.5223	2.5223	2.5837	2.5837	2.6116	2.641	2.641	2.6111	2.787	2.7779	2.8726	2.9447	2.9746	3.004	3.004	2.9341	2.8956	3.0937	3.0756	3.0756	3.105	3.1216	3.0917	3.0917	3.1216	3.0869	3.0389	3.11	3.0919	3.211	3.2387	3.1852	3.2834	3.3369	3.3315	3.3131	3.2651
V	472461	472462	YER151C	0	-	-1.373	-1.4077	-1.3896	-1.4296	-1.4477	-1.424	-1.4881	-1.4881	-1.4881	-1.6065	-1.6171	-1.6877	-1.67655	-1.7182	-1.6798	-1.4489	-1.4175	-1.4175	-1.5035	-1.4356	-1.4356	-1.4993	-1.4646	-1.4827	-0.5121	-0.3868	-0.4502	-0.335999	-0.3194	-0.3445	-0.3188	-0.3615	-0.3909	-0.3104	-0.2395	-0.1713	-0.1559	-0.1559	-0.1622	-0.0301	-0.0301	-0.1586	-0.2046	-0.2094
X	246483	246484	YJL096W	0	+	3.0319	3.1339	3.7067	3.5874	3.4585	3.7417	3.7897	3.8357	3.7174	3.8081	3.9827	4.5689	5.0641	5.2495	6.3564	6.6893	6.8084	6.8501	7.0606	7.1636	7.3724	7.8702	8.2152	8.1851	8.215	8.1932	8.2108	10.2857	10.2857	10.2857	10.3744	10.7493	11.0101	11.141	11.441	11.6958	12.8923	19.2055	19.294201	20.514799	20.9741	21.2771	22.4585	22.927601
IV	1483459	1483460	YDR520C	0	-	-1.7784	-1.841	-1.9174	-1.9634	-1.9649	-2.0276	-2.0756	-2.0228	-2.0062	-2.0238	-2.0864	-2.0683	-1.9724	-2.0208	-2.0193	-1.9914	-1.9748	-2.0095	-1.9449	-1.7928	-1.8566	-1.8526	-1.8366	-1.8532	-1.8351	-1.8517	-1.8811	-1.8992	-1.9286	-1.9004	-1.8262	-1.8561	-1.886	-1.946	-1.908	-2.0085	-1.9343	-1.9343	-1.9524	-1.9524	-1.9358	-1.9524	-1.9524	-1.9494
VIII	246178	246179	YHR074W	0	+	-2.0438	-1.9701	-2.0012	-2.0344	-2.0611	-2.0905	-2.1199	-2.1749	-2.2043	-2.3217	-2.2719	-2.3099	-2.3063	-2.2887	-2.2887	-2.3015	-2.2117	-2.2283	-2.2013	-2.1927	-2.2226	-2.206	-2.0708	-1.9254	-1.9169	-1.8885	-1.9051	-1.9362	-1.8771	-1.8771	-1.8937	-1.8858	-1.9574	-1.9873	-2.1187	-2.1187	-2.1513	-2.1445	-2.1867	-2.1617	-2.1745	-2.1745	-2.1745	-2.2636
XV	850307	850308	YOR286W	0	+	32.254902	32.522999	32.803398	33.627499	37.359901	37.644299	37.6674	41.861599	42.896301	43.171398	44.839699	44.890999	45.188	45.6423	45.628502	45.687302	45.8731	45.937698	46.0033	45.944	46.062099	46.062099	46.062099	46.327702	46.523399	46.5882	46.601002	46.601002	46.601002	46.601002	46.601002	46.5742	46.799099	46.8601	46.8307	46.8606	47.162601	47.163101	47.192501	47.240002	47.273201	47.287601	47.460201	47.527199
V	254403	254404	YER050C	0	-	-0.3736	-0.3849	-0.355	-0.3968	-0.3968	-0.3551	-0.3197	-0.4503	-0.5031	-0.5212	-0.533	-0.5742	-0.5239	-0.4887	-0.4887	-0.5773	-0.5773	-0.5479	-0.5479	-0.5067	-0.4816	-0.4816	-0.4849	-0.5427	-0.5427	-0.5892	-0.5892	-0.5009	-0.5137	-0.5137	-0.5928	-0.5955	-0.5015	-0.5015	-0.5309	-0.4844	-0.4972	-0.5138	-0.454	-0.4721	-0.4721	-0.4256	-0.409	-0.4271
IV	388841	388842	YDL036C	0	-	-1.0395	-0.9486	-0.9786	-1.0528	-1.2721	-1.2925	-1.286	-1.3192	-1.3642	-1.4389	-1.514	-1.5258	-1.4258	-1.4258	-1.4321	-1.4022	-1.414	-1.423	-1.3569	-1.5367	-1.5367	-1.6954	-1.7253	-1.889	-1.884	-1.887	-1.8621	-1.8123	-1.7394	-1.7826	-1.8007	-1.7201	-1.7163	-1.7253	-1.7414	-1.7301	-1.7301	-1.6803	-1.6622	-1.5379	-1.5047	-1.4866	-1.3558	-1.2422
XVI	218348	218349	YPL176C	0	-	-0.2553	-0.1882	-0.1646	-0.195	0.0117	-0.037	0.0045	0.0724	0.2021	0.1395	0.1406	0.1461	0.4886	0.4406	0.4343	0.4637	0.4692	0.265	0.4647	0.4403	0.5034	0.5134	0.6337	0.8413	0.8594	0.8888	1.025	1.0093	1.0274	1.0274	1.0274	1.0588	0.968	0.968	0.968	0.938601	0.9504	0.9233	0.9414	0.9414	0.9414	0.9414	0.9414	0.9414
II	201726	201727	YBL014C	0	-	0.4477	0.4332	0.4604	0.2119	0.2738	0.4545	0.7603	1.2374	1.3507	1.8817	2.1584	2.2715	4.6656	4.8051	5.1828	5.6823	5.7122	6.3411	6.8634	7.91735	9.428	9.715	10.0795	11.5166	11.592	11.7088	12.132	12.7374	13.1405	14.8071	15.5896	16.071199	16.438101	16.4813	16.4904	16.906099	19.333099	19.535101	20.501301	21.346001	23.1026	23.3715	23.545601	23.7941
XI	307337	307338	YKL069W	0	+	-0.9197	-0.9544	-0.8652	-0.9142	-0.872	-0.9302	-0.8501	-0.8634	-0.9094	-0.8954	-1.0073	-1.042	-1.0601	-1.0893	-1.1006	-1.0169	-1.083	-1.0536	-1.0963	-1.0797	-1.0465	-1.0646	-1.0865	-1.0865	-1.0699	-1.0108	-0.8638	-0.81	-0.8399	-0.8897	-0.9196	-0.949	-0.8897	-0.8598	-0.8764	-0.8417	-0.8583	-0.8583	-0.8512	-0.8331	-0.7818	-0.7647	-0.7647	-0.7562
VIII	402976	402977	YHR154W	0	+	0.8895	0.8729	0.8382	0.7784	0.8164	0.8511	0.8511	0.8212	0.8031	0.7782	0.7963	0.7963	0.7963	0.7963	0.8506	0.8853	0.8687	0.8687	0.8559	0.8853	0.8766	0.9903	1.0084	0.9235	0.9235	0.9072	0.9007	0.9487	0.9075	0.9799	0.9355	0.8839	0.8526	0.788	0.8046	0.7747	0.7747	0.7747	0.6888	0.6888	0.6888	0.6589	0.7756	0.7638
XVI	322066	322067	YPL120W	0	+	52.3381	52.064701	50.9911	50.901402	50.7617	50.113701	50.068401	49.758999	48.695	48.615799	36.004398	34.188202	32.542801	31.9855	31.7516	31.41	31.132099	30.8018	30.4867	30.25	30.1015	30.003901	30.342699	30.410299	30.0681	29.8953	24.023899	23.567699	23.674	22.814199	22.6828	18.771999	17.512699	16.388599	16.3468	15.1245	15.0647	15.536	12.6861	12.4195	10.7163	10.54	10.4205	9.5423
VII	636871	636872	YGR075C	0	-	65.279404	65.587196	65.658401	65.658401	65.688301	65.730103	65.6623	65.691704	66.137703	66.151001	66.351303	66.500298	66.815598	66.833702	66.834198	66.865601	66.860802	66.948997	67.484703	67.514603	67.543999	67.543999	67.650299	67.679703	67.812103	68.147003	68.147003	68.147003	68.265602	68.240501	68.240501	68.288498	68.452797	68.406303	68.406303	68.470901	68.470901	68.470901	68.482498	68.500603	68.542801	68.542801	68.473396	68.5028
XI	31715	31716	YKL214C	0	-	-0.8811	-0.9105	-1.0295	-1.0097	-0.9617	-0.9451	-0.93	-0.9134	-0.9001	-0.8583	-0.8716	-0.8716	-0.8802	-0.8422	-0.8464	-0.8155	-0.7386	-0.6476	-0.6476	-0.6476	-0.6476	-0.5729	-0.6076	-0.5685	-0.475	-0.475	-0.475	-0.5172	-0.4611	-0.5325	-0.5325	-0.5192	-0.2898	-0.3197	-0.3662	-0.3119	-0.1713	-0.0657	-0.0956	-0.0956	-0.079	-0.0609	-0.0315	-0.0496
XVI	454951	454952	YPL055C	0	-	41.271702	39.833199	36.7906	36.1245	33.8139	32.935501	32.494301	29.377199	29.0947	28.839701	28.4711	28.413799	27.958799	23.424801	22.794399	19.118299	17.6306	16.376801	13.2225	11.9707	11.1453	10.9312	10.8193	10.5512	9.5934	9.2828	9.3894	8.6158	8.7662	8.99295	9.06025	9.18035	8.32855	8.29915	8.34285	8.27725	8.3152	8.3184	8.7271	8.6716	8.5676	8.6035	8.7349	8.1824
VII	867793	867794	YGR186W	0	+	-1.439	-1.4717	-1.378	-1.3169	-1.3839	-1.2903	-1.3677	-1.3677	-1.3564	-1.2772	-1.5278	-2.1795	-2.2127	-2.2527	-2.3417	-2.4443	-2.4443	-2.4096	-2.3799	-2.3419	-2.2858	-2.2345	-2.1586	-2.1523	-2.2495	-2.1021	-2.1086	-2.0126	-2.042	-2.0601	-2.1141	-2.0678	-1.973	-2.0439	-2.0136	-2.1813	-2.1648	-2.1867	-2.1686	-2.2184	-2.2649	-2.1985	-2.2573	-2.2445
II	122108	122109	YBL052C	0	-	-2.6099	-2.6147	-2.6	-2.5912	-2.5965	-2.514	-2.6244	-2.727	-2.7451	-2.7285	-2.8246	-2.9894	-3.039	-3.0694	-3.0913	-3.142	-3.3548	-3.3943	-3.4026	-3.4602	-3.4185	-3.4072	-3.356	-3.3907	-3.348	-3.4056	-3.4687	-3.4916	-3.4788	-3.5126	-3.4975	-3.4377	-3.4626	-3.446	-3.5522	-3.5175	-3.5057	-3.5057	-3.4235	-3.4235	-3.4573	-3.4334	-3.445	-3.445
XII	719454	719455	YLR291C	0	-	1.9196	1.949	2.0387	2.246	2.246	2.26745	3.28695	5.33385	6.93235	8.9037	10.5443	12.2569	12.5345	12.7546	14.8496	21.518101	55.312801	55.641399	57.6255	68.711601	68.932701	70.3694	71.080299	71.8936	73.454201	74.848503	76.250504	76.741302	77.435898	81.373901	98.6996	99.910698	100.750999	103.967003	106.273003	107.797997	108.050003	108.806	109.101997	111.905998	114.757004	115.333	115.839996	117.337997
IV	42313	42314	YDL231C	0	-	-2.1432	-1.5242	-1.409	-1.3159	-1.3454	-1.3668	-1.5451	-1.4938	-1.5086	-1.4699	-1.4699	-1.4747	-1.4747	-1.4506	-1.5237	-1.5581	-1.4743	-1.5529	-1.1371	-0.86	-0.9044	-0.6658	-0.6595	-0.7179	-0.693	-0.5733	-0.5234	-0.3846	-0.1495	-0.1863	-0.3376	-0.277	-0.2808	-0.221	-0.2926	-0.3225	-0.3315	-0.338	-0.3033	-0.3033	-0.2847	-0.2515	-0.3207	-0.388
XI	547930	547931	YKR054C	0	-	0.3986	0.3778	0.3361	0.3709	0.2436	0.1556	0.1669	0.1119	0.0313	-0.1343	-0.1408	-0.1521	-0.0123	0.1551	0.2724	0.237	0.2194	0.2161	0.0322	0.0322	0.2522	0.2158	0.209	0.2271	0.252	0.3091	0.3455	0.1844	0.202	0.1673	0.1009	0.1175	0.1474	0.0369	0.0417	0.0129	-0.0731	-0.0283	0.0715	0.1446	-0.0372	-0.1328	-0.1624	-0.1506
XVI	899678	899679	YPR181C	0	-	9.6718	9.5884	9.3779	8.6112	8.1296	7.9811	7.9223	7.553	7.4756	6.6495	6.3392	5.4202	4.1745	4.0439	3.4366	2.7525	2.7226	2.6965	2.6965	2.6965	2.698	2.6681	2.6387	2.5794	2.2034	2.1643	2.1648	2.059	2.0884	2.0243	1.9645	1.9693	1.9394	1.7729	1.8423	1.8257	1.8438	1.8438	1.8443	1.8215	1.8595	1.7002	1.5816	1.5816
X	567405	567406	YJR067C	0	-	1.3931	1.3961	1.3139	1.3939	1.4637	1.5616	1.6116	1.6083	1.5735	1.6504	1.6391	1.6323	1.5979	1.5902	1.702	1.7314	1.7015	1.7015	1.6399	1.8891	1.7721	1.7291	1.8082	1.7705	1.6085	1.7246	1.69365	1.5229	1.5774	1.5804	1.5796	1.5775	1.5971	1.627	1.6124	1.5227	1.4646	1.4646	1.4299	1.4118	1.4118	1.4711	1.4417	1.3804
VII	93794	93795	YGL210W	0	+	1.6177	1.6049	1.6018	1.3645	1.2999	1.1581	1.0584	1.1001	1.0119	0.7793	0.6509	0.5803	0.5803	0.5851	0.5723	0.2208	-0.0739	-0.2103	-0.1809	-0.0836	-0.1263	-0.273	-0.482	-0.4403	-0.6041	-0.6634	-0.7401	-0.8555	-0.9495	-1.3003	-1.3468	-1.42	-1.42	-1.5211	-1.6124	-1.6305	-1.6006	-1.5577	-1.609	-1.6271	-1.7462	-1.7856	-1.761	-1.7316
IV	1430756	1430757	YDR488C	0	-	3.2933	3.2519	3.1846	3.2083	3.2116	3.085	3.0651	2.8046	2.7752	2.7458	2.4015	2.2704	2.11135	2.1322	2.1193	2.1599	2.2079	2.2506	2.3388	2.3521	2.334	2.3908	2.341	2.3475	2.3101	2.2603	2.2304	2.2005	2.2005	2.0274	2.0093	1.826	1.8016	1.8428	1.9076	1.9438	1.9737	1.9571	1.9571	1.939	1.939	1.9556	1.9375	1.9081
VIII	387244	387245	YHR143W-A	0	+	15.8626	15.8867	15.9394	15.914	15.9253	15.9253	15.9205	15.9039	15.8971	15.8016	15.8016	15.7782	15.745	15.6922	15.6955	15.6244	15.4944	15.5698	15.5698	15.5404	15.4351	15.417	15.4683	15.5015	15.2322	15.2322	15.2307	15.1591	15.0438	14.9978	14.9978	15.0016	14.8712	14.8712	14.876	14.8067	14.8188	14.9181	14.9015	14.8	14.7701	14.7352	14.2618	14.2917
VII	196501	196502	YGL163C	0	-	2.9904	3.0891	3.1624	3.2623	3.2623	3.2804	3.3915	3.367	3.4401	3.6005	3.6038	3.585	3.6611	3.6232	3.6825	3.641	3.641	3.5513	3.5694	3.5694	3.6708	3.6756	3.7118	3.7246	3.7246	3.8053	3.88	3.8682	3.8682	3.9104	3.8805	3.8672	3.8416	3.8416	3.8122	3.9143	3.9271	4.1482	4.1115	4.1713	4.1366	4.166	4.1964	4.1964
VIII	143576	143577	YHR019C	0	-	-1.53	-1.5529	-1.5293	-1.4167	-1.3526	-1.2296	-1.2296	-1.266	-1.2479	-1.2479	-1.1668	-1.2781	-1.3396	-1.3215	-1.2637	-1.2044	-1.1869	-1.1583	-1.147	-1.1171	-1.0809	-1.1108	-1.2347	-1.2863	-1.277	-1.2167	-1.22	-1.2381	-1.2755	-1.2793	-1.4498	-1.4685	-1.4851	-1.47015	-1.39905	-1.618	-1.5753	-1.5753	-1.5942	-1.5814	-1.606	-1.6321	-1.5728	-1.5362
III	104327	104328	YCL010C	0	-	4.8688	4.6095	4.2389	4.1341	4.116	4.0344	4.0656	3.9796	3.9909	3.7723	3.3841	3.3034	3.2059	2.654	2.5322	2.5893	2.6713	2.6457	2.4023	2.4187	2.3263	1.9585	1.9801	2.0623	1.7394	1.6982	1.5205	1.1555	1.1276	1.1045	0.8568	0.7681	0.8241	0.8663	0.7399	0.6176	0.2665	-0.104	-0.1163	-0.1659	-0.255	-0.2731	-0.4131	-0.34565
XVI	355673	355674	YPL104W	0	+	-2.5946	-2.6582	-2.6987	-2.9239	-2.9405	-2.9646	-2.9646	-2.946	-2.9446	-2.925	-3.0471	-3.2443	-3.2684	-3.2322	-3.3182	-3.29005	-3.25585	-3.33735	-3.4217	-3.325	-3.3368	-3.277	-3.2738	-3.2572	-3.224	-3.2676	-3.2412	-3.1819	-3.1101	-3.2026	-3.185	-3.2607	-3.2132	-3.1207	-3.1358	-2.9664	-3.0509	-3.0743	-3.2659	-3.2066	-3.3555	-3.2635	-3.2783	-3.4022
IX	321001	321002	YIL017C	0	-	4.0159	5.4836	5.5542	6.1228	6.3097	7.6272	11.1411	11.5936	12.6081	13.4666	13.6739	13.9475	14.3185	14.7102	14.7543	14.9847	15.0264	15.1824	15.3005	15.3005	15.3299	15.6387	15.6387	15.6387	15.6387	16.0443	16.042801	16.309401	16.309401	16.3207	16.363899	16.358601	16.371401	16.4013	16.4013	16.4013	16.377899	16.4405	16.393	16.422899	16.422899	16.422899	16.4415	16.4958
VII	634299	634300	YGR072W	0	+	-1.4431	-1.4431	-1.4217	-1.4217	-1.4511	-1.5388	-1.6353	-1.5706	-1.8182	-1.8363	-1.8539	-2.112	-2.1467	-2.1799	-2.061	-2.0278	-2.1106	-2.0663	-2.0422	-2.0558	-2.1	-2.0678	-1.9868	-1.9868	-1.9119	-1.9184	-1.90935	-1.68245	-1.5532	-1.5449	-1.5811	-1.5645	-1.6203	-1.5009	-1.502	-1.45155	-1.50075	-1.48415	-1.48315	-1.46655	-1.56105	-1.552	-1.5638	-1.2217
VII	767524	767525	YGR140W	0	+	0.6899	0.7027	0.7321	0.762	0.81	0.8281	0.8693	0.903	0.8731	0.8731	0.8965	0.8965	0.9046	0.879	0.879	0.8986	0.7865	0.7722	0.8016	0.7797	0.7201	0.7201	0.702	0.7367	0.7367	0.8862	0.9292	0.9292	0.8998	0.8998	0.8817	0.8342	0.8342	0.8342	0.792	0.7999	0.7886	0.7886	0.7587	0.7587	0.6989	0.6861	0.6861	0.6861
XV	944609	944610	YOR334W	0	+	40.449799	40.630199	40.985001	42.8521	44.385799	45.475399	45.801998	46.501701	48.006699	50.986301	51.1054	51.6959	51.997898	52.175301	52.423302	52.935101	54.397202	55.333199	56.3554	56.485298	56.827999	56.945099	57.186699	57.198502	57.1819	57.360298	57.598499	57.605499	57.9683	57.9384	57.950199	58.086399	58.079601	58.134102	58.1175	58.1474	58.1474	58.136101	58.136101	58.1376	58.126301	58.123501	58.158699	58.277802
IV	442311	442312	YDL005C	0	-	-0.2025	-0.1912	-0.1912	-0.107	-0.1369	-0.0964	0.0729	0.0797	0.09795	0.09575	0.12515	0.1876	0.1642	0.1417	0.1417	0.1417	0.1289	0.0696	0.0236	-0.0063	0.0103	0.0269	0.018	0.1239	0.142	0.1352	0.1661	0.1661	0.2226	0.2013	0.277	0.329	0.2234	0.2827	0.1977	0.1678	0.0396	0.0396	0.0396	0.0162	0.0953	0.2136	0.2115	0.2489
X	317309	317310	YJL062W	0	+	16.1527	16.2055	16.1761	16.1628	16.1975	16.1975	16.2043	16.270399	16.305599	16.247801	16.281	16.281	16.281	16.3039	16.3585	16.4748	16.4165	16.269501	16.340099	16.3582	16.3416	16.3288	16.27	16.2999	16.187901	16.2173	16.1483	16.0669	16.083	15.8209	15.7478	15.7473	15.6919	15.6685	15.0035	15.0382	15.0051	14.6211	14.6508	14.4446	14.3848	14.3175	13.9517	13.91
VII	355790	355791	YGL082W	0	+	-1.7396	-1.7283	-1.7102	-1.6737	-1.6737	-1.6823	-1.907	-1.9834	-2.0541	-2.1041	-2.0797	-2.1099	-2.0933	-1.8825	-1.8131	-1.8196	-1.7716	-1.8036	-1.8081	-1.9217	-1.9614	-2.0817	-2.0754	-1.9488	-1.7901	-1.7617	-1.8092	-1.7549	-1.725	-1.7069	-1.6903	-1.5738	-1.6747	-1.6629	-1.681	-1.6217	-1.6202	-1.6084	-1.6016	-1.6378	-1.6217	-1.6217	-1.587	-1.587
XIV	670162	670163	YNR022C	0	-	-1.7848	-1.7616	-1.8385	-1.9592	-2.0351	-1.9572	-2.0115	-1.8214	-1.7437	-1.7422	-1.7354	-1.5103	-1.5321	-1.5326	-1.5939	-1.3728	-1.2288	-1.2222	-1.2521	-1.2222	-1.2109	-1.1412	-1.1427	-1.0653	-1.0967	-1.1322	-0.9804	-0.8562	-0.8381	-0.7211	-0.7793	-0.7562	-0.7508	-0.7209	-0.7209	-0.7458	-0.7458	-0.8546	-0.8235	-0.8054	-0.8401	-0.8848	-0.8976	-0.9308
IV	779042	779043	YDR161W	0	+	-0.9951	-0.9951	-1.0245	-1.0891	-1.0788	-1.0622	-1.0904	-1.0957	-1.0658	-1.0311	-1.034	-1.1453	-1.2162	-1.3105	-1.3435	-1.3187	-1.3217	-1.322	-1.2333	-1.2729	-1.3793	-1.2835	-1.3001	-1.2879	-1.2927	-1.3108	-1.2633	-1.2905	-1.2905	-1.2905	-1.2772	-1.3303	-1.3457	-1.3291	-1.2944	-1.2891	-1.3276	-1.2901	-1.3019	-1.2725	-1.2596	-1.2656	-1.2362	-1.2362
VII	41492	41493	YGL244W	0	+	-3.0806	-3.3054	-3.3107	-3.3469	-3.4032	-3.4683	-3.4919	-3.4758	-3.4125	-3.7884	-3.805	-3.8349	-3.8103	-3.7524	-3.7876	-3.7994	-3.7956	-3.8255	-3.8539	-3.8011	-3.8139	-3.7247	-3.5908	-3.6154	-3.6186	-3.6745	-3.6545	-3.2624	-3.3189	-3.3103	-3.3284	-3.35	-3.3681	-3.3578	-3.3186	-3.2967	-3.2884	-3.4609	-3.4941	-3.516	-3.5753	-3.4871	-3.5464	-3.3688
X	442507	442508	YJR003C	0	-	-0.2212	-0.131499	-0.085	0.0125	0.0685	0.0617	0.1044	0.0452	0.0404	0.203699	0.2085	0.2085	0.1625	0.2093	0.2246	0.3015	0.3314	0.334599	0.326301	0.3577	0.323	0.2956	0.3822	0.5442	0.6153	0.5934	0.5572	0.538	0.5428	0.5428	0.546599	0.4921	0.4182	0.5203	0.4748	0.506701	0.726601	0.804501	0.8182	1.0614	0.905	0.9114	0.6574	0.564699
IV	903466	903467	YDR217C	0	-	5.074	5.0157	5.027	5.0388	5.019	5.0783	5.1647	5.5001	5.7704	5.7528	6.0299	6.6733	6.7032	6.7155	6.5921	6.5509	6.0749	5.9888	5.8979	5.8275	6.4233	6.7871	7.2454	7.3165	6.8807	7.0688	7.7728	7.815	7.815	7.8856	7.9454	8.063	8.1934	8.1954	8.2655	8.355	8.4143	8.8726	8.9053	10.2881	10.5776	12.0715	12.1587	12.3248
XVI	911278	911279	YPR187W	0	+	1.7067	1.7722	1.7835	1.8061	1.7895	1.7824	1.8118	1.8118	1.8065	1.8065	1.8658	1.8658	1.8952	1.8839	1.9005	1.8711	1.9081	1.9038	1.9593	1.9779	1.9384	1.9683	1.9977	2.0019	1.972	1.9971	1.979	1.9727	1.9893	1.9627	2.0125	2.0057	2.0351	2.065	2.0318	1.9747	1.9551	1.9189	1.9023	1.9023	1.8842	1.8842	1.9136	1.897
II	488516	488517	YBR125C	0	-	0.124	-0.0248	-0.064	-0.0821	-0.0688	-0.0794	-0.0575	-0.0904	-0.120299	-0.1828	-0.267301	-0.258499	-0.2751	-0.3231	-0.3957	-0.3658	-0.3839	-0.3231	-0.426	-0.426	-0.426	-0.4117	-0.463699	-0.4969	-0.4504	-0.523	-0.5743	-0.5444	-0.456901	-0.4115	-0.3828	-0.3828	-0.5141	-0.5141	-0.5141	-0.5262	-0.5081	-0.5262	-0.5129	-0.4664	-0.450299	-0.4616	-0.483101	-0.4484
XIII	392490	392491	YMR060C	0	-	-1.8529	-1.6557	-1.6024	-1.6024	-1.5431	-1.4416	-1.4537	-1.459	-1.4178	-1.4424	-1.4487	-1.4434	-1.3969	-1.3456	-1.3589	-1.3423	-1.3375	-1.312	-1.3132	-1.3539	-1.3672	-1.3652	-1.5168	-1.5115	-1.5243	-1.4898	-1.5079	-1.6792	-1.9542	-1.9542	-1.9542	-1.9409	-1.9937	-1.9	-1.8706	-1.8706	-1.8359	-1.7831	-1.7351	-1.687	-1.5551	-1.5631	-1.5679	-1.7833
XIV	531741	531742	YNL052W	0	+	0.1109	0.127	0.3847	0.3633	0.2247	-0.1317	-0.312	-0.4072	-0.2846	-0.4881	-0.3983	-0.4916	-0.5347	-0.6765	-0.9333	-1.0859	-1.1349	-1.1711	-1.1864	-1.2937	-1.2344	-1.2012	-1.1778	-1.1409	-1.1861	-1.2082	-1.3406	-1.2973	-1.2507	-1.6072	-1.6253	-1.713	-1.5148	-1.5196	-1.3946	-1.377	-1.3328	-1.4353	-1.4883	-1.4702	-1.4056	-1.3511	-1.3508	-1.2016
X	147117	147118	YJL143W	0	+	1.5542	1.4949	1.499	1.2784	1.2897	1.2037	1.1866	1.0994	1.1047	1.0102	0.9723	0.9409	0.9922	0.9889	0.8917	0.8375	0.8081	0.7895	0.8195	0.6876	0.6219	0.5202	0.4546	0.4594	0.4707	0.4478	0.4478	0.4478	0.4028	0.5448	0.5448	0.5833	0.6014	0.5416	0.5507	0.564	0.564	0.5346	0.5459	0.5278	0.5396	0.4396	0.4396	0.4909
XV	817281	817282	YOR262W	0	+	-0.613	-0.4879	-0.481	-0.4928	-0.4634	-0.5509	-0.4954	-0.9534	-0.9753	-0.9934	-1.0442	-1.0442	-0.9418	-0.9272	-0.9571	-0.9571	-0.9405	-0.9634	-1.1198	-1.3245	-1.2946	-1.2914	-1.4621	-1.4674	-1.5089	-1.5132	-1.5004	-1.5138	-1.5319	-1.5855	-1.5214	-1.5893	-1.5647	-1.5451	-1.5451	-1.5451	-1.5493	-1.4965	-1.6232	-1.7208	-1.7208	-1.6743	-1.7138	-1.6475
XIII	659509	659510	YMR198W	0	+	0.6636	0.6716	0.6882	0.708	0.5048	0.5277	0.4213	0.4032	0.4032	0.4032	0.4711	0.4455	0.4825	0.5092	0.5092	0.4866	0.5165	0.4576	0.4282	0.4282	0.3212	0.2913	0.2865	0.2166	0.2166	0.2166	0.2166	0.1588	0.1108	0.1108	0.0814	0.0153	0.0281	0.1023	0.1023	0.1023	-0.0165	-0.0559	-0.0559	0.0622	0.0456	0.0589	0.0423	0.0669
XI	521976	521977	YKR044W	0	+	3.9375	4.022	4.0353	4.1301	4.1359	4.0662	4.0346	4.0051	4.0413	4.0413	4.0413	3.9996	3.9389	4.0469	4.0532	4.1241	4.2123	4.1942	4.2437	4.1502	4.1102	4.1828	4.1401	4.1934	4.21	4.2346	4.2309	4.2241	4.2942	4.3108	4.3839	4.4186	4.2887	4.3053	4.2171	4.1877	4.2058	4.1465	4.1556	4.2084	4.1785	4.1491	4.1734	4.1734
IX	117630	117631	YIL127C	0	-	-1.0628	-1.0035	-0.9741	-0.9261	-0.9261	-0.8899	-0.899	-0.899	-0.8975	-0.8676	-0.7746	-0.755	-0.7683	-0.7801	-0.8543	-0.7648	-0.7501	-0.6908	-0.6908	-0.7185	-0.7072	-0.6928	-0.7109	-0.7081	-0.6391	-0.6524	-0.7004	-0.7353	-0.7702	-0.6363	-0.4112	-0.3532	-0.3091	-0.3091	-0.3091	-0.291	-0.3669	-0.4214	-0.4678	-0.4263	-0.5737	-0.5892	-0.4647	-0.3462
XIII	731174	731175	YMR229C	0	-	0.2778	0.2778	0.2778	0.2778	0.2778	0.2778	0.367	0.4552	0.4552	0.4424	0.4424	0.5017	0.5545	0.5711	0.5711	0.5123	0.5123	0.4942	0.4942	0.507	0.507	0.5957	0.5957	0.5957	0.5957	0.6304	0.601	0.601	0.5897	0.5897	0.5897	0.8171	0.8636	0.8636	0.893	0.9224	0.9224	1.0415	1.0468	1.15145	2.3593	3.8599	4.15325	4.39365
X	700897	700898	YJR144W	0	+	-2.0905	-2.0905	-2.0573	-2.0216	-2.0467	-2.0795	-2.0202	-2.0101	-1.9603	-1.9716	-1.9206	-1.7944	-1.8145	-1.8444	-1.8514	-1.7616	-1.5372	-1.4813	-1.8985	-1.9038	-1.9118	-1.9149	-1.9019	-1.8584	-1.8803	-1.8738	-1.8605	-1.9309	-1.869	-1.8758	-1.782	-1.6983	-1.7232	-1.7446	-1.8291	-1.7363	-1.7393	-1.9517	-1.9793	-2.0258	-2.014	-1.9808	-1.718	-1.7132
XII	937223	937224	YLR409C	0	-	-1.4259	-1.5561	-1.5855	-1.6501	-1.7115	-1.8106	-1.8192	-1.8705	-1.8989	-1.917	-1.8743	-1.729	-1.678	-1.8216	-1.8563	-1.9066	-1.9175	-1.9047	-1.959	-1.9884	-1.9884	-1.9884	-1.959	-1.9734	-1.9862	-1.9862	-1.9279	-1.9279	-1.8766	-1.8766	-1.86	-1.9118	-1.9593	-1.9593	-1.9892	-1.9877	-1.9915	-2.0119	-1.9825	-1.9858	-1.9662	-1.9662	-1.9961	-2.0318
X	586081	586082	YJR086W	0	+	2.9346	2.9464	2.9592	3.1034	3.1034	3.1034	3.1034	3.1034	3.1514	3.1514	3.1514	3.122	3.1386	3.0843	3.0971	3.1084	3.1084	3.0153	3.0153	2.9444	2.9444	2.9396	2.9396	2.9396	2.9396	2.9102	2.8936	2.8936	2.8637	2.8637	2.8637	2.8652	2.8652	2.8652	2.823	2.7936	2.8268	2.8562	2.8449	2.8268	2.7285	2.7139	2.7139	2.7139
VI	234000	234001	YFR040W	0	+	-2.8376	-2.8431	-2.9256	-2.8429	-2.8723	-2.8761	-2.81	-2.8299	-2.6936	-2.6702	-2.636	-2.5354	-2.4901	-2.477	-2.2857	-2.233	-2.2282	-2.0091	-1.8077	-1.7127	-1.66	-1.6882	-1.6316	-1.5411	-1.4166	-1.4199	-1.0332	-0.952	-1.1598	-1.1726	-1.1541	-1.1756	-1.11465	-1.0629	-1.0046	-1.0458	-1.0103	-1.4478	-1.1476	-1.3907	-1.1058	-1.1292	-1.3429	-1.2675
XVI	128257	128258	YPL224C	0	-	4.883	4.9496	4.8443	4.984	5.1108	5.1407	5.1402	5.0804	5.0207	5.0923	4.67745	5.5542	5.547	5.5651	5.5371	5.657	5.8065	6.3433	6.6736	6.7035	6.5881	6.4624	6.9149	6.9443	6.4202	6.2722	6.3069	6.3956	6.5554	7.0176	6.9877	7.0326	7.1176	7.3765	7.8152	7.828	7.9882	8.2966	8.8467	8.9321	8.9615	9.20985	9.6992	10.1389
VIII	332314	332315	YHR110W	0	+	2.1997	2.1997	2.306	2.1986	2.0732	2.1043	2.1218	2.0544	2.0016	2.0149	2.0641	1.9754	1.9173	1.8132	1.6877	1.7309	1.8168	1.858	1.8942	1.9931	2.0097	1.9637	2.0235	1.9873	2.1774	2.1822	2.2634	2.2453	2.4364	2.3889	2.4118	2.3817	2.4464	2.4346	2.4512	2.4694	2.5448	2.7261	2.6636	2.6274	2.7028	2.4483	2.4435	2.4474
XIV	244454	244455	YNL215W	0	+	-2.5449	-2.4401	-2.4556	-2.4257	-2.4091	-2.4017	-2.3802	-2.393	-2.4576	-2.4144	-2.3765	-2.5399	-2.5414	-2.4507	-2.5608	-2.6421	-2.6101	-2.6219	-2.6961	-2.7275	-2.6664	-2.6536	-2.7094	-2.8814	-2.8648	-3.021	-3.021	-3.021	-3.0557	-3.0904	-3.1304	-3.0037	-3.0037	-3.017	-3.0966	-3.0083	-3.0377	-3.0307	-2.9797	-3.0211	-3.6161	-3.6689	-3.6511	-3.6203
XV	271553	271554	YOL028C	0	-	-1.032	-1.0839	-1.0771	-1.0472	-1.042	-1.1355	-1.1521	-1.2835	-1.2835	-1.2782	-1.245	-1.245	-1.0527	-0.9569	-0.8791	-0.8557	-0.9121	-1.0298	-0.9582	-0.97375	-1.2407	-1.2241	-1.3001	-1.3064	-1.2883	-1.2951	-1.2558	-1.3894	-1.3894	-1.3467	-1.4099	-1.4099	-1.4099	-1.473	-1.524	-1.4696	-1.5058	-1.4855	-1.5436	-1.4199	-1.3852	-1.4003	-1.4003	-1.4169
X	402829	402830	YJL019W	0	+	0.1026	0.1026	0.0845	0.0712	0.0712	0.0599	0.1026	0.1762	0.284	0.238	0.3369	0.2456	0.1869	0.1575	0.1281	0.1718	0.17675	0.1863	0.2029	0.1303	0.1522	0.1703	0.1703	0.1703	0.2933	0.3227	0.34	0.2979	0.3006	0.3267	0.3535	0.3304	0.3912	0.4429	0.4595	0.4927	0.3932	0.2746	0.2105	0.2339	0.0395	0.0235	0.0658	-0.0367
X	517491	517492	YJR043C	0	-	15.3984	15.4084	15.4084	15.3165	15.3806	15.3585	15.3713	15.4007	15.4419	15.5012	15.561	15.5728	15.5397	15.4832	15.4562	15.6463	15.9657	16.519199	16.8878	17.065201	17.2388	17.3002	17.540701	17.6576	17.072201	17.059401	16.976299	16.578199	17.527599	17.764099	17.867701	17.9564	18.0501	18.338499	18.2722	18.0411	18.100401	17.9198	17.7682	17.913401	17.6588	17.6373	17.4657	17.3283
XV	181697	181698	YOL078W	0	+	3.6785	3.7091	3.602	3.5494	3.5494	3.5494	3.5542	3.561	3.5135	3.5135	3.5055	3.4329	3.4842	3.527	3.527	3.5403	3.5358	3.5539	3.5428	3.5579	3.5745	3.4868	3.2711	3.2711	3.2711	3.2454	3.2911	3.1562	3.286	3.2664	3.3091	3.3523	3.3508	3.2784	3.2746	3.2746	3.3334	3.3515	3.3633	3.3052	3.1482	3.1482	3.1482	3.1316
VII	639490	639491	YGR077C	0	-	-0.0188	-0.0188	0.0106	-0.0241	0.0465	0.0759	0.0759	0.1357	0.1176	0.1791	0.161	0.161	0.2379	0.2678	0.2972	0.2972	0.3271	0.3864	1.0534	1.0833	1.5695	1.7908	1.7908	1.9099	1.9099	1.9036	1.8855	1.9134	1.9727	2.0486	2.0903	2.4219	2.4699	2.4993	2.5649	3.053	3.7196	4.0465	4.5744	4.6641	4.694	4.7352	4.7993	4.88585
XIII	62306	62307	YML104C	0	-	-1.8555	-1.8239	-1.7425	-1.7244	-1.7425	-1.7606	-1.6067	-1.5635	-1.5929	-1.3366	-1.2614	-1.2282	-1.1935	-1.2214	-1.2262	-1.2262	-1.2176	-1.1663	-1.0521	-0.9538	-0.8465	-0.8465	-0.9117	-0.9416	-0.9117	-0.9849	-1.0015	-1.0166	-1.0166	-1.0057	-0.9763	-0.9896	-1.0557	-0.9025	-0.8033	-0.83	-0.8298	-0.8298	-0.7999	-0.7999	-0.7818	-0.7818	-0.7818	-0.7818
XIII	724381	724382	YMR227C	0	-	0.1051	0.1443	0.0425	-0.1215	-0.0388	-0.0569	-0.1072	-0.09815	-0.3036	-0.3406	-0.2409	-0.219	-0.0546	0.0414	0.0595	0.3017	0.2884	0.2296	0.3677	0.2822	0.3111	0.3111	0.2447	0.3666	0.35	0.4183	0.6348	0.6897	0.7489	0.7602	0.8034	0.9348	1.0374	1.0773	1.2872	1.2691	1.2857	1.3151	1.3445	1.3637	1.2566	1.2566	1.2086	1.1935
II	738323	738324	YBR264C	0	-	-0.1843	-0.1835	-0.231	-0.1216	-0.1216	-0.1515	-0.2089	-0.1436	-0.1228	-0.1969	-0.1471	-0.0622	-0.0701	-0.0186	-0.0557	-0.0557	0.09	0.2917	0.4407	0.454	0.4673	0.4839	0.4887	0.4887	0.5523	0.612	0.5954	0.5778	0.6617	0.6154	0.5993	0.6325	0.6325	0.6619	0.4007	0.279601	0.279601	0.279601	0.279601	0.2977	0.2758	0.2539	0.3477	0.3836
VII	92554	92555	YGL211W	0	+	43.282398	38.842701	35.589699	34.778999	34.644798	32.6675	29.747801	23.8412	23.0583	22.1896	18.698799	17.3361	16.473499	15.6992	15.3552	14.3973	12.1435	11.7478	11.7399	13.1086	12.0924	12.7294	14.1391	14.1099	13.9778	15.0156	15.4291	15.9132	16.1245	16.0956	15.9775	17.136999	16.959101	17.0184	17.030899	17.0457	17.188801	17.3011	17.406401	17.406401	17.406401	17.2679	17.2616	17.3925
VIII	341485	341486	YHR115C	0	-	16.306801	16.3015	16.5114	16.542801	16.542801	16.4119	16.4119	16.3839	16.3545	16.3545	16.3183	16.257999	16.257999	16.2414	16.251499	16.2216	16.193701	16.1686	16.1558	16.023899	15.8234	15.7641	15.6681	15.4553	15.4548	15.4548	15.3248	15.3134	14.9921	14.9622	14.9285	14.8991	14.7441	14.5989	14.5876	13.9317	13.4114	12.6153	11.4507	10.8921	10.8623	10.0754	9.1408	8.8604
IV	32308	32309	YDL236W	0	+	1.5653	1.5952	1.6118	1.6118	1.5819	1.5407	1.5706	1.6588	1.7324	1.752	1.8515	1.8515	1.9017	1.9017	1.9017	1.8489	1.8987	1.9105	1.9052	1.9057	1.9024	1.9318	1.8725	1.8725	1.9057	1.8287	1.8121	1.8287	1.8767	1.8334	1.8115	1.7949	1.8248	1.8927	1.9636	1.8708	1.8708	1.8708	1.8741	1.8454	1.8362	1.8674	1.9187	1.9896
IV	693212	693213	YDR120C	0	-	50.298698	50.431099	51.117199	51.100601	51.2066	51.2066	51.2066	51.2365	51.2365	51.431	51.473701	51.500301	51.470402	51.489899	51.519798	51.693199	51.679901	51.763302	51.965698	51.945301	51.963402	52.183998	52.213402	52.1968	52.1968	52.166901	52.1978	52.1978	52.139	52.139	52.186001	52.277699	52.277699	52.277699	52.289501	52.289501	52.2729	52.2729	52.2729	52.2729	52.266602	52.284698	52.266602	52.266602
XIII	898419	898420	YMR312W	0	+	10.0892	10.0726	10.0634	10.0634	10.0335	9.9875	9.9083	9.9382	9.9216	9.8751	9.8256	9.8138	9.8897	9.8897	9.8535	9.9063	9.9063	9.8769	9.8229	9.8229	9.708	9.6241	9.551	9.551	9.551	9.5	9.4819	9.4688	9.4987	9.4625	9.4278	9.3092	9.1865	9.1732	9.1134	9.084	9.0428	9.0594	9.0326	8.9044	8.8009	8.5193	8.4007	8.1278
XIII	574826	574827	YMR159C	0	-	0.3372	0.2912	0.3161	0.2264	0.1998	0.1733	0.2412	0.1817	0.1156	0.1028	0.0762	0.166	0.097	0.2521	0.2462	0.2565	0.2346	0.2592	0.2594	0.2775	0.2428	0.2018	0.2483	0.2417	0.1101	0.1136	-0.0143	0.1647	0.1946	0.289	0.3466	0.3239	0.3847	0.3847	0.3666	0.16515	0.13525	0.1391	0.0909	0.0577	0.1519	0.1742	-0.0084	0.0745
V	328451	328452	YER086W	0	+	1.8573	1.8754	1.8573	1.8573	1.8802	1.8802	1.8968	1.8968	1.8968	1.938	1.938	1.938	1.9461	1.9348	1.9813	1.968	1.9846	1.9846	1.9846	1.9253	1.8959	2.0038	2.0038	2.053	2.0562	2.1005	2.1005	2.0711	2.0397	2.1994	2.1522	2.1522	2.1341	2.2163	2.2163	2.5618	2.6627	2.6333	2.6092	2.6309	2.6078	2.6671	2.4884	2.4756
XIII	225356	225357	YML025C	0	-	-2.8419	-2.7511	-2.7345	-2.71955	-2.67765	-2.6627	-2.6413	-2.6579	-2.6413	-2.4011	-2.446	-2.4593	-2.4294	-2.4337	-2.4438	-2.4619	-2.4619	-2.5084	-2.5084	-2.5021	-2.4199	-2.4494	-2.4622	-2.4622	-2.4788	-2.5471	-2.5471	-2.5471	-2.5652	-2.5652	-2.5124	-2.5553	-2.4617	-2.4089	-2.379	-2.4009	-2.3828	-2.3994	-2.4175	-2.4522	-2.4356	-2.419	-2.419	-2.2518
XIV	148226	148227	YNL262W	0	+	-0.9058	-0.5485	-0.5053	-0.5053	-0.5239	-0.6476	-0.6094	-0.6275	-0.6109	-0.5468	-0.4051	-0.4659	-0.4443	-0.3863	-0.3908	-0.3584	-0.322	-0.3145	-0.2658	0.0329	0.0324	0.0324	0.0234	0.0395	0.0342	0.001	0.0442	0.07775	0.0014	0.0218	0.0052	-0.0017	0.1416	0.0935	0.0897	0.1025	0.189	0.1528	0.1641	0.1636	0.1817	0.195	0.2035	0.2438
XVI	35251	35252	YPL268W	0	+	-1.2987	-1.0991	-1.0518	-1.1378	-1.7444	-1.7919	-1.7776	-1.6729	-1.7085	-1.7153	-1.7153	-1.828	-2.046	-2.2336	-2.3199	-2.4303	-2.5727	-2.4702	-2.4905	-2.317	-2.1778	-2.085	-2.0767	-2.09755	-2.05595	-2.4555	-2.5372	-2.5244	-2.5259	-2.5093	-2.5686	-2.4944	-2.505	-2.4756	-2.4874	-2.4874	-2.4922	-2.4196	-2.4196	-2.4362	-2.4362	-2.4362	-2.4015	-2.3567
V	254689	254690	YER051W	0	+	0.3374	0.3374	0.3208	0.2136	0.2079	0.1732	0.1144	0.3821	0.465	0.4409	0.4409	0.4394	0.5058	0.5571	0.5737	0.5737	0.5732	0.5438	0.5438	0.5438	0.68	0.6966	0.6966	0.726	0.7725	0.7607	0.7615	0.7186	0.7548	0.7895	0.7895	0.8782	0.8782	0.8782	0.836	0.8061	0.8061	0.8001	0.7323	0.7009	0.7431	0.7265	0.7431	0.7132
IV	281856	281857	YDL101C	0	-	-2.3423	-2.3358	-2.3017	-2.3131	-2.4587	-2.5148	-2.5148	-2.5148	-2.4251	-2.3952	-2.446	-2.4641	-2.4641	-2.3877	-2.3651	-2.3651	-2.395	-2.395	-2.4792	-2.483	-2.4996	-2.4702	-2.5049	-2.5034	-2.5034	-2.5328	-2.5147	-2.4966	-2.48	-2.48	-2.5366	-2.4792	-2.4925	-2.5106	-2.4812	-2.5026	-2.5026	-2.5026	-2.5325	-2.6007	-2.6007	-2.5826	-2.5826	-2.5625
XI	346756	346757	YKL049C	0	-	-0.0971	-0.0971	-0.0511	-0.0034	-0.0039	-0.0039	0.0094	0.0253	0.0585	0.0286	0.0154	-0.014	-0.014	-0.0087	0.0051	-0.0628	-0.0628	-0.0334	-0.0515	-0.1307	-0.1473	-0.0945	-0.0892	-0.0892	-0.1191	-0.1471	-0.1287	-0.1468	-0.1907	-0.2055	-0.1504	-0.1504	-0.1504	-0.2032	-0.2842	-0.3189	-0.3637	-0.3338	-0.3338	-0.2745	-0.2959	-0.1937	-0.2435	-0.2435
IV	814156	814157	YDR175C	0	-	-2.2326	-2.2341	-2.1929	-2.1844	-2.2085	-2.1838	-2.1767	-2.1003	-2.1003	-2.095	-2.1211	-2.057	-1.9378	-1.9013	-1.8485	-1.8929	-1.8514	-1.8664	-1.8626	-1.9335	-1.835	-1.835	-1.8584	-1.8237	-1.8355	-1.8237	-1.8188	-1.7894	-1.7103	-1.705	-1.7231	-1.7525	-1.706	-1.7442	-1.868	-1.917	-1.9469	-1.9232	-2.0204	-1.9922	-2.009	-1.9743	-1.961	-1.8909
IX	369911	369912	YIR006C	0	-	9.2941	9.0888	8.8276	8.5133	8.4771	8.5663	7.9418	7.8398	8.0873	7.4758	7.3871	7.3288	7.198	7.1573	7.1965	7.0034	9.117	9.2062	9.2052	9.3989	9.5474	9.7295	9.6408	9.5991	9.6434	11.116	11.1047	11.9653	15.1228	15.1115	15.6992	16.2082	17.187201	17.8256	18.565201	18.8004	18.5324	18.644501	18.6101	18.083799	19.695101	20.491301	22.040199	25.9352
V	65141	65142	YEL048C	0	-	8.8216	8.8554	9.0065	9.0359	8.9858	9.0102	8.9931	9.2988	9.3581	9.5478	9.5777	9.6408	9.7877	9.9923	10.0516	10.1217	10.1302	10.2003	10.3787	10.3719	10.4573	10.4573	10.4913	10.5109	10.5109	10.5569	10.5506	10.5822	10.6347	10.6955	10.7249	10.743	10.8189	10.8322	10.973	11.01	11.0122	11.0122	11.0602	11.0602	11.0364	10.9663	10.9016	10.9499
IV	1258692	1258693	YDR392W	0	+	0.7259	0.7842	0.9082	1.0621	0.9784	0.9902	1.0068	1.0334	0.9768	0.996099	0.996099	0.8893	0.9433	0.972701	0.7959	0.7499	0.6063	0.5535	0.4722	0.436	0.436	0.4777	0.4121	0.4121	0.5153	0.5153	0.5153	0.6163	0.5869	0.5874	0.5756	0.5462	0.5462	0.5691	0.5016	0.5197	0.5363	0.5363	0.5914	0.5914	0.6512	0.5834	0.5275	0.486
III	210395	210396	YCR046C	0	-	8.1223	8.1517	8.0379	7.9602	7.9421	7.9368	7.9896	8.0062	8.0522	8.0635	8.0479	8.0064	7.9679	7.9332	7.9332	7.9332	7.9	7.8402	7.8221	7.8183	7.767	7.7655	7.7836	7.7851	7.7685	7.7567	7.7449	7.7497	7.6472	7.4804	7.4305	7.371	7.2881	6.99	7.1957	7.0472	6.9912	7.0046	6.6729	6.63	6.3487	6.1981	6.0459	5.9256
I	114853	114854	YAL019W	0	+	2.3501	2.4999	2.6047	2.6673	2.6823	2.6338	2.6172	2.4512	2.4047	2.4223	2.3732	2.30905	2.1128	2.1612	2.0094	2.088	2.0697	1.8157	1.7212	1.6913	1.6322	1.6591	1.6304	1.6616	1.4472	1.3703	1.3527	1.4287	0.9642	0.8057	0.8166	0.796901	0.7891	0.736	0.7367	0.6945	0.6011	0.5952	0.559	0.4345	0.477201	0.4852	0.5108	0.5123
X	469803	469804	YJR022W	0	+	-0.9292	-1.0225	-1.0059	-1.0822	-1.2411	-1.3865	-1.4582	-1.5053	-1.5898	-1.6278	-1.7404	-1.655	-1.6171	-1.5593	-1.5299	-1.5427	-1.5	-1.5822	-1.5774	-1.5774	-1.5689	-1.4972	-1.4507	-1.3251	-1.3236	-1.3108	-1.1724	-1.1169	-1.1347	-1.0804	-1.0734	-1.2019	-1.211	-1.3672	-1.2468	-1.1925	-1.1332	-1.1151	-0.916699	-0.8143	-0.904901	-0.9319	-0.8063	-0.4928
IV	587726	587727	YDR069C	0	-	1.1331	1.163	1.1924	1.1577	1.1396	1.1396	1.1657	1.1358	1.172	1.1672	1.1491	1.1423	1.1953	1.1787	1.1488	1.1787	1.1621	1.1621	1.1621	1.2098	1.2392	1.2392	1.2392	1.2392	1.2392	1.2098	1.1799	1.1799	1.2093	1.2274	1.2156	1.2156	1.2156	1.2935	1.3779	1.3148	1.3447	1.3613	1.307	1.38125	1.4588	1.4754	1.4754	1.4855
VI	63988	63989	YFL034C-B	0	-	1.5453	1.5735	1.663	1.7614	1.7614	1.7032	1.7688	1.7389	1.7326	1.7919	1.7753	1.7753	1.7753	1.7753	1.8346	1.8346	1.9158	1.9271	1.9319	1.9319	1.9206	1.9206	2.003	2.0083	2.0249	1.9309	1.9309	1.9309	1.9608	1.9608	1.9907	2.0249	1.9118	1.8919	1.8391	1.8685	1.8979	1.8979	1.8979	1.9064	1.9363	1.9823	1.9534	1.9054
X	644105	644106	YJR118C	0	-	1.2164	1.233	1.2677	1.3702	1.4623	1.4837	1.4767	1.5383	1.5836	1.621	1.6167	1.4137	1.3413	1.3885	1.3365	1.2885	1.1657	1.1763	1.0994	1.1293	1.1293	1.0861	1.0444	1.061	1.0002	1.0396	0.8875	0.8683	1.1086	1.0744	1.013	1.029	1.0483	0.9847	0.8731	0.8731	0.8683	0.8487	0.8962	0.8668	0.8321	0.8321	0.8321	0.721
XIV	674936	674937	YNR027W	0	+	-1.9112	-1.8016	-1.7654	-1.7246	-1.8309	-1.7998	-1.7998	-1.8408	-2.1278	-2.1987	-2.2824	-2.299	-2.2456	-2.1354	-2.1007	-2.1007	-2.0894	-2.0796	-2.0977	-2.108	-2.0899	-1.9766	-2.0147	-2.0639	-2.0639	-2.1016	-2.1556	-2.1624	-2.1075	-2.314	-2.37	-2.4638	-2.4344	-2.4344	-2.4762	-2.6406	-2.7447	-2.6877	-2.7511	-2.7448	-2.6235	-2.5076	-2.4611	-2.4317
IV	167254	167255	YDL164C	0	-	-1.4824	-1.4477	-1.4311	-1.4311	-1.4273	-1.4092	-1.4092	-1.3116	-1.3591	-1.3591	-1.341	-1.3108	-1.3221	-1.2922	-1.4093	-1.4093	-1.4108	-1.4108	-1.3942	-1.3942	-1.557	-1.5683	-1.6093	-1.7251	-1.707	-1.707	-1.707	-1.7183	-1.7183	-1.7253	-1.7643	-1.8716	-1.8731	-1.9206	-1.9147	-1.8966	-1.9082	-1.8901	-1.8984	-1.921	-1.9376	-1.9376	-1.8858	-1.8265
II	92166	92167	YBL068W	0	+	-1.1531	-1.1291	-1.1771	-1.1472	-1.0874	-1.0922	-1.0975	-1.0478	-1.0169	-1.0169	-1.0202	-1.0187	-1.0765	-1.0765	-1.1026	-1.1438	-1.1886	-1.1411	-1.1411	-1.1592	-1.0133	-1.0199	-0.99	-1.0194	-0.942	-0.942	-0.942	-0.952	-0.8708	-0.8414	-0.8761	-0.8158	-0.7975	-0.7975	-0.7847	-0.8726	-0.8427	-0.8427	-0.9765	-0.9401	-0.9401	-0.9733	-1.0892	-1.2761
VIII	443811	443812	YHR170W	0	+	-2.385	-2.3375	-2.3631	-2.393	-2.4224	-2.4735	-2.3483	-2.3483	-2.3038	-2.2739	-2.1814	-2.1814	-2.2113	-2.1922	-2.1922	-2.1922	-2.1756	-2.2284	-2.1686	-2.1691	-2.1691	-2.1804	-2.0844	-2.1288	-2.1158	-2.1664	-2.1553	-2.2224	-2.2634	-2.2634	-2.1234	-2.0935	-2.0935	-2.0641	-2.0641	-1.8523	-1.8988	-2.0852	-2.0852	-2.1051	-2.1197	-2.076	-2.0642	-2.0642
VIII	490633	490634	YHR195W	0	+	-0.6385	-0.64	-0.6601	-0.6835	-0.7295	-0.7172	-0.7732	-0.7252	-0.7305	-0.6958	-0.7855	-0.7508	-0.7176	-0.701	-0.6215	-0.5883	-0.6411	-0.7751	-0.7917	-0.805	-0.7451	-0.7333	-0.6458	-0.679	-0.6662	-0.6662	-0.6778	-0.6793	-0.6793	-0.6974	-0.8037	-0.7888	-0.6153	-0.704	-0.6293	-0.5553	-0.5387	-0.5804	-0.5777	-0.4917	-0.5216	-0.5178	-0.5658	-0.5198
XIII	54778	54779	YML108W	0	+	1.9902	1.9736	1.9437	2.2868	2.4867	2.5455	2.4342	2.4327	2.4641	2.4887	2.4625	2.415	2.5703	2.78	2.78	2.7933	2.962	3.0037	3.1308	3.1971	3.1971	3.1597	3.1122	3.1513	3.2618	3.2286	3.3947	3.4354	3.4241	3.4246	3.362	3.362	3.402	3.4186	3.4186	3.4219	3.5194	3.5915	3.7505	3.7211	3.7211	3.6338	3.7201	3.6972
II	142855	142856	YBL040C	0	-	0.1883	0.1397	0.1103	0.1397	0.1397	0.1397	0.1269	0.059	0.059	0.059	0.0424	0.0311	0.0572	0.1113	0.1113	0.1412	0.0573	0.092	0.084	0.0893	0.0941	0.124	0.124	0.124	0.124	0.124	0.124	0.124	0.124	0.1074	0.1662	0.1197	0.0614	0.0614	0.1094	0.1094	0.0913	0.0732	0.0732	0.0038	-0.0022	0.0159	-0.03965	-0.03965
XIV	245642	245643	YNL214W	0	+	8.7617	8.7388	8.7388	8.6298	8.6527	8.7296	8.5595	8.4599	8.5053	8.5352	8.5314	8.5261	8.4796	8.546	8.438	8.336	8.2589	8.1782	8.2375	8.2209	8.2209	8.2503	8.2438	8.1267	8.1267	7.9565	7.7105	7.4752	7.3983	7.3684	7.3337	7.2109	7.1963	7.1536	7.0119	6.5594	6.2635	6.04815	5.975	5.7477	5.4954	5.3796	5.3497	5.3028
VIII	286777	286778	YHR091C	0	-	1.9308	1.8944	1.8896	1.7133	1.7599	1.9222	1.8836	1.9429	1.9723	1.9829	1.9701	1.9934	1.9994	1.9627	2.0087	1.788	1.7453	1.7453	1.631	1.6476	1.7251	1.9451	2.0031	2.1395	2.2121	2.2819	2.5547	2.5846	2.7133	2.6979	2.6451	2.6611	2.645	2.6043	2.5877	2.6078	2.6049	2.54655	2.5725	2.6137	2.5112	2.3307	2.3307	2.4608
XIV	339608	339609	YNL158W	0	+	0.489	0.5874	0.7761	0.6712	0.711	0.804	0.8819	0.8985	1.1513	1.2706	1.2128	1.2422	1.2422	1.2422	1.3732	1.4482	1.3894	1.4193	1.3491	1.3491	1.3491	1.3423	1.3257	1.3224	1.3428	1.3428	1.2319	1.4864	1.4281	1.3987	1.2591	1.4569	1.5589	1.6237	1.6335	1.6222	1.6697	1.6697	1.7112	1.5575	1.5575	1.5575	1.5228	1.5228
VI	49158	49159	YFL041W	0	+	20.9552	20.622299	20.0005	19.8887	19.670099	19.7332	19.6078	19.4006	19.4893	19.329	19.223301	19.103201	19.059999	19.0417	18.894501	16.380501	16.237101	16.062	15.497	14.9704	12.9918	12.3691	12.1131	9.8715	9.7673	8.7227	8.613	8.5541	6.4401	5.6669	5.6262	5.4722	5.1692	5.2305	6.4607	6.2491	5.9948	6.0352	6.0041	6.156	5.3982	5.7564	6.1714	6.3236
VI	238233	238234	YFR041C	0	-	1.9826	1.9532	1.9665	2.042	1.8877	1.8802	1.9876	1.9876	1.9577	1.7536	1.7688	1.7389	1.7271	1.6972	1.6673	1.7379	1.6929	1.6929	1.7502	1.7256	1.4092	1.3866	1.4796	1.8587	1.8768	1.8474	1.9547	1.5895	1.8163	1.8661	1.8859	1.9832	2.0232	1.996	1.7493	1.5677	1.6431	1.6137	1.6421	1.7146	1.5533	1.5239	1.5239	1.5239
II	618859	618860	YBR199W	0	+	-1.924	-1.922	-1.8212	-1.9852	-1.9904	-1.9904	-2.0256	-2.0286	-2.0452	-2.0452	-2.0619	-2.0619	-2.0536	-1.8753	-1.8632	-1.7559	-1.7758	-1.764	-1.6914	-1.6962	-1.6912	-1.7274	-1.8205	-1.6701	-1.64285	-1.6578	-1.61885	-1.61885	-1.5686	-1.7327	-1.8043	-1.7862	-1.745	-1.7242	-1.7242	-1.7242	-1.7375	-1.7375	-1.7375	-1.6927	-1.6974	-1.674	-1.6378	-1.625
XII	100841	100842	YLL021W	0	+	3.7338	3.671	3.7283	3.8037	3.8095	3.7615	3.6557	3.652	3.5339	3.5754	3.6063	3.6063	3.5299	3.548	3.5779	3.3739	3.4667	3.5009	3.5175	3.5967	3.5305	3.4579	3.3836	3.203	3.1206	3.2345	3.172	3.2525	3.3001	3.3616	3.2724	3.0444	3.0661	3.0955	2.8133	2.7731	2.7897	2.7326	2.9989	3.07055	3.08915	3.03155	2.93585	3.04635
II	21265	21266	YBL104C	0	-	-1.1344	-1.0997	-0.9855	-1.0151	-0.93	-0.9134	-1.0477	-1.013	-1.0741	-1.0922	-1.0922	-1.096	-0.9847	-0.9734	-1.0209	-0.953	-0.9658	-0.9243	-0.9062	-0.8145	-0.6495	-0.7651	-0.7234	-0.7533	-0.5947	-0.5834	-0.5744	-0.7053	-0.6279	-0.6166	-0.592	-0.6748	-0.6331	-0.6331	-0.5738	-0.5738	-0.5738	-0.5791	-0.5625	-0.54755	-0.57745	-0.53505	-0.59955	-0.6178
IV	1117146	1117147	YDR325W	0	+	-2.5784	-2.5186	-2.5106	-2.4925	-2.4626	-2.4626	-2.4626	-2.4161	-2.4626	-2.4626	-2.4626	-2.4825	-2.5899	-2.6133	-2.6533	-2.7275	-2.8112	-2.7632	-2.6893	-2.6816	-2.6688	-2.7812	-2.6621	-2.7813	-2.8251	-2.8988	-2.839	-2.8651	-2.6694	-2.5585	-2.512	-2.5349	-2.5221	-2.5221	-2.5387	-2.6078	-2.6244	-2.6244	-2.6576	-2.641	-2.6603	-2.6912	-2.7093	-2.6761
V	414507	414508	YER127W	0	+	-0.3651	-0.356	-0.4429	-0.5509	-0.5606	-0.5606	-0.59	-0.7631	-0.7337	-0.7802	-1.088	-1.096	-1.096	-1.1204	-1.4049	-1.4625	-1.4972	-1.5729	-1.5015	-1.4721	-1.5015	-1.5608	-1.4134	-1.293	-1.44595	-1.44115	-1.4947	-1.524	-1.5436	-1.5113	-1.4518	-1.4956	-1.4662	-1.4433	-1.4441	-1.4622	-1.5087	-1.5795	-1.6227	-1.6227	-1.6318	-1.6137	-1.7394	-1.7062
XVI	280486	280487	YPL144W	0	+	-0.47	-0.3754	-0.3588	-0.3588	-0.2505	-0.3221	-0.2922	-0.3877	-0.3978	-0.3401	-0.3401	-0.1876	-0.0211	-0.0397	-0.0995	-0.0947	-0.1657	-0.1476	-0.1594	-0.0715	0.0049	-0.0245	-0.0245	0.0509	0.1256	0.1256	0.2725	0.191	0.2151	0.3264	0.289	0.2594	0.279	0.279	0.2441	0.2093	0.2093	0.2093	0.3151	0.3578	0.4171	0.5065	0.7284	0.6937
VII	858284	858285	YGR181W	0	+	-1.728	-1.8039	-1.8747	-1.9041	-1.8727	-1.9021	-1.8775	-1.8775	-1.8775	-1.8775	-1.8888	-1.8888	-1.8556	-1.8175	-1.8303	-1.8303	-1.7926	-1.8167	-1.7685	-1.7911	-1.7911	-1.7911	-1.7911	-1.8504	-1.821	-1.821	-1.821	-1.821	-1.8376	-1.8082	-1.8082	-1.772	-1.873	-1.921	-1.921	-1.8916	-1.8622	-1.8533	-1.888	-1.8581	-1.9478	-1.9478	-1.9131	-1.9425
XVI	821414	821415	YPR144C	0	-	0.7238	0.7238	0.7057	0.6474	0.6474	0.6245	0.6002	0.5746	0.6194	0.5784	0.5596	0.636	0.7759	0.7827	0.8126	0.8815	0.8902	0.854	0.8723	0.8738	0.8904	0.8914	0.8615	0.7862	0.7749	0.8062	0.8062	0.7474	0.8115	0.7125	0.712	0.7233	0.7869	0.8073	0.8191	0.8191	0.8357	0.8309	0.8256	0.8052	0.8052	0.8052	0.7758	0.7758
XI	78618	78619	YKL194C	0	-	2.9601	2.944	2.9424	2.5078	2.3527	2.3245	2.2875	2.3013	1.8938	1.8576	1.7006	1.435	1.2918	1.3004	1.31535	0.9782	0.8227	0.6936	0.5156	0.4975	0.4857	-0.0373	-0.1265	-0.1104	-0.0807	-0.0713	-0.2422	-0.2241	-0.247	-0.3478	-0.3262	-0.2071	-0.1972	-0.2452	-0.2155	-0.1628	-0.103	-0.0603	-0.1457	-0.0992	-0.1291	-0.1291	-0.103	-0.25
XII	198050	198051	YLR027C	0	-	-1.0323	-1.1087	-1.0868	-1.0702	-0.9486	-0.9599	-0.9536	-0.9732	-0.8289	-0.7846	-0.7351	-0.6972	-0.7266	-0.8263	-0.8444	-0.7248	-0.6644	-0.6046	-0.7055	-0.6794	-0.8195	-0.8316	-0.8497	-0.8497	-0.8624	-0.8224	-0.8038	-0.8408	-0.8803	-0.8567	-0.8502	-0.8389	-0.8095	-0.7982	-0.7351	-0.7484	-0.7517	-0.6861	-0.5616	-0.4871	-0.7298	-0.7828	-0.7534	-0.7104
IX	321461	321462	YIL016W	0	+	-1.2176	-1.3036	-1.3036	-1.2571	-1.2571	-1.3464	-1.2873	-1.3167	-1.3167	-1.204	-1.204	-1.204	-1.204	-1.1746	-1.2787	-1.2968	-1.2968	-1.2076	-1.2076	-1.2204	-1.2038	-1.2038	-1.1729	-1.14555	-1.1605	-1.256	-1.256	-1.256	-1.2741	-1.2741	-1.2329	-1.1726	-1.1169	-1.135	-1.1712	-1.1784	-1.2397	-1.2402	-1.261	-1.261	-1.2316	-1.2702	-1.2189	-1.3144
II	787106	787107	YBR293W	0	+	5.9429	5.9007	5.3955	5.0156	5.0455	5.4168	5.506	5.5653	5.6118	5.5824	5.6412	5.5145	5.6499	5.6798	5.6926	5.8416	5.8454	5.965	5.964	5.964	6.1371	6.1147	6.3545	6.3545	6.3477	6.4753	6.4989	6.5715	6.5715	6.5567	6.5567	6.5486	6.5486	6.5471	6.5471	6.5471	6.5471	6.677	6.6828	6.6828	6.6828	6.5652	6.5353	6.5551
XI	434965	434966	YKL005C	0	-	-0.6185	-0.5853	-0.4743	-0.4283	-0.3517	-0.3351	-0.3351	-0.3638	-0.5195	-0.6424	-0.6296	-0.6296	-0.7903	-0.8565	-0.8935	-0.9841	-1.0591	-1.1399	-1.1372	-1.1073	-1.1073	-1.0976	-1.0991	-1.0991	-1.0858	-1.067	-0.9715	-0.8539	-0.9067	-0.8602	-0.8602	-0.737	-0.6946	-0.6765	-0.7112	-0.7062	-0.7168	-0.7296	-0.7296	-0.7515	-0.5746	-0.4066	-0.840899	-0.840899
XV	925164	925165	YOR324C	0	-	-1.7195	-1.7482	-1.7063	-1.6302	-1.6483	-1.6483	-1.6184	-1.5591	-1.4877	-1.4877	-1.5043	-1.4972	-1.4791	-1.5711	-1.6157	-1.6157	-1.6029	-1.6508	-1.5452	-1.4892	-1.4892	-1.2797	-1.363	-1.2145	-1.1696	-1.1209	-0.8586	-0.5791	-0.6138	-0.6789	-0.602	-0.6262	-0.5028	-0.536	-0.5413	-0.6243	-0.6409	-0.6869	-0.6548	-0.6208	-0.6208	-0.554	-0.5555	-0.5442
XI	451194	451195	YKR006C	0	-	60.831402	60.849499	60.7794	60.742001	60.719398	60.719398	60.659401	60.5285	60.450901	60.093102	60.068001	58.9846	55.078098	54.470798	54.327099	54.3638	54.3344	54.298199	54.2384	54.138401	53.446701	52.502701	51.991901	51.3871	50.916	48.588299	45.257599	40.553299	40.4352	39.063801	36.106998	32.9655	27.002501	26.826099	16.0413	13.4259	13.1711	13.201	13.1583	13.0578	12.2794	12.1902	11.9402	11.3585
XV	772499	772500	YOR231W	0	+	-1.8905	-1.7713	-1.7135	-1.7711	-2.0115	-2.3592	-2.4414	-2.4984	-2.4622	-2.4996	-2.6237	-2.5656	-2.5837	-2.6234	-2.5203	-2.5203	-2.4934	-2.8596	-2.8013	-2.7563	-2.7901	-2.8067	-2.7756	-2.7132	-2.7429	-2.9237	-2.8724	-2.9729	-2.9659	-2.9375	-2.9296	-2.9281	-2.9661	-2.9586	-2.9962	-3.0128	-3.2218	-3.2047	-3.1534	-3.2394	-3.2678	-3.2977	-3.2597	-3.2298
VII	120915	120916	YGL201C	0	-	5.5727	5.4714	5.4586	5.4586	5.4714	5.5355	5.5179	5.5013	5.4832	5.5724	5.6398	5.633	5.5983	5.4915	5.5636	5.5399	5.5399	5.4977	5.5033	5.3794	5.3319	5.3319	5.2556	5.2257	5.1556	5.1443	5.1262	4.9705	4.9489	4.9062	4.8949	5.0942	5.2058	5.24	5.1804	5.15	5.15	5.1633	5.0229	5.0584	4.9874	4.903	4.903	4.9329
VIII	180288	180289	YHR036W	0	+	5.1973	5.1792	5.1498	5.0905	5.1817	5.1297	5.1704	5.1094	5.1192	5.0604	5.017	4.9459	4.9806	4.9987	4.9688	4.9147	4.9819	5.0897	5.1457	5.1575	5.0933	4.9221	4.9193	4.9536	4.9354	4.9881	5.0127	5.032	5.1657	5.1692	5.1425	5.1789	5.2203	5.215	5.2376	5.2263	5.1477	5.2176	5.2327	5.244	5.1596	5.1613	5.0078	5.0669
IV	784228	784229	YDR164C	0	-	0.1342	0.1508	0.2169	0.1875	0.200801	0.200801	0.1805	0.215199	0.3657	0.4956	0.4956	0.512199	0.4941	0.510699	0.452399	0.4064	0.4064	0.4079	0.4054	0.4481	0.4775	0.5144	0.5443	0.5443	0.5428	0.5295	0.559401	0.5295	0.5476	0.6054	0.6054	0.6238	0.6205	0.6205	0.638101	0.6773	0.60035	0.6627	0.6328	0.5798	0.5964	0.6263	0.6562	0.6562
IV	68745	68746	YDL217C	0	-	-1.0795	-1.0614	-1.0316	-1.0316	-1.0633	-1.0814	-1.0441	-1.0441	-1.056	-1.0854	-1.1672	-1.0278	-0.9569	-0.8923	-0.8609	-0.8999	-0.918	-0.9052	-0.8459	-0.8406	-0.9838	-0.9903	-0.7559	-0.6714	-0.6548	-0.6062	-0.5956	-0.5442	-0.5442	-0.558	-0.4826	-0.3271	-0.1437	-0.2288	-0.2926	-0.1725	-0.0817	-0.0987	-0.0091	0.0821	-0.0291	-0.0585	-0.0319	0.0146
IV	781421	781422	YDR163W	0	+	0.1724	0.3416	0.384	0.3674	0.3659	0.2922	0.3074	0.3373	0.3139	0.385	0.3963	0.3963	0.533	0.6116	0.7393	0.7099	0.6571	0.7401	0.7235	0.6722	0.8737	0.8817	0.9395	0.8834	0.8952	0.862	0.7219	0.8455	0.9728	0.8953	0.9749	0.9583	0.9722	0.9541	0.9722	0.9131	0.9382	0.9676	0.8805	0.8805	0.8473	0.796	0.8244	0.8244
VII	617797	617798	YGR063C	0	-	0.5815	0.5815	0.6627	0.6328	0.6589	0.7162	0.7969	0.8087	0.7366	0.7067	0.7248	0.7248	0.7248	0.8968	0.8976	0.8602	0.9248	0.933	0.8051	0.835	0.8184	0.7254	0.5049	0.5358	0.5358	0.4486	0.4572	0.3273	0.3107	0.2337	0.2337	0.2209	0.0456	0.0655	-0.0733	-0.0534	-0.0534	-0.0683	0.0007	0.0007	0.0007	0.09	0.1076	0.1189
VII	642025	642026	YGR080W	0	+	-0.5178	-0.5178	-0.4716	-0.4155	-0.3989	-0.371	-0.371	-0.3102	-0.2803	-0.323	-0.282001	-0.2403	-0.2916	-0.316199	-0.2863	-0.3157	-0.2991	-0.3504	-0.2833	-0.2682	-0.3585	-0.4296	-0.6063	-0.7111	-0.76995	-0.83975	-0.9658	-1.0372	-1.0277	-1.0609	-1.1481	-1.1878	-1.3613	-1.5193	-1.5007	-1.4874	-1.4259	-1.3849	-1.2682	-1.20075	-1.1836	-1.277	-1.2932	-1.1031
XI	148895	148896	YKL162C	0	-	-1.3925	-1.3374	-1.1888	-1.2377	-1.2329	-0.6607	-0.675	-0.6543	-0.6904	-0.6738	-0.6738	-0.7416	-0.8123	-0.7619	-0.7626	-0.7825	-0.8187	-0.7167	-0.6921	-0.6921	-0.7401	-0.8519	-0.8632	-0.8006	-0.8006	-0.8167	-0.828	-0.828	-1.0638	-0.9372	-1.0124	-1.1521	-1.213	-1.3683	-1.3623	-1.4148	-1.3706	-1.3985	-1.3691	-1.3296	-1.1974	-1.1999	-1.1818	-1.1979
XI	256765	256766	YKL098W	0	+	8.9963	8.9968	8.9611	8.991	8.9611	8.991	8.7038	8.5865	8.6159	8.5453	8.5036	8.4443	8.4609	8.4315	8.3717	8.3835	8.4187	8.4187	8.478	7.7633	7.3085	7.3331	7.2225	7.0132	6.9966	6.9971	6.8079	6.7785	5.22035	4.8939	4.917	4.008	3.8698	3.8992	3.5178	3.5771	3.5193	2.26825	2.2082	2.1513	2.2372	2.1771	1.9351	1.965
II	496889	496890	YBR130C	0	-	0.9541	1.0021	1.129	1.3184	1.4023	1.4023	1.4322	1.439	1.439	1.4689	1.4757	1.7634	1.8333	1.8567	1.9051	2.1751	2.1623	2.1291	2.3028	2.3493	2.4204	2.8066	2.6564	2.7332	2.7708	2.7409	2.6469	2.6303	2.6336	2.6994	2.6994	2.716	2.809	2.8507	2.7439	2.8082	2.7617	2.6702	2.6463	2.6463	2.6591	2.689	2.6528	2.6646
II	242531	242532	YBR002C	0	-	0.739	0.7284	0.7525	0.7065	0.6552	0.6718	0.6718	0.6718	0.7525	0.7397	0.7397	0.680401	0.680401	0.6676	0.6563	0.7156	0.7156	0.745	0.7664	0.7664	0.9172	0.8054	0.7541	0.8101	0.828199	0.874701	0.8448	0.8448	0.8026	0.8871	0.8406	0.589601	0.589601	0.6276	0.594399	0.587399	0.623199	0.540999	0.603701	0.5856	0.6223	0.5806	0.5806	0.5351
XIV	295683	295684	YNL183C	0	-	-1.0238	-1.0057	-0.9464	-0.9336	-0.9645	-1.0007	-1.0007	-1.0173	-1.0932	-1.0671	-1.0078	-1.03	-1.0466	-1.0828	-1.1009	-1.071	-1.0871	-1.1037	-1.1369	-1.2312	-1.2478	-1.2478	-1.2184	-1.235	-1.2943	-1.2762	-1.2928	-1.2928	-1.2566	-1.2619	-1.28	-1.2436	-1.2436	-1.2901	-1.3202	-1.3036	-1.3244	-1.2082	-1.2642	-1.1812	-1.24	-1.24	-1.2319	-1.2447
IV	1127850	1127851	YDR330W	0	+	0.6405	0.5983	0.5518	0.5224	0.5209	0.5541	0.5314	0.5956	0.625	0.6202	0.6815	0.7102	0.7102	0.6556	0.6669	0.6488	0.7669	0.8091	0.8091	0.9076	0.8736	0.5539	0.6019	0.5986	0.4276	0.4389	0.4057	0.3396	0.2868	0.2586	0.1113	0.0751	0.0932	0.0932	0.0814	0.0364	0.0183	-0.0116	-0.0116	0.0995	0.0834	0.0834	0.0306	-0.0021
VII	830482	830483	YGR166W	0	+	1.5155	1.5336	1.5934	1.5934	1.5821	1.5527	1.5746	1.5153	1.5862	1.5568	1.6182	1.5722	1.5546	1.5086	1.5946	1.699	1.633	1.6202	1.6282	1.6282	1.5636	1.271	1.2293	1.2424	1.1658	1.1611	1.5076	1.531	1.5129	1.4332	1.6246	1.5829	1.5779	1.2127	1.1846	1.2471	1.2571	1.1886	1.1705	1.1886	1.1127	0.8838	0.9459	0.9426
V	214735	214736	YER031C	0	-	-0.685	-0.6845	-0.6845	-0.6845	-0.6679	-0.5765	-0.5471	-0.5471	-0.5818	-0.5966	-0.5961	-0.578	-0.5961	-0.5747	-0.5586	-0.5239	-0.5319	-0.4957	-0.4791	-0.4806	-0.4512	-0.3982	-0.4362	-0.4362	-0.4181	-0.4641	-0.4128	-0.4095	-0.4213	-0.4213	-0.4426	-0.3898	-0.2178	-0.1499	-0.1499	-0.0443	-0.1069	-0.0562	-0.0562	-0.1042	-0.111	-0.0806	-0.0806	-0.0806
IX	374524	374525	YIR009W	0	+	-0.6413	-0.6562	-0.6562	-0.6562	-0.5355	-0.5355	-0.5355	-0.4386	-0.413	-0.414	-0.4092	-0.352	-0.352	-0.3701	-0.403	-0.4227	-0.4393	-0.4227	-0.3658	-0.2851	-0.2253	-0.2253	-0.1015	-0.2239	-0.2074	-0.1785	-0.2491	-0.1321	-0.2806	-0.3152	-0.2823	-0.2828	-0.2908	-0.3146	-0.2445	-0.2578	-0.291	-0.3504	-0.8043	-0.7845	-0.8321	-0.573	-0.5715	-0.6287
I	188097	188098	YAR033W	0	+	13.4505	13.2776	13.1884	13.0409	12.5249	11.9561	11.6732	11.3551	11.0597	11.0725	9.838	9.69	9.3033	9.197	9.3761	8.1351	8.0587	8.0587	7.9225	8.0416	7.9994	7.7532	7.8874	7.8575	8.1545	8.4344	8.5691	8.6872	8.7043	8.6076	8.5953	8.484	8.4946	8.3524	8.2846	8.2135	7.883	7.5599	7.281	7.2815	7.2815	7.2996	7.3396	7.3582
IX	77287	77288	YIL145C	0	-	0.6384	0.68815	1.2503	1.1498	1.1599	1.3202	1.3725	1.4355	1.9078	1.9425	2.3669	2.528	2.3241	2.4399	2.5582	2.6889	2.8011	2.9335	2.9516	3.2159	3.6402	4.0938	4.9225	4.8815	4.8933	4.9083	4.9378	5.1707	5.2423	6.1454	6.181	6.4191	6.5455	6.593	6.6641	6.6465	6.6658	6.641	6.6105	6.6105	6.5705	6.6682	6.7519	6.6954
V	126627	126628	YEL015W	0	+	-0.8626	-0.9433	-1.0142	-1.0789	-1.1505	-1.1505	-1.1804	-1.1686	-1.1804	-1.0879	-1.0751	-1.017	-0.8682	-0.8564	-0.8564	-0.8564	-0.872999	-0.8896	-0.9115	-0.9708	-0.9708	-0.9708	-0.9361	-0.9361	-0.9361	-0.9788	-0.9788	-1.0263	-0.9675	-0.9856	-1.0188	-1.0354	-1.006	-0.9879	-0.9879	-0.9879	-0.9766	-1.0226	-1.052	-1.052	-1.052	-1.0819	-1.0819	-1.0457
II	17899	17900	YBL105C	0	-	-1.0853	-1.1019	-1.1313	-1.1426	-1.1393	-1.0564	-1.0048	-1.0048	-1.0048	-1.0434	-1.0482	-1.06	-1.0472	-1.1588	-1.2775	-1.3371	-1.3703	-1.3484	-1.3303	-1.3303	-1.3735	-1.3137	-1.4462	-1.4621	-1.5315	-1.5256	-1.6129	-1.585	-1.707	-1.7017	-1.6836	-1.6371	-1.7167	-1.8314	-1.7748	-1.7999	-1.7204	-1.7684	-1.8577	-1.8438	-1.8635	-1.8738	-1.907	-1.907
IV	917495	917496	YDR227W	0	+	6.895	6.9548	6.9548	6.9666	6.9912	6.955	6.9497	6.9791	6.9919	7.1013	7.0998	7.1307	7.1013	7.0832	7.0201	6.9635	6.9635	6.8824	6.8203	6.8796	6.863	6.863	6.7796	6.8176	6.8176	6.6928	6.5928	6.5579	6.4943	6.4943	6.5056	6.5056	6.5255	6.5074	6.4546	6.3755	6.2499	6.1152	5.8509	5.5233	5.5067	5.3449	5.3316	5.274
IV	1059627	1059628	YDR299W	0	+	0.5202	0.5554	0.5554	0.5554	0.616	0.6647	0.6167	0.5637	0.4097	0.4097	0.4097	0.3504	0.3836	0.4168	0.3579	0.3421	0.2808	0.2396	0.1415	0.2046	0.2046	0.2046	0.1767	0.1291	0.1751	0.2002	0.2695	0.1846	0.2439	0.256	0.2776	0.2278	0.1549	0.1132	0.0623	-0.015	0.0036	0.0383	-0.3302	-0.3946	0.0731	0.0266	-0.2174	-0.0321
XIV	238253	238254	YNL218W	0	+	-1.1275	-1.1275	-1.1456	-1.1162	-1.1461	-1.1461	-1.1717	-1.0739	-1.044	-1.0146	-1.0136	-1.0136	-1.0435	-1.0601	-1.0254	-1.0387	-1.0387	-0.9927	-0.9927	-1.0055	-0.9738	-0.8883	-0.7761	-0.6629	-0.6216	-0.6035	-0.6035	-0.63615	-0.46245	-0.5288	-0.5955	-0.5822	-0.6003	-0.6003	-0.5721	-0.5255	-0.5501	-0.5202	-0.5773	-0.5954	-0.82	-0.8467	-0.8852	-0.95145
XVI	626980	626981	YPR029C	0	-	2.2608	2.2879	2.2382	2.2382	2.2382	2.2382	2.11595	2.5261	2.6148	2.6811	2.6645	2.664	2.6939	2.765	3.15745	2.984	2.4634	2.8755	2.8286	2.7279	2.6573	2.5784	2.6761	2.8393	2.8873	2.843	2.9439	3.0032	3.0939	3.1645	3.4525	3.5603	3.6309	3.7049	3.6883	3.7317	3.5348	3.5134	3.536	3.5473	3.5473	3.4875	3.5282	3.4439
VIII	232114	232115	YHR068W	0	+	10.9609	10.9423	10.883	10.7292	10.8724	10.8837	10.9237	10.8255	10.8255	10.8255	10.7833	10.8127	10.927	10.9868	11.0509	11.0595	11.1375	11.23	11.2381	11.268	11.2974	11.2873	11.2234	11.2219	11.2274	11.1424	11.1313	11.2103	10.995	10.995	11.0543	11.0666	10.9603	10.909	10.8758	10.9185	10.7848	10.8843	11.182	11.2418	11.2584	11.1905	11.2611	11.4043
V	536304	536305	YER173W	0	+	-0.3993	-0.4758	-0.408	-0.4394	-0.4494	-0.3949	-0.3369	-0.437	-0.4252	-0.4134	-0.472	-0.4733	-0.5198	-0.5198	-0.601	-0.5955	-0.6893	-0.7059	-0.6647	-0.6627	-0.7059	-0.7406	-0.622	-0.6381	-0.5788	-0.5718	-0.5718	-0.5718	-0.5932	-0.5633	-0.5467	-0.5296	-0.542	-0.565	-0.5537	-0.5718	-0.5718	-0.5831	-0.4834	-0.4834	-0.4834	-0.7656	-0.7475	-0.795
VII	885785	885786	YGR193C	0	-	-1.5625	-1.3721	-1.4118	-1.2051	-1.1168	-1.0509	-1.1312	-1.1493	-1.2549	-1.1823	-1.2117	-1.1713	-1.0677	-1.1817	-1.1738	-0.9867	-0.7479	-0.5765	-0.6661	-0.6294	-0.6656	-0.6704	-0.444	-0.5614	-0.5531	-0.604199	-0.7002	-0.6334	-0.7104	-0.684	-0.6541	-0.644	-0.5696	-0.4861	-0.1687	0.0852	0.1002	0.219	0.2575	0.2575	0.2474	0.1528	0.1362	0.1291
VIII	160766	160767	YHR026W	0	+	-2.9572	-2.9273	-2.9273	-2.9273	-2.9273	-2.9406	-3.0103	-3.0781	-3.0002	-3.0749	-3.1015	-3.1528	-3.2222	-3.2554	-3.2554	-3.2554	-3.2255	-3.2089	-3.228	-3.1752	-3.2627	-3.228	-3.2114	-3.2114	-3.2114	-3.1618	-3.1618	-3.1912	-3.1912	-3.1746	-3.1532	-3.174	-3.174	-3.174	-3.1906	-3.26	-3.3566	-3.3038	-3.3038	-3.3038	-3.3433	-3.3599	-3.3353	-3.3353
IV	172479	172480	YDL159W	0	+	-2.4095	-2.3379	-2.2235	-2.2401	-2.2929	-2.1888	-2.1707	-2.2006	-2.1825	-2.2119	-2.0927	-2.1108	-2.1241	-2.106	-2.0713	-2.1243	-2.085	-2.1614	-2.1893	-2.1137	-2.1617	-2.1617	-2.1451	-2.1451	-2.1062	-2.3094	-2.3275	-2.3441	-2.3783	-2.4371	-2.3937	-2.3771	-2.3477	-2.3296	-2.3296	-2.2901	-2.2901	-2.3738	-2.3572	-2.3207	-2.3026	-2.3026	-2.3264	-2.3146
XI	599641	599642	YKR085C	0	-	-1.0035	-1.0261	-1.1313	-1.0684	-1.0395	-0.7894	-1.0319	-1.0681	-1.1408	-1.3161	-1.3146	-1.1723	-1.0169	-1.0943	-1.0943	-1.0976	-1.1443	-1.0498	-1.0679	-1.0984	-1.1166	-1.1656	-1.2478	-1.335	-1.3257	-1.3242	-1.4038	-1.4038	-1.3717	-1.391	-1.2671	-1.189	-1.2617	-1.2127	-1.1866	-1.1447	-1.07	-1.0069	-0.9513	-0.9812	-0.9631	-0.9498	-0.9433	-0.9525
XIII	169774	169775	YML053C	0	-	0.4596	0.4264	0.4691	0.42485	0.4158	0.4457	0.4804	0.4804	0.4457	0.4762	0.5061	0.488	0.488	0.4752	0.3972	0.4965	0.5512	0.5806	0.6492	0.5976	0.5415	0.502	0.4854	0.496	0.541	0.4374	0.4155	0.3562	0.3658	0.4451	0.3949	0.505	0.4952	0.4771	0.4472	0.3577	0.3444	0.2833	0.3014	0.2423	0.3273	0.4218	0.362	0.3348
XVI	747283	747284	YPR111W	0	+	-1.8797	-2.0265	-2.021	-2.0248	-1.9649	-2.0129	-1.9947	-2.0294	-2.046	-1.5107	-1.514	-1.4959	-1.4786	-1.429	-1.4124	-1.4071	-1.1777	-1.2981	-1.4227	-1.4393	-1.5528	-1.6056	-1.6189	-1.6199	-1.5994	-1.54645	-1.5282	-1.5297	-1.5127	-1.4961	-1.4848	-1.4911	-1.4718	-1.5311	-1.5311	-1.562	-1.5213	-1.6139	-1.6438	-1.6903	-1.6604	-1.6903	-1.6903	-1.6903
XV	267550	267551	YOL031C	0	-	2.8195	2.8363	2.6104	2.6398	2.6398	2.6066	2.5933	2.5767	2.5835	2.5669	2.4779	2.4598	2.4726	2.4261	2.4213	2.5035	2.5035	2.4955	2.5287	2.5123	2.5123	2.4957	2.4791	2.509	2.4577	2.4064	2.4011	2.3387	2.4021	2.3855	2.387	2.3521	2.3521	2.3061	2.0587	2.0587	2.0768	2.0308	2.0308	2.1328	2.1162	2.0865	2.0865	2.0998
XI	93296	93297	YKL186C	0	-	8.6473	8.6767	8.688	8.6201	8.5309	7.9209	7.9224	7.9091	7.4812	7.3209	7.339	7.3983	7.4282	7.4282	7.2322	7.1701	7.2294	6.9831	6.8876	6.9072	6.9077	7.013	6.7213	6.6208	5.8242	4.6062	4.4015	4.3367	3.9905	3.705	3.657	3.7035	1.9667	1.825	1.8137	1.7582	1.7582	1.6851	1.6552	1.5537	1.1021	0.9986	0.9629	1.0843
XIII	544956	544957	YMR137C	0	-	68.884697	68.901802	68.931198	68.961098	68.872398	68.872398	68.872398	68.914101	68.943497	68.930702	69.141197	69.141197	69.141197	69.159302	69.199303	69.292099	69.303902	69.397797	69.397797	69.3759	69.357803	69.446999	69.403801	69.360603	69.374397	69.214104	69.124901	69.147797	69.253098	69.2845	69.131798	69.060699	69.060699	69.0308	68.443001	68.370903	68.306801	68.277901	68.219101	68.189201	68.163101	68.163101	68.150299	67.8843
XVI	506397	506398	YPL023C	0	-	-0.1694	-0.2949	-0.3447	-0.35	-0.2618	-0.3018	-0.3128	-0.3128	-0.2947	-0.5213	-0.5047	-0.4748	-0.4967	-0.4834	-0.5096	-0.5096	-0.5488	-0.5835	-0.5722	-0.6285	-0.6685	-0.6567	-0.6401	-0.6102	-0.6401	-0.6401	-0.622	-0.6813	-0.567	-0.6583	-0.6583	-0.7207	-0.7089	-0.6908	-0.6657	-0.6941	-0.6828	-0.6828	-0.5938	-0.5938	-0.597	-0.809	-0.8271	-0.8138
XI	442732	442733	YKR001C	0	-	-1.3909	-1.4108	-1.3001	-1.3391	-1.3892	-1.3892	-1.4078	-1.3058	-1.2945	-1.3822	-1.3822	-1.3115	-1.2587	-1.3047	-1.3047	-1.2881	-1.318	-1.2278	-1.2263	-1.2263	-1.2444	-1.2444	-1.2972	-1.3312	-1.2256	-1.209	-1.1608	-1.1304	-1.1437	-1.1736	-1.1736	-1.2746	-1.1945	-1.2063	-1.1336	-1.0808	-1.0926	-1.0858	-1.119	-1.0941	-1.0941	-1.0579	-1.0579	-1.0873
VI	109927	109928	YFL013C	0	-	20.121099	20.150499	20.0977	20.079599	20.079599	20.0268	19.938299	19.9858	19.9692	19.946301	19.996	19.996	19.9646	19.881701	19.816601	19.7206	19.5721	19.5128	19.1423	19.0765	18.9687	18.879999	18.821199	18.7171	18.679199	18.5317	18.253401	18.240601	18.2572	18.1595	16.521299	16.247999	16.1749	16.026899	15.7802	15.7674	15.6071	14.5033	14.3297	14.2998	14.2106	10.0838	9.8173	9.354
XV	787172	787173	YOR241W	0	+	-1.0558	-1.0671	-1.0173	-1.0045	-1.0762	-1.0581	-1.0415	-1.0581	-0.9983	-0.9892	-1.0581	-0.962	-0.9605	-0.9653	-0.9952	-0.9882	-0.9882	-0.9746	-0.9746	-0.9045	-1.0132	-1.0854	-1.1352	-1.0646	-1.0068	-1.0367	-0.9002	-0.913	-0.9067	-0.9904	-1.0038	-1.0038	-0.951	-1.0583	-0.9442	-0.9122	-0.8262	-0.8262	-0.7802	-0.4652	-0.5671	-0.5623	-0.57	-0.4165
II	736279	736280	YBR263W	0	+	6.1065	6.3245	6.2999	6.4104	6.5086	6.5513	6.8899	6.9193	6.9193	6.9386	7.2364	7.2198	7.2198	7.2625	7.3512	7.3972	7.5949	7.6243	7.6243	7.6537	7.7268	7.6633	7.6932	7.6932	7.7542	7.9316	7.9376	7.921	7.921	7.9509	7.9675	7.9911	8.1097	8.1557	8.1557	8.1557	8.2032	8.2032	8.2032	8.2032	8.1866	8.2165	8.2253	8.2552
VII	245436	245437	YGL139W	0	+	-2.1961	-2.1496	-2.0289	-2.0108	-2.0108	-1.9257	-1.8792	-1.8098	-1.8098	-1.8098	-1.7537	-1.7424	-1.7738	-1.7391	-1.7391	-1.7391	-1.7258	-1.7451	-1.7417	-1.7123	-1.653	-1.679	-1.679	-1.6956	-1.7801	-1.7801	-1.7801	-1.7801	-1.7801	-1.762	-1.7157	-1.6991	-1.6825	-1.6033	-1.6199	-1.6262	-1.6144	-1.6144	-1.6144	-1.6144	-1.6144	-1.5423	-1.5192	-1.5192
X	314848	314849	YJL066C	0	-	24.654301	24.573099	24.6761	24.6761	24.7467	24.946899	25.100201	25.1663	25.0889	25.148199	25.184401	25.184401	25.237	25.2845	25.4144	25.4144	25.423901	25.821699	25.821699	25.851101	25.8976	25.822701	25.822701	25.763399	25.763901	25.747299	25.801901	25.82	25.8461	25.9391	25.9391	25.8904	25.8904	25.8904	25.8904	25.907	25.9251	25.8892	25.955799	25.955799	25.955799	25.955799	25.955799	25.962099
XV	56485	56486	YOL141W	0	+	2.1724	2.0998	2.6038	3.0462	3.4813	4.4419	4.8791	5.0243	5.5042	5.9798	6.2313	7.5511	7.7046	8.084	9.1951	9.4152	10.3783	11.816	16.0112	16.899099	17.058901	17.5172	17.8099	19.2491	19.890301	20.1285	20.7584	29.5026	30.870001	64.681602	65.595703	66.492203	76.177299	78.245399	80.436897	82.741203	84.020897	86.351997	92.820297	93.644096	99.549896	105.980003	108.512001	120.127998
XIII	715428	715429	YMR221C	0	-	1.7402	1.7402	1.7402	1.7284	1.7711	1.8977	1.8517	1.9243	1.9243	1.9205	2.1861	2.2459	2.2459	2.2459	2.2753	2.3218	2.3336	2.4592	2.80165	2.9544	2.9805	2.98	3.138	3.1674	3.1968	3.2475	3.201	3.8082	3.8376	3.967	4.0082	4.0263	4.0396	4.069	4.2293	4.7014	6.4057	6.4351	6.4645	6.5356	6.9362	7.1744	7.1749	7.1798
XIII	668508	668509	YMR203W	0	+	28.4659	28.4478	28.5299	28.5042	28.431499	28.4021	28.4021	28.4021	28.367399	28.3269	28.290701	28.254499	28.2246	28.2512	28.2806	28.282101	28.282101	28.282101	28.282101	28.282101	28.323099	28.335899	28.2894	28.2894	28.1971	28.1971	28.1971	28.1672	28.0305	28.0488	28.0835	28.0355	28.0194	27.9596	27.9596	27.9596	27.9762	27.974701	27.974701	27.9629	27.785	27.814899	27.743799	27.677999
X	684565	684566	YJR138W	0	+	0.4285	0.3991	0.3991	0.4054	0.422	0.3921	0.3926	0.3627	0.3152	0.3152	0.3152	0.3909	0.3743	0.3326	0.3326	0.3924	0.3924	0.3924	0.3924	0.3924	0.3625	0.3625	0.3331	0.3507	0.2909	0.2947	0.2947	0.2947	0.2834	0.254	0.254	0.2839	0.3133	0.2952	0.2354	0.2065	0.2065	0.2065	0.1937	0.2231	0.1515	0.1515	0.0917	0.0452
XV	147379	147380	YOL090W	0	+	11.246	11.1865	11.1855	10.8694	10.5713	10.5879	10.5879	10.5879	10.6729	10.7703	10.7309	10.9222	10.8101	10.7949	10.1543	9.8351	9.7791	9.7356	9.7708	9.8055	9.7761	9.8557	10.3024	10.2072	10.1785	10.132	10.132	9.9898	9.9172	9.9172	9.8878	9.7094	9.3972	9.486	9.3835	9.3536	9.2943	9.5457	9.3854	9.4281	9.4585	9.3288	9.2994	9.255
V	451312	451313	YER139C	0	-	-1.5413	-1.5413	-1.5413	-1.3604	-1.3486	-1.3124	-1.3418	-1.3772	-1.3719	-1.2369	-1.1381	-1.1135	-1.1429	-1.1728	-1.0901	-1.062	-1.0835	-1.0468	-1.0681	-1.0814	-1.0618	-0.9954	-1.0003	-0.9789	-0.9457	-0.8669	-0.6165	-0.5949	-0.5421	-0.4465	-0.3573	0.1885	0.2675	0.2381	0.2381	0.1717	0.1943	0.2488	0.2669	0.2503	0.2375	0.2541	0.2707	0.2511
V	404681	404682	YER123W	0	+	-3.0497	-3.0879	-3.1981	-3.2162	-3.352	-3.3773	-3.3607	-3.5823	-3.679	-3.6375	-3.6375	-3.6838	-3.8289	-3.7927	-3.7857	-3.8342	-3.8458	-3.8639	-3.9019	-4.2161	-4.2028	-4.2028	-4.2194	-4.2654	-4.2664	-4.3026	-4.3672	-4.3672	-4.3672	-4.2963	-4.3262	-4.2819	-4.2489	-4.2308	-4.2288	-4.2321	-4.2449	-4.3261	-4.3261	-4.3638	-4.3472	-4.4181	-4.4133	-4.4495
IV	1386831	1386832	YDR463W	0	+	83.074501	80.422699	77.615501	75.725998	67.440498	63.448502	62.094299	61.708199	59.996899	53.438599	49.601501	48.599201	48.350201	48.2733	47.354301	46.486198	46.177898	40.170799	38.2192	37.406101	36.268002	36.0867	35.419601	27.1234	23.853001	22.9977	22.3801	21.9811	21.169001	20.701401	20.438601	15.2185	14.1927	12.8929	12.762	12.5831	12.2866	11.7667	10.8582	10.4502	10.2349	10.1009	8.04895	6.8659
VIII	85133	85134	YHL009C	0	-	0	0	0	0	0	0	0	0	0	0	0	0	0	0	0	0	0	0	0	0	0	0	0	0	0	0	0	0	0	0	0	0	0	0	0	0	0	0	0	0	0	0	0	0
IV	87214	87215	YDL209C	0	-	42.829899	42.7113	42.504002	42.117802	41.680099	40.956699	40.8969	38.939301	38.735298	36.496498	35.888699	35.205002	32.094398	31.188101	20.6014	17.8204	16.7299	15.4708	13.2981	11.2963	11.1772	11.0875	9.0945	8.6734	8.245	6.7065	5.6301	4.9042	4.7429	4.6547	4.5949	4.5351	4.4758	3.7904	3.6306	3.3934	3.3934	3.3934	3.3934	3.1263	2.9708	2.8223	2.7223	2.3489
VIII	40084	40085	YHL030W	0	+	0.3413	0.292399	0.292399	0.3223	0.3467	0.364799	0.364799	0.403299	0.403299	0.431701	0.2663	0.3272	0.16	0.16	0.1434	0.103399	0.103399	0.085299	0.033999	0.0815	0.052099	0.0687	0.0687	0.0986	0.0986	0.082	0.082	0.082	0.082	0.1529	0.1411	0.122999	0.1054	0.1235	0.0054	-0.0358	0.019299	0.0359	0.065801	0.0348	0.0348	0.0348	0.0348	0.0502
XII	423430	423431	YLR139C	0	-	-0.5803	-0.537	-0.5061	-0.59	-0.59	-0.59	-0.5975	-0.5794	-0.5432	-0.5251	-0.5972	-0.5743	-0.5396	-0.569	-0.4822	-0.4784	-0.4784	-0.411	-0.4165	-0.4127	-0.3961	-0.4506	-0.4325	-0.4106	-0.4106	-0.3925	-0.4171	-0.4465	-0.5058	-0.4877	-0.4916	-0.5215	-0.5215	-0.5215	-0.5215	-0.5215	-0.5509	-0.4621	-0.4455	-0.4455	-0.4998	-0.5463	-0.5468	-0.5302
IX	193180	193181	YIL091C	0	-	0.132401	0.1763	0.146399	0.2489	0.182799	0.1695	0.1499	0.1499	0.1499	0.1861	0.1562	0.1562	0.138101	0.0992	0.0912	0.1026	0.1622	0.1622	0.1622	0.1195	0.136801	0.1187	0.0247	-0.0399	-0.088901	-0.100201	-0.1403	-0.2669	-0.2375	-0.232	-0.3908	-0.46445	-0.45315	-0.41695	-0.427	-0.3538	-0.3538	-0.378901	-0.4922	-0.551	-0.6288	-0.6514	-0.6775	-0.6209
I	56821	56822	YAL047C	0	-	2.5266	2.38755	2.6079	2.5667	2.5102	2.5615	2.5316	1.8611	2.082	2.9491	3.0255	3.388	3.5326	3.7333	3.8343	3.9245	3.9197	3.9197	4.5211	4.551	4.6231	4.9918	5.326	6.94605	7.0352	7.1858	7.8257	9.5696	9.986	10.1033	10.4968	11.346	12.3716	12.5688	12.9498	13.3292	13.3154	13.3063	13.255	13.2218	13.2811	13.3175	13.3511	13.3682
XII	73442	73443	YLL033W	0	+	-1.9685	-1.9459	-1.9741	-1.956	-2.0065	-2.0643	-2.0364	-1.9175	-1.79	-1.8606	-1.7977	-1.7512	-1.7972	-1.7208	-1.6585	-1.6475	-1.6624	-1.7816	-1.7864	-1.6801	-1.7357	-1.7864	-1.7796	-1.7962	-1.7899	-1.8145	-1.7851	-1.6795	-1.6614	-1.6448	-1.6752	-1.6687	-1.6981	-1.68	-1.7564	-1.7863	-1.7857	-1.7872	-1.7872	-1.6792	-1.6792	-1.6679	-1.6032	-1.5818
IX	290058	290059	YIL034C	0	-	-1.3927	-1.3334	-1.3696	-1.3332	-1.3365	-1.3199	-1.2324	-1.2289	-1.2428	-1.173	-1.5124	-1.529	-1.529	-1.5237	-1.4739	-1.4824	-1.451	-1.5449	-1.4835	-1.4285	-1.4299	-1.4299	-1.3987	-1.4569	-1.4755	-1.4589	-1.4908	-1.3577	-1.3758	-1.3278	-1.2685	-1.0713	-0.9906	-1.0504	-1.0238	-0.8098	-0.91	-0.9105	-0.9105	-0.9053	-0.92535	-0.83415	-0.80575	-0.76255
I	124850	124851	YAL016W	0	+	-0.7966	-0.8169	-0.8473	-0.8317	-0.7922	-0.8601	-0.9081	-1.0469	-1.0043	-1.0043	-0.996	-0.9907	-0.9459	-1.0384	-0.9841	-1.0466	-1.0262	-0.9996	-0.9685	-0.976	-1.0059	-1.0107	-1.0122	-1.0288	-1.0572	-1.0001	-0.9707	-1.0187	-0.93	-0.9333	-1.0357	-1.0357	-1.0523	-0.9396	-0.9577	-0.9459	-1.1314	-1.1228	-1.1356	-1.1175	-1.1175	-1.0662	-1.0662	-1.0828
XIII	695358	695359	YMR214W	0	+	-0.4006	-0.3712	-0.3114	-0.282	-0.2521	-0.1858	-0.0983	-0.1116	-0.0689	-0.0855	-0.0224	-0.0677	-0.0495	-0.0955	-0.1548	-0.1729	-0.0707	-0.0654	-0.0473	-0.0953	-0.0606	-0.0013	-0.0013	-0.0013	0.0153	0.0153	-0.0227	-0.0227	-0.0393	-0.0393	-0.0559	-0.0921	-0.0906	-0.0906	-0.1615	-0.1467	-0.1467	-0.1829	-0.1829	-0.1535	-0.1369	-0.1369	-0.1369	-0.1075
X	342508	342509	YJL050W	0	+	0.17015	0.17015	0.13395	-0.0524	0.0506	0.0966	0.0604	0.1117	0.0572	0.3204	0.6881	0.711	0.7257	0.9437	0.9075	1.2368	1.2662	1.2363	1.2228	1.2831	1.4183	1.5104	1.4923	1.5078	1.9659	1.9971	1.9155	2.1529	2.1343	2.1343	2.1227	2.1707	2.1974	2.0762	2.0483	2.0777	2.1267	2.1566	2.1898	2.35615	2.4123	2.3942	2.407	2.4422
X	528718	528719	YJR050W	0	+	-0.90345	-0.94015	-1.00855	-1.10445	-1.12105	-1.1369	-1.08605	-1.03005	-0.9676	-1.0076	-1.1529	-0.855	-0.8467	-0.7361	-0.8284	-0.8854	-0.9382	-0.8721	-1.0954	-1.0969	-1.1764	-1.2277	-1.1646	-1.2144	-1.2212	-1.0487	-0.9345	-0.9591	-0.9704	-0.8829	-0.8844	-0.9406	-1.0062	-0.9977	-1.0276	-0.8381	-0.8964	-0.929	-0.8222	-0.8356	-0.8555	-0.7455	-0.7787	-0.7953
II	40802	40803	YBL097W	0	+	32.259701	32.274601	32.311001	32.441502	32.4035	32.387001	32.332199	32.471001	32.467701	32.2836	32.215698	32.190399	32.109699	32.096901	32.068001	32.0979	32.038601	32.0718	32.058498	31.9394	31.918501	31.8549	31.495001	31.344801	31.2069	31.0921	31.1283	31.051399	31.0695	31.0828	30.8433	30.7868	30.8034	30.775	30.685301	30.6451	30.6451	30.6581	30.6581	30.688	30.621599	30.616301	30.5404	30.4223
XV	544997	544998	YOR117W	0	+	-0.0739	-0.0558	-0.0852	-0.0808	-0.162499	-0.191899	-0.2085	-0.2133	-0.2085	-0.2085	-0.2085	-0.2085	-0.220301	-0.2504	-0.2803	-0.2803	-0.2803	-0.1459	-0.0448	-0.0048	-0.016601	-0.016601	-0.0113	-0.033299	-0.0307	-0.048799	-0.048799	0.021799	0.0384	0.0266	-0.1096	-0.1048	-0.1362	-0.1429	-0.1082	-0.063399	-0.0586	-0.099799	-0.0426	-0.0426	-0.162499	-0.128201	-0.095	-0.0204
XVI	184704	184705	YPL191C	0	-	-2.2741	-2.3088	-2.2789	-2.2593	-2.2165	-2.2165	-2.2032	-2.1895	-2.1777	-2.1777	-2.113	-2.1728	-2.1728	-2.1311	-2.1861	-2.1651	-2.3371	-2.5785	-2.6409	-2.66745	-2.5926	-2.6039	-2.5223	-2.5404	-2.3946	-2.5166	-2.4759	-2.4759	-2.7036	-2.859	-2.9073	-2.9549	-2.9911	-3.1424	-3.1449	-3.1449	-3.1449	-3.1819	-3.0798	-3.0333	-3.1042	-3.2042	-3.2251	-3.2817
II	568505	568506	YBR164C	0	-	-1.0081	-0.99	-1.0033	-1.0048	-1.011	-1.0044	-1.0044	-1.0338	-1.0338	-1.0092	-1.0092	-1.0391	-0.9936	-0.9604	-1.0064	-1.0011	-1.0011	-1.0272	-1.0272	-0.9216	-0.9515	-0.9334	-0.9218	-0.8909	-0.9027	-0.9027	-0.9321	-0.9336	-0.917	-0.917	-0.9502	-1.0036	-1.0335	-1.0335	-1.0335	-1.0335	-1.0629	-1.0629	-1.0036	-1.0036	-1.0496	-1.0946	-1.1112	-1.1112
V	500349	500350	YER161C	0	-	0.7439	0.8047	0.8027	0.839601	1.0428	1.0428	1.0241	1.0834	1.1005	1.1465	1.1365	1.1938	1.1644	1.1644	1.181	1.1629	1.0963	1.0455	1.0455	1.0274	1.0455	1.1048	1.1	1.0701	1.0834	1.0535	1.0354	1.1085	1.1548	1.0721	1.1761	1.1879	1.157	1.253	1.253	1.253	1.2829	1.2829	1.2829	1.3422	1.3839	1.3721	1.4383	1.4175
II	447598	447599	YBR103W	0	+	-0.4805	-0.4458	-0.4576	-0.4149	-0.0856	-0.1037	-0.0811	-0.305	-1.1268	-1.1268	-1.1268	-1.2152	-1.2539	-1.4976	-1.5142	-1.5393	-1.4981	-1.6456	-1.7965	-1.7847	-1.7847	-1.844	-1.89	-1.9066	-1.9066	-1.9878	-2.031	-2.0908	-2.1003	-2.0596	-2.0099	-2.028	-2.0275	-1.9642	-1.9204	-1.8953	-2.0299	-2.173	-2.1413	-2.2137	-2.2185	-2.2389	-2.1464	-2.1283
XIII	716290	716291	YMR222C	0	-	-0.292	-0.4166	-0.3489	-0.1122	-0.1122	-0.3978	-0.4458	-0.4292	-0.4179	-0.5015	-0.4663	-0.5128	-0.4465	-0.3548	-0.3317	-0.61295	-0.613	-0.4894	-0.5716	-0.5998	-0.5935	-0.5935	-0.5935	-0.6095	-0.6442	-0.6052	-0.4187	-0.4368	-0.4202	-0.4202	-0.4858	-0.5725	-0.5725	-0.6024	-0.6126	-0.6176	-0.5744	-0.6127	-0.6914	-0.8652	-0.8616	-0.9134	-0.884	-0.954
X	432176	432177	YJL004C	0	-	0.9958	0.9958	0.9302	0.9008	0.8548	0.8597	0.8758	0.9405	0.8272	0.8154	0.8335	0.8335	0.8335	0.8335	0.834	0.8421	0.8364	0.8364	0.8839	0.9133	0.95225	0.95975	0.8647	0.8632	0.8338	0.8509	0.8803	0.8338	0.8808	0.8808	0.9667	0.9667	0.9667	0.8968	1.0663	0.9631	0.9925	0.9925	0.9583	0.9417	0.9716	1.001	1.0145	1.0145
XVI	895741	895742	YPR179C	0	-	1.638	1.646	1.6626	1.6332	1.5342	1.4767	1.5616	1.5616	1.56325	1.53005	1.6224	1.5988	1.7943	1.8109	1.8275	1.8793	1.8997	1.9676	2.0258	2.0181	1.947	2.2405	2.2023	2.2151	2.2995	2.2641	2.2216	2.3252	2.3196	2.3794	2.4226	2.3939	2.3939	2.4171	2.3513	2.3513	2.3646	2.3827	2.4586	2.5051	2.4938	2.5277	2.4867	2.5365
XVI	118298	118299	YPL228W	0	+	5.0297	5.0548	5.0421	5.0072	4.9436	4.973	4.9137	5.0899	5.1299	5.0289	5.0422	4.9701	4.9611	5.0091	4.5113	4.3136	4.2841	4.2316	4.1347	3.7405	3.1299	2.8543	2.8377	2.9935	2.7278	2.6984	2.6833	2.8224	2.754	2.8796	2.7904	2.7901	2.7838	2.8666	2.8847	2.8995	2.8734	2.852	2.9202	2.8305	2.8305	2.8499	2.8793	2.8923
XIII	645667	645668	YMR191W	0	+	-1.4579	-1.5732	-1.4724	-1.4297	-1.4111	-1.4774	-1.411	-1.3944	-1.3763	-1.3763	-1.3346	-1.3527	-1.312	-1.312	-1.2954	-1.3381	-1.2072	-1.2253	-1.2253	-1.2231	-1.2397	-1.2397	-1.2836	-1.2969	-1.22	-1.22	-1.2499	-1.1502	-1.1502	-1.1321	-1.1834	-1.2015	-1.1502	-1.0861	-1.0695	-1.0695	-1.063	-1.0913	-1.0913	-1.1109	-1.1109	-1.0702	-1.1177	-1.1177
V	84633	84634	YEL036C	0	-	4.8478	4.8365	4.7772	4.7478	4.735	4.7564	4.6938	4.6938	4.7232	4.7232	4.6644	4.681	4.5833	4.61	4.5459	4.5806	4.5507	4.5987	4.5507	4.516	4.4529	4.3989	4.3989	4.3864	4.357	4.357	4.34205	4.39185	4.35875	4.3426	4.3607	4.2901	4.3115	4.308	4.2786	4.2957	4.161	4.161	4.161	4.1017	3.8222	3.7559	3.7265	3.6677
XIV	483340	483341	YNL076W	0	+	1.7702	1.47535	1.1247	1.1493	0.9976	0.949	0.88095	0.96785	0.715	0.6605	0.487	0.413	0.2748	0.2401	0.2582	0.28715	0.24065	0.1686	0.2163	0.2462	0.14	-0.2911	-0.2959	-0.3321	-0.3206	-0.3206	-0.3025	-0.2309	-0.2608	-0.3442	-0.3261	-0.3143	-0.3191	-0.3372	-0.3367	-0.4686	-0.5002	-0.5301	-0.5434	-0.4783	-0.5441	-0.4913	-0.4913	-0.4795
II	113697	113698	YBL056W	0	+	-0.966	-1.0007	-1.0349	-0.9821	-1.0281	-1.0409	-1.011	-1.0158	-1.0119	-0.9324	-0.9093	-0.9221	-0.9221	-0.7833	-0.4397	-0.3272	-0.2729	-0.3023	-0.3023	-0.2905	-0.3677	-0.3419	-0.3419	-0.3238	-0.2433	-0.2599	-0.1702	-0.2112	-0.2112	-0.2311	-0.1964	-0.213	-0.1632	-0.1798	-0.1484	-0.1303	-0.0903	-0.1197	-0.185	-0.1265	-0.1762	-0.1453	-0.1453	-0.2101
XIV	553401	553402	YNL040W	0	+	7.0874	7.0746	7.0746	7.058	6.9688	6.9688	6.9394	6.9693	6.9811	7.0105	7.0105	7.1175	7.1175	7.1175	7.1175	7.1175	7.1175	7.1175	7.3428	7.3349	7.3718	7.3718	7.3718	7.3718	7.365	7.365	7.4195	7.4195	7.4195	7.4195	7.4195	7.4195	7.419	7.4009	7.371	7.371	7.272	7.272	7.2421	7.262	7.2688	7.262	7.2753	7.2753
V	502875	502876	YER162C	0	-	-0.1483	-0.1189	-0.1189	-0.1302	-0.1008	-0.0548	-0.0548	0.0756	0.2396	0.223	0.223	0.324	0.839	2.0656	2.1382	2.2701	2.4736	2.4849	2.6339	3.4704	6.5432	6.7211	7.2314	7.8422	8.1115	8.7655	8.9733	11.0632	11.4502	11.8289	13.1164	13.8644	13.8644	13.9702	14.1086	15.1681	16.7027	17.343901	19.117001	19.414	20.0065	23.306	23.5658	23.7437
II	804866	804867	YBR298C	0	-	2.9316	2.9316	2.961	2.961	2.9904	2.9904	2.9904	2.9904	2.9904	3.0198	3.0497	3.0497	3.0497	3.0497	3.0497	3.0497	3.0497	3.0497	3.0497	3.0497	3.0497	3.0497	3.0497	3.0497	3.0497	3.0497	3.0497	3.0497	3.0497	3.0497	3.0497	3.0497	3.0497	3.0497	3.0497	3.0497	3.0497	3.0497	3.0497	3.0497	3.0497	3.0497	3.0497	3.0497
X	559130	559131	YJR065C	0	-	-1.0541	-1.0832	-1.1013	-1.1131	-1.1596	-1.2194	-1.2577	-1.3582	-1.6137	-1.5561	-1.5342	-1.5807	-1.6433	-1.6433	-1.6305	-1.756	-1.7042	-1.7864	-1.9203	-1.9203	-1.955	-1.955	-1.955	-1.9731	-2.0736	-2.1148	-2.1243	-2.0781	-2.1336	-2.1336	-2.1107	-2.1092	-2.0939	-2.1233	-2.1233	-2.1067	-2.072	-2.1467	-2.1766	-2.1899	-2.1899	-2.1819	-2.1457	-2.1751
XIII	56232	56233	YML107C	0	-	-2.2299	-1.9553	-1.9206	-1.9043	-1.9043	-1.88405	-1.89915	-2.0024	-1.8982	-1.9507	-1.8994	-1.8509	-1.9069	-1.7103	-1.4879	-1.3778	-1.3131	-1.305	-1.4829	-1.71215	-1.7105	-1.6688	-1.8609	-1.826	-1.8223	-1.8859	-1.7818	-2.161	-2.4925	-2.5043	-2.5043	-2.4749	-2.4749	-2.445	-2.4553	-2.39	-2.4776	-2.4067	-2.3245	-2.4623	-2.5752	-2.5933	-2.5837	-2.6169
I	154990	154991	YAR003W	0	+	0.417	0.4057	0.3876	0.3813	0.3632	0.3926	0.3805	0.3506	0.3506	0.2619	0.2202	0.2217	0.2737	0.2737	0.2737	0.2737	0.2918	0.3099	0.3099	0.3099	0.3099	0.2933	0.2634	0.2634	0.2335	0.2848	0.2848	-0.0556	-0.0274	-0.044	-0.0727	-0.0727	-0.0727	-0.0433	-0.0167	-0.0152	-0.0152	-0.0979	-0.0979	-0.0979	-0.0979	-0.0979	-0.0979	-0.0979
IV	1478628	1478629	YDR518W	0	+	0.695	0.6955	0.62775	0.7146	0.7397	0.6702	0.6968	0.7609	0.7337	0.7566	0.834	0.8179	0.788	0.6923	0.6702	0.5944	0.5432	0.5432	0.5607	0.631	0.5156	0.3546	0.384	0.2387	0.2093	0.09	0.0536	0.0275	-0.08025	-0.28065	-0.40115	-0.5587	-0.562	-0.5897	-0.6719	-0.6971	-0.7137	-0.7137	-0.679	-0.6368	-0.7356	-0.7852	-0.827	-0.8585
IV	1174229	1174230	YDR349C	0	-	0	0	0	0	0	0	0	0	0	0	0	0	0	0	0	0	0	0	0	0	0	0	0	0	0	0	0	0	0	0	0	0	0	0	0	0	0	0	0	0	0	0	0	0
IV	1277646	1277647	YDR405W	0	+	28.9939	29.053699	29.047899	29.064501	29.023001	29.023001	29.0278	29.067801	29.080601	29.083401	29.083401	29.0653	29.073299	28.9737	28.9918	28.9918	28.9624	28.916401	28.9277	28.9277	28.9277	28.9016	28.8717	28.9016	28.9247	28.906601	28.8734	28.933201	28.933201	28.9151	28.933201	28.933201	28.984501	28.9958	28.9958	28.949301	28.949301	28.806499	28.806	28.784599	28.8097	28.8514	28.749599	28.7202
IX	244440	244441	YIL062C	0	-	6.4182	6.5484	6.7873	6.8734	7.3811	7.4988	7.609	8.1418	7.6925	7.6332	7.7683	7.8228	7.6728	8.06465	8.09075	8.1106	8.2244	7.992	7.944	7.9146	7.8686	7.7374	7.8337	7.8486	7.9121	7.8728	7.9848	8.0493	8.0493	8.0387	8.0794	8.0794	8.0244	8.0671	8.0671	8.1096	8.0256	7.9957	7.9957	7.9771	8.0118	8.0118	8.0118	8.0118
XII	423716	423717	YLR141W	0	+	0.2122	0.2554	0.2833	0.3751	0.4822	0.3873	0.4044	0.3912	0.4008	0.46495	0.6258	0.5607	0.8397	0.8231	0.8065	0.8891	0.638999	0.7178	0.6665	0.7376	0.6697	0.7471	0.7275	0.7542	0.7542	0.7542	0.7881	0.8175	0.9099	0.8106	0.8586	0.8553	0.804	0.797199	0.767799	0.7625	0.7135	0.644099	0.6788	0.712	0.7549	0.7843	0.7896	0.8077
XIV	694034	694035	YNR035C	0	-	5.6804	5.6804	5.6804	5.6804	5.6804	5.6804	5.6804	5.6638	5.7593	5.7593	5.7593	5.7465	5.7465	5.7465	5.7646	5.7646	5.7352	5.7357	5.6829	5.6834	5.7362	5.7063	5.6764	5.6764	5.7111	5.7111	5.7111	5.7111	5.6284	5.6103	5.5809	5.543	5.5611	5.5611	5.5611	5.5013	5.5013	5.4714	5.4415	5.3875	5.2486	5.2336	5.2517	5.2517
III	211580	211581	YCR047C	0	-	0.5329	0.5164	0.6435	0.6631	0.6206	0.6206	0.6025	0.594	0.6131	0.6493	0.6493	0.6355	0.6119	0.6252	0.6916	0.6441	0.674	0.6509	0.6861	0.6947	0.685699	0.685699	0.7204	0.7385	0.7385	0.7385	0.756599	0.772799	0.868999	0.938399	0.9633	0.941	0.888	0.8553	0.8686	1.0299	1.0945	1.2485	1.2769	1.2636	1.2024	1.1185	1.1597	1.3519
XVI	639530	639531	YPR034W	0	+	-0.3618	-0.3736	-0.3437	-0.3063	-0.4039	-0.3102	-0.3165	-0.3165	-0.3346	-0.441	-0.395	-0.3603	-0.4201	-0.572	-0.6308	-0.6607	-0.7328	-0.69385	-0.74315	-0.5535	-0.5075	-0.3193	-0.2152	-0.3397	-0.3089	-0.2837	-0.5728	-0.7909	-0.8193	-0.8986	-0.9285	-0.8625	-0.8637	-0.7707	-0.7576	-0.7576	-0.8297	-0.70535	-0.9349	-0.8462	-0.8703	-0.8537	-0.9163	-0.901
II	310327	310328	YBR036C	0	-	25.9527	26.0306	25.839399	26.156401	27.321501	27.479	27.5863	28.0991	28.378901	28.806801	28.944201	28.9042	29.103399	29.1516	29.192301	29.322701	29.471701	29.528601	29.806801	29.971399	30.154699	30.1758	30.3067	30.412201	30.398899	30.499399	30.4886	30.470501	30.492901	30.492901	30.5228	30.5228	30.4394	30.4394	30.3535	30.3535	30.3535	30.4123	30.430401	30.430401	30.400499	30.308001	30.3412	30.281401
XIII	247419	247420	YML011C	0	-	-1.6601	-1.2825	-1.1447	-1.0598	-1.0432	-1.0334	-1.1284	-1.43195	-1.42285	-1.46905	-1.3954	-1.4258	-1.405	-1.497	-1.5322	-1.6076	-1.5572	-1.6293	-1.6127	-1.8584	-1.7599	-1.7652	-1.9303	-2.0382	-2.6311	-2.6183	-2.6223	-2.6392	-2.6279	-2.6419	-2.6547	-2.6547	-2.5582	-2.5748	-2.5635	-2.5635	-2.5738	-2.5771	-2.5472	-2.51565	-2.4007	-2.3944	-2.4552	-2.5273
VIII	491933	491934	YHR196W	0	+	0.3267	0.3267	0.3308	0.3114	0.3687	0.3621	0.3761	0.2938	0.3051	0.3133	0.5348	0.5348	0.5727	0.6315	0.5958	0.7149	0.7101	0.6736	0.6673	0.8291	0.8291	0.8042	0.7876	0.8042	0.8042	0.7994	0.8887	0.9053	0.9533	0.898	0.9259	0.9888	0.9888	0.9722	1.0912	1.0693	1.158	1.1879	1.2045	1.206	1.1467	1.1761	1.1761	1.2839
XVI	826580	826581	YPR147C	0	-	1.6289	1.5809	1.5691	1.5103	1.3992	1.4452	1.4618	1.4807	1.4961	1.3447	1.5069	1.5378	1.5426	1.4981	1.5318	1.4323	1.3976	1.4504	1.4349	1.4995	1.498	1.5179	1.6949	1.7996	1.8016	1.8347	1.7867	1.8309	1.7873	1.8225	1.8149	1.5841	1.5841	1.5728	1.4286	1.4371	1.3046	1.3031	1.3496	1.333	1.3084	1.3084	1.2966	1.239
XV	717116	717117	YOR197W	0	+	-2.2041	-2.2275	-2.1682	-2.1174	-2.1292	-2.1606	-2.106	-2.1507	-2.2612	-2.2318	-2.1959	-2.114	-2.3951	-2.4019	-2.3986	-2.339	-2.3043	-2.1293	-2.1877	-2.249	-2.2618	-2.3192	-2.3871	-2.3132	-2.2652	-2.3059	-2.3358	-2.3059	-2.2727	-2.3189	-2.3008	-2.2709	-2.2007	-2.2007	-2.2306	-2.236	-2.2767	-2.2767	-2.2767	-2.2473	-2.2473	-2.2473	-2.3099	-2.3099
XIII	236565	236566	YML017W	0	+	-0.5017	-0.5306	-0.5287	-0.5106	-0.4556	-0.3056	-0.2581	-0.2728	-0.1951	-0.0089	-0.0217	-0.0217	0.0311	-0.06035	-0.07165	-0.0445	0.0629	-0.0391	-0.0125	-0.0086	0.062	0.1681	0.1666	0.0874	0.182	0.3228	0.3439	0.3014	0.3858	0.5157	0.6039	0.6333	0.621	0.6889	0.659	0.6291	0.577	0.517	0.5592	0.5788	0.5788	0.6423	0.6438	0.6031
VIII	483813	483814	YHR188C	0	-	25.483	25.3825	25.364401	25.338301	25.277	25.117201	25.0348	24.857401	24.857401	24.4921	24.372999	24.3564	24.2682	24.286301	24.2041	24.1443	23.9991	23.778999	23.766199	23.7363	23.587099	23.51	23.498199	22.769899	22.3431	22.006901	21.8936	21.0366	19.894199	19.788401	17.431	17.122999	17.0338	15.947	15.7146	15.3573	14.6486	13.9891	12.7195	12.844	12.5229	10.997	11.0023	8.0094
IV	1447839	1447840	YDR499W	0	+	10.2528	10.2822	10.2523	10.2855	10.2784	10.2618	10.2618	10.2917	10.2618	10.2623	10.2922	10.2922	10.2628	10.2628	10.1897	10.0294	10.0721	10.0721	10.0028	10.0327	10.0395	9.7853	9.772	9.7313	9.7334	9.7515	9.7975	9.3894	9.3251	9.3658	9.3839	9.349	8.9413	8.8828	8.8346	8.7193	8.5899	7.7155	6.7753	6.18325	6.49385	6.5558	6.7495	6.999
XVI	103188	103189	YPL235W	0	+	-0.5244	-0.4362	-0.4362	-0.4694	-0.469	-0.469	-0.4871	-0.5218	-0.5037	-0.5203	-0.461	-0.413	-0.413	-0.413	-0.405	-0.386899	-0.3688	-0.3522	-0.3228	-0.1574	-0.2172	-0.2172	-0.2715	-0.2368	-0.2667	-0.2667	-0.2267	-0.1935	-0.1872	-0.2304	-0.2304	-0.2437	-0.1363	-0.1506	-0.1325	-0.1961	-0.186	-0.1797	-0.1797	-0.1294	-0.1872	-0.1015	-0.1015	-0.1015
XIII	51623	51624	YML109W	0	+	-0.9932	-0.9585	-0.9419	-0.9434	-0.8665	-0.8665	-0.8366	-0.8532	-0.8532	-0.8547	-0.8547	-0.8381	-0.8381	-0.8381	-0.8381	-0.8381	-0.8883	-0.8717	-0.9016	-0.9363	-0.9363	-0.9363	-0.9363	-0.9657	-0.9657	-0.9657	-1.0164	-0.9621	-1.0214	-0.9087	-0.8772	-0.841	-0.8897	-0.7823	-0.7639	-0.7543	-0.7694	-0.7694	-0.84	-0.8581	-0.8201	-0.8688	-0.8854	-0.8502
IV	87536	87537	YDL208W	0	+	-2.8191	-2.6901	-2.6901	-2.7072	-2.7504	-2.7504	-2.7504	-2.8124	-2.8124	-2.8124	-2.7528	-2.7415	-2.8029	-2.773	-2.773	-2.7617	-2.7323	-2.7323	-2.738	-2.7109	-2.7162	-2.6863	-2.7097	-2.6803	-2.6044	-2.6044	-2.6574	-2.6574	-2.7859	-2.7859	-2.7859	-2.7565	-2.7731	-2.7812	-2.7284	-2.7337	-2.7669	-2.785	-2.823	-2.7936	-2.8132	-2.8313	-2.8313	-2.8313
IV	682188	682189	YDR115W	0	+	1.2506	1.287	1.2988	1.2988	1.3169	1.2352	1.2357	1.2357	1.2357	1.2357	1.1935	1.2357	1.1095	1.0929	1.1336	1.1283	1.1102	1.122	1.075	1.075	1.0227	1.1215	1.1034	1.0868	1.0061	1.0408	1.0109	1.0172	0.9873	0.9873	0.9692	0.984	0.984	0.9541	0.9292	0.9126	0.9481	0.9669	0.9669	1.0031	1.0518	1.0481	0.983	1.0358
IX	56588	56589	YIL152W	0	+	-0.628699	-0.628699	-0.5988	-0.6499	-0.660199	-0.6783	-0.6436	-0.6303	-0.6635	-0.657	-0.7083	-0.7415	-0.724899	-0.724899	-0.7415	-0.6706	-0.5341	-0.500899	-0.512199	-0.512199	-0.5602	-0.565	-0.5783	-0.5584	-0.481999	-0.4591	-0.2781	-0.2829	-0.2113	-0.25	-0.2613	-0.2432	-0.2844	-0.2794	-0.1509	-0.207601	-0.284201	-0.2507	-0.2764	-0.72795	-0.65025	-0.5464	-0.5117	-0.6259
XIII	523400	523401	YMR127C	0	-	-1.1773	-1.37205	-1.50775	-1.6592	-1.6743	-1.6743	-1.6972	-1.6806	-1.6528	-1.6827	-1.7126	-1.7435	-1.7616	-1.7601	-1.7531	-1.784	-1.8504	-1.8205	-1.8087	-1.8935	-1.8933	-1.7703	-1.8631	-1.893	-1.9212	-1.9393	-1.8918	-1.9559	-1.9906	-1.9906	-1.873	-2.1774	-2.4826	-2.4826	-2.4253	-2.5119	-2.5288	-2.6508	-2.6091	-2.65585	-2.7011	-2.7192	-2.7373	-2.7079
X	572104	572105	YJR072C	0	-	17.2652	17.0488	16.280399	9.9474	9.7607	9.7303	9.6117	7.3283	7.0328	7.0039	5.5004	5.0002	6.1729	6.3995	6.3284	6.7063	6.64235	7.1145	7.2828	7.5871	7.8243	8.0118	8.2148	8.4708	9.1218	9.5029	11.1023	11.0794	11.1495	11.3824	11.7409	11.9087	11.9974	12.1679	13.1892	13.2753	13.3924	13.4198	13.3296	13.367	13.3371	14.3933	14.3966	14.5139
III	258886	258887	YCR082W	0	+	-0.2217	-0.2645	-0.3457	-0.3404	-0.3477	-0.4515	-0.4696	-0.44115	-0.4819	-0.4819	-0.4798	-0.4172	-0.4674	-0.4821	-0.3866	-0.4939	-0.4349	-0.3674	-0.3579	-0.3499	-0.3718	-0.4012	-0.3291	-0.3286	-0.1548	-0.2136	-0.0769	-0.1448	-0.2655	-0.3009	-0.2662	-0.3578	-0.3515	-0.3221	-0.4563	-0.4264	-0.3751	-0.3223	-0.3484	-0.3484	-0.327	-0.4408	-0.5016	-0.477
IV	121735	121736	YDL190C	0	-	0.2314	0.3299	0.3598	0.31	0.208	0.1914	0.1454	0.116	0.1381	0.0786	0.0605	0.0025	-0.0274	-0.0008	-0.1003	-0.0704	-0.0704	-0.0538	-0.0244	0.0424	0.0552	-0.0527	-0.0741	-0.0779	-0.0646	0.0002	0.0002	0.0482	0.0829	0.0349	0.0168	-0.0194	-0.0028	0.0153	0.0515	0.0515	0.0696	0.0397	0.0397	0.1098	0.146	0.1792	0.2059	0.2097
XIII	273118	273119	YMR003W	0	+	3.5354	3.6309	3.7799	3.8377	3.9623	3.9623	4.005	4.106	4.1783	4.337	4.5628	4.5281	4.7663	4.7957	4.9327	5.04	5.0699	5.0993	5.2008	5.254	5.357	5.4645	5.8751	6.0701	6.1294	6.062	6.1875	6.2249	6.2613	6.1828	6.2768	6.3964	6.3916	6.5518	6.595	6.5785	6.6132	6.6858	6.741	6.6731	6.7143	6.9231	6.8869	6.9296
XIV	255261	255262	YNL207W	0	+	0.195	0.195	0.2116	0.2116	0.2116	0.2415	0.3194	0.3194	0.336	0.336	0.3526	0.3654	0.2649	0.187	0.187	0.2292	0.2111	0.2277	0.2443	0.2677	0.2217	0.2267	0.2453	0.2453	0.1978	0.2096	0.239	0.3438	0.331	0.3609	0.3428	0.4026	0.4491	0.4363	0.477	0.5107	0.5107	0.5107	0.5107	0.5107	0.692	0.686	0.7207	0.6822
XIV	606617	606618	YNL014W	0	+	0.738	0.7561	0.7154	0.7501	0.6609	0.6609	0.6609	0.6609	0.6775	0.6775	0.6775	0.6738	0.6278	0.6278	0.6278	0.5979	0.5979	0.5861	0.5728	0.6256	0.6437	0.6603	0.6304	0.6304	0.601	0.5651	0.5817	0.5998	0.6345	0.5458	0.5687	0.5853	0.5853	0.5853	0.6333	0.6333	0.6333	0.6291	0.6585	0.6633	0.6965	0.7199	0.7086	0.6973
XVI	594413	594414	YPR018W	0	+	23.628099	23.623301	23.623301	23.686399	23.686399	23.716299	23.7939	23.7773	23.7773	23.865999	23.882601	23.882601	23.882601	23.9233	23.941401	23.941401	23.958	23.992701	23.9942	24.0289	24.0583	24.056801	24.056801	23.9842	23.9543	23.9543	23.9543	23.9543	23.9543	23.9543	23.9543	23.921101	23.921101	23.904499	23.904499	23.921101	23.891701	23.943001	23.943001	23.943001	23.943001	23.9928	24.0222	24.0516
XV	326856	326857	YOR001W	0	+	0.8038	0.7563	0.7563	0.743	0.743	0.743	0.7611	0.7948	0.7993	0.748	0.8078	0.8078	0.8558	0.9033	0.9214	0.9214	0.9513	0.9694	1.0634	1.0634	1.0453	1.0453	1.0154	0.986	1.0154	1.0267	1.0267	1.0448	1.023	0.958	1.0737	1.3084	1.2807	1.1782	1.1782	1.2257	1.2551	1.285	1.2551	1.2418	1.2418	1.2418	1.2313	1.2019
XVI	746802	746803	YPR110C	0	-	-0.081201	-0.081201	-0.081201	-0.081201	-0.081201	-0.192801	-0.108399	-0.1137	-0.1004	-0.1004	-0.133101	-0.1223	-0.1057	-0.1238	-0.1733	-0.162	-0.1801	-0.2344	-0.2872	-0.2872	-0.2872	-0.2691	-0.2359	-0.264299	-0.2495	-0.2314	-0.201501	-0.2671	-0.3086	-0.4156	-0.4156	-0.4	-0.4	-0.4181	-0.4988	-0.4822	-0.506801	-0.4198	-0.3836	-0.396399	-0.197101	-0.2644	-0.2312	-0.2658
XVI	495514	495515	YPL029W	0	+	-2.0154	-1.9626	-1.9739	-1.9739	-1.9857	-2.0023	-2.0023	-1.9868	-2.0135	-2.0364	-2.0263	-1.9019	-1.7993	-1.7465	-1.6854	-1.6168	-1.6002	-1.0994	-0.6964	-0.6184	-0.6329	-0.5796	-0.6753	-0.7062	-0.6991	-0.7285	-0.7285	-0.7285	-0.7167	-0.7861	-0.7861	-0.7454	-0.7604	-0.8453	-0.8086	-0.8674	-0.847	-0.84385	-0.82355	-0.81705	-0.8047	-0.8489	-0.7631	-0.6378
X	191064	191065	YJL121C	0	-	-0.154799	-0.172899	-0.1654	-0.2247	-0.241301	-0.2707	-0.2707	-0.2526	-0.2232	-0.221701	-0.2051	-0.1885	-0.170401	-0.1538	-0.0829	-0.015	-0.006901	-0.036301	-0.036301	-0.1368	-0.1368	-0.1006	-0.009001	-0.009001	-0.0602	-0.1446	-0.126499	-0.126499	-0.126499	-0.126499	-0.126499	-0.1099	-0.042	-0.042	-0.0206	0.0211	0.0211	0.0709	0.0709	0.0111	-0.0188	0.067	0.1412	0.0515
XVI	166116	166117	YPL203W	0	+	-1.6644	-1.5875	-1.5772	-1.5735	-1.4362	-1.5089	-1.6536	-1.6979	-1.8196	-1.9956	-2.0434	-2.0246	-2.095	-2.1493	-2.1787	-2.2086	-2.2385	-2.2134	-2.5866	-2.6213	-2.6213	-2.5668	-2.5834	-2.5208	-2.5208	-2.5326	-2.5192	-2.4845	-2.4845	-2.4659	-2.4745	-2.4579	-2.431	-2.479	-2.4971	-2.5598	-2.4834	-2.4552	-2.4764	-2.447	-2.4681	-2.5374	-2.6111	-2.5422
V	47144	47145	YEL056W	0	+	1.9459	2.0037	1.9439	1.9386	1.8788	1.8702	1.8403	1.8702	1.8702	1.9761	2.006	1.9281	1.8982	1.9266	1.8444	1.9929	1.9929	2.2009	2.3586	2.6239	2.6827	3.8886	3.9953	4.0845	4.756	5.0904	5.3869	5.506	5.5952	5.6469	6.3019	6.4504	7.1396	7.6547	8.9534	9.8922	10.4336	10.4753	11.0778	11.6675	12.4796	14.1847	16.2805	18.210199
V	393966	393967	YER114C	0	-	17.015699	17.015699	17.045099	16.6973	16.178699	15.4532	14.8725	13.7549	12.4084	9.6578	5.8524	4.5134	4.409	4.5369	3.4747	3.143	3.1526	3.2561	3.3106	3.3829	3.8258	3.8258	3.9416	4.0805	4.3435	4.4734	4.5199	4.5493	4.5488	4.6189	4.6402	4.6188	4.8479	5.495	5.6143	5.734	5.9225	6.1129	6.2262	6.2262	6.2034	6.226	6.1786	6.4012
VII	270114	270115	YGL128C	0	-	1.7444	1.9213	1.936	1.9801	2.21555	2.24835	2.53245	3.7741	3.856	6.5971	7.3418	8.1968	9.5916	9.7273	10.8988	10.9581	11.0634	11.0928	13.6498	13.6797	13.7219	14.3711	14.4847	14.6269	14.6269	14.7536	14.8973	14.8742	14.9036	14.9345	15.0818	15.2469	15.267	15.3085	16.118999	16.129101	16.276699	16.336	16.6677	16.9415	18.3337	18.5548	18.745501	19.174299
XIV	129140	129141	YNL272C	0	-	-0.3291	-0.3998	-0.3998	-0.3998	-0.3704	-0.3998	-0.3538	-0.3704	-0.3704	-0.3538	-0.2573	-0.2573	-0.2568	-0.2468	-0.2287	-0.2453	-0.2463	-0.2335	-0.2335	-0.2335	-0.2388	-0.2222	-0.1804	-0.1741	-0.1854	-0.1736	-0.1055	-0.0494	-0.0431	-0.0597	-0.0366	-0.0892	-0.0689	-0.0643	-0.0462	-0.0462	-0.0761	-0.0889	-0.0892	-0.0576	0.0022	0.0316	0.0316	0.0316
[truncated: 3,653 more rows]
[truncated: 1,956 more columns]
