# Supplementary material for: H2A.Z deposition by the SWR complex is stimulated by polyadenine DNA sequences in nucleosomes
Source: PLoS Biol. 2025 May 12;23(5):e3003059. doi: 10.1371/journal.pbio.3003059 (PMC12068740; doi:10.1371/journal.pbio.3003059)
Supplement: S4 Data — (TXT) [file pbio.3003059.s025.txt]

@{"upstream":[500],"downstream":[500],"body":[1000],"bin size":[1],"ref point":[null],"verbose":false,"bin avg type":"mean","missing data as zero":false,"min threshold":null,"max threshold":null,"scale":1,"skip zeros":false,"nan after end":false,"proc number":12,"sort regions":"keep","sort using":"mean","unscaled 5 prime":[0],"unscaled 3 prime":[0],"group_labels":["genes"],"group_boundaries":[0,4…
IV	270222	271901	YDL106C	0	-	92.775101	92.817398	92.817398	92.817398	92.8106	92.8106	92.823997	93.029297	93.029297	93.0588	93.101601	93.101601	93.066902	93.067497	93.067497	93.067497	93.037498	93.008102	92.930603	92.819702	92.759697	92.6409	92.594902	92.565498	92.490097	91.909599	91.701302	90.789101	90.081001	89.855598	89.518402	89.399803	88.336998	87.834198	87.500801	87.234703	86.938698	86.744698	86.6828	85.750603	85.499603	85.397598	82.539803	81.780998
XII	776584	777864	YLR321C	0	-	1.6994	1.6919	1.6952	1.6466	1.9911	2.0243	2.3764	2.5252	2.5252	2.1246	1.8965	1.7181	2.0531	2.075	2.0228	2.05275	1.9567	1.9952	2.2528	2.9756	3.2821	3.3703	3.3718	3.5826	3.5826	3.51	3.43305	7.6213	8.8013	9.6816	10.5613	12.0869	12.5447	12.7931	12.939	13.1836	13.5228	13.4496	14.7551	15.2093	15.4088	15.7877	15.8342	15.7761
XVI	713275	715941	YPR089W	0	+	11.6883	11.8586	12.0467	12.4538	12.5671	12.7051	12.6971	12.7436	12.7916	12.8861	12.8861	12.9288	12.9673	12.9904	12.9543	13.0666	13.2024	13.2569	13.2388	13.2388	13.2388	13.1775	13.1182	13.1481	13.3607	13.4373	13.424	13.424	13.3451	13.399	13.4284	13.399	13.4141	13.4141	13.4573	13.4621	13.4802	13.4802	13.4968	13.5262	13.6091	13.6272	13.6827	13.6661
I	84749	87031	YAL031C	0	-	7.7604	7.9516	8.1734	8.2683	8.4713	8.5311	8.5515	8.6369	8.708	8.7972	9.104	9.0924	9.0182	9.3875	9.4505	9.4916	9.5365	9.5365	9.5003	9.5063	9.749	9.7128	9.7422	9.706	9.7472	9.8065	9.8892	9.9324	9.9143	9.8977	9.9271	9.9271	9.9271	9.9143	9.9553	9.9553	9.9425	9.9425	9.9425	9.9259	9.9553	9.998	10.0279	10.0279
XI	487770	488618	YKR025W	0	+	12.4514	12.3911	12.2353	12.2994	12.3474	12.2487	12.0116	11.949	11.9917	11.9798	11.9567	11.9866	11.9572	11.8698	11.907	12.1643	11.6304	11.7709	11.64	11.5106	11.4543	11.441	11.3993	10.72	10.6489	10.4987	10.4625	10.3444	9.9131	9.8601	9.5528	9.0371	8.2407	8.1401	8.1022	6.23635	4.7049	6.8233	18.8953	18.972601	20.2344	21.866301	22.8764	23.8626
XII	129330	130613	YLL010C	0	-	1.8561	1.8428	1.8172	1.8172	1.7931	1.7931	1.713	1.7477	1.7477	1.7477	1.7477	1.7477	1.7809	1.7893	1.7642	1.7343	1.7343	1.7162	1.7343	1.7343	1.7524	1.7924	1.7625	1.6434	1.6017	1.6017	1.5045	1.5045	1.4746	1.3819	1.3819	1.3701	1.3402	1.3108	1.1917	1.103	1.0731	1.0008	1.0008	1.0008	0.6669	0.6076	0.5488	0.4596
III	240103	240543	YCR071C	0	-	-0.3039	-0.228	-0.3291	-0.2873	-0.3039	-0.2277	0.112	0.112	-0.0257	-0.0098	0.0489	-0.0602	-0.0636	-0.2607	-0.2195	-0.2959	-0.2793	-0.2562	-0.2696	-0.0957	-0.0557	-0.1266	-0.1177	-0.1353	-0.1353	-0.1353	0.0886	0.063	0.0786	0.0919	0.0967	0.2565	0.0676	-0.1548	-0.1062	0.0108	-0.0032	0.0081	-0.0085	-0.054999	-0.086	-0.056601	-0.1245	-0.1132
XI	565299	565892	YKR065C	0	-	2.654	4.0377	5.9122	6.0858	6.3124	8.6386	8.7785	9.0642	9.3469	9.4122	9.8181	11.8226	11.824	11.8474	12.316	12.7338	12.924	13.3827	14.505	14.5153	14.825	16.9755	16.972601	17.0585	17.2187	17.6633	17.8575	17.8281	17.9515	17.977501	18.058201	18.1768	19.121	19.204399	19.1682	19.2838	19.4284	19.4133	19.599001	19.534901	19.445101	19.592899	19.717501	19.795401
XI	393721	394554	YKL023W	0	+	14.0445	14.0124	14.029	14.0652	14.0951	14.0773	13.7784	13.749	13.7025	13.6475	13.5676	13.551	13.551	13.4387	13.4093	13.4259	13.3666	13.3548	13.3136	13.3136	13.2842	12.2729	11.8907	11.6586	11.5998	11.4179	11.2016	10.6692	10.2677	9.9214	9.864	9.8331	9.7984	9.5024	8.3821	7.9836	7.9964	7.9851	7.6796	7.5562	7.467	7.0969	7.0376	7.0077
VII	452404	454560	YGL022W	0	+	24.559299	24.592501	24.6043	24.6043	24.6043	24.633699	24.663099	24.682699	24.7157	24.7157	24.7323	24.714199	24.7127	24.7293	24.7293	24.645201	24.679899	24.6633	24.6633	24.746	24.716101	24.7342	24.758699	24.843201	24.829901	24.723499	24.740101	24.804701	24.804701	24.804701	24.804199	24.804199	24.749599	24.721201	24.7803	24.7969	24.8004	24.657101	24.643801	24.6737	24.7069	24.662399	24.631001	24.6476
IX	378486	379781	YIR012W	0	+	0.09165	0.38745	0.76335	0.85315	0.921	0.921	0.8282	0.900301	0.9048	1.0509	0.61425	0.5999	0.583301	0.6265	0.6398	0.6014	0.583301	0.553901	0.5465	0.5269	0.4975	0.4575	0.4121	0.378901	0.378901	0.378901	0.5392	0.4388	0.5371	0.5607	0.5554	0.5848	0.5848	0.5848	0.5554	0.5255	0.5868	0.604899	0.634299	0.615499	0.6273	0.6354	0.5464	0.5091
XII	893628	896270	YLR386W	0	+	16.973499	17.0145	16.8589	16.7029	16.6735	16.6441	16.584801	16.5441	16.347401	16.2703	16.210501	16.158001	16.0693	16.017	15.9278	15.2818	15.0286	14.585	14.2121	14.5246	14.4571	14.4571	14.3182	13.9464	13.5879	13.4427	13.09	12.972	12.9429	12.7201	12.6511	12.6147	11.5291	11.1838	10.6062	10.1162	10.1188	9.8581	8.7566	8.8145	6.6451	6.3946	6.4229	6.4422
XII	609783	611753	YLR234W	0	+	3.0105	3.5166	3.5038	3.5973	3.8697	3.8742	4.01	4.1248	4.1775	4.2056	4.2889	4.4123	4.4342	4.6258	4.7842	4.8141	4.8734	4.9449	4.9022	4.9032	5.023	5.045	5.1048	5.1935	5.1693	5.1859	5.1975	5.1847	5.2835	5.312	5.3076	5.3577	5.3924	5.5429	5.6321	5.6321	5.5723	5.6354	5.6354	5.6467	5.5934	5.6383	5.6383	5.6383
XV	212244	213734	YOL061W	0	+	5.6656	6.6713	6.8208	6.8039	7.1656	7.154	7.4009	7.549	7.5789	7.5751	7.6371	7.6547	7.666	7.7253	7.7846	7.8012	7.7831	7.8125	7.8291	7.7992	7.7997	7.8339	7.8638	7.8732	7.8438	7.9221	7.7221	7.752	7.6368	7.6501	7.6335	7.6463	7.6463	7.6463	7.6463	7.5802	7.5503	7.5204	7.5113	7.5294	7.453	7.5375	7.5327	7.5327
X	257423	260947	YJL092W	0	+	15.1074	15.1368	15.2564	15.7677	18.990299	20.4963	21.098801	26.2932	47.219101	47.634701	48.237701	49.341	50.0606	51.599602	60.459	61.8736	62.0354	63.223099	63.401501	63.520599	63.579899	63.609798	63.669102	65.081902	65.2882	65.2882	66.442001	66.679703	66.941002	67.162102	67.306297	68.290497	68.290497	68.319901	68.545799	69.092499	70.798302	71.341003	71.621399	71.692497	71.733704	72.030197	72.030197	72.060097
XV	918606	921062	YOR322C	0	-	13.1645	13.118	13.1655	13.2381	13.1954	13.212	13.2932	13.2799	13.2799	13.351	13.3457	13.3228	13.3228	13.3047	13.3507	13.3394	13.4058	13.4058	13.5031	13.4737	13.4609	13.4609	13.5228	13.4796	13.5158	13.5158	13.5889	13.5889	13.6055	13.6055	13.6055	13.6055	13.6055	13.6055	13.6055	13.6236	13.6439	13.6572	13.6278	13.5979	13.5499	13.5589	13.5295	13.528
I	87286	87752	YAL030W	0	+	1.6239	1.6485	1.5631	1.5749	1.6197	1.6605	2.0548	2.1625	2.2007	2.2615	3.5912	3.5716	3.5535	3.6465	3.6332	3.6033	3.6364	3.7977	3.9419	3.9501	3.9335	4.1408	4.1921	4.3614	4.5576	4.6164	4.6164	4.6034	4.6328	4.7989	4.8037	4.8037	4.8155	4.7642	4.8842	4.8842	4.8311	4.8077	4.7243	4.7542	4.7361	4.7361	4.7361	4.7484
VII	450197	452104	YGL023C	0	-	21.4069	21.597099	21.693199	21.805799	21.801001	21.7766	21.836399	21.836399	22.159	22.684099	22.74	23.5774	23.697599	23.7654	23.801201	23.8311	23.801701	23.819799	23.882401	23.900499	23.986401	24.161699	24.161699	24.3557	24.4212	24.370399	24.337999	24.363701	24.3866	24.375299	24.411501	24.4083	24.4792	24.5438	24.588699	24.554001	24.554001	24.524099	24.524099	24.4942	24.511299	24.511299	24.6	24.6
XVI	67725	68882	YPL255W	0	+	-0.1545	-0.1251	-0.1251	-0.0957	-0.0924	-0.1351	-0.1773	-0.1873	-0.1632	-0.1632	-0.1798	-0.2097	-0.2097	-0.1863	-0.1863	-0.1863	-0.1863	-0.1451	-0.1451	-0.1451	-0.1868	-0.2134	-0.2614	-0.2481	-0.2481	-0.2481	-0.2433	-0.2267	-0.2166	-0.2729	-0.2003	-0.2003	-0.2003	-0.2184	-0.2664	-0.2727	-0.3021	-0.2722	-0.3114	-0.2571	-0.2571	-0.2923	-0.3303	-0.268
XII	127523	128992	YLL011W	0	+	7.62225	7.7019	8.0119	8.489	8.5557	8.9527	9.1289	9.1701	9.2892	9.3244	9.2545	9.2889	9.3175	9.3341	9.4035	9.4932	9.4899	9.6216	9.6167	9.6579	9.6697	9.681	9.6297	9.6794	9.6922	9.6055	9.6462	9.6462	9.6643	9.6894	9.6343	9.6177	9.6358	9.6941	9.6941	9.7052	9.7218	9.6856	9.8696	9.8402	9.7874	9.8816	9.8816	9.8688
IV	865012	867522	YDR207C	0	-	1.5808	1.5147	0.9313	0.819	0.8846	0.8253	0.8253	0.8253	0.4962	0.5626	0.5327	0.5028	0.4847	0.5473	0.5174	0.435	0.4109	0.4109	0.381	0.124	0.1331	0.1331	0.1331	0.1213	-0.049	-0.097	-0.0789	-0.1083	-0.2274	-0.2206	-0.1859	-0.156	-0.1859	-0.204	-0.2505	-0.2505	-0.3402	-0.2814	-0.2814	-0.306	-0.306	-0.306	-0.306	-0.3027
XIII	174220	178305	YML049C	0	-	1.8716	1.7322	1.7115	1.5327	1.5033	1.4369	1.4444	1.3659	1.3179	1.3473	1.3111	1.3111	1.3405	1.281	1.2757	1.2757	1.2911	1.2612	1.2793	1.2793	1.2612	1.3034	1.2868	1.3034	1.3215	1.2818	1.3122	1.3421	1.316	1.2994	1.2466	1.2466	1.2466	1.2466	1.2172	1.2295	1.2556	1.1191	1.149	1.1324	1.1324	1.1324	1.0992	1.112
X	92053	94530	YJL176C	0	-	77.797401	77.7808	77.7509	77.7509	77.732803	77.787102	77.787102	77.787102	77.753899	77.736801	77.7827	77.794502	77.777901	77.7854	77.814796	77.793404	77.793404	77.863503	77.873802	77.807602	77.807602	77.845497	77.837196	77.837196	77.837196	77.819099	77.801003	77.771599	77.7145	77.685097	77.672302	77.672302	77.655701	77.672302	77.672302	77.699501	77.686203	77.715599	77.583397	77.553497	77.524101	77.393204	77.409798	77.409798
III	252845	254173	YCR079W	0	+	-0.993601	-0.8989	-0.8358	-0.867201	-0.7139	-0.3722	-0.241699	-0.0758	-0.026	0.1523	0.4383	0.4549	0.7302	5.8115	5.7887	5.96815	6.4202	6.7343	7.5421	7.6426	7.6426	7.96295	8.6665	8.871	9.0923	10.2574	10.4315	10.53	10.8473	12.0132	12.3535	12.9454	13.0276	13.0276	13.619	13.5577	13.6464	13.6992	13.7942	13.8952	14.163	14.1218	14.0924	14.1527
V	366802	367428	YER104W	0	+	0.46325	0.4418	0.5127	0.5539	0.7892	0.7598	0.8182	0.9121	0.9059	0.8362	0.8528	1.2873	1.0241	0.9664	0.8541	0.8061	0.7895	0.8992	0.8693	0.8741	0.8922	0.9376	1.2242	1.2366	1.2964	1.7232	1.736	1.7046	1.6865	1.712	1.8391	1.9027	1.9059	2.0729	2.5508	2.6058	2.5598	2.5751	2.605	2.6467	2.5992	2.8095	2.8377	2.8015
XV	193832	194800	YOL073C	0	-	1.7678	1.7384	1.8078	1.7746	1.758	1.7414	1.7025	1.7324	1.749	1.7093	1.744	1.7943	1.8124	1.8124	1.3911	1.3094	1.3094	1.326	1.3373	1.3187	1.37	1.3401	1.322	1.2034	1.1569	1.1569	1.0974	1.0743	1.1223	1.1585	1.1452	1.1618	1.1965	1.1194	1.0413	0.9388	0.9036	0.87	0.8927	0.9722	0.7333	1.0098	1.4132	1.3228
XIII	640915	645258	YMR190C	0	-	12.7668	12.9197	13.0395	13.4836	14.7904	15.8738	16.794201	17.692101	17.913799	21.863899	21.901899	22.672001	24.048901	24.7069	28.8531	28.9958	30.204599	32.7351	32.877499	36.0331	36.9594	37.898602	38.684601	39.4725	42.872898	45.258598	55.018101	55.7995	57.7896	58.615002	58.875301	59.194401	59.452301	59.920399	60.504501	60.963902	61.685699	62.624401	62.698399	62.815601	63	64.151604	64.216202	64.246101
XIV	45308	48022	YNL313C	0	-	20.025999	20.1402	21.092699	21.297199	21.372601	21.677799	21.729601	21.729601	21.771299	21.7656	21.795	22.895201	22.9991	23.1654	23.117901	23.117901	23.1483	23.1483	23.1777	23.189501	23.2204	23.284	23.284	23.254101	23.254101	23.254101	23.33	23.33	23.3433	23.3433	23.3433	23.337	23.4732	23.565701	23.565701	23.5956	23.6544	23.6971	23.6971	23.6971	23.685801	23.7024	23.7318	23.7484
XII	332590	336033	YLR096W	0	+	89.862701	90.673698	90.762497	90.865402	90.894798	90.894798	90.973602	91.917702	92.038597	92.351997	92.4916	92.6996	92.696404	92.7864	92.887299	92.946297	92.976303	93.035301	93.005302	93.118599	93.148598	93.1548	93.1838	93.198196	93.240601	93.275299	93.275299	93.275299	93.334297	93.377701	93.377701	93.365799	93.3358	93.328102	93.328102	93.344704	93.344704	93.314697	93.284698	93.271301	93.271301	93.247002	93.127998	93.1446
XVI	244319	246220	YPL161C	0	-	1.3105	1.413	1.461	1.5203	1.5037	1.5004	1.5004	1.5602	1.9077	1.9077	1.9077	1.9527	1.9527	1.9346	1.9508	1.8685	1.6535	1.7384	1.7331	1.7331	1.7597	1.7416	1.7202	1.7458	1.7757	1.7757	1.7882	1.605	1.6681	1.6319	1.5791	1.5904	1.5738	1.5557	1.5029	1.5195	1.5195	1.5195	1.5489	1.5323	1.4961	1.4966	1.5265	1.5265
XV	44938	45633	YOL149W	0	+	1.0924	0.9329	0.9523	1.5269	2.923	2.9474	2.9225	3.745	3.7915	3.7717	3.7684	3.7684	5.8059	5.6424	6.2775	6.4254	6.47645	7.0011	8.5585	8.7404	10.3007	10.5054	10.5546	10.6455	10.8123	11.0551	11.1298	11.7833	11.873	12.1979	12.2871	12.8008	12.7827	12.7812	12.794	13.2563	13.2937	13.654	13.9783	13.9318	13.8881	13.8406	13.9245	14.0967
IX	375431	377161	YIR010W	0	+	4.5504	4.5205	4.5066	4.4767	4.4601	4.4895	4.5013	4.4162	4.4758	4.5185	4.4536	4.4551	4.4631	4.4337	4.3508	4.3679	4.3498	4.3797	4.3797	4.4906	4.4906	4.474	4.5099	4.5265	4.5132	4.518	4.4708	4.6413	4.633	4.6536	4.6787	4.745	4.7578	4.7515	4.6741	4.6512	4.6811	4.6811	4.7173	4.7173	4.7173	4.7173	4.7173	4.7055
XIII	366981	367934	YMR048W	0	+	6.3711	6.408	7.5911	7.6803	7.5996	7.8766	7.795	7.8548	9.1348	9.1504	9.2524	9.6176	9.6769	9.9105	9.9268	9.9451	10.03	10.1333	10.1814	10.1082	10.2694	10.2769	10.3677	10.3858	10.4466	10.516	10.5527	10.5152	10.8843	11.0735	11.0863	11.176	11.3577	11.4464	11.4464	11.4683	11.5148	11.6792	11.6365	11.6066	11.6136	11.6741	11.6394	11.6228
XIV	323832	325052	YNL165W	0	+	9.5669	9.5209	9.6689	9.7251	9.7475	9.7042	9.7587	9.8067	9.827	9.9097	9.8702	9.9858	10.0275	10.0687	10.1295	10.1461	10.1926	10.1511	10.1123	10.0824	10.099	10.1337	10.1219	10.1313	10.1313	10.1132	10.1037	10.0642	10.0936	10.123	10.123	10.123	10.0868	10.0702	10.0868	10.0815	10.1839	10.1839	10.1839	10.2083	10.2088	10.2088	10.2088	10.2382
XII	302243	306499	YLR086W	0	+	12.057	12.1445	12.1792	12.1375	12.1792	12.2931	12.3999	12.5242	12.5536	12.6112	12.5504	12.53	12.5992	12.6553	12.6372	12.6078	12.6372	12.6372	12.6372	12.65	12.65	12.7018	12.7838	12.7614	12.7252	12.7252	12.7252	12.738	12.738	12.7214	12.7199	12.7616	12.7616	12.7435	12.7254	12.7435	12.7435	12.758	12.758	12.7399	12.7366	12.7665	12.7665	12.8193
IX	415030	415617	YIR032C	0	-	128.865005	129.380005	129.791	129.791	129.949005	130.031006	130.175003	130.210007	130.207993	130.240997	130.227005	130.302994	130.248993	130.473999	130.503006	130.526993	130.509003	130.550003	130.621994	130.561996	130.641006	130.660004	130.660004	130.630997	130.737	130.768005	130.740997	130.768005	130.768005	130.613998	130.664001	130.664001	130.580994	130.610992	130.630997	130.630997	130.630997	130.751999	130.639999	130.647995	130.617996	130.582993	130.593994	130.610001
IV	51115	52173	YDL226C	0	-	4.1189	4.008	3.9605	3.9605	3.9899	4.0279	4.0457	4.2137	4.2089	4.1501	4.2078	4.2558	4.2151	4.197	4.1372	4.1191	4.0726	4.1266	4.2163	4.2442	4.257	4.2869	4.2869	4.2746	4.2233	4.2062	4.1881	4.1881	4.1715	4.1715	4.1715	4.1715	4.1881	4.1881	4.1881	4.2062	4.1421	4.2371	4.2371	4.2371	4.2537	4.2537	4.2537	4.2718
IV	98475	99224	YDL202W	0	+	20.0331	19.715099	19.562401	19.3619	19.1765	19.110201	19.0793	19.066	19.155701	18.9489	18.524099	18.562599	18.4146	18.290001	17.4032	16.598499	16.404301	14.8106	14.0728	13.732	12.7976	12.5785	11.2095	11.4947	9.5771	9.5663	8.3056	7.9087	7.8318	6.45345	6.2414	6.1223	6.0032	5.6982	4.1125	4.9702	12.7069	12.6642	13.1348	23.7307	24.753901	25.697399	25.8731	26.3162
XVI	818323	819075	YPR143W	0	+	14.5358	14.7804	14.7035	14.744	14.7146	14.5853	14.5991	14.6285	14.6418	14.6797	14.665	14.6893	14.6642	14.6936	14.7363	14.9265	14.9609	14.9609	14.9609	14.9903	15.1426	15.1313	15.1494	15.1494	15.1873	15.2466	15.3026	15.2845	15.2845	15.2679	15.2181	15.2299	15.2118	15.1937	15.1937	15.2118	15.1819	15.2412	15.2246	15.2412	15.2118	15.2118	15.2118	15.1786
X	449202	450665	YJR006W	0	+	2.7302	2.7198	2.5676	2.559	2.5803	2.3319	2.307	2.26	2.2229	2.2481	2.1883	2.2382	2.2495	2.2498	2.2581	2.3758	2.3464	2.3645	2.4185	2.3875	2.4041	2.3742	2.338	2.3664	2.4751	2.4163	2.488	2.4762	2.4762	2.4581	2.3908	2.3519	2.3851	2.4017	2.4	2.4	2.3887	2.3887	2.4234	2.394	2.4272	2.4272	2.4868	2.5034
II	75259	79767	YBL079W	0	+	38.615002	38.585098	38.0518	38.0518	37.8587	34.328899	33.7696	33.7696	33.7696	33.397499	33.130402	32.981899	32.214802	31.9653	31.3452	30.1763	29.9743	28.174299	27.1604	27.131001	23.818501	23.6859	23.4478	22.6826	15.5174	9.5745	8.4323	7.98795	7.8539	7.8245	7.7647	5.9649	5.8325	5.7727	3.4719	3.341	3.1038	3.1204	3.1204	3.1204	2.8292	2.8292	2.8292	2.282
VII	82878	84257	YGL219C	0	-	6.6023	6.5852	7.0817	7.9471	8.1205	9.1383	9.174	9.2333	9.3537	9.6734	10.0346	10.0645	10.4449	10.5552	12.2012	12.5545	13.8039	14.2223	19.186899	19.4988	19.8853	23.3909	24.9687	49.376598	51.407501	52.842701	54.473202	55.417599	55.7136	56.667599	59.217201	60.823299	61.7169	70.4366	73.884003	75.573196	77.352097	77.731003	81.397903	81.723701	82.093803	83.925598	85.9245	86.073502
IX	144327	148709	YIL115C	0	-	20.5508	22.0303	22.353901	22.5175	22.795401	23.5893	24.5021	24.5021	24.4877	24.6821	24.7591	25.5242	26.2104	26.3109	26.429501	26.4536	26.4536	26.7649	26.783001	26.860901	26.860901	27.1458	27.414	27.443899	27.503201	27.503201	27.514999	27.4524	27.457701	27.457701	27.457701	27.4876	27.5042	27.537399	27.537399	27.466801	27.4834	27.4834	27.4834	27.501499	27.501499	27.5196	27.5196	27.5196
II	582408	583355	YBR175W	0	+	-0.9194	-0.9327	-0.8681	-0.6634	-0.6339	-0.7199	-0.6503	-0.6385	-0.7378	-0.5797	-0.5983	-0.646	-0.5867	-0.55	-0.55	-0.2872	-0.1735	-0.0718	-0.0568	-0.0797	-0.181	-0.0859	-0.0512	-0.0693	-0.0165	0.1458	0.1772	0.2066	0.1649	0.2071	0.2732	0.4556	0.6813	0.7868	0.8147	0.8697	0.8795	0.9803	1.248	1.3427	1.3977	1.3811	1.5029	1.5938
III	96281	101191	YCL014W	0	+	81.874001	81.684799	81.714203	81.672997	81.140297	80.831497	80.831001	80.830498	80.668701	80.347198	79.638397	75.833	73.595398	73.112999	70.558296	70.188698	69.116302	66.9916	65.548401	63.6036	62.585701	62.3452	60.258701	59.714199	59.155399	57.798599	54.404499	48.974899	47.2612	46.9137	36.284801	35.010899	29.5923	25.105801	24.913401	16.0203	14.0164	13.8247	14.3146	14.7709	14.7513	14.8224	13.6367	12.904
IV	251566	253746	YDL116W	0	+	4.2801	4.2977	4.3457	4.3751	4.3507	4.3934	4.4758	4.4144	4.3601	4.3435	4.3681	4.3799	4.4093	4.4407	4.4754	4.4595	4.4135	4.4135	4.415	4.4087	4.4087	4.3906	4.4072	4.4072	4.4253	4.4253	4.3921	4.3906	4.4087	4.3627	4.3989	4.3695	4.3363	4.4816	4.5163	4.5163	4.5163	4.5462	4.5613	4.5613	4.5741	4.5741	4.556	4.556
XI	497578	499833	YKR029C	0	-	85.808296	86.019402	88.205704	88.725601	89.097504	91.2379	91.326202	91.457802	91.677696	91.797096	91.855904	91.944801	92.088303	92.454597	93.053398	93.113403	93.300697	93.375198	93.408401	93.378403	93.346901	93.490196	93.490196	93.520203	94.044296	94.043297	94.0765	94.222504	94.239098	94.255699	94.306999	94.267998	94.234802	94.334702	94.441803	94.470802	94.423698	94.566002	94.566002	94.566002	94.536003	94.505997	94.594704	94.611298
V	521029	522669	YER168C	0	-	16.9554	16.9554	16.9554	16.9554	16.938801	16.922199	16.922199	16.8624	16.8624	16.8624	16.803101	16.773199	16.773199	16.773199	16.6973	16.6845	16.643299	16.626699	16.530001	16.3853	16.4034	16.424801	16.365	16.315201	16.3451	16.327	16.327	16.327	16.308901	16.2724	16.1234	16.0807	16.0219	15.8289	15.8289	15.7098	15.6794	15.6794	15.6794	15.5608	15.5608	15.5608	15.548	15.548
VIII	448335	450806	YHR172W	0	+	8.2814	8.2396	8.2396	8.2396	8.2396	8.223	8.2529	8.0329	8.1515	8.1515	8.2877	8.2877	8.2583	8.2236	8.1889	8.2055	8.1927	8.1927	8.1399	8.212	8.212	8.2482	8.2452	8.2286	8.2286	8.2286	8.2286	8.1924	8.225	8.225	8.2069	8.1775	8.0874	8.1028	8.0682	8.0436	7.9549	7.6311	7.3997	7.3586	7.3752	7.3752	7.2476	7.2431
I	132199	134076	YAL011W	0	+	-3.4553	-3.4912	-3.40375	-3.3771	-3.447	-3.5261	-3.5653	-3.6113	-3.5653	-3.5653	-3.16685	-3.0697	-3.0863	-3.0542	-3.0014	-2.9652	-2.8063	-2.8309	-2.9107	-2.9325	-2.7828	-2.9929	-3.0424	-3.1427	-3.3011	-3.2737	-3.1872	-3.1057	-3.0891	-3.1057	-2.8486	-2.7151	-2.8112	-2.8411	-2.8411	-2.7582	-2.6183	-2.6465	-2.6969	-3.1201	-3.0721	-3.091	-3.0963	-3.1363
I	158966	159793	YAR008W	0	+	13.4114	13.3933	13.3933	13.4114	13.4114	13.4461	13.4461	13.4461	13.5454	13.5801	13.5801	13.5635	13.5635	13.5635	13.565	13.565	13.565	13.565	13.565	13.5469	13.5517	13.5816	13.5816	13.5811	13.6105	13.6105	13.6399	13.6565	13.6565	13.704	13.7098	13.6804	13.6671	13.4947	13.4472	13.4472	13.3708	13.3457	13.4098	13.351	13.2827	13.2096	13.1802	13.1684
VII	375087	375671	YGL068W	0	+	5.0284	5.1642	5.2167	5.2579	5.1457	5.2726	5.2359	5.2555	5.2408	5.1688	5.2694	5.2699	5.2528	5.2528	5.265	5.1333	5.1556	5.2237	5.2848	5.3509	5.3509	5.3936	5.3386	5.3798	5.5841	5.6049	5.6167	5.493	5.5518	5.499	5.499	5.499	5.413	5.3702	5.3536	5.3536	5.3121	5.2741	5.256	5.0908	5.0315	4.8897	4.8897	4.8598
II	578364	578984	YBR171W	0	+	10.0899	10.6858	10.7453	10.8928	10.9362	10.9577	10.9758	10.9373	11.0491	11.0395	11.093	11.2216	11.2761	11.2527	11.2527	11.2527	11.2527	11.2852	11.2907	11.176	11.1594	11.1413	11.3219	11.3513	11.3626	11.3585	11.3585	11.3585	11.3964	11.3783	11.4243	11.4381	11.4278	11.4577	11.4909	11.5203	11.3943	11.3644	11.3164	11.3443	11.4179	11.4644	11.4844	11.4232
IV	1293369	1294394	YDR411C	0	-	9.2212	9.233	9.2448	9.2448	9.2448	9.2762	9.2943	9.289	9.2596	9.223	9.281	9.1807	9.1988	9.1807	9.2234	9.194	9.1837	9.1689	9.1523	9.1342	9.0995	9.0279	9.0807	9.0641	9.0641	9.0641	9.0641	9.0785	9.0657	9.0657	9.0066	9.0561	9.0395	9.0822	9.0822	9.0523	9.1036	9.0855	9.0893	9.1074	9.1074	9.1255	9.1255	9.1421
III	211929	213761	YCR048W	0	+	7.9986	8.028	8.028	8.028	8.028	8.06	8.0728	8.1075	8.1075	8.0713	8.1093	8.1093	8.1093	8.1493	8.1659	8.1478	8.1013	8.0847	8.1013	8.0169	8.0169	7.9865	7.9605	8.0015	7.9495	7.9762	7.7496	7.6813	7.5323	7.5072	7.6115	7.5982	7.5816	7.6605	7.6764	7.6764	7.7944	7.8494	7.8453	7.7545	7.7654	7.8087	7.6954	7.5778
VIII	488657	490396	YHR194W	0	+	33.018902	33.3139	33.793201	34.705399	34.718201	34.718201	34.8619	35.181999	35.626499	35.9818	36.658199	36.687599	36.836601	36.82	36.907902	36.861401	36.858101	37.0154	37.168098	37.259899	37.468201	37.509399	37.509399	37.578602	37.573799	37.662498	37.662498	37.615501	37.562698	37.592098	37.592098	37.622002	37.567501	37.6007	37.6045	37.587898	37.557301	37.578701	37.578701	37.6134	37.588501	37.6063	37.569801	37.569801
V	402871	404352	YER122C	0	-	2.9403	2.9104	2.9217	2.9217	2.9217	2.9051	2.8885	2.9003	2.9003	2.9003	2.9003	2.9184	2.9184	2.8885	2.8538	2.8595	2.8595	2.8301	2.8899	2.8899	2.9193	2.9027	2.8861	2.9336	2.9336	2.8808	2.8808	2.8808	2.8627	2.8627	2.8627	2.8328	2.8949	2.8949	2.8783	2.8783	2.9115	2.91	2.9266	2.9523	2.9704	2.9704	2.9783	2.9685
VII	321782	323230	YGL097W	0	+	13.6132	13.6245	13.6245	13.5946	13.616	13.6326	13.6326	13.662	13.662	13.6326	13.6208	13.561	13.5791	13.5512	13.6291	13.5997	13.5997	13.6552	13.7172	13.6991	13.6762	13.6943	13.6943	13.6943	13.6943	13.6943	13.6943	13.7242	13.7242	13.7707	13.7408	13.7408	13.7285	13.7285	13.6986	13.6986	13.8456	13.8456	13.8275	13.9328	13.8848	13.9094	13.8795	13.8202
IX	55198	56379	YIL153W	0	+	2.6987	2.7397	2.7696	2.7766	2.8176	2.7824	2.8194	2.8722	2.8888	2.7856	2.8456	2.7024	2.8002	2.6857	2.6498	2.5873	2.21735	2.1132	2.0379	2.0133	2.03125	2.4651	2.5421	2.4984	2.43	2.4723	2.665	2.55005	2.55415	3.18975	3.0238	3.1288	3.107	3.4316	3.7578	3.9731	4.3712	4.5272	4.605	5.3158	5.7851	5.9991	6.2522	6.372
XVI	608826	610031	YPR023C	0	-	4.4542	4.6444	4.5456	4.6215	4.6357	4.6241	4.6834	4.5834	4.5706	4.6226	4.6691	4.6691	4.6397	4.6382	4.6623	4.6623	4.7083	4.6902	4.6902	4.7249	4.7425	4.7606	4.7772	4.7772	4.7757	4.7425	4.7312	4.7493	4.792	4.7973	4.8571	4.8569	4.8569	4.8569	4.9761	4.9467	4.9467	4.8992	4.8366	4.8187	4.8069	4.7481	4.7087	4.6702
I	83335	84474	YAL032C	0	-	-2.90365	-2.799	-2.752	-2.8397	-2.8107	-2.7509	-2.7841	-2.726	-2.626	-2.5493	-2.6086	-2.6023	-2.6026	-2.5806	-2.6527	-2.686	-1.5988	-1.4845	-1.4815	-1.4202	-1.3674	-1.3787	-0.9611	-0.8443	-0.8413	-0.8546	-0.9275	-0.8634	-0.8537	-0.7895	-0.7729	-0.7402	-0.5917	-0.653	-0.5424	-0.4251	-0.1098	-0.022	-0.0401	0.0112	0.0127	0.0112	0.2383	0.0807
XVI	266180	267535	YPL151C	0	-	5.6339	5.604	5.6628	6.4243	6.4537	6.4371	6.715	6.715	6.8341	6.8806	6.8806	6.8213	6.8379	7.0944	7.4549	8.3512	8.6439	8.9152	9.0333	9.0514	9.0813	9.2925	9.331	10.2626	10.2626	10.3053	10.4671	10.5231	10.6412	10.7309	10.7502	10.7801	10.7801	10.7801	10.8261	11.0106	10.9445	11.2287	11.2287	11.2287	11.2586	11.242	11.3184	11.289
XV	781994	783298	YOR237W	0	+	21.769199	21.8354	21.810801	21.810801	21.708099	21.627899	21.7176	21.671101	21.683901	21.6726	21.689199	21.557301	21.527201	21.428801	21.4753	21.4753	21.4753	21.404699	21.3389	21.249701	21.219801	21.279699	21.114401	21.1031	20.984501	20.984501	20.7169	20.627199	20.484501	20.187	20.1576	19.384899	18.9561	18.7516	18.721701	18.691799	18.6026	18.543301	18.543301	18.2423	17.964899	17.9056	17.851101	17.851101
II	505668	512774	YBR136W	0	+	1.0385	1.0185	1.0793	1.1029	1.2001	1.2119	1.2119	1.2707	1.2541	1.2541	1.1794	1.1794	1.1794	1.1266	1.0608	1.1282	1.1144	1.0679	1.0435	1.1498	1.1239	1.0998	1.1126	1.1063	1.1362	1.2103	1.151	1.1088	1.1453	1.1651	1.3291	1.2712	1.2028	1.5599	1.6808	1.5469	1.5449	1.8612	2.0648	2.1327	1.9413	2.1068	2.2159	2.2978
VII	805269	806021	YGR158C	0	-	1.0265	1.0265	1.0265	1.0265	1.0265	1.0808	1.0808	1.1102	1.0803	1.0675	1.1263	1.1354	1.1354	1.1535	1.1535	1.1882	1.2244	1.2348	1.2748	1.2748	1.2876	1.2816	1.2816	1.2816	1.2816	1.3083	1.3531	1.3878	1.3579	1.3484	1.3371	1.3552	1.3967	1.3673	1.356	1.4473	1.4544	1.4725	1.4788	1.4841	1.5135	1.5013	1.5205	1.5024
X	603220	604203	YJR093C	0	-	5.9308	5.8809	5.9103	5.9397	5.9957	6.1349	6.1467	6.1884	6.1997	6.2291	6.2062	6.1896	6.1896	6.1704	6.2169	6.2468	6.2473	6.2767	6.3194	6.2601	6.2601	6.2601	6.2222	6.2041	6.2335	6.2629	6.3853	6.3853	6.3672	6.3554	6.3441	6.3441	6.3622	6.3622	6.3423	6.3219	6.3518	6.3337	6.3304	6.3304	6.3304	6.3304	6.3186	6.3186
VI	119429	123106	YFL008W	0	+	5.6202	5.5124	5.5124	5.4681	5.584	5.5717	5.5883	5.5584	5.529	5.4873	5.4873	5.4873	5.4687	5.527	5.3561	4.8114	4.7687	4.7986	4.6202	4.5141	4.3333	4.3499	4.3798	4.3921	4.3499	4.4092	4.2906	4.2318	4.2419	4.0854	4.0873	4.1006	4.0712	4.131	4.1609	4.039	4.039	4.0091	3.9654	3.9174	3.8875	3.8576	3.7988	3.795
X	315759	316475	YJL063C	0	-	5.067	5.0747	5.0337	4.9341	4.9904	5.0198	5.161	5.1311	5.2096	5.65405	5.69595	5.64315	5.751	5.7809	5.9573	5.9867	6.0156	5.9989	5.928	5.928	6.0431	6.0192	6.0139	6.0267	6.0021	5.9855	6.0154	6.0133	6.0133	5.8707	5.8873	5.9008	5.9357	5.9475	5.9937	5.959	6.0678	6.0972	6.0293	5.9931	5.9632	5.9632	5.9451	5.9285
V	215063	217693	YER032W	0	+	7.7858	7.7692	7.7692	7.7232	7.7232	7.7232	7.6553	7.6553	7.6553	7.6553	7.6553	7.6734	7.6734	7.6734	7.6616	7.6616	7.6616	7.6322	7.6156	7.6156	7.6156	7.5435	7.5435	7.5616	7.5616	7.5616	7.5616	7.5631	7.6544	7.6416	7.6122	7.5989	7.4899	7.5065	7.5065	7.3163	7.3344	7.3344	7.3643	7.3359	7.3721	7.0937	7.0349	7.0088
IV	1224757	1225026	YDR374W-A	0	+	2.0996	2.0309	1.9861	2.2011	2.2026	2.3169	2.3169	2.3667	2.3732	3.0297	3.0916	3.1348	3.4572	3.4813	3.4352	3.4651	3.5063	3.4035	3.1616	3.1437	3.2992	3.3772	3.3618	3.5368	3.5104	3.6023	3.6734	3.6862	3.6995	3.7877	3.9158	3.9057	3.9999	4.0156	4.0322	4.0435	4.0083	4.0083	4.0201	4.0827	4.0827	4.1621	4.354	4.3605
XII	346585	346980	YLR104W	0	+	2.3579	2.3697	2.3104	2.2207	2.2207	1.9722	1.7863	1.5881	1.4989	1.4989	1.469	1.469	1.3871	1.3763	1.3265	1.6058	1.6367	1.5774	1.8206	1.7774	1.7774	1.7181	1.6887	1.6593	1.6294	1.6475	1.6475	1.6475	1.6128	1.8329	2.0055	2.0467	2.0467	2.1236	2.1188	2.1668	2.2266	2.2565	2.3158	2.3163	2.3168	2.4168	2.7635	2.7635
XII	278862	280943	YLR072W	0	+	7.3728	7.5847	9.048	10.249	10.6512	13.3619	13.9781	14.5471	14.84	15.2504	15.4798	15.4827	15.6022	15.7169	15.7297	15.8334	16.153299	16.2131	16.241199	16.3251	16.3836	16.4366	16.4366	16.4645	16.5404	16.6577	16.674299	16.674299	16.710501	16.6276	16.6404	16.6409	16.629601	16.629601	16.592699	16.640699	16.6525	16.687201	16.687201	16.756001	16.794001	16.8239	16.841999	16.8619
III	240805	242352	YCR072C	0	-	9.0355	8.9288	9.3791	9.3622	9.4167	9.3485	9.4256	9.4328	9.5129	9.5209	9.692	9.6701	9.6856	9.5249	9.5377	9.6392	9.565	9.565	9.5288	9.5886	9.5886	9.6361	9.6004	9.5343	9.5343	9.5343	9.5509	9.5509	9.5665	9.6012	9.6012	9.5831	9.4871	9.4871	9.469	9.5155	9.5037	9.4449	9.4316	9.517	9.517	9.517	9.5285	9.4772
XII	40666	41205	YLL049W	0	+	0.0542	0.1396	-0.0127	0.0168	-0.0345	-0.0461	0.017	0.0916	0.196	0.1907	0.1693	0.1745	0.1745	0.1858	0.188	0.2393	0.1933	0.1415	0.1709	0.1596	0.2221	0.2852	0.2789	0.3515	0.2889	0.2889	0.2889	0.2708	0.307	0.307	0.361	0.3253	0.3072	0.2891	0.2891	0.2725	0.2906	0.3396	0.3396	0.3348	0.3529	0.3529	0.4127	0.4587
XI	81035	82639	YKL191W	0	+	41.101398	41.198101	41.246101	41.238098	41.238098	41.399899	41.521301	41.551201	41.551201	41.534599	41.6115	41.6115	41.6115	41.641399	41.660999	41.695702	41.7271	41.7304	41.7005	41.599098	41.587799	41.730701	41.701302	41.700802	41.8606	41.8307	41.8013	41.7817	41.7817	41.7523	41.7784	41.824402	41.777401	41.6819	41.668598	41.610802	41.5382	41.5387	41.279202	40.952801	40.572399	40.489498	40.071999	39.944401
XII	70633	73146	YLL034C	0	-	12.3573	12.3573	12.2681	12.2435	12.2435	12.1955	12.3201	12.5399	12.6612	12.721	12.7147	12.7554	12.8426	12.8901	12.9666	12.9832	12.996	12.958	13.0306	13.0419	12.9939	13.0067	13.1668	13.1796	13.2713	13.287	13.287	13.2789	13.3505	13.3766	13.3766	13.3766	13.3135	13.3665	13.3574	13.344	13.344	13.4347	13.4347	13.4214	13.4214	13.4214	13.4513	13.4513
X	84068	85336	YJL183W	0	+	12.463	12.4054	12.4823	12.5122	12.4561	12.4646	12.4967	12.4967	12.4967	12.4492	12.416	12.4326	12.4326	12.3798	12.4622	12.4622	12.4803	12.4803	12.4803	12.4328	12.4343	12.4522	12.4522	12.3876	12.3577	12.3577	12.3298	12.3298	12.3298	12.2833	12.2187	12.1659	12.1327	12.1033	12.1033	12.0867	12.1166	12.1573	12.1573	12.1985	12.1819	12.1819	12.1339	12.1339
XV	939621	943385	YOR330C	0	-	3.22	3.22	3.3843	3.4009	3.4009	3.2719	3.2734	3.3231	3.3062	3.3076	3.3704	3.3704	3.1984	3.1901	3.2195	3.25215	3.28205	3.329	3.17675	3.1677	3.1976	3.1777	3.0621	3.0686	3.0686	3.0505	3.0686	3.0686	3.0739	3.1463	3.1297	3.1204	3.1038	3.145	3.2063	3.2063	3.1701	3.0874	3.1168	3.1349	3.1648	3.1648	3.2123	3.2176
IV	1120609	1124925	YDR326C	0	-	10.8297	10.996	11.1455	11.3018	11.3024	11.6942	11.7399	11.7529	11.881	12.0132	12.1245	12.125	12.1177	12.2303	12.5064	12.5396	12.5695	12.5807	12.6656	12.7681	12.7975	12.8795	13.0828	13.1612	13.1152	13.4441	13.4441	13.4709	13.6425	13.7601	13.8441	13.9328	13.9328	13.9333	14.0662	14.08	14.0224	14.0224	14.0224	14.0523	14.0523	14.0523	14.0523	14.0704
XVI	154290	156212	YPL210C	0	-	8.3107	8.3107	8.3741	8.3641	8.3872	8.4178	8.4178	8.4359	8.4658	8.4296	8.593	8.6428	8.7631	8.9443	8.933	8.933	9.0736	9.0736	9.1264	9.0772	9.0488	9.0782	9.0616	8.9498	8.9679	8.9973	8.9777	8.983	8.9996	8.975	9.1282	9.2569	9.3499	9.3627	9.3808	9.2356	9.2462	9.2163	9.2661	9.2634	9.3808	9.3989	9.3989	9.2919
XVI	656799	657344	YPR046W	0	+	1.1522	1.2067	1.8071	1.8711	2.1602	2.4466	2.53	2.7174	2.7307	2.7601	2.8488	2.8243	2.8542	2.9072	2.9489	2.9489	2.9783	2.9916	3.0082	3.0119	3.3275	3.3569	3.2955	3.307	3.4437	3.5859	3.5866	3.7769	3.8976	3.8976	4.0034	3.9702	3.9868	4.0822	4.1228	4.1394	4.1522	4.0978	4.1864	4.1929	4.3238	4.3862	4.399	4.399
I	166742	168871	YAR014C	0	-	3.0372	3.0425	2.7336	2.648	2.3121	2.1169	2.0988	2.1762	2.2061	2.2189	2.2189	2.2008	2.1282	2.0923	1.8376	2.0111	1.9865	2.0762	2.1355	2.1654	2.1167	2.074	2.168	2.168	2.168	1.8965	1.8548	1.8548	1.8548	1.8714	1.9121	1.942	1.942	1.9719	2.0217	2.0511	2.0692	2.0858	2.0858	2.1386	2.0675	2.3896	2.3896	2.3964
XVI	153495	154040	YPL211W	0	+	3.9507	3.7722	3.6695	3.6386	3.5248	3.4688	3.4688	3.41	3.3234	3.4616	3.4616	3.445	3.4008	3.3709	3.437	3.4266	3.3743	3.3502	3.4409	3.4575	3.3169	3.5007	3.5076	3.9267	4.0507	4.1089	4.0961	3.8517	3.9445	3.9038	3.8392	3.9583	4.263	5.6793	5.7087	5.6451	6.0293	5.9833	5.9652	5.5453	5.9627	6.8043	7.0176	7.1839
XVI	69485	70951	YPL254W	0	+	1.2169	1.2169	1.1822	1.1988	1.2566	1.2566	1.2732	1.2679	1.2679	1.2679	1.2513	1.2252	1.1611	1.1242	1.1242	1.0895	1.0895	1.0767	1.1061	1.136	1.136	1.1194	1.1669	1.1541	1.1722	1.1594	1.1471	1.1471	1.1177	1.1177	1.1225	1.1406	1.1406	1.1406	1.1738	1.1738	1.1738	1.1738	1.1738	1.1738	1.1738	1.1557	1.1557	1.1557
VII	25718	27484	YGL252C	0	-	7.3619	7.4207	7.3913	7.3913	7.3913	7.4079	7.4079	7.3486	7.378	7.3599	7.4126	7.4126	7.4734	7.4847	7.4666	7.4334	7.4243	7.4077	7.3436	7.3436	7.327	7.2772	7.244	7.244	7.244	7.2008	7.1714	7.1714	7.1714	7.1201	7.1083	7.0837	7.0837	7.0644	7.0137	7.0009	7.0303	7.0602	7.067	7.013	7.0017	6.8527	6.8281	6.8168
VII	718893	719924	YGR113W	0	+	7.15	6.9383	6.8171	6.8103	6.8269	6.8578	6.8231	6.8412	6.9053	6.8368	6.7618	6.7784	6.8244	6.8244	6.8244	6.8116	6.8405	6.8837	6.8309	6.8143	6.8342	6.8855	6.8624	6.8325	6.7513	6.7219	6.6359	6.6178	6.612	6.5987	6.5394	6.556	6.5181	6.4668	6.4834	6.4834	6.414	6.4321	6.4615	6.4648	6.5048	6.5048	6.5094	6.4903
VIII	170799	172970	YHR031C	0	-	5.6614	5.6561	5.638	5.646	5.646	5.646	5.646	5.6184	5.6717	5.6717	5.6634	5.6043	5.5749	5.5995	5.5686	5.5686	5.5173	5.4992	5.4713	5.4879	5.4982	5.4847	5.499	5.5367	5.5367	5.596	5.4774	5.4902	5.5196	5.5784	5.5849	5.6015	5.5668	5.5781	5.523	5.5283	5.5283	5.5672	5.5921	5.5921	5.5921	5.6514	5.6695	5.6215
XIV	535281	537911	YNL049C	0	-	9.6725	9.9559	10.0049	10.115	10.2721	10.191	10.6704	10.741	10.7214	10.7887	10.9618	11.0398	11.0572	11.1083	11.2812	11.3799	11.6079	11.6207	11.6531	11.635	11.635	11.5671	11.5671	11.5671	11.5377	11.5628	11.504	11.4409	11.4623	11.4623	11.5166	11.5417	11.5417	11.5417	11.5304	11.5304	11.4909	11.4806	11.4811	11.4811	11.4811	11.4758	11.4949	11.4768
XIV	680694	685433	YNR031C	0	-	106.852997	106.886002	106.891998	106.987999	107.046997	106.927002	107.014999	107.072998	107.138	107.138	107.119003	107.148003	107.094002	106.880997	106.828003	106.793999	106.793999	106.776001	106.747002	106.457001	106.427002	106.427002	106.457001	106.042	105.834	105.800003	105.433998	104.620003	104.426003	104.426003	104.130997	104.113998	104.043999	103.914001	103.158997	102.646004	101.875999	100.716003	100.656998	99.492996	98.8675	98.779503	98.7929	98.191498
II	690383	691693	YBR236C	0	-	12.8233	12.875	12.8662	13.16	13.2041	13.2279	13.2282	13.2304	13.5549	13.9892	14.1146	14.3193	14.3606	14.3191	14.3357	14.3357	14.3656	14.3897	14.4623	14.5919	14.7371	14.7371	14.765	14.6853	14.7149	14.6974	14.6974	14.6823	14.7368	14.7368	14.7368	14.6825	14.6307	14.6307	14.6319	14.6352	14.6533	14.6533	14.6533	14.7589	14.9245	14.9245	14.9491	14.8729
IX	416124	419465	YIR033W	0	+	154.158997	154.337997	154.699005	154.809998	155.087997	155.373001	156.901001	157	156.987	157.018997	157.016998	157.046997	157.046997	157.046997	157.108994	157.080002	157.065994	157.315994	157.475998	157.921997	158.223999	158.235001	158.324997	158.412003	158.429001	158.429001	158.427994	158.494995	158.513	158.542999	158.513	158.513	158.580002	158.550995	158.619995	158.794006	158.794006	158.794006	158.835007	158.804993	158.822998	158.856995	158.798004	158.709
XIV	90303	91424	YNL288W	0	+	13.889	13.8958	13.8958	13.8659	13.8659	13.8659	13.884	13.884	13.9021	13.9149	13.9149	13.9149	13.9149	13.8913	13.9373	13.8775	13.8187	13.8187	13.8469	13.865	13.8288	13.8288	13.8288	13.8768	13.8587	13.8587	13.918	13.9474	13.9655	13.9693	13.9565	14.0457	13.9131	13.9131	13.943	14.0536	14.0076	13.998	14.1583	14.1882	14.1475	14.1485	14.1902	14.2537
XVI	554605	555729	YPL001W	0	+	11.3422	11.7045	11.816	11.9165	12.1551	12.6103	13.1122	13.428	13.577	13.8207	14.1775	14.2655	14.3979	14.7798	14.721	14.8685	15.1448	15.1448	15.2827	15.389	15.3709	15.4008	15.5433	15.5732	15.6657	15.8635	15.8678	15.8678	15.8678	15.8665	15.8463	15.7802	15.8101	15.7935	15.7935	15.7935	15.7935	15.803	15.803	15.8148	15.8148	15.8741	15.9002	15.8836
XI	633026	635179	YKR098C	0	-	43.2953	43.2869	43.381401	43.322102	43.5256	44.257401	44.279301	44.268002	44.209702	44.226299	44.196899	44.4147	44.449402	44.346901	44.346901	44.4645	44.4645	44.4944	44.612499	44.612499	44.659	44.659	44.659	44.663799	44.7113	44.6819	44.695202	44.741699	44.741699	44.771599	44.806301	44.806301	44.822899	44.822899	44.822899	44.822899	44.793499	44.793499	44.8116	44.708401	44.6371	44.607201	44.607201	44.607201
XIV	708523	711204	YNR047W	0	+	4.16745	3.8873	3.8564	3.8506	3.6448	3.5822	3.5234	3.4943	3.6102	3.7472	3.703	3.5051	2.508	2.4763	2.4356	2.3356	2.3356	2.3597	2.2895	1.8476	1.5612	1.4398	1.3825	1.292	1.4605	1.3645	1.3351	1.2303	1.173	1.0339	1.0392	1.06	0.5891	0.4594	0.4006	0.4365	0.444	0.4455	0.5134	0.5481	0.5481	0.5182	0.4462	0.3849
XI	525387	526640	YKR048C	0	-	17.799999	17.088499	17.0511	17.2157	16.282	16.0007	16.4492	15.8304	15.7819	15.8623	14.5901	15.1636	15.3559	15.2697	15.2697	15.284	15.0335	14.5698	14.4748	14.5207	14.4669	14.0529	13.8675	13.9033	12.966	13.7698	14.3488	14.2577	14.1235	14.2112	14.1687	13.9903	14.0624	14.1184	14.1317	14.098	13.8902	14.0165	14.0212	13.8367	13.7604	13.7609	13.578	12.981
XIV	471377	472861	YNL083W	0	+	0.2862	0.2043	0.0851	0.2232	0.2596	0.2895	0.3189	0.2928	0.2928	0.2747	0.382	0.3707	0.4717	0.5546	0.5674	0.7191	0.6663	0.6449	0.6627	0.6518	0.6989	0.7919	0.8213	0.8208	0.8978	0.9453	1.0179	1.0602	1.0883	1.1609	1.1561	1.2358	1.2657	1.2267	1.4347	1.4897	1.5191	1.5784	1.5618	1.5618	1.5616	1.5317	1.5616	1.5616
V	358105	359061	YER099C	0	-	51.319698	51.367699	51.354401	51.354401	51.4846	51.7356	52.8741	53.086899	53.1894	53.5937	53.664799	53.7467	53.854	53.922798	53.922798	53.922798	53.892899	54.366001	54.3937	54.305	54.555698	54.660301	54.647499	54.677399	54.677399	54.662601	54.692001	54.7342	54.702702	54.702702	54.672798	54.654701	54.654701	54.624298	54.620499	54.620499	54.618801	54.6637	54.709702	54.678101	54.712101	54.684799	54.7271	54.481899
XVI	911988	912479	YPR188C	0	-	-0.9973	-0.9973	-0.9546	-0.9712	-0.7824	-0.7841	-0.7675	-0.6534	-0.4522	-0.4266	-0.2819	-0.2181	-0.248	-0.2907	-0.2683	-0.2172	-0.2403	-0.0373	0.0786	0.0465	0.0108	0.0163	0.2856	0.359	0.3472	0.4605	0.4756	0.4937	0.4804	0.58	0.5634	0.5928	0.62645	0.67325	0.7712	0.7817	0.7784	0.9681	1.0584	1.0647	1.1326	1.1824	1.2412	1.3449
XII	246324	246977	YLR051C	0	-	-0.0561	-0.0742	0.0205	0.0366	0.0366	0.1513	0.709	0.8437	0.8849	1.01825	1.0338	1.1129	1.0699	1.2709	1.3271	1.3403	1.3073	1.3322	1.414	1.4622	1.7559	1.8533	1.9914	1.8991	2.0139	2.1905	2.3252	2.4583	2.4703	2.423	2.5401	2.5147	2.4682	2.435	2.6332	2.6571	2.6998	2.7116	2.7925	2.9479	3.0713	3.2582	3.3502	3.2838
III	214071	214739	YCR051W	0	+	-0.6523	-0.637	-0.570399	-0.4737	-0.4367	-0.274	-0.3091	-0.2504	1.1245	1.5706	1.5874	1.6299	1.5426	1.5708	1.3114	1.2811	1.248	1.4539	1.3256	1.3995	1.3883	1.4433	1.7097	1.552	1.662	1.3471	1.4383	1.5622	1.5504	1.5552	1.4815	1.3994	1.3256	1.0476	1.2223	1.2454	1.2565	1.376	1.4669	1.3542	1.3549	1.49	1.4965	1.4618
XV	1034807	1036471	YOR372C	0	-	7.0171	6.9839	7.0133	7.0133	7.0133	7.0133	7.0118	6.9952	7.0038	7.0076	7.077	7.0748	7.1611	7.1611	7.1611	7.1792	7.1792	7.1498	7.1199	7.1908	7.1878	7.1878	7.2114	7.2114	7.2114	7.2114	7.3524	7.3903	7.3503	7.3547	7.3979	7.4278	7.5655	7.5788	7.613	7.5356	7.4698	7.4992	7.5158	7.0417	7.0508	7.1993	7.0855	7.086
VII	837142	840558	YGR170W	0	+	4.8317	4.8551	4.9117	5.1133	5.1485	5.2837	5.4218	5.4271	5.5873	5.6416	5.6833	5.7127	5.7064	5.7358	5.6509	5.6542	5.7183	5.7776	5.7648	5.8176	5.8342	5.8523	5.962	6.0432	6.0432	6.2049	6.2049	6.2049	6.2348	6.1569	6.1569	6.1569	6.2197	6.2245	6.2245	6.2544	6.2582	6.2582	6.2115	6.2477	6.2178	6.2344	6.2344	6.3768
XV	55558	56280	YOL142W	0	+	34.624802	34.784599	34.960701	35.0564	35.176998	35.2589	35.2589	35.277	35.421299	35.534801	35.635799	35.789799	35.831501	35.7855	35.812302	35.855	35.855	35.91	35.8587	35.931999	36.0583	36.023602	36.041698	36.012299	36.020802	36.0555	36.073601	36.073601	36.073601	36.2672	36.262699	36.322498	36.333801	36.333801	36.304401	36.293098	36.276501	36.311199	36.298401	36.281799	36.366199	36.366199	36.3843	36.3843
XIV	694361	694822	YNR036C	0	-	59.077702	59.042999	59.059601	59.0425	59.030701	59.030701	59.0322	59.049301	59.049301	59.062099	59.071701	59.041801	58.982498	58.952599	58.923199	58.7117	58.758202	58.834099	58.863998	58.882099	58.882099	58.882099	58.836102	58.854198	58.7356	58.740898	58.774101	58.7276	58.578602	58.5658	58.410301	58.274101	58.245201	58.245201	58.1992	58.178299	58.177799	57.988602	57.793598	57.852402	57.764198	57.646099	57.604401	57.551601
VII	446412	448535	YGL026C	0	-	0.29615	0.20905	0.27315	0.21435	0.11655	0.02935	-0.04635	-0.02605	-0.01475	0.04665	0.1268	0.114	0.0899	0.1379	0.3567	0.4427	0.5346	0.5035	0.4688	0.4934	0.6078	0.7033	0.7761	0.7458	0.7463	0.7369	0.5737	0.4899	0.4514	0.43	0.2794	0.2794	0.2628	0.2187	0.2056	0.1015	0.0615	0.0615	0.0615	0.0366	0.0019	0.0019	0.0019	0.0019
VII	1007671	1010766	YGR258C	0	-	-0.1588	-0.2026	-0.0949	-0.0508	-0.033	-0.0496	-0.0662	-0.087601	-0.018201	-0.0001	0.0511	0.0511	0.0511	0.033	0.0345	-0.0301	-0.05	-0.05	-0.05	-0.0681	-0.0681	-0.0681	-0.0681	-0.0681	-0.0681	-0.072901	-0.0895	-0.0895	-0.0895	-0.0895	-0.0895	-0.0895	-0.072901	-0.116099	-0.128901	-0.1322	-0.1488	-0.1194	-0.1493	-0.142501	-0.126499	-0.097099	-0.097099	-0.097099
III	52645	54882	YCL039W	0	+	0.858001	0.702001	0.6967	0.6622	0.7251	0.6776	0.7498	0.874701	0.8609	0.866899	0.879701	0.939301	0.978701	0.9366	1.2466	1.2765	1.2845	1.2273	1.3354	1.4791	1.5005	1.4723	1.4014	1.3257	1.3257	1.3561	1.3561	1.3679	1.34	1.34	1.386	1.3679	1.3679	1.4325	1.4212	1.4378	1.5371	1.4549	1.2752	1.3943	1.3928	1.3928	1.3747	1.3747
XI	597055	598890	YKR084C	0	-	4.2384	4.3319	4.3309	3.6741	3.5452	4.0638	4.1412	4.1892	4.5849	4.5726	4.3633	4.4168	4.3517	4.511	4.6302	4.7066	4.8252	4.86955	5.3539	6.1142	6.127	6.0519	6.0232	6.0772	6.3105	6.4344	6.5925	6.5523	6.7248	6.7658	6.7472	6.8002	6.8152	6.9926	7.022	7.0348	7.1074	7.1406	7.1881	7.2175	7.2175	7.2175	7.2886	7.2887
XVI	711403	713028	YPR088C	0	-	9.0074	9.1217	10.8579	10.9562	13.0031	13.7138	14.1328	15.6979	15.7428	15.7893	15.7941	15.8586	16.1012	16.8381	17.222	17.711901	18.878599	18.952999	19.174	20.137199	20.992399	21.3312	21.6978	21.7591	21.7297	21.8076	21.8144	21.884501	21.904499	21.8927	21.9561	21.974199	21.974199	22.0042	22.0198	22.0065	22.018299	21.988899	22.120701	22.201401	22.218	22.2808	22.310699	22.3617
II	353672	356017	YBR058C	0	-	58.553101	58.469398	54.617802	51.463699	51.261398	51.428101	51.341801	49.366199	48.685799	45.719101	44.236698	38.970901	33.2766	32.928902	32.490898	32.2537	31.7479	30.857901	27.5644	26.400299	26.129601	26.189301	26.6768	24.8762	24.992001	24.1731	24.1789	22.6814	22.614599	21.5116	14.0197	10.8574	10.6021	10.7197	9.7433	9.5392	9.5184	9.4591	9.1877	8.88365	8.88365	7.2306	7.1361	7.2282
XI	443232	444938	YKR002W	0	+	72.842903	72.842903	72.824799	72.836098	72.854202	72.854202	72.837601	72.8675	72.821198	72.730103	72.730103	72.637604	72.637604	72.637604	72.601402	72.601997	72.601997	72.601997	72.618599	72.5839	72.5326	72.573303	72.602699	72.695198	72.695198	72.665802	72.647697	72.647697	72.647697	72.647697	72.618301	72.470802	72.254997	72.195198	72.177101	72.147697	72.142403	72.142403	71.518997	71.281799	71.1446	70.780899	70.766701	68.841499
III	250238	252628	YCR077C	0	-	6.2	6.4334	6.5254	6.7006	6.9331	7.0105	7.2659	7.3059	11.4846	11.2525	11.4668	11.7672	11.8446	12.0911	12.4041	13.1457	13.3739	13.3387	14.9098	14.9468	15.1189	15.2983	15.556	16.406	16.648199	16.832199	16.924101	16.9158	16.942499	17.041	17.189501	17.412201	17.4265	17.5446	17.565399	17.604	17.5732	17.575899	17.590799	17.633499	17.663401	17.752399	18.245199	18.217899
I	101565	105872	YAL024C	0	-	-1.9558	-1.9558	-1.9558	-1.9804	-1.9804	-1.904	-1.9907	-1.9907	-1.9364	-1.9364	-1.9198	-1.7714	-1.7533	-1.7106	-1.6626	-1.7305	-1.6707	-1.6721	-1.6673	-1.6673	-1.6673	-1.7261	-1.7261	-1.6311	-1.5366	-1.5185	-1.5185	-1.5351	-1.526	-1.4961	-1.5127	-1.5127	-1.4647	-1.4647	-1.43	-1.2651	-1.2651	-1.2171	-1.239	-1.2209	-1.1616	-1.1033	-1.1033	-1.1214
IX	275108	276292	YIL042C	0	-	0.9543	0.9565	0.9251	1.0228	1.6638	1.6662	1.8934	1.9944	1.9966	2.2376	2.2395	2.3324	2.1767	2.1601	2.2327	2.2242	2.08205	2.12295	2.13905	2.006	2.0904	2.0424	2.067	2.0522	2.0869	2.1068	2.14	2.1812	2.1518	2.1076	2.0315	2.0571	2.0571	2.1493	2.2142	2.2489	2.219	2.1858	2.1858	2.2024	2.2185	2.3012	2.3525	2.3344
II	551104	553200	YBR156C	0	-	1.6877	2.5445	2.6342	2.7063	3.0101	3.0219	3.0219	3.0504	3.1097	3.2676	3.5031	3.7759	3.7759	3.9029	4.3529	4.3481	4.4956	4.5677	4.5578	4.6364	4.6545	4.7432	4.7286	4.8414	4.907	4.89115	5.0519	5.0813	5.0813	5.13	5.1348	5.1529	5.1725	5.2632	5.2466	5.2579	5.2941	5.2941	5.2941	5.32455	5.34115	5.31125	5.0583	5.0882
X	189716	190243	YJL122W	0	+	16.177099	16.177099	16.167601	16.239201	16.109699	16.0931	16.0599	15.9754	15.7992	15.8291	15.7997	15.7698	15.7351	15.7319	15.7515	15.7673	15.7768	15.7949	15.7949	15.8296	15.8115	15.7949	15.7768	15.7768	15.7768	15.7901	15.7554	15.7797	15.8722	15.8556	15.8556	15.8918	15.8933	15.9227	15.9227	15.9227	15.9408	15.9526	15.8983	15.8802	15.8983	15.8802	15.892	15.8691
VIII	176965	177999	YHR034C	0	-	3.3317	3.4735	3.4388	3.766	3.8065	3.9131	4.0066	4.0953	4.1813	4.1743	4.2321	4.1594	4.176	4.1627	4.0813	3.8964	3.8238	3.9745	3.9813	3.9268	4.0324	3.7696	3.7996	3.783	3.0557	2.948	3.6553	3.7829	4.2414	4.2687	4.2868	3.9308	4.2454	4.6043	7.4105	7.7213	7.8517	7.9545	7.9556	7.9146	8.0299	8.0266	8.1585	8.2286
XV	361412	363814	YOR017W	0	+	16.7101	17.025999	17.139299	16.866899	17.0672	17.0734	17.1322	17.121599	17.659	17.785101	17.814501	17.7647	17.7178	17.663601	17.615601	17.5979	17.6605	17.6605	17.7155	17.7946	17.798599	17.8617	17.8078	17.9643	17.9809	17.9515	17.891701	17.952499	17.934401	17.896999	17.8638	17.8638	17.8113	17.8279	17.8892	17.859301	17.901501	17.7705	17.6931	17.740601	17.77	17.753401	17.8009	17.8522
X	583733	585004	YJR084W	0	+	2.1348	2.2389	2.2854	2.3146	2.0753	2.3535	2.3422	2.3422	2.2583	2.237	2.2129	2.3454	2.634	2.6159	2.6159	2.5865	2.7119	2.82635	2.8114	3.0312	2.9979	4.1213	3.9762	4.2997	4.9807	4.9807	4.8327	4.93	5.2721	5.3515	5.352	5.4713	5.1654	5.1654	5.284	5.25	5.2575	5.2575	5.2575	5.3168	5.3467	5.3766	5.3648	5.3904
VII	1016974	1017759	YGR262C	0	-	8.0373	8.1308	7.512	7.2005	7.0226	4.303	3.8845	4.0778	4.066	3.8004	3.69	3.5408	3.5049	3.5789	3.7573	3.9186	4.608	4.5193	4.50965	4.5757	5.4815	8.3316	8.2856	8.4906	8.8134	8.9503	9.3278	9.82	10.0174	10.034	10.051	10.1869	10.1991	10.2056	10.3194	10.4177	10.4866	10.4861	10.5466	10.8891	10.8891	10.993	11.0623	11.0804
XIV	325265	326320	YNL164C	0	-	5.5488	5.5787	6.0556	5.9957	6.0299	6.8513	6.8561	6.8908	7.1913	7.185	7.0221	6.5863	4.822	4.9789	4.9282	4.9282	4.6858	4.6424	4.6151	4.3798	4.0897	4.1184	4.1184	4.1184	4.1104	4.7881	4.7881	4.818	6.2326	6.31	6.3399	6.5284	6.7739	6.9646	7.9465	7.9171	7.9892	10.9388	11.0094	11.0795	12.2911	12.3504	12.3926	12.3861
XVI	150614	151330	YPL213W	0	+	12.1865	12.2164	12.461	12.4449	12.4449	12.563	12.4866	12.311	12.2512	12.2512	12.264	12.2657	12.161	12.0125	11.9452	11.7621	11.7327	11.7028	11.5393	10.8218	10.4598	10.2892	10.3277	9.4946	9.2891	8.9857	8.9814	8.7136	8.5244	8.4709	7.9874	7.9324	7.2335	6.8748	6.8748	6.854	6.6513	6.4557	6.441	5.9549	5.7171	5.7762	6.0569	6.7381
III	206261	206644	YCR043C	0	-	2.1794	2.1975	2.75585	2.7302	2.789	2.8387	2.9065	2.9311	3.1824	3.1643	3.1643	3.1761	3.1894	3.1841	3.2468	3.2287	3.2154	3.2154	3.3777	4.0731	4.5745	4.7744	4.8107	4.9486	5.0453	5.1041	5.1634	5.2013	5.2231	5.371	5.3529	5.5368	5.8128	5.9015	5.8668	5.8011	5.759	5.8248	5.7682	5.8189	5.8189	5.7842	5.9118	5.8866
XV	187024	189414	YOL076W	0	+	13.0043	13.7695	14.1349	14.4544	14.5436	14.5858	14.5167	14.5461	14.5755	14.5717	14.7847	14.8141	14.8189	14.8023	14.8322	14.8915	14.939	14.939	14.9627	15.0092	15.0092	15.1443	15.1913	15.1433	15.1428	15.1901	15.1569	15.1863	15.2162	15.276	15.276	15.3054	15.3054	15.3336	15.363	15.3567	15.3861	15.379	15.3624	15.3805	15.4104	15.4285	15.4579	15.3883
X	491081	492262	YJR032W	0	+	0.4171	0.3519	0.2875	0.3204	0.1932	0.17425	0.20365	0.3991	0.3494	0.3831	0.3902	0.4199	0.3933	0.3947	0.4231	0.3982	0.435	0.5601	0.5866	1.0369	6.5873	6.8872	7.074	7.7857	9.5098	9.5797	9.9189	10.8708	10.9296	11.2132	13.6482	14.1851	14.3275	15.0923	15.1702	15.1371	15.2477	15.2957	15.7438	15.7438	15.7808	16.1084	16.319599	16.7101
XI	50051	53353	YKL205W	0	+	4.144	4.0938	4.0986	4.0886	4.2153	4.2996	4.3049	4.2936	4.329	4.4476	5.0096	5.3614	5.527	5.4785	5.5633	5.6814	5.7684	5.841	5.901	5.7634	5.7634	5.829	5.8252	5.8732	5.9207	5.9089	5.9089	5.8682	5.8848	6.2332	6.2812	6.2812	6.2566	6.2252	6.2252	6.1696	6.1696	6.1962	6.2936	6.3818	6.3818	6.3456	6.3692	6.3526
XIV	66517	68445	YNL299W	0	+	9.6525	9.6359	9.6359	9.7634	9.7815	9.7815	9.6694	9.7192	9.7358	9.7177	9.7539	9.7833	9.7999	9.8132	9.863	9.8977	9.9105	9.9291	9.8864	9.8864	9.8864	9.8746	9.8286	9.8648	9.8648	9.8354	9.8018	9.7704	9.6817	9.6772	9.5827	9.5724	9.6184	9.6136	9.6264	9.6445	9.6445	9.5713	9.5414	9.5248	9.4617	9.1887	9.1313	9.1014
XIV	34696	37422	YNL321W	0	+	82.001503	82.030899	82.032402	82.032402	82.062302	82.062302	82.044197	82.044197	82.044197	82.044197	82.000999	81.999496	81.935402	81.935402	81.952003	81.9254	81.943497	81.926903	81.943497	81.900803	81.819199	81.802597	81.851799	81.851799	81.833702	81.817101	81.863602	81.863602	81.834702	81.864601	81.671402	81.653297	81.623398	81.623398	81.623398	81.360001	81.069801	80.907501	80.261299	80.015099	79.748497	79.719101	79.540703	79.480904
XI	294610	296193	YKL074C	0	-	4.7589	4.8699	4.8576	6.0184	5.9832	5.9827	6.1109	6.8395	7.0152	7.4496	7.6372	8.9577	9.0153	9.0239	9.4527	9.5938	10.4178	10.5191	12.1071	12.2021	12.4796	12.6833	12.7185	13.0142	13.22	13.5132	13.7803	13.8562	14.4	16.4466	16.296101	16.409901	16.5238	16.696301	16.719801	16.667	16.9293	16.961901	16.985001	17.3155	17.896099	18.1761	18.4484	18.4436
XVI	907218	909434	YPR185W	0	+	23.8915	23.861601	23.802299	23.818899	23.818899	23.636801	23.636801	23.636801	23.509501	23.509501	23.450701	23.3909	23.3463	23.272301	23.272301	23.242399	23.242399	23.2605	23.2012	23.2012	23.2012	23.2012	23.2012	23.2012	23.2012	23.2012	23.2311	23.2311	23.2311	23.2092	23.2386	23.2386	23.1499	22.8577	22.6504	22.5916	22.562201	22.562201	22.575001	22.571199	22.558399	22.558399	22.4692	21.8106
XIV	366741	368321	YNL138W	0	+	6.6649	6.7274	6.7048	6.662	6.6326	6.6193	6.6125	6.6723	6.7183	6.7814	6.7814	6.798	6.7965	6.7133	6.8027	6.8027	6.7783	6.8376	6.8512	6.7997	6.8178	6.78195	6.64675	6.68945	6.6857	6.7257	6.6551	6.5901	6.6527	6.5934	6.6056	6.5938	6.6213	6.4193	6.3499	6.0841	6.0128	5.9658	5.9605	5.8645	5.9045	5.7312	5.7189	5.5448
XV	272003	273724	YOL027C	0	-	9.4261	9.5153	9.4512	9.464	9.6082	9.6376	9.6863	9.7162	9.6868	9.6634	9.6501	9.68	9.7526	9.8245	9.8675	9.8841	9.7117	9.7172	9.7172	9.6873	9.5856	9.5562	9.5263	9.5625	9.5625	9.5192	9.5192	9.5486	9.532	9.4825	9.4644	9.5069	9.477	9.477	9.477	9.4951	9.4707	9.4707	9.482	9.482	9.482	9.4639	9.482	9.4639
V	58378	59148	YEL051W	0	+	1.7712	1.8187	2.0367	2.131	2.1401	2.2162	2.2328	2.2328	2.2147	2.4189	2.4671	2.4026	2.4026	2.4026	2.4026	2.386	2.44	2.3685	2.3685	2.4273	2.4974	2.4989	2.4861	2.4823	2.4823	2.4117	2.3657	2.3657	2.4197	2.3503	2.3204	2.3503	2.296	2.2794	2.2794	2.296	2.296	2.2922	2.307	2.307	2.307	2.307	2.307	2.307
XV	451729	453462	YOR067C	0	-	13.0434	13.3223	13.3356	13.66	13.6382	13.5837	13.6025	13.6181	13.6324	13.6143	13.7174	14.0417	14.3748	14.44	14.4384	14.4492	14.4145	14.5009	14.5838	14.5609	14.6144	14.5631	14.6991	14.7318	14.7612	14.7431	14.7435	14.7543	14.7724	14.7686	14.7985	14.703	14.7211	14.7211	14.7211	14.6917	14.705	14.705	14.6869	14.7864	14.7864	14.7864	14.7213	14.7213
IV	1087581	1088942	YDR312W	0	+	1.4403	1.4697	1.3893	1.2254	1.3081	1.2237	1.2237	0.929	0.6847	0.4553	0.4553	0.5402	0.2508	0.1852	0.1965	0.2078	-0.1923	-0.2335	-0.2154	-0.2516	-0.2516	-0.2169	-0.2154	-0.1855	-0.2021	-0.3664	-0.3631	-0.4058	-0.3711	-0.3711	-0.4005	-0.4299	-0.4731	-0.4731	-0.5811	-0.5844	-0.6025	-0.6025	-0.6191	-0.6656	-0.6837	-0.6837	-0.6656	-0.6432
VI	239992	241437	YFR044C	0	-	9.0509	8.6851	8.1024	8.0307	8.0558	8.0671	5.2052	4.9567	4.9381	4.6833	4.4712	4.8601	4.8515	5.3503	5.861	5.9331	5.6296	5.2733	5.8062	5.8067	5.8381	5.8331	5.8037	5.7909	5.6537	5.8471	6.6474	6.616	6.616	6.616	6.4937	6.3135	6.3002	6.6775	8.7324	11.075	11.2584	11.3481	12.1852	12.5495	12.602	13.0148	13.799	13.8402
XII	530797	534393	YLR189C	0	-	6.6723	6.5334	6.486	6.5041	6.5501	6.6051	6.3499	6.3067	6.3959	6.3793	6.3205	6.4808	6.5062	6.4469	6.886	7.2803	7.4734	7.8792	8.811	9.525	9.8909	10.1464	10.1319	10.1387	10.1799	10.1799	10.3123	10.6525	10.9932	10.9585	11.0045	11.0638	11.1392	11.0739	11.0327	11.1401	13.1042	13.2351	13.388	14.7348	15.0614	15.6002	15.6351	16.024
I	95630	99697	YAL026C	0	-	-0.5437	-0.5555	-0.5155	-0.5449	-0.5449	-0.5615	-0.5547	-0.5547	-0.5547	-0.5547	-0.5215	-0.5215	-0.48	-0.4272	-0.4272	-0.4272	-0.4854	-0.4758	-0.4758	-0.4886	-0.4886	-0.4886	-0.4886	-0.518	-0.4667	-0.5059	-0.5059	-0.5225	-0.5165	-0.51965	-0.604	-0.6025	-0.6319	-0.5972	-0.564	-0.6414	-0.7301	-0.7082	-0.7263	-0.7263	-0.7562	-0.776	-0.7247	-0.7066
III	242588	246583	YCR073C	0	-	15.0409	14.8543	14.8116	15.7112	15.8605	15.8311	18.408199	18.397499	21.546499	22.4132	22.599001	23.0662	23.9443	24.5313	24.576401	25.09	44.752201	44.8876	44.989101	49.525398	52.786701	55.798401	58.179401	60.092899	67.100899	79.570801	80.464996	80.841103	84.729401	85.367897	87.501198	89.300797	90.32	91.863503	92.144096	93.490898	93.528999	94.045403	94.294899	94.398499	94.532501	95.610298	96.083298	96.334702
VIII	316572	319814	YHR102W	0	+	4.9513	4.5842	4.8805	5.4271	5.4276	6.2113	5.707	5.7605	5.7766	5.8065	5.7839	5.7774	5.8367	5.6267	5.5674	5.4536	5.2672	5.3773	5.3773	5.4072	5.7341	6.5268	7.0316	8.3406	8.4308	9.167	9.6414	9.6718	16.102501	21.461201	24.278601	25.699499	26.033899	26.7402	26.812799	27.857	27.8575	27.917299	29.9321	30.066799	30.511299	30.6593	31.010799	31.0123
XI	638901	639968	YKR100C	0	-	0.0228	-0.0664	-0.0664	-0.0664	-0.1551	-0.1385	-0.1385	-0.1219	-0.092	-0.0802	-0.092	-0.092	-0.092	-0.092	-0.092	-0.1038	-0.1038	-0.0822	0.0281	-0.0081	-0.0081	-0.0081	0.0213	-0.0149	-0.0149	-0.0315	0.0331	0.0331	0.0331	0.0331	0.0331	0.0331	0.0331	0.0597	0.0778	0.0597	0.1665	0.1333	0.1333	0.1446	0.1461	0.1461	0.1808	0.1808
I	110846	113359	YAL021C	0	-	2.6338	2.6823	2.6673	2.6047	2.4999	2.3501	2.4099	2.6362	2.6979	2.7758	2.7804	3.0942	3.0183	2.9356	2.9356	2.9419	2.9253	2.914	2.9306	3.0733	3.6753	3.6673	3.6379	3.6027	3.6208	3.6502	3.6502	3.5914	3.6507	3.6027	3.5962	3.5299	3.754	3.8369	3.8422	3.965	3.8881	3.9009	3.8828	3.8012	3.86	3.635	3.681	3.681
X	555914	557602	YJR064W	0	+	2.3014	2.3122	2.3469	2.3469	2.3522	2.4002	2.4447	2.5471	2.5818	2.5397	2.4175	2.4175	2.2803	2.2685	2.27	2.2914	2.2781	2.3003	2.2119	2.2055	1.4207	1.3792	1.343	1.05495	1.1896	1.3082	1.2777	0.9671	0.9256	1.0864	1.1344	1.2387	1.1612	1.1317	1.1332	0.9512	0.7836	0.7859	0.8608	0.878901	0.88095	0.7975	0.8344	0.6913
X	254737	256812	YJL093C	0	-	184.852005	185.001999	185.251007	185.459	185.845993	186.358002	187.453995	187.529999	187.632004	187.707993	187.759995	187.692001	187.830994	187.860992	188.014999	188.048996	188.123001	188.153	188.106003	188.119003	188.164993	188.164993	188.225006	188.225006	188.345993	188.315994	188.315994	188.328995	188.375	188.371002	188.371002	188.352005	188.322006	188.322006	188.322006	188.322006	188.322006	188.322006	188.322006	188.382004	188.345993	188.376007	188.449997	188.479004
VII	299978	301369	YGL111W	0	+	3.0964	3.233	3.3639	3.3639	3.3654	3.7404	3.9705	4.1855	5.3387	6.3181	7.8026	7.9201	7.9912	7.9213	8.0494	8.0853	8.2966	8.4757	8.5649	8.5719	8.4882	8.7005	8.7603	8.9464	8.9464	8.8883	8.8489	8.8255	8.787	8.943	8.895	8.8784	8.9211	8.8912	8.8912	8.8618	8.8912	8.8912	8.8618	8.8143	8.8789	8.8671	8.8787	9.0084
XIV	52662	53924	YNL309W	0	+	-0.089	-0.0561	0.0524	0.1026	0.0112	0.0293	0.1052	1.0622	1.1925	1.2671	1.4679	1.6307	1.6508	1.6915	1.7885	1.7885	1.796	1.6822	1.7876	1.8263	1.7737	1.8091	1.839	1.9237	1.9403	1.9403	1.9222	1.9657	2.0004	2.1303	2.0652	2.15165	2.1082	2.192	2.0488	2.2001	2.2001	2.1963	2.2295	2.2604	2.2722	2.2722	2.2556	2.3036
XII	719789	720370	YLR292C	0	-	-1.0182	-0.9178	-0.9098	-1.4455	-1.3269	-1.3174	-1.1605	-1.1487	-1.2327	-1.1953	-1.233	-1.233	-1.2393	-1.2574	-1.2805	-1.3418	-1.338	-1.4091	-1.3723	-1.3263	-1.3263	-1.3798	-1.4529	-1.4529	-1.4828	-1.4662	-1.4828	-1.4614	-1.3905	-1.4199	-1.0371	-1.0366	-1.0366	-1.1225	-1.1934	-1.2101	-1.1802	-1.2164	-1.088	-1.0234	-0.9935	-0.9998	-1.0501	-1.0335
XIII	833356	835098	YMR282C	0	-	4.1148	4.2907	3.6472	3.6584	3.8671	4.0029	4.0735	4.0916	4.0471	4.1886	4.1483	4.2884	4.3035	4.3702	4.5423	4.4791	4.561	4.5429	4.5595	4.664	4.6844	4.6663	4.7352	4.6149	4.6498	4.691	4.7209	4.7423	4.7113	4.66	4.6333	4.6034	4.5853	4.5197	4.5657	4.5212	4.5378	4.5544	4.5758	4.5811	4.5512	4.5992	4.6173	4.5874
XIV	58155	58808	YNL306W	0	+	83.936302	83.936302	83.984299	84.043602	84.072998	84.060204	84.060204	84.072998	84.0494	84.0494	84.0494	83.8293	83.845398	83.904198	83.904198	83.904198	83.963501	84.055397	84.051598	84.061302	84.0811	84.063004	84.059196	84.059196	84.059196	84.006401	84.012901	84.012901	84.025703	83.950302	83.950302	83.979698	83.946503	83.975403	83.945503	83.945503	83.945503	83.962097	83.962097	83.949303	83.860603	83.849297	83.849297	83.623398
IX	312905	313861	YIL021W	0	+	2.6624	2.6843	2.6843	2.6797	2.6498	2.6317	2.5676	2.645	2.6915	2.6948	2.7438	2.8066	2.8066	2.8066	2.741	2.7538	2.7704	2.7274	2.7606	2.7991	2.8225	2.8439	2.8605	2.9284	2.9415	2.9913	3.0129	3.0129	3.0559	3.026	2.9961	2.9961	2.9278	2.999	3.0951	3.0369	3.1048	3.2043	3.2594	3.2001	3.2424	3.2041	3.2305	3.2124
VII	698989	699786	YGR106C	0	-	1.6251	1.6138	1.6319	1.5736	1.603	1.5437	1.4334	1.5482	1.5248	1.5082	1.4916	1.5562	1.5429	1.513	1.5357	1.408	1.3947	1.3615	1.3705	1.3094	1.3275	1.3094	1.2928	1.233	1.1903	1.1903	1.2042	1.2057	1.2949	1.343	1.343	1.4129	1.4701	1.5	1.4834	1.4683	1.4517	1.4409	1.4457	1.4163	1.4284	1.3686	1.2857	1.2805
XI	501344	506395	YKR031C	0	-	10.6364	10.6364	10.653	10.6332	10.5483	10.536	10.5835	10.5835	10.5835	10.6129	10.6129	10.5948	10.6076	10.6641	10.694	10.694	10.6043	10.6043	10.545	10.5337	10.5337	10.5043	10.5043	10.5043	10.5161	10.5161	10.5161	10.5455	10.5455	10.5156	10.4862	10.4269	10.4269	10.3671	10.3666	10.3666	10.3666	10.3666	10.3367	10.3382	10.3382	10.3216	10.304	10.3339
VIII	399268	400848	YHR151C	0	-	37.723999	37.694099	37.652401	37.531799	37.344799	37.2551	37.212898	37.124199	37.166401	36.7855	36.607101	36.607101	36.517899	36.4217	36.265202	36.2519	36.263699	35.7201	35.427898	35.384399	35.319801	35.2356	35.2356	35.1464	35.086102	35.027302	34.967499	34.8643	34.792198	34.822601	34.762798	34.5583	33.846001	33.7925	33.721401	33.5425	33.4832	33.2925	33.131199	33.042	31.1364	30.690201	29.5849	29.349701
VII	475545	476069	YGL010W	0	+	2.1159	2.1244	2.1297	2.1131	2.0517	2.0517	2.0517	2.0517	2.0517	2.0816	2.0522	2.0522	2.1	2.1	2.1	2.1709	2.1709	2.1709	2.2018	2.1196	2.1191	2.1025	2.055	2.055	2.055	2.055	2.0565	2.0399	2.0399	2.0399	2.1211	2.1377	2.1445	2.1857	2.1857	2.1857	2.2913	2.2715	2.2959	2.2959	2.2045	2.0892	2.0113	2.0113
XIII	572248	572715	YMR158W	0	+	2.1101	2.1975	2.3289	2.3206	2.3126	2.4194	2.5668	2.7504	2.8049	2.8733	2.8827	2.9747	3.206	3.2472	3.3482	3.5863	3.6547	3.715	3.6208	3.6203	3.896	3.9343	3.7567	3.8362	4.1194	4.2545	4.934	5.3752	5.3752	6.4179	6.3518	6.3005	6.5351	6.517	6.6057	6.7263	6.7097	6.6916	6.721	6.7708	6.9668	7.0196	7.0249	7.175
III	102075	103358	YCL011C	0	-	8.473	8.4863	8.4232	8.4659	8.5086	8.4724	8.6029	8.7305	8.8263	8.8723	8.8904	8.8791	8.9849	8.9937	8.9952	9.0251	9.007	8.9904	9.0085	9.1254	9.1254	9.0922	9.0789	9.1098	9.2307	9.2654	9.282	9.2933	9.3597	9.3929	9.4095	9.4128	9.3402	9.3696	9.3647	9.2622	9.2803	9.2803	9.2622	9.1732	9.1433	9.1267	9.1302	9.1405
X	365784	368373	YJL041W	0	+	6.7777	6.7189	6.7204	6.7732	6.7732	6.8031	6.8437	6.8256	6.7713	6.7713	6.7532	6.7283	6.7283	6.6853	6.774	6.7921	6.8215	6.7008	6.6955	6.6955	6.6993	6.734	6.734	6.7335	6.7564	6.7436	6.7655	6.7371	6.6511	6.6511	6.6378	6.7733	6.8142	6.7392	6.7933	6.7607	6.7313	6.742	6.7714	6.7714	6.7186	6.7817	6.833	6.833
VIII	328303	330060	YHR108W	0	+	2.6886	2.7429	3.10715	3.35065	3.38635	3.7161	4.6595	4.556	5.013	5.1869	5.2391	5.9388	5.9687	6.0401	6.0567	6.1027	6.2107	6.2748	6.3853	6.5378	6.5511	6.6275	6.6355	6.6355	6.6835	6.6835	6.685	6.67115	6.73	6.7285	6.6772	6.6606	6.6787	6.6787	6.6473	6.6292	6.6508	6.6541	6.6247	6.59	6.6398	6.6446	6.6461	6.6461
II	206107	206949	YBL010C	0	-	2.7264	2.8846	3.2018	3.4992	3.9279	3.994	4.0547	4.2212	4.6531	5.1653	5.5675	5.8017	5.8823	6.0869	6.1249	6.1297	6.1923	6.3303	6.62115	6.88465	6.8426	6.8363	7.1487	8.0804	8.1862	8.7507	8.6692	8.7418	8.7498	8.8498	8.845	9.2735	9.2569	9.3082	9.4102	9.4408	9.5971	9.6167	9.6167	9.62095	9.84005	9.946	9.9759	10.237
XIV	539911	541881	YNL047C	0	-	6.6174	6.8423	6.9767	7.0564	7.2065	7.2465	7.2551	7.3192	7.3491	7.3833	7.4426	7.4544	7.637	7.7044	7.6446	7.6687	7.7975	7.7691	7.7691	7.9252	8.0406	8.1481	8.2153	8.1474	8.4936	8.543	8.5136	8.6691	8.6872	8.6754	8.7116	8.7591	8.7458	8.779	8.825	8.9188	9.1523	9.093	9.1783	9.2206	9.2262	9.3262	9.3262	9.3262
IV	1367485	1369386	YDR456W	0	+	8.0699	8.1538	8.1666	8.1666	8.2254	8.1591	8.2051	9.6176	13.2792	13.339	14.4784	15.6719	16.1171	16.9814	17.291201	17.527901	18.025101	18.055	18.232401	18.569599	18.700001	18.7299	19.2166	19.257799	19.3475	19.4063	19.4538	20.392599	20.422001	20.570499	21.0891	21.242399	21.759501	21.9333	24.205799	24.5993	26.6057	26.6028	26.929199	28.943501	29.674999	30.1574	30.898001	31.907
II	494353	495339	YBR129C	0	-	0.3383	0.3944	0.47345	0.5994	0.6711	0.5497	0.5263	0.3496	0.2983	0.406	0.3853	0.3521	0.4001	0.4001	0.382	0.4247	0.4541	0.4423	0.4258	0.4258	0.4552	0.4974	0.4974	0.4446	0.4446	0.4446	0.5044	0.4697	0.435	0.3837	0.3656	0.3822	0.3528	0.3528	0.3822	0.438	0.4101	0.4638	0.4987	0.5105	0.5703	0.5831	0.5406	0.5539
V	367838	372013	YER105C	0	-	26.538401	26.624399	26.5651	26.5651	26.6966	27.7421	28.1577	28.291201	28.291201	28.339001	28.5184	29.007999	29.300699	29.294399	29.466499	29.5665	29.8507	29.9105	29.8557	29.8776	29.892599	30.0116	30.0116	30.029699	30.129601	30.122101	30.122601	30.1231	30.1231	30.153	30.1507	30.1406	30.2127	30.285801	30.319	30.424299	30.424299	30.555599	30.6453	30.698099	30.6388	30.5513	30.533199	30.5744
IV	42700	43707	YDL230W	0	+	22.742901	22.8407	22.9457	22.742201	22.741699	22.676399	22.538099	22.738701	24.231899	24.017599	23.958799	23.9893	23.5564	23.7946	23.6131	23.5842	24.001801	23.789	24.100401	24.386101	23.9512	23.930901	23.6586	22.734699	22.877701	23.0707	22.9972	21.099199	20.2554	19.7087	19.6695	18.9625	19.2369	19.111	18.485001	19.688101	21.274599	21.322599	21.1373	22.141399	23.761299	24.105301	25.9867	43.7071
II	653356	655317	YBR215W	0	+	3.4862	3.6021	3.8426	3.9488	4.0375	4.2802	4.2802	4.2689	4.2855	4.3364	4.2909	4.4565	4.5011	5.592	5.6086	5.7068	5.7171	5.9403	5.905	5.9253	5.8463	5.7706	5.8502	5.9422	5.9854	5.9854	6.1417	6.155	6.1037	6.1165	6.1966	6.1752	6.139	6.0681	6.1125	6.1424	6.3279	6.3573	6.3872	6.4284	6.499	6.442	6.4239	6.5514
XI	586789	589305	YKR079C	0	-	8.3263	8.2798	7.8152	7.7743	7.8203	7.7844	7.7663	7.7663	7.5462	7.3389	7.3389	7.3389	7.2972	7.2095	7.2346	7.0786	6.8301	6.86	6.8183	6.7952	6.5286	6.3764	6.1995	6.1701	5.9799	5.9206	5.8146	5.7415	5.5759	5.5759	5.5759	5.6528	5.4616	5.2543	5.0865	4.9978	4.779	4.7976	4.7858	4.0336	3.7135	3.7017	3.7017	3.7311
IV	1073735	1075171	YDR306C	0	-	1.672	1.672	1.672	1.672	1.672	1.6886	1.72	1.72	1.72	1.6607	1.6607	1.6607	1.619	1.619	1.619	1.619	1.6371	1.6575	1.6575	1.6575	1.6575	1.6206	1.5907	1.5608	1.5239	1.542	1.4832	1.4704	1.487	1.4571	1.4069	1.361	1.3791	1.3791	1.4415	1.3983	1.3983	1.3998	1.3998	1.4164	1.3385	1.3385	1.3385	1.2883
XII	134302	136299	YLL007C	0	-	11.4664	11.5937	11.6268	11.5725	11.5725	11.5537	11.5183	11.5183	11.3789	11.3206	11.2823	11.2476	11.2589	11.2272	11.2341	11.2982	11.3693	11.3331	11.3464	11.2999	11.2348	11.2039	11.1431	11.1906	11.1906	11.1906	11.3287	11.5041	11.4913	11.4581	11.4332	11.397	11.4264	11.445	11.4616	11.4616	11.4312	11.4312	11.3719	11.4247	11.3654	11.3056	11.3071	11.3403
VII	298178	299728	YGL112C	0	-	1.9681	2.0693	2.0735	2.1412	2.2881	2.2866	2.4184	2.3644	2.4086	2.4498	2.4797	2.5257	2.5393	2.7285	2.7104	2.8819	2.9513	2.9513	2.9264	2.9098	2.9264	2.8657	3.0428	3.1446	2.9913	3.0026	3.0026	2.9663	2.915	2.8856	2.7964	2.8092	2.8803	2.9107	2.8876	2.8876	2.9175	2.9303	2.8609	2.879	2.8144	2.8096	2.7025	2.7025
III	22429	23379	YCL059C	0	-	0.8048	0.8289	0.8289	0.7719	0.75165	0.9805	0.9305	0.9305	0.9884	1.0098	0.9727	1.3454	1.3753	1.3796	1.2829	1.4196	1.5216	1.7066	2.031	2.1679	2.8809	3.145	3.1582	3.1792	3.2254	3.2372	3.1955	3.2244	3.2837	3.4969	3.8443	3.8375	3.8375	3.8491	3.8505	4.1388	4.0672	4.0619	4.249	4.4865	4.8035	4.8992	4.9105	4.9104
VIII	38815	39486	YHL031C	0	-	1.643	1.4699	1.4699	0.6179	0.5762	0.5046	0.5046	0.4747	0.4566	0.4566	0.4566	0.4566	0.4566	0.4106	0.3513	0.3513	0.3219	0.3086	0.338	0.338	0.3081	0.1933	0.1805	0.1373	0.1373	0.1373	0.1373	0.1207	0.0795	0.1142	0.1308	0.1308	0.1308	0.1308	0.1308	0.1336	0.1336	0.1336	0.1203	0.1369	0.155	0.155	0.1716	0.1716
III	143634	144506	YCR016W	0	+	2.37005	2.3874	2.3226	2.2847	2.25695	2.18535	2.29165	2.2703	2.2065	2.2644	2.31015	2.32185	2.38165	2.3104	2.4551	3.2575	3.3761	3.4055	3.3924	3.517	3.6014	3.5667	3.5667	3.58	3.5883	3.5634	3.55835	3.59755	3.586	3.5791	3.93265	4.1508	4.17175	4.57465	4.6858	4.6939	4.8012	4.8587	4.91905	5.03415	5.07695	5.086	5.06515	5.03315
XI	74932	75534	YKL196C	0	-	3.9512	4.0208	3.8764	3.8945	3.9239	3.9111	3.9277	3.9272	3.9144	4.0789	4.0671	4.0671	4.0686	4.2429	4.2927	4.2459	4.2119	4.2119	4.2119	4.1478	4.1478	4.1478	4.1478	4.1418	4.1418	4.1237	4.1466	4.1466	4.1466	4.1931	4.2097	4.2263	4.316	4.2994	4.2571	4.2571	4.2865	4.2865	4.2983	4.3282	4.3282	4.3154	4.3154	4.3154
IV	324047	326149	YDL074C	0	-	9.346	9.3513	9.3694	9.3875	9.3757	9.3757	9.3757	9.3757	9.4089	9.4089	9.3923	9.4277	9.4277	9.4277	9.4277	9.4277	9.3689	9.4564	9.4911	9.5424	9.5155	9.5155	9.5155	9.4974	9.5253	9.5253	9.5253	9.5253	9.5253	9.5253	9.5258	9.5258	9.5258	9.5258	9.5258	9.5258	9.4851	9.4557	9.4557	9.4263	9.4562	9.4889	9.5545	9.7922
VIII	393534	394085	YHR148W	0	+	1.7298	1.7194	2.0217	2.0149	1.9472	1.927	1.9152	2.0009	2.1595	2.2123	2.1258	2.0379	2.0986	2.1615	2.2982	2.3575	2.3386	2.3652	2.3539	2.3358	2.7561	2.7739	2.8489	2.8076	2.8375	2.789	2.8964	2.8964	2.9338	2.8923	2.9051	2.9639	2.8865	2.8747	2.8747	2.8875	2.9169	2.9287	2.9468	2.8673	2.9085	2.9251	2.8776	2.8482
XVI	39121	40077	YPL266W	0	+	2.6924	2.709	2.6909	2.6728	2.7027	2.7027	2.6808	2.6941	2.6941	2.7054	2.6888	2.7182	2.7182	2.7182	2.7604	2.7956	2.7594	2.7594	2.7632	2.8341	2.8042	2.8769	2.895	2.8651	2.8239	2.842	2.8553	2.8221	2.8221	2.8221	2.8221	2.8221	2.8221	2.8515	2.8515	2.85	2.8239	2.8239	2.8239	2.8533	2.8249	2.8249	2.8382	2.8382
XI	404102	405091	YKL018W	0	+	2.3574	2.2456	2.1617	2.1612	1.9502	1.9369	1.7151	1.8684	2.9882	3.0015	3.1276	3.407	3.3937	3.5123	4.6478	4.6777	4.7076	5.1679	5.2272	5.6257	5.638	5.7096	6.4772	6.6242	6.6443	6.4802	6.6405	7.0352	7.8507	8.1866	8.6632	8.7587	8.9176	9.1083	12.023	12.3323	12.4813	12.7431	12.7805	12.9428	12.8968	12.8968	13.3583	13.7371
XII	491866	493254	YLR163C	0	-	8.0615	8.3147	9.115	9.1866	9.3871	9.8504	9.9253	9.9057	10.0409	10.0115	10.0414	10.0826	10.4421	11.2547	11.4328	11.4559	11.7148	11.8258	11.8835	11.8835	11.894	11.9357	11.9357	11.9651	12.0548	12.058	12.0379	12.0053	12.0754	12.0746	12.0957	12.5759	12.4536	12.4716	12.4494	12.4559	12.3207	12.2207	12.1501	12.1265	12.1037	12.0909	12.1228	12.0796
XV	180558	181427	YOL080C	0	-	2.994	3.0538	2.94415	2.9905	3.093	3.0235	3.0353	3.0252	3.0551	3.0852	3.2773	3.3286	3.23205	3.2289	3.207	3.271	3.271	3.271	3.2843	3.4012	3.4386	3.4665	3.4665	3.4665	3.5263	3.5562	3.5562	3.5562	3.5562	3.517	3.517	3.5336	3.517	3.517	3.5464	3.5464	3.5464	3.5464	3.5346	3.6357	3.6855	3.6855	3.6983	3.6651
XIV	319416	321359	YNL167C	0	-	4.7125	4.7125	4.5542	4.5542	4.4585	4.4168	3.9241	3.6656	3.2122	2.9157	2.9338	2.5846	2.1262	2.1566	2.1566	2.1566	2.0385	2.0732	2.0732	2.0496	2.0202	1.7305	1.7006	1.6707	1.7333	1.6783	1.6768	1.6602	1.6715	1.6534	1.6534	1.6235	1.6501	1.6373	1.5064	1.4898	1.2743	1.2743	1.3037	1.3037	1.3037	1.278	1.278	1.2662
X	409493	411040	YJL013C	0	-	-2.6551	-2.6076	-2.591	-2.6377	-2.2646	-2.0541	-2.1202	-2.1368	-2.179	-2.1355	-2.1666	-2.1836	-2.2268	-2.1921	-2.182	-2.1441	-2.1094	-2.2046	-2.1933	-2.1505	-2.1971	-2.1697	-2.3203	-2.2909	-2.2017	-2.2724	-2.289	-2.3116	-2.3392	-2.3415	-2.334	-2.4064	-2.3204	-2.3289	-2.347	-2.1614	-2.1594	-2.1119	-2.1685	-2.2112	-2.081	-2.0805	-2.0805	-2.0805
XIII	101862	103811	YML082W	0	+	7.7258	7.6072	7.5484	7.5484	7.4891	7.4821	7.539	7.4599	7.4924	7.3924	7.3659	7.3825	7.3408	7.2587	7.1894	6.8591	6.6129	6.3901	6.235	5.4187	5.3999	5.3232	4.9864	4.9895	4.8925	4.4904	3.728	3.3286	3.2399	3.0395	2.9674	2.8735	2.6822	2.6822	2.6905	0.7973	0.7712	0.7745	0.7632	0.7205	0.69545	0.69835	0.7112	0.7112
XIII	392755	394788	YMR061W	0	+	1.586	1.6453	1.6767	1.7242	1.7408	1.7569	1.9644	2.3916	3.6277	3.8752	4.4212	4.5687	4.7883	4.8807	5.0118	5.2431	5.225	5.2021	5.4559	5.7932	5.8158	5.9045	5.9472	6.0354	6.1119	6.1418	6.0631	5.8714	5.8465	5.8118	5.8118	5.7537	5.866	5.8841	5.8841	5.8841	5.8675	5.8675	5.8675	5.8974	5.9866	5.9059	5.9026	5.9433
XI	394726	397248	YKL022C	0	-	-0.3991	-0.3864	-0.4281	-0.4168	-0.4726	-0.4243	-0.4361	-0.4361	-0.4409	-0.5007	-0.6259	-0.6378	-0.681	-0.7207	-0.6923	-0.6923	-0.641	-0.6493	-0.7104	-0.6941	-0.6941	-0.6647	-0.7964	-0.8258	-0.8092	-0.7682	-0.7131	-0.8401	-0.957	-0.957	-0.9148	-0.8854	-0.8736	-0.8261	-0.8261	-0.8902	-0.8902	-0.8736	-0.8902	-0.688	-0.7282	-0.7282	-0.7169	-0.7169
XIII	517539	520446	YMR125W	0	+	1.0583	1.0583	1.0417	0.9957	1.009	0.9791	0.9806	0.9806	0.9919	0.9919	1.01	0.9972	0.9753	1.0115	1.0281	1.0628	1.0216	1.0403	1.0901	1.1318	1.1003	1.049	0.9894	0.9819	0.9623	0.9623	0.9623	1.0121	0.9907	1.0367	1.0367	1.0249	1.0249	1.1435	1.1136	1.1136	1.1136	1.089	1.0709	1.196	1.2345	1.4305	1.5265	1.5265
X	587718	590582	YJR089W	0	+	10.5671	10.5965	10.6131	10.6131	10.6312	10.6164	10.6458	10.7777	10.7777	10.7777	10.7478	10.7985	10.8033	10.8214	10.8214	10.7113	10.6621	10.6802	10.7408	10.6559	10.5207	10.6371	10.6077	10.6494	10.7386	10.722	10.9039	10.7052	10.6753	10.6748	10.6876	10.6876	10.717	10.7331	10.7218	10.6919	10.662	10.6919	10.5362	10.4903	10.4632	10.4338	10.474	10.5519
XV	760825	761265	YOR224C	0	-	5.4588	5.6972	5.7285	5.6875	5.8294	5.8211	5.7268	5.7861	5.7861	5.9052	5.8893	5.9614	5.9501	5.9619	5.932	5.9036	5.933	5.9036	5.9036	5.9928	6.0388	6.0536	6.1048	6.169	5.9405	6.2799	6.1707	6.2223	6.2351	6.2346	6.2512	6.219	6.2818	6.2453	6.2699	6.2812	6.2646	6.2945	6.2415	6.3443	6.3609	6.3428	6.3315	6.3197
XIV	84169	85815	YNL291C	0	-	33.898201	36.318501	37.160801	38.1133	38.732498	38.8913	38.911301	39.045399	39.556599	44.169998	44.923801	45.0434	46.317501	47.1856	47.5047	47.953602	50.060398	50.1619	50.376202	50.889	50.806801	50.9254	51.557301	51.7789	52.0284	52.1422	52.158798	52.202	52.165001	52.207699	52.3102	52.3396	52.323002	52.341599	52.264702	52.264702	52.235298	52.265202	52.239101	52.257198	52.447399	52.451199	52.451199	52.598
XIV	375321	378491	YNL132W	0	+	0.211	0.1811	0.1698	0.1698	0.1517	0.1517	0.1683	0.1683	0.0095	-0.0033	-0.0033	-0.0033	-0.0033	0.0133	0.0133	-0.0166	0.0133	0.0133	0.0234	0.0234	0.0234	0.0068	0.0068	0.0068	0.0068	0.0068	0.0068	0.0068	0.0747	0.0747	0.0453	0.0453	0.0453	0.08	0.0501	0.0207	-0.0268	-0.014	0.0026	0.0026	0.0388	0.0388	0.0388	0.0388
VIII	480990	481919	YHR187W	0	+	8.3391	8.4225	8.4994	9.1074	9.264	9.2522	9.4731	9.7687	10.2581	10.5454	10.6546	10.6184	10.7707	11.3789	11.5338	11.8237	11.8216	12.0086	11.9807	11.9807	11.994	11.9833	11.9227	11.8647	12.0554	11.9913	12.0212	12.0217	12.0413	12.076	12.0461	12.0461	12.028	12.0713	12.1831	12.1815	12.2114	12.2114	12.2129	12.2129	12.2242	12.1948	12.1782	12.2443
XVI	909733	911022	YPR186C	0	-	4.8029	5.35135	6.8081	6.9236	7.0133	7.2303	7.2594	7.3785	8.225	8.3458	8.3899	8.5445	8.6855	8.659	9.2585	9.2314	9.2608	9.3937	9.5165	9.4456	9.4468	9.4468	9.4767	9.4799	9.553	9.5969	9.6459	9.6459	9.6881	9.6881	9.6881	9.7298	9.7962	9.7373	9.8435	9.8553	9.8686	9.8686	9.9279	9.9279	10.0872	10.0691	9.9982	10.0228
IX	241943	242716	YIL064W	0	+	-0.2144	-0.1681	-0.0924	-0.0924	-0.0411	-0.0544	-0.0378	-0.0431	-0.0298	-0.0464	-0.0175	-0.0175	-0.0831	-0.0537	-0.0831	-0.0846	-0.0979	-0.0685	-0.0813	-0.0584	-0.0584	-0.142	-0.1847	-0.1764	-0.1613	-0.15	-0.1862	-0.1862	-0.1696	-0.198	-0.1419	-0.1391	-0.1391	-0.0896	-0.0594	-0.0295	-0.0888	-0.182	-0.136	-0.1114	-0.1114	-0.0883	-0.0883	-0.1001
XIV	256788	258155	YNL206C	0	-	6.2117	6.225	6.2966	6.326	6.326	6.2536	6.2536	6.2536	6.2835	6.3066	6.3425	6.3126	6.342	6.3586	6.3586	6.3586	6.3586	6.428	6.3674	6.3558	6.3809	6.3515	6.3696	6.3696	6.3578	6.3284	6.3103	6.3397	6.3563	6.353	6.3349	6.3427	6.3608	6.3276	6.2914	6.2914	6.2748	6.268	6.268	6.2781	6.2615	6.3042	6.3261	6.4093
VIII	187924	189024	YHR040W	0	+	1.0342	0.9882	1.0943	1.0317	0.9945	1.0475	1.0407	0.9607	0.9313	0.9072	0.9092	0.9813	1.1206	1.1025	0.9517	0.9849	0.9389	0.9256	0.9555	0.9555	0.909	0.8004	0.8185	0.8004	0.8004	0.8004	0.8233	0.8364	0.8251	0.8613	0.7613	0.7661	0.7661	0.7661	0.8159	0.8159	0.842	0.8088	0.8221	0.8515	0.9274	0.9108	0.9108	0.9882
XV	912822	913463	YOR319W	0	+	3.4147	3.4147	3.4029	3.1856	3.2108	3.1995	3.2161	3.1995	3.1696	3.2058	3.24	3.3287	3.4895	3.442	3.5018	3.4719	3.4847	3.5212	3.5378	3.572	3.6052	3.6346	3.672	3.6981	3.6928	3.6629	3.6566	3.6679	3.6503	3.6674	3.684	3.7267	3.8117	4.3344	4.3425	4.3425	4.4478	4.3097	4.3803	4.3916	4.4978	4.5224	4.5812	4.5812
IV	1063352	1067425	YDR301W	0	+	47.873001	47.7995	47.341202	46.809898	46.7383	46.7677	46.7383	45.8153	45.833401	45.804001	44.187401	44.0462	41.688801	41.353901	40.672199	37.605999	37.216801	36.7962	36.1605	36.084599	36.0243	35.764	33.463699	32.02	30.3715	25.465099	23.842899	23.7397	23.5618	23.354	23.115299	22.540899	21.487499	19.5763	18.472	17.671	17.568501	17.2715	16.516899	15.9812	15.6141	15.244	13.9993	13.4239
V	326174	327031	YER083C	0	-	0.649	0.7083	0.6736	0.8659	1.58425	1.53675	1.5336	1.649	1.6289	1.5316	1.5067	1.5778	1.637	1.7743	1.7479	1.6771	1.6884	1.7578	1.8104	1.9055	1.9952	2.0721	2.1314	2.0685	2.076	2.1791	2.1492	2.1673	2.1715	2.2074	2.39945	2.3562	2.3348	2.6195	2.68865	2.4349	2.4756	2.4884	2.6671	2.6078	2.6309	2.6092	2.6333	2.6627
XII	109902	111575	YLL018C	0	-	19.4806	19.4806	19.4806	19.5105	19.5693	19.7316	19.7316	19.761	19.9655	19.9655	20.025299	20.008699	20.008699	20.025299	20.0585	20.0457	20.105499	20.164801	20.1301	20.4009	20.473499	20.502899	20.645599	20.9182	20.948099	21.0672	21.067699	21.246599	21.246599	21.275999	21.376499	21.405899	21.435801	21.4652	21.494101	21.57	21.684799	21.684799	21.726	21.7094	21.756901	21.7981	21.817699	21.9016
XV	278056	280086	YOL023W	0	+	60.995399	60.966	60.966	60.949402	60.966	61.020302	60.990398	60.972599	60.972599	60.8904	60.8605	60.8605	60.8605	60.8605	60.8605	60.830601	60.8022	60.7728	60.761501	60.761501	60.761501	60.732101	60.762001	60.791401	60.732601	60.733101	60.7379	60.7085	60.7085	60.183899	60.183899	60.183899	59.7342	59.6749	59.585701	59.287701	59.165298	58.778099	58.730099	58.730099	58.600201	58.529099	58.4394	58.398201
VII	922175	922507	YGR215W	0	+	-1.7473	-1.7862	-1.7862	-1.7995	-1.7996	-1.7649	-1.7184	-1.7189	-1.7716	-1.709	-1.709	-1.8083	-1.851	-1.8804	-1.8804	-1.8623	-1.8741	-1.8575	-1.8575	-1.8643	-1.8643	-1.8824	-1.8824	-1.851	-1.851	-1.8691	-1.9	-1.9	-1.8308	-1.7795	-1.7795	-1.6983	-1.6689	-1.6983	-1.5824	-1.6118	-1.6118	-1.6118	-1.5952	-1.5043	-1.4515	-1.4515	-1.4349	-1.3195
XIV	695595	697484	YNR038W	0	+	5.3849	5.4522	5.4474	5.4966	5.5448	5.5068	5.5495	5.6985	5.6804	5.5447	5.5731	5.555	5.5251	5.4904	5.5909	5.2671	5.195	5.1363	5.1627	5.0386	4.9871	5.0233	4.9339	4.9301	4.8836	4.867	4.8962	4.3525	4.3407	4.1945	3.74605	2.5403	2.4642	2.3868	2.3868	1.9273	1.8386	1.8388	1.5823	1.4268	1.4615	1.3349	1.3118	1.3025
VII	579476	580291	YGR042W	0	+	-0.9069	-0.9069	-0.9308	-0.817	-0.7876	-0.7416	-0.6677	-0.6971	-0.6383	-0.5445	-0.2216	-0.2216	-0.1922	-0.1116	0.1801	0.5743	0.6258	0.6371	0.6484	0.6484	0.7504	0.7112	0.77	0.7886	0.804	1.0521	1.0479	1.775	1.7456	1.8537	2.0797	2.0853	2.2094	2.4782	2.5582	2.5577	2.8409	4.2797	4.2744	4.1697	4.4833	4.3982	4.3217	4.3757
XVI	88517	90316	YPL243W	0	+	64.3685	64.385101	64.355698	64.355698	64.32	64.338097	64.338097	64.327797	64.249901	64.264999	64.264999	64.221802	64.150703	64.090897	63.930599	63.5522	63.1726	63.1427	63.112801	62.8633	62.719601	62.719601	62.619099	62.559299	62.249001	62.189201	62.205799	62.0284	61.640701	61.521099	60.959202	60.874802	60.803699	60.227798	59.8881	59.9062	59.402901	56.998798	56.0644	55.516499	54.831699	54.149502	53.176102	52.838902
XIV	247461	249809	YNL212W	0	+	6.8714	6.936	6.936	6.936	6.9526	7.0071	7.0418	7.0418	7.0451	7.0323	6.9991	6.9991	6.9991	6.9991	6.9991	7.0082	7.0082	6.9557	6.9723	6.9784	6.9779	6.9779	6.9955	6.9955	6.9789	6.9676	6.9917	7.0211	7.003	6.9555	6.9849	7.0083	6.9965	6.9259	6.9259	6.8965	6.8078	6.7399	6.7399	6.7628	6.7628	6.7628	6.7068	6.6101
VI	169922	172285	YFR013W	0	+	16.135599	16.4547	16.701599	17.883301	18.165899	18.3407	19.1618	19.289301	19.790001	20.0769	21.4946	21.705601	21.877701	22.290199	22.4095	22.6698	22.719	22.981501	23.1674	23.1679	23.115999	23.145901	23.187099	23.2283	23.2283	23.245399	23.405199	23.5243	23.607	23.7085	23.7085	23.726601	23.709999	23.752199	23.7922	23.75	23.735201	23.734699	23.844801	23.844801	23.815399	23.785999	23.8125	23.8339
IV	859346	861520	YDR205W	0	+	1.6453	1.6521	1.6355	1.6707	1.5345	1.5045	1.553	1.5465	1.5842	1.5333	1.2702	1.3912	1.3613	1.3676	1.3457	1.3532	1.42	1.2602	1.6833	1.8436	2.0868	2.3008	2.4008	2.3759	2.3773	2.4617	2.418	2.5014	2.7937	2.7834	2.8907	2.9367	2.8703	3.5249	3.5418	3.6026	3.6757	3.7069	3.7069	3.7202	3.7573	3.8212	3.8561	3.8689
VIII	346043	349285	YHR119W	0	+	92.4235	92.709297	93.423698	94.503601	95.117699	95.709503	95.865196	95.9366	95.995598	95.978996	96.289398	96.378403	96.513	96.5839	96.579697	96.796402	96.726501	96.739899	96.768898	96.768898	96.828903	96.858902	96.858902	96.892097	96.908699	96.967697	97.027702	97.027702	97.027702	97.058197	97.076302	97.1306	97.334396	97.316299	97.317802	97.275398	97.239197	97.239197	97.385696	97.355698	97.355698	97.441498	97.458099	97.440002
X	553476	554849	YJR062C	0	-	2.9649	2.9516	2.9169	2.9468	2.8576	2.8757	2.8757	2.8938	2.8873	2.8888	2.827	2.8451	2.8122	2.8142	2.8323	2.8552	2.8552	2.859	2.8633	2.8604	2.8386	2.8439	2.8605	2.9289	2.9616	3.1603	3.1897	3.1897	3.1892	3.1475	3.1988	3.1361	3.112	3.6623	3.651	3.6083	3.5362	3.5415	3.5961	3.673	4.2662	4.1585	4.0417	3.9279
I	92900	94486	YAL028W	0	+	11.9353	11.9652	12.4401	13.8864	13.9505	14.0397	14.2854	14.3153	14.3907	14.3191	14.4377	14.7156	14.7455	14.7455	14.7455	14.9342	15.2729	16.938999	17.0581	17.3269	18.6404	18.8022	18.939899	18.969801	19.418501	20.153999	20.155899	20.185801	20.1863	20.2813	20.268499	20.2391	20.2391	20.221001	20.204399	20.340599	20.3524	20.421499	20.421499	20.425301	20.435101	20.565001	20.5811	20.564501
VII	996869	998188	YGR252W	0	+	10.251	10.2751	10.2718	10.2391	10.1617	10.2207	10.2283	10.2569	10.3562	10.4155	10.349	10.4442	10.5686	10.4975	10.4146	10.1985	10.1322	10.1488	10.1488	10.1028	10.1734	10.1779	10.1945	10.2244	10.3007	10.251	10.251	10.2083	10.2158	10.1859	10.2085	10.2198	10.2065	10.1686	10.1686	10.1686	10.1339	10.113	10.1119	10.1119	10.1685	10.2017	10.2311	10.215
XIII	416196	420029	YMR076C	0	-	-0.2334	-0.2334	-0.2334	-0.2515	-0.2334	-0.2312	-0.2312	-0.2312	-0.1714	-0.1714	-0.1234	-0.1287	-0.0955	-0.0656	-0.0025	-0.0025	-0.0319	0.0226	0.0007	0.0173	0.0467	0.0301	0.0301	0.0975	0.0975	0.1606	0.1601	0.1488	0.1189	0.1963	0.2177	0.2177	0.0905	0.1204	0.1204	0.1498	0.1493	0.1493	0.2679	0.2712	0.2712	0.2845	0.3476	0.3177
XII	680200	680844	YLR268W	0	+	9.0474	9.22	9.6371	9.7092	9.9695	10.3793	10.5439	10.7693	10.6849	10.8168	10.7911	10.7921	10.8974	10.9203	10.9502	11.0683	10.9046	10.8566	10.8566	10.9277	10.9571	11.1704	11.4119	11.4119	11.4119	11.4418	11.4205	11.5876	11.5876	11.4234	11.4325	11.4619	11.4619	11.4401	11.463	11.6409	11.7877	11.8239	11.8623	11.8661	11.8661	11.944	11.9621	11.9968
XV	626628	627980	YOR155C	0	-	0.7657	0.732	0.7139	0.6254	0.9521	1.2899	1.2899	1.1499	1.2666	1.4469	1.9071	2.0331	2.2853	2.5433	2.6652	2.7079	2.8341	2.8341	2.6702	2.761	3.2296	3.27425	3.3451	3.3815	3.3981	3.4044	3.606	3.6193	3.6012	3.6728	3.7188	3.807	3.8236	3.8829	3.8829	3.9687	3.8732	3.93615	4.149	4.101	4.0349	4.0653	4.1653	4.2788
XIV	76946	78520	YNL295W	0	+	14.5657	14.5539	13.5923	13.1687	13.1188	12.9414	12.708	9.8589	9.7503	9.7955	9.8055	9.8434	9.814	9.8369	9.7477	8.878	9.1038	9.0264	8.9666	8.9538	8.6639	8.5647	8.6037	8.5032	8.1865	8.3189	7.7266	7.2071	7.6772	9.5752	9.5805	9.7403	10.2227	14.6122	15.0728	15.1246	16.6709	16.955601	17.0154	20.7833	36.0443	38.237598	38.661999	39.969299
XIII	895716	896669	YMR310C	0	-	0.786	0.6382	0.64695	0.5201	0.4202	0.4036	0.3704	0.3874	0.3324	0.3457	0.3163	0.3235	0.276	0.2529	0.2348	0.2227	0.0248	-0.2513	-0.3009	-0.2668	-0.252	-0.4175	-0.464	-0.6263	-0.6871	-0.7384	-0.6856	-0.7896	-0.7896	-0.8489	-0.8424	-0.8557	-0.741	-0.720601	-0.6459	-0.779901	-0.7761	-0.8407	-0.8867	-0.8701	-0.8882	-0.9476	-0.8991	-0.9172
VII	217524	220922	YGL151W	0	+	2.138	2.1284	2.146	2.1191	2.12175	2.26525	2.3909	2.4753	2.5645	2.5811	2.5615	2.5321	2.5487	2.5053	2.6353	2.7146	2.7236	2.7236	2.7236	2.7296	2.5252	2.4954	2.4868	2.4593	2.4389	2.4635	2.4517	2.4037	2.4203	2.3899	2.2895	2.3013	2.1972	2.0777	1.7682	1.7156	1.7088	1.6756	1.6982	1.6036	1.6036	1.5988	1.5641	1.6447
XII	550650	551960	YLR203C	0	-	7.7934	7.8228	7.8047	7.8062	7.8062	7.7715	7.7715	7.7715	7.6885	7.7051	7.7036	7.7549	7.7549	7.7549	7.7549	7.7549	7.7549	7.8062	7.8575	7.8756	7.8575	7.8575	7.8575	7.8575	7.8575	7.8575	7.8522	7.8522	7.8522	7.8522	7.8356	7.8688	7.8917	7.8618	7.9026	7.9026	7.9026	7.9358	7.9539	7.9833	7.7841	7.7841	7.7547	7.7055
X	295245	298814	YJL076W	0	+	0.3908	0.4468	0.4714	0.5056	0.5418	0.5418	0.5225	0.607	0.5856	0.4738	0.414	0.4188	0.3728	0.3942	0.3353	0.2818	0.3642	0.4675	0.514	0.4959	0.53315	0.52135	0.5523	0.6219	0.6091	0.6091	0.664	0.6512	0.6233	0.6266	0.6085	0.6582	0.624	0.5893	0.5589	0.5589	0.5519	0.5393	0.5393	0.5393	0.5393	0.4628	0.5606	0.7573
II	742761	744398	YBR270C	0	-	57.140499	57.287998	57.315899	57.4478	57.477699	57.579201	57.6684	57.7589	57.792099	57.7803	57.823002	57.8876	57.888599	57.889099	57.918499	57.816502	57.834599	57.889599	57.8881	57.8881	57.9175	57.917	57.917	57.9464	57.903099	57.893299	57.952099	58.028999	57.954601	57.933201	57.933201	57.916599	57.916599	58.040001	58.039501	58.045502	58.064098	58.004799	58.0229	58.1119	58.1413	58.159401	58.2724	58.2141
XV	185848	186723	YOL077C	0	-	8.862	8.8683	8.8683	8.8751	8.8158	8.8158	8.8339	8.8339	8.8633	8.888	8.7975	8.8156	8.799	8.799	8.799	8.8156	8.8156	8.8156	8.9363	8.9396	8.9509	9.0695	9.069	9.069	9.0215	9.0102	9.0615	9.1309	9.1475	9.1405	9.1277	9.1405	9.1405	9.1699	9.1699	9.1169	9.1468	9.1008	9.137	9.1536	9.127	9.127	9.127	9.127
IV	1386073	1386516	YDR462W	0	+	15.9896	15.9981	15.9581	15.94	15.9882	15.9882	15.9769	15.9181	15.8203	15.8203	15.8316	15.8989	15.8808	15.8941	15.9544	15.9838	15.9539	15.9672	15.9672	15.9785	15.9672	16.0446	15.9561	15.9561	15.8787	15.8312	15.7965	15.7965	15.7736	15.7736	15.7736	15.7374	15.7673	15.7673	15.8133	15.8133	15.8133	15.8261	15.7914	15.8047	15.8047	15.8047	15.8346	15.864
XI	567918	570149	YKR067W	0	+	39.1091	39.1091	39.1091	39.088799	39.090302	39.0438	39.0737	39.0737	39.091801	39.045799	39.027699	38.998299	39.016399	38.952999	38.868599	38.852001	38.910801	38.940701	38.894199	38.6992	38.507999	38.388901	38.2859	38.2271	38.1726	37.804501	37.774101	37.774101	37.744701	37.744701	37.702499	37.6437	37.603001	37.590199	37.595501	37.388199	36.042099	35.714699	35.661701	35.6735	35.060699	35.0051	34.972	34.9277
V	188277	189311	YER016W	0	+	9.9377	9.7987	9.8499	9.867	9.7213	9.8844	9.9029	9.9617	10.0285	10.2257	10.0029	9.959	9.759	9.6201	9.6616	9.2566	9.1925	9.3261	9.1656	8.9943	9.3924	9.3615	9.2465	9.19	9.033	8.9735	9.0381	9.0082	8.9195	5.7465	5.4611	5.7247	5.5891	7.6616	7.7937	7.9957	8.2338	8.2039	8.39735	8.4225	8.9828	8.806	8.9467	9.017
II	603685	604107	YBR188C	0	-	0.2138	0.1758	0.5413	0.5541	0.5473	0.5287	0.5287	0.6414	0.6334	0.6153	0.5987	0.5987	0.5987	0.861	0.8765	1.5655	1.6916	1.5036	1.5527	1.5165	1.5413	1.5154	1.5214	1.6304	1.8731	1.9158	1.8924	1.8924	1.8625	1.8972	1.9452	1.9105	2.0805	2.0825	2.07935	2.02655	1.99715	2.05645	2.1734	2.1055	2.1648	2.1286	2.2339	2.2638
V	111421	115800	YEL022W	0	+	-0.7509	-0.7803	-0.7637	-0.7637	-0.7689	-0.7689	-0.7983	-0.8282	-0.8282	-0.8116	-0.8415	-0.8714	-0.9008	-0.8661	-0.8548	-0.9625	-0.9406	-0.9587	-0.9464	-0.9464	-0.9464	-0.8999	-0.8705	-0.8245	-0.7946	-0.7539	-0.784	-0.7086	-0.6792	-0.5638	-0.5804	-0.6103	-0.456	-0.3834	-0.254	-0.254	-0.1643	-0.0592	-0.072	-0.072	0.0283	0.2847	0.2088	0.2375
XIV	699690	700460	YNR040W	0	+	6.2565	6.4503	6.586	7.01295	7.19355	7.31895	7.6596	7.6777	7.6483	7.5387	7.969	8.0122	8.3001	8.8879	8.8884	8.8949	9.0163	9.0874	9.2109	9.4199	9.4327	9.4327	9.4375	9.4503	9.449	9.4309	9.4304	9.5374	9.5685	9.763	9.7891	9.8009	9.7994	9.8175	9.8175	9.8522	9.8109	9.8931	9.8818	9.829	9.8946	9.8941	9.8941	9.8813
XIV	310636	315882	YNL172W	0	+	16.2064	16.416401	16.416401	16.5807	16.5508	16.507	16.4771	16.4771	16.349501	16.349001	16.343	16.1812	16.2827	16.271601	16.254999	16.284401	16.1749	16.099001	16.1294	15.9983	15.9983	15.9518	15.9385	15.9385	15.9385	15.8438	15.352	15.3119	15.0297	14.9335	14.9634	12.9962	12.5912	12.4213	12.4047	12.304	12.3169	12.3468	12.4252	12.3194	12.2842	12.2842	12.2613	12.3937
VII	334886	337639	YGL093W	0	+	5.3381	5.4129	5.5043	5.7376	5.7504	5.8215	5.8274	5.851	5.851	5.8505	5.8804	5.9264	6.1171	6.147	6.1897	6.4349	6.3986	6.3526	6.3227	6.3227	6.3227	6.3626	6.3626	6.3588	6.3057	6.271	6.271	6.3009	6.3426	6.294	6.294	6.294	6.3533	6.3907	6.3992	6.3811	6.3944	6.4007	6.411	6.411	6.4404	6.4698	6.4399	6.4565
XII	300673	301989	YLR085C	0	-	2.7088	3.7787	3.9064	4.13485	7.4954	7.4505	7.9336	9.2785	9.226	9.5049	10.2245	10.2788	10.8039	14.3866	14.459	14.5183	14.505	15.5178	15.8286	16.3081	16.6933	16.818701	17.207899	17.6952	19.733601	19.7773	19.888399	20.2062	20.674	21.9974	23.2348	23.330299	23.451599	23.3372	23.3666	23.396	23.455299	23.450199	23.7384	23.9228	23.976801	24.103901	24.442101	24.1847
XII	180288	181481	YLR019W	0	+	-0.0829	-0.0829	-0.0829	-0.0829	-0.0829	-0.0231	0.0063	0.0063	0.0063	-0.0103	-0.0103	-0.0103	-0.0103	-0.0103	-0.0103	-0.0103	-0.0402	-0.0701	-0.0701	-0.0535	-0.0535	-0.0535	-0.0535	-0.0535	-0.0535	-0.0535	-0.0241	-0.0573	-0.0573	-0.0274	-0.0573	-0.0274	0.0206	0.0206	0.0671	0.0505	0.0392	0.0686	0.0686	0.0686	0.0686	0.0686	0.0686	0.0686
XII	516678	517670	YLR181C	0	-	6.1617	6.2461	6.3054	6.3016	6.3016	6.331	6.285	6.3551	6.3717	6.3819	6.4214	6.5091	6.5699	6.5737	6.5903	6.585	6.5437	6.5736	6.4936	6.5102	6.569	6.569	6.6422	6.6588	6.7598	6.7598	6.7598	6.7598	6.8672	6.8657	6.9881	7.0539	7.0672	7.1745	7.2807	7.3101	7.3993	7.4513	7.4267	7.4433	7.4368	7.3775	7.3775	7.4207
XIII	815651	818581	YMR275C	0	-	2.3392	2.3216	2.4289	2.4419	2.4238	2.5077	2.539	2.4928	2.5114	2.5114	2.5408	2.5408	2.4986	2.5333	2.2554	2.2259	2.2259	2.3023	2.4043	2.4586	2.5114	2.6323	2.66	2.7279	2.5992	2.4979	2.4444	2.4193	2.4412	2.4768	2.4655	2.3959	2.3944	2.4243	2.4014	2.418	2.3966	2.38905	2.4328	2.4328	2.4034	2.4278	2.461	2.3718
VIII	283777	284625	YHR090C	0	-	16.3769	17.604099	17.8312	18.8139	19.659901	19.860901	19.919701	20.215799	20.502501	20.563299	20.7502	20.8934	21.2278	21.346901	21.654499	21.831301	21.9044	21.963699	21.963699	22.023001	22.0931	22.159401	22.7404	22.781601	22.691099	22.722	22.741301	22.800501	23.02	23.006201	22.9946	23.336	23.383499	23.422899	23.519199	23.5453	23.5581	23.4674	23.454599	23.538	23.5546	23.5546	23.507099	23.7257
XIII	527804	531817	YMR129W	0	+	6.4107	6.3942	6.42	6.3173	6.312	6.3479	6.4156	6.4337	6.4716	6.4759	6.4279	6.4626	6.4626	6.4626	6.4611	6.4611	6.4905	6.4478	6.4478	6.4991	6.5851	6.7185	6.7185	6.7185	6.7265	6.7548	6.6117	6.6094	6.5742	6.5875	6.5875	6.5709	6.5282	6.6174	6.5993	6.5812	6.8433	6.8599	6.8765	6.8946	6.9006	6.8789	6.8623	6.8804
IV	478474	478758	YDR016C	0	-	-0.1393	-0.1162	-0.0996	-0.0996	-0.0649	-0.0649	-0.0194	0.0633	0.0701	0.0882	0.0896	0.2457	0.2628	0.2628	0.3173	0.3173	0.2874	0.2425	0.2644	0.3295	0.3081	0.333	0.3616	0.4657	0.4491	0.5265	0.5333	0.52425	0.51745	0.499	0.499	0.5171	0.4887	0.4887	0.5485	0.4822	0.4704	0.4576	0.4911	0.5278	0.5444	0.5444	0.5326	0.5065
IX	51759	53708	YIL155C	0	-	0.9493	0.9663	0.910399	0.9722	0.9717	0.9473	0.923	0.923	1.091	1.0729	1.1078	1.1804	1.1819	1.1819	1.2181	1.2128	1.2622	1.2622	1.2622	1.2441	1.2682	1.2848	1.1757	1.1576	1.141	1.1526	1.1659	1.1659	1.1493	1.2144	1.231	1.2853	1.2687	1.2574	1.3283	1.3449	1.3796	1.3796	1.4442	1.4447	1.5156	1.6079	1.5898	1.5803
XV	534075	536819	YOR113W	0	+	-0.4739	-0.4739	-0.4739	-0.503301	-0.490499	-0.5275	-0.5275	-0.509399	-0.509399	-0.509399	-0.526	-0.526	-0.526	-0.537299	-0.537299	-0.537299	-0.5011	-0.5358	-0.5358	-0.625	-0.6363	-0.6363	-0.6363	-0.6235	-0.6914	-0.6914	-0.6914	-0.802299	-0.802299	-0.820399	-0.8978	-0.8978	-0.8812	-0.8827	-0.8661	-0.8661	-0.8661	-0.8661	-0.8319	-0.8319	-0.7972	-0.7999	-0.7818	-0.7936
VII	834689	835903	YGR169C	0	-	-0.7022	-0.7022	-0.5932	-0.5932	-0.5751	-0.5457	-0.5889	-0.5889	-0.5364	-0.4687	-0.4222	-0.4041	-0.3249	-0.3025	-0.2844	-0.3176	-0.347	-0.3769	-0.3769	-0.3769	-0.3262	-0.3262	-0.3978	-0.2918	-0.2468	-0.2468	-0.205	-0.1733	-0.1733	-0.1439	-0.1235	-0.1011	-0.1438	-0.1257	-0.091	-0.0729	-0.1033	-0.0464	-0.0773	-0.1553	-0.1372	-0.1372	-0.104	-0.0859
XIII	363364	366705	YMR047C	0	-	11.8719	11.9013	11.8651	11.85	11.8794	11.8794	11.8628	11.8057	11.7876	11.7881	11.7881	11.7582	11.7881	11.7881	11.7881	11.7881	11.7881	11.7881	11.7881	11.7881	11.8047	11.8047	11.7534	11.7496	11.7662	11.7828	11.7562	11.7627	11.7446	11.7446	11.7446	11.8044	11.7582	11.7582	11.7695	11.7529	11.723	11.723	11.7049	11.7348	11.7609	11.7727	11.832	11.8619
VII	381523	383208	YGL064C	0	-	9.9889	10.2341	10.2929	10.385	10.7346	10.801	10.9007	10.9306	10.9012	10.9559	10.8506	11.0476	11.3084	11.408	11.9692	12.0054	11.9574	11.9408	11.766	11.9617	12.0049	12.0514	12.0632	12.2095	12.617	12.6175	12.6624	12.84	12.8242	12.9672	12.9971	13.0265	13.0265	13.1345	13.1986	13.2514	13.2813	13.3567	13.3914	13.3582	13.4047	13.4379	13.5191	13.5224
VII	720409	724764	YGR116W	0	+	0.2459	0.0893	0.0594	0.03	0.0775	0.0775	0.0941	0.346	0.3161	0.2703	0.3163	0.2801	0.2252	0.2252	0.2086	0.2101	0.2576	0.2908	0.2659	0.2674	0.2576	0.2659	0.2365	0.2365	0.1302	0.1121	0.1003	0.1131	0.1611	0.1493	0.1493	0.1199	0.1199	0.1946	0.2112	0.2112	0.2112	0.171	0.2057	0.1838	0.1612	0.1378	0.1159	0.134
IV	626708	628534	YDR091C	0	-	0.4991	0.4991	0.4991	0.5376	0.5376	0.5557	0.5538	0.5538	0.541	0.5144	0.4476	0.5489	0.727	0.6773	0.6674	0.6242	0.5849	0.5239	0.5619	0.5628	0.3351	0.3351	0.3351	0.2934	0.3281	0.3163	0.2143	0.0833	0.2239	0.1945	0.0525	0.1518	0.1651	0.1945	0.186	0.1682	0.1848	0.1815	0.2325	0.2325	0.2757	0.3317	0.3028	0.2146
VII	866336	867520	YGR185C	0	-	6.4612	6.5586	6.5823	6.5659	6.6018	6.5671	6.5914	6.5788	6.6675	6.7371	6.8102	6.7953	6.8991	6.9569	6.9303	6.9597	6.8538	6.8704	6.834	6.8212	6.8023	6.8616	6.8616	6.8616	6.8807	6.9865	7.0161	7.0279	7.0113	7.0113	7.0161	7.0327	7.0146	6.9814	6.9814	6.9814	6.9814	6.9995	7.0523	6.9862	7.0571	7.0865	7.0865	7.1164
IV	1431968	1434268	YDR490C	0	-	7.4349	7.4648	7.4354	7.4354	7.4178	7.615	7.7391	7.8112	7.8112	7.8411	7.8411	7.9067	8.1743	8.1974	8.1974	8.2155	8.2502	8.2502	8.2323	8.2622	8.2916	8.2735	8.3067	8.2848	8.2848	8.2554	8.3201	8.3744	8.36535	8.3515	8.3515	8.2917	8.2558	8.2674	8.2973	8.1787	8.1606	8.2204	8.1842	8.2174	8.2174	8.1875	8.1875	8.1581
XIV	686010	687116	YNR032W	0	+	15.7387	15.7387	15.7681	15.7681	15.7717	15.7717	15.8609	15.8609	15.8609	15.8149	15.8149	15.8149	15.7855	15.8149	15.8448	15.8282	15.9184	15.9184	15.9184	15.9184	15.9483	15.8714	15.7918	15.7805	15.7639	15.7639	15.7506	15.78	15.78	15.8094	15.8388	15.7388	15.3868	15.4801	15.5105	15.5988	15.6463	15.6009	15.6346	15.7238	15.6645	15.5249	15.1051	14.8141
I	75043	76152	YAL036C	0	-	-0.0653	-0.0344	-0.0359	-0.1181	-0.227	-0.2487	-0.266	-0.2676	-0.367701	-0.2913	-0.2913	-0.2913	-0.1742	-0.189199	-0.238999	-0.1768	-0.194901	-0.2243	-0.2424	-0.2316	-0.2316	-0.2331	-0.2331	-0.228601	-0.2105	-0.2105	-0.2105	-0.2288	-0.2107	-0.2401	-0.1873	-0.1398	-0.1398	-0.1579	-0.2516	-0.2644	-0.2678	-0.2663	-0.2369	-0.1947	-0.2379	-0.256	-0.212601	-0.1832
IV	99561	100421	YDL201W	0	+	6.8741	6.8809	6.9337	7.2097	7.264	7.2293	7.2109	7.2654	7.2948	7.3272	7.3385	7.3913	7.4803	7.4856	7.4861	7.5027	7.4728	7.4909	7.4834	7.4758	7.5052	7.517	7.517	7.5464	7.4639	7.4354	7.4354	7.3592	7.3891	7.3559	7.3609	7.3609	7.3405	7.3277	7.3277	7.3277	7.3277	7.3277	7.3528	7.3709	7.3709	7.3724	7.3724	7.4018
XIII	739185	739865	YMR233W	0	+	1.816	1.6798	1.6499	1.6034	1.6007	1.4453	1.7345	1.7104	1.7442	1.8767	1.8855	1.925	1.925	1.7168	1.6952	1.8319	1.7827	1.802	1.8494	1.9808	1.9989	1.9958	1.8433	1.9421	2.0019	2.0366	2.0497	1.9909	2.054	2.1545	1.9147	1.8848	1.8554	1.9034	1.9328	2.0131	2.0794	2.2333	2.5317	2.7721	2.7948	2.6707	2.9378	3.0008
IV	610441	611925	YDR082W	0	+	23.5369	23.553499	23.5369	23.5369	23.5369	23.553499	23.552999	23.6043	23.6043	23.5973	23.5674	23.6395	23.6395	23.656099	23.6395	23.692301	23.7516	23.769699	23.743999	23.7647	23.7946	23.823999	23.779499	23.815901	23.837299	23.819201	23.8358	23.841101	23.841101	23.841101	23.841101	23.811701	23.781799	23.622	23.506001	23.463301	23.4814	23.455799	23.455799	23.396999	23.509001	23.5681	23.3983	23.2262
X	102227	104428	YJL168C	0	-	37.703899	37.518501	37.465	37.137501	37.137501	37.107601	36.936001	36.936001	36.954102	36.4627	36.3783	36.307201	35.806702	33.164902	32.325298	32.296902	32.207699	31.764799	31.5809	31.403	31.3864	31.297199	30.986401	29.546801	28.1047	26.5359	25.979799	25.831301	25.831301	25.724501	25.6353	25.457899	25.3692	22.971701	22.793301	22.273701	19.6287	19.2164	19.098301	18.990999	18.023199	15.0319	13.9314	10.7742
II	47363	48628	YBL091C	0	-	1.88	1.6298	1.6479	1.7263	1.7263	1.7444	1.7437	1.8256	1.809	2.0178	2.0535	2.0535	1.5468	1.5619	1.7721	1.7437	1.8539	1.963	1.9331	1.9866	1.9187	2.5569	2.5697	3.1017	3.5446	3.729	4.3515	4.2879	4.3208	4.4095	4.7841	4.8503	4.8508	4.8626	5.1117	5.1636	6.608	10.9681	10.9116	11.4523	11.8292	11.9011	12.0821	12.6464
XIII	276045	277211	YMR005W	0	+	3.0063	3.003	2.9736	2.9842	2.9543	2.9837	2.9837	3.0136	3.0136	3.043	3.043	3.1322	3.1294	3.0947	3.0947	3.0668	2.9957	2.9957	2.9957	2.9824	3.0133	2.9608	2.9774	2.9774	2.9955	3.0249	3.1071	3.1034	3.0735	3.1082	3.1636	3.2964	3.3047	3.3095	3.1603	3.1903	3.1609	3.2383	3.2431	3.2409	3.0998	3.1596	3.1174	3.2658
IV	245133	245582	YDL121C	0	-	12.0853	12.1573	12.2601	12.2601	12.5091	12.7627	12.7622	12.8466	13.0057	13.0406	13.1772	13.2071	13.237	13.2536	13.2536	13.3011	13.2898	13.3443	13.3891	13.3891	13.3758	13.3278	13.3428	13.3428	13.3428	13.3197	13.3401	13.3346	13.3142	13.3421	13.3715	13.3549	13.3549	13.3549	13.3586	13.2839	13.2839	13.2839	13.2952	13.3545	13.3545	13.3545	13.4058	13.4058
IV	188154	190586	YDL148C	0	-	2.4588	2.4887	2.4593	2.4789	2.4804	2.4985	2.5151	2.5151	2.5151	2.5023	2.5023	2.5023	2.5023	2.5317	2.4435	2.3789	2.4626	2.4332	2.4332	2.4332	2.4279	2.4179	2.436	2.4227	2.374	2.5493	2.4596	2.4634	2.5145	2.5764	2.5803	2.5836	2.5356	2.463	2.5158	2.5809	2.6129	2.5066	2.49	2.6287	2.6169	2.6003	2.5405	2.5518
VIII	397251	398990	YHR150W	0	+	45.501301	45.547298	45.493301	45.566399	45.6124	45.6418	45.6717	45.653599	45.7855	45.845299	45.882099	45.869301	46.285999	46.321899	46.292	46.2626	46.227901	46.360298	46.637199	46.585899	46.709499	46.709499	46.702702	46.702702	46.7728	46.745098	46.745098	46.745098	46.756401	46.739799	46.723701	46.682499	46.653099	46.653099	46.5938	46.547798	46.506599	46.600601	46.4142	46.341599	46.341599	46.246899	46.246899	46.200401
XII	415801	416658	YLR136C	0	-	7.6281	7.4153	7.3729	7.2767	6.5818	6.4444	6.4012	5.0446	4.8999	4.8278	4.4233	3.9497	3.5638	2.32255	2.1413	2.2531	2.2232	2.1345	2.2365	2.6273	2.5974	2.5974	2.5984	2.6796	2.8575	2.9163	2.9761	2.9756	2.8869	2.8992	2.8698	2.8399	2.8482	2.93	2.9481	4.5725	6.5512	7.6658	11.7297	12.4237	13.8901	14.013	14.3053	16.443199
XIII	412268	412873	YMR073C	0	-	8.563	9.1504	8.8978	9.20605	9.37695	9.1124	9.1845	9.0474	9.0795	8.9782	8.5654	8.4767	8.4699	8.448	8.3833	8.3833	8.4597	8.4067	8.2881	8.3592	7.9349	7.8751	7.6786	7.4233	7.0306	6.2379	6.0618	5.8118	5.8075	5.6869	5.6869	5.6982	5.2399	5.21	5.1919	4.1877	4.4261	5.7046	5.7462	5.8316	5.8667	5.8132	5.8132	5.7951
IV	424209	425732	YDL017W	0	+	30.2719	31.1458	33.376801	33.9622	36.3703	36.447701	36.5369	36.595699	37.4324	37.462299	37.491699	37.828899	38.299	38.941502	39.354301	39.384201	39.575901	40.339001	40.339001	40.3689	41.1166	42.652802	43.144199	44.080601	45.156502	45.155998	45.137901	45.1982	45.316299	45.316299	45.316299	45.351002	45.488201	45.5299	45.5513	45.510601	45.510101	45.480202	45.496799	45.4669	45.4674	45.196301	45.078701	45.019402
IV	715747	716622	YDR130C	0	-	1.7529	1.7102	1.6929	1.7734	1.9999	2.0992	2.0693	1.9967	1.9398	1.9391	2.01	2.1484	2.1329	2.1098	2.1041	2.188	2.188	2.1586	2.1095	2.1751	2.5033	2.4734	2.4206	2.3496	2.4056	2.4121	2.4121	2.4121	2.3533	2.48185	2.48185	2.5007	2.4333	2.5242	2.5872	2.6166	2.645	2.5703	2.5703	2.5703	2.6344	2.6344	2.6344	2.7417
III	286762	287937	YCR094W	0	+	-0.0623	-0.0623	-0.0324	-0.0623	-0.0623	-0.0286	-0.058	-0.058	-0.0879	-0.1007	-0.1301	-0.1633	-0.1633	-0.1799	-0.2098	-0.2279	-0.3335	-0.3335	-0.418	-0.4366	-0.4778	-0.5562	-0.6406	-0.6059	-0.6112	-0.6278	-0.6278	-0.6331	-0.6844	-0.6844	-0.5685	-0.5685	-0.6085	-0.6345	-0.6345	-0.6345	-0.6227	-0.6227	-0.6888	-0.6888	-0.6888	-0.7054	-0.6888	-0.6888
XV	507948	511178	YOR098C	0	-	15.4011	15.3845	15.3483	15.4328	15.3906	15.3529	15.0573	14.9573	14.9872	14.892	14.9101	14.8508	14.8076	14.737	14.7551	14.737	14.6174	14.5634	14.5634	14.5634	14.1397	14.1579	14.1285	13.9772	13.6786	13.63	13.63	13.6119	13.6119	13.6119	13.6418	13.5109	13.3877	13.298	12.5909	12.5316	12.4406	12.3127	12.3127	12.2833	12.1903	12.1609	11.9943	11.935
XIII	108806	110077	YML080W	0	+	-0.757199	-0.757199	-0.7406	-0.7406	-0.788099	-0.7695	-0.7695	-0.7695	-0.7514	-0.7514	-0.710401	-0.6938	-0.6938	-0.830501	-0.7973	-0.7973	-0.7973	-0.8593	-0.7899	-0.7718	-0.7718	-0.7197	-0.7197	-0.7064	-0.7064	-0.7064	-0.7529	-0.835601	-0.8384	-0.8218	-0.7856	-0.7524	-0.7215	-0.692101	-0.692101	-0.7466	-0.73	-0.8389	-0.8721	-0.8721	-0.9201	-0.928599	-0.8579	-0.8564
IV	854279	856093	YDR200C	0	-	6.829	6.829	7.3371	7.8216	7.859	7.9349	7.9375	8.0081	8.0081	8.1337	8.4588	8.5138	8.5861	8.5991	8.7662	8.9491	8.9373	8.9079	8.9411	8.8989	8.8856	8.9022	8.8601	9.0635	9.0012	9.0197	9.0182	8.8651	8.9704	8.987	8.995	9.0196	9.0196	9.061	8.9418	8.9883	9.0969	9.1947	9.1947	9.1947	9.1947	9.2241	9.4916	9.5862
XIII	178426	179637	YML048W	0	+	19.541401	19.52	19.566	19.561199	19.8333	19.8333	19.8514	19.9107	19.9632	19.968	19.9979	19.9846	19.9884	20.096201	20.125601	20.155001	20.2138	20.2666	20.296499	20.296499	20.2784	20.249001	20.249001	20.270399	20.363899	20.316401	20.358101	20.3463	20.3297	20.3463	20.3463	20.3463	20.3463	20.3757	20.3757	20.458401	20.521	20.4916	20.6717	20.6551	20.6973	20.7342	20.7342	20.716101
XI	560789	562297	YKR063C	0	-	0.4471	1.8326	1.8562	1.9577	2.5055	2.7276	3.3697	3.6212	4.8014	4.7896	4.8793	5.1061	5.1853	5.1956	5.7425	6.362	6.4283	6.3474	6.4601	6.3791	6.4349	6.4244	6.4787	6.4781	6.6115	6.7351	7.3439	7.5287	7.5714	7.7774	7.8897	8.0083	7.9486	7.9785	7.9619	7.9207	7.9725	7.9939	7.9527	7.9708	7.977	8.0066	8.0349	7.9891
VI	56336	57709	YFL037W	0	+	3.901	3.809	3.7909	3.7283	3.7502	3.7502	3.7615	3.7615	3.7628	3.7852	3.9026	3.9757	4.0051	4.0413	4.043	4.0596	4.0463	3.9822	3.9191	3.9191	3.9372	3.9372	3.8897	3.8164	3.8142	3.6995	3.6995	3.6691	3.4336	3.4042	3.4512	3.4512	3.3919	3.41	3.404	3.3543	3.2521	3.1933	3.2034	3.1944	3.1944	3.1467	3.0282	3.0149
XVI	361872	363362	YPL100W	0	+	2.8375	2.6237	2.5347	2.5593	2.3197	2.4431	2.3966	2.4265	2.4084	2.3752	2.4174	2.531	2.5768	2.5949	2.5769	2.6934	2.5529	2.4481	2.4584	2.358	2.3917	2.4575	2.4591	2.397	2.3949	2.3399	2.4051	2.4283	2.4577	2.4014	2.2358	1.9879	2.0178	1.9499	1.9499	1.9069	2.0009	1.9828	1.9657	1.9186	1.948	1.9347	1.9214	1.9214
IV	907330	909438	YDR221W	0	+	6.5237	6.4986	6.5841	6.5147	6.6855	6.7036	6.6965	7.2207	7.3094	7.3687	7.3687	7.3687	7.3521	7.3521	7.3046	7.3405	7.3798	7.4177	7.4305	7.5609	7.5609	7.5971	7.5971	7.5971	7.5792	7.5728	7.5547	7.6439	7.5778	7.5778	7.5778	7.6376	7.6376	7.5916	7.5041	7.5468	7.5468	7.5468	7.5634	7.5634	7.587	7.585	7.4429	7.4723
IX	187990	188784	YIL093C	0	-	6.7388	6.932	7.0815	6.9953	6.9528	7.084	7.0655	7.0904	7.2358	7.1826	7.5017	7.5752	7.6757	8.4263	8.4381	8.637	8.6586	8.7538	8.7651	8.7598	8.9547	8.9366	8.9366	8.88	8.8448	8.9393	8.9265	8.9265	8.9878	9.07	9.0406	9.0866	9.0685	9.1645	9.1512	9.1213	9.1213	9.1678	9.1384	9.1384	9.1023	9.091	9.1076	9.1408
VII	84885	87302	YGL216W	0	+	0.7811	0.7683	0.7683	0.7683	0.7683	0.7384	0.7256	0.7256	0.7256	0.7256	0.7256	0.7736	0.7736	0.6849	0.703	0.6736	0.6437	0.6437	0.6437	0.6437	0.5844	0.5844	0.5844	0.5844	0.5844	0.5844	0.641	0.6405	0.6405	0.6405	0.6405	0.6405	0.6111	0.5983	0.5983	0.6282	0.6282	0.6282	0.6282	0.6282	0.6282	0.6282	0.6282	0.6282
III	191834	193018	YCR035C	0	-	7.2275	7.2456	7.1356	7.1356	7.1597	7.1597	7.1597	7.19335	7.21365	7.3594	7.4169	7.4762	7.4762	7.5899	7.6246	7.6811	7.6944	7.6997	7.756	7.8148	7.8482	7.8781	7.8487	7.814	7.6762	7.6264	7.5917	7.557	7.5457	7.605	7.605	7.5756	7.5575	7.5821	7.5655	7.5783	7.6077	7.5977	7.5449	7.5562	7.5861	7.5861	7.5695	7.5695
VII	736662	738203	YGR123C	0	-	1.2754	1.2226	1.2065	1.1892	1.1679	1.14	1.2249	1.2229	1.2395	1.2214	1.1837	1.2689	1.3372	1.3078	1.3377	1.3676	1.3676	1.397	1.4377	1.4158	1.4125	1.3944	1.3944	1.365	1.365	1.365	1.365	1.365	1.365	1.365	1.3484	1.3665	1.3371	1.3371	1.3371	1.3371	1.3371	1.3243	1.3115	1.3115	1.3115	1.3115	1.3115	1.3228
IX	57338	60694	YIL151C	0	-	3.9473	3.966	3.9248	3.8954	3.8954	3.9846	3.9303	3.9526	3.987	3.9224	3.7673	3.5241	3.3799	3.1005	2.5763	2.447	2.2957	2.4201	2.4874	2.5805	2.4308	2.3981	2.3618	2.5368	2.4218	2.6244	2.6772	2.3992	1.0248	0.9655	0.863	0.4509	0.6873	1.0601	1.1061	1.6075	4.403	4.4163	4.6617	6.3706	6.6461	7.0099	7.1147	7.1386
XIII	605981	608140	YMR172W	0	+	3.2419	3.1906	3.1378	3.1079	3.078	3.078	3.0119	2.9777	2.9777	2.9777	2.9948	3.0333	3.0333	2.9441	2.8911	2.8585	2.9262	2.8968	2.8968	2.8187	2.8059	2.8941	2.8642	2.813	2.8296	2.7857	2.7495	2.7495	2.7495	2.8269	2.8601	2.8669	2.8044	2.71785	2.719	2.7077	2.6778	2.6778	2.6429	2.6296	2.6979	2.7273	2.7572	2.7572
XII	868662	871367	YLR373C	0	-	0.5962	0.5962	0.5781	0.5487	0.6015	0.6015	0.6015	0.6244	0.6244	0.633	0.6378	0.6378	0.6084	0.625	0.6725	0.7223	0.7555	0.7389	0.7261	0.7375	0.8778	0.8295	0.8461	0.8627	0.9913	0.9913	0.94	0.94	0.94	0.9187	0.8888	0.8755	0.8942	0.9659	0.9659	0.992	0.9942	1.0123	1.00325	1.00325	1.0364	1.0678	1.0459	1.0572
XII	607425	609524	YLR233C	0	-	17.5807	18.6388	18.6084	18.6147	18.704399	18.6427	18.7003	18.8377	19.663	20.032	20.188999	20.3367	20.4018	20.6196	20.569799	20.6462	20.6462	20.8416	21.608299	21.7386	21.7652	21.882401	21.8696	22.0063	22.0979	22.0979	22.181601	22.2728	22.3738	22.3356	22.457399	22.600401	22.587601	22.652201	22.7864	22.846201	22.950199	22.9615	22.9914	22.923	22.862	22.9095	22.944201	22.962299
III	70150	71367	YCL028W	0	+	1.8527	1.7594	1.7187	1.568	1.6818	1.6112	1.7639	1.816	1.8658	1.9155	2.4761	2.4149	2.2856	2.3251	2.1103	2.0806	2.0678	2.1015	2.0659	2.2694	2.7191	2.849	2.8134	2.7977	2.6059	2.7117	3.0517	2.9901	3.1474	3.1768	3.2703	3.5357	3.5219	3.5524	3.4549	3.4463	3.7616	3.7388	3.921	4.2265	4.1955	4.28595	4.3292	4.3651
XVI	791218	792204	YPR128C	0	-	93.140701	93.140701	93.158699	93.158699	93.1287	93.188797	93.159401	93.141296	93.154701	93.172798	93.224197	93.242302	93.194801	93.194801	93.142097	93.142097	93.142097	93.053902	93.022102	93.022102	93.022102	93.022102	92.987396	92.708504	92.607101	92.595802	92.495499	92.496101	92.466698	92.466698	92.476097	92.417297	92.2705	92.240501	92.211098	92.152298	91.993401	91.627602	90.497398	90.4002	90.357903	90.287201	89.446503	89.150597
IX	182117	183127	YIL096C	0	-	0.3766	0.3467	0.3467	0.3467	0.3633	0.4033	0.4033	0.4033	0.4033	0.4033	0.4033	0.4033	0.3953	0.4285	0.4285	0.3725	0.3725	0.3431	0.2713	0.212	0.2414	0.258	0.258	0.2761	0.4441	0.4323	0.4376	0.3821	0.4626	0.4508	0.439	0.439	0.4096	0.4096	0.4096	0.4096	0.3797	0.3963	0.4129	0.4129	0.4129	0.431	0.3883	0.3931
IX	404873	405967	YIR026C	0	-	17.773701	17.8036	17.8197	18.022699	17.1873	17.0788	16.5298	16.475599	16.787701	16.651501	15.9418	15.624	15.2159	14.8421	14.6881	11.4299	10.322	9.5899	9.4525	9.3932	8.8421	8.4432	9.525	9.1688	10.518	10.8661	10.7653	11.1288	9.6972	9.85	9.9985	10.3445	10.2812	10.3269	10.4156	10.4161	10.2344	10.3691	10.3397	10.2799	10.3327	10.4636	11.0538	11.6304
IX	244657	245559	YIL061C	0	-	4.0304	4.0166	4.1357	4.1357	4.1357	4.0048	3.9792	3.946	3.9759	4.1294	4.3449	4.3582	4.3582	4.4474	4.4308	4.4474	4.3748	4.3512	4.3806	4.3753	4.4047	4.3753	4.4057	4.294	4.34165	4.32985	4.32985	4.3448	4.3448	4.3448	4.3154	4.3154	4.3154	4.2689	4.2689	4.2395	4.2395	4.2395	4.2395	4.2395	4.2395	4.2096	4.2096	4.1797
XI	292956	294308	YKL075C	0	-	1.5778	1.5911	1.573	1.5431	1.5431	1.5431	1.5431	1.5431	1.5763	1.5944	1.5944	1.6495	1.6495	1.6608	1.6593	1.6593	1.6593	1.6033	1.6033	1.6033	1.6033	1.6199	1.6697	1.6451	1.6451	1.6451	1.7044	1.7109	1.7456	1.7029	1.768	1.7861	1.8668	1.8967	1.8786	1.7675	1.7675	1.6479	1.6019	1.6019	1.564	1.5474	1.5725	1.5843
XV	230085	231272	YOL053W	0	+	1.0387	0.9544	0.8357	0.8538	0.8372	0.7067	0.635699	0.6689	0.546499	0.4985	0.4305	0.4249	0.3274	0.3509	0.2634	0.3501	0.3554	0.3207	0.3026	0.4217	0.464399	0.5001	0.4356	0.4635	0.4341	0.367499	0.3612	0.3016	0.3433	0.2509	0.3161	0.3098	0.1509	0.1509	0.2135	0.037701	0.0543	0.0528	0.0807	0.1101	0.0882	0.0882	0.0234	0.0815
XI	592825	596298	YKR082W	0	+	9.7754	9.6336	9.614	9.614	9.6238	9.6419	9.6419	9.6894	9.6894	9.6781	9.7314	9.5878	9.5878	9.5878	9.5531	9.5712	9.6157	9.6205	9.7269	9.7269	9.8636	9.8455	9.8583	9.8583	9.855	9.8791	9.861	9.861	9.861	9.8248	9.7901	9.7901	9.7901	9.772	9.7438	9.7438	9.7438	9.7219	9.6872	9.6872	9.6759	9.6641	9.6641	9.7433
VII	215278	216096	YGL154C	0	-	-0.4764	-0.4764	-0.4797	-0.4797	-0.467899	-0.490499	-0.490499	-0.4724	-0.4543	-0.5616	-0.599	-0.599	-0.599	-0.5296	-0.3454	-0.3454	-0.4042	-0.422299	-0.4308	-0.3961	-0.37	-0.2424	-0.213	-0.153701	-0.171801	-0.167	0.0356	0.0934	0.1223	0.3374	0.308	0.367701	0.338301	0.338301	0.4498	1.5094	1.6697	1.7519	2.2811	2.4085	2.4859	4.1423	4.5356	4.4758
I	76427	79435	YAL035W	0	+	17.115299	17.4678	18.125999	19.0578	19.077299	19.198099	19.4601	19.809799	19.939199	20.1947	20.4613	20.491199	20.473101	20.4939	20.556999	20.5436	20.6371	20.6901	20.6026	20.5347	20.6523	20.682199	20.696501	20.683701	20.7131	20.7596	20.7362	20.731701	20.731701	20.7136	20.667101	20.683701	20.6709	20.654301	20.6724	20.6724	20.701799	20.718399	20.718399	20.7423	20.7785	20.724199	20.811399	20.8295
XVI	33013	34947	YPL269W	0	+	-0.3198	-0.1932	-0.3161	-0.2766	-0.4077	-0.5289	-0.5289	-0.504	-0.3572	-0.1178	-0.4059	-0.3122	-0.3306	-0.2911	-0.2431	-0.2185	-0.12665	-0.0824	-0.0118	-0.0186	-0.0186	-0.0005	-0.0716	-0.0005	-0.0617	-0.0838	0.0584	-0.052301	-0.0999	-0.2141	-0.1665	-0.0079	-0.0245	-0.0127	-0.0537	-0.0718	-0.0899	-0.1198	-0.1349	-0.1349	-0.0413	-0.0327	-0.0327	-0.0712
X	88787	89116	YJL179W	0	+	6.6548	6.6121	6.6239	6.6837	6.8362	7.4743	7.7928	7.6746	7.6857	7.7489	8.0694	8.1224	8.5136	8.6536	8.7129	8.8138	8.9356	9.036	9.3551	9.391	9.4663	9.6324	9.6143	9.6618	9.7932	9.8226	9.8226	9.8901	9.9946	9.9994	10.2416	10.1392	10.1472	10.208	10.254	10.254	10.3068	10.4139	10.3257	10.3423	10.3262	10.339	10.3895	10.3895
III	248033	248815	YCR075C	0	-	0.878201	0.8556	0.831	0.8514	0.775499	0.889	0.8772	0.8333	0.8909	0.907499	0.9123	0.9015	0.710401	0.781301	0.7547	0.8984	0.9331	0.8362	0.7918	0.7981	0.7981	0.8162	0.869	0.8557	0.7843	0.7798	0.7296	0.5688	0.6109	0.6167	0.5852	1.1415	1.1258	1.1757	1.167	1.0894	1.0932	1.097	1.1681	1.1885	1.1478	1.1224	1.2492	1.3314
IV	198662	199732	YDL144C	0	-	8.1782	9.493	9.5277	10.3578	15.1253	15.168	15.6009	15.8114	15.9471	16.4104	16.4692	16.5387	16.510599	16.5154	16.520399	16.830601	16.889799	16.860399	17.0084	17.132	17.162399	17.186501	17.1738	17.249201	17.2673	17.433599	17.556499	17.573099	17.675301	17.636499	17.665899	17.665899	17.6478	17.631201	17.631201	17.7232	17.7428	17.732901	17.810301	17.780399	17.7216	17.7747	17.7453	17.699301
XII	131729	133987	YLL008W	0	+	0.1475	0.1176	0.1704	0.0491	-0.0337	-0.0204	0.0095	0.0688	0.0982	0.0816	0.0341	0.0256	-0.0423	-0.3318	-0.3157	-0.3205	-0.2858	-0.3152	-0.2853	-0.2971	-0.2971	-0.3436	-0.4826	-0.4532	-0.4927	-0.6363	-0.6245	-0.6426	-0.672	-0.6421	-0.6303	-0.6303	-0.6303	-0.7281	-0.7827	-0.7496	-0.7202	-0.7368	-0.7549	-0.7341	-0.7042	-0.7042	-0.7042	-0.7432
XII	204991	208500	YLR032W	0	+	9.6621	9.7881	9.7592	9.7426	9.6273	9.7346	10.0479	10.0479	10.0768	10.0579	10.1353	10.0524	10.0876	10.0031	10.1028	10.0691	10.0638	10.0937	10.1118	10.1402	10.0701	10.052	10.052	10.1	10.1181	10.1068	10.1548	10.1548	10.1035	10.0736	10.0603	10.0603	10.056	9.9952	9.9658	9.9658	9.9952	9.9457	9.9457	9.9676	9.9377	9.8789	9.8789	9.8902
XIV	51907	52431	YNL310C	0	-	1.0963	1.0028	1.0607	1.1484	1.1024	1.1134	1.1246	1.1736	1.2782	1.5091	1.7904	2.0228	2.2722	2.3461	2.5964	2.9473	3.0365	2.8808	3.0996	3.4499	4.3447	4.6873	4.78215	5.7568	6.1319	6.1701	6.4651	7.8187	7.4891	7.5244	7.6617	7.7148	8.1687	8.88485	9.24475	9.4945	9.4945	9.3966	9.3619	9.2584	9.3028	9.3028	9.2303	9.2303
I	129270	130487	YAL013W	0	+	4.9233	5.4065	5.4362	5.4335	5.4056	5.6063	5.695	5.7938	5.9752	6.08325	6.6699	7.0358	7.1436	7.2106	7.3461	7.3873	7.4893	8.0528	8.0528	8.0661	8.3507	8.4133	8.3914	8.3883	8.3996	8.4931	8.5049	8.5295	8.5476	8.5476	8.5182	8.5182	8.5001	8.5352	8.6354	8.661	8.537	8.5385	8.585	8.585	8.5647	8.5466	8.5798	8.5632
XIV	49397	51688	YNL311C	0	-	1.9403	1.9403	1.9237	1.839	1.8091	1.7737	1.8263	1.7876	1.6822	1.796	1.7885	1.7885	1.6915	1.6508	1.6307	1.4679	1.2671	1.1925	1.0622	0.1052	0.0293	0.0112	0.1026	0.0524	-0.0561	-0.089	-0.0857	-0.1464	-0.2282	-0.3297	-0.43	-0.4224	-0.4012	-0.406	-0.726	-0.611499	-0.6733	-0.6926	-0.7042	-0.9834	-0.8267	-0.8439	-0.859401	-0.9617
XVI	360209	361579	YPL101W	0	+	20.8074	20.796101	20.6936	20.5599	20.5091	19.811501	16.5809	14.0991	9.1983	8.04755	8.41545	8.35465	8.1378	7.9845	7.91	6.3935	5.3531	5.5259	6.3704	6.341	6.346	6.643	6.7862	6.8455	6.7867	6.7269	6.6676	6.6382	6.6382	6.2345	6.3003	7.1461	7.2154	7.1973	7.2272	7.2272	7.2272	7.1774	7.2147	7.1981	7.1948	7.3096	7.3101	7.3528
III	233125	236322	YCR067C	0	-	4.4849	5.2246	5.8863	5.8858	6.10665	6.54805	6.5571	6.5851	6.5728	6.7457	7.3568	7.7928	7.938	8.0913	8.2682	8.4304	8.5938	9.1643	9.1643	9.4309	9.4442	9.4774	9.4983	9.6101	9.7511	9.7692	9.8692	9.9085	10.7083	12.1196	12.0819	12.4291	12.5813	12.6401	12.7256	12.7208	12.8095	12.8507	12.9517	13.0698	13.2482	13.4796	13.5914	13.7502
II	150447	151220	YBL036C	0	-	1.0104	2.1824	2.1178	2.2485	2.2706	2.6346	2.9189	2.8155	2.736	2.73955	2.79445	2.8832	3.0564	3.0692	3.1533	3.1383	3.1682	3.3605	3.3605	3.7529	3.7996	3.9358	3.954	4.0768	4.1152	4.1488	4.1714	4.1714	4.1714	3.7633	3.7718	3.7798	3.8806	3.4685	3.373	3.2761	3.2466	3.2285	3.2137	3.1747	3.1491	3.149	3.1309	3.1608
VII	827552	828577	YGR163W	0	+	-0.1078	-0.1377	-0.1018	-0.0541	-0.0247	-0.0247	-0.0961	-0.1055	-0.0975	-0.1156	-0.0136	-0.0498	-0.0868	-0.0183	0.0116	0.0116	0.0116	0.0282	0.0448	0.0448	0.0282	0.0234	0.1239	0.0132	0.0132	-0.0841	-0.0675	-0.0675	-0.0494	-0.0328	-0.0328	-0.0328	-0.0248	-0.1087	-0.1087	-0.1135	-0.1354	-0.2277	-0.2277	-0.2277	-0.2096	-0.2626	-0.2978	-0.2978
IX	399777	402689	YIR023W	0	+	1.3441	1.3943	1.3943	1.4541	1.5134	1.498	1.3999	1.4206	1.8843	1.9766	2.0952	2.0487	1.9808	1.9642	1.9461	2.0367	2.1512	2.2429	2.3899	2.4198	2.4017	2.4349	2.4862	2.3548	2.4167	2.4348	2.4713	2.4585	2.4585	2.5482	2.5962	2.7148	3.1263	3.5544	3.8189	3.7601	4.0545	4.3653	4.4796	4.8286	5.2456	5.3979	5.4975	5.5877
II	504854	505306	YBR135W	0	+	26.293501	26.293501	26.1877	26.1038	26.193501	26.2747	26.3041	26.3041	26.3041	26.2913	26.3207	26.2966	26.2966	26.314199	26.344101	26.327499	26.3109	26.351601	26.334999	26.377701	26.3461	26.3627	26.3627	26.347799	26.347799	26.3873	26.4172	26.4471	26.476999	26.447599	26.447599	26.4049	26.4049	26.344101	26.314699	26.2848	26.2848	26.2195	26.1896	26.1896	26.1602	26.1602	26.1602	26.1602
XIII	78335	79690	YML097C	0	-	5.754	5.7825	6.1752	6.1752	6.1752	6.1704	6.1415	6.5909	6.5909	6.6615	7.8708	8.0211	8.071	8.0891	8.0228	8.2083	8.4748	9.182	9.8104	10.3797	12.0458	12.9097	13.1499	13.8524	13.8689	14.2334	14.4462	14.7399	14.7484	14.8484	14.9476	14.9642	15.1145	15.2919	15.3811	15.721	16.579901	16.5895	16.690701	17.168699	17.7078	18.2864	18.316299	18.3346
XII	68580	70478	YLL035W	0	+	6.3467	6.3648	6.3188	6.2542	6.261	6.261	6.261	6.2311	6.2311	6.3186	6.2706	6.1502	6.1208	6.1208	6.1208	6.1427	6.248	6.2299	6.1299	6.0412	6.0872	5.9419	5.8741	5.8447	5.754	5.8202	5.7026	4.65485	4.6883	4.6446	4.97	4.9406	4.9999	5.0597	5.0175	5.0356	4.4978	4.537	4.4855	4.3958	4.383	4.33705	4.372	4.3386
IV	1385524	1385766	YDR461C-A	0	-	19.700899	19.666201	19.620199	19.662399	19.737801	19.707899	19.7031	19.6737	19.6443	19.657101	19.6737	19.7036	19.744801	19.744801	19.744801	19.762899	19.6709	19.6709	19.618099	19.605301	19.6485	19.6485	19.6518	19.6518	19.6518	19.663601	19.663601	19.6817	19.7111	19.7111	19.7111	19.7111	19.7111	19.740499	19.7008	19.635201	19.635201	19.6485	19.6485	19.6485	19.6485	19.6598	19.641701	19.641701
IX	95065	96375	YIL135C	0	-	2.1625	2.1706	2.1274	2.1493	2.1742	2.1742	2.1609	2.179	2.1398	2.1099	2.0966	2.0648	2.101	2.1697	2.1697	2.1996	2.1403	2.1584	2.1172	2.0579	2.0579	2.0253	1.9959	2.0258	2.0258	2.0258	2.0258	2.0258	2.0258	2.0258	2.0439	2.1382	2.1767	2.1933	2.1639	2.175	2.1152	1.9966	2.0147	2.0313	2.0479	2.0517	2.0218	1.9312
II	778012	779463	YBR288C	0	-	-1.68205	-1.6897	-1.7034	-1.526	-1.5104	-1.571	-1.3974	-1.3085	-1.3447	-1.3257	-1.2478	-1.106	-1.0301	-0.8995	-0.7896	-0.7275	-0.3871	-0.3883	-0.3673	-0.2768	-0.1486	-0.1026	-0.2114	-0.1987	0.63865	0.65795	0.8632	0.8727	0.834	1.0819	1.1412	1.201	1.2668	1.2668	1.419	1.4401	1.4534	1.4425	1.4772	1.4953	1.6674	1.7149	1.7149	1.5758
IV	665349	666770	YDR105C	0	-	13.4522	13.3013	13.2164	13.187	13.1063	12.9754	12.8759	12.8161	13.0305	13.1394	12.9891	13.2298	13.3712	13.4305	13.531	13.5016	13.5197	13.6137	13.668	13.6386	13.7273	13.7734	13.7508	13.8101	13.7865	13.7978	13.7978	13.7978	13.831	13.8129	13.7925	13.7925	13.7744	13.8337	13.885	13.8556	13.8257	13.8257	13.831	13.7722	13.7846	13.7499	13.7499	13.7725
XIII	137550	138944	YML068W	0	+	-2.6424	-2.5964	-2.6628	-2.6628	-2.6281	-2.6163	-2.5982	-2.5801	-2.5341	-2.5635	-2.5635	-2.5341	-2.5175	-2.5175	-2.5356	-2.5356	-2.5655	-2.5655	-2.5489	-2.5489	-2.5489	-2.5973	-2.5312	-2.4309	-2.4143	-2.3366	-2.3539	-2.3966	-2.3566	-2.447	-2.4304	-2.4173	-2.4293	-2.4544	-2.433	-2.433	-2.4897	-2.5304	-2.4567	-2.4833	-2.5127	-2.572	-2.488	-2.4153
XIV	473391	476012	YNL082W	0	+	-0.7444	-0.7097	-0.6685	-0.79875	-0.9824	-0.9824	-0.9937	-0.9937	-0.9899	-0.98	-0.9687	-0.9506	-0.9106	-0.8283	-0.7835	-0.5976	-0.6089	-0.6089	-0.2722	-0.2556	-0.2556	-0.2684	-0.2684	-0.2684	-0.2127	-0.0905	-0.0739	-0.0739	-0.0739	-0.0739	-0.1026	-0.1026	-0.1026	-0.0812	-0.0812	-0.0214	0.094	0.0988	0.1287	0.2702	0.2702	0.2584	0.2584	0.2285
II	685438	686592	YBR234C	0	-	4.95	4.9982	5.1024	5.2865	5.3106	5.3106	5.3106	5.3106	5.3332	5.4465	5.6334	5.6296	5.6424	5.61155	5.6645	5.7537	5.7537	5.6491	5.6774	5.7073	5.7372	5.7671	5.7671	5.897	5.993	5.9274	5.9995	6.06	6.06	6.0899	6.0899	6.0914	6.0733	6.1032	6.0693	6.0364	6.0497	6.0497	6.0918	6.0309	6.0603	5.888	5.8824	5.8409
XIII	496343	497449	YMR114C	0	-	0.5704	0.5704	0.5704	0.6369	0.7962	1.1708	1.6479	1.9155	1.9331	1.9758	2.0597	2.1858	2.3708	2.3841	2.36695	2.47355	2.50915	2.7272	2.643	2.61195	2.6269	2.5681	2.5681	2.5344	2.5399	2.5089	2.5415	2.4628	2.4879	2.6947	2.7246	2.7246	2.7412	2.7774	2.8201	2.8136	2.8249	2.8	2.9428	2.93	2.9741	3.0073	2.9108	2.9108
VII	180700	182118	YGL172W	0	+	4.1965	4.1799	4.2556	4.2855	4.4111	4.4292	4.3699	4.3405	4.2054	4.3	4.302	4.7647	4.7315	4.733	4.7624	4.7292	4.6465	4.6166	4.5578	4.5744	4.5857	4.5857	4.5558	4.5558	4.5028	4.5028	4.4729	4.491	4.491	4.5091	4.5091	4.5385	4.5385	4.5385	4.5385	4.5551	4.5551	4.5845	4.5508	4.5508	4.5508	4.5508	4.6282	4.5918
XV	125997	126689	YOL102C	0	-	-0.6134	-0.5387	-0.4879	-0.4144	-0.5003	-0.5596	-0.5596	-0.5709	-0.6003	-0.5804	-0.772	-0.7297	-0.7659	-1.0483	-1.0728	-1.1439	-1.1572	-1.1244	-1.0528	-1.0103	-0.9578	-0.8578	-0.9359	-1.0037	-0.6461	-0.25885	-0.21135	-0.0408	0.089	0.1943	0.1777	0.24855	0.2588	0.2902	0.3184	0.4304	0.5224	0.792	0.8448	0.7263	0.6735	0.7034	0.6853	0.6817
VI	227513	229186	YFR037C	0	-	0.5469	0.61315	0.89955	1.802	2.4437	3.1702	5.204	5.6823	6.1589	6.2656	6.4409	6.6407	6.8855	6.8867	8.0934	8.40595	8.55315	8.6556	8.6968	8.7149	8.9264	9.0735	9.08	9.1837	9.2151	9.3922	9.6251	9.656	9.6907	9.8527	9.8228	9.8356	9.8638	9.9178	9.9188	9.8328	10.0945	10.3146	10.3686	10.4	10.5063	10.5357	10.5176	10.5176
X	315054	315557	YJL065C	0	-	1.2172	1.2519	1.2444	1.2643	1.1889	1.1359	1.1302	1.0192	1.0388	1.1398	1.3554	1.339	1.7592	1.7534	1.7298	1.785	1.9142	2.1579	2.1428	2.2472	2.2756	2.294	2.1105	2.2543	2.6189	4.7142	4.8033	4.7821	5.2863	5.5524	5.8359	5.9683	6.3298	6.6563	7.0349	7.0829	6.9856	7.0743	6.9419	7.0885	7.0001	7.1492	7.3489	7.3581
XVI	542082	543848	YPL007C	0	-	12.4848	12.3487	12.3743	10.1846	10.1969	10.1906	10.1607	10.0459	10.0743	10.1336	10.1929	10.2291	10.2359	10.0817	9.3775	9.1579	8.8559	8.5951	8.5444	8.456	8.3839	7.6103	7.5862	7.9138	7.98	7.9154	8.8826	8.5545	8.1827	8.0181	7.7111	7.5913	7.2622	7.2627	7.071	6.8215	6.7436	5.6927	4.866	4.5753	4.6165	5.4601	5.6204	5.5141
II	289445	290350	YBR024W	0	+	5.847	5.8523	5.8122	5.5494	5.52	4.9993	4.9636	4.934	4.9159	4.879	4.765	4.756	4.6851	4.6557	4.6851	4.7759	4.9084	4.9255	4.8765	4.9232	4.9413	4.8521	4.7928	4.8912	4.8593	4.8776	4.8725	4.975	4.9569	4.8554	4.763	4.7977	4.7251	4.7485	4.9126	4.9453	4.9747	4.9747	4.8632	4.8157	4.8157	4.9044	4.9044	4.9029
XV	198942	200297	YOL069W	0	+	1.86695	2.0188	2.183	2.3357	2.3415	2.3915	2.4	2.5299	2.86945	2.99185	3.0489	3.1367	3.1536	3.2016	3.35305	3.28145	3.2724	3.2793	3.4491	3.7898	3.9415	4.1879	4.3252	4.1602	4.3456	4.2338	4.2172	4.4087	4.4007	4.3826	5.2365	5.3518	5.4885	5.5998	5.5344	5.5798	5.5998	5.7905	5.9171	6.9331	7.5939	7.6489	7.6622	8.2268
V	205251	206834	YER025W	0	+	25.665899	27.020901	27.440701	27.7498	27.9711	28.321301	29.044399	29.7784	30.325899	30.5744	30.5744	30.702999	31.247999	31.455299	31.4799	31.521601	32.121899	32.134701	32.467098	32.467602	32.485699	32.604301	32.716599	32.8405	32.8405	32.822399	32.8955	33.312801	33.612202	33.612202	33.641602	33.671001	33.671001	33.9883	34.072701	34.072701	34.085499	34.2076	34.1478	34.165901	34.224701	34.265701	34.282299	34.317001
III	246963	247910	YCR073W-A	0	+	29.0916	29.0916	29.096901	29.070801	29.099701	28.937099	28.311001	28.2782	28.3727	28.494101	28.405399	28.464199	28.4034	28.5798	28.5984	28.3218	28.3276	28.043699	28.0322	28.0604	28.0331	27.5548	27.552099	26.982901	27.1091	27.0611	26.677	26.277901	26.2528	24.311701	24.1019	24.122101	22.809299	22.4221	22.1444	22.1364	21.6919	20.636499	16.426701	14.641	14.6031	14.6619	16.947701	16.596201
IV	680496	681617	YDR113C	0	-	41.555099	41.347301	40.7244	39.475399	38.509602	38.157101	37.449299	37.212101	36.3116	34.446999	34.344501	27.9916	26.120199	25.822701	25.1933	24.452801	22.2279	19.632401	16.8074	16.677	16.126499	12.4135	12.361	7.8753	7.6082	6.7974	6.5009	6.471	5.0443	5.0918	5.0918	3.3413	2.792	2.792	2.7807	2.7508	2.6621	2.4709	2.3518	2.3262	2.3453	2.3907	2.2844	2.1962
IX	210923	212005	YIL079C	0	-	32.0952	32.049198	32.049198	32.097198	32.1138	32.1138	32.135201	32.135201	32.129902	32.129902	32.1133	32.1133	32.071602	32.143299	32.1054	32.1054	32.123501	32.093601	32.077	32.077	32.106899	32.106899	32.077	31.993099	31.9333	31.9333	31.921499	31.9268	31.8906	31.843399	31.813499	31.6954	31.577801	31.460199	31.460199	31.223499	31.1572	31.174801	31.138901	30.894199	30.697001	30.6789	30.6789	30.650499
VII	781767	783890	YGR145W	0	+	49.005001	51.356998	53.119598	53.778599	53.896702	53.971802	54.113998	54.114498	54.085098	54.039001	54.0229	54.068901	54.068901	54.077999	54.094601	54.083302	54.083302	54.158699	54.209999	54.180099	54.1982	54.245701	54.305	54.305	54.3344	54.3573	54.3787	54.3428	54.324501	54.2785	54.2785	54.2486	54.2416	54.228298	54.346001	54.319599	54.324902	54.355301	54.377899	54.215599	54.199001	54.169102	54.169102	54.172401
VIII	59123	62563	YHL023C	0	-	15.8028	16.880301	16.9547	18.306999	17.919201	17.428101	17.004601	14.4705	14.9555	15.4535	15.6824	17.819	17.889601	17.9632	18.2735	18.3388	18.450899	17.541	17.869499	17.8097	16.3794	16.193001	16.250799	17.1378	19.382	19.3526	19.412399	19.7736	20.68	20.9056	21.0194	21.7766	22.0828	22.3878	22.302299	22.6012	22.499701	22.623301	22.6276	22.695499	22.654301	22.5847	22.546801	22.5355
XII	552270	552605	YLR204W	0	+	12.2083	13.67	14.0245	14.2969	14.4808	15.2305	15.3679	15.3973	15.3945	15.7045	16.201799	16.238899	17.1936	17.476101	17.5525	17.739901	17.758499	17.8291	17.906	17.965799	18.011801	18.1656	18.3752	18.386499	18.608101	18.9893	18.979	18.979	18.9491	18.931	18.9604	18.9604	18.941799	19.001101	18.9445	18.9744	18.9744	18.8932	18.898001	18.8011	18.8011	18.783001	18.796301	18.7782
IX	113806	116904	YIL128W	0	+	84.502899	84.461197	84.473999	84.519997	84.549896	84.533302	84.444099	84.437599	84.348396	84.348396	84.217499	84.217499	84.003197	84.003197	83.991898	83.962502	83.831596	83.760002	83.026604	82.7799	82.796501	82.676903	82.555	82.555	82.525101	82.414497	82.326302	81.525497	81.406898	81.377502	81.359398	80.277298	79.838097	79.602402	79.543098	79.347603	78.903099	75.444504	74.868103	74.512299	70.384903	68.050697	66.440598	66.144096
VII	249869	252738	YGL137W	0	+	16.7465	16.7764	16.8799	16.8633	16.8794	16.9088	16.9088	16.926901	16.9156	16.9156	16.880199	16.880199	16.9282	16.9629	16.9335	16.9335	16.8855	16.899799	16.899799	16.9345	16.9345	16.9345	16.993799	17.007099	17.007099	16.9772	16.949499	16.949499	16.979401	16.9613	16.9613	16.9613	16.9613	16.8834	16.922899	17.000799	17.0548	16.9433	16.8762	16.874701	16.922701	16.9403	16.9056	16.9056
II	768240	768680	YBR282W	0	+	0.6243	0.5944	0.5944	0.4606	0.5346	0.5479	0.5494	0.6589	0.6755	0.6461	0.6001	0.5702	0.5388	0.5388	0.5388	0.481	0.4805	0.5735	0.5735	0.5147	0.5147	0.5147	0.5147	0.5313	0.6014	0.5737	0.6737	0.6737	0.6737	0.6583	0.698	0.8212	0.8943	0.8777	1.0093	1.0734	1.1066	1.1066	1.5499	1.8121	2.7372	2.8801	2.8829	3.0361
XII	343989	345941	YLR103C	0	-	5.2063	5.2457	5.6174	5.7425	5.7374	5.7673	5.8421	5.9226	5.8919	5.9972	6.0394	6.2451	6.3348	6.344	6.5601	6.5563	6.5701	6.5618	6.6789	6.6881	6.67	6.67	6.6456	6.8348	6.9921	6.9197	6.9908	7.0377	7.216	7.216	7.1979	7.2044	7.1457	7.1457	7.1638	7.1718	7.1205	7.1351	7.1469	7.2841	7.4586	7.4586	7.488	7.6066
I	62840	65404	YAL041W	0	+	0.6084	0.6084	0.5662	0.578	0.644099	0.6569	0.6222	0.623501	0.6187	0.666699	0.7328	0.7808	0.7969	0.7542	0.737599	0.746699	0.7286	0.7585	0.7452	0.7339	0.7206	0.681399	0.6108	0.635	0.5752	0.5757	0.6104	0.6207	0.5697	0.5697	0.5712	0.584	0.5958	0.6257	0.6139	0.584499	0.5978	0.6559	0.6559	0.6426	0.7047	0.7268	0.7102	0.7102
VII	417483	418412	YGL043W	0	+	7.1301	7.1472	7.2181	7.2181	7.2139	7.3258	7.4017	7.5683	7.5532	7.4939	7.4645	7.4645	7.4346	7.412	7.3987	7.3982	7.498	7.5611	7.5905	7.4933	7.5297	7.5638	7.5761	7.5399	7.6125	7.6125	7.6899	7.7193	7.7193	7.7193	7.754	7.8	7.7412	7.7412	7.7877	7.7877	7.7578	7.7691	7.7696	7.7696	7.799	7.8171	7.8133	7.8259
XIV	326741	330073	YNL163C	0	-	2.2587	2.4105	2.5495	3.0452	3.0741	2.9972	3.0015	3.0186	3.1399	3.1191	3.1025	3.1206	3.2067	3.1906	2.9276	2.9374	2.6796	2.6713	2.6826	2.712	2.7437	2.7437	2.7693	2.7447	2.7447	2.6982	2.6982	2.7281	2.7067	2.5875	2.5877	2.6176	2.6176	2.5942	2.6108	2.6274	2.5975	2.5975	2.5377	2.5543	2.5543	2.541	2.5538	2.5538
IV	486804	488003	YDR021W	0	+	8.4245	8.4245	8.4544	8.5607	8.5019	8.6868	8.6687	8.6687	8.6687	8.6687	8.6687	8.7146	8.7692	8.7986	8.7805	8.7805	8.8237	8.8237	8.8237	8.9375	8.8763	8.9057	8.9778	8.9479	8.9479	8.9826	8.959	9.0017	9.1002	9.0474	8.9822	8.9822	8.9822	8.9822	8.9822	8.9523	8.9523	8.9636	8.9636	8.9636	8.9636	8.9636	8.9636	8.9636
VIII	23617	25509	YHL038C	0	-	1.0997	1.3231	1.3065	1.7773	5.14045	5.1554	5.8919	7.5074	7.8941	8.6489	8.6921	9.0456	9.1044	9.223	9.6514	9.769	10.4983	11.6806	11.8477	11.959	12.0595	12.1786	12.2683	12.4618	12.4618	12.6638	12.8751	12.8751	12.9344	13.0819	13.2186	13.2186	13.2485	13.2613	13.5329	13.7123	13.802	13.817	13.8469	14.0334	14.2407	14.7149	15.1016	15.0963
XII	336231	337265	YLR097C	0	-	0.4989	0.517	0.4838	0.6431	0.6431	0.6431	0.5838	0.617001	0.764501	0.7532	0.7532	0.7545	0.8668	0.904599	1.0478	1.0226	1.1139	1.0842	1.0857	1.097	1.1445	1.184	1.1674	1.1674	1.184	1.182	1.2152	1.228	1.2579	1.3177	1.3177	1.3177	1.3471	1.3888	1.4149	1.4261	1.4261	1.4261	1.4261	1.4427	1.4427	1.4427	1.4427	1.3829
XV	553176	554570	YOR123C	0	-	10.2585	10.2416	10.2582	10.2102	10.2611	10.3255	10.3112	10.2581	10.2528	10.2389	10.2321	10.138	10.0915	10.0915	10.0953	10.1081	10.1103	10.1231	10.1055	10.0756	10.0163	10.0824	9.9686	9.9387	9.9221	9.8922	9.8922	9.8693	9.8394	9.8394	9.8771	9.8575	9.8575	9.8708	9.8708	9.8708	9.8414	9.8414	9.7821	9.7821	9.71	9.6218	9.6218	9.5145
II	684977	685261	YBR233W-A	0	+	1.2692	2.30745	2.29365	2.2618	2.5148	2.5987	2.5987	2.7813	2.7434	2.7401	2.7828	2.7923	3.1679	3.2998	3.5435	3.7507	3.9358	4.1046	4.2885	4.7041	4.7222	4.7222	4.7521	4.7725	4.8911	5.021	5.0808	5.2165	5.4569	5.6379	5.7302	5.7483	5.682	5.5784	5.7056	5.7056	5.8233	5.8052	5.8052	5.8037	5.8565	5.8683	5.8977	5.8977
IX	397294	398385	YIR021W	0	+	7.1851	7.3839	7.4367	7.3604	7.3957	7.2941	7.4948	7.585	7.6875	8.4621	11.0108	11.2711	11.6068	13.2655	13.3728	13.4781	13.8683	14.0163	14.7123	14.9965	15.043	15.4361	15.4142	15.4569	15.5162	15.8971	16.2155	16.240101	16.312201	16.3752	16.5028	16.5161	16.5161	16.540701	16.6	16.6887	16.6359	16.6359	16.6721	16.7432	16.7432	16.8239	16.8239	16.8239
VII	939923	940804	YGR222W	0	+	0.8489	0.8338	0.8338	0.7863	0.6162	0.5863	0.5863	0.5697	0.581	0.581	0.5511	0.5074	0.5373	0.5554	0.5542	0.558	0.5173	0.4779	0.448	0.4802	0.39695	0.56185	0.4598	0.3947	0.4823	0.423	0.4049	0.429	0.4115	0.3894	0.406	0.3724	0.3329	0.3687	0.4472	0.3649	0.2814	0.2814	0.3113	0.2349	0.2216	0.1623	0.1822	0.1528
IV	494649	497318	YDR027C	0	-	-0.8555	-0.8241	-0.717	-0.7351	-0.57635	-0.5854	-0.615299	-0.6599	-0.634999	-0.6996	-0.7303	-0.819	-0.8276	-0.8457	-0.905	-1.0306	-0.9793	-0.8209	-0.8578	-0.7994	-0.9325	-0.9837	-0.9699	-0.9458	-0.8827	-0.8415	-0.8397	-0.8407	-0.9174	-0.8937	-0.7991	-0.0488	0.1298	0.3868	0.6541	1.1728	1.4201	1.3435	1.5795	1.6748	1.7821	2.7452	2.7811	2.99375
III	276764	279820	YCR092C	0	-	6.9418	6.9558	6.8683	6.903	6.8698	6.8399	6.8384	6.8384	6.8512	6.9196	6.9015	6.9015	6.9015	6.9015	6.9196	6.9015	6.8716	6.8716	6.8422	6.8422	6.8128	6.8475	6.8475	6.9018	6.898	6.898	6.898	6.898	6.8467	6.8301	6.7841	6.814	6.814	6.8434	6.8728	6.8728	6.8728	6.8728	6.8728	6.813	6.8263	6.8082	6.7901	6.8248
XV	820454	820774	YOR265W	0	+	0.3795	0.70135	0.7194	0.8969	0.9803	0.9916	1.0514	1.0215	0.944	0.9312	0.8596	0.7998	0.8003	0.7425	0.8237	0.8865	0.9406	1.1265	1.1531	1.1365	1.0905	1.089	1.1698	1.1105	1.2089	1.2345	1.3573	1.4904	1.507	1.507	1.507	1.5535	1.5123	1.5123	1.6128	1.5766	1.5932	1.6231	1.6231	1.6482	1.6738	1.6059	1.6059	1.6089
XIV	145563	146615	YNL264C	0	-	-1.0469	-1.0529	-0.9493	-0.8814	-0.8814	-0.8814	-0.8648	-0.8377	-0.9344	-0.9168	-0.9633	-1.0309	-1.0309	-1.0314	-0.9278	-0.9777	-0.9131	-0.7209	-0.7417	-0.7032	-0.6534	-0.6187	-0.5222	-0.5099	-0.4239	-0.323	-0.2561	-0.2253	-0.1869	-0.1542	-0.0682	-0.0981	-0.005	0.1246	0.0748	0.0264	-0.0122	0.0406	0.0686	0.2819	0.1515	0.1809	0.0783	0.0971
XI	385758	387206	YKL028W	0	+	0.4788	0.5014	0.5446	0.449	0.1983	0.1568	0.1572	0.2597	0.3308	0.3607	0.3441	0.3981	0.428	0.4413	0.5167	0.5888	0.6016	0.631	0.631	0.6903	0.6903	0.6903	0.6438	0.6219	0.5996	0.5996	0.5649	0.5628	0.5628	0.5821	0.5489	0.5916	0.6215	0.6215	0.6215	0.5921	0.5805	0.5191	0.5138	0.5138	0.5138	0.4625	0.4331	0.3984
XII	1032627	1035764	YLR450W	0	+	1.651	1.6643	1.8497	2.2347	2.2359	2.2311	2.2808	2.3102	2.2921	2.3333	2.4159	2.7806	2.756	2.7213	2.8105	2.7806	2.8213	2.8213	2.8213	2.7402	2.8355	2.9536	3.1178	3.9765	3.9584	3.9883	3.9883	4.0064	4.1607	4.4151	4.6652	5.0712	5.1124	5.1536	5.3066	5.3727	5.3428	5.3546	5.4144	5.393	5.3749	5.3749	5.4048	5.4362
VI	55366	55986	YFL038C	0	-	18.291599	18.2617	18.1938	18.124399	18.0784	18.0422	18.0123	18.0123	18.0289	17.9925	18.004299	17.9809	17.969601	17.9578	18.0224	18.0224	18.0438	18.071699	17.9986	17.9986	18.002399	17.757401	17.826799	17.8039	17.697399	17.644899	17.656	17.554501	17.6373	17.5464	17.5303	17.471001	17.4527	17.472601	17.390699	16.465	16.3505	15.8814	15.703	15.549	15.3279	14.5601	14.3984	13.6794
III	47111	48364	YCL044C	0	-	1.3074	1.2875	1.2875	1.2697	1.2878	1.2584	1.305	1.3113	1.3293	1.2591	1.2063	1.1299	1.11	1.1625	1.2042	1.2042	1.2474	1.2949	1.2469	1.2288	1.1657	0.9912	1.003	0.9977	0.9802	0.9802	0.9935	0.9814	0.9515	0.9515	0.9515	0.9716	1.0138	0.9834	0.952	0.9749	0.9088	0.905	0.8804	0.7427	0.7593	0.6813	0.7095	0.6748
XIV	71673	76583	YNL297C	0	-	10.9451	11.6722	11.9182	12.1874	12.212	12.2082	12.3248	12.6814	14.0767	14.2881	14.6382	14.922	15.0542	15.2061	15.2506	15.302	15.3143	15.2611	15.5239	15.7553	15.7422	15.713	15.715	15.7406	15.7338	15.7338	15.7338	15.7338	15.7637	15.8652	15.9459	15.964	15.9341	15.9507	15.9869	15.9869	15.9869	15.9869	15.9575	15.9926	15.9745	15.9858	15.9858	16.015699
XIII	628189	628785	YMR184W	0	+	9.2735	9.2569	9.2154	9.1855	9.2154	9.1988	9.155	9.1482	9.1482	9.1648	9.1648	9.1648	9.106	9.1668	9.1706	9.2121	9.2121	9.2355	9.2702	9.2355	9.3443	9.3775	9.3609	9.2908	9.0549	9.0597	8.9554	8.9542	9.0449	8.9972	8.9796	9	9.0081	9.0267	8.9081	8.4208	8.2354	8.1927	8.2482	7.9774	7.8882	7.7005	7.743	7.743
VII	953960	954646	YGR232W	0	+	66.308601	66.444801	66.546303	66.562401	66.5923	66.754601	67.150902	67.180298	67.2939	67.264	67.282097	67.306801	67.306801	67.354797	67.396599	67.365196	67.420197	67.374199	67.416397	67.399803	67.4179	67.399803	67.399803	67.399803	67.429703	67.416397	67.403603	67.527603	67.560799	67.560799	67.5495	67.5495	67.5495	67.532898	67.575104	67.586403	67.590797	67.620201	67.620201	67.638298	67.638298	67.680496	67.680496	67.662399
VII	199210	200142	YGL161C	0	-	25.0429	25.0263	24.996401	25.013	25.013	25.0492	25.0492	25.0492	25.0492	25.119301	25.148701	25.148701	25.148701	25.102699	25.0833	25.0961	25.0961	25.125999	25.1094	25.125999	25.125999	25.0795	25.068701	25.025999	25.0501	25.007401	24.948601	24.991301	24.991301	24.9069	24.860901	24.8428	24.8433	24.8433	24.796801	24.83	24.782	24.782	24.7868	24.711399	24.711399	24.681999	24.681999	24.7348
III	61658	62722	YCL034W	0	+	35.201099	35.260899	35.350101	35.350101	35.1908	35.243099	35.272999	35.2911	35.307701	35.327599	35.348999	35.3423	35.3423	35.3423	35.376598	35.4161	35.4161	35.4161	35.432701	35.432701	35.432701	35.419899	35.419899	35.419899	35.419899	35.531898	35.5923	35.545799	35.580502	35.491798	35.543098	35.577801	35.6241	35.7267	35.689301	35.6833	35.6534	35.610699	35.5401	35.5107	35.152802	35.189301	35.148102	35.1315
VII	306560	307009	YGL106W	0	+	11.6637	11.8717	12.0026	12.0379	12.0824	12.0525	12.0754	12.0995	12.0196	12.0035	12.0035	12.0406	12.0406	12.0144	12.0149	11.9855	12.0805	12.1104	12.041	11.9598	11.9598	11.8942	11.9364	11.9439	11.9557	11.9475	11.9492	11.9492	11.9492	11.9492	11.9492	11.9492	11.8514	11.8215	11.8049	11.8049	11.8215	11.7883	11.8728	11.8253	11.8547	11.8547	11.8115	11.7949
XV	45760	47574	YOL148C	0	-	23.736401	24.8002	24.889	25.1455	27.3106	27.367701	27.627399	28.0058	28.160801	29.1147	29.189199	29.9998	30.097	30.784599	30.8386	30.7778	31.0177	31.220501	31.5403	31.582001	31.6285	32.088902	32.2038	32.339001	32.652802	32.621399	32.705601	32.805599	32.882401	32.9422	32.9711	32.959801	33.120098	33.1917	33.2995	33.329399	33.413799	33.489201	33.505798	33.505798	33.494499	33.553799	33.605701	33.605202
VII	514554	516416	YGR013W	0	+	0.2304	0.3603	0.36345	0.783	0.7429	0.8578	0.9352	0.995	1.1008	1.192	1.1214	1.1233	1.2979	1.8955	2.6964	2.8883	2.8883	2.8317	2.8847	3.0916	3.1024	3.2215	3.1878	3.1664	3.1664	3.1664	3.1483	3.1611	3.2028	3.2028	3.591	3.6689	3.7003	4.1521	4.1174	4.0779	4.0452	4.0912	4.1452	4.2163	4.2122	4.3073	4.3998	4.5441
II	483970	484503	YBR122C	0	-	5.2562	5.525	5.7144	6.1008	6.7319	6.7439	7.6452	7.8976	7.8942	7.9911	8.0114	8.0969	8.3562	8.4866	8.5141	8.7618	9.0398	9.1543	9.5138	9.6059	9.62845	9.6993	9.7619	9.6665	9.7504	9.7456	9.5456	9.4555	9.4721	9.4427	9.3951	9.4132	9.3951	9.4069	9.4544	9.4725	9.5142	9.473	9.473	9.427	9.5334	9.6292	9.6355	9.6061
VII	728046	729671	YGR119C	0	-	2.5217	2.5217	2.5217	2.5516	2.5516	2.5169	2.5169	2.5169	2.5169	2.5591	2.5591	2.5644	2.5644	2.5644	2.5644	2.5644	2.5943	2.6353	2.5905	2.5905	2.5857	2.4567	2.4866	2.5032	2.5145	2.5145	2.5145	2.5844	2.5716	2.5271	2.4769	2.4973	2.4631	2.4492	2.4786	2.4967	2.5259	2.4699	2.5239	2.5186	2.5133	2.5759	2.8912	2.7076
V	332582	332830	YER087C-B	0	-	0.6237	0.612	0.612	0.612	0.6414	0.7605	0.763801	0.8461	0.7631	0.8224	0.8035	0.8442	0.8555	0.8203	0.8001	0.7835	0.7654	0.7767	0.7714	0.753301	0.7367	0.707299	0.707299	0.689199	0.6726	0.6726	0.8554	0.8916	0.8916	0.7925	0.705	0.7168	0.7153	0.7651	0.8357	0.997601	0.9614	0.9106	1.0408	1.037	1.0204	1.0317	1.0151	1.0749
VII	459110	459664	YGL018C	0	-	0.715301	0.702	0.7774	0.7807	0.794001	0.8998	0.8227	0.8574	0.8964	0.8846	0.9027	0.9264	1.1203	1.1861	0.9485	1.0198	1.2023	1.4314	1.4078	1.5726	1.8997	2.0816	2.1394	2.2559	2.1873	2.6408	4.8379	4.8171	5.0431	5.37485	5.70755	5.9545	5.9101	5.947	5.988	6.0292	6.0933	6.4589	6.512	6.7665	6.7036	6.5934	6.7803	6.9914
VII	459854	461365	YGL017W	0	+	4.1269	4.1269	4.1995	4.1397	4.1211	4.1809	4.1397	4.10805	4.1347	4.1475	4.1739	4.2262	4.239	4.2516	4.1951	4.1866	4.217	4.1902	4.2068	4.4245	4.5151	4.4857	4.5156	4.4965	4.4965	4.4784	4.4667	4.5134	5.1819	5.152	5.3802	5.6558	5.6553	5.7827	5.8666	6.1142	6.1402	6.1915	6.1777	6.2353	6.2056	7.6101	7.3921	7.4567
XV	468212	469252	YOR075W	0	+	1.5775	1.5329	1.5329	1.6276	1.6672	1.726	1.8157	1.8157	1.8157	1.8157	1.3223	1.3253	1.3773	1.2785	1.2918	1.2752	0.8787	0.735	0.735	0.7051	0.7345	0.7757	0.7425	0.7425	0.688	0.688	0.688	0.7581	0.7676	0.7756	0.9459	0.9459	0.9278	0.8584	0.8888	0.9727	1.0134	1.0219	1.0219	1.0332	1.0674	1.0674	1.1656	1.1736
VII	140368	141726	YGL194C	0	-	2.8334	2.8965	2.9377	2.981	2.9877	2.9981	2.9634	2.9453	2.9311	2.9605	2.9771	3.0065	2.9874	3.0935	3.0935	3.1878	3.1804	3.1922	3.1681	3.1505	3.1357	3.1436	3.19715	3.188	3.188	3.1998	3.1523	3.2006	3.1878	3.1878	3.1579	3.1285	3.1285	3.1285	3.1104	3.0918	3.0752	3.1051	3.1051	3.0928	3.0928	3.0928	3.1094	3.1393
XII	829489	830364	YLR351C	0	-	14.5135	11.1339	8.8467	8.3992	8.3404	8.2816	8.2389	5.6308	5.2825	5.2227	5.1928	5.1212	5.0477	5.0918	5.0559	4.4048	4.0847	3.7657	3.9529	3.9167	3.8928	4.09085	4.23555	4.5315	4.5315	4.5609	4.5609	4.531	4.6202	4.7227	4.7555	4.6535	4.5079	4.2569	4.3162	4.3181	4.4013	5.061	5.1022	5.1155	5.0974	5.0926	5.1684	5.1993
VIII	344321	345628	YHR118C	0	-	5.8567	6.0449	6.0057	6.5635	7.0293	7.7006	7.7438	7.9634	8.4206	8.6128	8.6917	8.9302	9.0327	9.1028	8.9833	9.1821	9.3744	9.4387	11.7321	11.8331	12.6127	12.9711	12.9512	13.8699	14.107	14.4389	14.4977	14.6588	14.748	14.747	14.9599	15.0008	14.8528	15.312	15.4258	15.4248	15.5173	15.585	15.5896	15.7867	15.9603	15.9916	15.9466	16.504299
XV	725564	727234	YOR205C	0	-	4.2726	4.2758	4.2913	4.331	4.3677	4.3976	4.3677	4.325	4.338	4.1811	4.2502	4.3241	4.3007	4.2983	4.4034	4.3966	4.388	4.388	4.4199	4.4267	4.4742	4.4252	4.4551	4.4551	4.5256	4.6036	4.6217	4.5704	4.6196	4.5864	4.5683	4.5683	4.5977	4.5512	4.548	4.4322	4.4305	4.4011	4.4011	4.4192	4.3527	4.3346	4.3429	4.3411
XIII	214189	216156	YML031W	0	+	1.0377	1.0196	1.0115	1.1527	1.1544	1.2651	1.5814	1.5356	1.5688	1.8078	1.8852	1.8874	1.7867	1.5102	1.397	1.366	1.373	1.3733	1.3592	1.2814	1.2572	1.2622	1.2458	1.38	1.3782	1.3782	1.4066	1.4066	1.4039	1.4039	1.3858	1.3858	1.3408	1.3408	1.3046	1.3046	1.2387	1.2387	1.2387	1.2387	1.2568	1.2915	1.3609	1.3609
XI	255720	256472	YKL099C	0	-	23.6856	23.745399	23.7421	23.7421	23.7421	23.7715	23.7353	23.7519	23.7519	23.768499	23.768499	23.857201	23.857201	23.857201	23.827299	23.827299	23.827299	23.827299	23.827299	23.827299	23.8605	23.895201	23.8771	23.8605	23.878599	23.878599	23.8605	23.8605	23.8605	23.849199	23.865801	23.849199	23.853001	23.853001	23.9028	23.891001	23.8729	23.8435	23.796	23.796	23.796	23.7661	23.799299	23.799299
XIII	841942	842202	YMR286W	0	+	22.620399	23.006599	23.137501	23.513901	23.978399	24.0068	23.989201	24.827299	24.8055	25.042101	25.091299	25.139299	25.3179	25.5221	25.853399	26.1712	26.179199	26.208099	26.435801	26.435801	26.4818	26.4466	26.425699	26.510099	26.5513	26.5156	26.5455	26.5403	26.646099	26.6707	26.7272	26.7272	26.7272	26.743799	26.773199	26.8552	26.8612	26.872999	26.9328	26.944099	26.980301	26.9137	27.0082	26.977301
XII	493883	494389	YLR164W	0	+	1.362	1.362	1.3919	1.5233	1.5532	1.613	1.7022	1.8246	1.8246	1.884	1.8883	1.9021	1.9315	1.9448	1.9448	1.9448	2.0335	2.0933	2.6126	2.6126	2.6126	2.6719	2.9689	3.0571	3.0898	3.0898	3.1496	3.3677	3.4863	3.6353	3.8235	4.4406	4.4999	4.7863	5.2423	5.2541	5.7868	5.7986	6.674	6.7039	6.8225	7.3436	7.4627	8.1049
XII	517940	520351	YLR182W	0	+	1.6587	1.6587	1.9921	2.6937	5.0815	5.3523	5.5548	5.6739	5.7578	5.9116	6.6807	6.8538	6.9903	7.1644	8.3599	8.6378	9.5894	10.4443	10.4055	10.8416	10.9308	10.9164	10.9345	11.5502	11.6256	11.6256	11.7972	12.3267	12.6473	12.8636	13.098	13.1847	13.2259	13.2382	13.3455	13.3802	13.3621	13.452	13.4701	13.5214	13.5214	13.4867	13.3761	13.4399
IV	1126270	1127595	YDR329C	0	-	1.8803	1.8687	1.9569	3.7778	3.7778	4.4383	5.8066	6.2155	8.2701	8.7534	10.7515	10.7216	10.743	10.845	10.9887	11.5342	12.3334	12.6301	12.8445	13.0518	13.3767	13.5092	13.6358	14.0032	15.0398	15.1164	16.814199	17.366501	17.9963	18.055	18.0849	18.7708	18.7889	18.866301	18.836901	18.761	18.8321	18.9445	19.488899	19.553499	19.7862	20.5021	20.503799	20.561899
IX	53981	55021	YIL154C	0	-	-0.1265	-0.114699	-0.127501	-0.0928	-0.1687	-0.1274	-0.263101	-0.195399	-0.193399	-0.1768	-0.2082	-0.2095	-0.1401	-0.082	-0.2051	-0.2301	-0.35	-0.2288	-0.2813	0.1065	0.1294	0.1058	0.1656	0.2062	0.2292	0.288	0.2463	0.2677	0.412	0.4713	0.4649	0.4654	0.5152	1.2738	1.4048	1.3636	1.5239	6.0345	6.2071	6.3722	6.3962	7.824	8.7713	9.0106
X	187126	187644	YJL124C	0	-	-0.9737	-1.0491	-1.0606	-0.95	-0.5093	1.0027	1.016	1.118	1.49515	2.4103	2.6432	2.942	2.9186	3.0693	3.7789	3.7656	3.7806	4.2751	4.4573	4.7216	5.1787	5.3059	5.3929	5.5158	5.6312	5.8797	6.3383	6.3916	6.4439	6.7213	6.7922	6.9474	7.1892	7.3941	7.7269	8.1454	8.1336	8.3506	8.475	8.4916	8.5747	8.9303	8.9303	8.912
XII	681186	682238	YLR270W	0	+	0.3098	0.3098	0.2932	0.289901	0.3065	0.297	0.2789	0.2789	0.24	0.2282	0.2614	0.1983	0.1568	0.0975	-0.0377	-0.0842	-0.0495	-0.053201	-0.053201	-0.053201	0.1238	0.110499	0.110499	0.2981	0.4072	0.4537	0.3688	0.3922	0.3975	0.3681	0.3553	0.2598	0.3764	0.3764	0.28	0.197701	0.1902	0.149	0.149	0.178101	0.1242	0.5608	0.5907	0.602
V	36535	39537	YEL061C	0	-	5.4573	5.4952	5.4733	5.3841	5.2949	5.2949	5.2944	5.2351	5.2698	5.2698	5.3105	5.3964	5.4258	5.3436	5.3072	5.3072	5.3803	5.3166	5.2787	5.2488	4.3964	4.1058	3.8772	3.788	3.7287	3.6048	3.7259	3.6694	3.6955	3.743	3.743	3.4197	3.2054	3.1338	3.2235	3.2235	3.1803	3.1454	3.3399	3.2806	3.2801	3.1909	4.0647	6.4661
XV	138107	139045	YOL096C	0	-	-0.920799	-0.9306	-0.901199	-0.8286	-0.9264	-1.0723	-1.054	-0.9824	-1.0058	-1.1448	-1.1159	-1.1865	-1.1566	-1.2875	-1.0843	-1.0583	-1.1048	-1.0686	-1.0686	-1.1274	-0.7855	-0.8448	-0.7867	-0.757	-0.7869	-1.0374	-1.0806	-1.1879	-0.9973	-0.7369	-0.8128	-0.8095	-0.7177	-0.4697	-0.1584	-0.0483	0.2065	0.8953	1.4623	1.5932	1.5158	1.5766	1.7703	1.9053
X	514055	516289	YJR042W	0	+	5.0527	5.4361	5.3848	5.6763	5.7452	5.852	6.107	6.182	6.6306	6.5848	6.7082	6.8343	6.969	7.0411	7.0662	7.1803	7.1205	7.1863	7.1839	7.1103	7.105	7.1525	7.2236	7.2062	7.5577	7.5155	7.5193	7.5428	7.579	7.573	7.573	7.6024	7.6323	7.7039	7.978	8.0255	8.0549	8.0843	8.0428	8.0221	8.0103	7.9696	8.0038	7.9857
XI	53704	55602	YKL204W	0	+	2.4055	2.3751	2.3077	2.2911	2.2778	2.273	2.1909	2.1088	2.0993	2.2136	2.3125	2.3194	2.3078	2.3269	2.2932	2.1562	2.1381	2.2951	2.3354	2.3236	2.3535	2.3829	2.2861	2.2486	2.278	2.3549	2.2662	2.2237	2.1098	2.0467	2.159	2.1303	2.1602	2.1735	2.1371	2.1371	2.1323	2.1373	2.1672	2.18	2.0656	2.0656	2.0497	2.0769
XV	204731	205885	YOL065C	0	-	0.9709	0.951	0.8846	0.8439	0.8899	0.8605	0.8605	0.8605	0.7992	0.7698	0.7698	0.6651	0.7089	0.7622	0.7445	0.7445	0.7321	0.8188	0.9304	0.9485	1.0128	1.321	1.2916	1.275	1.275	1.1456	1.599	1.6385	1.6385	1.7604	1.777	1.7069	1.5228	1.6576	1.7421	1.8014	1.7189	1.5891	1.5944	1.6836	1.5608	1.582	1.6012	1.5221
XII	271008	271463	YLR068W	0	+	2.3119	8.057	8.2053	8.288	11.3338	12.7226	13.3976	14.2695	14.5866	14.57	15.0085	15.0625	15.6921	16.2383	16.337799	16.693199	16.959299	17.0243	17.054199	17.113501	17.113501	17.1203	17.1203	17.2052	17.146099	17.310801	17.601	17.630899	17.8687	17.968	17.968	17.9813	17.9664	17.9498	17.933201	17.9445	17.898001	17.898001	17.898001	17.898001	17.898001	17.898001	17.898001	17.898001
XII	579318	581771	YLR222C	0	-	1.5054	1.5567	1.611	2.0845	1.8277	1.9096	2.3435	2.3104	2.3687	2.2219	2.2945	2.3425	2.4609	2.6549	2.5855	2.6154	2.6335	2.6335	2.6629	2.7106	2.6812	2.7405	2.6454	2.4672	2.4378	2.4677	2.4086	2.491	2.4136	2.5626	2.5988	2.7395	2.9281	2.9168	2.9296	2.7981	2.8118	2.8246	2.8246	2.8477	2.8477	2.8605	2.9661	3.0189
XVI	631515	633761	YPR031W	0	+	6.5478	6.538	6.6045	6.6462	6.5374	6.5899	6.6587	6.6972	6.7266	6.7186	6.7322	6.8071	6.7596	6.7895	6.8076	6.7483	6.7596	6.7297	6.7478	6.6656	6.6656	6.657	6.5271	6.5271	6.5271	6.5138	6.4379	6.4379	6.408	6.408	6.3786	6.3786	6.3193	6.3555	6.3555	6.3832	6.2656	6.1448	6.1795	6.1648	5.9062	5.9985	5.9686	5.9568
III	62776	63282	YCL033C	0	-	1.5035	1.5035	1.5329	1.5163	1.5163	1.505	1.5017	1.6763	1.6763	1.7057	1.7469	1.7303	1.7469	1.717	1.7057	1.6944	1.6944	1.6645	1.6479	1.7125	1.7125	1.7125	1.7007	1.6744	1.7513	1.7694	1.7506	1.7132	1.7132	1.6598	1.6465	1.6465	1.7758	1.7758	1.812	1.7537	1.6816	1.6982	1.6761	1.6351	1.6273	1.5203	1.3263	1.2456
II	599123	599959	YBR185C	0	-	4.5136	4.3367	4.1161	3.9681	3.3946	3.322	3.2921	2.0255	0.5009	0.5009	0.4589	0.4589	0.4888	0.7265	0.7863	0.8285	0.8873	0.8873	0.8574	0.8574	0.8574	0.876	0.8461	0.8461	0.8461	0.8461	0.7745	0.8044	0.775	0.8044	0.821	0.8082	0.7361	0.7409	0.7115	0.7115	0.6949	0.6949	0.6783	0.6783	0.6783	0.6949	0.6821	0.6821
III	231500	232963	YCR066W	0	+	0.19605	0.0759	0.0626	0.034	0.0606	0.0772	0.2089	0.2928	0.1544	0.1127	0.0245	0.0464	0.0874	0.0877	0.0838	0.1977	0.2025	0.1319	0.1789	0.1741	0.1409	0.16875	0.1379	0.1877	0.29225	0.28585	0.38295	0.3248	0.5036	0.6258	0.7102	0.7102	0.6607	0.6109	0.5841	0.612	0.6301	0.5793	0.4852	0.5691	0.647	0.6304	0.6829	0.6829
VIII	341665	342120	YHR116W	0	+	4.5212	4.2157	4.2024	4.1431	3.8741	3.7048	3.7214	3.7513	3.5725	3.5512	3.4872	3.3445	2.7856	2.5172	2.4825	2.4282	2.4943	2.4863	2.4647	2.3437	2.3256	2.2663	2.2663	2.0358	2.016	2.016	2.0243	2.057	2.0638	1.8735	1.9332	1.9116	1.8865	1.8566	1.8204	1.8498	1.8136	1.8485	1.8784	1.895	1.8799	1.8945	1.8827	1.9137
VII	80659	81186	YGL222C	0	-	1.50865	1.59165	1.7163	1.759	1.751	1.6982	1.7152	1.6131	1.5336	1.5816	1.5816	1.5647	1.5946	1.6278	1.6049	1.6263	1.5969	1.5841	1.5484	1.6047	1.6856	1.7444	1.7444	1.6916	1.7097	1.7278	1.7278	1.7278	1.7444	1.7444	1.715	1.715	1.7037	1.7535	1.7236	1.7296	1.7696	1.7877	1.7877	1.7877	1.8076	1.8109	1.7981	1.9324
IV	199996	201582	YDL143W	0	+	4.6391	5.2162	5.378	5.4734	6.058	6.8059	7.0089	7.0815	7.1772	7.4493	7.6138	7.6731	7.703	7.8377	7.8495	7.8427	7.8887	7.8525	7.7932	7.7947	7.8379	7.8251	7.8796	7.8851	7.8738	7.8524	7.752	7.752	7.752	7.752	7.7814	7.7814	7.8995	7.8995	7.8829	7.9123	8.0229	8.0395	8.0576	8.0154	8.0154	7.9792	7.9674	7.9674
IV	570649	573726	YDR060W	0	+	9.53	9.5134	9.5021	9.1757	9.1169	8.7174	8.688	8.6292	8.2581	8.1586	6.2412	5.773	5.7436	5.5092	5.3539	5.3064	5.277	5.3064	5.4667	5.4486	5.4486	5.3644	5.3297	5.3234	5.2935	5.2759	5.2075	5.2075	5.2075	5.1595	5.1057	5.1238	5.1238	5.0939	5.064	5.0175	5.0175	4.9416	4.8823	4.8524	4.8524	4.8225	4.665	4.7125
IX	422074	422865	YIR036C	0	-	1.6057	1.6175	1.5999	1.5883	1.63	2.0392	2.0852	2.3927	2.523	2.59875	2.7173	2.8836	2.9484	3.0888	3.1118	3.3159	4.3321	4.7355	4.7892	5.099	5.2236	5.9034	7.1518	7.2177	7.1508	7.3023	7.4922	7.6007	7.6414	7.919	8.005	8.0168	8.2625	8.2919	8.2738	8.2572	8.3818	8.4463	8.6277	8.7433	8.832	8.7935	8.8976	8.8976
XVI	553627	554328	YPL002C	0	-	5.6688	5.6025	5.6025	5.601	6.0887	7.96155	7.97705	8.0926	9.1694	9.1018	9.1792	9.389	9.6199	9.8156	9.8925	9.894	10.1582	10.168	10.1831	10.3125	10.4791	10.5769	10.6211	10.7424	10.8002	10.7836	10.8024	11.0534	11.1212	11.2619	11.4634	11.5099	11.5099	11.4918	11.5506	11.5506	11.5672	11.6185	11.7376	11.7082	11.7263	11.7871	11.7919	11.8281
XII	683672	687202	YLR272C	0	-	1.6703	1.6105	1.6105	1.7429	1.9258	1.9404	1.9703	2.0164	2.0463	2.0345	2.0697	2.129	2.2396	2.3218	2.321	2.3376	2.3414	2.3995	2.391	2.391	2.4123	2.6663	2.6678	2.7025	2.6852	2.6956	2.6705	2.7298	2.7346	2.8857	2.9284	2.9299	2.948	2.9902	3.0847	3.0777	3.0644	3.0232	3.0446	3.0488	3.5287	3.4928	3.4928	3.5222
XV	744535	745281	YOR213C	0	-	5.0663	5.0073	5.0767	5.0634	5.0634	5.0516	5.1857	5.0503	5.0204	4.9578	4.9578	5.0043	5.0156	5.0156	4.9857	4.851	4.8676	4.8495	4.7671	4.7671	4.7372	4.7719	4.7719	4.79	4.6905	4.6905	4.6606	4.634	4.6378	4.5087	4.4494	4.4675	4.4542	4.4091	4.3574	4.1507	4.06575	4.0235	3.9637	3.9946	4.0091	4.0091	4.0016	4.0016
IV	1133260	1135431	YDR333C	0	-	4.5348	4.5396	4.4504	4.421	4.4504	4.4024	4.2853	4.207	3.85	3.8259	2.6533	1.38	1.3779	1.3485	1.3485	1.3784	1.1023	1.0857	1.2422	1.3314	1.3266	1.3839	1.3022	1.3434	1.3301	1.3301	1.0443	1.124	1.3009	2.2393	2.2612	2.3359	2.5007	7.1018	13.117	13.3587	15.8423	16.224199	16.489	19.677799	19.6469	19.863199	25.232599	30.2637
XII	175227	176744	YLR015W	0	+	3.7935	3.6418	3.5873	3.6297	3.7094	3.4175	3.6027	3.616	3.5926	3.906	4.0854	4.1849	4.1186	4.2173	4.2095	4.3459	4.4721	4.59935	4.6011	4.5843	4.5838	4.5966	4.6217	5.8194	5.9199	6.0073	6.453	6.3854	6.4329	7.9594	9.5192	9.6682	9.7056	10.0686	10.2284	10.3706	11.3717	11.4871	11.4871	11.383	11.5101	11.6468	11.6106	11.6091
VII	687899	689965	YGR099W	0	+	7.4137	7.7604	9.2621	9.3033	9.415	9.5762	9.9649	10.0424	10.7821	11.3574	11.7408	11.7254	11.8654	11.9247	12.8973	12.9223	13.0958	13.3357	13.301	13.4007	13.5725	13.6697	13.587	13.5257	13.6016	13.7599	13.7599	13.7267	13.7561	13.8026	13.9735	14.0559	14.0966	14.1345	14.1644	14.3011	14.2365	14.2365	14.1772	14.1772	14.1938	14.1938	14.1335	14.1152
XIV	401040	402521	YNL119W	0	+	92.362701	92.362701	92.468498	92.4095	92.487602	92.504204	92.469498	92.439003	92.433296	92.415001	92.386002	92.386002	92.445999	92.086502	92.051804	92.069901	91.9841	91.876999	91.816498	91.749901	91.7071	91.677101	91.618301	91.6343	91.521301	91.521301	91.408401	91.200104	91.200104	91.132202	91.0681	91.0681	90.9049	90.712196	90.593903	90.362198	90.2733	90.243301	90.218597	90.029701	89.738701	89.744003	89.685204	89.583199
IV	1320064	1321941	YDR425W	0	+	28.994499	27.128799	26.1735	24.533701	24.274401	24.292999	24.4769	16.51	16.464399	16.036501	15.888	15.587	13.8943	13.6492	13.3997	8.9293	8.6188	7.762	7.762	8.1748	7.8723	7.7082	7.9102	7.9406	7.7446	7.812	7.6216	7.2985	7.0483	7.0483	7.1835	7.54	7.4467	7.4798	7.5729	7.6317	7.6483	7.5707	7.5114	7.3644	7.4249	7.4606	7.5749	7.3922
XI	184803	185012	YKL138C-A	0	-	6.6437	6.6105	6.6399	6.6532	6.5934	6.5934	6.5934	6.5608	6.4865	6.4933	6.434	6.5152	6.5117	6.5411	6.5411	6.5705	6.5901	6.5901	6.6195	6.6308	6.6014	6.5554	6.6255	6.6627	6.6268	6.6962	6.6962	6.6313	6.6233	6.5876	6.5708	6.5527	6.6176	6.721	6.8849	6.9934	7.0568	7.1048	7.093	6.969	6.9177	6.9112	6.7191	6.4199
VIII	486230	486631	YHR191C	0	-	2.0628	2.136	2.3387	2.2676	2.2676	2.2392	2.2392	2.1633	2.2801	2.1974	2.1728	2.2256	2.1121	2.1554	2.3265	2.6265	2.6152	2.6333	2.7971	2.8948	2.8126	2.7361	2.7992	2.9326	2.9625	3.0213	2.9924	2.9924	2.9512	2.32	2.32	2.2773	2.2062	2.4135	3.3281	3.2736	3.3349	3.4636	3.7266	3.8163	3.7786	3.81815	4.28285	4.777
XII	164392	165402	YLR007W	0	+	25.6763	25.7068	25.711599	25.7302	25.7374	25.6691	25.672899	25.6141	25.390699	25.455601	25.5154	25.503599	25.377199	25.340401	24.9879	24.8176	24.755301	24.8312	24.239901	24.193399	24.2047	24.2341	24.264	24.264	23.8186	23.7754	23.7453	23.720699	23.561899	22.9126	22.2458	20.9426	20.0923	19.520901	18.1229	14.0111	12.0821	10.3894	9.6242	9.2714	9.0641	9.7405	9.6315	9.6966
IV	1112480	1114027	YDR323C	0	-	-1.03565	-0.9644	-0.9991	-1.0157	-1.0024	-1.0386	-1.0386	-0.973	-0.9726	-0.908	-0.8482	-0.8055	-0.665	-0.6409	-0.6575	-0.6575	-0.6741	-0.7284	-0.8094	-0.7448	-0.7362	-0.7362	-0.7352	-0.5139	-0.5438	-0.5076	-0.5076	-0.5076	-0.4928	-0.4634	-0.5051	-0.4624	-0.5219	-0.4925	-0.4327	-0.3802	-0.4544	-0.5291	-0.5339	-0.5324	-0.4844	-0.3337	-0.374	-0.4665
I	82706	83227	YAL033W	0	+	5.2408	5.2138	5.1909	5.1909	5.1547	5.1547	5.0655	5.0932	5.1397	5.1397	5.1397	5.1279	5.0819	5.1508	5.1689	5.1395	5.1395	5.1908	5.1908	5.1742	5.1033	5.0734	5.0018	5.0184	4.9603	4.9083	4.9083	4.857	4.857	4.9201	4.9284	4.9201	4.9382	4.8955	4.8111	4.8458	4.8458	4.8458	4.9504	4.967	4.967	4.9851	5.0877	5.1737
XV	464771	466543	YOR073W	0	+	1.4882	1.4882	1.4583	1.4289	1.399	1.399	1.3809	1.406	1.406	1.406	1.3879	1.3879	1.358	1.3281	1.3281	1.3281	1.3281	1.3281	1.3115	1.3115	1.3115	1.3115	1.3115	1.3115	1.3115	1.3115	1.3409	1.3409	1.3228	1.3228	1.3409	1.3826	1.4125	1.4424	1.4356	1.4356	1.4655	1.4655	1.5248	1.5248	1.5248	1.4954	1.4954	1.4954
XI	548216	549091	YKR055W	0	+	8.0674	8.2352	8.113	8.1144	8.131	8.131	8.1257	8.1257	8.1488	8.1551	8.1551	8.137	8.2315	8.2315	8.1968	8.2812	8.2812	8.2993	8.2993	8.3425	8.3425	8.3425	8.3425	8.3719	8.3968	8.3802	8.3621	8.3621	8.344	8.3274	8.3274	8.3274	8.2809	8.2809	8.2628	8.2628	8.2628	8.2628	8.2628	8.2628	8.2447	8.21	8.21	8.2575
IX	83302	84885	YIL142W	0	+	10.4543	10.6392	10.8054	10.8797	10.9847	11.1593	11.2598	11.3073	11.2839	11.3731	11.3764	11.6558	11.7365	11.8064	12.1995	12.3686	12.4012	12.4311	12.4866	12.6736	12.6004	12.6132	12.6265	12.6762	12.6709	12.7244	12.7244	12.7633	12.8742	12.9986	12.982	12.982	12.9458	12.9458	13.0152	13.0514	13.0514	12.9986	12.9639	12.982	12.982	13.0692	13.0398	13.0398
XIII	68294	69700	YML102W	0	+	6.3249	6.3249	6.3249	6.3249	6.3143	6.3143	6.3143	6.2962	6.2962	6.2781	6.2781	6.2781	6.2781	6.2781	6.2781	6.2781	6.2781	6.2781	6.2781	6.2781	6.2781	6.2781	6.2781	6.2781	6.2487	6.3196	6.2485	6.2485	6.2485	6.2667	6.2848	6.2848	6.3243	6.3243	6.1791	6.1492	6.108	6.143	6.1729	6.1797	6.3872	6.3573	6.356	6.2239
XIII	22048	23683	YML124C	0	-	-0.9272	-0.8382	-0.7135	-0.7135	-0.695	-0.6679	-0.6048	-0.5651	-0.5219	-0.5865	-0.5699	-0.5981	-0.4711	-0.4364	-0.4135	-0.3376	-0.2964	-0.267	-0.2474	-0.2123	-0.2005	-0.2186	-0.2005	-0.2005	-0.2672	-0.2425	-0.2425	-0.1912	-0.1716	-0.1834	-0.2442	-0.2382	0.1298	0.1527	0.1745	0.0896	0.0896	0.0778	0.1253	0.16	0.1306	0.0147	-0.0958	-0.1627
II	122753	124759	YBL051C	0	-	6.0896	6.0597	6.0597	6.0597	6.0763	6.0698	6.1173	6.1354	6.1354	6.1648	6.1648	6.1877	6.1877	6.199	6.199	6.199	6.2284	6.2782	6.2702	6.3615	6.3648	6.3648	6.3482	6.3482	6.312	6.2821	6.2821	6.3153	6.3334	6.3495	6.4608	6.4608	6.4608	6.4907	6.4789	6.5382	6.4982	6.558	6.5746	6.5447	6.5447	6.5746	6.5975	6.5975
II	632254	633381	YBR204C	0	-	2.2067	2.3164	2.4372	3.3254	3.4305	3.4727	3.6227	3.7579	3.7051	3.7051	3.7017	4.0834	4.3628	4.4595	4.626	4.6926	4.7194	4.753	4.6954	4.6644	4.6463	4.6329	4.6676	4.697	4.6608	4.655	4.6653	4.6703	4.7412	4.8372	4.9167	4.998	5.0199	5.0973	5.0176	5.047	5.0734	5.0847	5.1141	5.3053	5.3219	5.1997	5.1703	5.1751
VI	229380	231941	YFR038W	0	+	-2.711	-2.6451	-2.2653	-2.2981	-2.2551	-2.2495	-1.9419	-1.8906	-1.9205	-1.4492	-1.3478	-1.3387	-1.2073	-1.0455	-0.992	-0.9859	-0.834	-0.7913	-0.8051	-0.7677	-0.616	-0.6261	-0.026	-0.0437	-0.0355	-0.0045	0.545	0.5754	0.6005	0.929	1.1464	1.1577	1.3142	1.5467	1.63	1.7581	2.1007	2.5926	2.9323	3.0578	3.4768	3.6714	3.9625	4.0891
XIV	229094	229714	YNL222W	0	+	-0.4609	-0.3663	-0.3663	-0.355	-0.2617	-0.1132	-0.0999	-0.1115	0.3349	0.3568	0.3734	0.4315	0.6304	0.6204	0.7096	0.7807	1.0738	1.1037	1.1701	1.1099	1.1006	1.1765	1.1508	1.193	1.2126	1.2304	1.2945	1.3405	1.31135	1.38765	1.37105	1.4222	1.4227	1.4526	1.6064	1.6358	1.6845	1.7913	1.7581	1.7581	1.7875	1.8056	1.8056	1.8355
VII	388968	389711	YGL061C	0	-	6.6363	6.765	7.4996	7.7338	7.7124	7.8418	7.7239	7.76125	7.918	8.0029	8.037	8.1351	8.211	8.259	8.1158	8.3823	9.189	9.3928	9.59085	9.7673	9.8389	9.9399	10.0014	10.1039	10.2531	10.2365	10.2184	10.2729	10.3118	10.3407	10.3706	10.3691	10.3691	10.3691	10.3691	10.3329	10.3329	10.351	10.351	10.3842	10.3895	10.3895	10.3895	10.3548
XVI	708497	709828	YPR085C	0	-	8.8573	8.947	8.9108	8.9115	8.9975	9.0148	8.9969	9.0838	9.1532	9.1489	9.1851	9.2632	9.2747	9.325	9.2511	9.2345	9.2345	9.274	9.2559	9.1892	9.1559	9.1559	9.2656	9.3201	9.2771	9.2771	9.2605	9.3198	9.3198	9.3198	9.3429	9.3381	9.32	9.3441	9.3735	9.421	9.4499	9.4793	9.4549	9.4534	9.424	9.4368	9.4074	9.4074
XIV	707788	708195	YNR046W	0	+	6.0816	6.0522	6.0122	6.0886	6.0818	6.0833	6.2733	6.5352	6.5912	6.5912	6.6505	6.6899	6.7172	6.931	6.9908	7.0853	7.2301	7.3037	7.3037	7.3929	7.4132	7.2079	7.1513	7.0793	7.0943	7.005	6.9809	6.9628	6.9741	7.0382	7.0382	6.9409	6.959	6.9826	7.0291	7.0175	6.9644	6.9644	6.9497	6.9379	6.928	6.8393	6.787	6.7208
VII	656960	659770	YGR089W	0	+	65.200996	64.920601	64.702003	64.452499	64.422096	64.440201	63.880402	63.820599	63.598099	62.475201	60.3564	59.8466	59.117901	58.332401	57.825001	57.5569	57.5569	57.540798	56.930698	56.487202	56.397999	56.177399	55.969101	55.333698	53.3223	52.2514	50.2187	47.101101	45.814499	45.7244	45.389301	44.266399	42.1357	40.758499	36.5769	35.127102	32.961899	31.0574	30.788099	30.2544	29.8521	29.440701	26.879	26.789801
XI	451434	451988	YKR007W	0	+	1.9988	2.0495	2.40265	2.4695	2.5564	2.525	2.5795	2.5614	2.2707	2.2508	2.2792	2.2958	2.4453	2.5164	2.4518	2.5837	2.7538	2.7801	2.7748	2.9585	3.3357	3.3936	3.4411	3.3672	3.3416	4.2485	5.3825	5.381	5.4991	6.0462	6.4034	6.5936	6.6481	6.85705	6.825	6.8378	6.9434	7.0326	7.1533	7.1043	7.0415	7.1026	7.2102	7.2283
X	71366	72574	YJL193W	0	+	1.9812	2.37045	2.26845	2.21445	2.2161	2.2523	2.0331	2.0465	1.8141	1.6911	1.628	1.6829	1.5948	1.5948	1.5571	1.6159	1.6752	1.6458	1.6458	1.3911	1.4713	1.5363	1.7622	1.7622	1.7755	1.7571	1.754	1.8951	2.0124	2.1192	1.995	2.1254	2.0394	1.9336	2.0036	2.1523	2.1656	1.9927	1.9814	1.9515	1.9515	1.9515	1.9515	1.9633
VII	842845	843591	YGR172C	0	-	2.2223	2.578	5.1552	7.621	7.9009	7.9901	9.1772	9.5801	9.666	9.7072	9.7713	9.7542	9.7915	11.2416	11.3024	11.7266	11.7421	11.8112	12.0434	12.0434	12.0733	12.3486	12.6943	12.8712	13.0907	13.0422	13.2376	14.5227	14.7628	14.8045	14.7585	14.9869	15.5966	15.7725	16.0895	16.172899	16.2495	16.1656	16.5044	16.528999	16.5639	16.534599	16.5014	16.5221
VII	377609	379582	YGL066W	0	+	8.7743	8.7871	8.7768	13.4232	13.3888	13.8494	14.0238	14.4649	16.5474	18.715099	18.715099	19.3246	20.7957	21.5137	22.0084	22.444799	23.919701	24.1516	24.269699	24.396	24.455799	24.455799	24.4729	24.5317	24.6043	24.9121	25.504801	25.534201	25.683201	25.653799	25.701799	25.7463	25.7297	25.7003	25.7302	25.760099	25.7397	25.7696	25.7696	25.7696	25.7696	25.7696	25.757799	25.7113
VII	448764	449957	YGL025C	0	-	-0.7021	-0.7134	-0.7789	-0.803	-0.8536	-0.8008	-0.7452	-0.7779	-0.7019	-0.6236	-0.4596	-0.4762	-0.5056	-0.495	-0.5244	-0.4897	-0.1896	-0.1973	-0.1487	-0.1834	-0.1161	-0.0219	-0.1142	-0.0441	-0.0441	-0.0393	-0.0174	-0.0805	0.1405	0.1485	0.1032	0.0353	0.0172	0.0172	-0.0771	-0.1663	-0.0945	-0.0646	-0.0352	0.0967	0.0258	0.0424	0.0733	0.1038
XI	417508	418023	YKL013C	0	-	6.1997	6.5117	6.5446	6.9122	7.1764	7.1995	7.1731	7.1864	7.3729	7.37785	7.675	7.6798	7.673	7.8177	7.8476	7.9309	7.9033	7.8867	7.9161	7.853	7.8711	7.8711	7.8877	7.9538	7.9704	7.9586	7.9506	7.9687	7.7692	7.7715	7.7421	7.7421	7.8082	7.7665	7.7718	7.76	7.7168	7.6761	7.8069	7.7642	7.7856	7.8022	7.8022	7.8188
XII	121322	121648	YLL014W	0	+	0.7587	0.5604	0.5652	0.5353	0.5619	1.1462	1.161	1.1942	1.4592	1.4065	2.1601	2.1767	2.278	2.4132	2.4302	2.5563	2.4965	2.752	2.7568	2.6794	2.8479	3.205	3.2209	3.3759	3.315	3.3679	3.4336	3.4891	3.6229	3.6427	3.7261	3.8148	3.9474	3.9474	3.9891	4.0024	3.931	4.193	3.8561	3.9689	3.9822	3.903	3.8962	3.8663
IV	1276654	1277169	YDR404C	0	-	70.614098	70.968399	71.027199	71.433899	71.477097	71.570801	71.579803	71.823601	71.882896	71.946701	71.931602	71.902199	71.914001	72.056702	72.136398	72.136398	72.136398	72.136398	72.116798	72.076302	72.156799	72.217102	72.257103	72.4095	72.411301	72.429398	72.412804	72.412804	72.382896	72.399002	72.331398	72.361298	72.396004	72.432198	72.432198	72.462097	72.510101	72.546303	72.532997	72.422897	72.441002	72.458603	72.458603	72.469902
VII	173285	174322	YGL175C	0	-	5.8818	5.8172	6.2759	5.4794	5.4234	5.2532	4.3496	4.5187	7.7339	7.7585	7.9438	9.0108	9.1342	9.2408	10.0238	10.0552	10.4002	12.6424	12.5077	13.2614	13.7422	13.7598	13.848	13.7608	13.9906	14.0034	14.1943	14.743	14.7611	14.8637	15.091	14.9817	15.9831	15.9868	16.045601	16.1471	16.434099	16.763901	17.550301	18.160999	17.991501	18.3304	18.2304	18.2721
XIV	392892	394370	YNL124W	0	+	38.2621	36.3801	36.373001	36.223999	35.381001	35.059399	29.6385	29.005501	28.9163	25.4909	25.4321	25.402201	25.121799	24.915501	24.369499	20.818199	18.0252	17.9953	17.9953	17.936001	17.5051	17.456301	17.296499	16.984301	16.347601	15.5832	10.0115	9.9313	9.8293	8.601	7.7411	7.4438	7.41755	7.1948	7.0202	6.6818	6.6406	6.3842	5.0305	4.6453	4.3418	3.6958	3.5815	3.4388
XIII	854795	855293	YMR292W	0	+	3.3055	3.4535	3.516	3.5288	3.5582	3.7291	3.7291	3.7557	3.729	3.7521	3.7842	3.7955	3.8249	3.8548	3.9349	3.9615	3.9914	4.0032	3.9979	3.9579	3.9644	3.9772	3.9909	3.9728	3.9909	4.0042	4.0027	4.0027	3.9861	3.882	3.8752	3.8885	3.8998	3.8998	3.8357	3.8058	3.8058	3.7877	3.7759	3.794	3.794	3.7523	3.7229	3.7048
II	748061	749371	YBR273C	0	-	2.1384	2.0648	2.0814	2.0814	1.8475	1.9874	1.8736	1.4457	1.3234	1.3533	1.4073	1.5686	1.8379	1.8346	1.864	1.8939	2.176	2.5375	2.5408	2.6086	2.5601	2.5634	2.5154	2.5154	2.3941	2.5387	2.7743	2.7743	2.7968	2.9344	3.15975	3.6905	3.8	3.75565	3.96115	4.05675	4.0203	4.0336	4.0801	4.0929	4.1137	4.1498	4.238	4.1159
V	541690	545055	YER176W	0	+	2.7637	2.775	2.7916	2.9285	2.863	2.8929	2.8929	2.9223	2.9854	2.9854	3.0148	2.848	2.7475	2.6646	2.6827	2.6575	2.5512	2.5859	2.6158	2.6924	2.6972	2.6972	2.7271	2.7271	2.742	2.7121	2.6341	2.406	2.4241	2.462	2.5326	2.482	2.639	2.639	2.5925	2.6038	2.6337	2.6096	2.6672	2.6431	2.6232	2.6345	2.6639	2.6639
XIV	408341	409909	YNL116W	0	+	33.096298	33.096298	33.036499	32.876701	32.876701	32.821701	32.252602	32.169701	32.169701	32.051102	32.021702	31.8433	30.5996	30.4305	30.340799	29.398899	29.2798	28.9823	27.3927	26.788401	26.0334	26.004	23.9881	22.717199	22.731701	22.643499	22.643999	22.643999	22.4126	22.4126	22.4126	22.448799	22.371401	22.312099	21.9478	21.7209	21.4965	21.437201	21.5103	21.4681	21.3382	21.254801	21.267099	21.277901
VII	1050910	1051725	YGR280C	0	-	3.9781	3.9781	3.9406	3.9672	3.9853	3.94	3.94	3.94	3.902	3.7751	3.6099	3.5933	3.5767	3.5521	3.5521	3.6652	3.6192	3.6026	3.6041	3.6207	3.6207	3.6207	3.6506	3.6868	3.7034	3.6853	3.703	3.7392	3.7226	3.6912	3.6912	3.6912	3.6399	3.6399	3.6761	3.6761	3.6163	3.6457	3.6208	3.6429	3.5886	3.572	3.6014	3.6275
II	22076	23536	YBL103C	0	-	41.192799	41.246799	41.322701	41.334499	41.3046	41.317902	41.258598	41.317902	41.377201	41.377201	41.420399	41.543701	41.543701	41.603001	41.6912	41.661301	41.7374	41.8475	41.864101	41.855801	41.855801	41.945499	42.070599	42.189201	42.171101	42.197201	42.119999	42.203899	42.347099	42.376499	42.406399	42.373199	42.373199	42.386002	42.373199	42.402599	42.3908	42.1353	42.151901	42.151901	42.122002	42.122002	42.150902	42.0863
XVI	695737	696819	YPR075C	0	-	14.2141	14.2141	14.2548	14.2676	14.3098	14.3098	14.3392	14.296	14.296	14.296	14.3709	14.374	14.3858	14.3559	14.3378	14.3378	14.3966	14.4863	14.4996	14.4649	14.4339	14.244	14.244	14.3038	14.3171	14.3503	14.3141	14.3141	14.2847	14.3191	14.4211	14.3801	14.3635	14.3635	14.2946	14.2215	14.3195	14.3195	14.2863	14.2748	14.2748	14.2748	14.2861	14.2861
XI	186460	188640	YKL135C	0	-	18.483601	18.483601	18.483601	18.5002	18.5002	18.5002	18.5002	18.4708	18.440901	18.3414	18.3414	18.2992	18.3291	18.3291	18.2938	18.301201	18.306	18.306	18.349199	18.319799	18.2145	18.1964	18.018999	18.0077	17.9949	17.9168	17.9457	17.814301	17.719601	17.660299	17.296801	16.9617	16.8911	16.801399	16.490801	16.4016	16.0165	16.045401	16.180599	16.196699	15.8834	15.7862	15.5719	15.0306
XIV	246460	247104	YNL213C	0	-	20.6817	20.698299	20.727699	20.727699	20.727699	20.727699	20.7458	20.7918	20.821199	20.851101	20.851101	20.851101	20.833	20.851101	20.881001	20.881001	21.003201	20.972799	20.972799	20.972799	20.9547	20.8836	20.823799	20.8472	20.7568	20.780399	20.793699	20.6462	20.6399	20.593399	20.556	20.489901	20.460501	20.414	20.414	20.498501	20.4758	20.457701	20.4695	20.363701	20.370001	20.3866	20.3866	20.3272
XVI	704225	704656	YPR082C	0	-	-0.234099	-0.2688	-0.2394	-0.4173	-0.512	-0.447901	-0.447901	-0.4338	-0.3167	-0.318201	-0.3094	-0.364901	-0.2767	-0.3078	-0.1983	-0.1125	-0.1658	-0.1427	-0.1751	0.1427	0.1198	0.1049	0.122	0.1039	0.0679	0.2682	0.328	0.328	0.4001	0.382999	0.5461	0.5482	0.6693	0.5688	0.5623	0.4217	0.4255	0.4554	0.2753	0.3992	0.3992	0.4736	0.7691	0.864
IX	309386	310426	YIL023C	0	-	0.58065	0.58065	0.63045	0.848	0.9659	0.9516	0.9383	0.885	0.9315	0.9709	1.0297	1.0596	1.0958	1.0626	1.1237	1.45	1.5691	1.5525	1.5525	1.5878	1.5878	1.6225	1.6584	1.7486	1.7187	1.6674	1.6674	1.6375	1.64565	1.7867	1.7985	1.8412	2.0048	2.0048	2.0328	2.1088	2.1686	2.256	2.45665	2.7044	2.6878	2.8119	2.8568	2.8809
II	741299	741616	YBR268W	0	+	-0.2888	-0.3016	-0.1309	-0.149	-0.1885	-0.0213	-0.0726	-0.0875	0.1819	0.1291	0.0992	0.0313	-0.0007	0.0727	0.0908	0.0609	0.0775	0.0972	-0.0608	-0.2136	-0.4359	-0.4299	-0.4352	-0.3626	-0.2754	-0.1111	-0.1287	-0.1515	-0.0859	-0.1939	-0.118	-0.2132	-0.0932	0.4482	0.4216	0.862999	0.862401	1.1193	1.2533	1.0483	1.0012	1.0647	0.9304	0.8791
VII	717358	718527	YGR112W	0	+	3.1231	3.1113	3.1583	3.1768	3.264	3.2047	3.2095	3.2527	3.3572	3.4757	3.4387	3.4035	3.3949	3.488	3.5297	3.5268	3.5268	3.5401	3.568	3.4971	3.4747	3.4943	3.5559	3.788	3.8026	3.833	3.8698	3.6933	3.528	3.528	3.4916	3.5162	3.5512	3.6344	3.6578	3.7554	3.5592	3.6125	3.5241	3.4301	3.4055	3.4412	3.4752	3.5725
IV	245923	246447	YDL120W	0	+	19.7026	19.7026	19.5847	19.4888	19.5182	19.482	19.452101	19.5394	19.522301	19.479099	19.418301	19.4716	18.9792	18.9664	18.525801	17.773001	17.7351	17.683599	17.659	17.143801	17.113899	17.113899	17.113899	16.3353	16.2017	16.1728	16.261	17.048901	16.937099	16.9783	18.0009	17.9582	18.214199	18.331301	17.342899	17.330099	17.2708	17.5851	17.4545	17.932699	17.922701	17.9608	18.317101	17.9156
VII	67598	69331	YGL228W	0	+	23.305401	24.812201	23.602501	23.8009	24.083	24.4554	23.382999	25.0704	30.132099	30.277901	31.4436	32.722	33.044498	33.5023	33.6968	33.698898	33.182098	33.185501	38.616901	38.825199	39.473701	40.657001	40.835899	41.764301	42.6954	42.706699	43.759499	44.3829	44.336899	44.289902	44.616299	44.902	45.135399	45.5182	46.9408	47.354401	47.3843	47.426498	47.485401	47.563301	48.598999	51.2687	51.477001	53.178501
VII	347119	349368	YGL086W	0	+	11.2886	11.1934	11.0866	11.0866	10.3693	10.2294	10.1201	10.1051	10.214	10.0734	10.0734	9.1952	9.1294	9.1294	9.1063	8.2413	8.0261	7.8188	7.7872	7.8664	7.7403	7.9099	7.9099	7.9413	7.8253	7.1527	5.9447	5.7094	5.2967	5.2721	5.254	5.3809	5.4077	5.3911	5.4335	5.3122	5.3173	4.9051	4.5197	3.6403	3.5697	3.4795	2.6635	2.3976
IV	272389	273597	YDL105W	0	+	246.272003	246.313995	246.313995	246.330994	246.373001	246.343002	246.360001	246.389999	246.309006	246.505005	246.505005	246.520004	246.563004	246.563004	246.563004	246.630997	246.647003	246.636993	246.653	246.653	246.653	246.653	246.649994	246.613998	246.593994	246.593994	246.623993	246.623993	246.623993	246.651001	246.651001	246.651001	246.651001	246.735992	246.735992	246.824005	246.839996	246.858002	246.839996	246.869995	246.869995	246.869995	246.869995	246.869995
II	676357	679221	YBR229C	0	-	3.3413	3.3642	3.3936	3.4363	3.5656	3.7589	3.7936	3.8215	3.9625	3.9919	4.0919	4.2194	4.2194	4.2383	4.2564	4.2564	4.0274	3.9892	4.0131	4.0297	4.0634	4.0981	4.1162	4.1921	4.1921	4.1687	4.1619	4.2227	4.1664	4.2023	4.2166	4.2711	4.2711	4.2892	4.2892	4.2892	4.1801	4.1406	4.1539	4.1833	4.2127	4.1667	4.2662	4.2481
XIII	97941	99400	YML085C	0	-	19.7666	19.796	19.8666	19.994699	19.994699	19.994699	20.010799	19.997999	20.027901	20.027901	20.2094	20.2607	20.230801	20.2801	20.2801	20.2801	20.3447	20.3447	20.433399	20.529699	20.5184	20.4709	20.4709	20.4596	20.5189	20.5189	20.485001	20.5144	20.5144	20.5144	20.531	20.5604	20.578501	20.578501	20.629801	20.629801	20.600401	20.664499	20.681101	20.681101	20.663	20.6336	20.6336	20.6336
XIII	629025	631970	YMR185W	0	+	4.31	4.3384	4.2786	4.2786	4.2786	4.3568	4.3568	4.3749	4.3583	4.4181	4.4646	4.4314	4.4495	4.4329	4.4329	4.4329	4.4329	4.4329	4.4035	4.4367	4.4163	4.4473	4.436	4.436	4.4376	4.4574	4.4868	4.4868	4.4835	4.4835	4.5129	4.5536	4.5536	4.6079	4.6079	4.6079	4.6325	4.6325	4.6506	4.6393	4.7278	4.7459	4.6965	4.7179
XV	247150	248301	YOL044W	0	+	1.692	1.6962	1.6829	1.6781	1.7417	1.7384	1.7203	1.7213	1.7213	1.7331	1.7331	1.763	1.4391	1.4391	1.4391	1.47	1.4722	1.5752	1.6051	1.635	1.6516	1.6217	1.6371	1.6371	1.6303	1.4912	1.3154	1.4576	1.4576	1.441	1.3983	1.3817	1.4116	1.435	1.4056	1.3634	1.3815	1.4403	1.4782	1.4158	1.458	1.458	1.4731	1.5078
XIII	17064	18809	YML127W	0	+	15.005	14.9703	14.9964	14.9964	14.9916	14.7985	14.8596	14.8714	14.8249	14.843	14.8131	14.8691	14.7713	14.7713	14.7461	14.8037	14.8668	14.8781	14.8748	14.8748	14.8748	14.8929	14.9495	14.9495	14.8897	14.8598	14.8598	14.8545	14.8507	14.8213	14.8326	14.8492	14.767	14.7552	14.7969	14.8017	14.8017	14.8334	14.8515	14.8349	14.8477	14.8477	14.8658	14.9186
IV	344237	344953	YDL059C	0	-	22.453899	22.9268	23.3486	23.3486	23.5853	24.062901	24.462099	24.9967	25.1688	25.1682	25.243601	25.2735	25.224001	25.2353	25.334101	25.334101	25.334101	25.398001	25.3857	25.3857	25.3857	25.4156	25.453501	25.5266	25.559401	25.559401	25.470699	25.5756	25.641701	25.628401	25.6611	25.649799	25.620399	25.684999	25.6315	25.5695	25.5748	25.421499	25.421499	25.421499	25.451401	25.4182	25.2386	25.2386
VII	91432	92382	YGL212W	0	+	-0.4653	-0.4615	-0.5148	-0.3539	-0.3358	-0.3705	-0.3524	-0.324	-0.3225	-0.3225	-0.2565	-0.2384	-0.3143	-0.2936	-0.2707	-0.3657	-0.3438	-0.3257	-0.1785	-0.1669	-0.1669	-0.1284	-0.2465	-0.2411	-0.0802	-0.0096	0.0663	0.1259	0.4085	1.8691	1.9337	2.0656	2.7348	2.7544	2.8142	2.826	2.826	3.0599	3.1634	3.2302	3.5385	4.1019	4.1473	4.1767
V	90258	93905	YEL031W	0	+	21.483	21.4671	21.450001	21.527201	21.563101	21.777901	21.891701	21.983801	22.1761	22.2321	22.2633	22.2927	22.4203	22.458799	22.5145	22.7651	22.7651	22.806801	22.899799	22.941999	22.988001	22.988001	22.9993	23.060801	23.3333	23.3333	23.3333	23.4044	23.594101	23.603901	23.633301	23.633301	23.6926	23.6926	23.6926	23.8619	23.8785	23.896601	23.9426	23.9853	23.945299	23.961399	23.961399	23.990801
X	559416	566828	YJR066W	0	+	3.901	3.864	3.8548	3.7573	3.8786	3.9085	3.9436	4.011	3.9837	3.9686	4.0297	3.9518	3.9769	3.9721	3.9976	4.1015	4.0246	4.0273	3.9974	3.9675	3.9034	3.9333	3.9612	3.9612	4.0155	4.0122	4.0122	4.0122	4.0122	4.0303	4.0303	3.979	3.979	3.9971	3.9971	3.9066	3.9199	3.9199	3.9033	3.9214	3.9209	3.9508	3.9689	3.9689
IV	96082	97953	YDL203C	0	-	158.470993	158.470993	158.470993	158.470993	158.488998	158.488998	158.488998	158.429001	158.429001	158.386993	158.335007	158.304993	158.304993	158.335007	157.858002	157.843994	157.751007	157.589996	157.589996	157.589996	157.104004	157.074005	157.044006	156.395004	155.802002	155.632004	155.542007	155.423996	155.102997	152.563004	151.720001	151.057007	150.492004	150.166	148.074997	146.507996	144.830002	143.205002	138.681	130.621994	112.219002	97.894302	94.743301	94.224197
X	468555	469579	YJR021C	0	-	-0.1886	-0.1886	-0.064	0.1696	0.1402	0.263	0.50475	0.509	0.5982	0.7391	0.8461	0.8868	0.8868	0.8868	1.0196	1.1937	1.3236	1.3716	1.4219	1.47595	1.51715	1.5669	1.5488	1.5782	1.6194	1.7199	1.7199	1.7317	2.2724	2.4588	2.4306	2.4586	2.5003	2.5767	2.6179	2.588	2.5586	2.56235	3.22315	4.0656	4.0774	4.1213	4.2047	4.3175
II	723736	724263	YBR254C	0	-	1.1074	1.1838	1.1224	1.1352	1.1427	1.2314	1.1369	1.1022	1.0904	1.1085	1.0662	1.0843	1.0187	1.0026	1.0257	0.8895	0.8895	0.8895	0.8702	0.8883	0.9054	0.9434	1.0032	1.2928	1.3815	1.4114	1.6022	1.4819	1.4706	1.5241	1.4867	1.5161	1.4863	1.4863	1.4863	1.36	1.3766	1.3354	1.1827	1.1174	1.1265	1.462	1.361	1.31395
XVI	239350	241497	YPL164C	0	-	2.886	2.886	2.886	2.9026	2.9662	3.0289	3.0033	2.9856	3.0033	2.9419	2.7448	2.7712	2.5886	2.6052	2.5981	2.532	2.7649	2.7933	2.82	2.7665	2.7646	2.7646	2.7646	2.7979	2.9032	2.9459	3.1426	3.2383	3.1985	3.252	3.2819	3.3241	3.3241	3.3193	3.3786	3.3492	3.3492	3.3492	3.1562	3.1507	3.1379	3.1394	3.1233	3.0939
XII	695046	696830	YLR276C	0	-	0.9702	0.9702	0.9584	1.0565	1.1045	1.1093	1.0467	1.0467	1.0766	1.1065	1.1362	1.1347	1.1528	1.1528	1.14	1.1581	1.1528	1.1229	1.1	1.0706	1.0995	1.1108	1.1754	1.2551	1.3155	1.3334	1.3862	1.3749	1.2203	1.2744	1.1782	1.1963	1.2727	1.2493	1.0767	1.0948	1.0051	0.6873	0.7534	0.661	0.4658	0.444	0.5889	0.7856
II	185998	186474	YBL018C	0	-	3.2284	3.246	3.2865	3.2704	3.2108	3.2108	3.1942	3.2258	3.1959	3.2125	3.1424	3.159	3.1386	3.1386	3.1039	3.1054	3.0902	3.0783	3.0617	3.0617	3.0323	3.067	3.0851	3.2558	3.2425	3.2249	3.1519	3.1519	3.1244	3.0693	3.0859	3.0678	3.0972	3.0791	3.0067	3.0067	3.0067	3.0655	2.9838	2.9554	2.9207	2.8971	2.9084	2.9084
IV	789449	790069	YDR167W	0	+	-0.2667	-0.2667	-0.2682	-0.2887	-0.2076	-0.2633	-0.2736	-0.257	-0.155	-0.1683	-0.0013	0.0779	0.1367	0.1548	0.1842	0.4465	0.4518	0.3337	0.4207	0.4388	0.5029	0.5756	0.5235	0.5529	0.7415	1.027	0.9971	1.0087	1.0087	1.0467	1.1416	1.2118	1.1965	1.3161	1.3161	1.4946	1.5054	1.6245	1.8056	2.1006	2.4222	2.49	2.5033	2.5166
II	633622	634836	YBR205W	0	+	0.984	0.7457	0.9039	0.8386	0.7868	0.9681	0.9334	0.9387	1.1699	1.2232	2.0645	2.83215	4.5018	6.0755	6.7474	8.8417	9.25	9.5001	9.9775	10.2491	11.0557	11.5493	11.6508	11.6211	11.8781	12.5096	12.5092	12.5202	12.532	12.532	12.6058	12.5877	12.5765	12.6791	12.7107	12.8881	12.9501	12.9002	12.8474	12.7977	12.808	12.7781	12.76	12.9445
IV	174232	174588	YDL157C	0	-	5.8863	5.907	5.9023	5.939	5.9893	6.5196	6.92065	7.03875	7.0116	7.0903	7.1775	7.1888	7.2667	7.3014	7.2436	7.2171	7.4234	7.4678	7.5221	7.5048	7.5621	7.5968	7.5968	7.4054	7.4235	7.4102	7.4102	7.3996	7.3996	7.3996	7.3337	7.3458	7.3458	7.3292	7.2832	7.2832	7.3297	7.3116	7.295	7.34	7.34	7.3234	7.3234	7.3234
VII	500132	502366	YGR003W	0	+	2.1968	2.4644	2.7151	2.9683	3.1291	3.1487	3.161	3.3532	3.3888	3.5039	3.6001	3.6068	3.6795	3.7313	3.7313	3.671	3.7115	3.7269	4.0983	4.2797	4.3395	4.3101	4.3101	4.4004	4.5205	4.4537	4.4238	4.2768	4.2768	4.364	4.45515	4.45515	4.50425	4.4775	4.5074	4.3755	4.2862	4.4309	4.4816	4.4849	4.4132	4.4549	4.4292	4.3951
XIII	42043	43575	YML114C	0	-	80.415802	80.415802	80.475098	80.559502	80.588402	80.588402	80.588402	80.769402	80.786003	80.802597	80.832497	81.084099	80.994904	80.929802	80.939598	80.910202	80.998901	80.998901	81.081398	81.063301	81.063301	81.081398	81.116096	81.116096	81.116096	81.164101	81.117599	81.152298	81.170403	81.140999	81.134804	81.046097	81.033302	81.111198	81.081299	81.081299	81.129303	81.150002	81.1334	81.162804	81.162804	81.180901	81.180901	81.102997
X	407558	409162	YJL014W	0	+	4.2846	4.332	4.4287	4.4405	4.5227	4.4955	4.5842	4.5661	4.5955	4.5955	4.6121	4.6106	4.7165	4.7534	4.7368	4.7715	4.7549	4.8265	4.7913	4.8091	4.7575	4.7575	4.7826	4.9044	4.9569	4.9388	4.934	4.9159	4.9159	4.9159	4.9159	4.9159	4.9159	4.9159	4.886	4.8988	4.9174	4.9473	4.9277	4.933	4.933	4.933	4.9202	4.9768
XII	266373	266918	YLR065C	0	-	0.9439	0.9572	0.9738	1.0331	1.1095	1.1683	1.1977	1.1683	1.1517	1.1683	1.1683	1.2214	1.292	1.2845	1.2843	1.3803	1.929	3.0475	3.0902	3.1874	3.4315	3.5061	3.536	3.4519	3.4406	3.4999	3.5112	3.4931	3.5818	3.5984	3.5984	3.6936	3.6347	3.8719	4.0133	4.0379	4.1729	4.1493	4.1674	4.2219	4.1776	4.1692	4.2033	4.2033
IV	734901	739997	YDR141C	0	-	1.757	1.757	1.7603	1.7902	1.7902	1.7902	1.8706	1.8648	1.8648	1.8648	1.8648	1.8829	1.8663	1.9143	1.9015	1.9015	1.9015	1.8289	1.797	1.7676	1.7975	1.7975	1.7746	1.8339	1.8382	1.8382	1.8332	1.8936	1.8024	1.9515	1.7635	1.6579	1.3385	1.3023	1.3023	1.2787	1.2523	1.2704	1.1426	1.0148	0.9849	1.0088	0.9575	0.9213
VIII	314874	315968	YHR101C	0	-	122.178001	122.267998	123.709999	123.799004	123.931	124.638	124.998001	125.057999	125.116997	125.177002	125.236	125.294998	125.294998	125.436996	125.526001	125.526001	125.526001	125.449997	125.511002	125.511002	125.539001	125.610001	125.610001	125.569	125.569	125.569	125.569	125.569	125.539001	125.509003	125.492996	125.408997	125.413002	125.485001	125.503998	125.503998	125.503998	125.547997	125.547997	125.560997	125.563004	125.575996	125.613998	125.579002
XVI	892332	893729	YPR178W	0	+	5.1981	4.6118	4.6224	5.3228	7.0394	7.0271	7.2487	8.5004	8.8403	13.9173	14.3869	14.5778	14.5462	14.7655	15.6626	16.468901	16.558599	16.617901	16.873301	17.3906	18.233299	18.942801	19.091999	19.4869	20.0112	19.993099	20.023001	20.023001	19.993099	20.351101	20.621599	20.787701	20.878	20.896099	21.0443	21.9261	21.8929	21.8748	22.505301	22.436399	22.556999	22.6982	22.711	22.711
VIII	333072	334394	YHR111W	0	+	1.5172	1.5012	1.526	1.421	1.3911	1.3906	1.3019	1.3607	1.33165	1.36155	1.21465	1.471	1.7219	1.6327	1.6123	1.7148	1.7826	1.903	2.2553	2.3392	2.2965	2.4221	2.875	2.9275	3.1185	3.0602	3.1573	3.364	3.5813	3.6177	3.5903	3.6845	3.637	3.6412	3.5447	3.5409	3.5594	3.7074	3.78	3.7935	3.7899	3.7899	3.76	3.7766
XVI	888043	888708	YPR174C	0	-	9.7026	9.7587	9.8132	9.9952	10.5399	12.0725	12.1757	12.2835	12.4642	12.4951	12.6059	12.6767	12.6885	12.9854	13.6622	13.7059	13.6883	13.952	13.8927	13.8776	13.8894	13.9075	13.9075	14.0656	14.0617	14.027	14.0312	14.0116	14.0574	13.9915	14.0096	14.0995	14.0995	14.1294	14.0781	14.0947	14.0947	14.108	14.108	14.0899	14.0899	14.1193	14.1193	14.1193
XVI	493543	495246	YPL030W	0	+	25.346399	25.346399	25.316999	25.3057	25.2763	25.246401	25.1954	25.1954	25.1954	25.177299	25.1474	25.1474	25.1474	25.0886	25.0886	25.0753	25.003201	25.003201	25.003201	24.944401	24.944401	24.885099	24.885099	24.8552	24.7959	24.766001	24.706699	24.706699	23.9872	23.754299	23.3734	23.206301	23.047199	22.947901	23.0308	23.0014	23.0313	23.0014	22.424999	21.746599	21.467199	21.378	21.3599	20.9727
X	398937	402410	YJL020C	0	-	18.2484	20.5669	26.7379	26.893299	27.9263	29.682199	29.8701	32.127899	34.389	36.969101	44.823299	45.831501	46.432499	47.205898	48.8657	55.4352	57.6623	59.5481	62.057701	62.275101	62.8377	63.530701	63.801601	64.007896	64.740601	65.019997	65.827301	68.678802	69.003197	69.372299	69.4459	69.862503	70.546204	70.575104	70.620003	71.6595	71.837898	71.867798	72.632896	73.729698	73.921402	74.1427	74.734299	74.764198
XIII	455825	457261	YMR094W	0	+	-0.9876	-0.9511	-0.9036	-0.9082	-0.9389	-1.2658	-1.253	-1.2445	-1.2626	-1.3106	-1.332	-1.3837	-1.4003	-1.3121	-1.4966	-1.4187	-1.4572	-1.4705	-1.4833	-1.4358	-1.469	-1.3618	-1.4093	-1.4093	-1.3299	-1.4106	-1.3807	-1.3475	-1.2461	-1.1767	-1.1704	-1.2013	-1.2695	-1.2695	-1.24825	-1.28145	-1.058	-1.0776	-1.0202	-1.0976	-1.0602	-0.9576	-0.941	-0.9307
XII	329677	332115	YLR095C	0	-	12.6074	12.7228	12.6683	12.6683	12.6982	12.7281	12.7281	12.6982	12.6982	12.655	12.655	12.6005	12.6171	12.6332	12.6332	12.6332	12.6332	12.6679	12.6086	12.6101	12.534	12.5089	12.4383	12.4084	12.4682	12.3276	12.2357	12.2229	12.1935	12.194	12.1641	12.0636	11.933	11.9031	11.7604	11.7305	11.7305	11.5868	11.4532	11.41	11.41	11.3806	11.2374	11.208
XI	411619	416913	YKL014C	0	-	5.5089	5.5287	5.5287	5.5453	5.5453	5.6041	5.6634	5.5737	5.5737	5.5737	5.5737	5.5375	5.5209	5.5443	5.5624	5.5511	5.5378	5.5378	5.5607	5.5607	5.5009	5.5009	5.5009	5.471	5.471	5.517	5.517	5.4572	5.4572	5.4572	5.4391	5.4391	5.4391	5.4225	5.4059	5.3878	5.3878	5.3697	5.3697	5.3436	5.3783	5.3783	5.3949	5.3356
I	61316	62563	YAL042W	0	+	5.76995	5.8084	5.8416	5.911	5.8331	5.8497	5.788	5.788	5.7965	5.8259	5.8641	5.8766	5.8472	5.8173	5.8007	5.9789	5.9955	5.9892	6.0367	5.9477	5.9557	5.9974	5.9974	6.014	6.0472	6.0359	6.1755	6.1921	6.2253	6.2366	6.2191	6.2191	6.33	6.2536	6.1857	6.1495	6.1495	6.1495	6.1495	6.142	6.142	6.1492	6.1492	6.1359
II	69751	71127	YBL082C	0	-	57.598598	57.599098	57.599098	57.599098	57.603401	57.708099	57.958099	57.9543	57.9543	57.929401	57.848	57.848	57.848	57.776402	57.776402	57.612701	57.612701	57.612701	57.612701	57.6394	57.589901	57.5952	57.5952	57.6133	57.554501	57.596199	57.560299	57.547501	57.554001	57.554001	57.524601	57.524601	57.501499	57.502998	57.443199	57.443199	57.532398	57.4897	57.5158	57.4394	57.475601	57.4505	57.546299	57.581001
XIV	697614	699431	YNR039C	0	-	8.1346	8.2013	8.0955	7.994	7.8882	7.9357	7.9613	7.9779	8.0382	8.0409	8.0768	8.0768	8.0009	7.965	7.9469	8.0178	8.0178	7.9147	7.9735	7.9735	8.0328	8.0328	8.0162	8.0793	8.0612	8.0612	8.0906	8.12	8.2416	8.2416	8.2416	8.2823	8.2823	8.2642	8.2941	8.276	8.2627	8.2627	8.3125	8.3125	8.3125	8.3125	8.3125	8.3125
XVI	792687	793736	YPR129W	0	+	104.792	104.792	104.808998	104.825996	104.859001	104.859001	104.981003	105.033997	105.052002	105.088997	105.107002	105.140999	105.157997	105.140999	105.140999	105.140999	105.111	105.110001	105.110001	105.081001	105.098999	105.098999	105.122002	105.095001	105.137001	105.121002	105.073997	105.044998	105.044998	105.044998	105.044998	105.063004	105.061996	105.061996	105.061996	105.061996	105.092003	105.069	105.051003	105.051003	105.045998	105.045998	105.014999	105.014999
IV	1436930	1438015	YDR494W	0	+	5.3828	5.3461	5.4527	5.594	5.5774	5.5475	5.5362	5.5808	5.6434	5.6999	5.8382	5.8201	5.7812	5.7513	5.7769	5.8297	5.7422	6.0021	6.0021	6.0021	5.8501	5.8795	5.9511	5.9175	6.0195	6.0195	6.0014	6.0142	5.9976	6.027	6.0232	5.9533	6.1311	6.1311	6.1311	6.1572	6.1723	6.2165	6.2758	6.2416	6.3351	6.3313	6.3677	6.3677
XVI	886524	887837	YPR173C	0	-	-1.2531	-1.283	-1.2104	-1.3177	-1.3177	-1.2845	-1.3031	-1.3325	-1.25	-1.1972	-1.1793	-1.2283	-1.1391	-1.0429	-1.0329	-1.0445	-1.084	-0.9905	-1.0873	-1.1023	-1.0564	-0.9252	-0.8641	-0.7633	-0.5811	-0.6513	-0.6807	-0.6958	-0.7906	-1.0456	-0.963	-0.8143	-0.3268	-0.06	-0.1231	-0.1119	-0.1285	-0.0662	-0.1388	-0.1806	-0.0776	-0.1304	-0.0653	-0.156
XII	749034	751769	YLR309C	0	-	1.4838	1.4838	1.479	1.5137	1.5137	1.5934	1.6233	1.6233	1.6052	1.5573	1.6086	1.6086	1.6139	1.6026	1.6471	1.6604	1.6785	1.6652	1.6951	1.6785	1.6604	1.7011	1.7139	1.7139	1.732	1.7187	1.7187	1.7368	1.9667	1.9592	1.9705	1.9278	1.9459	1.9459	1.964	1.9987	2.0998	2.136	2.1345	2.1463	2.1244	2.1656	2.2003	2.2425
VIII	439342	440127	YHR167W	0	+	5.5764	5.6149	5.6903	5.8192	6.0548	6.0907	6.0679	6.097	6.3936	6.4872	6.696	6.7886	6.968	6.977	7.6067	7.7431	7.6919	7.7714	7.5995	7.5958	7.5312	7.4278	7.5662	7.6928	7.6928	7.726	7.442	7.4601	7.3223	7.4181	7.4181	7.4	7.3449	7.3449	7.3449	7.3904	7.4198	7.4673	7.4113	7.3686	7.3686	7.4038	7.3739	7.4033
V	228456	229205	YER039C	0	-	76.605301	75.952797	75.359299	75.351303	74.819603	73.336304	72.155899	70.550102	70.132301	70.0783	69.606201	66.1922	64.710999	64.371803	64.242401	63.2924	62.4072	61.787601	59.850899	59.435799	53.3605	51.1007	50.720299	47.882099	47.381599	46.995399	43.1609	42.630501	42.184502	37.276901	35.339901	34.9188	34.2924	32.919102	32.5392	27.858299	26.679399	26.353001	25.9384	23.5543	23.2752	23.2458	23.2164	20.479
XIV	398684	400537	YNL121C	0	-	96.404701	96.374702	96.397499	96.396004	96.385101	96.275497	96.066498	96.060303	96.060303	96.018402	96.053101	96.0821	96.053101	96.023102	95.963097	95.8451	95.815102	95.815102	95.815102	95.815102	95.785103	95.727097	95.697098	95.417198	95.417198	95.387199	94.982597	95.050499	95.050499	94.931503	94.795403	94.459702	94.030296	93.822502	93.258797	92.997902	92.839302	92.708504	92.323097	91.628502	91.4758	90.014603	86.559898	85.972702
XV	502795	503346	YOR094W	0	+	8.5592	8.4717	8.4717	8.4717	8.5016	8.5016	8.4835	8.5476	8.5476	8.5064	8.5363	8.4953	8.4953	8.5134	8.484	8.5433	8.5931	8.5931	8.5818	8.5765	8.6064	8.6064	8.6064	8.663	8.6977	8.6977	8.704	8.7055	8.7236	8.7236	8.7236	8.7226	8.5579	8.4099	8.4099	8.4099	8.2989	8.2989	8.2863	8.3157	8.3157	8.2652	8.2486	8.2951
VIII	138694	139851	YHR017W	0	+	4.5741	4.4774	4.4661	4.4362	4.4166	4.4214	4.3365	4.2921	4.2622	4.2989	4.269	4.2309	4.1249	4.1771	4.3476	4.5215	4.3582	4.4062	4.4125	4.3549	4.3915	4.2409	4.2198	4.0164	3.7448	3.733	3.6343	3.2146	2.9864	2.8837	3.0274	3.0731	3.1462	3.2055	3.1135	3.4147	3.5039	3.4798	3.5358	3.6652	3.4622	3.4781	3.5113	3.4465
IX	156045	157178	YIL110W	0	+	-2.3197	-2.1754	-2.0632	-2.0039	-1.8575	-1.8992	-1.8645	-1.8298	-1.724	-1.6548	-1.6149	-1.671	-1.1945	-1.0637	-0.9039	-0.9393	-0.9657	-0.8584	-0.7561	-0.7101	-0.7335	-0.6544	-0.6079	-0.6079	-0.623	-0.6529	-0.6465	-0.4964	-0.4368	-0.4353	-0.2205	-0.2184	-0.2184	-0.1505	0.1396	0.39395	0.34095	0.20965	0.2229	0.2306	0.2605	0.3193	0.3956	0.1163
XV	207392	210265	YOL063C	0	-	-0.1286	-0.4164	-0.3576	-0.34365	-0.2196	-0.2063	-0.1714	0.1162	0.1373	0.2453	0.5966	1.4738	1.4733	1.4733	1.6386	1.6092	1.8382	1.85	1.7454	1.9058	2.0653	2.0653	2.0914	2.2802	2.217	2.3171	2.3145	2.3549	2.469	2.469	2.4872	2.5716	2.5497	2.5868	2.5868	2.7423	2.7722	2.7423	2.7184	2.7836	2.7836	2.9339	2.9955	3.0679
XIII	840144	841691	YMR285C	0	-	22.076799	22.3311	22.2997	22.353201	22.3708	22.459999	22.623501	22.521999	22.6838	22.6117	22.6411	22.6625	22.611799	22.6824	22.968901	23.142	23.321501	23.408199	23.6917	23.9161	24.1103	24.249201	24.283701	24.283701	24.355801	24.4583	24.4289	24.394199	24.5989	24.671	24.6891	24.6891	24.6891	24.736601	24.749901	24.7617	24.7617	24.7451	24.7451	24.8006	24.8006	24.83	24.8466	24.8466
XIV	549468	551987	YNL041C	0	-	6.9739	6.9045	6.9045	6.9771	6.8949	6.8484	6.8484	6.8798	6.8926	6.9087	6.8858	6.9338	6.9044	6.8617	6.8612	6.9205	6.9205	6.9205	6.9205	6.9318	6.9318	6.9019	6.9019	6.872	6.9592	6.9891	6.971	6.971	7.0072	7.0766	7.1226	7.1407	7.1407	7.1407	7.1338	7.1504	7.223	7.2411	7.2245	7.2592	7.2758	7.3052	7.2753	7.2753
VIII	278153	279724	YHR086W	0	+	22.1201	22.1329	22.1623	22.167101	22.167101	22.167101	22.2295	22.2167	22.2167	22.2167	22.249901	22.249901	22.207701	22.194401	22.164499	22.1346	22.161301	22.184	22.187799	22.187799	22.187799	22.140301	22.1765	22.159901	22.159901	22.177999	22.201099	22.1845	22.1551	22.1551	22.1551	22.1551	22.1551	22.1189	22.136999	22.153601	22.153601	22.153601	22.153601	22.223	22.093599	22.093599	22.093599	22.093599
VI	184502	191338	YFR019W	0	+	0.5472	0.5173	0.5339	0.4912	0.5259	0.5136	0.4405	0.4873	0.4295	0.3441	0.3441	0.3275	0.37	0.3268	0.3268	0.3562	0.363	0.3475	0.3063	0.34265	0.2202	0.1695	0.1582	0.1876	0.1876	0.1615	0.1208	0.0284	0.0845	0.1147	0.0501	-0.1185	-0.0956	-0.1189	-0.1364	-0.0997	-0.1724	-0.1069	-0.0775	-0.0481	-0.0828	-0.1359	-0.0384	-0.0844
X	299157	302849	YJL074C	0	-	9.1112	8.981	9.2396	9.3114	9.8182	10.0274	10.0797	10.0894	10.1868	10.2426	10.226	10.2041	10.2292	10.5482	10.5369	10.5374	10.5673	10.5673	10.5972	10.5442	10.5442	10.5143	10.4256	10.2762	10.39	10.3719	10.342	10.4081	10.4262	10.4262	10.3787	10.4508	10.4209	10.3257	10.3257	10.3091	10.3579	10.3579	10.3398	10.3398	10.3398	10.3564	10.3564	10.3275
IX	344062	345183	YIL006W	0	+	18.583099	18.8153	19.877399	20.139	20.185499	20.1567	21.1621	21.132	21.240601	22.5221	22.4895	22.5483	23.329	23.2712	23.105101	23.0996	22.993299	22.241199	21.926001	22.439199	24.621799	24.7381	24.4716	24.9284	25.182199	25.2047	25.303301	25.5294	26.540701	26.742201	26.849501	29.4869	29.5103	29.6493	30.907101	31.0235	31.041599	32.501801	37.078499	37.091801	37.162399	37.198002	37.257301	37.649502
XIV	122883	126599	YNL273W	0	+	3.5929	3.563	3.5962	3.6261	3.6859	3.7565	4.0236	4.1716	4.5913	5.771	5.7642	5.8833	6.1205	6.942	7.0488	7.0714	7.3771	7.4022	7.5758	7.6928	7.7526	7.7526	7.7659	7.7953	8.0199	8.3933	8.4114	8.4505	8.9974	9.0087	9.1268	9.2213	9.2811	9.2743	9.5708	9.5708	9.5542	9.737	9.7664	10.2125	10.1959	10.2253	10.2371	10.2371
VII	1039895	1043095	YGR274C	0	-	2.1676	2.1927	2.2591	2.1687	2.1388	1.9856	1.9268	1.8675	1.6439	1.7641	1.8373	1.8192	1.8672	1.9185	1.9067	1.818	1.6874	1.7306	1.7671	1.7087	1.7627	1.7477	1.7002	1.6404	1.6836	1.6371	1.5476	1.4893	1.46	1.4382	1.4083	1.2188	1.1824	1.1653	1.1681	1.1975	1.1621	1.026	1.026	1.0592	1.0935	0.936	0.8747	0.8619
XIII	685911	687284	YMR209C	0	-	0.5258	0.6166	0.5151	0.7872	0.87855	0.8935	0.895	0.7011	0.7639	0.7046	0.7677	0.6178	0.5586	0.4988	0.5051	0.5051	0.4644	0.4759	1.0904	1.0904	1.0984	1.1664	1.1664	1.1845	0.9742	1.0468	1.0169	1.0335	1.0514	1.0424	1.0841	1.1861	1.39015	1.5681	3.7963	3.8993	3.8812	3.8819	3.9904	4.1993	4.3035	4.3035	4.2403	4.3354
IV	326613	329567	YDL073W	0	+	111.599998	113.955002	114.194	114.309998	114.546997	115.267998	115.299004	115.328003	115.383003	115.348	115.377998	115.274002	115.440002	115.440002	115.698997	116.221001	116.191002	116.293999	117.007004	117.007004	116.994003	117.07	117.129997	117.158997	117.112	117.077003	117.077003	117.077003	117.077003	117.077003	117.124001	117.153	117.157997	117.176003	117.205002	117.255997	117.258003	117.220001	117.189003	117.225998	117.242996	117.242996	117.194	117.194
IV	429067	430926	YDL013W	0	+	5.0561	5.04	4.9684	4.8684	4.8468	4.7875	4.8174	4.7594	4.7652	4.7273	4.6974	4.7685	5.1672	5.1411	4.9904	5.3661	5.5044	5.9054	5.922	6.4695	6.7067	6.6421	6.8215	7.112	7.1419	7.214	7.3032	8.288	8.2875	8.8129	14.1508	14.1086	14.287	14.7981	15.1021	15.3232	15.5021	15.6501	19.8878	26.8825	29.5138	38.286201	44.2439	45.464298
XIV	456565	457143	YNL090W	0	+	6.9803	7.4308	8.0343	8.2127	8.2725	8.5097	8.5572	8.515	8.5844	8.7183	9.0749	9.7431	9.7667	9.8971	10.0506	10.6664	10.9335	11.2382	11.3182	11.4173	11.7956	11.7594	11.8187	11.8481	11.8647	11.8637	12.3836	12.4256	12.4555	12.5309	12.5955	12.7686	12.7686	12.7819	12.7819	13.0746	13.3058	13.5545	13.5839	13.5801	13.498	13.4728	13.6204	13.591
XIII	874987	878679	YMR304W	0	+	65.673103	65.673103	65.583397	65.583397	65.594498	65.594498	65.612602	65.612602	65.612602	65.612602	65.612602	65.612602	65.641998	65.671898	65.671898	65.671898	65.671898	65.737999	65.737999	65.737999	65.737999	65.737999	65.708603	65.708603	65.725197	65.725197	65.666397	65.7257	65.714798	65.714798	65.744698	65.728104	65.698196	65.687599	65.656097	65.626701	65.656601	65.638496	65.608597	65.638	65.602303	65.629097	65.658997	65.730103
XVI	358000	359406	YPL103C	0	-	69.704597	69.752602	69.693802	69.133797	68.783798	68.5811	68.536102	68.473	68.089302	65.055397	63.835899	63.679401	63.608799	63.060101	62.4641	62.374401	62.315102	61.241001	60.835999	60.364899	58.786999	56.792	55.4851	44.590199	42.914299	42.290901	25.774401	24.510099	24.072399	17.6562	16.556	15.4547	14.9906	14.7112	12.5471	10.9154	10.6811	10.3882	10.2846	9.9155	8.594	8.5465	8.742	8.8034
VII	171415	173079	YGL176C	0	-	1.878	1.9034	2.1879	2.1615	2.2428	2.3405	2.3991	2.3747	2.42515	2.3761	2.4064	2.5433	2.54	2.4324	2.4143	2.46545	2.5167	2.1763	2.1619	2.369	2.3295	2.3167	2.2702	2.2045	2.031	2.0956	2.1122	2.0989	2.0791	2.2182	1.8393	1.8081	1.8413	1.8466	1.8722	1.8653	1.8564	1.8398	1.5526	1.5745	1.5013	1.4656	1.3962	1.3598
X	261080	262552	YJL091C	0	-	-2.1867	-2.1638	-2.1419	-2.1718	-1.9877	-1.8773	-1.8662	-1.926	-1.7797	-1.7113	-1.9311	-1.64	-1.5674	-1.5196	-1.5978	-1.5566	-1.6149	-1.4862	-1.5802	-0.9693	-0.89585	-0.95195	-0.9693	-1.0286	-0.9399	-0.9512	-0.9029	-0.8889	-0.8412	-0.6993	-0.7194	-0.6235	-0.5589	-0.4488	-0.4596	-0.6649	-0.6506	-0.5971	-0.6522	-0.5957	-0.5774	-0.6169	-0.4494	-0.4313
VII	90054	91247	YGL213C	0	-	0.2061	0.1519	0.219	0.3665	0.4072	0.088	0.1149	0.1692	0.2119	0.0903	0.1889	0.2161	0.2043	0.1493	0.2364	0.91	0.9591	1.4714	2.3098	2.4583	2.9711	3.45	4.1276	5.7752	6.2802	6.4532	6.5519	10.3574	10.3757	11.5904	12.1428	12.1392	12.8587	13.134	13.5385	13.5621	13.7945	14.099	14.4481	14.4916	14.8367	16.4007	16.6462	16.8396
V	561705	562625	YER186C	0	-	7.714	7.6909	7.8806	8.168	8.1494	8.1195	8.0602	8.0655	8.0886	7.913	7.7963	7.6526	7.6109	7.7029	7.6612	7.6911	7.6024	7.5127	7.212	6.8699	6.7689	6.6124	6.5365	6.5208	6.6105	6.9179	6.9109	6.9403	6.9109	6.584	6.5127	6.1831	5.9307	6.46345	7.69495	10.1998	11.3634	13.2209	15.3412	15.6542	15.6429	15.6017	19.3955	34.4277
X	567643	568704	YJR068W	0	+	1.7164	1.6486	1.6486	1.6201	2.3352	2.5464	4.2177	4.4287	4.6179	4.7729	4.8307	5.3078	5.261	5.9642	7.2374	7.7801	7.8512	7.905	7.9231	8.267	9.6586	9.7179	9.6981	9.7873	9.8172	10.0064	10.1911	10.626	10.6677	10.6047	10.618	10.7361	10.9946	11.3479	11.7998	11.747	11.7764	11.8191	11.801	11.9712	12.222	12.3866	12.6999	12.6501
X	414285	414770	YJL011C	0	-	2.909	2.909	3.114	3.2625	3.4213	3.9921	4.0456	4.278	4.4787	4.5375	4.5669	4.6481	4.7383	5.0637	5.7629	7.7884	7.9455	7.9289	8.1661	9.0472	10.3999	10.6641	12.7092	14.4175	15.5709	16.083401	16.572399	16.9709	17.0282	17.1061	17.2356	17.9554	18.039801	18.039801	18.1297	19.1716	19.312	19.7635	20.1147	20.395399	20.4168	20.812201	20.7117	20.6423
IV	156318	157904	YDL170W	0	+	3.0171	3.047	3.0298	3.0532	3.2396	3.2861	3.3454	3.316	3.316	3.326	3.2819	3.3578	3.3279	3.298	3.3214	3.3214	3.2578	3.3411	3.3278	3.3131	3.2984	3.4618	3.4922	3.4922	3.5729	4.0116	5.8115	6.005	6.2839	6.5319	7.1465	7.5189	7.489	7.5787	7.6365	7.6825	8.1099	9.9792	10.0086	10.0978	10.1566	10.0813	10.1534	10.328
XVI	265028	266104	YPL152W	0	+	9.1944	9.2532	9.3072	9.4059	9.636	9.6659	9.6905	9.6739	9.6985	9.7321	9.9758	9.944	9.898	9.8414	9.8879	9.86	9.8306	9.9092	9.7993	9.8452	9.7788	9.867	9.8323	9.8489	9.8205	9.8798	9.8617	9.8916	9.9215	9.9577	9.9577	9.9283	9.8791	9.9025	10.0028	10.0327	10.0327	10.0146	10.0146	10.0131	10.0382	10.098	10.1274	10.1274
XII	523632	524390	YLR186W	0	+	-0.974	-0.9227	-0.9521	-0.9079	-0.8124	-0.867	-0.8771	-0.8771	-0.8862	-0.8761	-0.858	-0.8746	-0.8731	-0.8859	-0.9538	-1.2501	-1.4025	-1.4538	-1.4405	-1.4903	-1.5383	-1.5881	-1.6142	-1.627	-1.6104	-1.6104	-1.6104	-1.6391	-1.6668	-1.6193	-1.654	-1.7347	-1.7166	-1.7931	-1.7584	-1.7584	-1.7579	-1.7579	-1.7941	-1.776	-1.7579	-1.8092	-1.7793	-1.7541
XV	584309	586324	YOR138C	0	-	12.7445	12.8298	12.8298	12.817	12.7876	12.8238	12.6116	12.4315	12.4464	12.4191	12.3731	12.0645	12.0052	11.6566	11.6486	11.6733	11.4196	11.4083	11.246	11.0179	11.1712	11.1124	11.1006	11.1176	11.0347	10.6265	10.5062	9.4695	9.2824	8.6169	7.7651	7.795	3.9915	4.3895	4.5703	4.5874	5.5187	5.485	5.6629	5.0283	4.9577	4.9225	5.5459	6.2104
XIV	307401	308612	YNL175C	0	-	6.5278	6.4984	6.4984	6.5283	6.5464	6.5464	6.5185	6.5185	6.5212	6.3488	6.3425	6.2864	6.1944	6.1778	6.2499	6.2499	6.2034	6.2328	6.2992	6.2698	6.2532	6.3226	6.3392	6.3392	6.3392	6.3226	6.306	6.3193	6.3193	6.3288	6.3132	6.3072	6.2472	6.2653	6.252	6.2226	6.0963	6.2207	6.2207	6.2501	6.1491	5.9937	6.0284	6.0284
VIII	117814	119439	YHR006W	0	+	4.384	4.274	4.2873	4.0709	4.0596	4.0003	3.8234	3.8094	3.5965	3.5973	3.5807	3.5294	3.3345	3.3677	3.3677	3.3677	3.3383	3.3152	3.1614	3.1527	3.1346	3.0356	3.0168	2.9703	2.911	2.8668	2.7454	2.716	2.7223	2.6871	2.6871	2.6871	2.6994	2.7243	2.6763	2.6763	2.7095	2.7015	2.6834	2.7432	2.7432	2.7734	2.7734	2.7915
XIII	870073	872625	YMR302C	0	-	15.2861	15.6813	15.4338	15.9205	15.9349	16.1945	16.047501	16.0357	16.948799	17.1112	18.173	19.7857	20.233999	20.9589	21.152201	22.060699	23.634899	34.615501	35.782101	36.184299	40.666901	43.316799	45.8941	48.5881	49.300598	52.8755	53.300598	58.659401	58.840698	60.5769	81.072701	82.162102	84.643997	89.868103	92.753098	96.938301	97.652901	97.712898	98.7705	103.789001	103.896004	104.279999	105.244003	106.499001
III	18816	22106	YCL061C	0	-	0.3773	0.4507	0.5475	0.5294	0.5641	0.5508	0.5032	0.5726	0.4241	0.4876	0.5436	0.4058	0.4058	0.439	0.3968	0.4733	0.6202	0.6059	0.7722	0.7458	0.8056	0.8853	0.9045	0.951	0.9623	0.849	0.7101	0.9059	0.8238	0.717	0.8056	0.7757	0.7703	0.7482	0.677	0.6476	0.6177	0.5916	0.6404	0.6442	0.5632	0.5617	0.5617	0.527
XV	476939	479188	YOR081C	0	-	6.8573	6.8573	6.917	6.8871	6.8177	6.8182	6.8363	6.8348	6.8167	6.8167	6.7785	6.7785	6.7581	6.8172	6.8172	6.8765	6.7991	6.8119	6.8119	6.8119	6.7825	6.8519	6.8509	6.7067	6.718	6.5838	6.5838	6.539	6.5327	6.5734	6.6578	6.6412	6.6231	6.4977	6.3909	6.3776	6.3909	6.3791	6.361	6.3082	6.351	6.351	6.2897	6.2427
XI	579209	579676	YKR074W	0	+	0.4368	0.4549	0.4383	0.4941	0.4941	0.4893	0.4727	0.4893	0.4295	0.3996	0.4403	0.3772	0.4466	0.4466	0.4872	0.5038	0.5171	0.4937	0.5007	0.582	0.5639	0.5639	0.5546	0.504	0.4575	0.4575	0.4817	0.4709	0.3577	0.3301	0.3995	0.289	0.2715	0.2408	0.2861	0.2926	0.1193	-0.0164	0.0349	0.02205	-0.06265	-0.20555	-0.1724	-0.2151
VII	1014321	1016750	YGR261C	0	-	-0.4983	-0.4385	-0.4732	-0.3365	-0.3614	-0.38	-0.377601	-0.3349	-0.3535	-0.2698	-0.2864	-0.306	-0.2073	-0.137199	-0.1387	-0.1269	-0.116099	-0.1327	-0.144	-0.196	-0.1568	-0.2176	-0.2699	-0.288	-0.2678	-0.0542	-0.081901	0.0081	0.2214	0.4126	0.439199	0.5239	0.6945	1.0352	1.1841	1.1655	1.2168	1.22545	1.298	1.1164	1.0787	1.2587	1.1661	1.2206
IV	683946	685643	YDR117C	0	-	2.6306	2.7412	2.7711	2.801	3.0418	3.5795	3.5255	3.5235	3.5582	3.95555	4.5925	4.6219	4.64275	4.646	4.6508	4.7106	4.9259	5.3686	5.713	6.2389	7.0525	7.2298	7.4858	7.6669	7.7513	7.746	7.8106	7.8224	7.8043	7.9011	7.9159	8.0041	7.986	7.9744	8.1578	8.4692	8.6666	8.7059	8.7428	8.7722	8.674	8.8158	8.8276	8.9276
III	201174	205397	YCR042C	0	-	37.470501	38.101398	38.576801	39.145901	39.621799	39.828602	40.472401	40.529099	40.6306	41.0135	42.624401	44.489498	44.844898	46.2677	47.081001	47.331501	47.367298	47.441101	47.805199	47.849998	47.849998	47.7449	47.804199	47.908298	47.967602	47.9842	48.1166	48.2897	48.348999	48.408798	48.588699	48.559299	48.618599	48.726398	48.705002	48.716801	48.686901	48.685398	48.655998	48.609501	48.626099	48.596199	48.554501	48.554501
XVI	459963	460559	YPL051W	0	+	-0.8527	-0.8361	-0.8067	-0.8559	-0.8629	-0.8928	-0.8581	-0.8832	-0.8892	-0.9439	-0.859	-0.8062	-0.7685	-0.7391	-0.7572	-0.7341	-0.7341	-0.6979	-0.5812	-0.657	-0.6208	-0.6128	-0.6128	-0.5668	-0.5871	-0.622	-0.644	-0.6932	-0.5943	-0.58905	-0.3679	-0.42395	-0.40835	-0.46765	-0.4826	-0.4532	-0.3452	-0.2955	-0.2197	-0.2197	-0.1276	-0.2034	-0.1928	0.0682
XI	26827	30687	YKL215C	0	-	1.8922	1.8789	2.0097	2.0097	2.0989	2.069	2.0989	2.5331	2.8777	2.8777	3.6038	3.6893	3.8601	3.8191	3.7892	3.8291	3.8856	4.1377	4.1671	4.1671	4.309	4.3844	4.6208	5.6206	5.6025	5.8108	5.9205	6.1738	6.4896	7.5558	7.5748	7.6192	7.5765	7.522	7.5726	7.7483	7.6389	7.8025	7.9038	7.8305	7.7895	7.7749	7.7749	7.7915
XII	627118	628197	YLR246W	0	+	18.0982	17.937901	17.728399	17.712299	17.685699	17.6264	17.5849	17.5781	17.5826	17.5826	17.6024	17.5959	17.5728	17.5984	17.7684	17.601101	17.571699	17.7272	17.7491	17.727699	17.583401	17.378099	17.3668	17.3487	17.3834	17.4128	17.438801	16.295	16.160299	16.130899	15.9824	15.9038	15.0317	12.9136	12.16	12.1564	11.8705	10.5951	10.6792	9.3233	9.3546	8.4273	8.1708	8.0216
IV	1222759	1223331	YDR373W	0	+	1.6261	1.6261	1.5899	1.6012	1.6311	1.5713	1.5366	1.5276	1.4678	1.4374	1.4188	1.6487	1.6258	1.6258	1.6092	1.6306	1.6045	1.6045	1.7093	1.8093	1.8093	1.7269	1.781	1.7515	1.6462	1.8331	1.8801	1.9047	1.8866	1.768	1.665	1.5356	1.565	1.5356	1.4587	1.4303	1.4303	1.5029	1.538	1.4883	1.5765	1.7763	1.8651	3.1757
XIV	667410	668222	YNR020C	0	-	2.925	2.925	2.9567	2.9567	2.9499	2.9499	2.9499	2.9152	2.9152	2.9167	2.9233	2.9105	2.8902	2.8902	2.8608	2.8475	2.9889	3.0221	3.0963	3.1343	3.162	3.1967	3.162	3.1122	3.1122	3.1122	3.1142	3.119	3.1371	3.1258	3.1439	3.1738	3.1326	2.9769	3.0063	2.9557	2.9738	2.9384	2.9128	2.9027	2.9027	2.8728	2.8909	2.8781
XI	330856	333969	YKL057C	0	-	-1.7654	-1.736	-1.7312	-1.7621	-1.6206	-1.6025	-1.6025	-1.5432	-1.4926	-1.5582	-1.6308	-1.6308	-1.6127	-1.5878	-1.6059	-1.5765	-1.5765	-1.5765	-1.578	-1.578	-1.5599	-1.5599	-1.5599	-1.5807	-1.5925	-1.5	-1.4929	-1.4748	-1.4519	-1.4589	-1.4408	-1.4408	-1.4408	-1.436	-1.436	-1.4066	-1.4066	-1.3894	-1.4439	-1.3995	-1.3135	-1.2632	-1.1642	-1.128
VI	207452	208297	YFR027W	0	+	0	0	0	0	0	0	0	0	0	0	0	0	0	0	0	0	0	0	0	0	0	0	0	0	0	0	0	0	0	0	0	0	0	0	0	0	0	0	0	0	0	0	0	0
VII	940869	942215	YGR223C	0	-	24.363701	24.411699	24.411699	24.411699	24.4004	24.4004	24.4004	24.417	24.417	24.465	24.4751	24.4932	24.4932	24.5264	24.4506	24.3986	24.4167	24.4599	24.4433	24.4727	24.4727	24.4727	24.438	24.4674	24.478701	24.462099	24.444	24.4508	24.4508	24.407	24.407	24.4065	24.3265	24.3682	24.3981	24.3699	24.280199	24.243999	24.2621	24.172899	24.202801	24.202801	24.173401	24.0847
XII	502421	504247	YLR173W	0	+	3.9882	4.0111	4.0048	4.0734	3.9562	3.9924	3.9743	4.0341	4.2441	4.2147	4.2313	4.2195	4.2082	4.261	4.4292	4.4678	4.4582	4.4454	4.3983	4.4846	4.5012	4.5012	4.5012	4.5012	4.5012	4.5193	4.4839	4.5548	4.5961	4.6821	4.6987	4.7281	4.6421	4.6421	4.6421	4.6421	4.578	4.578	4.578	4.578	4.578	4.578	4.5496	4.5677
XI	175843	176481	YKL144C	0	-	10.2038	10.2465	10.2711	10.3939	10.4308	10.4723	10.4557	10.4557	10.4557	10.4723	10.5022	10.5173	10.5894	10.6369	10.6316	10.5117	10.563	10.616	10.616	10.5979	10.6575	10.5627	10.5793	10.5793	10.5793	10.566	10.5693	10.6922	10.7088	10.7093	10.7188	10.6889	10.6723	10.6904	10.6557	10.6675	10.7107	10.7182	10.7431	10.7014	10.7552	10.7932	10.7932	10.8333
XIII	703579	706887	YMR218C	0	-	1.8537	1.9128	2.3643	3.7292	4.3469	4.8184	4.9081	5.414	5.4145	5.6034	6.6193	6.6422	6.89195	8.4998	8.5847	8.7189	9.0019	8.9718	8.9747	9.1261	9.2984	9.3249	9.4716	10.3186	10.7311	10.8858	10.9451	11.0343	11.1944	11.7419	13.2388	16.156601	16.472401	16.831301	18.0502	18.8486	19.165899	19.225201	19.266399	19.3402	19.5	19.466801	19.6422	19.827
XV	566877	569558	YOR129C	0	-	6.0605	6.0258	6.0049	6.1202	6.1021	6.1272	6.1272	6.1204	5.9523	6.0116	5.9817	6.0003	6.0184	6.0365	6.0883	6.1182	6.075	6.0335	6.1078	6.0133	6.0133	6.102	6.1681	6.1991	6.2353	6.2353	6.2353	6.3544	6.3544	6.4057	6.4686	6.5018	6.4837	6.4777	6.5172	6.5109	6.5109	6.5109	6.5275	6.5637	6.6032	6.5786	6.5653	6.5819
IV	78426	79058	YDL212W	0	+	67.587898	67.597	67.656799	67.686699	67.686699	67.686699	67.7257	67.734001	67.772202	67.698402	67.680298	67.680298	67.647102	67.643799	67.661903	67.661903	67.661903	67.691299	67.701401	67.701401	67.701401	67.666702	67.699898	67.699898	67.688301	67.658897	67.740097	67.680801	67.6446	67.626503	67.572502	67.572502	67.589104	67.556396	67.556396	67.552696	67.440903	67.3517	67.3517	67.304001	67.304001	67.274101	67.2575	67.2575
VII	216273	217298	YGL153W	0	+	10.1253	10.2863	11.8391	11.6449	11.3664	11.5249	11.361	11.5085	11.6317	11.6639	11.949	12.2396	12.4357	12.5408	12.0883	11.7161	11.9639	11.3019	11.0778	10.5948	10.2525	9.7383	9.6129	9.6854	8.515	8.1665	8.1798	8.2813	8.8053	9.2201	9.552	9.5525	9.5163	9.4801	10.0648	10.8308	11.1499	11.5194	11.6211	11.6444	11.9625	11.9572	11.9657	12.0578
III	94621	95763	YCL016C	0	-	144.576004	144.789993	144.981003	145.589005	145.602997	145.701996	145.748001	146.035995	146.104996	146.104996	146.123001	146.179001	146.326996	146.302994	146.641998	146.621994	146.626999	146.626999	146.729004	146.776001	146.798996	146.781006	146.757004	146.787003	146.787003	146.800003	146.830002	146.860001	146.860001	146.860001	146.860001	146.860001	146.893005	146.865005	146.867996	146.910995	146.884003	146.820999	146.791	146.791	146.791	146.761002	146.695999	146.664993
IX	296050	300009	YIL030C	0	-	0	0	0	0	0	0	0	0	0	0	0	0	0	0	0	0	0	0	0	0	0	0	0	0	0	0	0	0	0	0	0	0	0	0	0	0	0	0	0	0	0	0	0	0
XVI	677165	677641	YPR062W	0	+	8.1383	8.1554	8.18	8.4123	8.9094	9.1777	9.2367	9.5351	9.713	9.8781	10.1954	10.3278	10.3278	10.3278	10.3577	10.417	10.3818	10.3519	10.4543	10.7284	10.6691	10.698	10.7274	10.6704	10.8111	10.7651	10.7533	10.8126	10.8126	10.7458	10.7639	10.7458	10.7639	10.782	10.871	10.8592	10.9024	10.9441	10.9408	10.9524	10.9524	10.9524	10.9823	11.0597
VII	73340	73711	YGL226W	0	+	0.3215	0.2921	0.3261	0.4623	0.4656	0.4239	0.5851	0.3864	0.255	0.3329	0.3789	0.3427	0.3624	0.5162	0.5675	0.5376	0.8367	0.8548	0.833	0.8929	0.8251	1.1299	1.2608	1.2608	1.2545	1.168	1.2444	1.2791	1.3447	1.3711	1.4299	1.4299	1.3887	1.402	1.3362	1.2817	1.285	1.3016	1.7311	1.653	1.7073	1.7106	1.7139	1.7519
XVI	139620	143171	YPL217C	0	-	1.6116	1.8065	1.8311	1.9989	2.0288	1.9391	1.9278	1.9205	2.0849	2.1495	2.1676	2.2103	2.2588	2.4607	2.5601	2.6247	2.6249	2.6249	2.6415	2.6116	2.6362	2.73565	2.8712	2.8204	2.9161	2.9161	2.9375	2.9375	2.9669	2.8777	2.937	2.9136	3.2328	3.2494	3.2793	3.2826	3.306	3.3093	3.3093	3.258	3.2473	3.3066	3.2767	3.2933
XII	888851	892900	YLR384C	0	-	78.175499	78.175499	78.128998	78.099098	78.046303	78.046303	78.046303	77.982697	78.011101	77.981201	77.968399	77.968399	77.968399	77.968399	77.968399	77.939003	78.057098	78.057098	78.057098	78.086502	78.116402	78.145798	78.140999	78.116402	78.1297	78.135498	78.135498	78.117401	78.117401	78.117401	78.1521	78.050598	78.055901	78.044098	77.710701	77.598396	77.292	77.137001	77.092499	77.059303	76.940201	77.254501	77.077103	76.987396
VIII	372694	374310	YHR135C	0	-	2.5592	2.555	2.4204	2.2918	2.3212	2.4791	2.5862	2.4618	2.3148	2.3756	2.3756	2.1262	2.179	2.1956	1.9493	1.9926	1.9333	1.8045	1.7392	1.7397	1.8508	2.1821	2.0645	2.2058	2.2167	2.1946	2.3056	2.7373	2.7614	2.7006	2.5815	2.6906	2.674	2.7632	2.6012	2.5903	3.2711	9.6259	9.5742	10.6226	10.7535	11.0984	11.9811	12.0326
XV	654210	656570	YOR172W	0	+	27.503	27.722099	27.7869	27.8398	27.8692	28.0403	28.1712	28.3176	28.448	28.6686	28.7113	28.951	29.2012	29.348	29.307301	29.307301	29.307301	29.297199	29.3085	29.3085	29.420601	29.3834	29.4128	29.3535	29.350201	29.3321	29.313999	29.329599	29.331699	29.4408	29.5054	29.4778	29.4431	29.4431	29.518999	29.659401	29.659401	29.6775	29.6737	29.7313	29.7313	29.7313	29.7313	29.7313
X	305221	305862	YJL072C	0	-	5.5594	5.4873	5.3825	5.0574	5.0755	4.0005	3.952	5.0952	8.7071	8.9889	9.6473	11.7396	12.185	13.6453	13.9076	15.6746	15.752	15.8726	16.451401	17.010401	18.2421	18.3738	20.870199	21.6063	22.072701	22.854799	22.8671	22.875099	22.9638	22.993	23.2279	23.5718	23.639299	23.671101	23.663	23.681101	23.607901	23.534599	23.534599	23.628599	23.569799	23.537701	23.624901	23.631201
XV	730008	733457	YOR207C	0	-	15.5804	15.597	15.5804	15.5505	15.6048	15.5641	15.546	15.5113	15.4947	15.5309	15.5608	15.4726	15.456	15.3602	15.3602	15.3602	15.3255	15.2401	15.1994	15.1994	15.1994	15.17	15.1176	14.9814	14.9515	14.9349	14.9168	14.904	14.8447	14.8447	14.7854	14.6957	14.4156	14.3558	14.343	14.2107	14.2107	13.9954	13.9821	13.964	13.8404	13.591	13.591	13.5616
I	137698	138345	YAL007C	0	-	0	0	0	0	0	0	0	0	0	0	0	0	0	0	6.6439	6.6439	6.6258	6.6851	6.6851	6.67605	6.71425	6.72255	6.7433	6.73025	6.76015	6.78955	6.78955	6.78955	6.81895	6.828	6.828	6.828	6.828	6.828	6.8074	6.8074	6.8309	6.85325	6.80865	6.83805	6.8525	6.83755	6.83755	6.84585
IV	523211	524713	YDR036C	0	-	0.2563	0.2862	0.2862	0.2862	0.2862	0.3043	0.3636	0.3636	0.3636	0.3802	0.3802	0.3449	0.3449	0.3283	0.3313	0.3313	0.3185	0.3568	0.3568	0.3734	0.4232	0.4745	0.42	0.4263	0.5353	0.5466	0.5466	0.5988	0.4689	0.4395	0.5106	0.4754	0.4407	0.4226	0.452	0.4638	0.4238	0.3425	0.2438	0.2091	0.2091	0.1872	0.2171	0.247
XV	749301	751886	YOR217W	0	+	7.9244	7.9244	7.8864	7.8072	7.8499	7.868	7.868	7.8617	7.8783	7.9067	7.9248	7.8954	7.8607	7.8607	7.8906	7.8906	7.8446	7.8612	7.8778	7.8597	7.9077	7.8949	7.9296	7.9877	8.0171	8.0224	8.0224	8.0224	8.0224	8.0106	8.0287	8.042	8.042	7.9789	7.9608	7.9907	8.0367	8.149	8.19	8.19	8.19	8.19	8.19	8.142
V	29797	31239	YEL064C	0	-	-1.5592	-1.524	-1.5421	-1.5004	-1.471	-1.4744	-1.538	-1.6707	-1.9278	-1.9278	-2.0365	-2.2684	-2.2865	-2.1609	-2.1777	-2.2056	-2.3768	-2.3949	-2.4248	-2.4839	-2.3523	-2.3073	-2.3302	-2.3677	-2.3677	-2.3677	-2.3383	-2.3549	-2.3122	-2.2775	-2.239	-2.1696	-2.0797	-1.9548	-1.8545	-1.8545	-1.7054	-1.7172	-1.7172	-1.7079	-1.7669	-1.7963	-1.7963	-1.5969
VIII	302761	313995	YHR099W	0	+	33.628101	33.700901	33.700901	33.736801	33.750099	33.750099	33.707901	33.700901	33.719002	33.713699	33.721699	33.751099	33.723499	33.627201	33.5508	33.5704	33.411598	33.459599	33.510601	33.468399	33.479698	33.4631	33.361099	33.258598	33.139999	33.072701	33.120701	33.0448	33.0448	32.944302	32.926201	32.909599	32.927898	32.927898	32.838699	32.822102	32.792198	32.641998	32.498798	32.480701	32.451302	32.451302	32.471199	32.5373
VII	31910	32635	YGL250W	0	+	2.0473	1.9561	1.9556	1.9464	1.9527	2.1493	1.94515	2.1636	2.2352	2.2518	2.2005	2.1559	1.9962	2.0408	2.2187	2.3084	2.3154	2.3204	2.4754	3.1027	3.5121	3.8627	4.078	4.046	4.0798	4.0798	4.0217	4.0518	4.1637	4.1692	4.1692	4.1639	4.2232	4.2232	4.3531	4.3531	4.3365	4.4122	4.4122	4.4122	4.4352	4.5688	4.6361	4.6062
XVI	429939	431369	YPL063W	0	+	3.9959	4.0258	4.059	4.0409	4.0527	4.0693	4.0527	4.0527	4.0756	4.0756	4.0756	4.1767	4.2423	4.1712	4.2192	4.2192	4.2192	4.2559	4.2559	4.1962	4.2133	4.1598	4.1	4.1166	4.1279	4.2118	4.1638	4.1638	4.0437	4.0618	4.0751	4.126	4.0289	3.9397	3.9397	3.8922	3.9088	3.9083	3.8347	3.9917	3.9917	3.895	3.8538	3.8586
XVI	593486	593917	YPR017C	0	-	68.197899	68.245399	68.245399	68.286102	68.326797	68.3386	68.321999	68.321999	68.321999	68.321999	68.356697	68.332298	68.369698	68.346802	68.435997	68.435997	68.452599	68.452599	68.452599	68.488998	68.459602	68.429703	68.471397	68.471397	68.4842	68.4804	68.498497	68.495201	68.483398	68.394699	68.411301	68.497299	68.361603	68.361603	68.404297	68.404297	68.404297	68.374397	68.374901	68.399002	68.403801	68.097298	68.097298	68.104797
IV	275148	276581	YDL103C	0	-	1.2644	1.3047	1.2962	1.1744	1.1925	1.2207	1.2858	1.2622	1.2655	1.2469	1.2469	1.2348	1.2545	1.3712	1.4614	1.83555	2.1797	2.8264	3.0499	3.02275	3.15985	3.63805	3.86445	3.8649	3.8056	3.7757	4.1509	4.883	4.8739	4.87915	4.90855	4.9234	4.8753	4.8753	4.9346	4.7619	4.7885	4.7372	4.8309	4.8603	4.952	4.9777	4.9777	4.9943
V	178841	182278	YER013W	0	+	-1.0301	-1.0467	-1.058	-1.0296	-1.0296	-0.9949	-0.9882	-1.0298	-1.0592	-1.0592	-1.0592	-1.0117	-0.8779	-0.9081	-0.8915	-0.9043	-0.7836	-0.7504	-0.7504	-0.6633	-0.6208	-0.6326	-0.6675	-0.6788	-0.7029	-0.7029	-0.7622	-0.7622	-0.7682	-0.7943	-0.77605	-0.51725	-0.3137	-0.2971	-0.2805	-0.3119	-0.2885	-0.201	-0.1844	-0.1844	-0.0952	-0.0933	-0.1213	-0.0519
X	503936	507301	YJR039W	0	+	25.1926	25.444099	27.1593	28.3557	28.6982	28.757	28.843	28.996799	29.072201	29.249599	30.780001	33.285702	34.611801	35.1558	35.769501	36.210701	36.9758	38.870899	39.9035	39.974602	40.004501	40.306	40.512798	40.601501	40.9855	41.157398	41.175499	41.100101	41.129501	41.142799	41.279499	41.878399	43.458801	43.949501	44.223598	45.1987	45.388901	45.447701	45.4547	45.636299	45.838699	45.8927	46.632401	47.106998
XVI	655140	656552	YPR045C	0	-	5.7211	5.4522	5.3756	5.3128	5.2264	5.3468	5.2898	4.5402	4.4397	4.4204	4.2634	4.2875	4.7423	4.7664	4.886	4.8407	5.36425	5.5427	5.4967	5.5688	5.707	5.7301	6.395	6.3656	6.3608	6.4095	6.4095	6.5004	6.5411	6.5411	6.5406	6.5737	6.6036	6.6675	6.6651	6.6779	6.6864	6.609	6.6127	6.5913	6.5913	6.5913	6.5913	6.5913
XII	779215	780786	YLR324W	0	+	16.5243	16.5424	16.6931	16.752399	16.752399	16.765699	16.7481	16.7134	16.7647	16.817801	17.0809	17.166599	17.6119	17.6418	17.819901	17.878599	17.8605	18.127199	18.106899	18.0702	18.1541	18.1206	18.1681	18.197701	18.2276	18.1919	18.209999	18.187099	18.157101	18.186501	18.204599	18.195999	18.219101	18.164801	18.2967	18.281601	18.264999	18.274099	18.2922	18.3269	18.2472	18.2306	18.2894	18.227501
XII	724721	725416	YLR298C	0	-	12.2425	12.1965	12.5312	12.5312	12.5312	12.5076	12.4777	12.4777	12.5305	12.5647	12.6079	12.5428	12.5428	12.5428	12.4835	12.2918	12.1818	12.1637	12.1348	12.1348	12.1167	12.1466	12.2054	12.2059	12.1637	11.7715	11.3034	11.1549	10.9449	10.9379	10.7292	10.7292	10.4178	10.1118	10.1118	10.0819	10.052	10.052	10.0819	10.1535	10.1814	10.2113	10.1706	10.1578
VIII	220725	221270	YHR060W	0	+	2.1566	2.1453	2.1619	2.1771	2.2668	2.208	2.1639	2.2199	2.2365	2.2664	2.1792	2.0687	1.9971	2.0034	2.0328	2.0494	2.067	2.024	1.9893	1.9893	2.0775	2.0202	2.0202	2.0202	2.0202	2.0202	1.9775	1.9775	1.9481	1.9134	1.9134	1.8835	1.8951	1.8951	1.8951	1.8918	1.8202	1.8202	1.8368	1.8896	1.9077	1.9077	1.9077	1.9077
XIV	616211	618241	YNL008C	0	-	-0.0035	0.0131	-0.0083	0.0035	0.0082	0.0439	0.0439	0.024	0.0235	0.0484	0.0303	0.0416	0.0582	0.0283	0.0119	0.0413	-0.0062	-0.1637	-0.3786	-0.3369	-0.3251	-0.3052	-0.3052	-0.3346	-0.4525	-0.53575	-0.5961	-0.6607	-0.6863	-0.6963	-0.6797	-0.6498	-0.6498	-0.7192	-0.7592	-0.8493	-0.810101	-0.8561	-0.8893	-0.8397	-0.7932	-0.7633	-0.7452	-0.8281
XIII	422503	424728	YMR078C	0	-	2.7316	2.7914	3.1004	3.5805	4.0342	4.101	4.4027	4.6484	4.5891	4.6212	4.6431	4.6232	4.8202	4.8858	4.9506	4.8103	4.8157	4.7617	4.7798	4.7926	5.0641	5.0641	5.0807	5.14325	5.1219	5.1928	5.1795	5.1613	5.2486	5.2652	5.1649	5.175	5.1584	5.1584	5.2308	5.2142	5.2045	5.2045	5.2724	5.2905	5.2724	5.2425	5.2003	5.2184
XI	296430	299075	YKL073W	0	+	17.6418	17.662201	17.812901	17.854601	17.907101	18.1353	18.1439	18.1439	18.267799	18.2255	18.2318	18.1803	18.282801	18.5923	18.638	18.4708	18.356501	18.296101	18.3127	18.296101	18.2486	18.2486	18.2054	18.253401	18.282801	18.27	18.2145	18.185101	18.203199	18.1733	18.1439	18.0846	18.054701	18.054701	18.071301	18.143299	18.159901	18.1952	18.2491	18.2192	18.1898	18.159901	18.1665	18.1665
XIII	135500	137158	YML069W	0	+	3.678	3.6465	3.0437	3.0399	3.0517	3.0469	3.0768	3.173	3.3029	3.3328	3.3627	3.3627	3.3461	3.2393	3.3157	3.2976	3.3526	3.4491	3.4277	3.4277	3.4458	3.4671	3.4671	3.4505	3.4497	3.4316	3.461	3.461	3.4349	3.4615	3.4582	3.4288	3.4288	3.3775	3.3775	3.3893	3.3712	3.3712	3.3237	3.3237	3.3237	3.3104	3.3104	3.3285
XI	390240	392279	YKL025C	0	-	-0.582701	-0.3803	-0.319	-0.3522	-0.3228	-0.3062	-0.1877	-0.196	-0.1312	0.0141	0.017301	0.0105	0.073199	0.032001	0.0448	0.204201	0.2084	0.2398	0.2002	0.1952	0.177099	0.077601	-0.0246	-0.047701	0.0345	0.0541	0.071899	0.116199	0.116199	0.116199	0.103399	0.229	0.1088	0.1724	0.2104	0.208899	0.264	0.3526	0.4506	0.467199	0.4473	0.412601	0.3442	0.3608
V	70478	73348	YEL043W	0	+	3.5867	3.7187	3.7021	3.7021	3.7477	3.7771	3.7771	3.9798	4.0654	4.082	3.8383	3.7908	3.7144	3.7491	3.7192	3.692	3.597	3.5864	3.5565	3.5565	3.611	3.751	3.7847	3.7847	3.7382	3.8834	3.9509	3.9343	3.9343	3.931	3.9129	3.9129	3.8087	3.8087	3.8419	3.8419	3.8799	3.8965	3.8965	3.8244	3.8244	3.8063	3.8189	3.8056
VIII	517532	518713	YHR208W	0	+	8.3759	8.4882	8.5579	8.7291	8.711	8.8537	8.8469	8.8635	8.7813	8.8283	8.8802	8.9508	8.9968	9.0289	9.1638	9.1344	9.1178	9.1178	9.0142	9.1195	9.032	8.9557	8.9092	8.8466	8.8765	8.8765	8.8866	8.9474	8.9474	8.9175	8.9175	8.9057	9.0865	9.039	9.1581	9.1913	9.2207	9.1561	9.1742	9.1742	9.1908	9.2074	9.2074	9.2187
IX	183937	186369	YIL095W	0	+	-0.0501	-0.0501	-0.0501	-0.0335	-0.0041	0.0125	0.0125	0.0125	-0.0003	-0.0297	-0.0647	-0.1093	-0.1093	-0.1093	-0.1093	-0.1093	-0.1093	-0.1093	-0.1093	-0.1387	-0.1681	-0.1168	-0.1168	-0.1168	-0.1168	-0.1168	-0.0987	-0.0572	-0.0705	-0.1127	-0.1094	-0.1393	-0.1692	-0.1511	-0.2008	-0.1306	-0.114	0.0839	0.0948	0.311	0.2105	0.2271	0.1972	0.1972
IV	300214	300999	YDL087C	0	-	22.067801	22.186399	22.4251	23.9711	24.1714	24.189501	24.3529	24.428101	24.446699	24.446699	24.446699	25.075899	26.3036	26.4265	26.854401	26.7118	26.6696	26.698999	26.805901	26.789301	26.9697	27.122999	27.7017	27.7899	27.882299	27.8972	28.168699	28.1094	28.2157	28.2388	28.5511	28.5812	28.654301	28.7852	28.969601	28.9279	29.0068	29.096001	29.3113	29.400499	29.3706	29.3834	29.448	29.465599
III	118620	119171	YCR003W	0	+	7.5957	7.8328	7.8328	8.1923	8.3685	8.3818	8.8727	8.8787	8.7734	8.7428	8.7016	8.7016	8.7616	8.7616	8.791	9.1779	9.3749	9.4422	9.4684	9.7533	9.7699	9.8827	10.0656	10.0475	10.001	10.0191	10.1377	10.149	10.2709	10.2709	10.3008	10.3189	10.3156	10.3073	10.2829	10.3123	10.3417	10.3206	10.3937	10.3771	10.3515	10.3515	10.3198	10.3251
X	654737	655963	YJR125C	0	-	1.8325	1.7915	1.6281	1.6281	1.6105	1.6004	1.6212	1.6169	1.7105	1.6645	1.6298	1.6298	1.6298	1.6298	1.6479	1.6117	1.6117	1.7242	1.8053	1.7754	1.6992	1.7324	1.6597	1.6597	1.6315	1.6315	1.6086	1.6083	1.6083	1.6083	1.6083	1.6083	1.6083	1.5902	1.6083	1.6015	1.6015	1.603	1.6324	1.5914	1.6113	1.5814	1.5814	1.5814
VI	250163	251803	YFR051C	0	-	50.1703	50.479401	60.089001	60.0895	60.1777	60.453899	61.077801	63.2803	67.832199	68.414497	68.986198	72.085999	74.423798	78.0271	78.069801	79.591698	80.002998	80.151497	81.007401	85.466202	86.052902	86.112701	86.357399	88.307999	88.3815	88.410896	88.516701	88.5755	90.361504	90.687897	91.157097	92.905998	92.889397	92.919296	93.133904	94.362297	94.3442	94.407402	94.389297	94.419296	94.654099	95.359398	95.354698	96.1297
III	68599	69921	YCL029C	0	-	0.9162	0.9077	0.9376	1.1017	1.1397	1.152	1.1226	1.1327	1.0921	1.4726	1.3887	1.3766	1.6624	1.9008	1.8717	1.9004	1.9494	1.9756	2.0226	1.9689	2.0034	1.9969	2.4313	3.6019	3.6072	3.8199	4.0626	4.1055	4.2022	4.4072	4.4954	4.5618	4.8751	5.0065	5.0901	5.2677	5.7204	5.9015	6.2046	6.2634	6.4996	6.6936	6.723	6.8129
XIV	526086	529583	YNL054W	0	+	9.9389	10.0826	10.0826	9.8047	9.7881	9.77	9.7371	9.7072	9.5414	9.4228	9.4655	9.4587	9.4587	9.4112	9.2462	9.4635	9.5112	9.3841	9.366	9.3727	9.48	9.5094	9.5393	9.534	9.3669	9.2164	9.1337	9.1518	9.1347	9.0384	8.9952	8.9535	9.055	8.9957	8.8771	8.7532	8.6934	8.3836	8.3574	8.3076	8.2777	8.2777	8.2483	8.2483
VII	889733	892186	YGR196C	0	-	1.601	1.6271	1.7168	1.7334	1.6972	1.7138	1.7902	1.8878	1.8818	1.829	1.829	1.829	1.8041	1.8207	1.8144	1.7978	1.7978	1.7812	1.794	1.6771	1.6937	1.6937	1.7118	1.6392	1.6985	1.6686	1.6686	1.6686	1.6852	1.6671	1.6757	1.6757	1.6293	1.6358	1.6139	1.6006	1.5644	1.6172	1.6172	1.6172	1.5878	1.5162	1.5524	1.5622
X	575354	576601	YJR076C	0	-	1.9134	1.884	1.9134	1.93	1.93	1.9119	1.8938	1.9189	1.9189	1.9151	1.9151	1.9332	1.9332	1.9332	1.9498	1.9744	2.0038	2.0038	2.0337	1.991	1.9732	1.9865	1.9865	1.9865	2.0159	2.0159	2.0159	1.9559	1.8853	1.8853	1.9034	1.9034	1.9034	1.9034	1.9087	1.8499	1.7703	1.8254	1.7666	1.7666	1.7666	1.7666	1.7201	1.7201
IX	117992	122071	YIL126W	0	+	5.2144	5.2146	5.2209	5.2621	5.3183	5.313	5.2997	5.2997	5.2831	5.2816	5.311	5.311	5.313	5.2233	5.2575	5.2874	5.2874	5.2826	5.3407	5.3108	5.3884	5.359	5.1257	5.1865	5.2212	5.188	5.2297	5.1598	5.1423	5.1675	5.1557	5.0205	5.0731	4.9323	5.0097	4.9696	4.9798	5.0092	4.9228	4.9641	4.9342	4.7194	4.5558	4.6648
XV	602717	605092	YOR144C	0	-	-0.3651	-0.2513	-0.4129	-0.5306	-0.5472	-0.5094	-0.4715	-0.521	-0.5969	-0.5969	-0.5104	-0.3833	-0.3699	-0.4014	-0.4195	-0.4361	-0.5699	-0.5533	-0.5201	-0.5216	-0.502	-0.4902	-0.4389	-0.4261	-0.4095	-0.3229	-0.2444	-0.2828	-0.2481	-0.2485	-0.2485	-0.3377	-0.3211	-0.3712	-0.338	-0.3232	-0.3232	-0.3398	-0.3564	-0.3217	-0.3013	-0.2548	-0.2005	-0.2428
XIII	742971	743444	YMR236W	0	+	2.9686	2.96	3.1182	3.1924	3.3083	3.6584	4.1602	4.1949	5.0432	5.5038	6.4133	7.1592	7.8391	8.9745	9.63615	9.72005	9.9101	10.2862	10.7741	10.8414	10.8019	11.1524	11.2324	11.2656	11.2774	11.3073	11.2914	11.4131	11.5989	11.5295	11.4985	11.4008	11.4688	11.5879	11.5766	11.6359	11.6658	11.6957	11.6836	11.711	11.6944	11.6645	11.6939	11.5517
VII	374459	374827	YGL070C	0	-	3.6216	3.6355	3.6938	4.1277	4.3918	4.4576	4.4437	4.6963	4.6932	4.7226	4.7407	4.8598	5.0306	5.1055	5.3366	5.3974	5.3974	5.4225	5.4224	5.4043	5.3782	5.487	5.5099	5.5504	5.5628	5.5804	5.7144	5.6913	5.8347	5.8902	5.9503	6.0428	6.0722	6.1501	6.127	6.1436	6.1602	6.165	6.1596	6.2194	6.2126	6.2591	6.3059	6.3534
X	54379	56178	YJL201W	0	+	-0.9554	-1.0034	-0.9996	-1.0133	-1.008	-0.9655	-0.9441	-0.8874	-0.7833	-0.7833	-0.7833	-0.8132	-0.685	-0.6797	-0.546	-0.2797	-0.251	-0.2706	-0.3005	-0.3005	-0.1678	-0.2148	-0.1704	-0.2754	-0.3465	-0.3005	-0.0113	0.0792	0.2161	-0.1602	-0.0096	0.023	-0.0491	0.1386	0.1585	0.1479	0.0032	0.0017	-0.0282	-0.0697	-0.0815	-0.0513	0.0251	0.0417
VII	506969	507940	YGR007W	0	+	1.0657	1.0808	1.0841	1.1844	1.2466	1.2647	1.5965	1.6365	1.6996	1.81505	2.0883	2.1396	2.0986	2.2418	2.2795	2.3534	2.3534	2.4543	2.4222	2.4159	2.5166	2.6345	3.183	3.1317	3.2442	3.1791	3.3755	3.3124	3.3859	3.3859	3.231	3.2795	3.3074	3.3373	3.2757	3.2853	3.2672	3.3026	3.3026	3.3038	3.3373	3.3838	3.3103	3.3221
V	373448	374545	YER107C	0	-	4.9268	4.9914	5.3906	6.0423	6.2368	6.2202	6.1881	6.2133	6.3667	6.3549	6.6988	7.2238	7.5017	7.4846	7.4723	7.4396	7.8511	7.8245	7.7969	7.7703	7.8311	8.1535	9.2515	9.3402	9.3696	9.5977	9.4419	9.8961	9.8961	9.8529	9.8823	9.8461	9.8197	9.8174	9.8601	9.8729	9.9477	9.9743	9.9743	10.0341	10.089	9.9639	9.9164	9.9149
XIV	412771	413199	YNL113W	0	+	30.1495	30.1495	30.1495	30.2465	30.1877	30.1171	30.153299	30.166599	30.166599	30.0233	30.005199	29.978201	29.978201	29.978201	29.978201	29.978201	29.9601	29.930201	29.9174	29.9174	29.8757	29.815901	29.8197	29.795099	29.795601	29.795601	29.695101	29.635799	29.635799	29.521	29.4916	29.4622	29.3489	29.319	29.319	28.621	28.5916	28.616501	28.6364	28.625099	28.5653	28.5653	28.5653	28.4168
XV	482033	483085	YOR085W	0	+	7.2641	7.2935	7.2128	7.2517	7.2517	7.2469	7.4046	7.3485	7.3902	7.2861	7.2861	7.2861	7.268	7.268	7.2775	7.2609	7.2262	7.2096	7.193	7.2096	7.1583	7.1631	7.1033	7.0291	7.0291	7.0291	7.0291	7.0376	7.0323	6.9888	6.9541	6.9541	6.9227	7.0599	7.0172	6.9745	7.0092	6.9793	6.9808	7.0102	6.9989	6.9989	6.9989	6.8987
XII	759480	760241	YLR312W-A	0	+	66.364899	66.364899	66.364899	66.3815	66.3815	66.321701	66.225998	66.196602	66.041603	65.894096	65.775002	65.715698	65.715698	65.715698	65.590103	65.6082	65.535599	65.505699	65.535599	65.446899	65.435097	65.359703	65.315201	65.284798	65.284798	65.225502	65.195602	65.165703	64.323097	64.3265	64.3265	63.8074	63.658901	63.658901	63.658901	63.658901	63.658901	63.6129	63.499001	63.243198	62.9002	62.967499	62.755901	62.755901
XIV	591427	592899	YNL022C	0	-	6.6102	6.5509	6.5283	6.7378	7.1867	7.1681	7.4438	7.5557	7.5622	7.6494	7.6312	7.6158	7.6095	7.6111	7.723	7.8044	7.9822	8.0024	8.1632	8.2794	8.2927	8.452	8.3922	8.3922	8.3922	8.4055	8.3916	8.3916	8.3617	8.4094	8.3928	8.4968	8.5086	8.5204	8.5498	8.4892	8.4696	8.4711	8.4962	8.5271	8.5452	8.552	8.7142	8.7024
IV	1229349	1229609	YDR378C	0	-	25.5641	25.8445	26.225401	27.7097	27.8293	27.8587	27.9645	27.9939	28.006701	28.5746	29.8235	29.838499	29.838499	30.4252	30.454599	30.5737	30.5737	30.5737	30.8232	30.7938	30.811899	30.841299	30.857901	30.827999	30.945601	30.915701	30.915701	30.915701	30.915701	30.915701	30.8976	30.980101	30.9921	31.0389	31.115299	31.202999	31.202999	31.2425	31.219601	31.126101	31.144199	31.1143	31.0844	31.048201
XIV	508776	510212	YNL062C	0	-	17.882401	17.899	17.8696	17.853001	17.8829	17.8829	17.853001	17.830099	17.8901	17.8901	17.92	17.944099	17.944099	18.031601	17.9655	17.9361	17.8934	17.9266	17.91	17.9699	17.988001	18.0179	18.032801	18.035101	18.1015	18.0653	18.0487	18.0487	18.040199	18.040199	18.040199	17.976101	17.976101	17.818001	17.747101	17.804399	17.7682	17.7682	17.7735	17.7735	17.7735	17.804399	17.823999	17.805901
XIV	48287	49216	YNL312W	0	+	40.184502	40.273701	40.303101	40.297798	40.309601	40.339001	40.3209	40.3508	40.338001	40.338001	40.3508	40.284	40.219898	40.2365	40.256901	40.256901	40.2934	40.311501	40.329601	40.316799	40.270802	40.216202	40.216202	40.216202	40.216202	40.2328	40.252701	40.269299	40.287399	40.281101	40.281101	40.281101	40.311001	40.311001	40.311001	40.332401	40.314301	40.314301	40.284401	40.284401	40.378899	40.413601	40.396999	40.378899
XII	707360	708145	YLR285W	0	+	4.2366	4.4029	4.4617	4.4617	4.6289	4.6873	4.7054	4.7235	4.7235	4.9458	5.0056	5.0418	5.1353	5.216	5.2223	5.2389	5.3688	5.4982	5.6439	5.9096	5.9689	5.9422	5.8294	5.9314	5.9859	6.1045	6.0879	6.1173	6.0992	6.1472	6.16	6.1434	6.1961	6.2597	6.2597	6.1888	6.2514	6.2627	6.2627	6.2627	6.2856	6.3037	6.2743	6.3042
XV	992864	994855	YOR350C	0	-	2.8673	2.9943	2.9815	2.7903	2.8745	2.815	2.8017	2.6726	2.7347	2.4965	2.5252	2.3358	2.1755	2.2315	2.1723	2.5572	2.562	2.8966	3.0841	3.0846	3.1319	3.1923	3.1383	2.8752	2.8806	3.0165	3.1169	3.2156	3.7053	3.8234	3.8832	3.8357	3.8618	4.0657	4.8028	4.8377	4.8857	5.1038	5.131	5.179	5.2388	5.28	5.3227	5.6767
XI	549448	551367	YKR056W	0	+	0.6149	0.5787	0.6493	0.6493	0.6173	0.6253	0.6497	0.6032	0.6213	0.5919	0.5919	0.5919	0.5919	0.5904	0.4718	0.4718	0.4718	0.4718	0.4899	0.5085	0.4213	0.4213	0.4213	0.4032	0.4032	0.3534	0.3534	0.3534	0.3534	0.3496	0.3149	0.2983	0.3164	0.3164	0.3164	0.3164	0.2438	0.2619	0.2486	0.2192	0.2192	0.2358	0.2358	0.2358
I	172211	175135	YAR019C	0	-	3.5161	3.5161	3.4975	3.6766	3.606	3.8957	4.0618	4.0731	4.0854	4.0412	4.1442	4.1442	4.1479	4.1607	4.2396	4.3108	4.3405	4.3647	4.5526	4.5217	4.5559	4.5142	4.3725	4.296	4.5118	4.3478	4.1709	3.8753	3.6761	3.7274	3.6351	3.6404	3.6115	3.5619	3.41655	3.76705	4.01735	3.99065	4.1214	4.5078	4.5538	4.6857	4.725	4.9613
IV	640109	643837	YDR097C	0	-	-1.2717	-1.2717	-1.2898	-1.3245	-1.3977	-1.3796	-1.4324	-1.4324	-1.4324	-1.4505	-1.4505	-1.4505	-1.4543	-1.4709	-1.489	-1.5237	-1.5242	-1.5242	-1.5755	-1.6615	-1.6615	-1.6615	-1.6321	-1.6321	-1.6502	-1.6042	-1.6042	-1.6042	-1.6507	-1.6261	-1.5967	-1.5967	-1.5904	-1.4833	-1.4833	-1.472	-1.472	-1.4838	-1.4838	-1.4506	-1.4287	-1.4121	-1.394	-1.496
III	79162	82275	YCL024W	0	+	-0.6705	-0.6705	-0.675301	-0.675301	-0.675301	-0.657201	-0.6738	-0.6738	-0.6738	-0.6738	-0.6738	-0.6919	-0.662	-0.6967	-0.6967	-0.6668	-0.671599	-0.689699	-0.6779	-0.6779	-0.6779	-0.6598	-0.6598	-0.6598	-0.6794	-0.7088	-0.7088	-0.7088	-0.7269	-0.697001	-0.6671	-0.6671	-0.6671	-0.597	-0.597	-0.597	-0.597	-0.597	-0.6151	-0.5985	-0.6166	-0.6166	-0.646	-0.646
VII	36933	37526	YGL247W	0	+	1.0451	0.9496	0.9377	0.9518	0.9898	1.158	1.3181	1.3181	1.3294	1.2344	1.3017	1.2454	1.3261	1.4319	1.4458	1.4031	1.3172	1.3685	1.3685	1.4758	1.5363	1.5775	1.6773	1.6954	1.6788	1.6773	1.6773	1.6245	1.3476	1.3557	1.523	1.5242	1.5242	1.4985	1.626	1.626	1.6373	1.6322	1.6078	1.575	1.5388	1.5378	1.5197	1.5559
XII	275378	278626	YLR071C	0	-	13.0538	13.2397	13.4765	13.7741	13.9462	14.0185	14.4254	14.5243	14.5944	14.5843	14.6275	14.6622	14.6921	14.7205	14.7675	14.8562	14.9316	14.9444	14.9801	14.9565	14.9244	15.1033	15.0802	15.044	15.2181	15.3068	15.4254	15.4152	15.4089	15.3961	15.4459	15.6351	15.6713	15.6713	15.7178	15.7605	15.7642	15.7642	15.7755	15.7702	15.7883	15.7898	15.7898	15.793
IV	167714	169078	YDL161W	0	+	75.039299	75.068703	75.116203	75.116203	75.175499	75.261497	75.261497	75.307503	75.378601	75.425102	75.479401	75.475601	75.475601	75.459	75.589897	75.530602	75.589401	75.618797	75.618797	75.664803	75.664803	75.648201	75.634903	75.605499	75.622101	75.622101	75.658501	75.642502	75.642502	75.6259	75.583199	75.596497	75.596497	75.596497	75.596497	75.596497	75.536697	75.554802	75.524902	75.546303	75.546303	75.528198	75.502602	75.4981
XV	921535	922905	YOR323C	0	-	2.5337	2.6186	4.1929	6.3583	6.4181	6.7701	7.6341	7.6886	8.0141	8.2877	9.0119	9.0857	9.1332	9.1797	9.3257	10.6092	10.5841	10.5841	10.7898	11.0892	11.1585	11.1019	11.8284	14.2565	14.2309	14.2282	14.1834	14.1834	14.773	15.355	15.4138	15.5025	15.5711	15.649	15.7249	15.7083	15.6789	15.6955	16.073601	15.9849	16.0467	16.099001	16.0264	16.017401
II	101886	105221	YBL063W	0	+	-0.1255	0.038	0.0968	0.0968	0.0968	0.0968	0.1262	0.186	0.1578	0.7443	0.7443	0.7096	0.9316	0.9615	0.9914	0.9914	0.9914	1.062	1.062	1.062	1.062	1.062	1.0733	1.0552	1.1017	1.1017	1.2027	1.1861	1.2336	1.2336	1.3281	1.3281	1.3281	1.3281	1.2982	1.2982	1.3148	1.2849	1.2849	1.2849	1.2849	1.3113	1.3246	1.351
XIV	370368	371645	YNL136W	0	+	1.3896	1.6193	1.5424	1.5771	1.3742	1.3896	1.2795	1.4353	1.4338	1.3883	1.2918	1.3726	1.2967	1.2736	1.2902	1.1716	1.0781	1.2549	1.2074	1.3562	1.5672	1.5029	1.4431	1.6245	1.6743	1.706	1.7178	1.6816	1.6911	1.585	1.6144	1.6139	1.7026	1.7026	1.6727	1.7433	1.6621	1.6289	1.7098	1.6915	1.6915	1.6915	1.779	1.733
XII	841331	844000	YLR357W	0	+	1.6952	2.0083	2.2502	2.3394	2.4681	2.5322	2.5877	2.36	2.3751	2.357	2.3026	2.4137	2.4431	2.5308	2.4892	2.4892	2.501	2.493	2.5111	2.493	2.4574	2.5691	2.0763	2.0529	2.0529	2.0295	2.0695	2.0838	2.1252	2.1086	2.1086	2.0645	2.1537	2.1419	2.0891	2.0891	2.1077	2.1014	2.0602	2.1323	2.0297	2.0463	2.0297	1.9837
XII	316107	317951	YLR088W	0	+	1.462	1.5869	1.5575	1.6515	1.6349	1.6382	1.7567	1.8394	2.0045	2.8462	2.7922	2.8088	3.1358	3.9614	4.5469	4.7456	4.7606	4.7312	4.8588	6.5193	6.6492	6.7246	7.3597	7.3102	7.3627	7.3496	7.5682	7.5843	7.8128	8.412	8.4228	8.5685	9.0299	9.1153	9.4198	9.8026	10.0702	10.433	10.5526	11.0304	10.9791	11.174	11.2642	11.2295
XV	642741	643307	YOR163W	0	+	1.8371	1.8291	1.7105	1.4728	1.5449	1.5316	1.5316	1.4718	1.3992	1.3992	1.3763	1.4474	1.4293	1.4293	1.4175	1.3577	1.3695	1.3401	1.2989	1.2695	1.2107	1.2406	1.1054	1.1476	1.1476	1.1177	1.0883	1.0883	1.0883	1.0589	1.0775	1.1069	1.1069	0.9878	1.0172	0.9119	1.0423	1.0423	1.0423	1.0423	1.0717	1.0797	1.0797	1.2666
II	728885	729724	YBR257W	0	+	6.6945	6.6646	6.6877	6.6882	6.7181	6.6535	6.7128	6.6829	6.6829	6.7309	6.7704	6.8383	6.7903	6.825	6.8416	6.8464	6.8874	6.8874	6.8874	6.8168	6.8367	6.8548	6.8548	6.8847	6.8731	6.8864	6.8864	6.8864	6.7512	6.7693	6.7693	6.7512	6.7512	6.763	6.763	6.7336	6.6806	6.6806	6.7404	6.7336	6.7042	6.7336	6.6743	6.2581
XI	36699	38153	YKL211C	0	-	9.9294	9.8935	9.8641	9.796	9.7126	9.6832	9.8092	9.7386	9.7092	9.5718	9.4826	9.4826	9.4279	9.3852	9.2918	9.1103	8.9329	8.8628	8.8628	8.2453	8.085	8.085	8.0318	7.9743	7.9037	7.8743	7.8615	7.7884	7.6533	7.5106	7.5587	7.5155	7.5075	7.0391	6.8626	6.8626	6.9043	6.7318	6.7185	6.5645	6.3802	6.3802	5.9631	5.9503
XIV	706139	707608	YNR045W	0	+	-0.3397	-0.3183	-0.3364	-0.2831	-0.312	-0.2939	-0.2871	0.0913	0.1388	0.1326	0.0894	0.152	0.2468	0.2448	0.192	0.2692	0.2863	0.3926	0.3673	0.3454	0.5994	0.8897	1.0265	1.0511	1.4533	1.3935	1.5811	1.9381	1.877	1.9593	2.0046	2.123	2.155	2.2658	2.5555	2.5433	2.8939	3.0934	3.0427	3.2476	3.4265	3.3759	3.4621	3.6261
XV	805032	807023	YOR254C	0	-	2.8329	2.8148	2.8922	2.8741	2.8741	2.8741	2.8741	2.7408	2.8182	2.8461	2.8461	2.8034	2.8808	2.8808	2.8808	2.8974	2.8808	2.8221	2.9128	2.9178	2.8245	2.8245	2.8245	2.8426	2.8577	2.8278	2.7813	2.8477	2.8477	2.8595	2.8979	2.8979	2.8979	2.8979	2.9326	2.9032	2.9032	2.9213	2.9213	2.9213	2.9213	2.9319	2.9319	2.9712
VIII	233579	234658	YHR069C	0	-	3.2103	3.25425	3.828	3.9519	4.0363	3.9654	4.3869	4.4312	4.4606	4.3822	4.4249	4.5963	4.578	4.625	4.625	4.7223	5.0023	4.6978	4.8991	4.9172	4.9903	4.9609	5.3026	5.4318	5.3901	5.4678	5.5943	5.6625	5.8681	5.9777	5.8473	5.8705	5.9185	5.865	5.7165	5.7165	5.6999	5.7032	5.6399	5.4966	5.5031	5.4797	5.4307	5.402
IV	1331237	1332841	YDR434W	0	+	-0.8338	-0.8338	-0.8338	-0.8338	-0.8451	-0.8265	-0.7933	-0.7752	-0.7458	-0.906	-0.9306	-0.9125	-0.9173	-0.8988	-0.9405	-0.9817	-1.1063	-1.1362	-1.0738	-0.9536	-0.9536	-0.9536	-0.9242	-0.888	-0.8865	-0.866	-0.8798	-0.8984	-0.8851	-0.8685	-0.8285	-0.8878	-0.8878	-0.8878	-0.9177	-0.9177	-0.8536	-0.8555	-0.8389	-0.8683	-0.9394	-0.9228	-1.0205	-1.0039
III	170886	172424	YCR028C	0	-	4.6698	4.6698	4.6565	4.6751	4.604	4.6659	4.636	4.6152	4.6665	4.5773	4.5133	4.4915	4.4503	4.5377	4.4357	4.4388	4.475	4.4323	4.4504	4.4205	4.4205	4.4504	4.4077	4.4376	4.4557	4.4856	4.5469	4.4914	4.5042	4.5336	4.5336	4.5635	4.5459	4.5331	4.4434	4.4268	4.54	4.5292	4.5292	4.4699	4.1086	4.1134	4.2026	4.2966
XII	407283	408155	YLR132C	0	-	16.5604	16.667	17.676201	17.739799	17.785801	18.021799	18.1007	18.1691	18.1397	18.341801	18.573999	19.194401	19.2703	19.2763	19.339399	19.381599	19.5411	19.5235	19.5235	19.506901	19.5119	19.7059	19.7946	19.863001	20.082399	20.112801	20.158701	20.158701	20.035999	20.0061	19.988001	20.0121	20.059601	20.128401	20.0989	20.0989	20.1012	20.1311	20.113001	20.0916	20.0916	20.0916	20.103399	20.1215
XIII	190244	191767	YML043C	0	-	3.4562	3.6057	3.5645	3.6537	3.6718	3.8071	4.20375	7.55135	15.9335	18.761801	19.1922	29.3013	29.9121	30.1749	30.2337	30.3822	30.5121	30.601801	31.121401	31.555799	32.202499	34.459499	37.060699	37.118599	37.458302	39.3498	39.362598	39.440899	40.056702	41.443501	42.475399	42.518101	42.901901	43.067299	43.164001	43.365002	43.365002	43.394901	43.394901	43.454201	43.568001	43.8265	43.880501	43.875198
VII	637104	637577	YGR076C	0	-	-0.4106	-0.4256	-0.5019	-0.4521	-0.4521	-0.3054	-0.346	-0.3086	-0.3385	-0.3385	-0.3385	-0.3385	-0.4038	-0.4626	-0.3729	-0.1394	-0.0897	0.1359	0.4557	0.5991	0.7049	0.8102	0.9042	1.0532	0.9778	0.9612	0.9612	1.0627	1.0499	1.0914	1.108	1.0007	1.4172	1.4285	1.5839	1.6721	1.7061	1.7242	1.7242	1.721	1.7803	1.7984	1.8165	1.8363
XV	800970	802307	YOR250C	0	-	-1.9085	-1.8658	-1.6963	-1.6036	-1.5594	-1.6179	-1.4502	-1.2594	-1.075	-1.0383	-0.8741	-0.8585	-0.853701	-0.8952	-0.7643	-0.7756	-0.8585	-0.7899	-0.862599	-0.861401	-0.8594	-0.899899	-0.749001	-0.6171	-0.4809	-0.302	0.002	0.0554	0.2044	0.171599	0.2015	0.304	0.2587	0.3233	0.451	0.451	0.5103	0.5656	0.6124	0.6338	0.707	0.815599	0.9378	1.0603
X	582608	583537	YJR083C	0	-	0.4624	0.3764	0.3764	0.393	0.4735	0.4846	0.4778	0.5276	0.5457	0.5182	0.5187	0.7708	0.7166	0.7166	0.7166	0.8066	0.7473	0.7307	0.8484	0.8833	1.2311	1.2667	1.4533	1.3679	1.2968	1.6519	1.5778	1.5361	1.6364	1.6472	1.9313	2.0034	2.0313	2.0549	2.0465	1.9877	2.1714	2.5062	2.4095	3.0595	3.04395	3.16735	3.6277	3.5571
IX	193595	195070	YIL090W	0	+	11.6328	11.4947	11.3905	15.0596	12.9411	12.2578	13.7554	14.8661	14.9272	18.1863	27.7342	28.4154	28.983299	31.3811	32.090302	32.757401	34.0131	34.529499	39.422298	43.5275	45.249802	50.131199	51.064098	51.585701	55.751301	56.772701	57.001598	58.364101	60.402901	62.130501	62.584099	62.584599	63.000999	63.043701	63.157001	65.977997	66.434601	66.615501	67.430496	67.698303	68.774902	68.899803	69.000801	69.0895
V	80462	81145	YEL038W	0	+	5.5607	5.564	5.564	5.5414	5.5135	5.5263	5.5263	5.4783	5.4489	5.508	5.5261	5.4668	5.4369	5.4663	5.492	5.4664	5.4712	5.5288	5.4994	5.4861	5.4763	5.463	5.4216	5.4083	5.3485	5.3817	5.3817	5.3689	5.339	5.3272	5.3272	5.3272	5.2589	5.3069	5.2903	5.2903	5.2903	5.2305	5.2667	5.2421	5.1833	5.2544	5.2838	5.1883
I	113614	114615	YAL020C	0	-	6.2078	6.4644	6.8692	7.6305	7.5778	7.7108	7.747	8.428	8.5792	8.7662	9.1375	9.4763	9.4645	9.6167	12.6072	18.6003	18.5277	20.080299	22.8092	22.916	24.91	25.4568	25.6091	25.605801	26.442801	26.5406	26.960501	27.078501	27.896299	28.566799	28.702999	29.1248	29.0821	29.299999	29.298	29.9261	29.886	30.037701	30.4783	30.6632	30.6446	30.7285	30.741301	30.818001
V	271768	272091	YER058W	0	+	2.7606	2.9337	3.3653	3.4429	3.5203	3.5331	3.5331	3.5464	3.8034	4.3536	4.3835	4.3408	4.5029	4.5917	4.4789	4.5561	4.5858	4.6984	5.1301	5.5773	7.5178	7.6354	7.7306	8.3829	8.5587	9.5839	9.9195	10.2765	10.5011	10.6533	11.4118	11.6575	13.1486	13.1775	13.2476	13.4541	13.6368	13.782	13.9001	13.9461	13.9627	13.9627	13.9846	14.162
XIV	182875	185178	YNL247W	0	+	4.20955	4.32945	4.38445	4.6152	4.5971	4.5775	4.6451	5.0014	5.0275	5.352	5.3942	5.408	5.4379	5.4551	5.5593	5.5892	5.5907	5.7932	5.8065	5.8017	5.8017	5.9069	5.9431	5.9265	5.9265	5.9265	5.9783	6.016	6.0421	6.1658	6.1824	6.1711	6.4152	6.4574	6.428	6.4227	6.3948	6.3533	6.1392	6.0585	5.93	5.889	5.8709	5.9003
XV	346195	346950	YOR010C	0	-	4.4486	4.4353	4.4353	4.4602	4.5901	4.7247	4.7473	4.734	4.9343	4.9476	5.0012	4.9419	4.9532	5.0371	5.1318	5.1318	4.9557	4.9376	4.9542	4.9739	5.0375	5.0488	5.0782	5.091	5.0611	4.9724	4.9297	4.9184	4.973	5.0115	5.0281	5.1281	5.1281	5.3349	5.813	5.8277	5.841	6.8574	6.875	6.9647	7.1976	7.4167	7.5299	7.5891
XII	271630	273915	YLR069C	0	-	5.7253	5.7547	5.7248	5.8411	5.9979	5.9512	6.009	7.0428	7.2774	7.3035	7.6309	7.6662	7.7575	7.8653	7.7093	7.6756	7.8445	7.6272	7.0071	6.7882	6.6626	6.6279	6.586	6.6458	6.6463	7.0224	6.9209	6.8498	6.8664	6.50055	8.24375	8.3116	8.1689	8.3839	7.9978	8.3596	8.5631	9.4727	9.67675	10.2601	10.4508	10.4898	10.4358	10.3083
XII	255306	257855	YLR057W	0	+	4.292	4.4796	4.5035	4.5495	4.6735	4.7215	4.8598	4.9277	4.9875	5.0803	5.0275	5.3313	5.8108	5.8696	5.899	5.9824	6.0911	6.1632	6.1632	6.1486	6.1652	6.1652	6.1295	6.647	6.7284	6.7369	6.8181	6.9155	6.7302	6.7393	6.7393	6.7164	6.7217	6.73	6.641	6.6027	6.6058	6.601	6.5401	6.586	6.6041	6.6041	6.5407	6.5407
XII	141073	142923	YLL004W	0	+	10.2898	10.1755	10.1162	10.1006	10.0273	10.0781	10.1829	10.1829	10.0701	10.1116	10.0983	10.0109	9.8393	9.8959	9.5526	9.0379	8.79455	8.75355	8.81655	8.75455	8.4192	8.4752	8.2925	8.0136	8.0878	8.0333	6.7329	6.4946	6.3335	6.0601	5.8971	5.8739	5.838	5.1534	5.0107	4.9295	4.8164	4.5713	4.5547	4.5728	4.6212	4.7405	4.7036	4.6742
I	106272	108551	YAL023C	0	-	-2.5735	-2.5634	-2.5634	-2.5335	-2.5433	-2.4653	-2.4125	-2.4504	-2.389	-2.349	-2.4143	-2.4675	-2.4955	-2.5548	-2.5963	-2.563	-2.5881	-2.1827	-2.0786	-2.048	-1.7112	-1.7406	-1.06345	-1.047	-1.0043	-1.0726	-1.1418	-1.1614	-1.1122	-1.0359	-1.1056	-0.7621	-0.1167	-0.1238	-0.101	-1.0033	-0.870699	-0.9183	-0.829999	-0.9706	-1.0812	-1.0876	-1.4288	-1.3483
IV	334835	336121	YDL066W	0	+	20.821501	20.937799	21.3328	21.6311	21.677099	21.758801	21.803801	21.8214	21.886999	22.0277	22.0217	22.084299	22.2258	22.141399	22.2894	22.6947	22.7134	22.8202	23.277399	23.325399	23.327299	23.4876	23.505501	23.5397	23.556299	23.493299	23.4858	23.531799	23.4484	23.418501	23.386299	23.386299	23.382999	23.392099	23.392099	23.3808	23.427299	23.427799	23.3979	23.3979	23.379299	23.430599	23.4487	23.500299
XIV	374171	374692	YNL133C	0	-	26.0653	24.7836	24.0597	21.244499	21.1131	20.816099	20.1408	19.903601	18.569901	14.5204	14.3724	8.779	8.4531	7.9782	6.7252	6.6204	4.1541	3.8149	3.7732	3.4169	3.3875	2.1126	1.6387	1.6387	1.6088	1.444	1.3734	1.3734	1.344	1.2272	1.2106	1.242	1.2548	1.2121	1.1131	1.1126	0.9892	0.8952	0.907	0.8359	0.7296	0.7462	0.7462	0.758
IV	501753	503273	YDR030C	0	-	4.4053	4.2745	4.1199	3.8705	3.4741	3.3971	3.3838	3.5461	3.5348	3.6619	3.7179	3.7473	3.91665	4.3626	4.0051	3.8983	3.8425	3.9401	4.0025	3.9794	3.9234	3.9244	3.9128	4.0608	4.0774	3.8633	3.6161	3.6453	3.6609	3.74645	4.0174	4.0174	4.0767	4.0601	4.1194	4.1488	4.3354	4.455	4.4268	4.7868	4.7702	4.838	4.9973	4.9973
IX	106107	113237	YIL129C	0	-	99.824203	99.765198	99.765198	99.783302	99.830399	99.830399	99.747101	99.718102	99.628098	99.425797	99.229698	99.140701	99.140701	99.109703	99.109703	99.109703	98.996902	98.744301	98.662498	98.275002	97.453903	97.364899	97.3349	94.6138	94.435799	94.406799	93.487701	92.952202	91.724998	91.060402	89.417099	87.504501	87.208504	86.635902	84.683098	83.406898	82.743797	82.566902	82.507599	81.489502	79.498497	72.254097	70.562897	69.529701
XV	49555	52788	YOL145C	0	-	7.2314	7.2015	7.1718	7.2012	7.1846	7.1167	7.0835	7.0835	7.0669	7.0669	7.0684	7.0086	7.0086	6.9787	7.0086	7.0086	7.0086	7.0086	7.0086	6.9739	6.9259	6.9606	6.9174	6.9601	6.9601	6.888	6.8586	6.8948	6.9295	6.8996	6.8275	6.8275	6.8697	6.8712	6.8727	6.9021	6.9021	6.8496	6.7665	6.6839	6.6598	6.6058	6.6224	6.6518
VII	52731	53528	YGL237C	0	-	3.1585	3.1238	3.0944	3.1238	3.1336	3.1155	3.1027	3.1193	3.0896	3.0994	3.0994	3.0813	3.0647	2.905	2.8756	2.8756	2.911	2.8929	2.9047	2.9213	2.9047	2.9479	2.9479	2.8961	2.7186	2.7485	2.7304	2.701	2.701	2.701	2.701	2.6268	2.663	2.663	2.663	2.6278	2.5212	2.5212	2.5212	2.5046	2.5227	2.4991	2.473	2.473
XI	482171	483139	YKR022C	0	-	3.7262	3.7647	3.7529	3.7054	3.8059	3.8647	3.8149	3.87	3.8406	3.8241	3.8208	3.8502	3.8514	3.8381	3.82	3.8147	3.8202	3.8036	3.8036	3.8202	3.8202	3.832	3.8154	3.8453	3.9822	3.9789	3.9789	3.9608	3.9673	3.9972	3.9972	3.9444	3.9444	3.9444	3.9311	3.9311	3.9311	3.9032	3.9743	4.0336	4.0336	4.0336	4.0155	4.0449
X	555195	555572	YJR063W	0	+	11.2175	11.1409	11.1756	11.1869	11.1869	11.1575	11.1276	11.0694	10.9802	11.0624	10.9822	10.3913	10.0138	9.0441	9.1268	9.1316	9.1198	8.7442	8.8083	8.3915	8.0727	7.8448	7.3059	7.09335	4.66925	4.50945	4.5243	4.5826	7.7941	7.9436	7.9803	8.8826	8.9414	9.6977	12.548	12.7215	13.1222	16.7994	16.995899	19.812599	21.2117	21.158199	20.8804	20.9265
XVI	802359	804080	YPR137W	0	+	14.5923	14.7678	14.9452	14.8992	14.5384	14.5922	14.7264	14.9787	14.7212	14.1896	14.8461	14.4718	14.3204	12.9043	12.5539	13.7617	13.9225	13.6665	13.5954	13.5394	13.1204	13.286	11.9683	13.2787	14.7626	14.9058	14.9246	14.9653	15.6565	15.5068	15.441	15.4609	15.3757	15.7918	15.8262	15.979	16.0089	15.8225	15.8406	16.418501	16.937599	17.069	17.2773	17.8281
XII	543968	545698	YLR196W	0	+	6.1223	6.1683	6.1801	6.2195	6.3297	6.682	6.7114	6.7364	6.7183	6.7364	7.0976	7.2252	7.2465	7.2346	7.4152	7.3971	7.4021	7.4682	7.527	7.527	7.527	7.5569	7.6195	7.6195	7.62	7.62	7.7823	7.7823	7.7823	7.7642	7.8097	7.8097	7.8097	7.7931	7.7931	7.7931	7.7152	7.6971	7.6971	7.6378	7.6559	7.6393	7.6521	7.6521
IV	1149951	1150520	YDR339C	0	-	1.12405	1.09465	1.0797	1.0904	1.04555	0.89755	0.67485	0.64495	0.64495	0.63	0.52765	0.5367	0.48835	0.42685	0.2894	0.16445	0.14975	0.1348	0.1348	0.1348	0.1348	0.1348	0.1201	0.1789	0.1623	0.1736	0.1736	0.1736	0.1736	0.1736	0.1736	0.16795	0.17625	0.17625	0.17625	0.17625	0.17625	0.17625	0.17625	0.17625	0.17625	0.17625	0.17625	0.17625
XIV	438567	439283	YNL099C	0	-	0.7739	0.9329	1.2904	1.3822	1.4234	1.4442	1.4527	1.3927	1.4226	1.3698	1.3004	1.372	1.4033	1.3739	1.45255	1.4687	1.4916	1.5082	1.5082	1.5381	1.5381	1.561	1.561	1.5781	1.5947	1.5716	1.7451	1.8177	1.8138	1.9266	1.9266	1.9266	1.9266	1.9266	1.9266	2.0261	2.2766	2.306	2.3874	2.3693	2.3512	2.3678	2.4357	2.4528
IV	1146319	1147179	YDR337W	0	+	1.9256	1.9994	2.4579	2.6303	2.7109	2.8109	2.863	2.9047	2.9635	3.0969	3.1054	3.0461	3.0909	3.3499	3.4812	3.5006	3.5006	3.5315	3.4924	3.5399	3.5105	3.4019	3.4505	3.4052	3.5112	3.6356	3.845	4.0184	3.8744	3.8414	3.8743	3.912	3.9236	3.9055	3.9914	4.0069	3.9989	3.9597	3.8675	4.0332	4.1048	4.3276	4.2859	4.2859
XV	189658	193542	YOL075C	0	-	3.2699	3.3469	3.3182	3.4217	3.4926	3.6009	3.861	4.8034	4.8072	4.9479	5.0853	5.134	5.5384	5.499	5.6176	5.617	5.8785	5.9041	5.9538	6.2972	6.3191	6.358	6.4301	6.3874	6.5125	6.5057	6.4495	6.511	6.6517	6.7663	6.8948	6.7796	6.6993	6.8125	6.7876	6.8549	6.8742	6.8699	6.888	6.9473	6.9724	7.0204	6.9444	6.9728
XI	176781	178172	YKL143W	0	+	22.696899	25.473499	25.665199	25.736799	25.872499	26.4928	26.474701	26.5345	26.643499	26.732201	26.832701	26.917601	26.9475	27.096001	27.125401	27.125401	27.125401	27.180401	27.150999	27.138201	27.1681	27.1681	27.243999	27.273399	27.273399	27.260599	27.2425	27.349001	27.349001	27.349001	27.349001	27.378901	27.378901	27.378901	27.378901	27.378901	27.378901	27.249001	27.249001	27.267099	27.283701	27.255301	27.290001	27.3081
XVI	205248	207647	YPL180W	0	+	1.4212	1.4393	1.4393	1.4498	1.3964	1.4557	1.4424	1.4595	1.4595	1.5677	1.5511	1.501	1.501	1.4791	1.3735	1.3026	1.2588	1.2588	1.2867	1.2867	1.2573	1.2867	1.2985	1.2623	1.2608	1.2789	1.2623	1.304	1.249	1.249	1.251	1.3098	1.3098	1.3231	1.3231	1.3412	1.3726	1.3432	1.2952	1.3023	1.3056	1.2875	1.2603	1.2603
XIV	56446	57573	YNL307C	0	-	34.324799	31.900801	31.427401	31.219601	23.3323	22.4464	20.684799	19.639299	16.621599	9.5158	9.355	3.4482	2.7945	2.7646	2.5455	2.5028	2.4435	1.1405	1.1111	1.094	1.094	0.9764	0.9048	0.9229	0.8332	0.744	0.6126	0.5732	0.5144	0.5144	0.5252	0.5845	0.7325	0.7325	0.8805	0.8938	1.0305	1.0566	1.0566	1.2111	1.1503	1.2395	1.2993	1.2993
XII	840321	840914	YLR356W	0	+	6.61665	6.4958	6.19585	6.02385	5.73795	5.6872	5.5142	5.4353	5.2172	5.0559	4.6705	4.527	4.2901	4.3617	4.217	4.2869	4.3201	4.2369	4.0492	3.8788	3.8318	3.75015	3.77895	3.82545	3.65815	3.52725	3.5705	3.2145	3.1434	2.9648	2.8942	2.8942	2.6918	2.5619	2.484	2.5134	2.5134	2.484	2.5466	2.5172	2.53	2.53	2.5006	2.3784
IV	392659	393912	YDL033C	0	-	12.2546	11.9659	11.9991	11.8894	11.8728	11.8728	11.7431	11.825	11.754	11.7507	11.8527	11.8773	11.8891	11.871	11.8529	11.8838	11.8956	11.9089	12.0041	11.986	12.0139	12.0433	12.0433	11.8879	11.906	11.906	11.8894	11.9075	11.8894	11.9241	11.9241	11.9241	11.9241	11.9668	11.9668	11.9668	11.9834	12	12.0774	12.0774	12.0774	12.1596	12.2091	12.1465
VII	1022656	1024761	YGR266W	0	+	18.9198	18.9198	18.9198	18.9198	18.9198	18.9198	18.979099	18.979099	18.936399	18.936399	18.8766	18.8472	18.8354	18.8382	18.848	18.8181	18.8181	18.799999	18.746	18.8106	18.7973	18.7204	18.7204	18.702299	18.723301	18.693399	18.693399	18.622801	18.563499	18.5816	18.5816	18.6115	18.5949	18.5949	18.5474	18.518	18.4881	18.492901	18.492901	18.492901	18.492901	18.479601	18.4678	18.4678
II	49574	50953	YBL089W	0	+	14.8729	14.8382	14.6834	13.8616	13.8737	13.7667	13.6207	13.5635	13.3605	13.1319	12.6464	12.0821	11.9011	11.8292	11.4523	10.9116	10.9681	6.608	5.1636	5.1117	4.8626	4.8508	4.8503	4.7841	4.4095	4.3208	4.2879	4.3515	3.729	3.5446	3.1017	2.5697	2.5569	1.9187	1.9866	1.9331	1.963	1.8539	1.7437	1.7721	1.5619	1.5468	2.0535	2.0535
XI	161601	162335	YKL154W	0	+	9.8785	9.8566	9.9769	10.0725	10.0197	9.983	9.8704	9.8523	9.9312	9.8832	9.7806	9.79	9.79	9.7601	9.7601	9.8488	9.8488	9.845	9.946	9.946	9.9294	9.9128	9.9128	9.9143	9.9211	9.9211	9.903	9.854	9.854	9.854	9.854	9.8834	9.8653	9.9063	9.9063	9.8316	9.8316	9.8316	9.8497	9.8663	9.9176	9.8583	9.804	9.804
IV	1445843	1446994	YDR498C	0	-	0.5932	0.5733	0.5733	0.6027	0.5034	0.5632	0.5338	0.6064	0.7159	0.7347	0.8406	0.9518	1.2905	1.3552	1.6877	1.5889	1.8433	1.9209	1.9327	1.8184	1.8799	1.9226	1.9605	1.9295	1.8654	1.9997	2.0296	1.9157	1.9129	1.9129	1.9428	1.9071	1.8435	1.8435	1.8847	1.8525	1.8638	1.859	1.9135	1.9301	1.9301	2.0524	2.1709	2.108
XVI	287514	289034	YPL140C	0	-	2.9466	3.0054	3.0215	3.1406	8.4952	14.7832	15.4655	15.7924	16.460899	19.570101	19.748501	20.1383	20.395599	20.454901	20.5959	20.714001	23.443701	23.549	23.578899	23.6495	23.7794	24.3435	25.336	25.306101	25.4669	25.9209	26.289499	26.361601	26.510099	26.789499	26.874399	27.0229	27.1945	27.6033	29.565399	30.7561	31.501301	33.143299	33.886002	34.2327	34.614101	35.394699	36.800999	36.860298
X	278841	280655	YJL083W	0	+	68.4879	68.432404	68.462303	68.4505	68.4505	68.496498	68.514603	68.538002	68.554604	68.536499	68.618698	68.608597	68.608597	68.608597	68.608597	68.608597	68.625198	68.648804	68.648804	68.648804	68.648804	68.648804	68.648804	68.648804	68.666901	68.703102	68.703102	68.721199	68.739304	68.755898	68.755898	68.737801	68.719704	68.6903	68.6903	68.648598	68.648598	68.632004	68.632004	68.632004	68.648598	68.637299	68.637299	68.637299
XV	70325	70690	YOL133W	0	+	16.025299	16.025299	16.061501	16.124599	16.124599	16.1663	16.1663	16.0467	16.136	16.136	16.1546	16.2124	16.396	16.4126	16.4307	16.396	16.4116	16.4116	16.386999	16.386999	16.422199	16.3762	16.444099	16.4268	16.444901	16.556999	16.556999	16.586901	16.5917	16.621099	16.566099	16.5842	16.6141	16.5975	16.679899	16.65	16.65	16.65	16.65	16.5912	16.5912	16.621099	16.650499	16.637699
IV	375680	376480	YDL043C	0	-	-0.4552	-0.5449	-0.5434	-0.5306	-0.488	-0.6336	-0.6158	-0.61635	-0.66815	-0.69385	-0.9747	-0.9581	-1.0061	-1.0588	-1.0611	-0.9517	-0.7495	-0.7281	-0.7358	-0.8965	-0.7918	-0.9524	-1.0031	-0.9403	-0.9451	-0.8818	-0.857201	-0.8866	-0.993999	-1.0438	-1.0016	-1.0084	-1.0293	-0.9219	-0.9448	-1.0308	-0.9521	-0.9521	-0.9056	-0.9388	-0.9325	-0.967199	-0.9202	-0.877
XVI	237338	237979	YPL166W	0	+	1.0022	0.8872	0.9829	1.2064	1.2951	1.2775	1.4501	1.58795	1.68435	2.1711	2.1583	2.2095	2.4247	2.8825	3.1604	3.1903	3.8679	3.8679	4.1401	5.5604	5.6727	5.6631	6.0511	6.2601	6.7622	7.3477	7.5997	7.9987	9.2054	10.4842	10.6065	10.559	10.5403	11.213	11.2609	11.3689	11.3235	11.3452	11.3517	11.3369	11.3188	11.1917	11.4405	11.58
VII	416146	417036	YGL044C	0	-	102.753998	102.753998	102.753998	102.723	102.802002	103.370003	103.384003	103.364998	103.388	103.388	103.417999	103.424004	103.502998	103.630997	103.601997	103.629997	103.640999	103.640999	103.640999	103.671997	103.676003	103.667	103.667	103.766998	103.787003	103.781998	103.841003	103.841003	103.764999	103.735001	103.748001	103.708	103.699997	103.760002	103.788002	103.785004	103.785004	103.772003	103.782997	103.782997	103.772003	103.790001	103.790001	103.730003
XIII	501250	501891	YMR117C	0	-	8.8079	8.926	9.0072	9.0685	9.0504	9.0368	9.1858	9.7413	10.1772	11.4673	11.602	11.6688	12.6497	12.709	12.8776	12.9198	12.9497	12.9497	12.9203	12.9577	12.977	13.0192	12.9898	13.0079	12.9913	12.9913	13.0094	13.0109	12.9815	13.0109	13.0408	13.1378	13.1672	13.2019	13.2019	13.1652	13.1951	13.2431	13.2763	13.2748	13.3047	13.3213	13.2733	13.2567
III	206877	207950	YCR044C	0	-	8.9241	8.9715	8.7492	8.4582	8.369	8.3984	8.3185	8.2339	8.2459	8.0546	7.9644	7.4623	7.4416	7.0337	6.5344	6.0261	5.6543	5.6063	5.4913	5.4325	4.9183	4.6229	4.4166	4.642	4.5656	4.4714	4.7405	4.74	4.4024	3.6773	3.5513	3.126	3.0539	2.9853	2.826	2.8974	3.1438	3.2453	3.2634	3.374	3.3152	3.4353	3.4584	3.4584
IV	685882	687840	YDR118W	0	+	5.287	5.2028	5.5228	5.6745	5.7409	5.7296	5.8953	6.1005	6.3451	6.4411	7.1325	7.3189	7.4312	7.9435	8.2015	8.3433	8.5747	8.6699	9.287	9.3463	9.4129	9.6353	10.5619	10.8959	11.0424	11.2162	11.3755	11.3337	11.2435	11.2734	11.4094	11.3614	11.3913	11.3732	11.4388	11.4222	11.4634	11.5526	11.5526	11.5526	11.6046	11.586	11.5272	11.5272
XV	1009224	1009712	YOR357C	0	-	51.5089	51.571602	51.992401	52.0396	52.009602	52.139301	52.127998	52.2001	52.593601	52.572102	52.910301	53.067699	53.1124	53.290798	53.481701	53.481701	53.499802	53.654701	53.695702	53.741699	53.807301	53.812599	53.824402	54.477699	54.494301	54.523701	54.6418	54.687801	54.7295	54.759899	54.7486	54.784302	54.82	54.959999	54.959999	54.959999	54.9482	54.918301	54.918301	54.9482	54.964802	54.964802	54.935398	54.913799
XIV	347766	348521	YNL151C	0	-	2.0595	2.0595	2.1419	2.3919	2.9522	2.9469	2.9265	2.9601	2.9621	3.0699	3.17605	3.2189	3.2189	3.2307	3.2521	3.3425	3.3724	3.3885	3.2699	3.3568	3.4576	3.3583	3.3458	3.3126	3.1964	3.1911	3.1617	3.2049	3.2049	3.2878	3.3471	3.3471	3.3936	3.4069	3.3903	3.4069	3.3657	3.4054	3.5288	3.5132	3.5132	3.5132	3.5019	3.5085
IV	287059	289512	YDL095W	0	+	0.3987	0.3474	0.3527	0.4004	0.3836	0.3542	0.4434	0.4434	0.4547	0.4665	0.5675	0.5856	0.5856	0.7145	0.7326	0.7444	0.7444	0.715	0.7449	0.7331	0.7731	0.7731	0.72285	0.75	0.779399	0.7167	1.1141	1.0423	1.2443	1.47	1.5278	1.6886	1.7052	1.7384	1.8709	1.9943	1.9707	2.0001	2.1482	2.8246	2.8695	3.46	4.2042	4.3693
XIV	673274	674689	YNR026C	0	-	0.3362	0.597	1.0075	1.0176	1.0176	1.1	1.0716	1.0827	1.1254	1.3227	1.4664	1.5936	1.6951	1.9593	1.9091	2.0091	2.0785	2.124	2.0637	2.413	2.823	3.0014	3.1287	3.3546	3.3551	3.3257	3.6754	3.6754	3.6759	3.6872	3.9706	3.9834	4.1193	4.7377	5.3313	5.4313	5.3517	5.3876	5.3838	5.4583	5.4482	5.5196	5.6083	5.651
II	445062	447323	YBR102C	0	-	13.8287	14.0664	14.2893	14.3207	14.3496	14.5461	15.035	15.2122	16.7069	16.9767	17.0483	17.157301	17.7153	18.5173	19.241899	19.3461	19.370701	19.5604	19.7309	21.511999	21.6022	21.6022	21.682301	21.7204	21.7204	21.7204	21.7402	21.858801	21.8407	22.801399	22.8426	22.854401	22.854401	22.899401	22.9107	22.8941	22.8941	22.8941	22.8946	22.8584	22.7362	22.7362	22.7362	22.7362
XII	1022625	1023971	YLR443W	0	+	10.8181	10.6362	10.4269	10.3842	10.1925	8.8252	8.8119	8.4468	8.1686	8.2668	8.5573	8.5108	8.359	8.3576	8.3238	8.2387	9.3179	9.2619	10.0355	10.5212	10.475	11.1984	11.4505	11.349	11.5274	11.6225	11.5627	11.3834	11.2036	11.1189	11.4051	11.6499	11.6034	11.7196	11.6923	11.6805	11.2419	11.2515	11.1804	10.4191	9.9041	9.965	9.4592	9.5719
XIV	490317	491240	YNL072W	0	+	-1.96075	-1.9464	-1.8297	-1.7634	-1.828	-1.6667	-1.6652	-1.6056	-1.6222	-1.8018	-1.7656	-1.7362	-0.9256	-0.6966	-0.7275	-0.7178	-0.6798	-0.6353	-0.801	-0.7327	-0.7033	-0.7033	-0.6847	-0.5014	0.5516	0.5614	0.5714	0.5234	0.6943	1.245	1.6051	1.6337	1.8121	1.8369	1.8525	1.9241	2.0255	2.0217	2.0696	2.0686	2.0852	2.2148	2.2259	2.1811
XVI	257216	259336	YPL155C	0	-	2.235	2.2003	2.2018	2.1415	2.1415	2.1709	2.1313	2.0572	2.03565	2.0811	2.1062	2.0896	2.1484	2.0603	2.016	2.0492	2.09405	2.079	2.0868	2.0702	2.0938	2.0923	2.0757	2.087	2.1398	2.173	2.2549	2.2715	2.2715	2.3014	2.2848	2.3564	2.4147	2.4047	2.4479	2.5083	2.5581	2.5581	2.5415	2.5548	2.3812	2.3812	2.4111	2.4672
IV	827582	829057	YDR182W	0	+	7.1309	7.2217	7.6684	7.7272	8	8.247	8.6343	8.6524	8.9672	9.2373	9.86835	10.7267	11.1498	11.2105	11.4594	11.5734	11.6558	11.6589	11.6888	11.8302	11.8996	11.9884	11.9446	12.0016	12.1629	12.1591	12.2254	12.2221	12.1831	12.1869	12.1684	12.2529	12.2529	12.2529	12.2363	12.325	12.3084	12.1877	12.1583	12.1246	12.1877	12.1957	12.1999	12.1818
V	201076	201936	YER023W	0	+	0.1643	0.235	0.3968	0.1468	0.2392	0.198	0.2158	0.2591	0.234	0.2612	0.0591	0.035	0.081	0.0757	0.089	0.0596	-0.0212	0.0251	0.0422	0.0422	0.2092	0.2581	0.27445	0.2514	0.2808	0.2808	0.2097	0.2097	0.2989	0.2823	0.4014	0.4014	0.4313	0.4019	0.3838	0.4403	0.3309	0.5552	0.519	0.4397	0.4397	0.4178	0.3652	0.3418
XV	483219	486779	YOR086C	0	-	6.8269	6.899	7.3074	8.2777	8.2478	8.3758	8.4763	8.7245	9.0125	9.0446	9.4715	9.5142	9.4534	9.5853	9.6147	9.6559	9.7024	9.931	10.6408	10.6375	10.6754	10.7103	10.7103	10.7299	10.7005	10.6706	10.6706	10.7784	10.7784	10.8264	10.8264	10.9038	10.9352	10.902	10.902	10.8427	10.8664	10.8957	10.9256	10.9203	10.9957	10.9808	11.0107	10.9808
IX	235724	237760	YIL067C	0	-	10.8383	11.0582	11.3227	11.5188	11.4887	11.4829	11.8032	12.624	12.6505	12.8028	13.1424	13.1836	13.5802	13.8299	14.3144	14.3918	14.4926	14.613	14.6424	14.7119	14.8113	14.905	15.791	15.791	15.8043	15.7503	16.2722	16.7045	16.645201	16.6495	16.8449	16.8027	17.002899	17.2295	17.2001	17.2836	17.333799	17.3582	17.337299	17.3491	17.4918	17.474899	17.497801	17.527201
II	172534	174588	YBL024W	0	+	3.2573	3.2649	3.2355	3.2587	3.2064	3.3592	3.4892	3.453	3.4824	3.4723	3.4605	3.5545	3.5796	3.5796	3.5796	3.524	3.5303	3.5293	3.533	3.533	3.5757	3.5473	3.578	3.6346	3.618	3.618	3.618	3.6441	3.6441	3.6441	3.6906	3.6906	3.6906	3.6906	3.6906	3.6906	3.7205	3.6911	3.6745	3.5569	3.62	3.62	3.7475	3.7837
VII	922633	924462	YGR216C	0	-	0.1963	0.2878	0.4041	1.1096	1.1733	1.213	1.2268	1.3213	1.3427	1.4065	1.6158	1.7517	1.8537	1.9165	3.1851	3.215	3.1984	3.5963	3.8104	3.7466	3.7882	4.0958	4.504	5.1581	5.1875	5.1709	5.5583	5.8857	5.9857	6.1829	6.4358	6.4582	6.5336	6.5037	6.633	6.9671	7.1276	7.2346	7.3735	7.42	7.5276	7.5404	7.5597	7.5303
II	705447	706793	YBR243C	0	-	19.305799	19.1141	19.1042	19.087601	17.6891	16.846901	16.610701	7.6964	6.7426	6.0474	5.8097	5.7172	5.4149	4.7071	4.6412	4.6673	4.5663	4.4344	3.7045	3.5954	3.7494	3.7147	3.6966	3.7275	3.4725	3.3969	3.44125	3.6209	3.6028	3.6322	3.6621	3.7332	3.5145	3.514	3.3954	3.36975	3.65635	3.7181	3.8495	3.8329	3.8617	4.0584	4.1119	4.1119
XII	169103	169678	YLR011W	0	+	4.5385	4.6566	4.5833	4.7308	4.6404	4.5545	4.4766	4.5364	4.4771	4.4633	4.2907	4.6118	4.8779	5.2483	5.7751	6.2424	7.1474	7.5354	7.9884	8.2324	8.2457	8.2143	8.1593	8.0118	8.1307	8.6612	8.7723	8.9728	10.0281	11.3718	16.226801	16.5891	16.8969	18.0406	18.5404	19.029699	20.0245	20.1071	20.061399	20.1677	20.198099	20.2868	20.5501	20.827499
XVI	682220	682777	YPR067W	0	+	5.3085	5.4237	5.4578	5.5176	5.5593	5.6163	5.5587	5.673	5.6149	5.7561	5.7852	5.8573	5.8558	5.8543	5.7784	5.7784	5.7191	5.7143	5.7553	5.7553	5.742	5.6463	5.5887	5.6068	5.6543	5.6543	5.6543	5.6377	5.6174	5.5629	5.5991	5.67	5.617	5.6693	5.7734	5.7435	5.6842	5.7222	5.7388	5.6881	5.6474	5.664	5.6394	5.6379
XII	705186	706130	YLR283W	0	+	-0.0747	-0.0747	-0.0747	-0.0566	-0.0566	-0.0566	-0.0566	-0.0566	-0.0566	0.0158	0.1728	0.1134	0.1134	0.0953	0.0686	0.098	0.0105	-0.0242	0.0057	0.019	-0.0504	-0.0504	-0.067	-0.113	-0.1311	-0.1566	-0.1159	-0.0737	-0.1031	-0.1325	-0.1031	-0.0619	0.0557	0.0504	0.0172	0.0409	-0.027	-0.0651	-0.125	-0.1597	-0.4251	-0.305	-0.0988	-0.0554
XVI	664960	665490	YPR051W	0	+	2.1529	2.1132	2.2009	2.1896	2.1612	2.2976	2.7711	2.8442	3.1108	3.1663	3.4661	4.3217	4.6447	4.6447	4.6447	4.5854	5.0102	4.9396	5.0004	5.733	5.6998	5.7591	5.902	6.0818	6.0652	6.1198	6.013	6.0846	6.2192	6.1707	6.2295	6.2825	6.2574	6.2536	6.2355	6.1709	6.139	6.185	6.3202	6.3339	6.3329	6.3329	6.2967	6.3143
IV	1289406	1292120	YDR409W	0	+	47.688099	47.6833	47.688599	47.658699	47.5368	47.320702	47.320702	47.316898	47.1679	47.172699	47.165699	47.135799	47.088299	47.088299	46.841099	46.5783	46.567001	46.507702	45.768299	45.7864	45.803001	45.6996	45.0019	44.5112	43.673302	43.3932	42.484402	42.4118	42.400501	38.044601	37.198399	37.2075	37.059502	36.762501	36.524799	36.0532	34.876301	34.430599	32.0769	30.720301	30.376801	30.333599	30.333599	28.587799
VII	832456	833157	YGR167W	0	+	4.5404	4.5404	4.5869	4.5575	4.5575	4.4848	4.5057	4.5223	4.5223	4.5276	4.4982	4.4982	4.4688	4.4688	4.4688	4.4688	4.4987	4.455	4.4251	4.4251	4.4251	4.4251	4.4417	4.4118	4.3588	4.3289	4.3289	4.3262	4.3262	4.2963	4.2963	4.2669	4.2669	4.2669	4.2669	4.2247	4.1493	4.1734	4.144	4.144	4.144	4.1146	4.1146	4.1151
XIII	740266	741312	YMR234W	0	+	2.6279	2.5392	2.3868	2.339	2.2992	2.1777	2.247	2.3068	2.3181	2.2985	2.2691	2.2739	2.3433	2.3101	2.3761	2.365	2.3303	2.2954	2.2655	2.2116	2.2491	2.2491	2.1978	2.2111	2.1993	2.1993	1.9941	1.9941	1.883	1.9016	1.9016	1.8654	1.9001	1.9182	1.9182	1.9001	1.9167	1.8175	1.8303	1.8303	1.7609	1.7476	1.7262	1.7855
XVI	613377	614558	YPR025C	0	-	15.0377	14.8349	14.5101	14.0857	14.5949	14.0093	13.801	13.7738	13.707	12.4417	11.9619	11.933	11.9528	10.8205	10.58	10.4672	10.3536	9.9433	10.2536	9.9448	9.9516	10.0046	11.6171	11.6518	11.6699	11.7102	11.6868	11.6574	11.5104	11.4955	11.5088	11.45	11.4254	11.4259	11.4153	11.6413	11.6413	11.5938	11.637	11.5895	11.6189	11.5322	11.5141	11.5141
XIV	18001	19302	YNL330C	0	-	-0.6713	-0.706	-0.6879	-0.6698	-0.6351	-0.6366	-0.5731	-0.685	-0.6399	-0.6233	-0.6351	-0.6348	-0.7701	-0.712	-0.7286	-0.8146	-0.7852	-0.7259	-0.7141	-0.6698	-0.7191	-0.7191	-0.7191	-0.7191	-0.6658	-0.6678	-0.6924	-0.7633	-0.7633	-0.7595	-0.7595	-0.7708	-0.7512	-0.7806	-0.8575	-0.8243	-0.8243	-0.8798	-0.8451	-0.7938	-0.7357	-0.701	-0.6701	-0.6701
XII	778173	778952	YLR323C	0	-	5.2065	5.2834	5.4309	5.4997	5.4276	5.5688	5.6787	5.7616	6.6731	9.6328	10.1209	12.0134	14.8824	16.258801	17.8305	18.6772	19.362801	19.3442	19.456301	19.456301	19.533701	19.8675	21.9335	22.078699	22.4254	22.735201	22.722401	22.7789	23.518999	23.600401	24.868401	24.955601	24.955601	25.0149	25.085501	25.754999	25.953199	25.9499	25.9499	25.9632	26.0994	26.0406	26.035801	26.014799
V	378762	382103	YER110C	0	-	9.8909	9.7578	9.7759	9.6209	9.4958	9.4517	8.6341	7.6386	7.2567	7.2562	7.2861	7.2562	7.1964	7.1964	7.2263	7.1281	7.8098	8.9316	9.034	9.079	11.3926	11.6582	9.6742	10.999	11.2155	11.6399	13.8747	13.7271	14.5125	14.5321	13.8745	14.1773	14.3974	14.4582	14.5474	14.6366	14.6366	14.6632	14.9901	15.2097	15.2268	15.7723	15.8469	15.9469
VII	682566	687458	YGR098C	0	-	65.6567	66.162804	66.381203	67.790001	70.955902	73.0187	83.529198	84.099998	84.479897	85.081902	86.294296	87.021599	87.920998	89.214401	89.627197	90.130997	90.740601	90.770599	91.739601	93.717796	93.823196	94.276398	94.335403	95.370003	95.508102	95.508102	96.7127	97.289101	97.4039	97.580902	97.721497	98.118896	98.084198	98.097603	98.067596	98.1856	98.221802	98.8974	98.990501	98.9496	99.048401	99.179298	99.239304	99.327301
IV	1315326	1317773	YDR422C	0	-	2.0975	2.0975	2.1686	2.1852	2.1852	2.1852	2.2018	2.1852	2.1852	2.2033	2.2214	2.2576	2.2048	2.1754	2.1706	2.2	2.1867	2.152	2.152	2.1819	2.1819	2.1882	2.1882	2.1354	2.1354	2.1535	2.1535	2.1364	2.1118	2.1503	2.165	2.1162	2.1657	2.2069	2.2069	2.2069	2.2446	2.1746	2.1746	2.2221	2.1329	2.1623	2.1457	2.0801
XIV	198502	199977	YNL240C	0	-	61.4907	61.579399	61.510601	61.611599	61.668999	61.668999	61.6712	61.655102	61.673199	61.761398	61.442001	61.382702	61.323399	61.182499	61.0933	61.1217	60.591099	60.258202	60.261501	60.1856	60.274799	60.240101	60.1931	60.091599	59.383598	59.159	58.791401	58.2425	58.0229	57.9342	57.904301	57.8857	57.894901	57.658699	57.273499	57.2061	57.204601	57.069401	57.069401	57.069401	56.979698	56.890999	56.742001	56.623402
IX	100781	102235	YIL131C	0	-	26.6266	26.822599	26.822599	26.822599	27.083401	27.7761	29.010799	29.040199	29.1299	29.145599	29.214899	29.4179	29.875401	30.040501	30.1106	30.121901	30.1518	30.163601	30.1817	30.1513	30.256599	30.4998	30.686899	30.6688	30.668301	30.715799	30.715799	30.715799	30.715799	30.6628	30.680401	30.537201	30.537201	30.537201	30.537201	30.537201	30.537201	30.621201	30.591299	30.621901	30.8538	30.9729	30.9729	31.0168
IV	122078	123589	YDL189W	0	+	23.8218	23.8218	23.8218	23.8585	23.794901	23.794901	23.794901	23.794901	23.794901	23.8542	23.8542	23.8542	23.8836	23.951	23.9216	23.951	23.9543	23.9543	23.9709	23.7272	23.8687	23.808901	23.808901	23.779499	23.7026	23.764099	23.747499	23.589701	23.485201	23.563101	23.4993	23.432501	23.3057	23.2698	23.252199	21.157801	20.844101	20.7661	20.323299	20.308701	20.321501	20.233299	19.8668	19.7645
II	177874	181275	YBL022C	0	-	-0.5838	-0.5838	-0.5838	-0.5838	-0.489799	-0.489799	-0.489799	-0.4732	-0.456599	-0.4865	-0.5031	-0.5031	-0.5031	-0.4699	-0.4993	-0.448	-0.448	-0.448	-0.420799	-0.3412	-0.3412	-0.3412	-0.336699	-0.3927	-0.3618	-0.3799	-0.3799	-0.35	-0.3153	-0.3271	-0.3816	-0.3816	-0.365	-0.3175	-0.2828	-0.271	-0.2876	-0.3223	-0.356999	-0.2121	-0.1892	-0.159301	-0.062	-0.0919
XIII	142210	144954	YML065W	0	+	6.8799	6.8804	6.8804	6.8932	6.8932	6.9819	7.0781	7.2394	7.2394	7.2394	7.3042	7.6201	7.8349	7.8467	8.0075	7.9776	8.0138	8.001	8.001	8.0417	8.0417	8.0711	8.1015	8.2045	8.2344	8.2178	8.2472	8.2766	8.2884	8.2846	8.2861	8.3411	8.5546	8.6669	8.6669	8.7267	8.7561	8.786	8.8154	8.8694	8.8694	8.8395	8.8817	8.941
XI	224727	225875	YKL113C	0	-	-0.3374	-0.3208	-0.3374	-0.3374	-0.3374	-0.3374	-0.3374	-0.3555	-0.3736	-0.3736	-0.3736	-0.357	-0.357	-0.3163	-0.2944	-0.2778	-0.2778	-0.2612	-0.3044	-0.3044	-0.3044	-0.3044	-0.3162	-0.3162	-0.2863	-0.2564	-0.2564	-0.2564	-0.2564	-0.2383	-0.2383	-0.2383	-0.2383	-0.2383	-0.1508	-0.193	-0.193	-0.2096	-0.2096	-0.2096	-0.2096	-0.2096	-0.1664	-0.1664
XIII	44045	44791	YML113W	0	+	95.4366	95.418503	95.418503	95.465599	95.5075	95.537498	95.537498	95.4785	95.4785	95.5298	95.542198	95.542198	95.459396	95.5392	95.482697	95.429901	95.399902	95.339897	95.310898	95.339897	95.387001	95.347099	95.347099	95.287102	95.126198	95.156197	95.025299	94.9963	94.9963	94.543602	94.337601	94.2967	94.284798	93.68	93.489601	93.416199	90.922798	90.317001	89.197098	89.024696	88.965401	88.902802	88.843002	88.520897
XVI	912664	916962	YPR189W	0	+	2.9858	2.927	2.9152	2.8602	2.1816	2.314	2.2846	2.1992	2.0967	2.0673	1.718	1.7058	1.993	1.9861	2.1685	2.321	2.3622	2.3755	2.2586	2.5834	2.5678	2.5424	3.0547	3.1097	3.3976	3.4931	3.46295	3.4353	3.6965	3.7264	3.7912	4.5489	4.6584	5.0143	5.2985	5.4651	5.8545	5.7913	6.2298	6.3747	6.386	6.5875	6.6003	6.4977
XI	483419	485011	YKR023W	0	+	4.12	4.2087	4.3657	4.3358	4.3524	4.3936	4.3557	4.5835	4.6604	4.8799	5.0752	5.1046	5.1644	5.2051	5.5601	5.5847	5.5975	5.527	5.499	5.5823	5.5989	5.6401	5.7122	5.7821	5.7821	5.8836	6.1197	6.0361	6.0617	6.1396	6.1391	6.0921	6.1017	6.1416	6.1416	6.1416	6.1235	6.1401	6.17	6.1534	6.1534	6.1534	6.1221	6.1949
VII	428601	431330	YGL036W	0	+	0.6456	0.675	0.675	0.675	0.675	0.675	0.675	0.675	0.675	0.6456	0.6456	0.6456	0.629	0.6124	0.6423	0.6124	0.6124	0.5264	0.4766	0.4766	0.4585	0.4404	0.4585	0.4585	0.4585	0.4585	0.4585	0.4158	0.4158	0.4158	0.4276	0.4276	0.411	0.411	0.3929	0.3929	0.3763	0.3896	0.3298	0.2999	0.27	0.27	0.224	0.224
XV	220767	222902	YOL057W	0	+	4.348	4.0675	4.2454	3.8546	3.7627	3.7215	3.5261	3.6088	4.1486	4.1328	4.0697	3.9817	4.0149	4.1648	4.2221	4.039	3.9262	4.1116	4.4191	4.4309	4.8813	5.0426	5.2114	5.406	5.3808	5.633	5.6149	5.6913	5.7144	5.739	5.7219	5.794	5.849	5.8505	6.0093	6.1578	6.1834	6.2427	6.3267	6.3267	6.2973	6.2493	6.2664	6.2664
XIV	292193	292669	YNL185C	0	-	3.7913	3.8094	3.8094	3.8275	3.8275	3.8456	3.8162	3.8278	3.7552	3.7434	3.76	3.7306	3.7487	3.8033	3.8134	3.9175	3.9884	3.9887	3.995	3.9126	4.0838	4.3353	4.2871	4.2871	4.216	4.0424	4.0605	4.0017	3.8686	3.1581	3.1041	3.0908	3.031	3.031	3.0604	3.1119	3.1179	3.0885	3.2061	3.4039	3.5133	3.5955	3.5131	3.2679
I	120225	124295	YAL017W	0	+	0.3269	0.3269	0.3269	0.3269	0.3269	0.3269	0.3269	0.3435	0.3782	0.3948	0.4114	0.428	0.4162	0.4396	0.4434	0.414	0.4502	0.4502	0.4439	0.4439	0.4557	0.4376	0.4376	0.467	0.4788	0.4954	0.512	0.512	0.512	0.512	0.512	0.4937	0.4804	0.4377	0.349	0.4929	0.5223	0.5223	0.5688	0.5962	0.5796	0.5796	0.5796	0.5796
VII	458156	458992	YGL019W	0	+	4.0464	4.1057	4.0876	4.1341	4.1175	4.1341	4.0644	4.4114	4.3948	4.4033	4.4681	4.45	4.4666	4.4673	4.5085	4.6607	4.6426	4.6725	4.6094	4.5928	4.5863	4.6637	4.6519	4.6519	4.6181	4.5502	4.6137	4.6398	4.6051	4.6003	4.6237	4.6649	4.683	4.635	4.635	4.635	4.6697	4.6996	4.7177	4.7215	4.6269	4.6307	4.6606	4.6307
XIII	741512	742735	YMR235C	0	-	-0.6126	-0.486	-0.0711	0.057	-0.1382	-0.4146	-0.3778	-0.2951	-0.3532	-0.4386	-0.5101	-0.57145	-0.5911	-0.4838	-0.4544	-0.4366	-0.4439	-0.5501	-0.5634	-0.5367	-0.5249	-0.631	-0.5932	-0.59095	-0.591	-0.5574	-0.5521	-0.5034	-0.3734	-0.3354	-0.3598	-0.3518	-0.3103	-0.2937	-0.3397	-0.3198	-0.112	-0.118	-0.1474	-0.1474	-0.126	-0.1197	-0.1833	-0.1501
V	462968	464842	YER147C	0	-	5.512	5.3709	5.3709	5.3709	5.3709	5.3543	5.3568	5.3568	5.3875	5.4041	5.5046	5.5046	5.5174	5.5008	5.4842	5.5199	5.5199	5.5199	5.523	5.5064	5.4765	5.4931	5.4584	5.4584	5.4584	5.4584	5.4584	5.4584	5.4883	5.4584	5.4177	5.4177	5.4343	5.4044	5.421	5.4248	5.4414	5.4414	5.4414	5.4287	5.3825	5.3531	5.3531	5.3697
XV	711683	712543	YOR194C	0	-	19.4625	19.4625	19.4074	19.4074	19.438299	19.437799	19.4559	19.474001	19.474001	19.52	19.5916	19.6278	19.623301	19.535801	19.5343	19.499599	19.499599	19.4664	19.4498	19.4317	19.416599	19.351	19.311501	19.3409	19.3522	19.3356	19.3356	19.3356	19.3356	19.256599	19.2747	19.2747	19.256599	19.285999	19.3041	19.3041	19.350599	19.2845	19.2551	19.225201	19.208599	19.2418	19.2418	19.275
I	36509	37147	YAL059W	0	+	-0.8728	-0.8615	-0.9498	-0.9317	-0.9151	-0.9001	-0.8916	-0.8969	-0.915	-0.915	-1.008	-1.008	-1.008	-0.9929	-0.9759	-1.0058	-1.0058	-1.0704	-1.0656	-1.049	-1.0505	-1.1694	-1.1875	-1.2121	-1.2249	-1.3136	-1.3302	-1.3124	-1.3124	-1.283	-1.3266	-1.3281	-1.3319	-1.3319	-1.3281	-1.2218	-1.2481	-1.3303	-1.233	-1.2342	-1.2194	-1.1847	-1.274	-1.282
XIV	37700	38554	YNL320W	0	+	1.6429	1.613	1.613	1.6311	1.6927	1.6414	1.6046	1.7957	1.7728	1.7733	1.7371	1.7371	1.7537	1.7399	1.7172	1.7471	1.7471	1.7569	1.7222	1.7365	1.8702	1.8953	1.8847	1.896	1.944	1.9108	1.898	1.9146	1.9194	1.89	1.89	1.835	1.8697	1.9029	1.9195	1.9361	1.8881	1.9213	2.0688	2.1095	2.0502	2.0022	2.0301	2.0301
XIV	280432	281505	YNL191W	0	+	2.0067	2.0248	1.9949	1.9949	1.9949	2.0334	2.0158	2.0161	2.0161	2.0161	2.0209	2.0209	2.0209	2.0375	2.0242	1.9948	1.9948	1.9649	1.983	1.983	2.0177	2.0343	2.0044	2.0044	1.975	1.9617	1.9617	1.9617	1.9798	2.0145	2.0507	2.1116	1.9978	1.9978	1.8723	1.8445	1.8146	1.8146	1.7847	1.7696	1.8043	1.7445	1.7445	1.74
XII	614755	616191	YLR238W	0	+	2.5773	2.3852	2.2895	2.2644	2.4892	2.3868	2.4401	2.3067	2.2327	2.1141	2.0538	1.9641	1.819	1.7417	1.6686	1.6686	1.6387	1.5314	1.5314	1.5646	1.5186	1.5367	1.6397	1.7213	1.973	1.9549	2.0848	2.0853	2.0687	2.0868	2.1112	2.1117	2.0279	2.0048	2.0048	1.9754	1.992	1.9476	1.8979	1.8979	1.8813	1.8866	1.8866	1.9635
III	34143	35393	YCL052C	0	-	0.1565	0.1809	0.1809	0.1606	0.3247	0.282	0.3839	0.4328	0.4675	0.4791	0.4515	0.393	0.3557	0.3331	0.1702	0.4798	0.5311	0.5311	0.5439	0.591	0.68725	0.6786	1.472	1.4308	1.4801	1.4502	1.4383	1.6029	1.5513	1.5059	1.4328	1.4848	1.4853	1.3833	1.3582	1.2789	1.5547	1.7579	1.9282	1.957	1.8919	1.919	1.9949	2.1074
XI	212495	212998	YKL122C	0	-	11.3668	11.1874	10.9782	10.7737	10.7647	10.7102	10.1605	9.7661	9.5055	6.9116	6.9549	6.9117	6.8273	5.5176	5.4236	5.4081	5.4309	5.3942	5.4115	5.3025	5.2731	5.2798	5.3443	5.348	5.3839	5.3545	5.2039	5.0785	5.0325	4.9727	4.9182	4.8996	4.8882	4.7525	4.8032	4.9635	5.065	4.9775	4.5474	4.7371	4.9055	4.9952	4.868	4.9273
XIV	670418	672118	YNR023W	0	+	8.905	8.9084	9.4169	10.1914	10.2716	10.2299	10.8088	10.9872	10.9365	11.0665	12.8875	14.9488	14.9953	15.3489	15.475	15.4899	15.5371	15.519	16.018	16.0077	16.1087	16.713699	16.7981	17.266199	17.803101	17.9687	17.919901	17.990999	17.9317	17.9837	18.1649	18.292801	18.317699	18.526501	18.426001	18.4897	18.5376	18.5557	18.5557	18.5557	18.521	18.576	18.5991	18.5991
XIII	202775	204103	YML038C	0	-	1.3946	1.4009	1.4906	1.5019	1.5019	1.4326	1.3964	1.4077	1.4808	1.5107	1.7133	1.7133	1.7261	1.7261	1.7128	1.6402	1.6289	2.1028	3.1129	3.1438	3.8289	4.0613	4.5253	4.9275	5.0466	5.2969	5.6137	5.8006	5.8894	5.9188	6.312	7.1746	7.2344	7.3198	7.6959	7.9011	8.0918	8.5823	8.8058	9.2488	9.3541	9.62735	11.1598	13.9835
III	24768	26906	YCL057W	0	+	37.774601	37.762798	37.8643	37.994701	38.0359	38.017799	38.017799	37.9884	38.131599	38.131599	38.131599	38.124001	38.142101	38.124001	38.140598	38.158699	38.111198	38.158699	38.129299	38.1474	38.1474	38.1814	38.199001	38.199001	38.2407	38.241199	38.198502	38.169102	38.1744	38.1744	38.221901	38.239498	38.308899	38.327	38.222198	38.1506	38.137798	38.145699	38.134399	38.0821	38.0924	38.078899	38.108299	38.086399
XIII	251304	251516	YML009C	0	-	2.9159	2.9521	2.9521	2.9654	2.9488	2.89505	2.73015	2.80455	2.78645	2.82815	2.7897	2.8223	2.6341	2.6703	2.6635	2.6097	2.6492	2.6439	2.6504	2.6489	2.5216	2.1266	2.1266	2.1266	2.1432	2.1311	2.1205	2.1499	1.9957	1.9951	2.0313	2.0147	2.0147	1.9981	1.9863	1.9863	2.0029	1.8151	1.7902	1.7122	1.8163	1.8163	1.7831	1.8211
XIII	45063	45953	YML112W	0	+	-2.6302	-2.6121	-2.6287	-2.6634	-2.6672	-2.717	-2.6989	-2.6846	-2.6946	-2.6986	-2.6553	-2.5372	-2.4716	-2.4138	-2.2368	-2.2421	-2.1716	-2.1548	-2.1737	-2.0223	-1.8812	-1.8	-1.5593	-1.5427	-1.5178	-1.1482	-1.1596	-1.0173	-0.966	-0.966	-0.9142	-0.8848	-0.8255	-0.8504	-0.7778	-1.2935	-1.1756	-1.1168	-1.199	-1.1549	-1.1715	-1.1459	-1.156	-0.7099
XI	347214	349136	YKL048C	0	-	11.3313	11.3313	11.3313	11.3313	11.3233	11.3233	11.3233	11.3233	11.3233	11.3233	11.3233	11.3233	11.3233	11.2934	11.2934	11.2934	11.1844	11.2372	11.2458	11.1752	11.1752	11.0717	11.0717	11.0717	10.9328	10.9215	10.8627	10.8054	10.7926	10.6675	10.5356	10.5356	10.4203	10.4129	10.2414	10.2115	10.2414	10.1959	10.1878	10.1418	10.1599	10.0873	10.0926	10.0466
VII	174545	175345	YGL174W	0	+	7.5023	7.5033	6.9418	6.9863	6.9991	7.0285	6.9489	6.9477	6.9366	6.9562	6.9077	6.8661	6.896	6.8741	6.9688	7.0989	7.2396	7.316	6.8532	6.8073	6.8537	6.8871	6.8066	6.2704	6.3212	6.6129	6.336	6.151	6.0778	6.0323	6.1097	6.0931	6.1547	6.1135	6.066	6.0985	6.1768	6.1502	6.0918	6.0792	6.0428	5.9237	5.9242	5.9541
XVI	326628	327662	YPL118W	0	+	15.3938	15.3259	15.3259	15.3425	15.3425	15.3425	15.3425	15.4232	15.4398	15.4579	15.4805	15.4923	15.5805	15.5923	15.5918	15.5918	15.6036	15.6217	15.6383	15.6302	15.6302	15.6008	15.5789	15.6254	15.6435	15.6616	15.6782	15.7129	15.7144	15.7144	15.685	15.6571	15.486	15.5036	15.5799	15.5799	15.5799	15.6161	15.646	15.646	15.6342	15.6556	15.1805	15.1212
VI	40421	42565	YFL047W	0	+	2.3758	2.4029	2.6016	2.4945	2.5176	2.5588	2.5721	2.4774	2.7213	2.7625	3.13	3.2544	3.2139	3.343	3.4729	3.6199	3.6812	3.7297	4.1105	4.1493	4.1204	4.1903	4.3435	4.385	4.3845	4.3893	4.6008	4.634	4.7333	4.7461	4.9435	5.4402	5.4151	5.3653	5.6204	5.7229	5.7129	5.8141	5.8435	5.8168	5.8677	5.9198	5.9198	5.8936
XII	713480	714904	YLR288C	0	-	10.2844	10.1711	10.2005	10.2779	10.3073	10.2738	10.3385	10.3038	10.0779	9.8059	9.8021	9.7727	9.7295	9.6881	9.6904	9.7329	9.4855	9.4001	9.3627	9.3545	9.1957	9.1126	9.0827	9.2119	8.5346	8.5228	8.4015	6.3669	5.5895	5.3129	5.331	5.2963	5.2963	5.2669	5.3091	5.4159	5.4977	5.6652	5.7868	5.8034	5.8107	5.8175	6.0386	5.867
XVI	324411	326264	YPL119C	0	-	3.1187	3.1481	3.1363	3.1662	3.2122	3.2037	3.2037	3.2299	3.1985	3.2177	3.2177	3.2239	3.153	3.153	3.15045	3.15045	3.09765	3.0551	3.0551	3.085	3.0978	3.0978	3.0812	3.0907	3.0485	3.0485	3.0319	2.9459	2.964	2.9806	2.9444	2.9743	2.9743	2.9743	2.9924	2.9876	3.0057	2.9763	2.9464	2.9469	2.9949	2.9635	2.9122	2.9421
V	43252	44925	YEL058W	0	+	-1.143	-1.2141	-1.3164	-1.3164	-1.3164	-1.2599	-1.2893	-1.3144	-1.3149	-1.2341	-1.2047	-1.2213	-1.1919	-1.2251	-1.2251	-1.209	-0.9542	-0.8323	-0.7602	-0.7768	-0.8085	-0.6932	-0.6633	-0.5242	-0.5061	-0.4473	-0.436	-0.3169	-0.3516	-0.3516	-0.3554	-0.418	-0.418	-0.4175	-0.276	-0.228	-0.08255	-0.0086	0.1474	0.2804	0.337	0.3737	0.4258	0.4462
VII	586392	589469	YGR047C	0	-	4.3396	4.2584	4.2584	4.2222	4.1724	4.1377	4.1377	4.149	4.1309	4.1309	4.0711	4.101	4.101	4.0716	4.0716	4.0422	4.0588	4.0769	3.993	4.0956	4.0843	4.0843	4.06	4.0882	4.1063	4.127	4.1142	4.1024	4.1178	3.8548	3.7955	3.7955	3.7187	3.6791	3.376	3.3811	3.3437	3.3005	3.2043	2.8305	2.7039	2.674	2.6607	2.4234
III	265068	266846	YCR088W	0	+	2.8947	3.0261	3.306	3.3359	3.3417	3.2829	3.2022	3.2784	3.4106	3.4995	3.9789	4.0382	4.0382	4.097	4.1264	4.127	4.2848	4.5893	5.3809	5.4226	5.5412	5.7902	5.8015	5.8505	5.9093	5.858	5.8228	5.9783	6.8254	6.8553	7.2808	7.6845	7.7576	7.9117	8.5248	8.5979	8.6461	8.8812	9.042	9.1008	9.1719	9.2222	9.3104	9.2933
IV	1000104	1002023	YDR266C	0	-	8.1501	8.078	8.1074	8.1549	8.2848	8.2848	8.3142	8.2961	8.2255	8.2255	8.2436	8.2617	8.2901	8.3399	8.3399	8.3565	8.3565	8.3565	8.3133	8.3166	8.2867	8.3882	8.3882	8.4299	8.4598	8.3563	8.3895	8.3895	8.3895	8.3714	8.3586	8.3581	8.3747	8.3914	8.4032	8.3851	8.3851	8.284	8.2541	8.2541	8.2541	8.236	8.236	8.2722
XV	466675	467589	YOR074C	0	-	1.35	1.3281	1.3351	1.3831	1.413	1.4243	1.4409	1.4243	1.4062	1.4356	1.4489	1.4723	1.4419	1.4419	1.4419	1.4419	1.4011	1.3717	1.3734	2.5334	2.6424	2.6409	2.9988	3.3567	3.7833	3.8127	3.8064	3.8064	3.8064	3.964	4.0836	4.1243	4.1504	4.2187	4.3144	4.5051	4.6212	5.5258	5.6582	6.0111	6.4178	6.4306	6.5778	6.722
XIII	896914	897603	YMR311C	0	-	10.7505	10.6548	10.6249	10.6415	10.5827	10.5533	10.5121	10.4528	10.3935	10.3229	10.3229	10.293	10.2465	10.2978	10.2978	10.3144	10.2433	10.1655	10.2301	10.1296	10.0708	10.0708	10.0414	10.012	10.012	9.9939	9.9313	9.9313	9.9313	10.0082	10.0082	10.0798	10.0798	10.1647	10.1466	10.1466	10.1295	10.1114	10.1114	10.1408	10.1227	10.1521	10.1815	10.1815
IV	856317	856814	YDR201W	0	+	-0.1267	-0.1199	-0.1279	-0.1037	-0.1464	-0.16975	0.03775	0.0799	0.0536	0.037	0.1911	0.1446	0.1185	0.4159	0.4245	0.4999	0.7366	0.777	0.7903	1.8374	2.0403	2.9508	3.474	3.5075	4.1271	4.4365	4.6566	4.7443	7.0554	7.0094	7.5827	12.6286	13.3532	14.3398	14.6557	16.1404	16.678101	16.7799	17.4156	20.3458	20.5546	20.766701	21.6696	22.701599
XIII	670063	671325	YMR204C	0	-	-0.3183	-0.2472	-0.211	-0.211	-0.1519	-0.1866	-0.2128	-0.2128	-0.1653	-0.2991	-0.2795	-0.1594	-0.1343	-0.0957	-0.0937	-0.0472	-0.0027	0.0789	-0.25785	-0.261	-0.2791	-0.2353	-0.2059	-0.1926	-0.2107	-0.2107	-0.2107	-0.1808	-0.2107	-0.1989	-0.2517	-0.2233	-0.2927	-0.2316	-0.2236	-0.3422	-0.2497	-0.2497	-0.2497	-0.2497	-0.1984	-0.1519	-0.1753	-0.1753
XIII	341856	343520	YMR036C	0	-	5.2659	5.3546	5.5031	5.5149	5.5144	5.5865	5.6644	5.6644	5.6463	5.7003	5.8239	6.1759	6.1578	6.1578	6.28555	6.63085	6.6458	6.8249	6.8932	6.9226	6.9952	6.9952	6.9771	6.9771	6.9771	6.9771	7.0364	7.0364	7.0364	7.1867	7.2764	7.3476	7.377	7.3604	7.4486	7.4855	7.541	7.541	7.5827	7.6538	7.6538	7.6837	7.7002	7.8145
XIV	33294	34235	YNL322C	0	-	123.32	123.195999	123.195999	123.226997	123.181999	123.181999	123.241997	123.237	123.237	123.237	123.220001	123.208	123.267998	123.211998	123.211998	123.241997	123.208	123.224998	123.224998	123.224998	123.166	123.195	123.165001	123.122002	123.122002	123.063004	123.061996	123.066002	123.005997	122.992996	122.963997	122.963997	122.963997	122.982002	122.952003	122.911003	122.963997	122.963997	122.982002	122.809998	122.775002	122.746002	122.716003	122.733002
XI	507939	508553	YKR035W-A	0	+	2.7095	2.6667	2.9237	2.8943	2.6682	2.7431	2.7431	2.554	2.5241	2.5947	2.6705	2.7161	3.0568	3.0739	2.9666	2.868	2.8642	2.9351	2.8841	2.8951	2.834	2.8123	2.8397	2.8153	2.8035	2.7969	2.7221	2.7965	2.8196	2.8608	2.8608	2.3996	2.5011	2.5011	2.3889	2.5891	2.6232	2.5923	2.7327	2.8	2.7452	2.7633	2.778	2.7336
XII	764808	765269	YLR315W	0	+	0.2873	0.2911	0.3258	0.3258	0.3801	0.3668	0.4	0.437	0.5034	0.5034	0.5034	0.5034	0.474	0.5039	0.4692	0.4692	0.4873	0.4808	0.4466	0.4172	0.4172	0.4172	0.376	0.3295	0.3476	0.3838	0.3838	0.4019	0.3361	0.3135	0.3434	0.3358	0.4494	0.4328	0.4328	0.5393	0.5393	0.5393	0.5574	0.5574	0.5873	0.6167	0.6609	0.6609
XI	599857	603072	YKR086W	0	+	6.8152	6.8002	6.7472	6.7658	6.7248	6.5523	6.5925	6.4344	6.3105	6.0772	6.0232	6.0519	6.127	6.1142	5.3539	4.86955	4.8252	4.7066	4.6302	4.511	4.3517	4.4168	4.3633	4.5726	4.5849	4.1892	4.1412	4.0638	3.5452	3.6741	4.3309	4.3319	4.2384	4.1947	4.4716	5.1456	4.9031	7.0734	7.0066	6.9463	7.0337	7.8995	8.158	8.3721
IV	394217	397204	YDL031W	0	+	7.1893	7.094	7.1468	7.1468	7.0202	7.025	6.8985	6.8724	6.8905	6.8729	6.8435	6.8473	6.8307	6.8141	6.8141	6.8913	6.8619	6.9132	6.9313	6.9313	7.1061	7.1604	7.1667	7.3126	7.5095	7.5228	7.5228	7.4881	7.5325	7.5624	7.5918	7.5983	7.5802	7.5915	7.6229	7.6229	7.6229	7.593	7.593	7.5455	7.5455	7.5849	7.5167	7.5162
XI	591506	592540	YKR081C	0	-	11.281	11.3532	11.4424	11.5647	11.53	11.5315	11.5481	11.5481	11.525	11.5235	11.5534	11.5534	11.5534	11.7481	12.0222	12.0169	12.0468	12.086	12.1576	12.187	12.2719	12.2719	12.2719	12.2892	12.3158	12.3158	12.3452	12.3452	12.3859	12.4153	12.458	12.4746	12.4248	12.4542	12.4542	12.4542	12.4029	12.4029	12.4029	12.4029	12.4029	12.3365	12.3712	12.3579
X	96161	96529	YJL173C	0	-	6.0737	6.1021	6.0722	5.8441	6.131	6.1011	6.1011	6.1908	6.177	6.2064	6.278	6.2486	6.2833	6.3132	6.2965	6.2965	6.2671	6.2211	6.6439	6.5557	6.5873	6.7187	6.7486	6.7197	6.7694	6.4121	6.6832	6.6666	6.6666	6.6666	6.7148	7.0469	7.0784	7.1078	7.1784	7.2804	7.3216	7.3035	7.3147	7.5343	7.6011	7.7192	7.7657	8.1076
XII	434158	434463	YLR147C	0	-	0.1882	0.1882	0.188399	0.287701	0.258301	0.2646	0.2785	0.195101	0.2084	0.179	0.1971	0.1971	0.1677	0.108399	0.191	0.1111	0.1159	0.132	0.1368	0.2499	0.3406	0.3085	0.2673	0.2767	0.2894	0.2105	0.1559	0.0381	-0.0694	-0.0367	0.0423	0.156	0.1266	0.1725	0.6469	0.7821	0.7766	0.8806	0.8316	0.7889	0.9144	0.9368	0.9063	0.8769
II	535260	536096	YBR146W	0	+	5.2753	5.2753	5.22555	5.25335	5.281	5.2991	5.2991	5.2825	5.3124	5.3471	5.3715	5.3125	5.2494	5.2791	5.2678	5.3568	5.3568	5.3269	5.3269	5.345	5.3189	5.3061	5.3061	5.3061	5.3061	5.2767	5.2526	5.236	5.236	5.2066	5.1232	5.1232	5.1232	5.0938	5.082	5.0654	5.0526	5.0526	5.0564	5.0564	5.0564	5.0745	5.0745	5.0265
X	209922	211577	YJL110C	0	-	0.5559	0.5559	0.5876	0.617499	0.617499	0.759299	0.820701	0.8388	0.8414	0.8595	0.8002	0.8065	0.8854	0.879701	0.838	0.813399	0.8861	0.9095	0.8535	0.797	0.758599	0.641601	0.7913	0.7396	0.792399	0.6593	0.664101	0.7752	0.8602	0.8602	0.8421	0.8587	0.867801	0.8048	0.7222	1.0081	1.0348	0.9809	0.9618	0.9783	1.06	1.0306	0.8889	0.8108
II	182401	184125	YBL020W	0	+	1.2389	1.2321	1.2087	1.2087	1.2087	1.2419	1.1755	1.1936	1.177	1.1373	1.1672	1.3105	1.312	1.312	1.312	1.2788	1.316	1.2567	1.2748	1.2288	1.2288	1.2288	1.2288	1.2288	1.2288	1.2288	1.2635	1.2934	1.2934	1.1615	1.1188	1.1221	1.0633	1.0814	1.0749	1.0782	1.1727	1.1428	1.1722	1.2486	1.2373	1.2667	1.1032	1.1138
XI	397344	398750	YKL021C	0	-	-2.6576	-2.6712	-2.583	-2.3107	-2.3016	-2.2898	-2.4994	-2.6908	-2.6976	-2.9178	-2.8728	-2.7902	-2.8639	-3.0518	-3.2415	-3.2824	-3.7489	-3.7135	-3.9184	-3.8652	-3.9142	-3.6141	-3.5414	-3.4612	-3.7369	-3.6809	-3.9717	-4.1444	-4.1278	-4.1879	-4.1072	-4.0757	-4.1051	-4.0591	-3.9494	-3.8981	-3.9574	-3.9888	-3.994	-4.0302	-4.0355	-4.0109	-4.1682	-4.1403
XIII	401541	404237	YMR066W	0	+	-0.3668	-0.3909	-0.3909	-0.2306	-0.1094	-0.0448	-0.0448	0.0449	0.2609	0.2956	0.3522	0.5832	0.6778	0.6351	0.7098	0.7892	0.802	0.9233	0.9527	1.1557	1.5199	1.5151	1.8793	2.1484	2.2115	2.2741	2.4696	2.5888	2.7175	2.7447	2.6673	2.7408	3.0003	3.0003	3.0515	3.0877	3.1015	3.102	2.9864	3.3276	3.4214	3.4554	3.338	3.2765
XII	971917	973170	YLR423C	0	-	3.3835	3.2699	3.3318	3.3318	2.618	2.2594	2.7068	2.6769	2.6013	3.382	3.7296	3.9364	4.3707	4.2755	4.2461	4.4104	4.9616	5.8103	7.196	7.94	10.6238	12.0441	12.4309	12.7264	12.935	13.0194	13.138	13.2606	13.4489	13.5164	13.5212	13.8524	14.0566	14.189	14.2317	14.2317	14.9863	16.348	16.4533	16.385201	16.5284	16.5648	16.5653	16.614401
II	616127	618523	YBR198C	0	-	7.217	7.217	7.2646	7.3189	7.3023	7.3204	7.2483	7.2478	7.2312	7.2985	7.3332	7.3	7.2487	7.2321	7.2434	7.2567	7.2273	7.2273	7.2894	7.2894	7.2595	7.2595	7.2595	7.2889	7.2776	7.2354	7.1995	7.1284	7.1488	7.136	7.136	7.0787	7.0413	6.9423	6.8734	6.9402	6.9568	6.9274	7.0139	7.0541	7.0503	7.11	7.0801	7.0203
II	48825	49358	YBL090W	0	+	-0.3767	-0.2001	-0.1707	-0.1707	-0.1594	-0.1129	-0.1428	-0.2159	-0.22805	-0.2249	-0.344	-0.3397	-0.0282	0.7635	0.7145	0.7803	1.1023	1.1424	1.0922	1.3394	1.358	1.4809	1.5236	1.6389	1.94265	2.09845	2.34065	2.4095	2.4095	2.3565	2.4766	3.2509	5.114	6.1814	8.3663	8.7419	9.2356	9.2419	9.313	9.7375	10.9521	11.1689	11.1769	11.9699
XII	74270	76747	YLL032C	0	-	4.9492	4.9492	4.9658	4.9359	4.9691	4.991	4.991	4.991	4.9744	4.9744	4.9744	4.9857	4.9857	4.9857	5.0038	4.9739	4.9739	4.992	4.992	5.0214	5.0214	5.038	5.0081	5.0375	5.0375	5.0375	4.9782	5.0262	5.0262	4.9963	4.9963	4.9963	4.9968	4.9375	4.9428	4.9727	4.7663	4.7465	4.7465	4.7476	4.7461	4.6752	4.6853	4.626
XIV	555048	556832	YNL039W	0	+	2.1526	2.2355	2.1752	2.2445	2.2683	2.2663	2.2681	2.0623	2.1101	2.1086	1.9435	2.1051	2.0196	1.9554	2.1134	2.1302	2.1184	2.1729	2.3808	2.4869	2.4326	2.518	2.5479	2.5185	2.5858	2.6008	2.70175	2.66875	2.6484	2.6949	2.5976	2.6109	2.5933	2.6114	2.5758	2.4869	2.4901	2.621	2.6509	2.6256	2.6902	2.7068	2.7053	2.6857
XV	998453	1000828	YOR353C	0	-	14.5862	14.6347	14.5915	14.5616	14.545	14.545	14.5284	14.4679	14.4546	14.4513	14.4284	14.4118	14.4616	14.4435	14.4136	14.49	14.5199	14.5199	14.5365	14.5184	14.5018	14.5018	14.5018	14.4591	14.4591	14.489	14.489	14.5071	14.4596	14.5237	14.4943	14.4943	14.4762	14.4712	14.4712	14.5011	14.5011	14.4551	14.4732	14.53	14.4285	14.4285	14.3986	14.3617
II	497163	499277	YBR131W	0	+	3.4742	3.5041	3.4694	3.4708	3.4874	3.5372	3.5211	3.6033	3.63	3.8119	3.7893	3.7893	3.8187	3.7018	3.5293	3.5459	3.5283	3.5102	3.5529	3.5308	3.4795	3.4596	3.4596	3.4302	3.4463	3.4629	3.4629	3.5044	3.5059	3.4644	3.5051	3.535	3.5169	3.5335	3.5335	3.4641	3.4641	3.4641	3.4641	3.446	3.4566	3.439	3.439	3.4936
XVI	535018	535587	YPL010W	0	+	8.1638	8.1585	8.1585	8.1944	8.1929	8.1635	8.1421	8.1421	8.1421	8.1122	8.0956	8.1122	8.1122	8.1122	8.1416	8.1416	8.1117	8.1283	8.1049	8.1381	8.0652	8.1034	8.1034	8.1034	8.0906	8.1087	8.12	8.1248	8.1248	8.1708	8.1708	8.1233	8.1399	8.11	8.1218	8.1218	8.1105	8.1437	8.2618	8.2324	8.156	8.1822	8.1822	8.1694
XVI	475993	479001	YPL040C	0	-	4.0795	4.0678	3.9698	4.0209	4.0925	3.9738	4.4554	4.5426	4.5062	4.5916	4.9455	4.8797	5.048	5.0836	5.0286	5.1718	5.1831	5.2012	5.2765	5.3185	5.4004	5.794	5.7641	5.7063	6.0545	6.0364	6.4919	6.5374	6.5555	6.6518	6.7104	6.7593	7.1012	7.2168	7.2216	7.3321	7.3244	7.379	7.3966	7.3838	7.3427	7.2316	7.2007	7.1841
VIII	222877	223758	YHR062C	0	-	0.0023	-0.0271	-0.0025	0.202	0.2842	0.2435	0.346	0.5362	0.4825	0.5184	0.4705	0.4652	0.5783	0.5959	0.7612	0.7024	0.6906	0.3881	0.3213	0.3213	0.3512	0.3818	0.8262	0.8506	0.7672	0.8147	0.804	0.814	0.8928	0.8725	0.8891	1.4987	1.41	1.4281	1.5344	1.5809	1.6284	1.7463	1.7756	1.8462	2.2256	2.1894	2.408	2.4436
XVI	457118	458458	YPL053C	0	-	8.0264	7.9965	8.0131	8.0244	8.0704	8.1003	8.0538	8.0832	8.0832	8.1526	8.0895	8.0601	8.0601	8.0601	8.0307	8.0473	8.0355	8.0536	8.0536	8.0451	8.0451	8.0831	8.0532	8.0469	8.1127	8.1906	8.2039	8.2039	8.0773	8.0494	8.066	8.0195	8.0921	8.0921	8.0755	8.1016	8.1079	8.1079	8.1971	8.1971	8.1564	8.1436	8.1436	8.1896
VIII	215183	217834	YHR056C	0	-	6.3996	6.4162	6.421	6.4723	6.4595	6.5535	6.4641	6.5468	6.5335	6.658	6.6329	6.5868	6.5906	6.5906	6.8041	6.834	6.7325	6.7333	6.7484	6.7783	6.8471	6.8471	6.8471	6.8637	6.8675	6.8675	6.8509	6.8087	6.8054	6.8235	6.8401	6.8476	6.7942	6.7595	6.806	6.7547	6.7547	6.7547	6.7841	6.766	6.8007	6.8188	6.7954	6.7954
XVI	120163	121167	YPL227C	0	-	1.009	0.9791	0.1053	0.0455	0.0156	0.0156	0.0503	0.0503	0.0503	0.0536	0.0536	0.0536	0.0536	0.083	0.083	0.083	0.083	0.083	0.0468	0.0174	0.0468	0.0287	0.0287	-0.0718	-0.0718	-0.0718	-0.0718	-0.0718	-0.1397	-0.1397	-0.1578	-0.1744	-0.2224	-0.2209	-0.2508	-0.2508	-0.2508	-0.2236	-0.2354	-0.2535	-0.2952	-0.2952	-0.2605	-0.2306
XIII	79909	81486	YML096W	0	+	1.0756	1.0884	1.0884	1.308	1.3442	1.6709	1.96755	2.08675	2.161	2.2605	2.14035	2.20015	2.2344	2.3784	2.3618	2.3618	2.365	2.3665	2.3484	2.2551	2.6318	2.6489	2.6112	2.7223	3.0598	3.4255	3.7064	3.6835	3.7722	3.9807	4.0106	4.1034	4.08935	4.16	4.1119	4.1347	4.2287	4.276	4.4264	4.4151	4.4573	4.4754	4.5005	4.9318
IV	842337	843449	YDR191W	0	+	7.41295	7.4781	7.48715	7.6243	7.7322	7.7616	7.7417	7.7417	7.7749	7.7917	7.7917	7.7869	7.6884	7.6846	7.6921	7.7039	7.6194	7.6792	7.7091	7.7257	7.7106	7.6631	7.6631	7.6631	7.7064	7.7411	7.7411	7.7954	7.7954	7.7954	7.7655	7.7655	7.6924	7.6924	7.7347	7.691	7.7091	7.7139	7.6845	7.6049	7.6396	7.567	7.567	7.5371
IV	111580	114234	YDL194W	0	+	1.2953	1.3247	1.3247	1.4287	1.467	1.5364	1.5545	1.5427	1.4967	1.5261	1.5475	1.5656	1.5656	1.6594	1.6496	1.6074	1.5991	1.5692	1.5775	1.6318	1.6205	1.6205	1.6205	1.6371	1.6537	1.6537	1.6537	1.6537	1.6552	1.6552	1.6733	1.7032	1.7198	1.7198	1.7198	1.7198	1.6836	1.672	1.672	1.6886	1.7014	1.7675	1.7675	1.7376
III	108021	108791	YCL005W	0	+	2.7669	2.8176	2.7667	2.818	2.7652	2.778	2.892	3.4773	3.471	3.6318	3.5838	3.5838	3.6042	3.6042	3.6688	3.7226	3.7231	3.7612	3.8235	3.8064	3.8605	3.7343	3.7212	3.7292	3.7126	3.7468	3.7634	3.7634	3.8248	3.7982	3.7987	3.7987	3.8168	3.7869	3.7623	3.7211	3.7686	3.6663	3.7406	3.7225	3.6878	3.7177	3.7476	3.6839
II	738582	739544	YBR265W	0	+	7.8586	8.0076	8.1624	8.8287	8.9244	9.0201	9.1216	9.2686	9.7095	9.9431	9.9559	10.0564	10.0863	10.0306	10.0306	10.0718	10.0552	10.0316	10.0895	10.2385	10.4224	10.6857	10.7666	10.8015	10.8736	10.8379	10.8497	10.9288	11.1569	11.2924	11.2743	11.3043	11.347	11.3611	11.3611	11.4797	11.4631	11.404	11.404	11.3741	11.3741	11.3741	11.4088	11.4264
XVI	917077	919041	YPR190C	0	-	4.1551	4.1717	4.1435	4.1435	4.1435	4.2375	4.2081	4.3235	4.3235	4.3069	4.3074	4.3255	4.29685	4.29685	4.29685	4.40935	4.3709	4.3528	4.3656	4.3357	4.301	4.3656	4.349	4.3324	4.3158	4.3158	4.2992	4.3852	4.3324	4.3324	4.349	4.3556	4.3722	4.3722	4.3722	4.3626	4.3807	4.3807	4.3508	4.3855	4.3277	4.2915	4.244	4.244
X	507746	510085	YJR040W	0	+	16.903999	16.903999	18.1586	18.363899	18.483	18.6264	18.724701	18.9277	19.3729	19.483601	19.483601	19.697901	19.9268	20.070499	20.1341	20.1693	20.3125	20.2346	20.355301	20.399599	20.429501	20.480101	20.5595	20.927799	20.986601	20.9557	20.9851	20.9135	20.959499	20.941401	21.008499	21.008499	21.092699	21.052	21.1812	21.1026	21.2509	21.383699	21.400299	21.5114	21.438299	21.526501	21.574499	21.628201
XIII	317165	318418	YMR021C	0	-	6.0459	6.0326	6.154	6.2779	6.2945	6.3063	6.5724	6.5131	6.5146	6.4547	6.5516	6.6388	6.6388	6.7212	6.6747	6.7041	6.7041	6.7335	6.7383	6.7398	6.6933	6.6933	6.64155	6.6687	6.6569	6.6456	6.5778	6.7297	6.7164	6.733	6.6737	6.6194	6.6023	6.6023	6.6023	6.637	6.6247	6.6247	6.6081	6.631	6.6343	6.5682	6.5159	6.486
XIII	386101	387021	YMR055C	0	-	3.7092	3.7866	3.7935	3.9934	3.9645	3.9821	4.8307	4.8606	4.9378	5.5778	5.6383	5.6202	5.6073	5.76	5.7894	5.9133	6.4935	6.5381	6.6149	6.8183	6.9075	6.9321	6.9524	6.9823	7.0067	7.0972	7.1218	7.0836	7.1097	7.1459	7.2104	7.3347	7.7114	7.7076	7.8096	7.8096	7.7797	7.8401	7.7627	7.7868	7.6943	7.6943	7.7242	7.6636
IV	181186	183018	YDL153C	0	-	3.238	3.2807	3.31	3.4873	3.4173	3.4739	3.4739	3.81815	3.5364	3.5658	3.559	3.4535	3.1547	3.3853	3.4735	3.5376	3.5489	3.5489	3.5308	3.5773	3.5657	3.6969	3.7185	3.7484	3.7778	3.768	3.7325	3.696	3.696	3.6485	3.6137	3.2896	3.2564	3.2863	3.2795	3.2913	3.2913	3.2913	3.3207	3.3207	3.3207	3.3026	3.3207	3.3207
X	581914	582255	YJR082C	0	-	1.5991	1.5692	1.5921	1.7198	1.6129	1.6948	1.6516	1.6924	1.6565	1.7393	1.8451	1.9295	1.9295	1.8835	1.8963	1.8963	1.9476	2.0963	2.0941	2.0941	2.0941	2.1235	2.0662	2.1723	2.1723	2.1723	2.2314	2.3028	2.3503	2.3835	2.4628	2.4442	2.4427	2.5691	2.5691	2.1406	2.0728	2.1029	2.1441	2.126	2.1378	2.1245	2.1639	2.2649
XII	861718	862254	YLR370C	0	-	10.5965	10.6083	10.6083	10.6297	10.6425	10.6553	10.6553	10.6628	10.6628	10.6462	10.6409	10.6409	10.5934	10.5934	10.569	10.62	10.6295	10.6883	10.7647	10.8074	10.8602	10.8436	10.7908	10.8026	10.8159	10.7646	10.7646	10.7646	10.7779	10.748	10.748	10.7646	10.7048	10.7523	10.7571	10.7752	10.7586	10.7601	10.7553	10.8033	10.8066	10.8533	10.8827	10.894
VIII	70276	71874	YHL017W	0	+	50.269199	50.301899	50.167702	50.0518	49.1399	48.7108	48.283901	48.176601	47.969799	47.854	47.764801	47.627399	47.201099	46.679501	45.300098	45.144501	44.9571	44.3866	44.078499	43.955399	43.528198	43.346298	43.227699	39.518501	39.042198	38.201801	37.180099	36.401699	34.180099	33.6297	32.245899	30.6957	30.458799	17.1404	10.4426	10.4146	11.3843	11.6612	11.7343	11.1313	11.1061	11.0656	11.1168	8.6274
XVI	276162	277529	YPL146C	0	-	0.3879	0.3286	0.3286	0.3286	0.5957	0.4067	0.4167	0.4152	0.4217	0.3951	0.3951	0.3951	0.3951	0.3951	0.4117	0.4117	0.3705	0.4731	0.4068	0.3817	0.3817	0.3817	0.3817	0.3636	0.393	0.4277	0.4277	0.4277	0.5137	0.5137	0.5137	0.5137	0.6163	0.6344	0.6231	0.5932	0.5932	0.5932	0.5751	0.6216	0.6334	0.6334	0.6334	0.6334
XI	465367	466071	YKR014C	0	-	9.5162	9.4716	9.4417	9.359	9.2654	9.1046	9.0448	8.9474	8.5493	8.5214	8.537	8.5845	8.6139	8.6016	8.1856	8.2439	8.2145	7.6809	7.6729	7.7641	7.7935	7.6983	7.7041	7.7127	7.7195	7.6607	7.4057	7.4522	7.1158	6.86	6.2582	6.053	5.9809	5.697	5.3154	5.4036	7.4939	7.5537	7.5537	8.7669	8.7541	9.4333	9.3389	9.1746
XVI	637379	639019	YPR033C	0	-	73.465797	73.449203	73.461998	73.461998	73.461998	73.461998	73.491402	73.491402	73.491402	73.407501	73.455002	73.455002	73.455002	73.455002	73.455002	73.428299	73.458199	73.3685	73.199799	73.127701	73.127701	73.114899	73.007103	73.007103	72.9524	72.967102	72.967102	72.8731	72.800003	72.7407	72.699501	72.682899	72.682899	71.934998	71.139	70.680199	69.671097	68.2668	67.790901	61.823299	58.827599	58.635899	58.174801	57.966499
XIV	140878	144078	YNL267W	0	+	-0.3305	-0.3503	-0.342	-0.3239	-0.4587	-0.4227	-0.4227	-0.4227	-0.3933	-0.4099	-0.3443	-0.3438	-0.3566	-0.3865	-0.3865	-0.3865	-0.3747	-0.3106	-0.3538	-0.2882	-0.108	-0.022	-0.0215	-0.0215	-0.091	-0.1028	-0.0354	-0.0653	-0.0221	-0.1222	-0.0709	-0.0709	-0.0492	-0.0439	0.0421	0.0966	0.4774	0.4439	0.4311	0.4629	0.426	0.4728	0.511	0.5457
XV	471899	472597	YOR077W	0	+	15.092	15.1626	15.2219	15.2862	15.3161	15.2995	15.3289	15.3156	15.3156	15.3156	15.3156	15.4269	15.4088	15.4563	15.4618	15.5035	15.5099	15.5099	15.5046	15.4352	15.4566	15.4566	15.4566	15.4913	15.4795	15.4795	15.5157	15.5157	15.5157	15.4493	15.395	15.395	15.3769	15.3769	15.2724	15.2757	15.241	15.1882	15.1882	15.2063	15.2244	15.241	15.241	15.241
X	87583	88560	YJL180C	0	-	3.0137	3.0019	2.9192	2.8578	2.8578	2.8279	2.7633	2.7334	2.7334	2.6342	2.531	2.531	2.3396	2.3182	2.283	2.283	2.2958	2.2659	2.2504	2.2328	2.2461	2.3054	2.3103	2.3103	2.3103	2.2442	2.2211	2.1698	2.2044	2.1931	2.1637	2.0243	2.4012	2.3547	2.3082	2.4509	2.3943	2.6717	2.9619	2.9748	3.1833	4.0664	4.0792	4.145
III	92777	94270	YCL017C	0	-	0.2861	0.223499	0.448299	0.466399	0.577101	0.646501	0.6103	0.6397	0.6626	0.6626	0.709101	0.7438	0.7358	0.8363	0.8363	0.8363	0.8363	0.7877	0.774401	0.604899	0.677299	0.653399	0.678	0.661401	0.661401	0.661401	0.632	0.632	0.6999	0.734599	0.7512	0.7218	0.6592	0.7057	0.7404	0.795	0.876201	0.9441	0.9622	0.890599	0.8344	0.805	0.7329	0.703
V	48471	51539	YEL055C	0	-	3.5289	3.5108	3.5274	3.5113	3.4563	3.4563	3.4563	3.523	3.5111	3.6165	3.6989	3.6529	3.6828	3.8328	3.7966	3.584	3.5352	3.5058	3.6275	3.6868	3.7627	3.7029	3.8449	3.8919	4.0916	4.1529	4.2122	4.3009	4.3585	4.1869	4.3091	4.3722	4.4742	4.6747	4.7361	4.7571	4.6433	4.775	4.7974	4.8635	4.7168	4.6628	4.5282	4.1995
II	242809	244230	YBR003W	0	+	9.7693	9.7806	9.7936	9.8469	10.3614	10.3614	10.3448	10.3576	10.6534	10.8806	10.9328	10.9959	11.2145	11.3368	11.6791	11.7033	11.7264	11.6446	11.8061	11.8002	11.8756	11.8756	11.8783	11.8602	11.8949	11.9514	11.9514	11.928	11.8483	11.8616	11.9907	11.9545	11.9273	11.9572	12.016	11.9934	11.9934	12.0874	12.0628	12.0481	12.0614	12.0662	12.0515	12.0681
XV	1059531	1059992	YOR382W	0	+	29.023199	28.9473	28.444	27.3794	27.326401	27.2201	26.988701	26.6322	26.442499	26.348	20.8001	19.8654	19.848801	19.476801	19.277599	18.9545	17.9779	16.818399	15.9092	15.8519	15.5564	15.4084	15.4212	15.3443	14.567	14.0205	13.7293	13.2738	12.9163	12.6953	12.6953	9.3603	8.6897	8.6952	7.6234	7.4209	7.3151	7.1073	6.6171	6.6171	6.4279	4.4389	4.2904	4.1708
IX	233057	235474	YIL068C	0	-	14.6027	14.7271	15.4929	17.405701	17.465	17.4561	17.6325	17.933701	18.056499	17.973801	18.2171	18.329399	19.299999	19.4666	19.407301	19.407801	19.693701	19.8416	19.861401	19.9368	19.9795	20.112101	20.2141	20.2616	20.328899	20.6842	20.855301	21.011101	21.033701	21.0877	21.0737	21.1084	21.1084	21.250099	21.643499	21.643499	21.6145	21.5735	21.6082	21.7132	21.837299	21.909901	21.9709	21.933001
XIV	577205	578773	YNL029C	0	-	33.113602	33.095501	33.065601	33.024399	33.071899	33.071899	33.071899	32.958099	32.924198	32.894299	32.4753	32.432598	32.432598	32.049999	31.8412	31.6761	31.5874	31.5874	31.514799	31.3957	31.2045	31.144699	31.0854	31.0261	30.996201	30.9487	30.8482	30.719101	30.705799	30.3458	30.108101	29.939301	29.8491	29.8619	29.7913	29.4825	29.322201	28.792801	28.4275	28.4564	28.4564	28.427	28.1418	28.1418
IV	723004	727551	YDR135C	0	-	4.3503	4.3503	4.3797	4.5257	4.4958	4.5503	4.5503	4.5503	4.5503	4.5033	4.5631	4.6203	4.6529	4.8009	4.8848	4.9212	4.9787	5.0651	5.0357	5.0357	5.0764	5.0764	5.0726	5.1452	5.1751	5.1585	5.1458	5.1458	5.1752	5.1431	5.1019	5.3876	5.9919	7.5453	8.0513	7.992	8.1762	8.1576	8.1689	8.2096	8.5071	8.7101	8.9724	10.3041
X	95092	95922	YJL174W	0	+	143.339996	135.628006	133.910004	131.914993	93.159897	86.760399	85.138496	84.189102	83.773499	82.547997	65.157997	50.7365	38.6059	37.140999	34.348499	30.4662	30.1089	27.4501	27.0947	27.0947	26.8423	26.069401	25.179199	24.6017	22.542101	21.037399	19.457701	18.907101	18.070499	14.9347	14.0481	13.782	13.0988	10.8534	10.316	9.3587	7.98625	4.61955	3.3792	3.3792	3.3792	3.3322	3.4754	3.5528
XIV	338478	339347	YNL159C	0	-	5.2926	5.8482	6.0653	6.815	6.8034	6.9114	7.014	7.0205	7.0637	7.1129	7.2283	7.225	7.2549	8.0032	8.4481	8.5438	8.6272	8.5734	8.5553	8.5734	8.6634	8.6458	8.7037	8.8569	8.8986	8.8815	8.8815	8.8649	8.8893	8.8893	8.9074	8.9373	8.9607	9.0263	9.0263	8.9964	8.9964	8.9964	8.9964	9.014	9.1033	8.9606	8.9606	8.9639
XIII	151871	153001	YML060W	0	+	0.665	0.81	0.8384	0.7753	0.7155	0.7934	0.9073	1.0076	1.0081	1.1791	1.3095	1.692	1.5634	1.8775	1.878	1.9127	2.1321	2.1574	2.2335	2.9894	4.5316	4.6321	4.7218	5.3642	5.3461	5.3634	5.3227	5.4541	5.5167	5.5398	5.581	5.535	5.5013	5.6674	5.732	5.8628	5.8794	5.8907	6.0731	6.0726	6.056	6.0427	6.0427	5.9515
IV	941057	943420	YDR239C	0	-	0.2806	0.4277	0.3732	0.3619	0.3144	0.2918	0.2408	0.2079	0.2934	0.2637	0.27	0.3015	0.3335	0.4515	0.441	0.7066	0.7066	0.7066	0.8702	0.8942	0.8929	0.8453	1.2155	1.215	1.1074	1.1011	1.129	1.2305	1.2124	1.2124	1.1916	1.2044	1.1996	1.1665	1.2077	1.2243	1.2394	1.1929	1.17	1.2502	1.1386	1.1461	1.16105	1.19095
II	427155	427484	YBR091C	0	-	3.4641	3.4902	3.461	3.6282	3.6097	3.5619	3.5619	3.7272	3.7272	3.6978	3.7551	3.779	3.7968	3.7413	3.7935	3.7817	3.6904	3.7203	3.7203	3.6904	3.7299	3.7005	3.561	3.5439	3.4306	3.4306	3.4856	3.724	3.8123	3.6723	3.6391	3.6509	3.6494	3.666	3.6841	3.6248	3.6248	3.6248	3.6248	3.6612	3.6612	3.6612	3.6431	3.6012
XVI	71063	73006	YPL253C	0	-	-0.226	-0.2358	-0.447	-0.4834	-0.5068	-0.5709	-0.6025	-0.3187	-0.258	-0.033	-0.4127	-0.4834	-0.5128	-0.541	-0.5629	-0.5928	-0.5724	-0.5528	-0.5106	-0.5106	-0.3826	-0.3826	-0.3826	-0.412	-0.2771	-0.3278	-0.3042	-0.2532	-0.263	-0.2625	-0.2331	-0.2218	-0.2216	-0.4753	-0.4753	-0.6823	-0.5601	-0.6695	-0.6597	-0.7125	-0.7324	-0.7757	-0.8331	-0.8032
II	457919	458362	YBR109C	0	-	35.7896	35.885799	35.885799	35.874001	35.874001	35.8559	35.909199	36.185398	36.2673	36.2374	36.2374	36.2854	36.250702	36.221298	36.221298	36.221298	36.203201	36.262001	36.245399	36.252399	36.223	36.1936	36.1936	36.223	36.223	36.1642	36.1092	36.167999	36.197899	36.197899	36.197899	36.227798	36.161701	36.161701	36.161701	36.161701	36.161701	36.1959	36.1959	36.125301	36.066002	36.131802	36.131802	36.090099
IV	755628	763874	YDR150W	0	+	8.3188	8.1997	8.1585	7.1924	7.1683	7.0957	7.0957	7.0354	7.0834	7.0834	7.0834	6.5123	6.2452	6.1854	6.2153	6.1859	6.1565	6.1228	5.8851	5.7537	5.5527	5.1238	5.0939	5.0748	5.1288	5.1471	5.1172	5.176	5.1114	5.0104	4.9393	4.7127	4.5946	4.625	4.625	4.625	4.6416	4.6642	4.5931	4.5931	4.5916	4.5361	4.2298	4.1695
XII	570776	571858	YLR215C	0	-	0.7331	0.7198	0.7871	0.8042	0.8934	0.8293	0.8791	0.8791	0.8492	0.8791	0.714	0.7321	0.7321	0.7492	0.6866	0.7569	0.7964	0.7489	0.6847	-0.08625	-0.0953	-0.0835	-0.066	-0.0548	-0.1209	-0.1723	-0.242	-0.328	-0.2981	-0.2815	-0.4188	-0.4301	-0.4002	-0.4414	-0.4314	-0.4794	-0.5083	-0.474	-0.4494	-0.67025	-0.92735	-0.9764	-0.9945	-0.9434
XV	589942	592587	YOR141C	0	-	3.171	3.1529	3.1519	3.1519	3.1936	3.1936	3.2235	3.2763	3.3518	3.3865	3.3533	3.395	3.3769	3.488	3.4993	3.4993	3.4993	3.5227	3.5589	3.6564	3.6798	3.6979	3.6434	3.6386	3.6733	3.6374	3.6198	3.5952	3.5952	3.6613	3.815	3.8288	3.8421	3.872	3.9014	3.9489	3.9783	3.9516	3.9516	3.9629	3.9451	3.9451	3.927	3.9104
VII	49552	52434	YGL238W	0	+	0.9956	1.1757	1.3918	1.715	1.8464	1.8464	2.1594	2.20965	2.17995	2.30655	2.52305	2.56425	2.56275	2.605	2.5313	3.1128	3.1432	3.1778	3.1989	3.1702	3.1329	2.9578	2.9231	2.9231	3.0128	2.906	3.0927	2.9947	2.9947	2.9947	2.9334	2.945	2.9787	3.057	3.1545	3.1892	3.2446	3.1124	3.1124	3.1423	3.1257	3.1091	3.1689	3.2282
X	695906	696949	YJR141W	0	+	4.2164	4.2225	4.2358	4.2358	4.0243	4.0658	4.0605	3.9765	3.975	4.0745	4.0203	4.0384	4.0667	4.072	4.0725	3.961	4.118	4.0954	4.0959	4.1791	4.2334	4.2452	4.1944	4.1582	4.2009	4.1876	4.1544	4.1582	4.1582	4.0656	3.9176	3.9249	3.8817	3.9315	3.9016	3.7648	3.7118	3.8998	3.7631	3.7749	3.7807	3.8677	4.1212	4.1692
XVI	533642	534703	YPL011C	0	-	9.8059	9.8421	9.8421	9.872	9.9034	9.8735	9.8901	9.8602	9.8447	9.8148	9.8148	9.8148	9.8148	9.848	9.8362	9.8181	9.8181	9.9044	9.9904	9.9359	9.9359	9.906	9.906	9.8563	9.939	9.8974	9.914	9.914	9.9532	9.9233	9.8934	9.8341	9.8522	9.8522	9.8821	9.8228	9.7929	9.8056	9.789	9.789	9.8003	9.8483	9.8483	9.8531
XI	418310	420061	YKL012W	0	+	8.1991	8.1787	8.1425	8.1724	8.2317	8.2649	8.2963	8.3144	8.3672	8.3383	8.3046	8.3212	8.4044	8.4642	8.3863	8.3755	8.3755	8.3941	8.3941	8.3941	8.3941	8.3514	8.3283	8.2984	8.3117	8.3117	8.3962	8.4442	8.4741	8.4741	8.4741	8.5794	8.5794	8.5794	8.5794	8.6387	8.5927	8.5696	8.5744	8.5744	8.5578	8.5578	8.5626	8.5792
XII	417006	418109	YLR137W	0	+	12.4194	12.4199	12.3676	12.5248	12.6519	12.7619	12.7021	12.2553	12.1446	12.0083	10.0428	9.3248	8.9918	8.7486	8.1358	7.7233	6.9865	5.4917	5.52	5.871	5.9185	5.8963	6.3355	6.4835	6.7895	6.0601	5.996	6.278	5.3876	5.2685	5.8425	5.7598	5.9078	5.9201	5.9201	5.2398	4.7394	4.8766	4.9369	4.9796	5.9218	5.9517	5.9484	6.2504
XIV	78659	80260	YNL294C	0	-	15.9194	15.8379	15.7417	15.7829	15.7505	15.6741	15.657	15.5887	15.2879	15.2271	15.2442	15.0124	14.7481	14.7069	14.6235	14.6572	15.811	15.4972	15.4198	15.4672	15.0087	15.1215	16.7234	15.7535	16.181	16.182699	16.0737	15.8973	15.7332	15.7908	15.8004	15.3824	15.995	17.1406	17.278299	17.4587	17.1306	17.362	18.1738	18.0956	17.813	17.906401	18.279699	19.5849
IV	557056	558060	YDR051C	0	-	-0.0332	0.0128	0.0065	-0.0051	-0.1461	-0.1461	0.0238	0.0236	-0.0186	0.0113	0.0349	0.1059	0.1602	0.0653	-0.0091	0.0562	0.0803	0.0446	0.0428	0.0428	0.0129	0.04445	0.0659	0.0888	0.0659	0.0387	0.0387	0.0568	0.044	0.051	0.0585	0.0768	0.024	0.0069	-0.0625	-0.0625	-0.0919	-0.0919	-0.0368	-0.0084	0.0097	0.0097	0.0097	-0.0197
IX	373077	374306	YIR008C	0	-	2.3728	2.3366	2.4271	2.4454	2.5672	2.5966	2.6094	2.5928	2.6179	2.5998	2.6046	2.6516	2.6036	2.5524	2.4557	2.5115	2.5987	2.6005	2.5531	2.5531	2.5873	2.5552	2.5873	2.628	2.6682	2.9073	2.8566	2.8219	2.8035	2.903	2.9886	3.0046	3.076	3.08335	3.11275	3.1863	3.2345	3.2232	3.282	3.3717	3.5315	3.6357	3.6523	3.6689
XII	49938	51947	YLL043W	0	+	10.0791	10.0791	10.0437	9.9972	9.8683	9.8105	9.7088	9.7254	9.6133	9.4491	9.4742	9.6052	9.6218	9.6683	9.7206	9.67425	9.6194	9.6026	9.5157	9.4195	9.4195	9.2615	9.2829	9.1646	9.1375	9.2565	8.8262	8.82	8.7869	8.5067	8.4768	8.4118	7.0843	6.6029	6.35	6.3583	6.2573	6.0008	5.5621	5.5508	5.0309	4.7719	4.9219	5.538
IV	378874	381438	YDL040C	0	-	2.5717	2.5717	2.5637	2.5509	2.5813	2.7383	2.8868	2.983	2.9777	2.9777	2.9777	2.9531	2.9531	2.9825	2.9526	3.1069	3.3199	3.3498	3.3498	3.3664	3.4262	3.4428	3.4262	3.4315	3.4315	3.4021	3.3237	3.3991	3.4172	3.4172	3.4172	3.4172	3.4054	3.3808	3.4107	3.3988	3.4169	3.4468	3.4506	3.4506	3.48	3.5682	3.5976	3.6089
XII	892992	893390	YLR385C	0	-	5.7145	5.6713	5.7075	5.8402	5.9063	5.8485	5.9639	6.7022	6.7572	6.8278	7.0598	7.0886	7.4318	7.9339	7.8746	7.9392	8.4854	8.5488	9.1162	9.3122	9.4426	9.5592	9.5378	9.6863	9.5791	9.6688	9.7153	9.7489	9.826	9.9173	9.9616	9.9302	9.9611	9.938	9.9621	10.5422	10.5296	10.4949	10.6846	11.1432	11.1041	11.3597	11.3597	11.3725
XII	574151	576337	YLR219W	0	+	6.59455	6.5455	6.891	7.2441	7.8275	8.1012	9.4298	9.5911	10.6255	11.2986	11.3251	13.6268	14.0874	14.6136	16.8776	17.296301	18.101801	20.439899	20.670601	23.560101	23.688801	24.859699	25.5366	26.8964	28.781799	29.6763	30.129101	30.4198	30.4641	31.039801	31.4629	33.392899	33.822399	34.024399	34.602402	36.062901	36.378502	37.02	37.068501	37.200901	38.376701	38.393799	38.3046	38.302601
VIII	413685	417179	YHR158C	0	-	22.4049	22.393101	22.363199	22.363199	22.363199	22.340599	22.370001	22.295601	22.204901	22.204901	22.168699	22.0347	21.8797	21.8337	21.8274	21.8274	21.844	21.755301	21.6078	21.623899	21.5945	21.5651	21.2579	21.155899	21.1147	20.8787	20.6467	20.5019	20.3946	20.2348	20.0002	19.898701	20.014099	19.9709	19.895	19.8538	19.6038	19.129101	18.663	18.6052	18.3496	18.4011	17.6429	17.6957
IV	1090433	1092511	YDR314C	0	-	1.0703	1.0879	1.0216	1.1106	1.0641	1.1641	1.1859	1.1726	1.0701	1.0597	1.1776	1.4419	2.5424	2.7203	2.7203	2.7791	2.963	3.2812	3.6789	3.6507	4.4439	4.5381	4.5841	4.7976	4.8116	4.8869	4.9072	4.9235	4.9486	4.9486	5.0554	5.1602	5.2969	5.3695	5.5554	5.8358	5.8358	5.7928	5.8713	5.8351	5.7577	5.7165	5.7353	5.6455
II	356861	360187	YBR059C	0	-	38.139702	38.1563	38.084702	38.0779	38.094501	38.120098	38.120098	38.120098	38.104	38.085899	38.085899	38.115299	38.128601	38.146702	38.045898	38.075298	38.045898	38.032101	37.942902	38.012299	37.985699	37.952599	37.8526	37.7976	37.7677	37.7677	37.7677	37.707901	37.707901	37.725498	37.4916	37.4916	36.830799	36.771999	36.7127	36.7127	36.7127	36.623001	36.5755	36.486301	36.266201	36.0275	35.4506	35.319199
X	676059	676778	YJR135C	0	-	1.2744	1.3299	1.3897	1.3897	1.40465	1.49985	1.53925	1.7979	1.7798	1.7617	1.75855	1.7735	1.8034	1.8034	1.84775	1.82185	2.6396	2.7107	2.7421	3.2428	3.4672	3.7506	3.78	3.8398	4.277	4.3491	4.5913	4.4855	4.4722	4.584	5.1822	5.2955	5.4217	5.8536	6.3377	6.7073	6.8254	6.8254	6.7351	6.9275	7.011	7.1894	7.652	7.6073
XII	380822	382252	YLR116W	0	+	-0.922	-0.9049	-0.9933	-1.0855	-0.9877	-0.6071	-0.685	-0.9114	-1.2559	-1.2976	-1.2976	-1.2569	-1.2702	-1.2835	-1.2604	-1.2672	-1.2575	-1.1662	-1.0914	-1.1159	-1.3533	-1.3519	-1.4983	-1.5037	-1.5618	-1.5438	-1.5405	-1.5566	-1.5433	-1.4621	-1.4181	-1.3228	-1.433	-1.5137	-1.4534	-1.5722	-1.5257	-1.5599	-1.5916	-1.6263	-1.6175	-1.4636	-1.4663	-1.4042
XII	1019315	1022251	YLR442C	0	-	8.3963	8.4737	8.5795	8.6182	8.7187	8.6805	8.6443	8.7983	8.7518	8.7684	8.7503	8.7571	8.8627	8.8509	8.9188	8.9306	9.0423	9.0903	9.0855	9.1217	9.1084	9.119	9.1077	9.1391	9.2383	9.2682	9.2229	9.2347	9.2347	9.2636	9.2455	9.1195	9.1029	9.1029	9.1328	9.1916	9.1735	9.1735	9.1735	9.2514	9.2514	9.2115	9.2296	9.2296
VII	175527	180113	YGL173C	0	-	8.2314	6.7161	5.7292	5.1664	5.0312	5.0312	4.8832	3.6828	3.6828	3.6182	2.9238	2.9238	2.8939	2.5301	2.411	2.3811	2.3037	2.3037	2.3037	2.2846	2.3027	2.3155	2.263	2.2464	1.9743	1.9562	1.9263	1.8371	1.666	1.0884	1.0932	0.7146	0.3812	0.394	0.5083	0.5083	0.5083	0.5083	0.5909	0.5909	0.6032	0.6326	0.5861	0.4846
IV	62244	65018	YDL220C	0	-	2.2529	1.9802	1.9968	1.9813	2.0401	2.066	1.8596	2.0076	2.0829	2.0349	2.2308	2.1813	2.1931	2.4114	2.3702	2.485	2.9048	2.801	2.753	2.8659	2.8045	3.6115	3.6703	3.6831	3.7424	4.1139	4.5159	4.646	5.5599	5.996	6.2659	6.3666	6.4153	6.6352	6.5872	6.6002	6.7818	6.7999	6.8091	6.8914	7.1378	7.1101	7.0455	7.2488
XIV	303686	304615	YNL177C	0	-	0.602	0.4753	0.5848	0.5452	0.5271	0.5869	0.4169	0.3671	0.3487	0.3487	0.3487	0.3834	0.3668	0.3668	0.3422	0.3407	0.306	0.306	0.3226	0.344	0.3221	0.2585	0.211	0.1929	0.2389	0.2276	0.1982	0.1816	0.1816	0.1507	0.11	0.164	0.1821	0.212	0.2253	0.2419	0.3063	0.2742	0.2443	0.2443	0.2918	0.2918	0.335	0.3216
X	303181	305118	YJL073W	0	+	20.5229	20.5229	20.5229	20.5229	20.5229	20.5229	20.5438	20.5604	20.5604	20.5604	20.542299	20.4963	20.5476	20.5476	20.5476	20.5471	20.5833	20.5961	20.5795	20.6607	20.642599	20.652901	20.689301	20.7187	20.7481	20.830999	20.830999	20.7418	20.836399	20.871099	20.8545	20.884399	20.884399	20.913099	20.848499	20.8666	20.9387	20.7836	20.8002	20.894199	20.764999	20.5882	20.604799	20.5518
X	358300	359676	YJL044C	0	-	22.7903	22.8069	22.8069	22.7754	22.780199	22.796801	22.7787	22.7787	22.7493	22.7199	22.808599	22.808599	22.7792	22.7792	22.7973	22.810101	22.832001	22.832001	22.832001	22.8486	22.8486	22.8486	22.8486	22.8486	22.8486	22.792601	22.792601	22.704399	22.704399	22.704399	22.633301	22.633301	22.712799	22.7309	22.764099	22.734699	22.734699	22.734699	22.751301	22.5958	22.5958	22.5958	22.422701	22.409401
XII	161755	163893	YLR006C	0	-	97.501801	97.555099	97.512703	97.541702	97.499802	97.427399	97.427399	97.356499	97.280899	97.280899	97.072899	97.072899	96.982903	95.225197	95.098	94.782898	89.351402	88.471703	88.430496	88.176697	88.036797	87.714203	87.583801	87.583801	86.446701	86.143204	85.460503	81.943802	81.303101	80.176201	79.960899	77.488503	77.4478	77.092003	69.475403	67.683197	64.663498	61.534302	48.394798	45.406799	43.641201	42.349201	42.029099	41.1856
VIII	514905	516485	YHR207C	0	-	6.9541	6.9162	6.874	6.9168	7.0246	6.9819	6.8686	6.9151	6.7847	6.6986	6.6296	6.5409	6.3502	5.7316	5.1684	5.0797	5.0797	4.8335	4.8335	4.9787	4.9787	5.0086	5.2673	8.0232	8.0772	8.0754	8.0872	8.147	8.1736	8.423	8.4755	8.6049	8.7335	8.8521	8.8933	9.092	9.1219	9.1319	9.1618	9.1751	9.205	9.2344	9.5298	9.5448
XIV	588263	591160	YNL023C	0	-	2.8424	2.8439	2.8328	2.8634	2.8716	2.9063	2.9048	3.0715	3.2577	3.2582	3.1936	3.1461	3.1461	3.1461	3.2939	3.2939	3.2939	3.3452	3.3452	3.3271	3.2293	3.2459	3.2459	3.1984	3.1252	3.0774	3.1073	3.1073	3.1073	3.1073	3.142	3.142	3.0661	3.0022	3.0022	2.969	3.0155	3.0336	2.9642	2.9144	2.8963	2.8963	2.9262	2.9081
XV	889022	889750	YOR305W	0	+	16.816999	16.840099	17.1406	17.1539	17.327499	17.3041	17.350599	17.350599	17.421499	17.438101	17.424801	17.496901	17.5434	17.579599	17.6241	17.5618	17.6098	17.593201	17.593201	17.576599	17.604	17.6035	17.5555	17.5849	17.6015	17.6089	17.6089	17.6089	17.587601	17.587601	17.512199	17.4828	17.499399	17.499399	17.560801	17.5917	17.5751	17.6098	17.579901	17.6231	17.6231	17.6359	17.619301	17.619301
XVI	868645	869955	YPR163C	0	-	8.1105	8.0939	8.1233	8.1233	8.1233	8.1233	8.1233	8.1414	8.1414	8.1874	8.2206	8.2206	8.1347	8.1347	8.1347	8.1347	8.1646	8.1533	8.1533	8.1533	8.2827	8.3126	8.3624	8.3511	8.3976	8.3516	8.4029	8.3582	8.4015	8.5229	8.641	8.6405	8.635	8.635	8.6943	8.7076	8.7802	8.7802	8.8021	8.7855	9.2532	9.1968	9.2086	9.3501
XIII	243225	244064	YML014W	0	+	0.9759	0.9465	1.0078	1.0078	0.9485	0.9372	0.9372	0.941	1.0503	1.1034	1.1034	1.0936	0.9791	0.8183	0.8272	0.7459	0.7331	0.7643	0.9205	0.9371	1.028	1.1082	1.0863	1.0233	1.117	1.077	1.2309	1.3761	1.5991	1.8388	1.8341	1.93885	1.90245	2.336	2.3782	2.437	2.5673	2.5924	3.327	3.5016	3.4722	3.475	3.6357	3.8509
XIII	83090	85789	YML093W	0	+	3.9702	4.0034	4.0104	4.7947	4.7407	4.6568	4.8593	4.8593	4.8802	5.1259	5.5202	5.8333	5.8584	5.8584	5.931	5.8435	5.9744	5.8685	5.8685	5.8717	5.9172	6.0245	6.0245	6.0544	5.9978	6.0159	5.9631	6.0224	6.0357	6.0538	6.0585	6.0879	6.0879	6.0879	6.03	6.1026	6.1671	6.1339	6.1472	6.1354	6.1055	6.0467	6.0467	6.0522
IV	38487	38597	YDL232W	0	+	-0.6806	-0.7068	-0.4849	-0.4839	-0.4653	-0.4755	-0.5401	-0.3923	-0.3154	-0.3758	0.1008	0.1053	0.2991	-0.0539	-0.0387	-0.0003	0.017	-0.00525	-0.3511	-0.1153	0.100201	0.2397	0.376101	0.343699	0.3912	0.352699	0.3959	0.3559	0.395499	0.4324	0.4158	0.529099	0.4826	0.507199	0.5158	0.5324	0.5623	0.5718	0.4549	0.4217	0.535501	0.441099	0.4397	0.2243
XI	375456	378572	YKL033W	0	+	-2.9062	-2.9527	-2.9233	-2.9233	-2.9215	-2.9857	-3.0521	-3.0868	-3.0461	-3.0446	-3.0564	-3.1119	-3.1119	-3.0938	-3.1389	-3.0625	-2.9723	-2.9376	-2.921	-2.8494	-2.7687	-2.7226	-2.7539	-2.60215	-2.55915	-2.3511	-2.3217	-2.2583	-1.9235	-1.7366	-1.5468	-1.61265	-1.27205	-1.30525	-1.10045	-0.95505	-0.29645	-0.01445	0.0239	-0.0752	-0.0292	0.1924	0.9893	1.05065
XV	539763	544145	YOR116C	0	-	1.1888	1.1888	1.1707	1.1318	1.1384	1.109	1.109	1.1271	1.1271	1.1271	1.1271	1.1271	1.1271	1.1105	1.1746	1.1339	1.1339	1.1339	1.1472	1.1472	1.1472	1.1472	1.1472	1.1178	1.1359	1.1359	1.1359	1.1193	1.0899	1.0605	1.0477	1.0477	1.0643	1.0643	1.0643	1.0643	1.0643	1.0643	1.0296	1.0296	1.0462	1.0281	1.0344	1.0344
XIII	81481	82113	YML095C	0	-	6.0245	6.0245	5.9172	5.8717	5.8685	5.8685	5.9744	5.8435	5.931	5.8584	5.8584	5.8333	5.5202	5.1259	4.8802	4.8593	4.8593	4.6568	4.7407	4.7947	4.0104	4.0034	3.9702	3.3785	3.3486	3.332	3.32295	3.2317	3.1213	3.1032	3.1032	3.2582	2.7281	2.3942	2.4437	2.3701	2.2063	2.1053	2.0759	1.9224	1.7038	1.8146	1.7467	2.5806
VI	123479	129910	YFL007W	0	+	1.6659	1.6479	1.5809	1.5382	1.5415	1.2435	1.4055	1.3296	1.2675	1.3396	1.2509	1.0453	1.10025	1.11235	1.0616	0.9611	0.7588	1.052	1.0141	1.1151	1.9364	1.9412	1.9764	2.12295	2.1742	2.3355	2.4974	2.514	2.4821	3.14205	3.1513	3.1993	3.4091	5.052	5.1704	5.0101	5.15	5.2652	5.2466	5.5305	5.7671	6.1234	6.787	6.8883
XII	342970	343767	YLR102C	0	-	2.4912	2.4859	2.4939	2.5628	2.604	2.5911	2.5964	2.6723	2.658	2.6959	2.8275	2.7687	2.7687	2.8099	2.7558	2.74515	2.7718	2.8231	2.8103	2.8926	2.7921	2.7921	2.8466	2.8941	3.0164	3.5964	3.4768	3.5062	3.5853	3.6318	3.6431	3.6265	3.8855	4.0084	4.0383	4.1174	4.1239	4.1458	4.086	4.1006	4.0113	4.9271	5.0329	5.0399
XVI	332100	335486	YPL115C	0	-	26.030701	26.030701	26.0488	26.0488	26.065399	26.0835	26.0702	26.088301	26.088301	26.0755	26.058901	26.136299	26.1635	26.193399	26.122801	26.080099	26.182699	26.087999	26.087999	26.087999	26.104601	26.0762	26.1056	26.270201	26.3594	26.3888	26.3888	26.418699	26.448099	26.371201	26.371201	26.337	26.3584	26.341801	26.2237	26.2237	26.2237	26.240299	26.141399	26.0394	26.027599	25.9977	25.777599	25.599701
IX	39433	40140	YIL161W	0	+	3.7104	3.7473	3.7847	3.866	3.8781	3.9902	4.0664	4.1026	4.2159	4.3676	4.3495	4.395	4.6299	4.7671	4.8585	5.2269	5.2996	5.3589	5.2888	5.7661	5.6955	5.786	6.0277	6.1164	6.4363	6.469	6.5288	6.477	6.477	6.4637	6.5263	6.5497	6.5437	6.5437	6.6467	6.5994	6.6625	6.6919	6.6326	6.6241	6.6719	6.7184	6.6455	6.6307
V	415859	416470	YER128W	0	+	-2.4165	-2.4165	-2.3685	-2.3291	-2.4002	-2.4316	-2.3607	-2.0518	-2.0268	-1.9696	-1.9823	-2.1284	-2.0074	-1.8427	-1.8034	-1.7772	-1.7606	-1.6886	-1.666	-1.6248	-1.5886	-1.5886	-1.6346	-1.6052	-1.754	-1.8371	-2.1649	-2.181	-2.1378	-2.2322	-2.2317	-2.1872	-2.0735	-2.0403	-1.9961	-1.8982	-2.262	-2.2246	-2.254	-2.4205	-2.4549	-2.4069	-2.3657	-2.2589
II	724456	726540	YBR255W	0	+	0.9195	0.7949	0.8248	0.8248	0.7632	0.7353	0.7552	0.7718	0.7585	0.6731	0.9677	0.9202	0.9795	0.9563	1.4812	1.5091	1.5091	1.4376	1.5376	1.5888	1.5237	1.7433	1.6953	1.6953	1.7365	2.0643	2.4029	2.4029	2.4195	2.3614	2.4918	2.4604	2.6209	2.6737	2.6903	2.6474	2.7383	2.915	2.9374	2.8947	2.9887	3.2993	3.2104	3.2697
VIII	493896	496187	YHR197W	0	+	-0.1964	-0.1936	-0.272	-0.1546	-0.1192	-0.0765	0.0464	0.0102	-0.033	-0.0315	0.0145	-0.0567	-0.0039	0.0142	0.0142	0.0949	0.0947	0.149	0.1943	0.1981	0.1981	0.3498	0.3566	0.3928	0.3828	0.4688	0.4907	0.5088	0.4632	0.4462	0.413	0.4429	0.4263	0.3501	0.3913	0.3913	0.3913	0.4378	0.4378	0.4378	0.4378	0.4031	0.3722	0.4021
V	229795	231987	YER040W	0	+	2.9668	2.9834	2.9834	3.0133	3.058	3.058	3.058	3.058	3.058	3.058	3.0105	3.0271	3.0603	2.9555	2.9854	2.9721	2.9721	2.9721	2.9902	2.9932	2.9344	2.9344	2.9658	2.9359	2.9359	2.9359	2.8761	2.8088	2.7922	2.7656	2.7362	2.6181	2.6528	2.6827	2.6375	2.6855	2.6855	2.733	2.7315	2.7481	2.6888	2.6714	2.6861	2.6959
XVI	475118	475741	YPL041C	0	-	-0.1454	0.4953	0.4948	0.445	0.5108	0.4383	0.5812	0.4388	0.5342	0.6234	0.6456	0.8476	0.7818	0.7657	0.7594	0.8722	1.0112	1.0727	1.0803	0.9941	0.9941	1.0267	1.0267	1.229	1.2788	1.2496	1.2589	1.26855	1.42835	1.4252	1.3772	1.3644	1.3323	1.3589	1.4565	1.5292	1.5521	1.5409	1.5708	1.607	1.7258	1.9044	1.9124	2.047
IX	272950	273846	YIL044C	0	-	0.741899	0.717	0.8404	0.8254	1.0694	1.2011	2.355	2.8153	2.8452	2.9367	3.26505	3.2892	3.3367	3.4297	3.4687	3.8542	4.0831	4.2065	4.2311	4.2177	4.1839	4.0492	4.107	4.4409	4.8487	4.891	4.7257	4.9544	4.9069	4.9074	4.933	4.9036	4.8712	5.0011	5.1082	5.1665	5.1665	5.5358	5.572	5.572	5.6627	5.5915	5.5447	5.6243
VII	81426	82292	YGL221C	0	-	-0.0354	0.0523	0.0759	0.1924	0.1924	0.2965	0.3674	0.4727	0.532	0.5154	0.5519	0.7777	0.8033	0.7867	0.8902	0.895	1.042	1.0458	1.0948	1.1803	1.1803	1.2283	1.6083	1.8026	1.8624	1.8443	1.8074	1.7909	1.8369	1.8369	1.8535	1.8506	1.874	1.9412	1.9118	1.9181	1.7784	2.1244	2.9217	2.9511	2.9624	3.0634	3.0601	3.0601
IV	825910	827355	YDR181C	0	-	0.0211	0.1397	0.2289	0.1696	0.1937	0.3965	0.3923	0.3549	0.4492	0.61	1.3062	2.3326	2.4731	2.6701	2.82185	2.82185	3.03215	3.5706	3.7324	4.41115	4.5784	4.651	4.8555	4.8849	4.8962	4.8914	4.9928	4.8918	5.5954	5.8567	5.868	5.8974	5.9087	6.1202	6.46	6.6282	6.8121	6.9293	7.3026	7.4169	7.4395	7.5106	7.8567	8.473
XII	194452	195174	YLR025W	0	+	10.4923	11.0121	11.1895	11.2911	11.5995	11.5663	11.6238	11.6024	11.6069	11.6187	11.6021	11.5556	11.6149	11.593	11.6945	11.7661	11.785	11.8031	11.8491	11.8325	11.88	12.0099	12.0099	12.0393	12.0393	12.0061	11.988	11.9581	11.9581	11.9747	11.9747	11.9747	11.9747	11.9747	11.94	11.94	11.94	11.9385	11.9551	11.9418	11.9418	11.9418	11.9712	12.0006
XII	292394	293572	YLR082C	0	-	-1.4976	-1.4976	-0.6485	-0.5945	-0.6062	-0.4178	-0.3462	-0.34785	-0.4267	-0.4267	-0.385	-0.385	-0.4149	-0.3082	-0.6222	-0.6041	-0.6222	-0.6436	-0.6095	-0.6276	-0.5929	-0.5876	-0.6986	-0.7209	-0.7209	-0.7526	-0.7345	-0.7179	-0.6998	-0.6998	-0.6945	-0.6945	-0.6827	-0.6709	-0.6709	-0.7008	-0.7008	-0.7109	-0.7395	-0.7395	-0.7282	-0.7101	-0.7101	-0.6935
XIV	746943	748766	YNR063W	0	+	4.0262	4.1432	4.4584	4.3639	4.3602	4.3881	4.4934	4.6479	4.6292	4.7221	4.8354	5.016	5.0107	5.2105	5.1015	5.1111	5.1757	5.1216	5.3706	5.2964	5.6834	5.6648	5.7052	6.1277	6.4178	6.5653	6.5894	6.4316	6.5032	6.4924	6.2021	6.1893	6.1893	5.9275	6.0772	6.0719	6.1104	6.0361	6.0349	5.9301	5.9381	5.9152	5.9247	6.0139
IX	89948	92788	YIL137C	0	-	11.0308	10.179	10.1662	10.1215	7.9466	9.2466	9.322	9.7333	10.0713	10.1301	10.6691	10.799	10.8397	11.3055	11.5535	11.9205	12.3849	12.6516	12.782	12.8152	12.9443	13.1141	13.144	13.2478	13.3674	13.2287	13.1091	13.1448	13.1188	13.2029	13.3427	13.3726	13.4056	13.5838	13.5022	13.5022	13.5095	13.5389	13.4203	13.4085	13.4417	13.4754	13.4689	13.4689
IV	1294693	1295400	YDR412W	0	+	15.0827	15.0827	15.1068	15.0769	15.0769	15.0633	15.0633	15.1412	15.1711	15.1648	15.1648	15.1814	15.1226	15.1226	15.1007	15.0713	15.012	15.0301	15.1584	15.2283	15.2582	15.2416	15.1524	15.1705	15.1904	15.1738	15.1738	15.1871	15.1283	15.2768	15.2768	15.2715	15.2833	15.2667	15.2667	15.2961	15.3436	15.327	15.327	15.327	15.3436	15.3602	15.3602	15.3602
IV	289909	292140	YDL093W	0	+	-0.267301	-0.2492	-0.2625	-0.279099	-0.3384	-0.3218	-0.3779	-0.27	-0.27	-0.2871	-0.2871	-0.2984	-0.2622	-0.3097	-0.2996	-0.3343	-0.3343	-0.3642	-0.211401	-0.228	-0.3155	-0.2951	-0.2604	-0.231	-0.2823	-0.2235	-0.166201	-0.2009	-0.224	-0.1908	-0.207399	-0.1908	-0.2805	-0.2272	-0.191	-0.2118	-0.2191	-0.159801	-0.2381	-0.268	-0.2861	-0.2567	-0.2567	-0.2567
IV	845952	847946	YDR194C	0	-	19.3225	19.2931	19.426399	19.5156	19.739599	19.8904	20.233	21.6134	21.595301	21.6071	21.678699	21.708599	21.738001	21.738001	21.738001	21.7694	21.7694	21.7694	21.7694	21.697001	21.697001	21.695499	21.6789	21.745001	21.728399	21.7397	21.7397	21.7103	21.7563	21.7563	21.7749	21.745001	21.7749	21.7749	21.7749	21.7749	21.7749	21.7915	21.716101	21.716101	21.716101	21.6332	21.6332	21.683001
III	117380	118348	YCR002C	0	-	3.08	3.0682	3.0863	3.0863	3.0863	3.1029	3.1496	3.2261	3.2705	3.2491	3.2363	3.2486	3.1888	3.1888	3.2102	3.2268	3.2743	3.12525	3.08635	3.117	3.0562	3.0263	3.0082	2.8597	2.7971	2.8071	2.8365	2.8322	2.9935	2.9968	2.984	2.9712	2.9712	3.0305	2.9905	3.0199	2.9621	2.9621	2.9621	2.9274	2.9573	2.9392	2.9045	2.9045
V	469686	472424	YER151C	0	-	-0.3337	-0.3802	-0.3835	-0.383	-0.3664	-0.4177	-0.3996	-0.3284	-0.3945	-0.4244	-0.4757	-0.608	-0.6213	-0.6379	-0.6379	-0.5733	-0.5567	-0.5866	-0.5866	-0.6032	-0.4287	-0.4586	-0.4405	-0.4405	-0.4111	-0.4805	-0.5137	-0.5499	-0.5163	-0.5261	-0.5198	-0.5379	-0.5379	-0.4791	-0.5839	-0.5834	-0.6015	-0.6143	-0.6206	-0.5811	-0.5944	-0.5944	-0.5783	-0.5303
X	246490	246975	YJL096W	0	+	1.8192	1.8011	1.9975	2.0078	2.0857	2.1272	2.2216	2.1772	2.1772	2.34085	2.4139	2.3539	2.3539	2.3667	2.3667	2.3667	2.4881	2.4288	2.471	2.5009	2.5607	2.5607	2.5441	2.5373	2.5003	2.5121	2.541	2.5063	2.5357	2.5309	2.5132	2.5431	2.525	2.4696	2.4877	2.4444	2.415	2.415	2.415	2.415	2.415	2.3984	2.3124	2.3124
IV	1481085	1483403	YDR520C	0	-	15.1189	15.1189	15.1322	15.1621	15.0724	15.089	15.0591	15.0948	15.1546	15.1114	14.991	14.932	14.932	14.9154	14.9159	14.9031	14.8808	14.9768	14.9585	14.9093	14.6912	14.5144	14.4396	14.469	14.469	14.4617	14.1351	14.0944	14.1814	14.1515	14.1515	13.9541	13.9574	13.9275	13.7389	13.5925	13.5101	13.3599	10.9786	10.9812	10.7875	7.5073	6.2115	6.0575
VIII	246193	248337	YHR074W	0	+	2.6848	2.6848	2.6486	2.6486	2.678	2.7277	2.7277	2.7277	2.7277	2.7277	2.7277	2.779	2.7715	2.7047	2.7756	2.6703	2.6869	2.5786	2.5273	2.4974	2.4974	2.4841	2.4994	2.5326	2.4914	2.5374	2.5374	2.4962	2.5738	2.6198	2.6047	2.6047	2.5598	2.4284	2.3985	2.4727	2.5591	2.5245	2.4043	2.4342	1.9813	1.9625	1.9625	1.9326
XV	850280	850729	YOR286W	0	+	4.7148	4.7427	4.7839	4.7702	4.734	4.8445	4.8626	4.8525	5.0663	5.0198	5.0032	5.0107	5.0401	5.0748	5.0914	5.1819	5.1118	5.0937	5.1327	5.1327	5.1327	5.0915	5.0875	5.0709	5.1837	5.1671	5.1671	5.3108	5.3108	5.3108	5.3108	5.3369	5.2889	5.2723	5.2723	5.2723	5.2723	5.2723	5.2125	5.2243	5.2243	5.2243	5.2665	5.2371
V	253971	254387	YER050C	0	-	8.8649	8.84	8.84	8.84	8.7925	8.8106	8.8106	8.8566	8.9287	8.9586	8.9586	8.9639	8.9458	8.9292	8.9548	8.9548	8.9548	8.9548	8.9548	8.9548	8.9729	8.9729	8.9729	8.9729	8.99	9.0194	9.0194	9.0194	9.0194	9.0375	8.82	8.7996	8.7996	8.7996	8.7815	8.7815	8.7634	8.734	8.734	8.7634	8.7634	8.7468	8.6472	8.706
IV	387513	388901	YDL036C	0	-	-0.8981	-0.8981	-0.9147	-0.9277	-1.0368	-1.0582	-0.9866	-1.0032	-1.047	-1.0296	-1.0462	-1.0809	-0.984	-1.0139	-0.9958	-0.8615	-0.8972	-0.8741	-0.8907	-0.8792	-0.7122	-0.6956	-0.6657	-0.7197	-0.8058	-0.9181	-0.8412	-0.82475	-0.5926	-0.5926	-0.5263	-0.6228	-0.7181	-0.58475	-0.5184	-0.3812	-0.3378	-0.4057	-0.419	-0.3647	-0.0924	-0.0758	-0.0087	0.2743
XVI	216012	218363	YPL176C	0	-	6.7675	7.313	7.4738	7.5944	7.9958	8.3519	8.4107	8.4519	8.5426	8.8662	8.9142	8.9906	8.9725	8.9725	8.9516	9.0099	9.0099	9.1533	9.2361	9.7054	9.7054	9.7529	9.8332	9.9294	9.948	9.9721	10.002	10.0201	10.0789	9.9371	10.1102	10.1102	10.1102	10.1054	10.1021	10.1272	10.187	10.1478	10.1478	10.1478	10.1146	10.0847	10.0159	10.0159
II	199064	201748	YBL014C	0	-	13.3322	13.3983	13.3689	13.3988	13.3694	13.3694	13.4101	13.3802	13.3802	13.4096	13.4058	13.3224	13.3491	13.3197	13.1889	13.2492	13.1046	13.1046	13.1752	13.1795	13.1795	13.1913	13.2084	13.2378	13.2378	13.2544	13.2876	13.271	13.1909	13.2453	13.2571	13.2405	13.2224	13.2224	13.2224	13.2035	13.1854	13.1721	13.2394	13.2276	13.1929	13.1657	13.0343	13.0343
XI	307285	307827	YKL069W	0	+	3.9035	3.9179	4.4429	4.9632	6.5938	6.8322	7.2264	7.906	9.0376	9.2924	9.5288	10.1815	12.0556	12.3938	12.5963	13.9643	14.2261	14.1962	14.4058	14.4485	14.4158	14.4826	14.5019	14.5783	14.5773	14.7695	14.8027	14.7994	14.7668	14.7849	14.7967	14.8442	14.9148	14.9442	14.9703	15.0728	15.162	15.1688	15.1555	15.1683	15.0392	15.0098	15.0071	15.0883
VIII	402966	406178	YHR154W	0	+	12.6297	12.6312	12.6312	12.6312	12.6493	12.6312	12.6724	12.7214	12.7689	12.7689	12.7556	12.7262	12.8122	12.8454	12.9261	12.9261	12.9427	12.9593	12.9593	12.9837	12.9719	13.0013	13.0013	12.9847	12.9847	12.9847	13.0445	12.9965	12.9746	13.0095	13.0095	13.0095	13.0228	13.0527	13.0228	13.0522	13.0522	13.0522	13.0356	13.019	13.0318	12.9971	12.979	12.979
XVI	322071	323744	YPL120W	0	+	-0.9095	-0.9428	-0.9584	-1.0543	-0.992	-1.0609	-1.1009	-1.1137	-1.1765	-1.188	-1.234	-1.3099	-1.3124	-1.2128	-1.161	-1.2734	-1.4377	-1.3585	-1.2668	-0.80065	-0.71505	-0.67385	-0.64395	-0.68195	-0.54155	-0.37315	-0.31765	-0.45315	-0.19315	-0.26625	-0.30095	0.1248	0.13505	0.2548	0.4144	0.2342	0.3944	0.4072	0.4446	0.3548	0.3351	0.363	0.373	0.440399
VII	636147	636875	YGR075C	0	-	9.1849	9.2143	9.2143	9.1748	9.1743	9.1449	9.1449	9.1449	9.1326	9.1326	9.0776	9.0776	9.0776	9.0033	9.0076	8.8674	8.8619	8.8373	8.8255	8.8838	8.826	8.8393	8.6926	8.5685	8.4931	8.6101	8.5865	8.3943	8.3511	8.1378	7.8704	7.7235	7.3788	7.0309	6.9133	6.7805	6.7892	6.74	6.577	6.6667	6.5617	6.4255	6.3064	6.2413
XI	31082	31693	YKL214C	0	-	-0.1589	-0.1536	-0.1329	-0.3064	-0.221	-0.3642	-0.3642	-0.3675	-0.3794	-0.3377	-0.3083	-0.2095	-0.3018	-0.4738	-0.4738	-0.5203	-0.4871	-0.5331	-0.2091	-0.277	-0.2676	-0.2083	-0.2136	-0.2005	-0.2367	-0.2111	-0.3185	-0.3004	-0.3052	-0.3173	-0.3173	-0.3173	-0.2756	-0.2789	-0.2857	-0.2852	-0.2606	-0.0991	-0.0873	-0.0477	0.0096	0.039	0.0053	-0.084201
XVI	453992	454990	YPL055C	0	-	9.625	9.1667	9.079	9.0501	9.0207	9.0207	9.0393	9.0526	9.0227	8.9031	8.9031	8.6546	8.5617	8.3459	8.418	9.2921	9.3396	9.3313	9.5042	9.4381	9.371	9.2466	9.2765	9.3363	9.2481	9.2775	9.324	9.3348	9.2873	9.274	9.5406	9.5112	9.5828	9.779	9.7908	9.7561	9.886	9.8262	9.9448	9.9011	9.9225	9.8798	9.7944	9.9675
VII	867774	869981	YGR186W	0	+	20.5574	20.5574	20.669201	21.0378	21.236401	21.7206	21.761801	21.816299	22.0849	21.9977	22.015301	21.9678	21.8304	21.9382	22.0453	22.3892	22.328699	22.422001	22.4172	22.4744	22.456301	22.426901	22.3633	22.3633	22.363001	22.455799	22.485701	22.4638	22.447201	22.5151	22.497	22.534	22.5506	22.568199	22.6542	22.6542	22.584101	22.5959	22.5959	22.6077	22.6243	22.6243	22.6243	22.6756
II	119379	121874	YBL052C	0	-	9.8214	9.8214	9.8561	9.8395	9.8689	9.8689	9.8689	9.9116	9.9184	9.9018	9.9312	9.9312	9.9312	9.9312	9.9312	9.9312	9.9312	9.9312	9.9312	9.9312	9.981	9.981	9.9928	9.9928	9.9634	9.9634	9.9634	9.9634	9.9634	9.9634	9.9634	9.9933	9.9933	9.9933	9.9767	10.0066	10.0066	10.0013	10.0013	10.0013	9.9699	9.9699	10.0179	10.0179
XII	718317	719462	YLR291C	0	-	2.655	2.6731	2.404	2.54625	2.40795	2.50585	2.4685	2.4896	2.1351	2.1527	2.166	2.2403	2.2143	2.2377	2.3877	2.4302	2.2101	2.1258	2.0322	2.1498	2.95185	3.03525	2.99705	3.6708	5.4613	5.8282	5.8586	6.5496	8.274	8.671	8.7607	9.2412	9.6269	9.9946	10.0805	10.1067	10.2087	10.2438	10.2144	10.3545	10.5813	10.5249	10.495	10.5729
IV	38867	42244	YDL231C	0	-	120.024002	120.262001	120.410004	120.470001	120.528999	120.588997	120.619003	120.619003	120.708	120.733002	120.733002	120.717003	120.717003	120.717003	120.717003	120.717003	120.714996	120.765999	120.719002	120.794998	120.794998	120.692001	120.709	120.737999	120.836998	120.889999	121.014999	121.016998	121	120.980003	120.914001	120.901001	120.901001	120.914001	120.914001	120.914001	120.943001	120.902	120.902	120.902	120.931999	120.903	120.903	120.889999
XI	535647	547925	YKR054C	0	-	11.3099	11.448	11.6505	11.9562	11.9921	12.0115	12.0858	12.2717	12.3069	12.3069	12.3597	12.5758	12.5758	12.516	12.6052	12.4889	12.6022	12.6022	12.6208	12.6801	12.6801	12.6188	12.5409	12.566	12.6253	12.7012	12.6846	12.714	12.714	12.6846	12.7145	12.7145	12.7306	12.7306	12.7231	12.7279	12.6985	12.6985	12.7	12.7646	12.7646	12.7646	12.7048	12.6093
XVI	897361	899667	YPR181C	0	-	41.756802	41.7701	41.7701	41.7882	41.7882	41.824402	41.797798	41.8144	41.8144	41.7551	41.683998	41.6614	41.6315	41.6315	41.6614	41.643299	41.614899	41.614899	41.644798	41.644798	41.644798	41.615398	41.585499	41.5737	41.5737	41.5182	41.423	41.3102	41.2509	41.168499	41.0499	41.054699	41.054699	41.006699	40.9095	40.791401	40.8148	40.666302	40.636902	40.528702	40.444801	39.9916	39.564201	39.349899
X	567019	567444	YJR067C	0	-	0.1465	0.1284	0.1611	0.191	0.1435	0.2194	0.1729	0.1744	0.1246	0.1015	0.1912	0.1997	0.1997	0.1997	0.2002	0.2299	0.4283	0.4761	0.5354	0.4383	0.4436	0.3411	0.1485	0.0176	0.0043	0.3883	0.4856	0.4343	0.4456	0.5659	0.5953	0.6252	1.1112	1.0931	1.1102	1.2042	1.3238	1.3657	1.3657	1.2845	1.3418	1.3287	1.4061	1.5141
VII	93792	94460	YGL210W	0	+	-0.936901	-0.9075	-0.96815	-0.9724	-1.0505	-1.0387	-1.088	-1.1621	-0.9324	-0.9365	-0.9365	-0.911901	-1.1371	-1.0911	-1.0617	-1.0641	-1.0822	-1.0817	-1.0101	-1.078	-1.078	-1.1261	-1.0502	-1.0502	-1.0502	-1.1244	-1.0945	-1.0945	-1.0827	-1.0847	-1.044	-1.0108	-0.966101	-0.966101	-1.0543	-1.0842	-1.0842	-1.0842	-1.0842	-1.02235	-1.00575	-1.0678	-1.0497	-1.0914
IV	1429188	1430789	YDR488C	0	-	2.761	2.8666	2.8405	2.9099	2.8687	2.8712	3.1948	3.3622	3.4541	3.5898	3.6486	3.7238	3.8189	3.9375	4.0134	4.0732	4.034	4.3744	4.8378	5.2312	6.0317	6.2294	6.3613	6.4199	6.7008	6.7203	6.6984	6.7092	6.7685	6.9416	6.9416	6.8549	6.8549	6.8089	6.8255	6.8224	6.9889	6.959	6.9253	7.2185	7.2886	7.2886	7.4253	7.5562
VIII	387233	387445	YHR143W-A	0	+	2.759	2.759	2.8007	2.7986	2.828	2.9039	2.8624	2.8624	2.8624	2.8043	2.7794	2.7794	2.7972	2.8153	2.8153	2.8153	2.8271	2.8565	2.8726	2.8545	2.7819	2.8	2.6254	2.6729	2.6729	2.643	2.643	2.6201	2.6329	2.5907	2.6506	2.6207	2.6373	2.6672	2.6373	2.4323	2.467	2.366	2.3067	2.2763	2.3095	2.3394	2.3394	2.3394
VII	193707	196403	YGL163C	0	-	0.8971	0.873	0.8811	0.7836	0.8303	0.8664	0.8958	0.8991	0.9152	0.8162	0.9237	0.9237	0.7416	0.6183	0.7369	0.7663	0.8075	1.0047	0.9924	0.9346	0.9798	1.5327	1.5327	1.543	1.745	1.9255	1.8084	1.7785	1.6783	1.65	1.6334	2.9857	3.139	3.1342	3.6037	3.6133	3.6661	3.7013	3.6295	3.8992	3.9011	3.8803	4.6995	4.6945
VIII	141894	143558	YHR019C	0	-	6.6934	6.7477	6.8133	6.9505	7.0623	7.0329	7.0792	7.0807	7.0631	7.043	6.839	6.8983	6.937	6.9117	6.9715	7.0308	6.926	6.926	6.7936	6.8396	6.881	6.828	6.6843	6.5826	6.5884	5.2536	5.0875	5.1174	4.7312	4.6724	4.2131	4.007	4.0663	3.7058	3.7357	3.6357	3.6651	3.72805	4.2493	4.2688	4.2799	4.6265	5.5275	8.0144
III	103571	104350	YCL010C	0	-	1.5955	1.6514	1.9031	1.8875	1.8552	1.8552	1.631	1.754	1.7193	1.7794	1.755	1.7935	1.9088	1.9387	1.9706	1.9759	2.0699	2.2022	2.1743	2.1423	2.2079	2.1657	2.1853	2.2095	2.2372	2.3194	2.3194	2.3199	2.2227	2.2227	2.1981	2.1881	2.3332	2.3395	2.3814	2.4076	2.2962	2.2962	2.2396	2.18	2.1981	2.1468	2.1634	2.1634
XVI	355700	357676	YPL104W	0	+	31.866899	31.819401	31.789499	31.789499	31.7729	31.791	31.791	31.809099	31.7616	31.837	31.8204	31.773899	31.808599	31.808599	31.7787	31.7654	31.7654	31.7654	31.782	31.782	31.782	31.8318	31.930599	31.947201	31.930599	31.9487	31.9487	31.9786	31.9786	32.032902	32.0495	32.0495	32.092201	32.092201	32.122101	32.122101	32.122101	32.153	32.0275	31.994301	31.977699	31.994301	32.045601	31.9928
IX	318200	320965	YIL017C	0	-	73.260498	73.2771	73.289398	73.289902	73.289902	73.3741	73.301498	73.301498	73.2463	73.280998	73.268204	73.321701	73.516502	73.583603	73.596397	73.557899	73.557899	73.575996	73.511703	73.438103	73.458397	73.4403	73.4104	73.3554	73.373497	73.344101	73.220001	73.220001	73.143997	73.025902	73.025902	73.055801	72.995499	72.995499	72.979301	72.865501	72.847397	72.706902	72.503899	72.181801	71.659698	71.408699	71.331299	70.5448
VII	634304	635467	YGR072W	0	+	0.41455	0.38515	0.5468	0.556	0.5993	0.6292	0.6867	0.7161	0.7161	0.8295	0.8471	0.877	1.26	1.3241	1.407	1.416	1.3994	1.3994	1.2214	1.2498	1.675	1.6403	1.5973	1.8402	1.8349	2.061	2.0402	2.0862	2.1686	2.4522	2.5477	2.5169	2.5203	2.5379	2.5633	2.6809	2.7573	2.7754	2.8219	2.8352	2.9436	2.8428	2.8895	3.1631
VII	767429	770299	YGR140W	0	+	-0.0867	-0.0798	-0.1097	-0.1097	-0.1097	-0.0931	-0.0931	-0.0488	-0.1302	-0.1302	-0.1302	-0.1719	-0.1425	-0.1719	-0.1719	-0.1719	-0.2018	-0.1945	-0.1347	-0.2163	-0.2163	-0.1864	-0.11	-0.1698	-0.1864	-0.1148	-0.0123	0.1435	0.2744	0.2197	0.5038	0.5431	0.776	0.7003	0.7231	0.7426	0.8147	0.8629	1.0576	1.0576	1.0063	0.9562	1.0748	1.1132
XV	944596	946008	YOR334W	0	+	1.1421	1.3259	1.4568	1.4546	1.4435	1.6974	1.7979	1.9122	2.0532	2.0879	2.1281	2.1511	2.2286	2.5679	2.6004	2.7366	3.2373	3.2967	3.3678	3.4837	3.5536	3.5589	3.6848	3.6848	3.6886	3.6836	3.6808	3.9269	4.1707	4.2599	4.3059	4.378	4.4141	4.4307	4.5913	4.5913	4.5581	4.5967	4.6358	4.8387	4.9141	4.9572	4.9225	5.0182
IV	441014	442309	YDL005C	0	-	0.4342	0.5068	0.5666	0.5618	0.5319	0.5319	0.5319	0.7472	0.9371	0.9499	0.9921	0.9921	0.9936	1.0235	1.0662	1.0662	1.0795	1.0864	1.1369	1.1258	1.1039	1.1006	1.0543	1.0837	1.1136	1.1842	1.2141	1.2553	1.5121	1.543	1.5724	1.5724	1.5905	1.5905	1.5724	1.5558	1.5377	1.5211	1.5211	1.51795	1.51795	1.5329	1.5329	1.5746
X	317284	319776	YJL062W	0	+	58.309399	58.3046	58.115898	58.086498	57.968399	57.862598	57.689999	57.6483	57.487499	57.446301	57.1618	56.818199	56.670898	56.641998	56.013599	55.466099	55.0784	49.639099	47.3484	45.990799	45.5774	45.565601	45.544701	43.047298	42.254101	42.222	39.6945	38.8153	37.321899	15.7174	13.4647	11.3002	11.1618	11.0801	10.9904	10.9358	10.5859	10.4468	10.3988	9.9138	9.4645	9.5415	8.1643	8.6715
VII	355827	356972	YGL082W	0	+	2.514	2.5653	2.5668	2.5653	2.5834	2.5535	2.5369	2.5668	2.6292	2.6292	2.8341	2.8507	2.8507	2.8507	2.8688	2.8854	2.902	2.8907	2.8907	2.9254	2.9254	2.9548	3.1203	3.1369	3.1535	3.1407	3.1407	3.1407	3.2106	3.2106	3.1641	3.1053	3.1053	3.1053	3.0759	3.0812	3.0646	3.1237	3.1418	3.129	3.129	3.0996	3.1242	3.1171
XIV	669774	670193	YNR022C	0	-	0.9637	1.1122	1.0828	1.1165	1.0835	1.202	1.1543	1.4084	1.4819	1.4369	1.6889	1.6995	1.6455	1.5013	1.5551	1.6482	2.28065	2.3019	2.36815	2.6546	2.8043	3.6931	3.6642	3.8027	3.9206	3.957	3.9965	4.0203	4.0642	4.917	4.9272	5.1031	6.00265	6.20255	6.396	6.4731	6.5547	6.9744	7.2427	7.2856	7.7738	7.8655	8.1823	8.356
IV	779043	780206	YDR161W	0	+	-0.3722	-0.4144	-0.4325	-0.4325	-0.4325	-0.4325	-0.5137	-0.5034	-0.4916	-0.498401	-0.4557	-0.4263	-0.4557	-0.4904	-0.461	-0.461	-0.4942	-0.464299	-0.464299	-0.4344	-0.4344	-0.451	-0.4148	-0.3806	-0.4465	-0.5069	-0.5321	-0.5321	-0.5321	-0.5321	-0.5321	-0.548699	-0.5668	-0.6314	-0.6314	-0.6148	-0.6148	-0.6804	-0.6804	-0.698501	-0.698501	-0.687201	-0.6113	-0.6113
VII	41498	43174	YGL244W	0	+	-0.3255	-0.3089	-0.4001	-0.4087	-0.3954	-0.3788	-0.4298	-0.3889	-0.2432	-0.207	-0.207	-0.1904	-0.13485	-0.1349	-0.1877	-0.2058	-0.2053	-0.2463	-0.2629	-0.2448	-0.2629	-0.2213	-0.2346	-0.1934	-0.1934	-0.1635	-0.1753	-0.164	-0.235899	-0.2721	-0.2887	-0.2412	-0.2711	-0.2711	-0.2711	-0.2711	-0.3118	-0.3118	-0.2819	-0.3	-0.3	-0.263801	-0.2932	-0.2932
X	440994	442553	YJR003C	0	-	5.8114	5.9006	5.9353	5.9776	5.9055	5.8761	5.8897	5.9789	6.0332	6.0332	6.0332	6.0498	6.0992	6.1324	6.1419	6.112	6.112	6.0645	6.066	6.066	6.1007	6.0708	6.0447	6.0598	6.0892	6.0892	6.0892	6.0219	5.9925	6.0073	6.0239	6.0405	6.0405	6.0458	6.033	6.0624	6.0443	5.9674	5.8493	5.7792	5.5796	5.6181	5.5706	5.4882
IV	899551	903480	YDR217C	0	-	6.1423	6.1273	5.9827	6.0049	6.3415	7.3285	7.1393	7.1521	7.2553	7.3156	7.299	6.8303	6.7672	6.5744	6.5201	6.5759	6.6724	7.3979	6.9567	6.9866	7.0452	6.6748	7.0676	7.1547	7.0522	7.0635	7.5006	7.4541	7.3975	7.4439	7.3696	7.4	7.7853	7.4743	7.7123	8.0771	8.0472	7.9281	7.8942	7.8844	8.24515	10.2789	10.3339	10.5082
XVI	911257	911800	YPR187W	0	+	11.7578	12.0247	12.1433	12.1433	12.1021	12.1021	12.0673	13.5491	13.6237	13.7536	14.0799	14.7088	14.7927	14.8271	14.8869	15.0313	15.1955	15.2379	15.3977	15.4431	15.4498	15.5043	15.6078	15.7819	15.9761	15.9761	15.9218	15.8803	15.9071	15.889	15.889	15.8792	15.9026	15.9619	15.9581	16.0355	16.0536	16.142799	16.142799	16.142799	16.1129	16.124201	16.177	16.177
II	487199	488380	YBR125C	0	-	12.812	13.0178	13.6878	14.1429	14.8904	17.075001	18.7782	24.4909	25.8582	26.644899	29.9554	30.420099	30.7005	30.9382	31.462601	31.4877	31.743999	31.7558	31.744499	31.885	31.931	32.027	32.015202	32.028	32.0765	32.059399	32.189602	32.2952	32.318802	32.379601	32.494202	32.778099	32.889702	33.025501	33.012699	33.172199	33.159401	33.159401	33.4594	33.5042	33.9137	33.985802	33.967701	33.985802
XIII	391532	392515	YMR060C	0	-	2.8166	2.8465	2.7702	2.9757	3.1684	3.1553	3.2329	3.2353	3.2737	3.3468	3.4061	3.5565	3.697	3.9183	3.9349	3.9349	4.1818	4.2044	4.2451	4.1938	4.192	4.2484	4.2597	4.2416	4.2888	4.2707	4.2797	4.2664	4.3262	4.3101	4.3983	4.4282	4.4576	4.4742	4.5825	4.5991	4.6044	4.6225	4.6574	4.6574	4.7099	4.6342	4.6161	4.6573
XIV	531725	532186	YNL052W	0	+	-0.5104	-0.4927	-0.4317	-0.2942	-0.3103	-0.3375	-0.2375	-0.0043	-0.0471	-0.0497	0.119201	0.146501	0.1854	0.2353	0.3126	0.353	0.205299	0.2193	0.197901	0.2061	0.2837	0.160999	0.1444	0.1082	0.0056	0.0222	-0.0243	0.1189	0.1189	0.178699	0.176001	0.176001	0.188299	0.1092	0.1391	0.1343	0.1637	-0.0519	-0.0421	-0.1371	-0.129101	-0.323	-0.1264	-0.1445
X	147101	147577	YJL143W	0	+	3.9288	3.9288	3.8858	3.9039	3.9187	3.8735	3.8785	3.8626	3.7947	3.8065	3.8065	3.7771	3.7871	3.8628	3.8221	3.8643	3.8643	3.9171	4.034	4.043	4.043	4.0734	4.0749	4.0867	4.0686	4.0686	4.0606	4.0606	4.0606	4.0606	4.0606	4.0787	4.0787	4.0787	4.1149	4.085	4.085	4.0141	4.0556	4.0556	4.0428	4.0476	4.0423	4.0423
XV	817292	818335	YOR262W	0	+	8.5707	8.6107	8.655	8.738	9.0393	9.0574	8.8372	8.8025	8.8025	8.8138	8.8271	8.8223	9.0306	9.0374	9.0075	8.9318	8.8458	8.8639	8.834	8.834	8.7993	8.8121	8.8596	8.8895	8.8943	8.9242	8.8519	8.87	8.8406	8.8534	8.703	8.703	8.7158	8.7158	8.6844	8.7015	8.7015	8.6502	8.6399	8.6384	8.6203	8.6497	8.6497	8.5919
XIII	659745	661529	YMR198W	0	+	35.770699	33.941399	33.928101	33.838402	32.941898	32.3899	31.093901	31.005199	30.882401	30.3046	28.997801	25.937099	25.805201	25.6577	25.693899	25.664	23.7073	22.5152	20.217199	20.072001	17.7094	16.5828	16.4049	14.3625	13.8831	13.3205	13.1715	13.0705	12.9808	8.8972	8.7719	8.4602	7.1371	6.6067	5.8358	5.7946	5.7652	5.60225	5.2667	5.177	5.2069	5.0579	4.8805	4.4815
XI	522015	523346	YKR044W	0	+	1.6889	1.6922	1.697	1.9113	1.9475	1.898	1.898	1.9508	1.9448	1.933	2.0787	2.0488	2.0438	2.0406	2.041	2.0629	2.0795	2.1521	2.1649	2.2124	2.1531	2.1403	2.2034	2.2034	2.174	2.2082	2.1783	2.2082	2.2718	2.2396	2.1565	2.1437	2.0962	2.0769	2.1267	2.1267	2.1267	2.1629	2.1448	2.1762	2.2184	2.235	2.1611	2.0586
IX	117024	117644	YIL127C	0	-	11.5604	11.5513	11.5347	11.5481	11.5091	11.5091	11.5139	11.5433	11.5134	11.5134	11.5134	11.53	11.535	11.5531	11.5217	11.5217	11.5896	11.5986	11.9852	11.9553	12.0241	12.0487	12.0919	12.211	12.4122	12.727	12.8729	12.8781	13.1138	13.1588	13.0739	13.8015	13.8309	13.9011	14.4403	14.7491	14.9913	15.2991	15.3254	15.391	15.6046	16.078899	16.250999	16.530399
XIII	725934	731123	YMR229C	0	-	3.1648	3.1452	3.1452	3.1164	3.1164	3.13525	3.13525	3.1262	3.1443	3.1604	3.1604	3.2079	3.2672	3.2619	3.2619	3.2913	3.3207	3.3079	3.3079	3.3079	3.333	3.333	3.3737	3.3144	3.2812	3.2812	3.2812	3.2812	3.2631	3.2166	3.2166	3.2593	3.2294	3.1706	3.1782	3.1782	3.2194	3.2194	3.2616	3.2016	3.1722	3.2202	3.1903	3.0963
X	700882	701691	YJR144W	0	+	4.0112	4.1117	4.0772	4.1953	4.1953	4.272	4.3366	4.3072	4.3018	4.3277	4.6658	4.7603	4.8566	4.8463	4.9622	5.2718	5.2718	5.3904	5.6444	5.6796	5.6203	5.7817	5.843	5.843	5.9443	6.0451	6.1177	6.1177	6.1172	6.1438	6.2262	6.3837	6.545	6.6166	6.8719	6.9307	6.9377	7.0397	7.0397	7.0691	7.0766	7.1178	7.1904	7.1557
XII	934414	937233	YLR409C	0	-	4.0718	4.0243	4.0376	4.161	4.2298	4.2426	4.302	4.3319	4.3651	4.3651	4.3666	4.35	4.35	4.35	4.3681	4.398	4.3862	4.4043	4.4043	4.445	4.3558	4.3558	4.3264	4.3098	4.343	4.3264	4.3264	4.2952	4.2635	4.2469	4.2469	4.2391	4.2225	4.1878	4.2225	4.2137	4.1971	4.179	4.179	4.179	4.179	4.1775	4.1642	4.1642
X	586068	586400	YJR086W	0	+	1.0909	1.0909	1.0909	0.9723	0.9723	0.9723	0.9586	1.0099	0.98	0.98	0.98	0.98	0.9672	0.9491	0.8604	0.932	0.9619	0.9619	0.9207	0.9079	0.9971	1.012	0.9992	1.0201	1.055	1.0022	1.0022	1.0022	1.009	0.9429	0.9728	2.246	2.2279	2.1867	2.1525	2.1525	2.6273	2.6273	2.7075	2.8555	3.1472	3.8934	3.9062	3.9655
VI	234242	237250	YFR040W	0	+	0.5708	0.5708	0.5409	0.4517	0.3743	0.3743	0.3743	0.42075	0.39135	0.3764	0.2378	0.2245	0.2245	0.2293	0.2293	0.2293	0.2293	0.2293	0.2827	0.241	0.2591	0.3761	0.2608	0.2608	0.2608	0.2608	0.2309	0.2528	0.186	0.1561	0.1267	0.1267	0.1267	0.1267	0.1267	0.1267	0.0968	0.0968	0.0968	0.0968	0.0968	0.1194	0.1194	0.1194
XVI	126634	128088	YPL224C	0	-	38.122299	37.470901	36.919399	35.916801	35.353901	34.891102	34.900398	35.8587	33.856201	35.641899	37.2393	37.762001	41.3092	40.9897	41.438099	42.042099	43.117001	43.092899	43.320202	42.805099	42.700802	42.7001	42.701099	42.273201	41.888802	41.741299	41.6521	41.633499	42.4757	42.777901	42.8666	43.9772	44.169701	44.446602	42.535702	41.930199	41.971901	42.186699	42.449501	42.456299	42.433201	41.535599	41.671799	41.808498
VIII	332282	332920	YHR110W	0	+	0.47715	0.51035	0.439	0.3694	0.3576	0.3144	0.41155	0.37065	0.33925	0.27	0.3129	0.1036	0.1202	0.0953	0.2267	0.6385	1.1883	1.3267	1.7616	2.1593	2.248	2.4304	2.6216	2.7108	2.853	2.9854	3.319	3.4049	4.937	4.9433	4.9139	4.891	4.8479	4.8497	4.9987	5.0133	5.0767	4.996	5.6419	5.6781	5.6316	5.7145	5.9633	5.9495
XIV	244468	245430	YNL215W	0	+	-1.5996	-1.5996	-1.5282	-1.5149	-1.5016	-1.4435	-1.5611	-1.5936	-1.5295	-1.539	-1.5832	-1.5387	-1.5681	-1.2623	-0.9299	-0.9279	-0.9279	-0.968	-1.0064	-0.9669	-0.9488	-0.9669	-0.60625	-0.517251	-0.4281	-0.5536	-0.4943	-0.5418	-0.5802	-0.5231	-0.4799	-0.271	-0.3004	-0.2806	-0.1708	-0.035501	-0.0189	0.094999	0.1616	-0.0062	-0.052799	-0.0875	-0.0694	0.0015
XV	270633	271370	YOL028C	0	-	11.882	11.9707	11.9707	12.0001	12.1012	12.1065	12.0947	12.0648	12.0995	12.0995	12.0995	12.1289	12.1957	12.3261	12.308	12.308	12.3246	12.2573	12.2754	12.2754	12.1591	12.1292	12.0699	12.1164	12.1164	12.1164	12.1297	12.1533	12.1533	12.1234	12.1234	12.1234	12.1566	12.1566	12.1747	12.1928	12.063	11.9193	11.8894	11.8263	11.8444	11.8839	11.8738	11.8572
X	402897	404945	YJL019W	0	+	89.210701	89.268204	89.264397	89.354103	89.3722	89.521698	89.658401	89.6996	89.795403	89.854698	89.963097	89.963097	89.921898	90.004799	89.975403	89.975403	90.121803	90.301697	90.347702	90.347702	90.347702	90.550697	90.669296	90.652199	90.683601	90.682098	90.791199	91.272903	91.272903	91.302902	91.435799	91.588799	91.6287	91.6287	91.674797	91.674797	91.674797	91.7006	91.760597	91.760597	91.769798	91.827797	91.857803	91.916801
X	516461	517513	YJR043C	0	-	0	0	0	0	0	0	0	0	0	0	0	0	0	0	0	0	0	0	0	0	0	0	0	0	0	0	0	0	0	0	0	0	0	0	0	0	0	0	0	0	0	0	0	0
XV	181682	185212	YOL078W	0	+	8.0818	8.1723	8.2203	8.206	8.2137	8.8876	9.3159	9.658	10.0147	10.0682	10.1921	10.174	10.2034	10.1853	10.1971	10.1966	10.1908	10.1742	10.2247	10.2835	10.3134	10.46	10.3944	10.3929	10.3944	10.3876	10.3843	10.4906	10.5371	10.5371	10.5484	10.5323	10.5803	10.5803	10.5622	10.5569	10.5569	10.5204	10.5332	10.5631	10.5098	10.5098	10.5279	10.4751
VII	637744	639513	YGR077C	0	-	-2.4957	-2.5898	-2.585	-2.6031	-2.6192	-2.5925	-2.7371	-2.5995	-2.4836	-2.3436	-2.2595	-2.2776	-2.2909	-1.9612	-1.7906	-1.7614	-1.7634	-1.6578	-1.7347	-1.7818	-1.5831	-1.6195	-1.6192	-1.6486	-1.5166	-1.093	-1.1239	-1.1932	-1.21	-1.0907	-1.1606	-1.093	-1.145	-1.1872	-0.6958	-0.5708	-0.7236	-0.9618	-1.2152	-1.2612	-1.1208	-1.156	-1.0748	-0.929
XIII	58939	62322	YML104C	0	-	-0.0846	0.0014	0.0077	0.0604	0.0438	0.0257	0.0338	0.0632	0.1039	-0.0676	-0.051	-0.0518	-0.18	-0.1966	-0.2597	-0.3407	-0.3407	-0.2819	-0.3171	-0.2874	-0.2372	-0.1995	-0.1828	-0.1662	-0.0355	-0.022	0.0911	0.0682	0.0848	0.166	0.1831	0.394	0.3951	0.298	0.4005	0.362	0.4276	0.3982	0.45205	0.4796	0.5623	0.6035	0.473	0.4849
XIII	722613	724385	YMR227C	0	-	1.2793	2.053	2.1568	2.7947	2.8022	2.9362	3.0342	3.15	3.0495	3.0789	3.7749	3.6862	4.2064	6.1874	6.2501	7.1942	7.3092	7.3818	7.4657	7.5339	8.3488	8.4356	8.61525	8.6423	8.7011	8.7905	8.8109	8.7682	8.7217	8.6345	8.6644	8.6825	8.6938	8.879	8.8677	8.9227	9.0046	9.0282	9.0219	9.0219	9.0219	9.0433	9.0594	9.0903
II	737770	738369	YBR264C	0	-	0.9711	1.0369	1.0952	0.9837	1.0199	0.9848	1.0201	0.8774	0.8181	0.7583	0.6349	1.2785	1.2032	1.3105	1.8635	1.8717	1.9609	1.9956	2.1906	2.2408	2.6833	2.6961	2.8323	3.4265	3.4044	3.4956	3.6378	4.3774	4.306	4.2462	4.2196	4.4338	5.2081	5.1584	5.2496	5.5877	5.5388	5.5506	5.7943	7.0885	8.1306	8.37615	8.6854	8.9386
VII	92512	93591	YGL211W	0	+	-4.7255	-4.6828	-4.6624	-4.6805	-4.6707	-4.6541	-4.5998	-4.5978	-4.5978	-4.6571	-4.639	-4.7239	-4.6968	-4.6638	-4.6238	-4.6238	-4.1276	-4.1491	-2.0729	-1.8689	-1.7567	-1.816	-1.8668	-1.8736	-1.9329	-1.8715	-1.8413	-1.9295	-1.9428	-1.8428	-1.6477	-1.6477	-1.5499	-1.2611	-1.1912	-0.8148	-0.8827	-0.9106	-0.9174	-0.7915	-1.0554	-1.0853	-1.22	-1.25885
VIII	340109	341359	YHR115C	0	-	9.9805	10.5358	24.7778	24.822399	25.8195	28.4743	29.1385	31.051001	39.134102	40.297298	40.372601	40.438702	42.2477	42.682098	50.902199	51.869801	53.177101	55.047901	55.928902	57.107899	57.358501	59.513199	67.614403	68.412201	71.035301	73.891899	75.553497	76.354301	79.420197	80.026001	81.9907	82.0373	86.449997	87.432999	87.581497	87.960403	88.490799	88.798599	88.874001	89.579803	89.607803	89.624802	89.6362	89.922096
IV	32296	33234	YDL236W	0	+	4.854	4.9571	4.9158	4.9565	4.7967	4.7673	4.7673	4.7311	4.7082	4.7793	4.8481	4.8187	4.8187	4.8634	4.9393	4.9639	4.944	4.944	4.9802	4.9983	4.9983	4.9561	4.9742	4.9742	5.0009	5.0778	5.1077	5.0896	5.1195	5.08	5.08	5.1259	5.1281	5.1115	5.0783	5.0783	5.0783	5.0783	5.0949	5.0817	5.067	5.067	5.0376	5.0376
IV	691549	693261	YDR120C	0	-	3.2979	3.3032	3.5349	3.6193	3.6512	3.7701	3.8	3.7587	4.7224	4.7295	4.6521	4.8588	5.1951	5.4918	6.2381	6.649	7.3004	7.5428	7.678	8.3324	8.3467	8.56	8.5595	8.2656	8.3184	8.5018	8.7879	8.7879	8.7879	8.7793	8.776	8.7878	8.7878	8.7646	9.6591	9.5852	9.5553	10.0678	10.1153	10.2162	10.1964	10.2258	10.2504	10.3348
XIII	898405	899226	YMR312W	0	+	5.0006	4.8313	4.8444	4.4764	4.2724	4.2724	3.48845	3.4888	3.4157	3.4157	3.4157	3.3265	3.2682	3.2383	3.2383	2.7977	2.7143	2.5684	2.57	2.4808	2.2595	2.2761	2.1902	2.1897	2.1465	1.8425	1.7561	1.666	1.5816	1.5141	1.2993	1.3415	1.3955	1.3955	1.3789	1.3377	1.2651	1.2053	1.2053	1.1626	1.1332	1.1332	1.1166	1.0867
XIII	574476	574928	YMR159C	0	-	-3.4671	-3.4837	-3.5184	-3.4885	-3.4885	-3.441	-3.4709	-3.4709	-3.3834	-3.3801	-3.3208	-3.3208	-3.2876	-3.271	-3.2544	-3.2891	-3.1812	-3.1812	-3.148	-3.1427	-3.1673	-3.1854	-3.1027	-3.1027	-3.1027	-3.0743	-3.0743	-3.0924	-3.0924	-3.0758	-3.0758	-3.112	-3.0708	-3.0542	-3.0542	-3.0542	-3.0542	-3.0542	-3.0542	-3.0338	-3.0338	-3.0059	-2.9765	-3.0112
V	328477	330207	YER086W	0	+	24.8832	24.899799	24.8699	24.865101	24.848499	24.848499	24.865101	24.805799	24.7764	24.7465	24.5847	24.7202	24.7677	24.7843	24.812201	24.7565	24.819901	24.8717	24.924801	25.073799	25.089899	25.0833	25.035299	23.948999	23.878799	24.248899	24.123301	24.2272	24.2194	24.0875	24.403601	22.821899	22.7773	22.6744	22.5749	22.503799	21.928301	21.8958	21.936501	21.9963	21.7682	21.5182	21.723499	20.093
XIII	224406	225365	YML025C	0	-	0.9175	0.8881	0.9431	0.9265	0.8971	0.8858	0.8559	0.8857	0.8264	0.792	0.7621	0.7327	0.6915	0.6528	0.6528	0.6347	0.6234	0.6234	0.6367	0.6352	0.561	0.561	0.561	0.5758	0.5444	0.497	0.4558	0.528	0.4559	0.3901	0.3563	0.2666	0.2254	0.196	0.2484	0.171	0.171	0.0055	-0.0126	-0.042	-0.1264	-0.1184	-0.1946	-0.2112
XIV	148212	154880	YNL262W	0	+	11.823	13.1421	13.5158	13.6942	13.7354	13.7406	15.9249	15.9533	16.000799	15.9507	16.6322	17.1392	17.1045	17.3526	17.471201	17.631201	17.5341	17.576799	17.527	17.567699	17.5448	17.5525	17.5944	17.7017	17.7311	17.801399	17.7833	17.7652	17.7652	17.8715	17.882799	17.882799	17.8529	17.8529	17.841101	17.841101	17.811199	17.811199	17.811199	17.7946	17.8225	17.799101	17.829	17.829
XVI	35236	37845	YPL268W	0	+	2.7888	2.7144	2.7775	2.7609	2.9504	2.9884	3.062	3.1725	3.5765	3.5765	3.7124	3.5652	3.6064	3.6064	3.6064	3.6197	3.5488	3.4842	3.4614	3.5335	3.5153	3.6452	3.6731	3.7276	3.7575	3.8168	3.8633	3.8992	3.9125	3.8959	3.9557	3.9753	3.9753	3.9924	4.0035	4.0035	4.0125	4.014	4.014	4.014	4.0386	4.0237	4.037	3.9905
V	254656	256134	YER051W	0	+	3.3883	3.4642	3.9272	4.2633	4.2728	4.6897	4.7588	4.8706	5.2173	5.245	5.2151	5.1387	5.2603	5.303	5.1711	5.1561	5.2772	5.4768	5.558	5.641	5.5737	5.5918	5.5885	5.7131	5.8724	5.9317	5.9264	5.9249	5.9724	5.9724	6.0156	6.0156	6.045	6.0397	5.9855	5.9855	6.0629	6.124	6.2002	6.2402	6.2103	6.2103	6.2103	6.2284
IV	280307	281848	YDL101C	0	-	-0.848	-0.8181	-0.8197	-0.8803	-0.8328	-0.8195	-0.8874	-0.8533	-0.8654	-0.8669	-0.8669	-0.8835	-0.858901	-0.858901	-0.8323	-0.8024	-0.8552	-0.8552	-0.8899	-0.9364	-0.9165	-0.9165	-0.9127	-0.9127	-0.8529	-0.8363	-0.8529	-0.8411	-0.8615	-0.8781	-0.8781	-0.9241	-0.940701	-0.9108	-0.9108	-0.9108	-0.8595	-0.8301	-0.8301	-0.813499	-0.813499	-0.7954	-0.7793	-0.7793
XI	346075	346764	YKL049C	0	-	1.8801	1.9067	1.919	1.919	1.8896	2.0215	2.0215	2.0049	2.0642	2.0888	2.0888	2.1069	2.0647	2.0647	2.1534	2.1353	2.1471	2.1471	2.1471	2.1798	2.1964	2.2386	2.1843	2.2072	2.1773	2.1954	2.2135	2.2135	2.1836	2.2017	2.2017	2.2311	2.2311	2.3742	2.3742	2.3742	2.3742	2.3742	2.3742	2.3742	2.3908	2.332	2.332	2.332
IV	813193	814152	YDR175C	0	-	5.9365	5.895	5.895	5.9478	5.84565	5.84565	5.82	5.8499	5.9364	5.9658	5.8825	5.984	5.9611	5.9925	5.9925	6.0224	5.9575	6.0457	6.1429	6.1429	6.1429	6.113	6.1296	6.1339	6.1045	6.0457	6.059	6.059	6.0457	6.0276	6.0276	6.0869	6.0869	6.057	6.0505	6.0422	6.0422	6.0422	6.0304	6.0304	6.0304	6.0603	6.1442	6.0748
IX	365466	369908	YIR006C	0	-	-0.0476	-0.0363	-0.0876	-0.1256	-0.1256	-0.0535	-0.0716	-0.1244	-0.095	-0.0523	-0.0523	-0.0855	-0.1134	-0.1428	-0.1594	-0.1775	-0.1647	-0.1647	-0.1348	-0.1348	-0.1348	-0.1348	-0.1348	-0.1348	0.0853	0.0853	0.0853	0.128	0.128	0.1521	0.1521	0.1521	0.1521	0.1521	0.1521	0.1521	0.1355	0.1106	0.0925	0.1219	0.1219	0.1219	0.1219	0.1385
V	64709	65167	YEL048C	0	-	2.5427	3.5538	3.3966	3.897	4.1119	4.2012	4.6122	4.8957	4.8547	6.2213	6.3657	7.3551	7.7835	8.032	7.8495	8.4172	8.8188	8.9123	8.9902	8.899	9.0854	9.4904	9.4738	9.4839	9.6264	9.6832	9.9661	10.2076	10.2201	10.2702	10.3224	10.354	10.4146	10.7197	10.9071	10.8842	10.912	10.9706	11.1429	11.3258	11.3173	11.3653	11.4122	11.6011
IV	1258696	1259709	YDR392W	0	+	7.2811	7.2977	7.3751	7.405	7.5082	7.5391	7.4863	7.483	7.4762	7.5008	7.5676	7.5975	7.6573	7.6739	7.8508	8.0313	7.9841	8.0188	8.0323	8.0459	8.0807	8.1267	8.1448	8.1207	8.1388	8.1976	8.1682	8.1863	8.229	8.2584	8.2883	8.2601	8.2601	8.3642	8.3989	8.4288	8.5587	8.5886	8.5886	8.5755	8.6652	8.6833	8.718	8.6806
III	209914	210423	YCR046C	0	-	-1.8631	-1.8812	-1.8684	-1.8684	-1.8983	-1.8983	-1.7845	-1.7133	-1.7261	-1.6323	-1.6388	-1.6473	-1.7947	-1.7894	-1.8407	-1.8561	-1.8576	-1.8096	-1.6758	-1.6694	-1.6397	-1.7281	-1.6929	-1.6184	-1.345	-1.3041	-1.1636	-1.1935	-1.1641	-1.1506	-0.9662	-0.7462	-0.8083	-0.6459	-0.5495	-0.447	-0.4304	-0.1871	-0.2218	-0.096199	0.1472	0.2374	0.2161	0.2515
I	114919	118314	YAL019W	0	+	7.9625	8.0138	8.0603	8.0935	8.1991	8.229	8.2124	8.3014	8.2901	8.3067	8.312	8.3414	8.3233	8.2886	8.2876	8.2876	8.1979	8.2179	8.1866	8.1987	8.2168	8.1987	8.1806	8.0405	7.9893	8.0946	8.0715	8.0401	7.9994	7.8808	7.9187	8.0212	7.9853	8.02	7.8014	7.6849	7.7133	7.6507	7.6363	7.7399	7.7823	7.8283	7.7994	7.9175
X	469784	470113	YJR022W	0	+	1.1594	1.2624	1.1252	1.0826	1.1253	1.3462	1.3691	1.3691	1.3462	1.4329	1.451	1.4209	1.3669	1.3979	1.5239	1.5357	1.5058	1.5091	1.3692	1.43635	1.50575	1.5275	1.5323	1.6955	1.735	1.735	1.6825	1.6839	1.8502	1.6563	1.6849	1.6542	1.7125	1.7125	1.6304	1.7583	1.7201	1.9629	1.9747	1.9566	2.0875	2.1297	1.9261	2.0406
IV	584939	587719	YDR069C	0	-	15.1284	15.1578	15.1578	15.0977	15.0977	15.0977	15.0811	15.1105	15.0992	15.1452	15.1452	15.1256	15.0921	15.1102	15.0803	15.0637	15.0524	15.0524	15.0524	15.022	15.0818	15.069	15.069	15.0524	15.0022	15.0022	15.0022	15.052	15.052	15.052	15.0814	15.1113	15.0817	15.0523	15.076	15.122	15.1087	15.1087	15.1647	15.3459	15.3278	15.4165	15.4459	15.5047
VI	63016	63993	YFL034C-B	0	-	-1.4671	-1.3977	-1.4512	-1.4331	-1.4331	-1.4032	-1.41225	-1.3634	-1.3634	-1.38	-1.4062	-1.4062	-1.4575	-1.4718	-1.4718	-1.4718	-1.4419	-1.46	-1.46	-1.4781	-1.46	-1.5025	-1.6334	-1.6168	-1.6334	-1.6153	-1.561	-1.5097	-1.4979	-1.5326	-1.5208	-1.6069	-1.5888	-1.5888	-1.6054	-1.6348	-1.6348	-1.6348	-1.5659	-1.5857	-1.5857	-1.64	-1.6856	-1.6667
X	643490	644101	YJR118C	0	-	2.0886	2.2499	2.2793	2.3087	2.3087	2.2921	2.3806	2.466	2.4778	2.4759	2.6312	2.5893	2.6192	2.6192	2.6192	2.6358	2.6572	2.7303	2.8722	2.9397	3.1015	3.1015	3.1427	3.1427	3.1427	3.1693	3.2157	3.4402	3.4701	3.5299	3.5299	3.5299	3.5299	3.5764	3.5764	3.5945	3.65635	3.59225	3.6638	3.6766	3.706	3.706	3.6927	3.7108
XIV	674923	675876	YNR027W	0	+	4.6422	4.6849	4.7404	4.8737	8.315	8.771	8.9671	11.5661	11.6633	11.9522	12.0843	12.1017	12.6226	12.712	13.6426	13.6064	13.5758	13.6042	13.8253	14.5353	14.671	14.9851	15.3297	16.1621	16.4893	16.980301	17.2124	17.1905	17.900801	17.937	17.937	17.9503	17.7668	17.7668	17.855499	17.902201	17.9188	17.949699	17.949699	17.959299	17.959299	18.252701	18.252701	18.252701
IV	164987	167254	YDL164C	0	-	87.167801	87.189796	87.189796	87.201599	87.205399	87.182503	87.300598	87.282501	87.282501	87.282501	87.295799	87.295799	87.295799	87.295799	87.295799	87.319199	87.319199	87.349098	87.350601	87.380501	87.380501	87.380501	87.332497	87.279503	87.144302	87.144302	87.162399	87.197098	87.203903	87.1707	87.147797	87.058601	86.988503	87.011398	87.041298	87.057899	87.057899	86.868698	86.822197	86.702599	86.223999	85.808899	85.305603	85.139801
II	92414	93394	YBL068W	0	+	0.9328	1.2469	1.2759	1.2759	1.2669	1.265	1.2992	1.5183	1.8418	1.8584	1.9144	2.3779	2.3666	2.3902	2.3902	2.4676	2.4606	2.4905	2.5579	2.5745	2.5446	2.5723	2.607	2.607	2.607	2.6495	2.6362	2.5812	2.509	2.5271	2.5437	2.5731	2.5897	2.5598	2.5598	2.5342	2.4621	2.4724	2.4724	2.4724	2.5199	2.4611	2.4777	2.5803
VIII	443828	445384	YHR170W	0	+	3.1158	3.1877	3.2209	3.2076	3.1611	3.0543	2.9945	2.8937	2.8819	2.8819	2.8525	2.8525	2.8359	2.8191	2.7829	2.7332	2.7843	2.8024	2.7848	2.7777	2.7777	2.783	2.6852	2.6586	2.7	2.6834	2.6834	2.6653	2.7	2.7805	2.6788	2.5783	2.6082	2.5916	2.4971	2.2698	2.2698	2.2761	2.1859	1.9742	1.8753	1.9341	1.918	1.8984
VIII	490747	491712	YHR195W	0	+	2.004	2.004	1.9874	1.9713	1.9713	2.0301	2.0301	2.0334	2.0334	2.0168	2.0867	2.2683	2.2683	2.3683	2.3698	2.4163	2.7605	2.7487	2.714	2.7468	2.7815	2.8627	2.8632	3.0238	3.0495	3.0262	3.1576	3.1375	3.552	3.6142	3.6181	3.648	3.72715	3.8532	3.8346	3.7811	3.7693	3.7512	3.7085	3.6636	3.6802	5.6058	8.0897	8.6129
XIII	54793	55110	YML108W	0	+	7.9481	7.9444	8.0517	7.9594	8.4466	8.5059	8.5064	8.8088	8.8055	8.8686	8.8985	8.9578	8.9781	8.9781	9.008	9.1613	9.1379	9.3778	9.3773	9.3474	9.3939	9.4886	9.5423	9.5423	9.5551	9.6988	9.6513	9.6181	9.6475	9.6289	9.6284	9.6379	9.6932	9.705	9.6688	9.6321	9.614	9.6439	9.6145	9.6145	9.5926	9.615	9.5856	9.5557
II	142112	142868	YBL040C	0	-	10.1015	10.3986	10.3559	10.3378	10.3341	10.3859	10.3671	10.4829	10.9733	11.0625	11.0032	11.0758	11.1967	11.1731	11.358	11.3351	11.3185	11.472	11.4944	11.3464	11.4469	11.5709	11.5709	11.6	11.7852	11.7505	11.9339	11.9339	11.9633	12.0937	12.1055	12.0693	12.1879	12.2173	12.1698	12.1532	12.212	12.2601	12.2616	12.3808	12.4844	12.5138	12.5432	12.5266
XIV	245617	246216	YNL214W	0	+	-0.4049	-0.375	-0.437799	-0.481	-0.5109	-0.619699	-0.619699	-0.619699	-0.717	-0.7687	-0.764899	-0.7616	-0.705299	-0.7166	-0.7166	-0.6492	-0.6379	-0.5776	-0.59215	-0.52755	-0.58575	-0.5268	-0.5253	-0.5049	-0.5453	-0.6046	-0.7013	-0.4876	-0.5506	-0.699	-0.750999	-0.4823	-0.4106	-0.5912	-0.7766	-0.8368	-0.8559	-1.1891	-1.2104	-1.2569	-1.1961	-1.1779	-1.2206	-1.2266
VIII	284839	286770	YHR091C	0	-	8.2626	8.4068	8.297	8.2676	8.4248	8.6067	8.6672	8.7212	8.7418	8.7169	8.7415	8.8141	8.8792	9.032	8.8604	8.6716	8.8073	9.1309	10.0371	9.7434	9.7462	9.6992	9.9967	10.0447	10.0462	10.4783	10.6987	11.0315	11.0362	11.1249	11.142	11.141	11.203	11.203	11.1266	11.3055	11.3055	11.4809	11.4348	11.725	11.716	11.8441	12.38	12.3933
XIV	339612	340208	YNL158W	0	+	10.2607	11.0421	11.1421	11.1534	11.5705	11.5411	11.571	11.571	11.6442	11.6736	11.7002	11.6872	11.6725	11.6725	11.6436	11.6436	11.7489	11.719	11.8803	12.023	12.0524	12.1539	12.3352	12.3352	12.4133	12.5924	12.6837	12.7018	12.5902	12.6068	12.6628	12.6716	12.6716	12.5844	12.4972	12.4806	12.5137	12.4971	12.4971	12.4677	12.4878	12.4878	12.4664	12.3419
VI	49139	51007	YFL041W	0	+	1.3218	1.2577	1.2743	1.2924	1.2165	1.1866	1.1786	1.1605	1.2133	1.2405	1.22	1.2479	1.2343	1.2215	1.1969	1.1706	1.2169	1.2697	1.3519	1.322	1.4163	1.3736	1.3389	1.3389	1.3266	1.2603	1.249	1.2357	1.2325	1.0533	1.1033	1.1001	0.9997	1.0264	0.9345	0.9376	0.7033	0.5481	0.4648	0.4686	0.4553	-0.0694	-0.1311	-0.1477
VI	237368	238255	YFR041C	0	-	2.1575	2.1281	2.0625	2.1148	2.1329	2.0206	1.992	1.9963	1.9963	2.0152	1.8617	1.8146	1.8659	1.8066	1.767	1.6446	1.6215	1.6509	1.6803	1.7102	1.7514	1.6077	1.7058	1.5033	1.3338	1.3509	1.2622	1.1016	1.0034	0.969	0.7728	0.4204	0.3391	0.3869	0.3869	0.5266	0.7125	0.70235	0.71565	0.9303	0.9416	0.863	0.8085	0.7739
II	618909	620303	YBR199W	0	+	0.7582	0.7587	0.7108	0.6814	0.7146	0.6885	0.7013	0.6719	0.6071	0.637	0.6503	0.6389	0.6638	0.505	0.5201	0.4827	0.3192	0.2047	0.42	0.3723	1.2126	1.3099	1.2966	1.6333	1.7145	1.6748	1.8929	2.6715	2.6047	2.7929	3.5864	3.4392	3.4161	3.4462	3.45835	4.94625	5.076	5.3298	10.9069	19.125299	19.214001	19.4454	25.080299	26.245399
XII	100947	105347	YLL021W	0	+	6.1385	5.0275	4.426	4.2177	4.0516	3.9629	3.6091	3.5094	3.6536	4.0644	4.6508	6.5065	7.5791	8.4417	10.2071	10.2958	11.2609	18.8127	40.608002	41.195202	43.215801	63.790401	68.0224	75.198303	85.157303	87.177498	87.654404	90.414299	90.622597	97.408897	97.930496	97.918602	98.118401	105.768997	110.824997	113	118.568001	123.572998	125.167	125.385002	125.514	125.602997	125.968002	126.052002
II	18177	21293	YBL104C	0	-	0.8482	0.8482	0.8781	0.9113	0.8291	0.8158	0.7176	0.7154	0.6403	0.5265	0.6067	0.5587	0.57	0.6079	0.6079	0.6898	0.6898	0.7011	0.683	0.6664	0.7295	0.69	0.4256	0.3962	0.3962	0.3844	0.3663	0.3412	0.3294	0.3588	0.2942	0.2909	0.29845	0.2962	0.2503	0.2423	0.2883	0.2883	0.303	0.3471	0.3471	0.2996	0.3952	0.3553
IV	1117126	1120233	YDR325W	0	+	45.977402	46.007801	46.631401	46.7897	46.903999	47.023102	47.0397	47.0364	47.204498	47.245701	47.3638	47.589199	47.957298	47.957298	47.992001	48.068901	48.084	48.191299	48.244801	48.254601	48.284	48.283501	48.359402	48.388802	48.403099	48.4506	48.414398	48.444302	48.4576	48.471199	48.501099	48.501099	48.554501	48.554501	48.554501	48.781601	48.710701	48.740101	48.740101	48.8298	48.8298	48.841599	48.825001	48.848099
V	414481	415554	YER127W	0	+	6.7107	6.7165	6.8138	6.8959	6.778	6.9058	6.949	6.9324	7.0206	7.0206	7.0025	7.1035	7.1649	7.1794	7.11	7.2286	7.2452	7.0711	6.9834	6.954	6.8643	6.9241	7.0482	7.1075	7.109	7.063	7.1123	7.0877	7.054	7.054	7.0208	6.9972	7.0153	6.9859	7.0334	7.0515	7.0857	7.0857	7.145	7.193	7.1749	7.0635	7.0934	7.0753
XVI	280480	280926	YPL144W	0	+	10.1155	10.0051	10.0051	10.0586	10.0581	10.0581	10.088	10.1109	10.2589	10.3006	10.2825	10.2644	10.3003	10.2176	10.2342	10.2048	10.1101	10.0807	9.9915	9.7855	9.6973	9.6498	9.6204	9.6317	9.6483	9.5719	9.5425	9.4699	9.4367	9.2796	9.1298	9.1132	9.1079	9.1966	9.0872	9.1086	9.0787	8.9601	8.8415	8.7026	8.6732	8.6732	7.8956	7.8961
VII	858287	858604	YGR181W	0	+	11.6629	11.7149	11.6642	11.6823	11.6434	11.6425	11.6259	11.6259	11.6093	11.6093	11.6867	11.7631	11.7204	11.8224	11.839	11.8096	11.7963	11.7835	11.7645	11.7811	11.7678	11.6183	11.5665	11.5665	11.5366	11.5826	11.5858	11.6039	11.5563	11.5869	11.605	11.605	11.5884	11.6231	11.605	11.6334	11.6334	11.6334	11.6666	11.6749	11.6041	11.5822	11.6178	11.5499
XVI	819765	821423	YPR144C	0	-	0.6447	0.5341	0.5263	0.3687	0.4328	0.4092	0.4195	0.4788	0.4788	0.4542	0.451	0.5058	0.5191	0.6091	0.6813	0.8091	0.8385	0.8679	0.8169	0.8365	0.8493	0.9106	0.8663	0.8683	0.8382	1.0756	1.1716	1.3206	1.2683	1.1907	1.0721	0.8345	0.9007	0.9037	0.8909	0.925	0.9079	0.9207	0.9051	0.9302	1.07875	1.3806	1.3919	1.3919
XI	77258	78646	YKL194C	0	-	0.715	0.715	0.7505	0.8263	1.0903	1.0561	1.0938	1.096	1.096	1.0555	1.1301	0.9679	0.9447	0.9816	1.0395	1.1941	1.1775	1.2167	1.3408	1.2639	1.2933	1.3918	1.6365	1.5875	1.5819	1.5291	1.54525	1.69035	1.65565	1.60425	1.57455	1.5397	1.3339	1.1168	1.1163	1.0831	1.259	1.2987	1.3366	1.3357	1.4315	1.4326	1.34935	1.42195
XII	196829	198085	YLR027C	0	-	0.2516	0.3825	0.4119	0.3526	0.453	0.4364	0.4364	0.4663	0.4663	0.4957	0.5138	0.4112	0.3433	0.4438	0.5656	0.5421	0.5453	0.5154	0.4581	0.4415	0.4415	0.4415	0.4186	0.3939	0.4906	0.5499	0.5295	0.52575	0.5407	0.5045	0.4502	0.4647	0.4647	0.4285	0.4782	0.5194	0.5194	0.5021	0.4271	0.457	0.457	0.4389	0.4268	0.4268
IX	321454	321933	YIL016W	0	+	79.2761	79.2761	79.276604	79.2491	79.234398	79.281898	79.281898	79.281898	79.371101	79.341698	79.392998	79.356796	79.391502	79.391502	79.409599	79.392998	79.396301	79.301102	79.301102	79.331001	79.394096	79.334801	79.312202	79.366798	79.350197	79.3881	79.553703	79.473701	79.5495	79.555496	79.627098	79.627098	79.656998	79.627098	79.615303	79.593903	79.593903	79.623299	79.695396	79.720001	79.715202	79.676201	79.692802	79.663399
II	787006	788430	YBR293W	0	+	18.312799	18.2829	18.2829	18.253	18.2397	18.2397	18.2397	17.9608	17.8636	17.718201	16.498899	15.9416	15.9416	15.9715	15.6258	15.5082	15.5082	15.4788	15.4655	15.4057	15.2321	15.0429	14.3573	14.1538	12.2307	11.5189	11.4302	11.3704	11.3277	11.1973	10.6955	10.5802	10.2089	10.1596	9.355	8.983	8.319	7.8992	7.966	7.9554	7.9559	7.8983	8.4629	8.4453
XI	433093	434877	YKL005C	0	-	12.2216	12.2103	12.2942	12.3013	12.2174	12.262	12.1251	12.0008	11.6071	11.269	11.2946	11.5185	10.7056	10.8242	10.8414	10.4736	10.3405	9.6791	9.5609	9.6021	9.9099	9.88	10.186	8.6249	7.9639	8.3496	9.0318	10.9919	11.0908	11.4049	21.9877	22.3463	22.708599	23.169701	27.181601	27.785	32.029099	35.0839	36.075901	36.7659	37.558899	37.629002	38.060699	39.241501
XV	923232	925040	YOR324C	0	-	22.6057	22.3547	21.8027	21.477301	21.269501	21.2057	21.014	20.8361	20.688101	19.018801	18.5774	18.6073	18.548	15.5701	15.3608	15.2422	15.0819	14.6437	14.1475	13.5041	12.4416	11.7771	11.2311	11.0954	11.0052	11.0346	10.712	10.6354	10.3198	9.149	9.0598	7.9764	7.9033	7.9	7.8402	7.7387	7.7387	7.335	6.6802	6.2164	6.139	3.7583	3.3043	3.3043
XI	450423	451217	YKR006C	0	-	3.75615	4.12465	4.0729	4.43155	4.7906	4.9695	5.85755	5.7557	5.9098	5.99525	6.1624	6.2239	6.4032	6.4654	6.5218	7.2114	7.2466	7.2951	7.5003	7.7249	7.7839	7.7675	7.7541	7.74	7.7666	7.7837	7.888	7.9393	8.0343	8.1088	8.09945	7.9553	7.9955	8.0637	8.1225	8.2149	8.1855	8.2021	8.2558	8.4136	8.481	8.5531	8.4805	8.5863
XV	772601	774127	YOR231W	0	+	3.0819	3.0809	3.227	3.8418	3.8893	4.0373	4.0127	3.7708	3.764	3.9753	5.413	5.4125	5.5017	5.9472	5.9525	5.992	5.9915	6.0547	6.7218	6.8259	6.844	6.8867	7.4072	7.6419	7.8502	7.8572	7.8572	7.9743	7.9743	8.0336	8.1708	8.2188	8.2309	8.3018	8.3119	8.3119	8.5055	8.5055	8.5417	8.681	8.681	8.6682	8.8162	8.9508
VII	117854	120907	YGL201C	0	-	7.0466	7.0167	7.0541	6.9463	6.9169	6.8704	6.9766	6.9932	7.1315	7.2704	7.2704	7.1696	7.199	7.199	7.1809	7.1628	7.1462	7.1575	7.2334	7.204	7.2334	7.2681	7.2749	7.293	7.293	7.3096	7.3096	7.3262	7.3594	7.3893	7.3727	7.3727	7.3418	7.3418	7.419	7.4356	7.4356	7.4655	7.5685	7.5685	7.5984	7.5984	7.6283	7.5989
VIII	180345	181760	YHR036W	0	+	15.5059	15.5059	15.524	15.4893	15.53	15.5363	15.5016	15.4978	15.4812	15.4812	15.4518	15.4518	15.4518	15.4518	15.4699	15.5031	15.4139	15.4305	15.4529	15.4529	15.4069	15.4947	15.3382	15.3847	15.3847	15.3483	15.3569	15.3195	15.2117	15.225	15.2069	15.3245	15.1254	15.142	15.1639	15.0345	15.0478	14.9372	14.984	14.9413	14.9114	14.9114	14.8805	14.7745
IV	782041	784215	YDR164C	0	-	1.6521	1.682	1.7845	2.0046	2.0046	2.034	2.0933	2.0933	2.0933	2.1227	2.1659	2.2423	2.2722	2.5996	2.79245	2.94095	4.2278	14.5851	14.9236	18.2061	21.388	31.5742	31.9179	32.403	35.414299	35.830399	37.338501	37.777699	37.777699	37.955601	38.090801	38.1506	38.313801	38.936699	40.3484	42.624802	43.296398	43.270802	43.3605	43.599201	44.742901	46.3479	46.529301	46.818001
IV	67983	68606	YDL217C	0	-	5.6169	5.30645	5.3566	5.5499	5.5743	5.83	6.6013	8.5022	8.6025	8.6928	9.7443	9.8496	11.5289	11.4973	11.539	12.2885	12.3507	12.5955	12.8994	13.3833	13.6204	13.5654	13.6376	14.3389	16.121	20.0096	20.5035	20.4804	21.208	24.303801	24.4114	25.1129	25.953199	26.097799	26.202	26.1656	26.2714	26.4018	26.5299	26.6922	26.8545	27.306999	27.4736	27.5445
IV	781423	781950	YDR163W	0	+	4.2606	4.391	4.391	4.639	4.9515	5.2579	5.339	5.7839	5.7839	5.8256	5.7844	5.8585	6.2801	6.2587	6.3838	6.3629	6.3036	6.3928	6.8385	6.8684	6.9571	6.9578	7.2194	7.3214	7.252	7.2535	7.2856	7.6606	7.6535	7.6557	7.6247	7.626	7.6299	7.7615	7.7449	7.811	7.9737	8.0036	7.9519	7.9946	7.9614	7.9337	7.8492	7.812
VII	617516	617824	YGR063C	0	-	4.5565	4.6419	4.761	5.2925	5.2991	5.2991	5.4952	5.5924	5.7042	5.8255	5.8089	5.8089	5.827	5.9722	6.5657	6.6484	6.6442	6.7039	7.051	7.2067	7.1602	7.1471	7.1866	7.1117	7.125	7.0958	7.1785	7.2212	7.2634	7.2448	7.2448	7.2976	7.3308	7.3308	7.3474	7.3582	7.3099	7.2918	7.2918	7.3511	7.3031	7.3906	7.3906	7.4072
VII	642010	643008	YGR080W	0	+	-1.983	-1.69415	-1.80565	-1.8232	-1.7424	-1.6848	-1.7008	-1.3327	-1.2068	-1.4315	-1.5026	-1.545	-1.4925	-1.5091	-1.5553	-1.6179	-1.6212	-1.6232	-1.6481	-1.7009	-1.6918	-1.6737	-1.68	-1.7316	-1.6098	-1.6397	-1.5922	-1.4699	-1.4196	-1.4157	-1.0904	-0.9893	-1.0612	-1.0195	-1.0741	-1.3386	-1.405	-1.3909	-1.4509	-1.4556	-1.6111	-1.6164	-1.6728	-1.6217
XI	147630	148838	YKL162C	0	-	5.6889	5.7022	5.6803	5.71	5.662	5.5745	5.5911	5.6509	5.6509	5.6637	5.6916	5.6735	5.6735	5.7859	5.8387	5.8025	5.8365	5.7852	5.7852	5.8332	5.8332	5.8332	5.9122	5.8828	5.8828	5.8647	5.8348	5.7179	5.736	5.7659	5.7659	5.7659	5.7659	5.7659	5.7659	5.7493	5.7674	5.7704	5.7586	5.7586	5.7885	5.787	5.8169	5.8446
XI	256770	257843	YKL098W	0	+	5.9627	6.022	6.0705	5.9223	6.2349	6.205	6.2344	6.2585	6.421	6.5102	6.4984	6.5449	6.7227	6.6933	6.7232	6.6772	6.6659	6.7505	6.7339	6.8118	6.7552	6.9414	6.9862	7.1576	7.1659	7.184	7.1541	7.1835	7.2129	7.2428	7.2375	7.1855	7.2154	7.1757	7.184	7.1539	7.1305	7.1194	7.1194	7.1194	7.136	7.2348	7.1717	7.1139
II	495592	496869	YBR130C	0	-	2.9274	2.9796	2.8664	2.9071	3.0541	3.20725	3.17405	3.1683	3.1522	3.2082	3.2376	3.2675	3.2675	3.2675	3.3268	3.3054	3.3235	3.3529	3.3529	3.371	3.3592	3.3592	3.3592	3.3887	3.4048	3.3621	3.392	3.392	3.392	3.3754	3.3754	3.392	3.4219	3.4068	3.4234	3.4053	3.4219	3.4219	3.4219	3.392	3.3626	3.3332	3.3	3.4138
II	241708	242568	YBR002C	0	-	6.5289	6.6286	6.871	7.1176	7.2117	7.256	7.3538	7.3656	7.3769	7.4452	7.6883	7.7016	7.7016	7.6903	7.6476	7.8279	7.8312	8.0532	8.1407	8.1294	8.2641	8.292	8.6341	8.616	8.61	8.6261	8.6442	8.656	8.6772	8.6953	8.6787	8.6538	8.6043	8.6475	8.7495	8.9735	8.9916	8.89705	8.9824	9.0364	9.061	9.0429	9.0263	8.9871
XIV	293137	295509	YNL183C	0	-	38.352699	38.352699	38.352699	38.336102	38.467499	38.497398	38.450901	38.421501	38.421501	38.5107	38.5107	38.5107	38.523998	38.514198	38.5089	38.546398	38.546398	38.5396	38.588799	38.618198	38.618198	38.618198	38.648102	38.648102	38.695599	38.713699	38.713699	38.697102	38.652699	38.652699	38.7542	38.789398	38.789398	38.820801	38.790901	38.790901	38.790901	38.731602	38.731602	38.742901	38.742901	38.7728	38.704899	38.781799
IV	1127872	1129374	YDR330W	0	+	29.5837	29.560801	29.530899	29.462999	29.4534	29.4599	29.3181	29.3181	29.2668	29.2512	29.281099	29.2992	29.2992	29.2992	29.2992	29.281099	29.310499	29.358	29.374599	29.3864	29.339899	29.3734	29.313601	29.313101	29.2852	29.3151	29.280399	29.2985	29.3279	29.264799	29.253	29.253	29.2166	29.1686	29.1686	29.1387	29.123699	28.402201	28.322201	28.292801	27.8242	27.6373	27.454599	27.1966
VII	830515	832197	YGR166W	0	+	1.7963	1.892	1.8967	1.8967	1.9394	1.9409	2.013	2.061	2.1081	2.1081	2.1375	2.1194	2.1209	2.1209	2.139	2.2031	2.2031	2.2078	2.1945	2.1827	2.235	2.2702	2.2403	2.2109	2.2109	2.189	2.1837	2.1784	2.1784	2.1731	2.2987	2.2768	2.3067	2.3366	2.3366	2.3499	2.3504	2.3451	2.375	2.3569	2.3569	2.3506	2.3506	2.3506
V	214076	214747	YER031C	0	-	8.4146	8.4146	8.4293	8.464	8.6964	8.7097	8.7097	8.7594	8.7129	8.683	8.6649	8.6649	8.6483	8.6791	8.6311	8.6311	8.6311	8.7447	8.7266	8.6967	8.6967	8.6801	8.6683	8.7015	8.7314	8.7646	8.7352	8.7699	8.7699	8.7865	8.7865	8.7737	8.7737	8.779	8.7484	8.7484	8.7303	8.7303	8.7303	8.7303	8.7303	8.7303	8.7303	8.7303
IX	374525	374860	YIR009W	0	+	4.1067	4.2323	4.3461	4.8499	4.813	4.8721	4.9395	4.9458	4.9287	5.0056	5.0307	5.5034	5.4749	5.2702	5.3936	5.3487	5.2335	5.20315	4.8667	4.7021	4.496	4.4093	4.4345	4.1766	3.9676	4.0872	4.2985	5.2687	6.1	6.42	6.4861	7.0466	7.1623	7.2814	7.261	7.309	7.3118	7.3171	7.4276	7.5367	7.5234	7.5485	7.6877	7.7198
I	188107	188811	YAR033W	0	+	0.1304	0.0706	0.0706	0.0706	0.0706	0.05	0.05	0.05	0.05	0.03505	0.0147	0.0147	0.0147	0.1006	0.8631	0.845	1.0911	1.2215	1.2215	1.2996	1.3295	1.4182	1.4182	1.4001	1.4295	1.4883	1.4883	1.4883	1.4883	1.4883	1.4883	1.6192	1.6619	1.7458	2.7323	3.1081	4.2316	4.2102	4.222	4.3242	4.3948	4.436	4.4993	4.7312
IX	76354	77283	YIL145C	0	-	12.7709	13.0659	13.0493	13.2277	13.2101	13.5953	13.59	13.6177	13.7041	13.8066	13.8199	13.8493	13.7965	13.8756	13.9255	14.1636	14.2523	14.2523	14.2902	14.5482	14.4853	14.4767	14.5066	14.5066	14.5066	14.5654	14.6242	14.6835	14.7129	14.7129	14.7129	14.7129	14.7423	14.7423	14.7423	14.7536	14.7536	14.7536	14.7536	14.7536	14.7536	14.7589	14.7589	14.7589
V	126629	128284	YEL015W	0	+	11.5959	11.6077	11.5896	11.6484	11.6451	11.6863	11.7432	11.7726	11.7844	11.7626	11.792	11.9111	12.2052	12.2346	12.2165	12.2454	12.2107	12.1772	12.1606	12.2194	12.2794	12.2794	12.2613	12.207	12.207	12.1889	12.1889	12.159	12.1409	12.0685	12.0157	12.0089	12.0089	12.0089	12.0089	12.0413	12.0594	12.0664	12.0495	11.8624	11.8518	11.8518	11.9144	11.9144
II	14241	17696	YBL105C	0	-	35.5909	35.5909	35.5909	35.625599	35.658798	35.628899	35.599499	35.6287	35.616901	35.605598	35.6222	35.601398	35.546501	35.546501	35.516602	35.398998	35.369598	35.369598	35.339699	35.3895	35.3895	35.118698	35.0956	35.113701	35.113701	35.054401	35.072498	35.090599	35.090599	34.941101	34.9245	34.861401	34.565399	34.577202	34.577202	34.577202	34.5606	34.567402	34.567402	34.567402	34.508598	34.377201	34.2575	34.0854
IV	917571	921647	YDR227W	0	+	-2.4766	-2.4766	-2.4932	-2.5525	-2.4831	-2.4174	-2.4719	-2.4538	-2.487	-2.5468	-2.5762	-2.5234	-2.5234	-2.4656	-2.4769	-2.4422	-2.4256	-2.5138	-2.5138	-2.609	-2.5909	-2.6776	-2.5429	-2.5429	-2.5547	-2.5547	-2.5642	-2.5348	-2.5348	-2.5348	-2.585	-2.536	-2.536	-2.5156	-2.4937	-2.4698	-2.4698	-2.4864	-2.2953	-2.2621	-2.2621	-2.254	-2.2957	-2.2497
IV	1059627	1061231	YDR299W	0	+	4.4016	4.6943	4.9325	5.1375	5.1375	5.2154	5.186	5.186	5.186	5.2287	5.2925	5.6228	5.616	5.7351	5.8793	5.9044	5.9044	5.9343	5.9343	5.9642	5.9941	5.9941	6.0891	6.0592	6.0592	6.0592	6.0592	6.0592	6.1024	6.0526	6.1332	6.2337	6.2887	6.3138	6.3304	6.347	6.347	6.347	6.347	6.3764	6.3764	6.393	6.393	6.393
XIV	238238	240001	YNL218W	0	+	54.3022	54.4258	54.472301	54.519798	54.6507	54.7271	54.796501	54.766602	54.706799	54.736198	54.736198	54.736198	54.8088	54.826401	54.8563	54.8862	54.893002	54.893002	54.8797	54.8797	54.831699	54.872398	54.872398	54.901798	54.9478	54.875198	54.9431	54.923801	54.9291	54.9291	54.9291	54.916302	54.853802	54.766102	54.718601	54.748001	54.714802	54.695499	54.707298	54.547901	54.612499	54.599098	54.599098	54.5825
XVI	624469	626967	YPR029C	0	-	1.2584	1.33	1.33	1.3119	1.3119	1.3413	1.4604	1.5197	1.4797	1.4915	1.4851	1.67	1.9549	1.9161	1.9354	1.9354	1.9354	1.9306	1.9306	1.9306	1.9306	1.9306	1.9258	1.9258	1.9258	1.9519	1.9519	1.9818	1.9818	1.9818	1.9818	2.0313	1.9966	1.98	1.9506	1.9506	1.9506	1.9506	1.9634	1.9169	1.9169	1.8822	1.8822	1.8689
VIII	232133	233296	YHR068W	0	+	1.9273	1.9193	1.9193	1.9193	1.9193	1.9422	1.9862	1.95	1.9201	1.9035	1.95	1.9563	1.953	1.9477	1.9937	2.0103	1.9985	1.9985	1.9985	1.9867	2.0223	2.0223	1.9924	1.9049	1.9117	1.9313	1.9313	1.9265	1.8662	1.8843	1.7918	1.7619	1.7619	1.7619	1.6893	1.67175	1.6034	1.6067	1.6067	1.6482	1.6482	1.6482	1.6247	1.676
V	536300	538279	YER173W	0	+	6.7431	6.875	6.943	7.4032	7.4924	7.5203	7.5321	7.5321	7.5625	7.6993	8.3307	8.4536	8.4835	8.7046	9.0026	9.1018	9.9497	10.009	10.009	10.1389	10.2924	10.2255	10.9061	10.8699	10.8533	10.79	10.8345	10.8034	10.7768	10.7901	10.82	10.8494	10.9092	10.9348	10.9514	10.9514	10.9514	10.9514	10.9514	10.9514	10.968	11.0113	10.9718	11.0145
VII	884509	885741	YGR193C	0	-	6.6612	6.6479	6.6147	6.6313	6.6681	6.7209	6.7209	6.7209	6.7257	6.7257	6.7257	6.6412	6.6321	6.6321	6.6321	6.6321	6.5959	6.5959	6.6557	6.751	6.7111	6.741	6.8008	6.8008	6.8302	6.8136	6.7774	6.67	6.6881	6.6881	6.7542	6.6655	6.6655	6.6934	6.6047	6.5866	6.5866	6.6628	6.6794	6.6553	6.6553	6.5061	6.4762	6.4943
VIII	160844	161485	YHR026W	0	+	2.5094	2.5094	2.4501	2.4682	2.4682	2.5328	2.5622	2.52	2.4483	2.4355	2.3993	2.3993	2.2204	2.1606	2.1905	2.1739	2.0959	2.058	2.0879	2.0585	2.0761	2.0296	1.9546	1.9177	1.8878	1.8466	1.728	1.748	1.7172	1.5814	1.598	1.6298	1.2467	1.2339	1.1746	1.0384	0.8963	0.6657	0.6572	0.6572	0.603199	0.6978	1.0656	0.7766
IV	172481	174028	YDL159W	0	+	6.0937	6.1118	6.1118	6.1583	6.1877	6.1877	6.1877	6.1877	6.2058	6.1759	6.1759	6.1759	6.146	6.146	6.1445	6.1445	6.1792	6.2335	6.2961	6.2961	6.2961	6.3441	6.2976	6.2976	6.3655	6.3655	6.3474	6.3934	6.4115	6.4826	6.3925	6.4106	6.4106	6.44	6.44	6.44	6.4106	6.3219	6.3385	6.292	6.2802	6.2802	6.3101	6.2123
XI	599094	599681	YKR085C	0	-	-0.3239	-0.3429	-0.4049	-0.4348	-0.2297	-0.1912	-0.1731	-0.2319	-0.155	-0.266	-0.266	-0.319	-0.1827	-0.1661	-0.0116	-0.0075	-0.0663	-0.1575	-0.1949	-0.1783	-0.3908	-0.5041	-0.4835	-0.5129	-0.3403	-0.3403	-0.3046	-0.3197	-0.1862	-0.0229	0.0412	-0.0048	0.0824	0.1193	0.739	1.41	2.12	2.1654	3.0142	3.0442	3.0849	3.0892	3.2574	3.7052
XIII	169116	169754	YML053C	0	-	0.5452	0.45875	0.3904	0.3904	0.3786	0.3786	0.2605	0.2771	0.2786	0.2299	0.2598	0.2485	0.3066	0.3398	0.3398	0.2253	0.1754	0.2646	0.2646	0.2827	0.3945	0.8807	1.1071	1.1659	1.2247	1.2541	1.2707	1.4081	1.6106	1.7597	1.8617	1.9029	2.0903	2.1368	2.1549	2.1715	2.5466	2.6059	2.6059	2.6059	2.6059	2.9009	2.871	2.871
XVI	747306	749000	YPR111W	0	+	69.839203	69.768204	69.553398	69.434303	69.315201	69.285301	69.285301	69.237297	69.237297	69.047096	69.060402	68.971901	68.865097	68.805298	68.923897	68.894501	68.916397	68.916397	68.922699	68.863403	68.7453	68.7453	68.734001	68.6679	68.6679	68.508598	68.584503	68.567902	68.272499	67.557503	67.127296	67.008202	66.877296	65.642601	65.475502	65.475502	63.987801	63.1889	62.643299	62.643299	62.510899	61.749802	61.027699	53.434299
XV	266264	267529	YOL031C	0	-	2.4231	2.453	2.453	2.3824	2.4412	2.3937	2.4231	2.4525	2.5417	2.7394	2.7062	2.7175	2.9702	2.9835	2.9071	2.9071	2.9071	2.8825	2.8712	2.9305	3.1405	3.1405	3.2249	3.2105	3.2703	3.2457	3.2291	3.2291	3.2633	3.3407	3.78075	3.84055	3.8849	3.9937	4.2276	4.2276	4.2575	4.3007	4.45845	4.9452	4.9452	4.9718	5.2793	5.3205
XI	92744	93465	YKL186C	0	-	-0.2158	-0.4025	-0.3427	-0.3593	-0.402	-0.4746	-0.4884	-0.5291	-0.5125	-0.5763	-0.57405	-0.5703	-0.5869	-0.5917	-0.5286	-0.5286	-0.5301	-0.4821	-0.4522	-0.4223	-0.3861	-0.3861	-0.3861	-0.3861	-0.3808	-0.3642	-0.3642	-0.3476	-0.3476	-0.3727	-0.338	-0.338	-0.2751	-0.2751	-0.3382	-0.3548	-0.4393	-0.4873	-0.4873	-0.5418	-0.4463	-0.4976	-0.5489	-0.5555
XIII	542978	544963	YMR137C	0	-	3.5904	3.4994	3.5191	3.3819	3.3782	3.4076	3.4076	3.4375	3.4496	3.4084	3.3838	3.3294	3.5149	3.2976	3.1833	3.1517	3.5574	3.528	3.4574	3.3795	3.1069	3.0376	2.9351	2.644	2.6312	2.0357	1.9764	1.9764	2.0592	2.0773	2.5581	2.6767	2.6274	2.6927	2.7153	2.85525	2.99015	3.1499	3.2068	3.3688	3.4281	3.2748	3.3748	3.4228
XVI	504339	506312	YPL023C	0	-	6.7643	6.9118	6.947	6.7108	6.5334	6.5329	6.5055	6.3671	6.2367	6.0483	5.9586	5.793	5.6622	5.6622	5.6456	5.4391	5.3504	5.321	5.2366	5.0527	5.0889	5.0708	5.1002	5.105	5.1103	5.1103	5.06595	5.08405	5.1246	5.014	5.014	5.0075	4.6403	4.5516	4.4971	3.6395	4.0212	3.9004	3.9949	3.9286	3.8693	4.297	4.2292	4.2237
XI	440608	442722	YKR001C	0	-	15.3816	15.3698	15.3698	15.3698	15.4291	15.4125	15.4276	15.3977	15.4211	15.4194	15.4297	15.4247	15.5079	15.5127	15.5308	15.5308	15.565	15.5288	15.5668	15.4643	15.4643	15.4643	15.4937	15.4937	15.5236	15.507	15.5198	15.4766	15.4467	15.4467	15.4103	15.3915	15.3915	15.4214	15.4214	15.5347	15.7256	15.6658	15.6658	15.6492	15.6198	15.6198	15.5904	15.5904
VI	107852	109930	YFL013C	0	-	19.737301	19.707899	19.707899	19.707899	19.707899	19.624901	19.679899	19.768101	19.798	19.764799	19.757999	19.7286	19.7286	19.7286	19.7286	19.6987	19.6987	19.6987	19.6821	19.7334	19.768101	19.7862	19.7862	19.7862	19.799	19.7558	19.743	19.776199	19.7302	19.733999	19.807301	19.848301	19.848301	19.8083	19.8083	19.7789	19.8088	19.8088	19.7649	19.6772	19.6478	19.6478	19.6478	19.5516
XV	786995	788641	YOR241W	0	+	1.4167	1.4188	1.621	1.6444	1.745	1.7631	1.7284	1.7508	1.7508	1.8293	1.8165	1.8346	1.8711	1.8321	1.8141	1.8729	1.8729	1.8729	1.8681	1.9216	1.9713	1.89	1.8719	1.8206	1.9307	1.9307	1.896	1.9126	1.9126	2.0053	2.0352	2.0518	2.0224	2.0287	1.9807	1.9043	1.9043	1.8402	1.7937	1.8193	1.765	1.7982	1.7982	1.7233
II	736264	737736	YBR263W	0	+	3.8014	3.8202	3.8765	3.8584	3.8046	3.7041	3.6154	3.6921	4.2103	4.3339	4.5065	4.4567	3.655	3.4424	3.5255	3.6367	3.6688	3.7399	3.7399	3.2566	3.2727	3.4639	3.1323	3.3147	3.2626	3.2882	3.1396	3.1504	3.2131	3.1321	3.1615	3.1861	3.2454	3.2715	3.4624	3.3396	3.3629	3.3757	3.4528	3.4769	3.4555	3.4337	3.3739	3.3018
VII	245716	248124	YGL139W	0	+	36.287998	35.887299	28.8647	26.1563	23.0865	22.315599	21.7691	21.141701	20.639601	16.394199	15.993	15.9632	14.0288	13.9989	13.9989	13.9077	13.719	13.5406	13.4861	13.086	12.4732	12.3429	11.8733	11.7397	11.7098	10.1917	9.1507	8.9547	8.8954	8.8788	8.5926	8.4579	8.4099	8.3986	8.0931	8.0484	7.8165	7.6087	7.6087	7.5494	7.1856	7.1306	7.1773	7.1132
X	314114	314872	YJL066C	0	-	7.5234	7.5362	7.5362	7.4301	7.3925	7.3842	7.3842	7.3661	7.3661	7.2673	7.2972	7.2459	7.2606	7.3052	7.2026	7.2491	7.2785	7.3079	7.2838	7.325	7.325	7.2881	7.2582	7.2416	7.2695	7.2529	7.2197	7.1252	7.1418	7.057	7.1015	7.1015	7.1143	7.0089	7.0976	7.0463	7.0458	7.0624	7.0923	7.0795	7.0933	7.0933	6.9918	6.9918
XV	56452	58539	YOL141W	0	+	1.435	1.4061	1.3966	1.3298	1.3351	1.4238	1.3549	1.325	1.27	1.19605	1.19755	1.25215	1.25215	1.39505	1.32875	1.0947	1.1608	1.0116	1.1596	1.2989	1.256	1.3158	1.3851	1.3172	1.228	1.1894	1.2368	1.1985	1.2194	1.1862	1.2935	1.3	1.2701	1.2701	1.2995	1.2862	1.2876	1.1225	1.0841	0.965	0.8259	0.708599	0.7667	0.6885
XIII	713931	715445	YMR221C	0	-	-0.9625	-0.9444	-0.921	-0.8222	-0.8222	-0.8104	-0.8637	-0.7426	-0.7474	-0.7308	-0.7127	-0.7255	-0.6642	-0.58	-0.58	-0.6499	-0.5971	-0.5775	-0.5443	-0.6036	-0.6036	-0.5855	-0.6	-0.5227	-0.5056	-0.4496	-0.3914	-0.3334	-0.435	-0.39165	-0.44955	-0.6328	-0.5901	-0.5743	-0.8194	-0.9439	-1.0486	-1.10305	-1.0454	-1.0801	-1.0934	-1.0934	-1.11	-1.11
XIII	668492	669655	YMR203W	0	+	10.5694	10.5646	10.5039	10.5808	10.5604	10.5111	10.4998	10.4832	10.4387	10.4382	10.6619	10.7084	10.7235	10.7459	10.7625	10.7791	10.8429	10.861	10.8743	10.9027	10.8339	10.7965	10.7319	10.75	10.7681	10.7681	10.7681	10.7681	10.788	10.7699	10.7699	10.74	10.6853	10.7034	10.5918	10.6084	10.6084	10.6084	10.625	10.6069	10.6016	10.6182	10.6182	10.6114
X	684567	689321	YJR138W	0	+	0.4729	0.688	2.0268	2.0381	2.338	3.0796	3.0914	3.0914	3.0733	3.0685	3.2416	3.535	4.1991	4.2172	4.2305	4.4978	4.517	4.6488	4.856	4.9877	5.2608	5.2736	5.2736	5.351	5.3457	5.4756	5.622	5.6514	5.639	5.7111	5.7111	5.8292	5.8287	5.8827	5.8827	5.847	5.8636	5.9053	5.9053	5.9053	6.0239	6.0352	6.0219	6.0219
XV	147382	150276	YOL090W	0	+	13.534	13.6232	13.587	13.8891	14.0509	14.1622	14.4305	14.8	14.8877	15.0683	15.0037	15.0074	14.9649	14.9586	14.9584	15.1689	15.4998	15.589	15.5596	15.6023	15.7797	15.7422	15.8325	16.379999	16.4035	16.432899	16.4977	16.540899	16.593201	16.798901	16.7883	16.7883	16.817699	16.877001	16.906601	17.007601	17.0355	17.0312	17.191799	17.2533	17.218399	17.2136	17.2136	17.2136
V	450563	451243	YER139C	0	-	7.7435	7.7729	7.899	7.899	7.9118	7.9937	8.0151	8.0151	7.9857	7.9558	7.9226	7.688	7.726	7.726	7.7459	7.911	7.9623	7.9324	7.8409	7.8409	7.7522	7.7756	7.7809	7.7055	7.6638	7.5664	7.4948	7.2806	7.2806	7.31	7.0872	7.0872	7.0872	7.0154	7.0335	7.0501	7.0388	7.1579	7.1745	7.1645	7.1831	7.1786	7.152	7.1814
V	404813	406387	YER123W	0	+	135.597	139.095001	139.404007	139.473007	140.123993	140.684998	140.947006	141.197006	141.410004	142.412994	142.660004	143.057999	143.235992	143.324005	143.449997	143.832993	143.848999	143.848999	144.026001	144.149002	144.175995	144.209	144.412994	144.401001	144.401001	144.658997	144.582993	144.595001	144.613007	144.628998	144.675003	144.692993	144.688995	144.639008	144.669006	144.686996	144.656998	144.656998	144.656998	144.639008	144.639008	144.639008	144.639008	144.639008
IV	1386816	1388375	YDR463W	0	+	1.6323	1.1456	1.1242	1.2015	0.8396	0.9646	1.0158	1.0462	0.986401	0.7738	0.6846	0.6532	0.6585	0.6585	0.7349	0.689	0.7001	0.759001	0.7302	0.713599	0.713599	0.7498	0.7214	0.6616	0.702801	0.7116	0.7116	0.693501	0.6988	0.6988	0.7335	0.591599	0.5366	0.4554	0.4542	0.4542	0.4542	0.4455	0.416101	0.416101	0.398	0.3648	0.3552	0.3552
VIII	84068	85060	YHL009C	0	-	0	0	0	0	0	0	0	0	0	0	0	0	0	0	0	0	0	0	0	0	0	1.0346	0	0	0	0	0	0	0	0	0	0	0	0	0	0	0	0	0	0	0	0	0	0
IV	86207	87226	YDL209C	0	-	4.0115	4.0575	4.0987	4.1265	4.1265	4.1446	4.1906	4.1019	4.1004	4.1004	4.0341	4.0394	4.0394	4.0394	4.0373	4.178	4.0573	4.0221	4.0221	4.004	3.9874	3.9693	3.8951	3.8951	3.8951	3.9064	3.8883	3.8883	3.8883	3.9001	3.8526	3.8526	3.8692	3.8692	3.8123	3.7525	3.752	3.712	3.6713	3.7572	3.7572	3.7572	3.761	3.761
VIII	40084	45690	YHL030W	0	+	4.01365	3.1439	3.0673	2.9781	2.9849	2.9668	2.9059	2.9141	3.0455	3.0723	3.0408	3.1521	3.1154	3.0556	2.9299	2.8711	2.947	2.947	2.9888	2.683	2.6071	2.6071	2.6071	2.6071	2.5606	2.544	2.5857	2.8362	2.8015	2.8015	2.8015	2.8874	2.9415	2.9827	2.9688	3.1306	3.179	3.2481	3.2594	3.4491	3.4657	3.5074	3.5255	3.5667
XII	421542	423473	YLR139C	0	-	2.259	2.3428	2.3892	2.4198	2.5886	2.7494	2.7954	3.0802	4.2042	4.1861	4.1861	4.5841	4.6567	4.6861	4.7715	4.8612	4.9617	6.0091	6.483	6.7026	6.8463	8.5663	8.6924	8.737	9.6099	9.9216	10.1028	10.1925	10.293	11.629	14.3426	14.5617	14.7601	15.1249	15.197	15.5058	15.5352	15.7563	15.8616	15.8948	15.9247	15.9295	15.9902	15.9068
IX	191030	193195	YIL091C	0	-	11.6562	11.7283	11.781	11.7088	11.7592	11.9034	11.9308	12.0212	12.088	12.1146	12.0691	12.0691	12.0691	12.1385	12.1577	12.1876	12.1283	12.0989	12.1814	12.1814	12.2658	12.2947	12.2947	12.254	12.3065	12.3065	12.3178	12.4156	12.4322	12.4322	12.3601	12.3948	12.4476	12.4652	12.5052	12.5052	12.5052	12.5517	12.5816	12.5816	12.6382	12.6382	12.6563	12.7407
I	54989	56857	YAL047C	0	-	42.047699	42.047699	42.142502	42.2365	42.247799	42.335999	42.365898	42.380402	42.3442	42.309502	42.321301	42.3801	42.386101	42.386101	42.399399	42.399399	42.253799	42.283199	42.283199	42.237202	42.237202	42.266602	42.266602	42.266602	42.312599	42.371899	42.3885	42.3885	42.341	42.338501	42.338501	42.309101	42.279701	42.302601	42.3325	42.296299	42.333698	42.333698	42.0938	42.082699	41.962101	41.9161	41.8862	41.869598
XII	73409	74101	YLL033W	0	+	6.4078	6.3133	6.634	8.267	8.7379	9.4207	9.6812	9.9012	9.9471	10	10.2683	10.9139	10.9621	11.0204	11.0802	11.7906	12.0246	12.0989	12.2085	12.3772	12.3119	12.3252	12.2874	12.3286	12.3479	12.3845	12.4106	12.4774	12.4806	12.5281	12.6077	12.5649	12.5365	12.5958	12.8049	12.7873	12.7873	12.7835	12.7669	12.7669	12.8129	12.8204	12.8206	12.8387
IX	289226	290089	YIL034C	0	-	-1.9918	-2.0309	-2.0149	-2.0315	-2.0149	-2.1255	-2.1617	-2.0297	-2.0715	-2.0662	-2.0481	-2.024	-1.6641	-1.7619	-1.7159	-1.6334	-1.6433	-1.5542	-1.661	-1.71	-1.5545	-1.3864	-1.3633	-0.8602	-0.9504	-0.859	-0.8296	-0.9017	-0.9135	-0.961	-0.91855	0.4788	0.4248	0.4248	0.6948	1.2438	1.601	1.6979	1.8902	1.8965	1.9508	2.0416	2.2002	2.2971
I	124879	126786	YAL016W	0	+	2.8271	2.8025	2.8025	2.8324	2.8837	2.8538	2.8719	2.9056	2.9041	2.9388	2.9388	2.9283	2.9283	2.963	2.963	2.963	2.9374	2.7605	2.7224	2.7224	2.8147	2.725	2.733	2.733	2.7164	2.7164	2.7164	2.687	2.6576	2.7024	2.6881	2.7133	2.692	2.692	2.59	2.5938	2.5041	2.4742	2.4057	2.2274	2.2078	1.6093	1.4945	1.4347
XIII	695350	696483	YMR214W	0	+	0.4693	0.4494	0.5024	0.3998	0.3251	0.3683	0.3449	0.4392	0.4045	0.4296	0.5115	0.4426	0.4563	0.5496	0.493	0.5357	0.5787	0.544	0.6437	0.6521	0.4676	0.7171	0.7653	0.8676	0.7786	0.8017	0.8135	0.7969	0.7536	0.6329	0.2761	0.2248	0.2351	0.1182	0.1476	0.1262	-0.0681	-0.2776	-0.2648	-0.2648	-0.319901	-0.3365	-0.3481	-0.3368
X	342522	345743	YJL050W	0	+	19.184299	19.243601	19.207399	19.2059	19.217199	19.1873	19.1413	19.124701	19.129999	19.1481	19.1481	19.166201	19.1481	19.1315	19.1315	19.098301	19.111601	19.131201	19.131201	19.0917	19.121599	19.105	19.1201	19.1035	19.1035	19.1035	19.1201	19.1201	19.1201	19.189501	19.2061	19.2061	19.2061	19.236	19.1355	19.1355	19.0875	19.0742	18.955601	18.880199	18.909599	18.8873	18.870701	18.9235
X	528697	529404	YJR050W	0	+	4.6116	4.8147	4.7666	4.905	4.889	4.8098	5.1457	5.2327	5.2332	5.6883	5.642	5.7938	5.994	5.9159	6.1971	6.9672	7.1989	9.0657	9.4166	9.4427	9.461	10.0757	10.3286	10.7162	11.3546	11.4264	11.7296	11.7031	11.791	11.9086	11.8449	11.8748	11.9369	11.8242	11.8908	11.933	11.7622	11.7969	11.9819	12.1305	12.0629	12.0267	11.9867	12.1235
II	40831	43095	YBL097W	0	+	12.1003	12.0704	12.0704	12.0704	12.0704	12.1164	12.2762	12.2762	12.2762	12.336	12.336	12.4498	12.4498	12.4498	12.4605	12.4738	12.4738	12.4557	12.4195	12.4328	12.3966	12.3966	12.3966	12.3966	12.4147	12.4313	12.4891	12.5238	12.5238	12.5238	12.5419	12.5932	12.5633	12.5633	12.5633	12.6113	12.5452	12.5452	12.5452	12.5153	12.4987	12.5281	12.5281	12.5281
XV	545029	546333	YOR117W	0	+	0.262	0.2906	0.2906	0.2906	0.2725	0.325	0.325	0.325	0.325	0.3891	0.3891	0.419	0.4009	0.5793	0.6049	0.6855	0.8282	0.8581	0.8822	0.9319	0.9319	0.9138	1.0581	1.2287	1.3141	1.3686	1.244	1.2739	1.3038	1.168	1.2991	1.2991	1.2825	1.3066	1.3066	1.3066	1.3332	1.2431	1.225	1.2297	1.2015	1.2015	1.1849	1.1668
XVI	183597	184679	YPL191C	0	-	-0.1332	-0.1151	-0.0789	-0.0309	-0.1362	-0.0902	-0.0721	-0.0223	-0.0341	-0.0341	-0.005	-0.005	-0.0216	-0.0666	-0.0666	-0.0943	-0.2174	-0.3222	-0.3516	-0.335	-0.3051	-0.3051	-0.2419	-0.2826	-0.2464	-0.2826	-0.2638	-0.2804	-0.2804	-0.3852	-0.3965	-0.3965	-0.3505	-0.3007	-0.3453	-0.83285	-0.80295	-0.812	-0.7605	-0.7306	-0.751	-0.8199	-0.9213	-0.9213
II	567875	568426	YBR164C	0	-	10.9332	10.9466	10.9466	10.9317	10.7789	10.7073	10.7254	10.7254	10.5774	10.6151	10.6151	10.3916	10.2906	10.1326	9.9385	9.8887	9.8975	9.8975	9.8543	9.795	9.7058	9.5079	9.5079	9.4469	9.4004	9.3524	9.1051	9.1258	9.0641	8.9327	9.0101	9.0106	8.6825	7.9177	7.6337	9.2251	9.4854	9.9555	10.2874	6.083	6.2433	6.5355	6.5649	6.7561
V	499347	500348	YER161C	0	-	17.605499	17.604	17.755899	17.9692	17.974501	18.0338	18.000601	18.061399	18.0282	18.026699	17.978701	17.9953	17.9986	18.021999	18.0861	18.0499	18.068001	18.094601	18.1695	18.088301	18.058399	18.0418	18.053101	18.053101	18.107401	18.136801	18.136801	18.1127	18.129299	18.129299	18.090799	18.0448	18.091299	18.0599	18.043301	18.043301	18.050301	18.050301	18.050301	18.0669	18.0669	18.0963	18.1129	18.065399
II	447709	449316	YBR103W	0	+	10.2779	10.2905	10.2445	10.2146	10.2033	10.2033	10.1983	10.1785	10.1295	10.1981	10.1682	10.1682	10.1109	10.1109	9.9252	10.3098	10.1784	10.1784	10.0839	10.1224	10.0689	10.0626	10.2106	10.2357	11.078	11.1839	11.062	11.0106	10.9041	10.9354	10.8536	10.8755	10.6948	10.7489	10.7077	9.3983	9.0465	9.1013	8.9265	8.3804	8.101	7.0861	9.548	9.592
XIII	715638	716309	YMR222C	0	-	1.4445	1.3754	1.2985	1.2819	1.2339	1.2633	1.2339	1.2937	1.7104	2.5527	3.2001	3.4686	3.8713	6.7939	7.0152	7.027	7.4273	7.9068	8.2492	8.3155	8.4758	8.5694	9.644	9.6722	9.6556	9.7839	9.901	10.0372	10.0671	10.0538	10.0892	10.0407	10.2096	10.5695	10.5785	10.6368	10.5193	10.419	10.4782	10.7875	11.0364	11.0663	10.9952	10.9952
X	431589	432200	YJL004C	0	-	11.1753	11.1037	11.0027	11.0316	10.7763	10.7334	10.7505	10.1182	10.4776	10.5482	11.0218	11.0218	11.3017	12.3629	12.4335	12.4581	12.8091	12.8983	12.9694	13.8017	13.9327	14.0256	14.2766	14.4189	15.5319	15.5979	15.7459	16.6957	16.8148	16.823299	16.882099	16.882099	16.912001	17.0273	16.9263	16.9489	16.9489	16.9489	16.966999	16.966999	16.9783	16.996401	17.0557	17.0263
XVI	893797	895764	YPR179C	0	-	-0.121	-0.2396	-0.1738	-0.151	0.1583	0.1588	0.3149	0.4	0.4213	0.4444	0.4459	0.5057	0.5303	0.5597	0.6627	0.6748	0.6914	0.7627	0.6971	0.8119	0.8413	0.9471	1.174	1.2451	1.4783	1.4484	1.4584	1.6065	2.1415	2.094	2.1106	2.274	2.1122	2.1421	2.1587	2.2182	2.2029	2.1933	2.2865	2.40515	2.46365	2.55555	2.4511	2.5106
XVI	118382	120031	YPL228W	0	+	1.5756	1.6103	1.6749	1.7048	1.7395	1.8478	2.0086	2.1817	2.094	2.094	2.0774	2.0895	2.2166	2.2166	2.4239	2.4667	2.5014	2.5313	2.5371	2.5082	2.6748	3.2047	3.2213	3.2977	3.4055	3.5053	3.4493	3.5465	4.2286	4.2505	4.2837	4.4014	4.4014	4.816	5.8265	7.6179	7.8272	8.525	8.6617	8.8483	8.9076	9.2141	9.3826	9.4997
XIII	645656	646777	YMR191W	0	+	28.189501	28.3925	28.3925	28.412701	28.389299	28.4182	28.9979	29.057699	29.057699	29.057699	29.087099	29.103701	29.1203	29.1203	29.107	29.1364	29.291901	29.305201	29.3346	29.3708	29.3708	29.3708	29.352699	29.382099	29.382099	29.441401	29.525801	29.5424	29.5424	29.5424	29.525801	29.5846	29.5718	29.589899	29.603701	29.6422	29.6422	29.774599	29.820601	29.767799	29.7512	29.733101	29.789101	29.743099
V	83050	84552	YEL036C	0	-	-0.6671	-0.611	-0.4117	-0.4411	-0.5072	-0.3551	-0.2827	-0.3282	-0.2575	-0.2409	-0.213	-0.1884	-0.1419	-0.1419	-0.053	-0.0684	0.0352	0.0533	0.0892	0.4098	0.5272	0.5272	0.6405	0.6518	0.6817	0.7116	0.7019	0.7851	0.94	1.1653	1.4099	1.7807	1.797	1.9551	1.9235	1.9235	1.9235	1.9599	2.0946	2.1592	2.3656	2.4935	3.0687	3.056
XIV	483556	485310	YNL076W	0	+	48.297699	48.297699	48.244202	48.2281	48.2281	48.2281	48.287399	48.269299	48.251202	48.262501	48.262501	48.262501	48.229301	48.2444	48.303699	48.333099	48.362999	48.417999	48.417999	48.417999	48.4361	48.4361	48.4361	48.376301	48.405701	48.5233	48.583099	48.612999	48.583599	48.612999	48.638599	48.472	48.415401	48.474701	48.504101	48.588501	48.542	48.542	48.448502	48.359798	48.456501	48.469299	48.4394	48.368301
II	113762	115168	YBL056W	0	+	15.3149	15.2855	15.3021	15.2546	15.2546	15.0136	14.9347	14.8327	14.8493	14.8611	14.5157	14.4277	14.385	14.3509	13.4973	13.4375	13.3932	13.0105	12.7441	12.8029	12.7564	12.7559	11.6193	11.608	11.3527	11.3047	11.3047	11.0302	11.0136	10.9842	10.8225	10.7878	10.3765	10.3333	9.5281	8.3464	8.3493	8.3194	8.3199	8.3551	8.3285	8.3697	8.2433	7.5044
XIV	553380	554750	YNL040W	0	+	1.2731	1.2912	1.3081	1.376	1.37235	1.38565	1.3707	1.4129	1.3883	1.2542	1.2794	1.2794	1.3488	1.3536	1.2777	1.3229	1.2764	1.3063	1.3818	1.3951	1.4539	1.4951	1.4823	1.47325	1.25165	1.22175	1.2245	1.2245	1.2245	1.5336	1.4311	1.413	1.5251	1.4756	1.5354	1.6173	1.5992	1.5992	1.6139	1.6901	1.71045	1.6844	1.7468	1.6875
V	500630	502894	YER162C	0	-	1.0469	1.0469	0.9402	0.9611	1.0915	1.2793	1.4353	1.5373	1.5918	1.6123	1.5643	1.5756	1.5728	1.555	1.6268	1.6268	1.6208	1.7015	1.6181	1.6395	1.6306	1.5884	1.5083	1.4475	1.6223	1.712	1.7346	1.9296	2.0748	1.9656	2.0548	2.2311	2.2477	2.354	2.5395	2.7036	3.3718	3.7642	3.8069	3.941	4.4295	4.54695	4.8323	4.867
II	802631	804475	YBR298C	0	-	2.4376	3.7181	3.7181	3.8357	4.6816	4.8557	4.8856	4.9851	5.0326	5.062	5.0914	5.1512	5.2831	5.3243	5.5155	5.8092	6.3155	6.8786	7.8032	8.6622	11.8575	11.9761	12.0653	12.3168	12.7736	12.9169	13.0948	13.3747	13.4046	13.449	14.5036	22.509199	34.8829	35.237	36.144299	38.5182	39.667198	41.473801	41.664501	42.197701	48.865101	49.535999	49.6399	51.012798
X	557809	559158	YJR065C	0	-	4.5581	4.5691	4.6465	4.6631	4.6035	4.5854	4.6468	4.6767	4.7291	4.8434	4.8899	4.8517	4.86	4.86	4.86	4.86	4.86	4.8253	4.8253	4.7959	4.8356	4.9163	4.9163	4.9729	4.9729	4.9842	4.9676	4.9676	4.9676	4.9676	4.9676	4.9676	4.9842	4.9895	4.9895	5.0194	5.0194	5.0194	4.9832	5.0073	5.002	5.0319	5.0138	5.0005
XIII	55265	56269	YML107C	0	-	1.2794	1.2794	1.2681	1.307	1.3364	1.4651	1.4882	1.5181	1.7084	2.1707	2.2242	2.283	2.5055	2.4785	2.4637	2.6717	2.7315	2.7134	2.6919	2.6602	2.7429	2.76	2.7306	2.7424	2.7836	2.8097	2.821	2.7368	2.8526	2.8521	2.8996	2.9317	2.9603	2.9045	2.95295	3.11925	3.17805	3.2185	3.2007	3.2188	3.2022	3.2397	3.3289	3.3289
I	155005	156285	YAR003W	0	+	7.7583	7.8872	7.8605	7.8723	7.8725	8.061	8.061	7.9965	8.0937	8.0247	8.0199	8	8.0317	8.0518	8.0224	8.0405	8.0367	8.0186	8.0186	8.0304	8.001	8.001	8.0357	7.9769	7.995	7.9656	7.9656	7.9852	7.9958	8.0124	8.0124	8.0738	8.0919	8.0967	7.9877	7.9824	7.8614	7.8614	7.9047	7.8703	7.8409	7.8409	7.8409	7.8703
IV	1478608	1480161	YDR518W	0	+	-0.554399	-0.673901	-0.654	-0.7068	-1.0788	-1.1006	-1.1069	-1.1069	-1.1881	-1.1881	-1.0861	-1.1447	-1.1447	-1.1598	-1.2443	-1.2443	-1.1749	-1.1553	-1.1606	-1.2032	-1.2032	-1.2198	-1.2364	-1.2752	-1.3412	-1.3563	-1.4797	-1.4332	-1.4038	-1.3689	-1.3725	-1.3559	-1.278	-1.2599	-1.2599	-1.3391	-1.4094	-1.4041	-1.3347	-1.3347	-1.4078	-1.4902	-1.3757	-1.3757
IV	1172386	1174176	YDR349C	0	-	2.2568	2.1125	2.1125	2.1125	2.1216	2.1382	2.0377	2.0131	1.9709	1.9842	2.0435	2.0435	2.0435	2.0729	2.0729	2.0435	2.0269	2.0568	2.0392	2.0985	2.152	2.1226	2.1113	2.1113	2.052	2.0905	2.0777	2.0732	1.985	1.9375	1.9375	2.0086	1.9787	1.9782	1.99955	2.18925	2.03445	2.1011	2.1649	2.1317	2.2154	2.2154	2.2007	2.1342
IV	1277646	1278437	YDR405W	0	+	9.5826	9.6007	9.6007	9.5597	9.5597	9.5597	9.5725	9.5544	9.4657	9.3507	9.3492	9.3862	9.3568	9.4166	9.4151	9.397	9.4706	9.4909	9.6238	9.6964	9.6964	9.6964	9.4768	9.5067	9.5228	9.5361	9.5542	9.5243	9.4442	9.3854	9.2598	9.2998	9.2998	9.2882	9.3048	9.2455	9.1754	9.0872	8.9619	8.9037	8.7834	8.753	8.7711	8.8068
IX	243998	244462	YIL062C	0	-	1.6739	1.6151	1.6161	1.6493	1.6227	1.5644	1.5777	1.6109	1.6408	1.6408	1.6881	1.22435	1.3013	1.2681	1.2615	1.3376	1.3675	1.4099	1.5234	1.5297	1.5636	1.6229	1.5631	1.593	1.6111	1.5742	1.5629	1.6362	1.6196	1.6196	1.5982	1.5992	1.5826	1.4631	1.4764	1.4085	1.3919	1.3914	1.3733	1.3386	1.3258	1.3439	1.3205	1.3371
XII	423683	424774	YLR141W	0	+	6.1235	5.9093	6.1806	6.7668	6.8709	6.9697	6.9333	7.3949	7.3811	7.3859	7.5093	7.4344	7.3431	7.2572	7.4179	7.4468	7.6726	8.0163	8.0163	8.1482	8.3836	8.4636	8.4478	8.7332	8.8926	9.2315	10.9017	15.0771	15.3326	15.779	15.9883	15.9717	16.0916	16.368401	17.193701	17.199699	17.897499	18.1726	18.231899	18.245199	18.251499	18.4	18.541901	18.7348
XIV	693019	694047	YNR035C	0	-	3.3962	2.8572	2.8249	2.5327	0.6162	0.2439	0.2888	0.3555	0.5059	0.4148	0.4504	0.356	0.2768	0.4253	0.4521	0.4945	0.6388	0.5995	0.6505	0.6751	0.6997	0.6698	0.6464	0.6448	0.602	0.7442	0.7143	0.7437	0.6758	0.7057	0.7288	0.7107	0.722	0.6413	0.6413	0.6594	0.6908	0.6903	0.6737	0.6896	0.6896	0.6896	0.6725	0.7019
III	210718	211545	YCR047C	0	-	16.1654	16.1126	16.069	16.0273	15.7906	15.6806	15.6906	15.5077	15.4379	15.4678	15.5176	15.5229	15.54	15.3189	15.1934	15.1211	14.7464	14.3672	13.4769	13.3238	13.2627	13.1926	13.1625	12.5472	12.6143	12.5261	12.3896	12.3618	12.4427	12.5123	12.5123	12.3653	12.2879	12.3628	12.8085	12.9623	12.5897	12.5799	12.4292	12.2469	11.7	11.1516	10.8416	10.675
XVI	639525	640958	YPR034W	0	+	82.412804	82.459297	82.474899	82.2136	82.246803	82.160896	82.113403	81.9142	81.897499	81.736198	81.5177	81.233902	81.116997	80.548698	80.380898	80.321602	80.202499	79.7761	77.625999	77.470596	77.367599	72.086899	70.792397	70.390602	70.331299	70.1828	69.298599	68.551102	68.528503	68.217697	67.975197	67.420502	66.657898	66.509903	65.952103	65.269897	65.0028	63.344501	62.611801	62.034401	60.199402	59.830299	59.493599	59.372002
II	309081	310313	YBR036C	0	-	13.9473	13.9307	13.8945	13.9244	13.9425	13.9553	14.0209	14.0209	14.0209	14.0209	13.9136	13.9136	13.9136	13.9136	13.9136	13.9136	13.9895	14.0242	14.0541	14.0707	14.0888	14.1054	14.1054	14.1434	14.1419	14.1665	14.1665	14.1665	14.1484	14.1484	14.1265	14.1265	14.1099	14.0586	14.0259	14.0724	14.0724	14.0724	14.0905	14.0905	14.0739	14.1332	14.1513	14.1973
XIII	246895	247428	YML011C	0	-	3.4468	3.5146	3.5659	3.6386	3.4941	3.5782	3.5143	3.6162	3.4976	3.5545	3.7158	3.8725	3.9338	3.9403	3.9521	3.9521	4.0262	3.8503	3.7701	3.7867	3.7867	3.8151	3.7839	3.8208	3.8208	3.8268	3.8487	3.8223	3.8816	3.8223	3.8223	3.8223	3.7612	3.8024	3.7725	3.7906	3.7494	3.7195	3.7195	3.7132	3.7132	3.7479	3.718	3.5718
VIII	491931	493658	YHR196W	0	+	1.1905	1.0929	1.1645	1.1099	1.0468	1.0586	1.0767	1.0586	1.0696	1.0979	1.0798	1.0436	0.996099	1.0127	1.0192	1.0192	1.0192	1.031	1.0011	1.0011	1.0011	1.0011	1.0177	0.981501	1.0514	1.0514	1.0562	1.0728	1.0798	1.0979	1.1145	1.0466	1.0466	1.0466	1.03	1.0481	1.0961	1.0961	1.0795	1.0614	1.1079	1.1079	1.1287	1.1046
XVI	825645	826559	YPR147C	0	-	-0.8435	-0.82	-0.7838	-0.9075	-1.035	-1.0169	-1.0509	-1.0441	-1.0147	-1.0328	-1.0328	-1.0456	-1.0388	-0.9059	-0.9059	-0.8941	-0.9075	-0.8253	-0.8087	-0.8097	-0.76815	-0.7683	-0.9089	-0.8576	-0.8612	-0.7867	-0.8	-0.4994	-0.3632	-0.2158	-0.1832	-0.1485	-0.0839	-0.0834	-0.0952	-0.0952	-0.1584	-0.2206	-0.204	-0.2691	-0.2771	-0.2243	-0.2542	-0.3286
XV	717086	718384	YOR197W	0	+	6.9014	7.0157	7.4561	7.6196	7.9141	7.9473	7.9966	8.5362	8.494	8.5636	8.7948	8.8498	8.9125	8.9569	9.2762	9.3989	9.3876	9.6489	9.6388	9.7928	9.6931	9.6254	9.6201	9.6261	9.6688	9.664	9.6127	9.6715	9.7682	9.7863	9.7697	9.794	9.8666	9.809	9.809	9.8369	9.8369	9.8705	9.8705	9.8474	9.8373	9.8554	9.826	9.7966
XIII	236588	238731	YML017W	0	+	11.9969	11.9969	11.9906	11.9974	11.9567	11.9756	11.9922	11.9628	11.9442	11.6134	11.5793	11.4014	11.3416	10.5435	10.5106	10.4566	10.2776	8.5778	8.0548	7.2616	6.939	6.8566	6.7626	6.66	6.5474	6.5269	5.005	4.9756	4.9163	4.9163	4.9163	4.958	4.9414	4.912	4.67965	4.6489	4.6489	4.4838	4.2604	4.2604	4.3845	4.345	4.2937	4.3412
VIII	482005	483837	YHR188C	0	-	4.5827	4.6126	4.5697	4.3518	4.1883	4.2185	4.1185	3.4932	3.4192	3.5169	3.5302	3.4822	3.5277	3.5458	3.4808	3.5336	3.4379	2.6837	2.7406	2.6808	2.511	2.64945	2.8125	2.7351	2.8215	2.7116	2.59635	2.58955	2.6339	2.5112	2.3067	2.2408	2.3859	2.2966	2.1784	2.1236	2.1236	2.1583	2.1203	2.0791	2.061	2.0728	2.0914	2.063
IV	1447830	1450073	YDR499W	0	+	3.61375	2.8127	2.8592	2.7818	2.5183	2.4809	2.63695	2.40785	2.37745	2.2615	2.1313	2.1004	2.1617	2.1911	2.15955	2.222	2.4613	2.4515	2.3343	2.4358	2.4052	2.3388	2.2651	2.3738	2.3738	2.3806	2.267	2.3856	2.3562	2.416	2.3803	2.2118	2.2118	2.2711	2.3128	2.3309	2.3309	2.2977	2.2796	2.2796	2.309	2.309	2.309	2.309
XVI	103232	104647	YPL235W	0	+	43.971298	43.923302	43.808899	43.838799	43.809399	43.779499	43.779499	43.6581	43.628201	43.628201	43.6576	43.640999	43.611599	43.611599	43.595001	43.595001	43.595001	43.595001	43.628201	43.6003	43.540501	43.540501	43.527199	43.480701	43.392502	43.351299	43.258801	42.652302	42.592999	42.6077	42.4589	42.293999	42.1465	41.162102	40.6031	40.061401	39.862099	39.555801	38.335999	38.234501	38.0998	32.466	31.0452	30.8801
XIII	51640	54468	YML109W	0	+	2.759	2.767	3.4543	4.2538	5.9688	6.2952	6.9427	9.2491	12.1568	12.2156	12.3279	13.8525	13.8937	14.2711	14.411	14.5552	14.5846	14.6502	14.6957	14.6776	14.7369	14.8253	17.3902	18.236401	18.3673	19.093901	19.553101	19.6119	19.8405	19.8764	20.1738	20.651699	20.753201	20.859501	21.2307	21.3493	21.3237	21.3536	21.455601	21.5576	21.552299	21.552299	21.582199	21.695
IV	87512	87982	YDL208W	0	+	7.8849	7.8849	7.8849	7.8864	7.8864	7.8864	8.0479	8.018	7.9999	7.9293	7.9474	7.9341	7.9341	7.9341	7.9153	7.9153	7.9153	7.9254	7.9073	7.8892	7.8892	7.8892	7.8892	7.9073	7.9073	7.8608	7.8608	7.8608	7.8352	7.8352	7.8352	7.8352	7.8352	7.8352	7.8058	7.8352	7.8646	7.8314	7.8314	7.8314	7.8314	7.8314	7.8314	7.848
IV	682175	682492	YDR115W	0	+	100.171997	100.141998	100.077003	100.033997	99.985497	99.956497	99.956497	99.956497	99.926498	99.985497	99.985497	100.015999	99.998901	100.033997	99.974602	99.914597	99.884598	99.550201	99.520203	99.543999	99.543999	99.544998	99.514999	99.486	99.325104	99.205101	98.9562	98.2687	97.852699	97.834602	97.455299	97.4263	97.382896	97.382896	97.2939	96.131897	95.807899	94.872498	93.559799	93.400398	92.926399	92.058601	89.623001	88.578903
IX	56545	57252	YIL152W	0	+	1.0807	1.092	1.0799	1.0618	1.0309	1.0641	1.0641	1.0347	1.0347	1.0053	1.0053	1.0053	1.0219	1.0998	1.0704	1.0591	1.0654	1.0654	1.082	1.0938	1.0473	1.0179	1.0659	0.9531	0.9622	0.9205	0.8617	0.8783	0.7346	0.7336	0.7476	0.7476	0.7129	0.7327	0.7621	0.7968	0.9719	0.9553	1.1269	1.1744	1.1435	1.4925	1.5556	1.53735
XIII	522329	523345	YMR127C	0	-	5.2161	5.2161	5.2033	5.1623	5.1623	5.1623	5.1922	5.1922	5.1922	5.2269	5.2616	5.291	5.291	5.2777	5.2777	5.281	5.1913	5.1438	5.0963	5.085	5.1265	5.0559	5.0432	5.0426	5.3084	5.3042	5.2444	5.1969	5.0901	5.066	5.0836	5.0509	5.021	5.01	4.9266	4.864	4.864	4.7615	4.7691	4.7563	4.8791	4.7055	4.6131	4.3993
X	570967	572124	YJR072C	0	-	2.4685	2.5545	2.0582	1.7712	1.7006	1.7006	1.6579	1.4758	2.0051	1.9833	2.0986	2.3903	2.4069	2.6858	2.937	5.589	5.7493	6.4772	6.943	6.9905	7.2159	8.4401	8.421	8.369	8.4288	8.7345	9.9747	10.0182	10.5515	10.9062	10.9517	11.484	11.4792	11.5189	11.6766	12.8561	12.7838	13.0321	13.805	13.8067	14.9452	15.1004	15.1833	15.2901
III	258883	259269	YCR082W	0	+	5.251	5.3101	5.3395	5.6003	5.5474	5.5901	5.6127	5.6848	5.8594	6.2593	6.4229	6.447	6.8097	6.7964	6.9753	7.3309	7.6133	7.9176	8.0726	8.1586	8.1456	8.2135	8.1595	8.1359	8.1706	8.1573	8.1739	8.1739	8.1621	8.1621	8.1621	8.1621	8.1226	8.2665	8.2371	8.2371	8.2489	8.3937	8.4402	8.4696	8.4696	8.4696	8.4696	8.4108
IV	118707	121592	YDL190C	0	-	54.722099	55.845501	57.171101	58.062599	58.1679	58.834999	60.4851	60.8494	61.629799	62.479599	62.936401	63.8391	65.915604	72.076103	72.564796	76.154198	77.585403	78.294197	80.596199	81.283203	81.926697	82.296799	82.754097	82.9272	83.074699	83.074699	83.104599	83.104599	83.224197	83.211403	83.181503	83.270699	83.240799	83.181999	83.241302	83.211899	83.271698	83.301102	83.257896	83.287804	83.525002	83.618202	83.618202	83.636299
XIII	273118	273714	YMR003W	0	+	-1.2503	-1.2521	-1.2521	-1.2521	-1.2569	-1.2976	-1.2908	-1.2727	-1.2214	-1.2214	-1.1616	-1.1744	-1.1744	-1.1445	-1.2353	-1.2353	-1.2833	-1.2833	-1.325	-1.3099	-1.3099	-1.3099	-1.3205	-1.2194	-1.2194	-1.2526	-1.2692	-1.2692	-1.2692	-1.2692	-1.2825	-1.2825	-1.2825	-1.294	-1.294	-1.2926	-1.3039	-1.2858	-1.0952	-1.0899	-1.0771	-1.0771	-1.0658	-1.2066
XIV	255353	256630	YNL207W	0	+	-0.5679	-0.6159	-0.5269	-0.5269	-0.5382	-0.55	-0.55	-0.5832	-0.4874	-0.4841	-0.5155	-0.5155	-0.5155	-0.6062	-0.5956	-0.5235	-0.4373	-0.4506	-0.4084	-0.4378	-0.4677	-0.4614	-0.4554	-0.4089	-0.4682	-0.4682	-0.4544	-0.4838	-0.4672	-0.0784	-0.0058	0.3621	0.28725	0.30535	0.38655	0.4187	0.3878	0.4546	0.6149	0.952	3.9755	4.0775	4.1415	4.4156
XIV	606319	609453	YNL014W	0	+	40.3964	40.3391	40.272999	40.202099	40.212101	40.212101	40.237598	40.2808	40.3102	40.398399	40.461498	40.461498	40.491402	40.5005	40.4711	40.480099	40.4967	40.556499	40.556499	40.480099	40.437901	40.437901	40.437901	40.4198	40.4198	40.376499	40.465698	40.465698	40.4491	40.432499	40.458599	40.458599	40.518398	40.571899	40.519001	40.519001	40.4828	40.324402	40.324402	40.220299	40.187099	40.187099	40.150101	40.132
XVI	594476	596296	YPR018W	0	+	11.7493	11.7028	11.6435	10.9739	10.944	10.9322	10.6229	10.2646	9.9136	9.8111	9.0892	6.14305	5.151	3.9777	3.1272	3.0679	3.0498	2.9056	2.8757	2.9056	2.6476	2.5245	2.3461	1.3992	1.3105	1.311	1.2522	1.2816	1.2816	1.2522	1.2522	1.2522	1.2228	1.2934	1.2934	1.264	1.2346	1.2052	1.1924	1.0904	1.007	1.047	1.0121	1.0719
XV	326832	329033	YOR001W	0	+	34.220798	34.888802	36.463902	38.066399	38.548801	39.182499	39.182499	39.212399	39.241798	39.448601	40.156601	40.186501	40.186501	40.894299	41.034302	41.283298	41.3843	41.581001	42.130199	42.735401	42.748699	42.998199	43.087399	43.147202	43.294701	43.761501	44.785999	45.684799	45.714699	45.756401	45.9217	46.117401	46.500301	46.921299	47.080601	47.1693	47.265999	47.326	47.297798	47.297798	47.416901	47.400299	47.429699	47.4543
XVI	745828	746835	YPR110C	0	-	61.9744	62.241199	62.473701	63.191799	65.0392	66.330002	66.377502	67.143097	67.398399	68.481796	69.536301	70.018204	70.263397	70.346802	70.647499	70.677399	70.695503	70.754799	70.863602	70.975403	71.004799	71.229698	71.521896	71.553398	71.6036	71.644302	71.763397	71.763397	71.865402	72.109596	72.109596	72.096802	72.172699	72.274696	72.306396	72.306396	72.4245	72.4245	72.441101	72.477303	72.477303	72.507202	72.507202	72.525803
XVI	495506	497719	YPL029W	0	+	-1.2171	-1.2945	-1.2646	-1.3536	-1.1503	-1.1802	-1.2622	-1.1138	-0.962	-0.7311	-0.7658	-0.7326	-0.6449	-0.496	-0.5739	-0.5739	-0.5141	-0.5857	-0.6166	-0.6347	-0.6121	-0.6996	-0.5521	-0.3528	-0.5267	-0.4284	-0.3229	-0.3437	-0.3555	-0.2462	-0.2595	-0.2555	-0.3045	-0.1389	-0.1407	-0.1117	-0.1099	-0.0981	-0.101901	0.0223	0.1736	0.1389	0.2651	0.2704
X	190374	191090	YJL121C	0	-	-0.0407	-0.0407	-0.0079	-0.0079	-0.0843	-0.0315	-0.0315	-0.0315	-0.0448	-0.0448	-0.0448	-0.0197	-0.0197	-0.0016	0.0615	0.0909	0.1485	0.2076	0.19	0.19	0.1221	0.0409	0.0655	0.0655	0.0655	0.1253	0.1253	0.0959	0.0959	0.1258	0.1625	0.2796	0.2796	0.5105	0.5105	0.6253	0.6974	0.6974	0.6476	0.6775	0.7775	0.9051	1.0317	1.0563
XVI	166256	167398	YPL203W	0	+	-0.3611	-0.3739	-0.1274	0.112	0.0821	0.1002	0.0708	0.0468	0.0815	0.0815	0.1738	0.1605	0.1605	0.1791	0.2688	0.5102	0.5102	0.5102	0.5401	0.57	0.5999	0.6067	0.6067	0.6484	0.6484	0.6484	0.6665	0.6831	0.6899	0.6899	0.636	0.5976	0.5976	0.5976	0.5976	0.6275	0.6275	0.6275	0.6275	0.6622	0.77345	0.79585	0.8547	0.8547
V	47168	48373	YEL056W	0	+	6.0115	6.23635	6.21465	6.2271	6.2464	6.1536	6.1514	6.1049	6.222	6.2499	6.219	6.2052	6.1881	6.1881	6.1881	6.1748	6.1929	6.2047	6.2539	6.3132	6.3464	6.4228	6.3514	6.4075	6.3256	6.3256	6.3502	6.3796	6.415	6.4316	6.5801	7.0316	7.0904	7.1198	7.1258	7.2449	7.2464	7.2577	7.278	7.3074	7.252	7.2648	7.2595	7.2761
V	390590	393712	YER114C	0	-	3.0109	2.9516	1.9068	1.9189	1.8463	1.835	1.6267	1.6433	1.6139	1.2117	0.9592	0.9293	0.9587	0.9587	0.9587	0.916	0.956	0.956	0.9628	0.9804	0.919	0.919	0.8843	0.9258	0.913	0.913	0.8831	0.8831	0.8532	0.7989	0.8283	0.8449	0.8434	0.8434	0.8181	0.6739	0.6558	0.606	0.6316	0.661	0.6429	0.5824	0.5877	0.5797
VII	269293	270144	YGL128C	0	-	1.4321	1.4843	1.5149	1.6286	1.6371	1.6714	1.5789	1.5922	1.6439	1.6145	1.6145	1.6444	1.6743	1.8305	1.7961	1.78165	1.76505	1.6845	1.6365	1.6664	1.6616	1.6681	1.6382	1.6116	1.5563	1.77	1.8361	1.8954	1.9087	1.8971	1.8576	1.8875	1.9041	1.9041	1.9159	1.9292	1.9292	1.9106	1.891	1.891	1.9091	2.0325	2.0325	2.0325
XIV	126805	129084	YNL272C	0	-	-0.532	-0.5139	-0.4958	-0.4958	-0.5076	-0.5679	-0.5679	-0.5347	-0.5347	-0.504801	-0.3097	-0.293099	-0.3049	-0.2487	-0.1976	-0.3011	-0.3011	-0.3011	-0.3257	-0.3076	-0.290999	-0.286201	-0.1625	0.1971	0.1793	0.1959	0.1103	0.148	0.1299	0.0593	0.094	0.1106	0.0812	0.1102	0.1796	0.1796	0.1777	0.2471	0.2999	0.3116	0.3116	0.3116	0.2725	0.2163
XV	692475	697334	YOR191W	0	+	5.3686	5.2796	5.2796	5.2582	5.1417	5.1711	5.1364	4.9292	4.888	4.888	4.8714	4.9008	4.8842	4.8729	4.9491	4.9084	4.9079	4.8851	4.8851	4.8851	4.8263	4.8684	4.8139	4.8139	4.832	4.7438	4.7438	4.731	4.7142	4.6667	4.6617	4.5313	4.5313	4.5366	4.513	4.5163	4.4864	4.4746	4.4447	4.4148	4.4148	4.4447	4.341	4.3473
V	184541	186775	YER015W	0	+	2.5316	2.4254	2.4734	2.4402	2.3836	2.3474	2.3293	2.3293	2.33	2.282	2.3001	2.3001	2.3295	2.465	2.4949	2.5429	2.5429	2.5429	2.5728	2.561	2.5648	2.5246	2.4952	2.5678	2.5949	2.5733	2.6032	2.6032	2.6032	2.5519	2.5433	2.5433	2.5011	2.4317	2.4317	2.4616	2.4568	2.4201	2.4073	2.4073	2.4186	2.4201	2.5347	2.5679
IV	1169178	1170143	YDR347W	0	+	5.7434	5.7268	5.7102	5.6577	5.5434	5.6796	6.2851	6.3914	6.4369	6.307	6.4336	6.9687	6.9061	6.9061	6.062	5.8547	5.7884	6.0399	6.0602	6.1489	6.1836	8.3075	8.3452	8.285	8.1987	8.6733	8.9713	8.9713	8.9841	9.7014	9.8092	9.7725	9.7836	9.0314	9.0309	9.197	9.2857	9.9583	14.686	14.8644	15.2874	16.055	19.518101	20.325701
XVI	721037	724717	YPR095C	0	-	52.271599	52.235401	52.251999	52.223598	52.253502	52.2701	52.383499	52.423401	52.601299	52.5173	52.548599	52.507	52.507	52.507	52.488899	52.422298	52.375999	52.435299	52.4403	52.358299	52.374901	52.374901	52.311001	52.311001	52.3587	52.323502	52.352901	52.3876	52.458698	52.5994	52.557201	52.545399	52.545399	52.545399	52.586601	52.586601	52.586601	52.586601	52.623501	52.560902	52.542801	52.490002	52.478199	52.564201
[truncated: 3,649 more rows]
[truncated: 1,956 more columns]
