# Supplementary material for: H2A.Z deposition by the SWR complex is stimulated by polyadenine DNA sequences in nucleosomes
Source: PLoS Biol. 2025 May 12;23(5):e3003059. doi: 10.1371/journal.pbio.3003059 (PMC12068740; doi:10.1371/journal.pbio.3003059)
Supplement: S5 Data — (XLSX) [file pbio.3003059.s026.xlsx]

## Sheet: Fig 3A
	Z-enrichment
Nucleosome Position (Start)	15 min Rep1	15 min Rep2	30 min Rep1	30 min Rep2	45 min Rep1	45 min Rep2	Cutoff 15 min [top]	Cutoff 15 min [bottom]	Cutoff 30 min [top]	Cutoff 30 min [bottom]	Cutoff 45 min [top]	Cutoff 45 min [bottom]
chrI:119-120	-3.00897	-1.46646	-1.0901	-0.685836	-0.802707	-5.71095	0	0	0	0	0	0
chrI:309-310	-0.168186	-3.267	2.47865	4.82736	1.44393	-6.96644	0	0	0	0	0	0
chrI:557-558	-1.63351	3.45037	0.691593	1.06725	0.524619	-0.279799	0	0	0	0	0	0
chrI:799-800	11.3957	9.31954	7.15719	7.02341	6.5923	4.65556	1	0	0	0	0	0
chrI:960-961	-0.210757	3.26296	8.12882	3.64948	1.09473	-1.18751	0	0	0	0	0	0
chrI:1118-1119	-2.39697	0.407648	2.41216	2.46141	3.92277	-0.322116	0	0	0	0	0	0
chrI:1267-1268	-0.485254	-2.46809	-0.533448	2.28144	1.87484	-1.27522	0	0	0	0	0	0
chrI:1512-1513	-0.402451	2.97213	6.04505	15.2057	7.58678	6.66507	0	0	0	0	0	0
chrI:1829-1830	-1.23998	0.552502	-1.38833	-0.133839	0.776055	-0.389018	0	0	0	0	0	0
chrI:2008-2009	-6.18562	-3.11687	-8.92398	-8.61082	-6.85092	-5.35733	0	0	0	0	0	0
chrI:2168-2169	1.13394	-3.92181	0.368883	1.90258	-0.435806	-0.955658	0	0	0	0	0	0
chrI:2323-2324	5.62752	3.17717	1.69733	-0.789359	4.55479	1.17827	0	0	0	0	0	0
chrI:2598-2599	-8.70248	-6.43987	-3.26393	-3.33129	-3.32053	-6.13164	0	0	0	0	0	0
chrI:2762-2763	-4.66542	-11.2102	2.25679	-2.80327	-3.64947	-1.81204	0	0	0	0	0	0
chrI:2955-2956	9.16539	-0.146434	6.80203	6.29617	1.82629	2.75217	0	0	0	0	0	0
chrI:3140-3141	5.21094	0.781078	-2.91801	2.55695	-3.00244	3.45061	0	0	0	0	0	0
chrI:3297-3298	3.38795	2.99474	0.045489	-3.81446	0.506554	-4.06643	0	0	0	0	0	0
chrI:3536-3537	6.63638	7.82038	8.24026	3.69825	1.78676	7.09558	0	0	0	0	0	0
chrI:3719-3720	-7.31419	1.43468	-1.308	1.35546	-2.00113	4.95524	0	0	0	0	0	0
chrI:4008-4009	-8.08516	-0.239614	3.24945	-4.92808	0.413476	-1.72108	0	0	0	0	0	0
chrI:4232-4233	1.27006	-0.470044	1.04305	5.97848	1.54356	0.152022	0	0	0	0	0	0
chrI:4454-4455	6.32568	2.77822	10.369	3.66725	8.19504	3.27757	0	0	0	0	0	0
chrI:4608-4609	7.6237	10.2692	9.29627	6.89372	6.12793	9.1786	0	0	0	0	0	0
chrI:4904-4905	0.241166	4.49438	-1.13333	7.40583	2.82147	0.401111	0	0	0	0	0	0
chrI:5107-5108	1.31311	-1.84841	-1.85147	4.09741	2.05966	1.41726	0	0	0	0	0	0
chrI:5258-5259	2.00856	1.97271	11.4476	7.95052	3.20997	5.75126	0	0	1	0	0	0
chrI:5410-5411	-0.399029	1.89956	4.16222	6.47174	0.127415	1.72285	0	0	0	0	0	0
chrI:5582-5583	5.4132	9.37669	7.86742	1.90725	3.32406	3.65488	0	0	0	0	0	0
chrI:5732-5733	8.41605	11.3895	8.00344	11.7165	8.4304	9.47006	1	0	1	0	1	0
chrI:5892-5893	3.22601	6.75117	-1.32652	0.836537	2.32935	0.079322	0	0	0	0	0	0
chrI:6061-6062	3.51444	5.69701	6.90888	7.89402	3.68687	-3.5952	0	0	0	0	0	0
chrI:6230-6231	4.90359	9.75286	7.71115	6.98284	12.9156	7.63942	0	0	0	0	1	0
chrI:6528-6529	5.50824	13.0131	5.55227	8.75305	6.72685	7.59143	0	0	0	0	0	0
chrI:6730-6731	9.6822	7.94785	7.02697	12.9721	4.06236	3.89121	0	0	0	0	0	0
chrI:6879-6880	3.10868	10.4	8.42206	11.5526	4.59581	10.6542	0	0	1	0	0	0
chrI:7089-7090	4.64304	3.03643	5.97822	12.165	6.85643	4.29594	0	0	0	0	0	0
chrI:7240-7241	-1.13469	1.4427	2.45686	3.18134	2.70325	-1.02795	0	0	0	0	0	0
chrI:7534-7535	-4.15824	1.79389	-2.617	-4.25347	-0.54933	-0.80099	0	0	0	0	0	0
chrI:7713-7714	1.93691	5.47794	5.9395	9.87124	7.82308	7.31749	0	0	0	0	1	0
chrI:7862-7863	8.08519	2.96534	-0.287049	5.25053	5.54993	6.26525	0	0	0	0	0	0
chrI:8045-8046	-2.52567	1.44727	1.26796	1.76497	-2.26131	2.12719	0	0	0	0	0	0
chrI:8230-8231	-6.60175	-7.42586	1.06767	-7.75981	-1.39599	1.1335	0	0	0	0	0	0
chrI:8392-8393	2.81011	7.92482	-1.7845	-2.45476	9.19894	1.52009	0	0	0	0	0	0
chrI:8624-8625	4.44022	5.68728	1.69141	2.39232	1.64267	3.50701	0	0	0	0	0	0
chrI:8899-8900	0.076556	2.68035	4.13661	1.80511	1.62346	-2.21967	0	0	0	0	0	0
chrI:9077-9078	3.02882	9.58103	-1.45933	6.24089	4.5308	6.75164	0	0	0	0	0	0
chrI:9360-9361	-1.5057	-6.73698	7.55533	3.45666	2.09384	5.04185	0	0	0	0	0	0
chrI:9522-9523	0.772349	2.55214	6.70262	8.00347	2.80618	0.84621	0	0	0	0	0	0
chrI:9687-9688	0.281636	3.08431	3.15008	4.05128	2.19222	5.62873	0	0	0	0	0	0
chrI:9867-9868	-1.06013	0.954419	-7.16452	8.51891	6.03578	3.88925	0	0	0	0	0	0
chrI:10044-10045	5.00332	2.35732	3.38122	1.65336	0.987167	3.59177	0	0	0	0	0	0
chrI:10208-10209	2.09558	2.48614	3.9184	-2.90677	2.73974	0.393647	0	0	0	0	0	0
chrI:10386-10387	5.97906	7.26974	5.48178	-2.67367	1.7833	1.97598	0	0	0	0	0	0
chrI:10691-10692	-3.0024	0.261251	-1.86556	-1.45183	1.05856	-5.86475	0	0	0	0	0	0
chrI:10874-10875	8.86214	6.0921	9.26403	3.32376	-0.150697	12.0809	0	0	0	0	0	0
chrI:11059-11060	0.341601	1.20555	1.80715	3.02562	0.060633	-1.79585	0	0	0	0	0	0
chrI:11290-11291	1.63044	6.54596	2.62275	0.244003	11.9742	4.90286	0	0	0	0	0	0
chrI:11461-11462	5.68556	-1.80207	1.45268	6.46323	1.86135	6.63434	0	0	0	0	0	0
chrI:11622-11623	-2.25344	-7.05005	-4.01355	4.00335	-3.38837	-0.131503	0	0	0	0	0	0
chrI:11788-11789	-3.06359	-3.71312	-1.09242	-4.01775	-2.83089	-3.74547	0	0	0	0	0	0
chrI:11997-11998	-7.99294	-8.7177	-3.32707	-6.57168	-4.56915	-8.05724	0	0	0	0	0	0
chrI:12382-12383	-5.31998	-6.22719	-3.31622	3.06474	-1.86603	-3.13562	0	0	0	0	0	0
chrI:12694-12695	-1.00299	-3.73985	3.0495	1.11324	-9.4988	-15.1156	0	0	0	0	0	1
chrI:12849-12850	-2.38281	-6.20645	-0.575876	-0.772957	-8.38208	-5.48528	0	0	0	0	0	0
chrI:13184-13185	-7.0468	-12.0243	-4.40947	-3.90917	1.91894	4.02986	0	0	0	0	0	0
chrI:13384-13385	-2.01824	-9.93262	-5.52627	-9.70902	-10.314	-5.06405	0	0	0	0	0	0
chrI:13547-13548	-2.91399	-7.08244	2.19507	0.842805	-0.41684	-2.5221	0	0	0	0	0	0
chrI:13761-13762	-0.499493	0.208454	-1.13078	2.80915	2.09945	2.23883	0	0	0	0	0	0
chrI:14024-14025	0.778295	-2.17128	2.13812	3.39636	2.05621	-4.15974	0	0	0	0	0	0
chrI:14249-14250	14.2926	8.0629	9.23147	9.86892	6.05652	6.65726	0	0	1	0	0	0
chrI:14427-14428	2.69282	3.41047	5.27852	4.57284	4.03489	-0.458006	0	0	0	0	0	0
chrI:14747-14748	2.54898	3.85193	-1.00078	4.94259	1.6137	0.290554	0	0	0	0	0	0
chrI:14928-14929	-6.42389	3.65635	-7.83884	-5.07289	-7.35597	-8.66557	0	0	0	0	0	0
chrI:15124-15125	-3.1334	0.795241	0.75189	7.04065	-0.018384	1.59102	0	0	0	0	0	0
chrI:15294-15295	-10.107	-6.83038	4.93146	-7.75261	-4.48289	-4.40073	0	0	0	0	0	0
chrI:15461-15462	-6.04215	-2.5038	-7.87716	-1.48434	-4.27188	-2.57454	0	0	0	0	0	0
chrI:15650-15651	0.201391	6.01024	8.09501	4.41313	6.59938	2.29726	0	0	0	0	0	0
chrI:15888-15889	6.56553	11.875	4.06086	6.25399	9.44892	7.1161	0	0	0	0	0	0
chrI:16166-16167	-3.22378	7.09128	2.99649	3.29459	5.52244	-2.50252	0	0	0	0	0	0
chrI:16358-16359	1.63887	3.36342	-6.24958	-0.257408	2.45557	1.29848	0	0	0	0	0	0
chrI:16566-16567	3.13459	2.6179	8.91238	-2.91704	1.63172	3.23873	0	0	0	0	0	0
chrI:16723-16724	5.30775	3.87965	9.24931	5.2364	0.239755	1.02339	0	0	0	0	0	0
chrI:16916-16917	14.0347	10.7653	11.5524	13.8521	9.90904	8.25587	1	0	1	0	1	0
chrI:17069-17070	7.6471	4.04883	4.59823	3.95024	9.29787	8.76737	0	0	0	0	1	0
chrI:17244-17245	2.01974	-0.393947	5.21342	1.6474	-0.929296	3.20676	0	0	0	0	0	0
chrI:17394-17395	5.7994	6.5587	4.17952	4.09197	3.07719	6.27899	0	0	0	0	0	0
chrI:17569-17570	4.3666	-0.190116	2.79021	5.85975	4.28985	3.67677	0	0	0	0	0	0
chrI:17795-17796	4.38966	0.113299	-1.72381	6.12312	8.25725	6.47166	0	0	0	0	0	0
chrI:17963-17964	10.9679	8.91589	2.76723	6.90724	8.52432	6.77987	1	0	0	0	0	0
chrI:18145-18146	0.014901	16.3922	8.77679	4.60938	5.51962	5.21285	0	0	0	0	0	0
chrI:18316-18317	7.40292	1.81375	5.72252	3.93265	7.0765	2.85801	0	0	0	0	0	0
chrI:18498-18499	1.65063	-3.76667	3.0847	1.79816	-1.3492	2.1066	0	0	0	0	0	0
chrI:18801-18802	0.699952	0.933195	-3.94122	0.927395	-0.050667	1.69257	0	0	0	0	0	0
chrI:18979-18980	8.48005	19.7512	9.88724	20.5869	15.6252	13.5245	1	0	1	0	1	0
chrI:19171-19172	5.74119	7.60033	6.20057	16.2736	3.99904	2.62442	0	0	0	0	0	0
chrI:19347-19348	-0.692502	0.544365	5.63841	2.75812	2.16163	-0.193065	0	0	0	0	0	0
chrI:19513-19514	0.70228	-4.93452	-0.980735	-6.47711	-0.193782	4.62189	0	0	0	0	0	0
chrI:19667-19668	4.95695	2.44493	4.87105	2.34955	4.31043	7.49485	0	0	0	0	0	0
chrI:19856-19857	7.24016	0.650461	7.53669	0.692756	3.12115	2.62766	0	0	0	0	0	0
chrI:20071-20072	-4.03076	-0.335041	-0.004256	1.98554	-0.218925	1.18375	0	0	0	0	0	0
chrI:20226-20227	4.59096	-2.65851	-5.17687	-0.343609	-4.6636	-2.74439	0	0	0	0	0	0
chrI:20554-20555	-3.07815	-0.866714	-6.04027	-2.70531	0.580272	-2.53124	0	0	0	0	0	0
chrI:20722-20723	0.285338	-1.26273	2.7662	1.79117	-1.73508	2.72199	0	0	0	0	0	0
chrI:20893-20894	2.43566	-2.35327	-2.12736	0.081011	3.23202	-1.40732	0	0	0	0	0	0
chrI:21154-21155	-4.17278	2.59578	4.26768	1.9271	6.4406	1.37669	0	0	0	0	0	0
chrI:21324-21325	11.4776	6.084	8.72095	7.98827	4.24657	4.42283	0	0	1	0	0	0
chrI:21473-21474	7.03973	5.76542	8.84936	5.49392	7.70121	2.60245	0	0	0	0	0	0
chrI:21672-21673	-4.91134	-3.17687	-0.967001	-7.64913	-8.91847	-6.45134	0	0	0	0	0	0
chrI:21819-21820	-2.65822	-2.30208	-3.73292	-3.07542	-1.93726	-1.41892	0	0	0	0	0	0
chrI:21974-21975	-0.343574	1.11746	-2.18546	0.825364	0.47583	-1.32138	0	0	0	0	0	0
chrI:22663-22664	4.94472	3.37168	4.75293	17.2497	14.8135	7.56022	0	0	0	0	1	0
chrI:22834-22835	1.68865	5.38858	3.72347	3.11244	-0.570789	1.13364	0	0	0	0	0	0
chrI:23002-23003	6.71878	7.7584	3.44783	-0.538415	2.16373	1.5795	0	0	0	0	0	0
chrI:23160-23161	13.0692	4.95381	15.5745	5.39993	5.30267	5.5264	0	0	0	0	0	0
chrI:23352-23353	13.5837	6.15536	7.61308	9.25046	6.63412	5.5369	0	0	1	0	0	0
chrI:23510-23511	5.67798	5.97218	2.04547	9.06372	7.45267	3.77893	0	0	0	0	0	0
chrI:23716-23717	9.19484	8.41355	6.36148	8.08649	7.57129	6.18606	1	0	0	0	0	0
chrI:23934-23935	0.731268	1.69346	-0.434454	1.39498	-0.308418	0.353441	0	0	0	0	0	0
chrI:24219-24220	-9.23436	-7.87226	-8.85653	-6.79609	-9.34588	-5.93488	0	0	0	0	0	0
chrI:24442-24443	1.00957	-1.91406	5.71239	2.1877	-0.380969	-3.52247	0	0	0	0	0	0
chrI:24612-24613	0.583762	-4.90055	8.28694	6.56155	7.56771	1.02495	0	0	0	0	0	0
chrI:24806-24807	-0.437223	-4.60768	5.84115	6.80615	9.28593	2.248	0	0	0	0	0	0
chrI:25017-25018	-4.19456	-5.52219	-5.86696	-4.61094	-6.05646	-0.380756	0	0	0	0	0	0
chrI:25333-25334	-3.2587	-3.60636	-2.42592	-4.14168	2.36964	-4.2824	0	0	0	0	0	0
chrI:25505-25506	1.1231	-2.51459	1.17176	-1.50915	2.52318	-0.991087	0	0	0	0	0	0
chrI:25765-25766	2.51901	-0.608565	1.34567	-0.319126	0.480384	0.663774	0	0	0	0	0	0
chrI:26027-26028	0	0.004503	0	0	-0.001483	-0.004382	0	0	0	0	0	0
chrI:26306-26307	1.87317	-0.205186	-1.13305	-1.17326	0.234714	0.636508	0	0	0	0	0	0
chrI:26713-26714	0.149679	0	0.347471	0	0	-0.121592	0	0	0	0	0	0
chrI:26920-26921	0.096397	0.026065	-0.069253	0.061072	0.030932	0.097377	0	0	0	0	0	0
chrI:27203-27204	-2.15776	-4.73064	-6.68076	-4.5197	1.43128	-13.2163	0	0	0	0	0	0
chrI:27363-27364	-5.24463	-7.67904	-4.28458	-3.29355	-0.852939	-3.91181	0	0	0	0	0	0
chrI:27576-27577	-0.802255	-0.040619	0.24778	-0.209956	-1.21897	-1.81852	0	0	0	0	0	0
chrI:27845-27846	-6.92197	-8.96362	-1.5212	-6.20682	-5.40557	-6.85813	0	0	0	0	0	0
chrI:28093-28094	10.3025	9.29837	1.85691	4.7236	8.46293	3.76783	1	0	0	0	0	0
chrI:28249-28250	7.55218	4.33689	6.40341	7.81027	8.2019	1.2371	0	0	0	0	0	0
chrI:28415-28416	0.189703	10.5514	9.90635	5.52525	3.99069	10.4816	0	0	0	0	0	0
chrI:28601-28602	-1.21751	1.80896	1.67314	-2.30148	0.258677	0.79722	0	0	0	0	0	0
chrI:28867-28868	2.01101	0.520237	-0.206947	1.43727	-2.24605	0.79715	0	0	0	0	0	0
chrI:29082-29083	2.20328	4.69845	2.93293	2.01942	2.05906	-4.77662	0	0	0	0	0	0
chrI:29284-29285	4.10117	1.1706	6.29588	5.30483	-1.00983	5.25815	0	0	0	0	0	0
chrI:29454-29455	12.8158	6.96521	7.71659	6.58045	5.52485	6.89446	0	0	0	0	0	0
chrI:29639-29640	10.7355	8.49742	9.04896	4.29656	8.80825	8.8506	1	0	0	0	1	0
chrI:29862-29863	2.08338	5.0692	4.70878	4.75343	3.43379	0.189422	0	0	0	0	0	0
chrI:30121-30122	0.723207	0.860037	-1.10277	0.413316	2.67789	-0.08202	0	0	0	0	0	0
chrI:30315-30316	-0.485001	-1.5005	-3.42378	-5.06195	-7.70679	-1.14893	0	0	0	0	0	0
chrI:30484-30485	5.97067	6.43388	1.0567	-1.69336	0.420231	3.41008	0	0	0	0	0	0
chrI:30640-30641	3.76575	8.12144	3.29244	10.4207	3.79293	-0.878253	0	0	0	0	0	0
chrI:30819-30820	2.83118	0.936021	8.90279	5.05448	6.24588	-2.12478	0	0	0	0	0	0
chrI:30969-30970	5.57777	4.85866	4.97874	2.73551	5.03226	1.89527	0	0	0	0	0	0
chrI:31139-31140	8.63752	7.14339	4.8812	7.26283	6.32593	5.48548	0	0	0	0	0	0
chrI:31243-31244	10.759	5.77442	5.99565	12.4111	5.92888	6.0512	0	0	0	0	0	0
chrI:31355-31356	4.32806	1.22032	3.65358	12.1234	4.37952	2.42278	0	0	0	0	0	0
chrI:31515-31516	2.28649	7.1519	3.56432	9.69403	1.29678	1.499	0	0	0	0	0	0
chrI:31710-31711	-5.40762	-0.473301	-2.08626	-0.438466	-3.22046	-2.21273	0	0	0	0	0	0
chrI:31880-31881	-8.84219	-4.75111	-2.13011	-7.42224	-5.15442	-8.50417	0	0	0	0	0	0
chrI:32043-32044	-5.45679	-8.41899	-2.89051	-11.8622	-4.90851	-3.50643	0	0	0	0	0	0
chrI:32262-32263	-6.53959	-4.76721	-4.51047	-4.59856	-5.17107	-7.68239	0	0	0	0	0	0
chrI:32438-32439	-2.59381	-7.23336	-5.48692	-2.85332	0.106044	-1.42673	0	0	0	0	0	0
chrI:32645-32646	-11.8169	-0.083445	-8.28009	-4.2145	-6.99333	-6.28687	0	0	0	0	0	0
chrI:32841-32842	-9.22989	-3.10951	-4.60685	-6.63804	-1.45857	-3.8427	0	0	0	0	0	0
chrI:33131-33132	-1.79706	3.49342	3.25837	5.20466	-2.28383	5.45047	0	0	0	0	0	0
chrI:33289-33290	-6.26991	-0.550512	2.29006	0.463537	-3.59049	-6.48361	0	0	0	0	0	0
chrI:33481-33482	-1.59952	-2.38285	2.31272	-10.6421	1.3593	-7.96511	0	0	0	0	0	0
chrI:33666-33667	-10.3403	-8.67269	-6.07451	-5.19392	-8.30281	-10.8887	0	0	0	0	0	0
chrI:33942-33943	-12.9004	-7.98894	-10.4683	-10.1366	-12.1534	-11.1335	0	0	0	1	0	1
chrI:34121-34122	-5.73965	-4.37312	-4.15489	-5.02996	-3.41708	2.30602	0	0	0	0	0	0
chrI:34271-34272	-4.80777	-5.2906	-6.2041	-6.11063	-4.15488	-7.4705	0	0	0	0	0	0
chrI:34466-34467	-3.13378	-3.00942	-3.00816	-0.105851	-2.44934	-0.862222	0	0	0	0	0	0
chrI:34626-34627	1.14715	2.62762	0.50843	0.642269	5.04209	3.18249	0	0	0	0	0	0
chrI:34799-34800	-2.99763	2.19412	6.14224	-0.356329	-1.09265	-0.206452	0	0	0	0	0	0
chrI:34951-34952	-2.54309	1.87776	4.65144	5.57815	1.04302	0.072829	0	0	0	0	0	0
chrI:35166-35167	3.4466	3.04602	-0.050383	-0.3134	-1.46341	-1.38906	0	0	0	0	0	0
chrI:35335-35336	-7.56938	-3.50376	-4.37297	-6.27385	-7.81066	-4.356	0	0	0	0	0	0
chrI:35626-35627	-8.9968	-11.1644	-18.5693	-13.9265	-12.4805	-7.63826	0	0	0	1	0	0
chrI:35795-35796	0.673414	-4.23213	-9.45945	-8.84151	1.93612	-6.17608	0	0	0	0	0	0
chrI:36089-36090	-14.2208	-25.1424	-17.6958	-15.5061	-22.7106	-15.3474	0	1	0	1	0	1
chrI:36253-36254	5.56658	3.65428	7.89153	4.32401	3.58407	2.68146	0	0	0	0	0	0
chrI:36514-36515	-8.26478	-5.93336	-9.96789	5.46421	-5.77743	-5.67811	0	0	0	0	0	0
chrI:36687-36688	-8.24085	-2.28933	-4.28132	-5.09478	-11.8228	-7.42939	0	0	0	0	0	0
chrI:36847-36848	-4.49531	-3.05425	-0.014516	-0.223742	-1.12236	2.0064	0	0	0	0	0	0
chrI:36996-36997	0.159738	3.91494	0.841677	2.65399	-5.59826	4.51414	0	0	0	0	0	0
chrI:37158-37159	2.1642	5.2748	5.79323	4.25156	1.82976	1.49793	0	0	0	0	0	0
chrI:37379-37380	7.93408	3.79921	2.3677	2.51929	-0.570527	8.46402	0	0	0	0	0	0
chrI:37551-37552	-6.55753	1.73467	-2.20068	-8.31445	-1.4049	-10.0823	0	0	0	0	0	0
chrI:37701-37702	-5.2641	-1.25631	-3.13905	-4.65436	-4.35759	4.42015	0	0	0	0	0	0
chrI:37870-37871	-6.10096	-4.16993	-9.09169	-1.70572	-4.99886	-7.88815	0	0	0	0	0	0
chrI:38036-38037	2.64458	0.816121	3.09168	-3.90227	0.718429	-2.66381	0	0	0	0	0	0
chrI:38215-38216	-4.53126	-6.41922	-4.70695	-6.38805	-8.50874	-1.5514	0	0	0	0	0	0
chrI:38385-38386	-5.75121	-9.0274	-5.83619	-8.97166	-4.34684	-6.35663	0	0	0	0	0	0
chrI:38567-38568	1.88637	4.71803	5.49549	9.65965	4.11133	3.57042	0	0	0	0	0	0
chrI:38732-38733	-13.5087	-7.18954	-10.9587	-11.044	-11.0572	-6.94676	0	0	0	1	0	0
chrI:38901-38902	-13.1098	-8.63349	-2.84643	-9.86166	2.07967	-4.07259	0	0	0	0	0	0
chrI:39186-39187	-0.15455	0.813331	-5.70441	-4.05954	-1.14939	-0.339317	0	0	0	0	0	0
chrI:39349-39350	5.58562	-1.79556	3.99001	4.29978	-0.225313	0.008444	0	0	0	0	0	0
chrI:39514-39515	4.78355	2.14123	5.08151	9.39095	8.4667	-1.4477	0	0	0	0	0	0
chrI:39679-39680	5.99726	-3.75815	1.33572	3.19307	6.91716	0.263609	0	0	0	0	0	0
chrI:39848-39849	1.57114	-0.693856	-1.42086	8.26323	-1.15369	1.25991	0	0	0	0	0	0
chrI:40127-40128	0.361357	3.03614	-3.1737	2.65155	3.05395	1.10313	0	0	0	0	0	0
chrI:40323-40324	-3.96904	1.76196	-2.33657	7.56907	0.034527	-2.32578	0	0	0	0	0	0
chrI:40471-40472	-0.84536	1.05501	0.321789	1.40144	-0.268847	-0.389576	0	0	0	0	0	0
chrI:40740-40741	-0.492343	1.07454	1.84325	-0.38174	2.64649	6.67746	0	0	0	0	0	0
chrI:41069-41070	-5.62117	-7.21956	-12.3041	-8.4849	-0.330905	-7.59352	0	0	0	0	0	0
chrI:41367-41368	-2.19115	-10.3064	-4.13219	-1.56699	3.83629	-2.65786	0	0	0	0	0	0
chrI:41522-41523	-4.85168	-0.778862	3.41614	2.61068	5.40854	1.79642	0	0	0	0	0	0
chrI:41691-41692	-1.18437	-1.13289	2.75326	5.69284	5.51839	4.8336	0	0	0	0	0	0
chrI:41868-41869	3.99097	5.20873	1.11238	3.23907	1.25601	9.18183	0	0	0	0	0	0
chrI:42150-42151	-1.918	3.94166	4.06062	7.61695	0.470204	6.83759	0	0	0	0	0	0
chrI:42318-42319	-2.31704	3.48219	-0.101746	2.58064	6.22413	6.20508	0	0	0	0	0	0
chrI:42491-42492	4.32686	0.460459	5.26599	6.02945	6.31205	11.2474	0	0	0	0	0	0
chrI:42839-42840	4.87928	10.3794	12.6722	1.44551	-1.6091	2.59741	0	0	0	0	0	0
chrI:43011-43012	1.54282	8.90449	6.84293	5.37153	-1.26692	3.06661	0	0	0	0	0	0
chrI:43214-43215	-12.1317	-14.6109	-5.57526	-8.80844	-12.7688	-7.61034	0	1	0	0	0	0
chrI:43404-43405	-7.96048	-13.1306	-9.25233	-5.04608	-6.91633	-6.95074	0	0	0	0	0	0
chrI:43565-43566	-5.0025	-0.741856	-6.90175	2.57876	-2.51184	0.455745	0	0	0	0	0	0
chrI:43738-43739	-2.81837	1.41958	-0.138695	-4.43804	-4.91625	-6.20902	0	0	0	0	0	0
chrI:44054-44055	-7.47244	4.05109	-4.27121	-4.90736	-2.09704	2.17057	0	0	0	0	0	0
chrI:44241-44242	-14.7741	-18.6697	-13.7723	-19.0738	-15.3395	-17.839	0	1	0	1	0	1
chrI:44398-44399	-13.2573	-11.1156	-6.30938	-9.33718	-6.82324	-7.5988	0	1	0	0	0	0
chrI:44579-44580	-15.563	-9.38875	-5.30001	-10.7723	-7.07709	-8.43242	0	0	0	0	0	0
chrI:44752-44753	-24.7339	-6.35591	-17.6334	-24.0286	-12.7384	-16.928	0	0	0	1	0	1
chrI:44919-44920	-10.3564	-8.72369	-7.79268	-5.98368	-13.5387	-2.01622	0	0	0	0	0	0
chrI:45085-45086	1.65448	3.90534	0.940147	-0.834422	5.10111	2.5148	0	0	0	0	0	0
chrI:45369-45370	1.10687	2.15138	-0.078867	0.396394	-0.729949	2.06754	0	0	0	0	0	0
chrI:45565-45566	3.42003	3.02469	3.60395	2.3842	0.745061	1.09391	0	0	0	0	0	0
chrI:45707-45708	2.56002	7.18167	3.31588	2.37563	4.45384	4.00992	0	0	0	0	0	0
chrI:45897-45898	-9.39513	-4.92035	-5.58107	-6.56558	-3.86022	-4.0031	0	0	0	0	0	0
chrI:46059-46060	-1.24574	0.356935	-0.985385	-5.19593	2.54704	1.82608	0	0	0	0	0	0
chrI:46229-46230	-2.95486	-4.91882	-7.53959	-2.54426	-6.81728	-2.5726	0	0	0	0	0	0
chrI:46395-46396	-2.82164	-6.14861	-7.13885	-9.47791	-5.24892	-4.4817	0	0	0	0	0	0
chrI:46547-46548	-3.82761	-5.09928	-3.42791	-2.32536	-4.43522	2.8935	0	0	0	0	0	0
chrI:46721-46722	4.41744	2.4394	0.70052	4.87604	-0.24133	1.22	0	0	0	0	0	0
chrI:46904-46905	0.461163	-1.41027	4.03397	3.85616	1.50494	0.971504	0	0	0	0	0	0
chrI:47062-47063	0.223529	6.29408	1.60011	6.03688	4.09802	-2.46535	0	0	0	0	0	0
chrI:47214-47215	-1.58455	-0.170804	-0.94605	0.827969	2.75673	-3.85425	0	0	0	0	0	0
chrI:47394-47395	-1.06507	-2.50151	-5.78961	-0.495824	-0.112486	-0.455097	0	0	0	0	0	0
chrI:47684-47685	-2.24754	1.51039	3.28059	-0.161595	5.40088	2.6799	0	0	0	0	0	0
chrI:48005-48006	-10.1384	-11.5236	-0.316618	-11.6925	-9.06729	-11.0025	0	0	0	0	0	1
chrI:48178-48179	6.01684	8.17825	3.58379	4.42689	2.59294	-0.763304	0	0	0	0	0	0
chrI:48347-48348	3.50632	2.43368	0.900824	1.34378	1.98614	0.46704	0	0	0	0	0	0
chrI:48505-48506	0.954641	-2.31116	-5.60919	6.06411	-5.28776	-0.452093	0	0	0	0	0	0
chrI:48678-48679	-0.632946	1.21193	-5.84925	-2.29182	-10.9088	-0.014737	0	0	0	0	0	0
chrI:48853-48854	2.69816	-1.58901	-0.198643	1.9659	-1.36262	-3.40952	0	0	0	0	0	0
chrI:49012-49013	9.9418	4.68375	9.0065	3.69369	0.622299	1.77192	0	0	0	0	0	0
chrI:49196-49197	-4.59693	0.079905	-2.47601	-2.3147	0.651575	-3.46692	0	0	0	0	0	0
chrI:49460-49461	3.92985	1.18652	5.05589	1.93297	2.49279	2.85473	0	0	0	0	0	0
chrI:49651-49652	-2.61193	-4.38725	-0.400432	-3.78848	-3.9125	-0.858231	0	0	0	0	0	0
chrI:49811-49812	2.47478	1.39965	6.40342	-0.585816	-1.87793	6.0143	0	0	0	0	0	0
chrI:49984-49985	-5.2359	-6.85307	-3.78209	-4.83299	-5.6927	-3.87808	0	0	0	0	0	0
chrI:50288-50289	-0.111695	-9.77483	-5.07745	0.276835	-1.69097	-0.142727	0	0	0	0	0	0
chrI:50580-50581	2.41951	2.59359	6.84582	0.055735	-5.73512	1.74395	0	0	0	0	0	0
chrI:50784-50785	2.65636	3.18666	-2.73815	-0.483035	3.60654	3.90101	0	0	0	0	0	0
chrI:50970-50971	2.92874	9.78059	4.04976	8.59791	10.1923	5.78108	0	0	0	0	0	0
chrI:51136-51137	6.7907	4.2711	3.53155	1.44836	0.095857	-2.94774	0	0	0	0	0	0
chrI:51283-51284	-7.79304	0.196867	-7.18612	-6.04408	-4.316	2.44398	0	0	0	0	0	0
chrI:51497-51498	0.335375	0.823643	3.06737	-0.226598	5.50778	1.16498	0	0	0	0	0	0
chrI:51670-51671	3.63195	7.37731	3.82785	5.51966	2.26077	3.10876	0	0	0	0	0	0
chrI:51874-51875	-2.73062	0.477413	1.08938	-6.7903	-7.93225	5.90902	0	0	0	0	0	0
chrI:52040-52041	-3.82275	0.140064	-2.78952	-11.1186	-8.91549	-6.20429	0	0	0	0	0	0
chrI:52189-52190	0.513949	0.331659	-2.40881	-0.175154	-3.42411	-4.33371	0	0	0	0	0	0
chrI:52356-52357	6.27412	11.6913	8.99786	4.78248	2.31806	-0.369553	0	0	0	0	0	0
chrI:52528-52529	3.61902	0.643786	1.15471	1.36064	4.02483	1.06947	0	0	0	0	0	0
chrI:52809-52810	4.79499	6.65998	9.24632	4.97426	5.90925	5.6955	0	0	0	0	0	0
chrI:52984-52985	-5.51944	-8.70394	-5.78499	-6.95228	-7.90543	1.32505	0	0	0	0	0	0
chrI:53144-53145	-1.05418	-3.44945	0.265371	-5.30002	-1.35367	-2.36908	0	0	0	0	0	0
chrI:53302-53303	-5.92305	-7.01615	-3.09072	-8.6742	-6.56185	-6.26352	0	0	0	0	0	0
chrI:53461-53462	-7.02939	-14.7779	-8.89381	-17.1747	-9.47769	-15.8119	0	0	0	0	0	1
chrI:53636-53637	-5.89734	-3.82664	1.74275	0.268738	-2.01903	-6.05412	0	0	0	0	0	0
chrI:53806-53807	6.07148	-1.47156	1.97154	3.02497	-1.9107	4.13664	0	0	0	0	0	0
chrI:54014-54015	6.33911	1.87902	2.24818	5.78443	4.9705	2.26971	0	0	0	0	0	0
chrI:54174-54175	3.22324	-2.46382	7.99997	2.99632	3.959	-6.62621	0	0	0	0	0	0
chrI:54356-54357	4.49836	4.7346	3.34536	15.9742	4.14143	-0.753037	0	0	0	0	0	0
chrI:54506-54507	-10.1338	-10.0089	-5.4286	-0.614067	-6.04368	-9.39372	0	0	0	0	0	0
chrI:54661-54662	0.688637	0.575841	6.81331	8.03838	4.49869	1.07164	0	0	0	0	0	0
chrI:54871-54872	5.12884	3.3649	11.0757	0.728437	4.84513	10.7507	0	0	0	0	0	0
chrI:55065-55066	-17.509	-23.313	-21.9147	-21.8349	-18.5067	-6.90146	0	1	0	1	0	0
chrI:55233-55234	8.97354	4.30629	-0.870049	2.75925	2.76721	0.667166	0	0	0	0	0	0
chrI:55402-55403	7.32107	9.72201	6.26711	1.53914	3.76973	7.2967	0	0	0	0	0	0
chrI:55573-55574	10.8814	4.01498	3.48562	5.97518	-1.68456	-5.2473	0	0	0	0	0	0
chrI:55738-55739	14.4161	12.5058	11.132	8.91229	2.62092	-2.33005	1	0	1	0	0	0
chrI:55904-55905	7.55183	2.61429	5.25016	-2.31669	3.59325	0.566749	0	0	0	0	0	0
chrI:56069-56070	-7.72379	-1.65813	-6.05331	-10.4873	-7.47844	-1.5257	0	0	0	0	0	0
chrI:56237-56238	1.67437	-4.63677	-2.02557	-9.23938	-1.04506	-8.2047	0	0	0	0	0	0
chrI:56419-56420	0.527535	3.98545	-1.3658	-1.97583	-2.89101	-13.4494	0	0	0	0	0	0
chrI:56591-56592	-0.172856	-4.0727	-3.41229	0.597863	-6.9686	-1.10305	0	0	0	0	0	0
chrI:56748-56749	1.11565	-1.04264	-3.65917	-2.10695	-3.93147	-1.97935	0	0	0	0	0	0
chrI:56959-56960	-9.12793	-6.62401	-6.2964	-9.50164	-11.9341	-6.28325	0	0	0	0	0	0
chrI:57114-57115	-10.5356	-11.7213	-9.97654	-9.2166	-10.3294	-7.03845	0	1	0	1	0	0
chrI:57281-57282	-7.97375	0.667061	-7.2927	-8.61196	1.74845	-6.24069	0	0	0	0	0	0
chrI:57481-57482	-3.53144	-7.21432	0.55168	-3.42358	4.4039	-3.56583	0	0	0	0	0	0
chrI:57652-57653	-12.8984	-10.9603	-2.33814	-6.67735	-4.09984	-2.26744	0	1	0	0	0	0
chrI:57845-57846	7.54279	2.90391	2.03858	7.34789	5.21713	4.98471	0	0	0	0	0	0
chrI:58007-58008	-19.3772	-14.0818	-12.9767	-14.0935	-18.718	-9.57971	0	1	0	1	0	1
chrI:58188-58189	-5.37396	-8.86799	-6.54995	-12.3734	-10.2031	-4.46538	0	0	0	0	0	0
chrI:58363-58364	-9.55536	-5.71661	-3.31168	3.05181	-9.06271	-7.69739	0	0	0	0	0	0
chrI:58639-58640	-1.82529	-3.38715	-5.98666	-3.24966	-5.8417	1.80844	0	0	0	0	0	0
chrI:58811-58812	-2.74223	-6.47704	-4.99781	-2.41476	-2.98113	-7.14112	0	0	0	0	0	0
chrI:59004-59005	-14.3022	-4.12926	-7.52632	0.510878	-8.91057	-4.57172	0	0	0	0	0	0
chrI:59185-59186	-7.06152	-9.68532	-7.74288	-3.55562	-7.09852	-5.34045	0	0	0	0	0	0
chrI:59355-59356	-8.85866	-8.71166	-8.85705	-12.2513	-7.77061	-4.62932	0	0	0	0	0	0
chrI:59515-59516	-3.53531	-9.73037	6.43714	-4.68752	-0.15632	1.59911	0	0	0	0	0	0
chrI:59677-59678	-3.65585	-5.17763	-6.91833	-8.21516	-2.51349	1.25511	0	0	0	0	0	0
chrI:59829-59830	-7.47844	0.382112	-3.38692	1.19107	-1.11203	1.1202	0	0	0	0	0	0
chrI:59997-59998	-4.11459	-4.08837	-13.013	-10.1827	-10.6565	-3.28207	0	0	0	1	0	0
chrI:60160-60161	-3.62812	-6.95817	-1.81362	2.91695	-3.09276	-4.27785	0	0	0	0	0	0
chrI:60319-60320	-6.34923	-6.34482	-5.29328	-12.5099	-5.05413	-9.88893	0	0	0	0	0	0
chrI:60476-60477	-0.365294	1.76385	0.478381	-4.19642	5.42283	-5.7838	0	0	0	0	0	0
chrI:60609-60610	-3.6747	-10.1558	-8.14045	-6.21138	0.755762	-4.97072	0	0	0	0	0	0
chrI:60784-60785	-7.89818	-9.83535	-3.62602	-2.02532	-5.59669	4.44854	0	0	0	0	0	0
chrI:60952-60953	-10.1857	1.30931	-5.70576	1.10434	1.51994	1.0684	0	0	0	0	0	0
chrI:61259-61260	-13.2038	-5.26506	-9.3081	-11.2999	-10.2075	-1.66659	0	0	0	1	0	0
chrI:61422-61423	6.47745	4.09194	4.97459	5.52672	11.6096	5.26374	0	0	0	0	0	0
chrI:61580-61581	-6.28108	-0.735771	-7.04391	-2.4239	-1.93464	-1.41936	0	0	0	0	0	0
chrI:61745-61746	-0.900002	-7.38222	-5.7627	-1.27309	-6.95003	-3.7717	0	0	0	0	0	0
chrI:61915-61916	0.836042	-3.51489	0.725024	-1.66884	1.46204	0.153211	0	0	0	0	0	0
chrI:62115-62116	-1.80907	-4.84495	-6.40861	-7.49324	-1.80301	-6.54671	0	0	0	0	0	0
chrI:62272-62273	-11.0416	-5.95065	-5.01074	-3.21636	-5.52518	-6.53846	0	0	0	0	0	0
chrI:62461-62462	-10.0367	-11.3808	-4.58003	-6.18622	-8.55642	-9.17774	0	0	0	0	0	0
chrI:62736-62737	-20.6897	-24.063	-16.4678	-13.4204	-8.79376	-14.3201	0	1	0	1	0	1
chrI:62910-62911	4.84484	-1.66963	6.38333	-6.58532	-2.47203	-4.55526	0	0	0	0	0	0
chrI:63081-63082	-14.9273	-9.07784	-5.26161	-14.8233	-12.1038	-7.10477	0	0	0	0	0	0
chrI:63242-63243	-7.68171	-3.22409	-6.14743	-8.63357	-6.21925	-8.84355	0	0	0	0	0	0
chrI:63408-63409	-1.51233	0.597486	-4.72475	-6.95671	-4.91225	-1.96026	0	0	0	0	0	0
chrI:63556-63557	1.23498	8.09284	7.53241	0.662941	4.2884	0.3061	0	0	0	0	0	0
chrI:63866-63867	-7.78069	-4.70917	-2.14876	-1.27139	-5.42428	-0.751563	0	0	0	0	0	0
chrI:64156-64157	-1.02606	2.96913	4.40112	-0.851536	4.46445	-2.62173	0	0	0	0	0	0
chrI:64448-64449	-3.10914	-5.83697	-2.3581	3.86238	-1.89383	-1.98171	0	0	0	0	0	0
chrI:64606-64607	2.21179	-1.04393	1.8801	-0.775956	1.8844	-0.627099	0	0	0	0	0	0
chrI:64848-64849	-9.76341	-3.51574	-8.39136	0.159787	-0.73052	-4.45201	0	0	0	0	0	0
chrI:65087-65088	3.73629	5.32555	4.98131	5.31459	6.55472	0.888414	0	0	0	0	0	0
chrI:65252-65253	2.54944	2.19829	3.60985	4.54794	4.14432	4.00458	0	0	0	0	0	0
chrI:65415-65416	1.48954	7.14581	-0.432304	3.85997	3.73265	0.701576	0	0	0	0	0	0
chrI:65612-65613	8.36616	6.76961	3.84511	8.71036	5.94854	5.31657	0	0	0	0	0	0
chrI:65768-65769	-2.89769	-0.155216	1.63468	4.21365	-0.125044	-3.2791	0	0	0	0	0	0
chrI:66028-66029	-6.23337	2.72794	2.32327	0.443427	-2.12386	0.479281	0	0	0	0	0	0
chrI:66184-66185	-5.70591	-2.87313	1.59803	0.745279	-1.1954	-5.49743	0	0	0	0	0	0
chrI:66437-66438	1.48998	-0.769088	-4.01075	-0.205544	1.63131	-2.76014	0	0	0	0	0	0
chrI:66596-66597	8.28673	-2.90677	-2.24878	-0.40891	1.43467	-9.32938	0	0	0	0	0	0
chrI:66790-66791	-1.03998	0.433904	-3.59553	-6.55177	-3.65875	-7.31965	0	0	0	0	0	0
chrI:66947-66948	6.09838	-1.78203	2.54554	-3.71887	2.57979	-1.51498	0	0	0	0	0	0
chrI:67240-67241	-8.17707	-2.87439	-1.85368	-3.01208	-4.30299	-1.99729	0	0	0	0	0	0
chrI:67399-67400	-12.9309	-10.19	-10.4022	-9.54087	-13.2776	-3.94409	0	0	0	1	0	0
chrI:67566-67567	-0.237605	-4.71574	-1.58452	2.86532	-0.77469	-2.97552	0	0	0	0	0	0
chrI:67743-67744	-4.83559	-2.40378	-0.206866	-3.73753	-4.9756	0.04669	0	0	0	0	0	0
chrI:67969-67970	7.77452	3.66634	3.53136	2.97733	5.21583	4.74744	0	0	0	0	0	0
chrI:68118-68119	3.08307	3.80451	0.168042	-2.52303	-3.24172	-0.913716	0	0	0	0	0	0
chrI:68271-68272	2.59822	-0.172605	-1.28675	-2.61107	-2.50847	1.46566	0	0	0	0	0	0
chrI:68445-68446	1.57331	3.03698	3.24645	-1.02228	0.114197	0.213702	0	0	0	0	0	0
chrI:68642-68643	-0.491283	-2.31857	-2.07842	-1.09224	0.323082	-1.42896	0	0	0	0	0	0
chrI:68813-68814	-3.70704	0.781925	-6.99031	-3.10117	-6.52115	-7.95385	0	0	0	0	0	0
chrI:68989-68990	-1.15715	2.57501	1.96707	-1.52002	-4.52793	-3.10148	0	0	0	0	0	0
chrI:69141-69142	-9.99579	-3.24107	-2.52171	-6.79714	-5.72969	-1.76845	0	0	0	0	0	0
chrI:69304-69305	-9.1844	-3.5668	-4.97143	-4.99023	-4.5208	-6.39238	0	0	0	0	0	0
chrI:69462-69463	7.29162	9.52592	4.59838	4.42916	4.9321	-1.57978	0	0	0	0	0	0
chrI:69624-69625	2.84411	5.90874	1.11369	4.42411	0.143361	0.031944	0	0	0	0	0	0
chrI:69864-69865	4.48	0.424698	2.0912	0.306445	4.86073	2.85217	0	0	0	0	0	0
chrI:70052-70053	-0.117192	0.731467	0.31354	3.69065	2.42137	1.49282	0	0	0	0	0	0
chrI:70220-70221	-7.26336	-6.01447	-2.59536	1.82687	-3.69257	3.72418	0	0	0	0	0	0
chrI:70432-70433	2.98625	6.74518	0.417655	3.26326	0.092622	5.71503	0	0	0	0	0	0
chrI:70590-70591	4.84542	7.10957	1.23207	-1.01069	-2.33632	-0.840914	0	0	0	0	0	0
chrI:70877-70878	4.76486	1.10874	1.07408	1.7198	0.714289	2.05091	0	0	0	0	0	0
chrI:71170-71171	0.438019	-0.093787	-1.58903	1.80568	-0.629952	1.12485	0	0	0	0	0	0
chrI:71336-71337	3.65876	3.27439	2.09894	2.20381	3.06547	3.76922	0	0	0	0	0	0
chrI:71571-71572	2.02946	2.35125	3.11094	0.451495	2.59454	1.85164	0	0	0	0	0	0
chrI:71782-71783	2.33666	-3.96231	-2.16489	-0.526504	-3.33546	2.03739	0	0	0	0	0	0
chrI:71942-71943	-10.0257	-8.83434	-3.49816	-8.12134	-6.3106	-5.23561	0	0	0	0	0	0
chrI:72093-72094	-2.54331	-2.16992	-5.8833	-6.16903	-3.0381	-0.486847	0	0	0	0	0	0
chrI:72390-72391	-1.27511	-1.5841	-6.46605	-5.77589	-2.73567	-1.35903	0	0	0	0	0	0
chrI:72662-72663	-2.72069	-1.2113	3.44945	-7.18886	3.06049	-7.92345	0	0	0	0	0	0
chrI:72856-72857	-9.35707	-4.00672	-1.24851	-4.94915	-4.12901	-4.33342	0	0	0	0	0	0
chrI:73020-73021	-3.03473	-5.34002	-0.404389	-4.71182	-1.3491	-1.34374	0	0	0	0	0	0
chrI:73174-73175	2.41696	-0.345785	1.12615	-2.00164	3.4964	-3.15269	0	0	0	0	0	0
chrI:73453-73454	0.275072	-0.923258	0.144933	3.01591	-0.00134	1.17529	0	0	0	0	0	0
chrI:73609-73610	4.36791	5.27123	2.57064	5.21927	0.974136	6.41821	0	0	0	0	0	0
chrI:73804-73805	11.512	9.74579	8.06559	3.61714	0.042299	11.3555	1	0	0	0	0	0
chrI:73975-73976	-2.98216	2.36351	1.32652	-3.06263	-0.428963	2.42043	0	0	0	0	0	0
chrI:74146-74147	-1.8852	-3.34332	-0.522506	3.7743	4.21847	0.242484	0	0	0	0	0	0
chrI:74327-74328	-3.02312	-5.13142	-1.89643	6.20552	-5.14088	-2.48442	0	0	0	0	0	0
chrI:74516-74517	-3.95712	-6.17573	-6.09896	-1.8347	3.83432	-1.64681	0	0	0	0	0	0
chrI:74686-74687	-16.9192	-7.70328	-7.66723	-8.57765	-2.71911	-7.97275	0	0	0	0	0	0
chrI:74852-74853	5.90288	5.04466	8.27915	4.24698	3.94651	6.45832	0	0	0	0	0	0
chrI:75023-75024	-0.881397	-4.20436	1.25033	4.58422	-2.81463	1.5314	0	0	0	0	0	0
chrI:75248-75249	-3.6849	-2.47907	-0.915558	-5.5241	-3.20685	-5.1021	0	0	0	0	0	0
chrI:75430-75431	1.51843	5.94203	-5.359	-4.82702	-1.09953	1.48992	0	0	0	0	0	0
chrI:75588-75589	-8.1433	-0.451149	-3.82197	-2.3291	-6.91954	-7.29798	0	0	0	0	0	0
chrI:75750-75751	-12.8056	-13.084	-8.2341	-10.8628	-13.8831	-11.4363	0	1	0	0	0	1
chrI:75916-75917	-13.3583	-13.2272	-7.36018	-11.3961	-13.5595	-17.8429	0	1	0	0	0	1
chrI:76082-76083	-8.25948	-17.158	-10.3609	-13.8538	-3.15924	-3.51192	0	0	0	1	0	0
chrI:76373-76374	-7.52076	-14.3619	-2.84505	-4.8444	-5.66629	-8.61297	0	0	0	0	0	0
chrI:76535-76536	-20.4608	-20.1455	-20.7659	-17.9693	-21.4738	-14.9567	0	1	0	1	0	1
chrI:76705-76706	3.18171	1.31532	-0.505673	-1.36462	-2.9511	-0.830096	0	0	0	0	0	0
chrI:76850-76851	-5.03911	-4.88852	-9.47388	-8.69196	-6.19658	-8.5554	0	0	0	0	0	0
chrI:77004-77005	-4.21028	-6.26591	-6.98757	-4.50253	-3.99065	-3.95128	0	0	0	0	0	0
chrI:77181-77182	-6.71898	-1.8357	-10.3033	-0.745484	-9.9468	-1.86773	0	0	0	0	0	0
chrI:77328-77329	-9.52603	-3.30956	-3.16277	-1.84143	-6.18008	-4.52527	0	0	0	0	0	0
chrI:77506-77507	-7.55121	-5.19922	-8.79443	-7.1392	-4.45312	-2.78788	0	0	0	0	0	0
chrI:77811-77812	-3.41305	-2.95511	-0.361316	-4.0791	-3.81762	-4.7349	0	0	0	0	0	0
chrI:78036-78037	-4.92567	-0.976314	-2.28228	-1.44743	-5.1826	-2.25453	0	0	0	0	0	0
chrI:78296-78297	-0.962983	-8.50918	-3.63336	-3.74093	2.1068	-0.598009	0	0	0	0	0	0
chrI:78472-78473	-9.40715	-10.037	-7.13979	-6.82277	-5.08067	-7.55479	0	0	0	0	0	0
chrI:78640-78641	-14.0004	-12.5003	-9.85189	-12.2165	-10.8314	-6.06601	0	1	0	1	0	0
chrI:78789-78790	-5.26086	-8.41643	-3.07125	-2.42259	-3.02852	-2.50802	0	0	0	0	0	0
chrI:79026-79027	-1.33779	-5.80168	-3.50894	2.44172	-1.96663	-4.11424	0	0	0	0	0	0
chrI:79189-79190	-8.14262	-9.76292	-10.2437	-10.5569	-13.4644	-10.0533	0	0	0	1	0	1
chrI:79377-79378	-1.17544	-1.62267	-2.85492	-1.53904	-0.282986	-3.78596	0	0	0	0	0	0
chrI:79661-79662	4.70549	0.048274	8.00215	5.53708	3.67736	7.1463	0	0	0	0	0	0
chrI:79824-79825	-0.238973	-0.757492	-4.5707	5.09794	3.50266	-2.56675	0	0	0	0	0	0
chrI:79993-79994	-11.7515	-14.2922	-19.5791	-28.4944	-4.78566	-13.5563	0	1	0	1	0	0
chrI:80153-80154	4.73495	12.1755	7.6341	3.63124	5.54584	2.1306	0	0	0	0	0	0
chrI:80313-80314	-2.58723	0.14658	4.25556	3.83633	-6.57225	1.14223	0	0	0	0	0	0
chrI:80465-80466	2.31487	2.56358	7.95448	5.61353	7.75686	14.8366	0	0	0	0	1	0
chrI:80696-80697	-0.594867	-0.247209	2.22652	-1.09526	3.07295	5.05376	0	0	0	0	0	0
chrI:80880-80881	-12.1845	-2.91902	-13.6747	-9.86159	-10.5565	-8.99281	0	0	0	1	0	1
chrI:81104-81105	-1.16785	3.0571	5.87018	-1.68665	-5.06105	2.17157	0	0	0	0	0	0
chrI:81291-81292	-5.06436	-5.23694	-6.48542	-0.619299	-3.94557	-2.34892	0	0	0	0	0	0
chrI:81445-81446	-0.069943	-2.31416	-1.21419	-5.5872	-6.97029	-5.29711	0	0	0	0	0	0
chrI:81601-81602	-6.76267	-5.91639	-6.79466	-5.09589	-3.38696	-6.62443	0	0	0	0	0	0
chrI:81772-81773	2.72465	5.83544	0.953643	1.84155	2.57789	1.3605	0	0	0	0	0	0
chrI:81924-81925	2.67671	-0.317107	1.60035	0.236258	-1.25174	1.26028	0	0	0	0	0	0
chrI:82150-82151	-8.18987	4.07478	4.54066	-4.40475	-3.39814	-1.83813	0	0	0	0	0	0
chrI:82457-82458	-4.96833	-1.83628	-7.02994	-2.75312	-6.31199	-3.97589	0	0	0	0	0	0
chrI:82684-82685	-3.24138	3.01136	-2.80193	2.28434	-0.585133	5.87043	0	0	0	0	0	0
chrI:82844-82845	-11.9934	-10.9191	-8.81539	-14.0586	-8.36106	-4.6196	0	1	0	0	0	0
chrI:83011-83012	3.14306	5.84962	-2.70044	0.577186	0.13699	2.55585	0	0	0	0	0	0
chrI:83163-83164	7.93939	6.06941	6.50163	6.26693	4.3983	5.8234	0	0	0	0	0	0
chrI:83322-83323	-2.25903	-2.57651	-4.4294	-4.24557	-3.81818	-6.76304	0	0	0	0	0	0
chrI:83536-83537	-10.3086	-8.92696	-12.3777	-17.3358	-16.6784	-8.48568	0	0	0	1	0	0
chrI:83707-83708	-18.2939	-1.38869	-2.73047	-10.0108	-8.1968	-5.28162	0	0	0	0	0	0
chrI:83879-83880	-2.35192	-2.83289	3.8279	-5.24897	-6.38911	-1.50392	0	0	0	0	0	0
chrI:84034-84035	-7.0895	-8.20945	-3.01086	-7.03192	-12.1977	-10.0338	0	0	0	0	0	1
chrI:84203-84204	-0.189763	-5.63469	-8.70455	-10.3202	-1.10712	-8.10657	0	0	0	0	0	0
chrI:84381-84382	-20.9165	-11.9253	-16.1389	-19.3623	-18.782	-10.4568	0	1	0	1	0	1
chrI:84628-84629	6.44897	7.65617	1.83673	1.85057	5.20514	2.3291	0	0	0	0	0	0
chrI:84798-84799	-8.9225	0.166599	-3.27043	-6.62992	-4.24512	-5.53586	0	0	0	0	0	0
chrI:84974-84975	-11.0445	-4.4107	-3.33231	-2.94664	-5.89278	4.18056	0	0	0	0	0	0
chrI:85142-85143	-4.04151	-0.135307	-0.437231	3.25792	4.85928	0.963637	0	0	0	0	0	0
chrI:85336-85337	-1.55563	7.89464	-7.26753	2.23335	-4.16316	-3.50592	0	0	0	0	0	0
chrI:85517-85518	-22.4034	-6.09305	-19.1368	-14.1946	-16.2094	-11.9513	0	0	0	1	0	1
chrI:85813-85814	4.95613	4.2869	-1.75406	2.19881	-1.40239	0.807459	0	0	0	0	0	0
chrI:85990-85991	-3.49737	-3.53271	-1.45259	-1.79396	-2.06224	-0.878292	0	0	0	0	0	0
chrI:86143-86144	-0.188881	0.522117	5.02752	2.41989	0.246452	3.06386	0	0	0	0	0	0
chrI:86301-86302	1.44127	-6.11168	-3.52027	-9.38587	-1.03198	-0.397556	0	0	0	0	0	0
chrI:86453-86454	11.427	16.8739	9.7774	5.9112	14.049	10.6527	1	0	0	0	1	0
chrI:86618-86619	3.39465	-1.95063	1.9382	-2.50377	-2.57842	4.4533	0	0	0	0	0	0
chrI:86780-86781	-0.255254	6.33156	1.28575	2.29317	-3.23427	6.71661	0	0	0	0	0	0
chrI:86957-86958	-15.4955	-11.3316	-7.9429	-5.17144	-14.0355	-4.36309	0	1	0	0	0	0
chrI:87238-87239	-22.4579	-18.7892	-11.8745	-11.6105	-6.0565	-4.61159	0	1	0	1	0	0
chrI:87381-87382	0.250229	0.876535	5.00739	3.12013	5.09541	-2.93894	0	0	0	0	0	0
chrI:87582-87583	-0.955195	-4.3537	-0.906363	4.45938	-2.48279	7.65928	0	0	0	0	0	0
chrI:87787-87788	-1.7669	0.321009	-0.240105	-0.065483	3.78305	2.11529	0	0	0	0	0	0
chrI:87938-87939	-3.76593	5.67024	-7.04308	3.6018	3.21538	0.164516	0	0	0	0	0	0
chrI:88172-88173	-5.10804	3.28287	-0.961716	-6.34176	4.08237	-3.35888	0	0	0	0	0	0
chrI:88446-88447	12.6437	10.1807	2.03908	13.4011	7.03817	1.37305	1	0	0	0	0	0
chrI:88612-88613	0.826549	-3.87855	1.8845	-3.62352	0.462956	-0.714791	0	0	0	0	0	0
chrI:88775-88776	5.21667	2.00357	1.88451	3.05137	4.58501	-5.67014	0	0	0	0	0	0
chrI:88954-88955	2.64461	-2.43803	1.31844	0.811145	0.270748	2.62416	0	0	0	0	0	0
chrI:89105-89106	-5.1481	-7.94221	-4.08568	-3.80967	-1.3061	0.799721	0	0	0	0	0	0
chrI:89262-89263	-2.02713	-5.88731	-5.86718	-7.71554	-7.39193	-3.23057	0	0	0	0	0	0
chrI:89437-89438	-0.071662	-4.42473	-3.20118	1.72133	-3.74263	5.07065	0	0	0	0	0	0
chrI:89597-89598	2.15324	-1.6012	-1.02745	0.469987	-0.835109	1.21059	0	0	0	0	0	0
chrI:89766-89767	4.44542	0.954505	-1.49755	2.53136	0.575303	2.44599	0	0	0	0	0	0
chrI:89946-89947	-7.31081	-5.8669	-4.40128	-4.1228	-5.54524	-3.57848	0	0	0	0	0	0
chrI:90136-90137	-2.50983	-0.900293	-2.5512	-1.12901	0.811378	-1.61968	0	0	0	0	0	0
chrI:90312-90313	-1.07639	2.44919	1.03468	2.54331	-3.80071	0.834295	0	0	0	0	0	0
chrI:90527-90528	-1.80419	3.15524	-2.88277	2.28586	-0.660918	-1.82757	0	0	0	0	0	0
chrI:90793-90794	7.66074	5.57674	2.7454	5.10981	4.2323	-2.24956	0	0	0	0	0	0
chrI:90968-90969	1.56456	2.84244	-0.023683	1.02771	-2.91698	2.25033	0	0	0	0	0	0
chrI:91253-91254	-3.98784	-5.49712	-0.106573	-1.7834	-8.45681	-4.17712	0	0	0	0	0	0
chrI:91422-91423	2.43938	2.89496	0.818931	2.10919	2.14678	2.90897	0	0	0	0	0	0
chrI:91582-91583	3.66557	0.892855	-3.41696	2.93315	0.796806	0.676924	0	0	0	0	0	0
chrI:91734-91735	-1.00927	-2.91827	-3.19723	-2.63278	-3.12952	-4.44513	0	0	0	0	0	0
chrI:91890-91891	-2.71204	-2.68309	-5.05043	-1.73882	0.649085	4.09497	0	0	0	0	0	0
chrI:92041-92042	-0.414944	-7.51705	1.32708	1.86508	3.06554	-1.70367	0	0	0	0	0	0
chrI:92176-92177	-0.833124	5.17649	0.26149	3.65352	-2.98302	-3.17174	0	0	0	0	0	0
chrI:92371-92372	8.64963	4.8936	0.87781	3.24963	3.69063	-1.76408	0	0	0	0	0	0
chrI:92653-92654	1.62896	0.862008	0.527784	2.14903	1.40259	2.1719	0	0	0	0	0	0
chrI:92828-92829	4.22716	-5.19613	-5.15555	1.50449	0.557115	2.07886	0	0	0	0	0	0
chrI:93003-93004	0.497998	2.94259	5.81975	-9.72465	-3.05934	-8.0681	0	0	0	0	0	0
chrI:93167-93168	-4.38617	-7.07953	-5.43797	-7.07101	1.78559	-5.89375	0	0	0	0	0	0
chrI:93332-93333	-11.0829	-12.7646	-5.75528	-15.329	-9.31708	-7.15353	0	1	0	0	0	0
chrI:93519-93520	-18.5805	-10.7842	-12.1251	-13.9928	-10.2836	-14.0648	0	1	0	1	0	1
chrI:93671-93672	-4.29147	-6.18975	-8.92373	-3.90419	-6.49646	0.602294	0	0	0	0	0	0
chrI:93832-93833	-3.33799	-0.012891	-2.6113	-3.58956	1.5035	-0.504022	0	0	0	0	0	0
chrI:94079-94080	2.79584	2.15526	4.53498	2.07133	4.73809	1.75447	0	0	0	0	0	0
chrI:94366-94367	8.31196	7.84293	5.36775	5.74467	10.6078	5.20393	0	0	0	0	0	0
chrI:94587-94588	-1.62659	0.579046	1.46985	6.00804	7.88576	6.32433	0	0	0	0	0	0
chrI:94675-94676	-4.48963	-1.1841	3.19882	4.83603	5.76764	4.77916	0	0	0	0	0	0
chrI:94749-94750	-7.42462	-2.25508	0.031892	3.39366	-0.94481	1.29703	0	0	0	0	0	0
chrI:94934-94935	0.93348	2.96643	-1.51002	-2.35457	2.11843	3.45698	0	0	0	0	0	0
chrI:95109-95110	3.05029	2.55441	-2.50687	-5.14105	-3.8347	-2.99167	0	0	0	0	0	0
chrI:95415-95416	3.25016	4.72576	2.17449	2.12314	3.30579	-1.01513	0	0	0	0	0	0
chrI:95648-95649	1.40513	-0.840455	-2.4606	1.85143	-0.388728	0.966128	0	0	0	0	0	0
chrI:95826-95827	4.14902	-0.295067	6.67333	-3.95021	2.04217	1.66965	0	0	0	0	0	0
chrI:96014-96015	8.95037	1.29617	3.40367	2.81675	5.36449	3.01772	0	0	0	0	0	0
chrI:96204-96205	3.56436	-2.25214	2.3638	-2.12655	2.34907	4.83236	0	0	0	0	0	0
chrI:96480-96481	2.45072	-1.59052	-1.0473	2.44478	-3.36176	3.44893	0	0	0	0	0	0
chrI:96771-96772	-4.48212	-5.40482	-1.75151	-7.59538	-2.07499	-4.99546	0	0	0	0	0	0
chrI:96924-96925	4.28238	1.21258	-1.05203	-3.79652	-3.21071	-2.03781	0	0	0	0	0	0
chrI:97128-97129	1.58976	2.56517	4.40028	5.43313	4.08602	-0.959814	0	0	0	0	0	0
chrI:97304-97305	-15.1164	-10.7765	-7.61646	-3.16686	-8.89915	-11.502	0	1	0	0	0	1
chrI:97457-97458	-5.72801	-5.01449	0.281806	6.40742	-2.24982	-2.72546	0	0	0	0	0	0
chrI:97613-97614	-6.37953	-8.14202	-5.64007	-1.41425	-5.43829	-4.92205	0	0	0	0	0	0
chrI:98022-98023	1.97056	-1.53557	2.08522	6.26953	-1.52267	0.727262	0	0	0	0	0	0
chrI:98353-98354	3.30313	11.4791	5.91191	3.37982	4.27386	3.00994	0	0	0	0	0	0
chrI:98689-98690	3.88198	2.5954	0.841319	5.88181	8.17139	1.98766	0	0	0	0	0	0
chrI:98865-98866	-0.077761	-2.70011	4.543	7.41979	7.95312	7.8121	0	0	0	0	1	0
chrI:99143-99144	8.76611	10.8513	10.1322	6.86205	6.17754	0.53915	1	0	0	0	0	0
chrI:99331-99332	-0.375098	1.82303	4.62311	2.62776	-1.10428	-0.384988	0	0	0	0	0	0
chrI:99501-99502	-5.32111	-0.687395	-5.38612	0.451534	-2.81384	4.79092	0	0	0	0	0	0
chrI:99661-99662	-23.3633	-19.2006	-8.20994	-14.9793	-19.6485	-15.0684	0	1	0	0	0	1
chrI:99922-99923	5.90795	7.80325	3.68628	5.28454	2.13781	2.55286	0	0	0	0	0	0
chrI:100085-100086	2.48247	5.00863	4.56461	3.89374	8.15798	4.36702	0	0	0	0	0	0
chrI:100261-100262	1.59827	-4.09276	-7.11991	-7.11413	-2.99574	-7.81219	0	0	0	0	0	0
chrI:100428-100429	-1.65715	0.145549	-1.64058	-7.38247	-2.11012	-5.82379	0	0	0	0	0	0
chrI:100585-100586	-4.93639	-3.51658	4.81069	-0.037154	1.8688	1.20832	0	0	0	0	0	0
chrI:100734-100735	-16.5385	-13.7848	-6.30617	-12.8293	-12.1825	-10.1851	0	1	0	0	0	1
chrI:100901-100902	-19.5968	-19.1685	-11.8896	-22.6674	-20.4018	-11.9085	0	1	0	1	0	1
chrI:101063-101064	-5.73619	-11.7177	-4.23191	-14.2605	-4.09726	-8.64587	0	0	0	0	0	0
chrI:101211-101212	2.98459	3.20722	0.492066	2.60538	4.10453	-0.01302	0	0	0	0	0	0
chrI:101360-101361	10.9574	4.66583	0.288822	7.69215	2.74119	1.04827	0	0	0	0	0	0
chrI:101534-101535	12.7977	9.45267	7.31881	-1.98771	8.23185	4.16143	1	0	0	0	0	0
chrI:101710-101711	-2.85701	-3.68563	0.154036	-4.43219	-5.99934	-4.87577	0	0	0	0	0	0
chrI:101879-101880	4.37162	-11.3439	-2.62635	-3.63481	-3.78701	-2.15814	0	0	0	0	0	0
chrI:102050-102051	1.18459	3.2525	-4.79107	6.51007	-3.90018	6.53455	0	0	0	0	0	0
chrI:102248-102249	1.87958	0.351881	0.83871	-1.21871	4.56609	6.25613	0	0	0	0	0	0
chrI:102406-102407	1.60966	-5.55331	2.93282	-0.632019	-2.36835	0.411197	0	0	0	0	0	0
chrI:102573-102574	4.58449	-0.789923	1.12441	-5.73583	-2.73685	3.81386	0	0	0	0	0	0
chrI:102755-102756	6.81466	4.59512	5.84697	11.6529	1.21774	5.76118	0	0	0	0	0	0
chrI:102929-102930	6.69934	7.54684	3.79844	7.9716	9.24875	4.3308	0	0	0	0	0	0
chrI:103088-103089	1.39256	5.04622	6.2172	-2.24254	6.17863	8.90259	0	0	0	0	0	0
chrI:103437-103438	-5.63641	-5.93733	-3.04836	-8.78152	2.38011	0.084876	0	0	0	0	0	0
chrI:103621-103622	0.933132	6.14183	-9.84314	3.1309	2.04545	3.64217	0	0	0	0	0	0
chrI:103824-103825	-0.440134	3.75024	-0.97845	2.40008	0.504918	-1.88122	0	0	0	0	0	0
chrI:104092-104093	-1.98085	-4.29595	-0.176659	-1.35772	1.66431	-7.05195	0	0	0	0	0	0
chrI:104242-104243	-5.54024	-3.39555	0.54455	-3.86871	-6.98172	-5.52614	0	0	0	0	0	0
chrI:104408-104409	-0.295483	-5.9276	4.76371	-7.00958	-10.4468	-1.73389	0	0	0	0	0	0
chrI:104558-104559	-0.760573	0.156884	11.2103	5.32856	2.23741	-2.23033	0	0	0	0	0	0
chrI:104726-104727	0.3679	0.914623	5.93131	1.51693	7.58913	2.08056	0	0	0	0	0	0
chrI:104893-104894	5.30352	4.75096	-4.16983	2.63284	3.67823	5.32538	0	0	0	0	0	0
chrI:105042-105043	-4.16033	5.19543	-3.18604	-3.0074	3.71648	-2.05547	0	0	0	0	0	0
chrI:105202-105203	3.38781	-0.584151	0.74928	2.28502	2.96548	0.049595	0	0	0	0	0	0
chrI:105360-105361	20.2156	2.09821	23.7284	6.3743	12.4821	5.94132	0	0	0	0	0	0
chrI:105527-105528	8.30756	3.42487	4.92787	-1.75543	-2.38191	3.42612	0	0	0	0	0	0
chrI:105698-105699	-4.35485	-2.05711	-3.31541	-2.16871	1.74269	0.20031	0	0	0	0	0	0
chrI:105855-105856	-9.2366	-11.3495	-5.13173	5.87638	-11.8568	4.51051	0	0	0	0	0	0
chrI:106091-106092	2.77352	4.19181	0.298629	4.61754	1.99676	-2.81768	0	0	0	0	0	0
chrI:106289-106290	-1.26391	-3.08491	-3.49367	-6.55449	-7.43835	-2.60458	0	0	0	0	0	0
chrI:106468-106469	-2.44661	0.012106	-1.56083	-1.38499	-7.36513	1.11245	0	0	0	0	0	0
chrI:106649-106650	-7.71097	-6.99067	-11.9081	-4.72602	-7.48422	-9.4069	0	0	0	0	0	0
chrI:106806-106807	-7.1059	-4.56442	-6.03071	-1.53397	-4.4245	-5.25989	0	0	0	0	0	0
chrI:106967-106968	-7.89386	-4.80006	-1.49433	-7.44046	-5.86509	-10.201	0	0	0	0	0	0
chrI:107288-107289	-5.17134	0.55902	-0.216485	-7.49913	-7.18326	-3.92645	0	0	0	0	0	0
chrI:107454-107455	-9.1285	-6.09697	-7.62649	-8.5337	-16.1237	-9.77204	0	0	0	0	0	1
chrI:107755-107756	-3.69468	1.24928	0.020174	-4.43798	3.96449	-5.51732	0	0	0	0	0	0
chrI:108046-108047	-7.74345	2.09963	-2.23043	-7.90762	-5.708	-6.65982	0	0	0	0	0	0
chrI:108197-108198	5.67993	4.75287	3.82584	0.511483	0.301663	0.643251	0	0	0	0	0	0
chrI:108363-108364	-3.06754	-5.98938	-7.25424	-3.37864	1.3855	0.593036	0	0	0	0	0	0
chrI:108526-108527	-17.7175	-11.7724	-23.7197	-18.6583	-19.7843	-22.5433	0	1	0	1	0	1
chrI:108696-108697	1.3334	1.99171	1.70628	1.16437	2.11503	1.78956	0	0	0	0	0	0
chrI:108869-108870	-11.9124	-6.72221	-3.87799	-13.6068	-7.1279	-6.73245	0	0	0	0	0	0
chrI:109028-109029	-10.6038	-12.98	-7.16424	-16.0448	-7.72427	-1.19628	0	1	0	0	0	0
chrI:109197-109198	-6.09339	-5.78192	2.33365	-7.35989	-4.36858	-8.89029	0	0	0	0	0	0
chrI:109369-109370	-5.29924	-2.33637	-3.83951	-3.00408	0.219731	-1.87041	0	0	0	0	0	0
chrI:109531-109532	-4.75231	1.95913	0.695858	-0.832582	0.284663	-5.52728	0	0	0	0	0	0
chrI:109694-109695	-11.7843	-7.67226	-11.3197	-8.56696	-3.67422	-12.5873	0	0	0	0	0	0
chrI:109994-109995	2.45006	-4.55213	-6.21282	-1.08791	-5.69874	-0.132312	0	0	0	0	0	0
chrI:110167-110168	-10.0737	-8.91969	-4.17326	1.58167	-2.34124	-7.2274	0	0	0	0	0	0
chrI:110333-110334	-15.2912	-5.86093	-6.97667	-8.8625	-2.76668	-9.0919	0	0	0	0	0	0
chrI:110595-110596	8.14636	11.9111	4.15514	7.02593	6.44849	0.79624	0	0	0	0	0	0
chrI:110757-110758	3.17454	5.47004	-1.015	-1.94	0.442211	-0.763335	0	0	0	0	0	0
chrI:110914-110915	9.43952	10.1741	-2.9235	3.04174	9.87016	10.9101	1	0	0	0	1	0
chrI:111082-111083	4.27935	4.25753	1.94555	2.87586	3.94343	4.33576	0	0	0	0	0	0
chrI:111389-111390	4.35783	2.07847	0.198133	-6.66816	-3.56275	2.63509	0	0	0	0	0	0
chrI:111689-111690	-8.26653	-6.27761	-6.91431	-6.74226	-6.60159	-2.72529	0	0	0	0	0	0
chrI:111840-111841	-10.8851	-19.1049	1.11129	-12.5881	-11.8522	-2.51729	0	1	0	0	0	0
chrI:111995-111996	-0.881189	2.56265	-0.704593	0.440632	-2.97898	-3.9987	0	0	0	0	0	0
chrI:112160-112161	-7.70224	-2.86276	-1.37219	-5.41774	1.90955	-5.66639	0	0	0	0	0	0
chrI:112328-112329	-6.75477	-10.5385	-5.51339	-5.95528	-3.64058	-3.77003	0	0	0	0	0	0
chrI:112489-112490	-17.4309	-17.5642	-7.66205	-13.1661	-5.80781	-17.7096	0	1	0	0	0	0
chrI:112794-112795	-10.639	-5.14971	-7.15745	-9.69628	-10.7798	-6.55096	0	0	0	0	0	0
chrI:112950-112951	-2.86222	2.08697	-2.59819	1.39941	-2.37143	-1.97123	0	0	0	0	0	0
chrI:113115-113116	-20.6736	-17.4036	-15.5588	-17.257	-19.3191	-15.5422	0	1	0	1	0	1
chrI:113282-113283	-11.5148	-15.4962	-20.7282	-6.75231	-15.0694	-8.55364	0	1	0	0	0	0
chrI:113554-113555	-3.26289	-6.61868	-2.5778	-2.29614	-7.01745	-5.63687	0	0	0	0	0	0
chrI:113715-113716	-15.8663	-7.5309	-5.80468	-11.8433	-5.89568	-4.11748	0	0	0	0	0	0
chrI:113867-113868	-15.1045	-8.35388	-8.88189	-12.7358	-13.5352	-7.14337	0	0	0	0	0	0
chrI:114022-114023	-5.26843	-8.3629	-8.42788	-7.1358	-9.26123	-3.98567	0	0	0	0	0	0
chrI:114172-114173	0.870297	-9.09194	-4.19625	-9.50458	-4.58102	-0.027642	0	0	0	0	0	0
chrI:114341-114342	-16.9171	-7.32299	-7.86511	-15.9494	-10.9054	-19.489	0	0	0	0	0	1
chrI:114512-114513	-22.57	-18.1911	-12.8276	-9.88318	-19.6969	-12.8565	0	1	0	1	0	1
chrI:114780-114781	-18.3188	-9.60139	-12.2376	-13.6589	-14.3199	-15.1758	0	0	0	1	0	1
chrI:114949-114950	-17.2029	-13.0269	-19.8714	-19.4893	-14.9747	-16.9661	0	1	0	1	0	1
chrI:115113-115114	-12.5209	-15.6586	-7.82536	-13.9998	-17.9047	-13.2669	0	1	0	0	0	1
chrI:115278-115279	-11.7803	-2.5726	-14.9059	-9.44112	-7.49037	-4.6846	0	0	0	1	0	0
chrI:115452-115453	1.85486	-3.58381	-5.16955	-11.0611	-4.1676	-0.726547	0	0	0	0	0	0
chrI:115610-115611	-13.2952	-12.2296	-0.070434	-16.4097	-6.44861	-7.10524	0	1	0	0	0	0
chrI:115895-115896	-10.661	-4.55111	-0.328108	-5.57798	-4.51807	0.492824	0	0	0	0	0	0
chrI:116057-116058	-3.83784	-9.73641	-4.2894	-7.33784	-12.7819	-1.3773	0	0	0	0	0	0
chrI:116322-116323	-11.1811	-2.34538	-0.248203	-8.83601	-7.44181	0.930907	0	0	0	0	0	0
chrI:116498-116499	-3.11359	-3.64952	-0.904433	-3.68574	-6.6261	-4.42329	0	0	0	0	0	0
chrI:116699-116700	-9.24404	-7.03903	-1.41576	-6.15756	-5.7745	-5.93161	0	0	0	0	0	0
chrI:116880-116881	7.52662	0.818495	5.62109	2.25848	2.57955	-3.59951	0	0	0	0	0	0
chrI:117030-117031	6.20542	4.4208	4.36477	-0.827258	-2.25358	-1.47305	0	0	0	0	0	0
chrI:117246-117247	1.67708	0.891001	-2.34607	0.766725	0.71485	2.69933	0	0	0	0	0	0
chrI:117510-117511	1.98755	8.05055	-0.512821	1.53143	3.74324	5.92095	0	0	0	0	0	0
chrI:117667-117668	1.68489	4.68129	3.69604	9.84928	1.99233	-0.488077	0	0	0	0	0	0
chrI:118044-118045	3.67811	0.251278	-2.28019	-1.95097	-0.798248	5.21326	0	0	0	0	0	0
chrI:118303-118304	7.11118	3.80952	4.5382	6.88991	2.08514	1.80344	0	0	0	0	0	0
chrI:118485-118486	-0.563817	6.8328	3.48708	6.40174	0.978275	6.57545	0	0	0	0	0	0
chrI:118640-118641	-1.96438	3.47654	-0.663512	5.61995	-1.10888	2.27074	0	0	0	0	0	0
chrI:118827-118828	7.98435	6.28346	11.8772	7.51101	6.58925	0.790176	0	0	1	0	0	0
chrI:118998-118999	3.85729	-3.59131	1.62612	-2.97917	-3.18004	-3.84368	0	0	0	0	0	0
chrI:119191-119192	3.4716	5.72013	10.8579	14.73	5.33893	7.28572	0	0	1	0	0	0
chrI:119367-119368	-5.00279	-3.85498	-17.828	-3.5689	-8.87214	-6.4261	0	0	0	0	0	0
chrI:119534-119535	3.40979	5.05122	-1.64411	1.62578	1.02925	3.48599	0	0	0	0	0	0
chrI:119681-119682	0.540291	1.51573	0.59241	0.309495	1.39233	2.33054	0	0	0	0	0	0
chrI:119836-119837	-4.54865	1.54528	1.65084	1.87597	15.5586	10.8743	0	0	0	0	1	0
chrI:120004-120005	12.8793	7.08227	9.93	13.4856	14.1032	10.9113	0	0	1	0	1	0
chrI:120202-120203	3.19347	-4.40475	2.81008	5.02781	7.31096	-2.25251	0	0	0	0	0	0
chrI:120486-120487	0.944913	-13.0165	-2.13157	-3.95575	-3.33758	-4.28564	0	0	0	0	0	0
chrI:120658-120659	-2.4074	-1.96482	-1.64149	0.990895	-0.27118	-2.27831	0	0	0	0	0	0
chrI:120824-120825	-4.89534	1.04678	-2.02801	1.39862	4.53409	-1.26618	0	0	0	0	0	0
chrI:121103-121104	2.08562	-2.46286	7.28161	3.10434	-5.63269	1.66457	0	0	0	0	0	0
chrI:121397-121398	8.31729	2.19549	7.27813	3.71137	-0.57816	5.63432	0	0	0	0	0	0
chrI:121580-121581	-1.80304	-4.20662	-1.5404	-12.0441	-0.318956	-4.37434	0	0	0	0	0	0
chrI:121757-121758	6.93184	5.51591	3.98711	1.01817	6.04659	3.03377	0	0	0	0	0	0
chrI:121920-121921	-2.57307	-6.93678	2.18583	-6.01228	0.294826	-2.54977	0	0	0	0	0	0
chrI:122073-122074	-7.36931	-10.4132	-7.30862	-0.01916	-1.46272	-0.079625	0	0	0	0	0	0
chrI:122372-122373	0.890756	3.10694	4.52113	1.9292	1.85794	3.18448	0	0	0	0	0	0
chrI:122525-122526	9.82459	10.3526	6.9711	5.48502	4.86861	5.60353	1	0	0	0	0	0
chrI:122722-122723	1.47456	9.49422	0.905607	2.42268	3.13569	-1.36263	0	0	0	0	0	0
chrI:122872-122873	-4.64563	-0.886392	-5.7137	-2.93966	-1.72748	-1.58188	0	0	0	0	0	0
chrI:123070-123071	-1.10656	1.26045	1.87046	0.719393	2.75892	0.932066	0	0	0	0	0	0
chrI:123246-123247	2.28341	-1.95973	-1.74338	1.8244	6.15174	-1.65879	0	0	0	0	0	0
chrI:123408-123409	-1.35256	-0.237415	5.50209	2.40293	2.86638	3.21372	0	0	0	0	0	0
chrI:123633-123634	5.61061	-1.58295	1.81211	6.98524	-2.50167	-1.19864	0	0	0	0	0	0
chrI:123783-123784	4.70498	5.22845	6.89134	4.82139	0.592191	3.59497	0	0	0	0	0	0
chrI:123947-123948	-5.87844	-9.33307	-6.25888	-1.11622	-3.44321	-3.14231	0	0	0	0	0	0
chrI:124133-124134	7.66732	6.14085	4.20373	6.06906	8.25837	6.59438	0	0	0	0	0	0
chrI:124285-124286	9.9703	13.6765	2.94907	8.01773	7.37479	9.59515	1	0	0	0	1	0
chrI:124523-124524	10.408	5.15953	14.5637	11.0007	9.2536	12.7276	0	0	1	0	1	0
chrI:124777-124778	3.74814	5.4292	1.95961	-2.05517	5.63273	-0.542672	0	0	0	0	0	0
chrI:124945-124946	-4.72358	-2.63984	-1.8101	-1.25329	0.209157	-1.61333	0	0	0	0	0	0
chrI:125085-125086	0.664913	-5.45838	-6.57714	-2.25868	-2.5634	-3.37762	0	0	0	0	0	0
chrI:125255-125256	2.92083	-3.4589	6.3235	-8.40427	6.32104	-7.77225	0	0	0	0	0	0
chrI:125427-125428	4.47123	1.01525	-1.73631	-2.27873	2.08953	2.65347	0	0	0	0	0	0
chrI:125720-125721	0.318178	0.234348	-6.98286	-0.734114	-0.60599	1.38928	0	0	0	0	0	0
chrI:125869-125870	-2.61287	-0.381226	-8.97419	4.66641	-7.45993	2.99843	0	0	0	0	0	0
chrI:126101-126102	0.209114	-4.1298	-6.03274	-3.22474	2.56307	2.09644	0	0	0	0	0	0
chrI:126270-126271	5.85806	0.186678	-1.33222	0.686568	4.94568	2.28794	0	0	0	0	0	0
chrI:126454-126455	-0.541518	-1.61955	-8.18905	-5.57457	-7.65281	-2.47395	0	0	0	0	0	0
chrI:126608-126609	3.21357	-1.08499	1.70795	0.980696	0.053772	0.624959	0	0	0	0	0	0
chrI:126771-126772	12.827	12.1013	14.7347	8.45236	9.34966	4.30952	1	0	1	0	0	0
chrI:126931-126932	-4.92911	-3.47462	-6.82351	-8.43724	-2.45274	-5.2825	0	0	0	0	0	0
chrI:127111-127112	5.78294	-7.06458	-0.149188	-4.63283	-2.02272	-0.362514	0	0	0	0	0	0
chrI:127288-127289	-6.03256	-7.20555	-9.07136	-14.1223	0.629156	-5.11695	0	0	0	1	0	0
chrI:127457-127458	5.1924	-5.98857	3.50973	-0.128139	2.09105	-6.69745	0	0	0	0	0	0
chrI:127628-127629	0.783011	1.32367	-1.13042	-2.25117	-4.35652	-0.115785	0	0	0	0	0	0
chrI:127808-127809	-16.1026	-7.94083	-7.9439	-4.37155	-9.30192	-2.90732	0	0	0	0	0	0
chrI:127966-127967	0.324381	6.41984	-0.314896	1.7343	3.55634	1.72492	0	0	0	0	0	0
chrI:128314-128315	-0.750463	0.482477	-1.04103	-5.4368	1.78584	4.0385	0	0	0	0	0	0
chrI:128466-128467	-3.44425	-8.19701	-0.435591	-7.90719	-0.421639	-3.00612	0	0	0	0	0	0
chrI:128608-128609	1.6321	-2.67487	1.17436	2.51928	4.22999	-2.03534	0	0	0	0	0	0
chrI:128763-128764	-6.48657	-9.65363	-0.980224	-10.4476	-5.47482	-4.36987	0	0	0	0	0	0
chrI:128931-128932	-10.7351	-5.29688	-6.41986	-5.87393	-7.79973	6.78918	0	0	0	0	0	0
chrI:129210-129211	-1.86102	-8.43749	-5.03598	-11.6801	-8.07181	-2.81766	0	0	0	0	0	0
chrI:129390-129391	-6.51749	-2.69405	-4.74603	-7.01689	-11.8266	-5.57231	0	0	0	0	0	0
chrI:129556-129557	-4.92925	-6.40152	-8.1489	-14.1723	-2.97325	-10.1125	0	0	0	0	0	0
chrI:129716-129717	-0.642186	5.72637	2.02964	-2.53362	4.34527	-1.76619	0	0	0	0	0	0
chrI:129883-129884	-15.2445	-7.08356	-10.7565	-12.7742	-9.0908	-9.20372	0	0	0	1	0	1
chrI:130047-130048	-4.45693	-0.113123	-6.0415	-7.97198	-5.07529	-2.68378	0	0	0	0	0	0
chrI:130210-130211	-12.3721	-7.74669	-7.02007	-10.6215	-8.85529	-6.08275	0	0	0	0	0	0
chrI:130390-130391	-2.52684	-1.83492	-9.37395	-3.55353	-6.6952	-6.80792	0	0	0	0	0	0
chrI:130730-130731	3.78411	3.83406	1.39554	4.04404	4.63636	1.76759	0	0	0	0	0	0
chrI:130861-130862	-2.21203	-9.22736	-4.31967	-5.53409	-5.70165	-1.76765	0	0	0	0	0	0
chrI:131030-131031	-19.1316	-22.3851	-16.6969	-16.2134	-19.3658	-14.5624	0	1	0	1	0	1
chrI:131198-131199	-6.25906	-12.1435	-10.7241	-12.2862	-6.35446	-11.0477	0	0	0	1	0	0
chrI:131353-131354	3.6194	-1.24211	3.05775	-4.33375	-1.97656	0.124552	0	0	0	0	0	0
chrI:131531-131532	-2.42075	-9.75708	-8.44942	-2.78205	-6.93643	-8.4638	0	0	0	0	0	0
chrI:131732-131733	-8.68546	-13.5011	-7.479	-7.03949	-11.8401	-6.86491	0	0	0	0	0	0
chrI:131911-131912	-8.30943	-1.25197	-4.88433	-4.16248	-1.05062	-7.53795	0	0	0	0	0	0
chrI:132156-132157	-16.5645	-12.3967	-21.9791	-25.7315	-12.4171	-10.4685	0	1	0	1	0	1
chrI:132316-132317	-5.28236	-9.643	-6.77381	-3.18035	-6.59632	-0.602013	0	0	0	0	0	0
chrI:132495-132496	-12.4874	-19.0584	-14.6998	-20.3393	-14.2953	-12.318	0	1	0	1	0	1
chrI:132655-132656	-2.11392	-4.03018	-5.84018	-4.80877	-0.230847	-9.75604	0	0	0	0	0	0
chrI:132804-132805	0.973639	-3.39924	-11.535	-1.70433	5.45057	-1.73022	0	0	0	0	0	0
chrI:132973-132974	2.73947	4.61679	1.62117	-3.34711	-4.32692	1.59601	0	0	0	0	0	0
chrI:133138-133139	-4.36075	-14.6231	-15.0596	-9.59845	-10.7581	-7.62374	0	0	0	1	0	0
chrI:133306-133307	-1.16156	-3.53532	-1.55606	-1.78911	6.43542	10.2941	0	0	0	0	0	0
chrI:133482-133483	3.40844	3.36009	0.835978	4.96614	-0.440748	1.76998	0	0	0	0	0	0
chrI:133664-133665	-2.86865	3.9936	-0.967689	0.874103	-0.140745	1.6355	0	0	0	0	0	0
chrI:133957-133958	3.99951	2.18034	6.64301	-1.58473	2.97308	3.48312	0	0	0	0	0	0
chrI:134121-134122	6.87036	5.68201	3.2177	2.76406	1.46842	4.36264	0	0	0	0	0	0
chrI:134279-134280	7.50314	3.59005	1.64106	1.09324	6.17292	4.1665	0	0	0	0	0	0
chrI:134437-134438	6.80187	10.3611	-1.03852	7.83604	4.39822	0.884238	0	0	0	0	0	0
chrI:134592-134593	11.7797	10.1875	10.9274	8.79448	5.17964	7.19938	1	0	1	0	0	0
chrI:134773-134774	-3.62759	9.66872	11.5262	3.45456	2.50688	9.61536	0	0	0	0	0	0
chrI:135083-135084	-2.97119	-3.35317	7.04367	7.00392	1.94171	-0.066484	0	0	0	0	0	0
chrI:135251-135252	-1.68986	6.8471	1.67019	0.183096	6.36251	6.34243	0	0	0	0	0	0
chrI:135412-135413	3.83094	0.146822	-0.170488	3.37366	4.11565	2.4199	0	0	0	0	0	0
chrI:135583-135584	-5.51493	-1.89332	-0.111375	-6.69272	-2.30305	-5.46026	0	0	0	0	0	0
chrI:135803-135804	-1.48616	-10.2056	-8.4805	-12.6694	-9.43075	-11.3192	0	0	0	0	0	1
chrI:135968-135969	-9.07332	-2.87484	-9.21365	1.03942	-3.10582	-8.01627	0	0	0	0	0	0
chrI:136111-136112	1.76715	-2.53984	-4.00047	2.07064	-0.302483	-4.1188	0	0	0	0	0	0
chrI:136282-136283	11.3572	9.02337	13.1097	4.32336	7.90151	7.72314	1	0	0	0	1	0
chrI:136455-136456	-5.43567	-7.59889	-1.43195	-3.02657	1.34679	-0.712755	0	0	0	0	0	0
chrI:136625-136626	9.94795	3.56928	3.66335	10.683	2.89034	5.22389	0	0	0	0	0	0
chrI:136847-136848	18.1417	14.5459	13.1825	15.4889	14.9174	16.2235	1	0	1	0	1	0
chrI:137008-137009	-6.86218	-9.75652	-6.72952	-12.122	-12.7319	-11.594	0	0	0	0	0	1
chrI:137151-137152	-3.54728	-0.978347	4.13093	-1.29436	6.75211	5.46383	0	0	0	0	0	0
chrI:137316-137317	7.71734	2.2376	3.70238	5.09278	9.38987	0.954224	0	0	0	0	0	0
chrI:137481-137482	7.52254	11.2452	7.21505	14.4504	9.09422	5.25228	0	0	0	0	0	0
chrI:137795-137796	-2.15869	3.33365	9.27395	4.48915	8.70249	-0.554397	0	0	0	0	0	0
chrI:137967-137968	-1.17068	-7.66167	-3.87379	-7.17051	-2.06378	-0.48693	0	0	0	0	0	0
chrI:138141-138142	-4.67564	-4.86292	0.251928	-2.49344	-2.03313	-3.4177	0	0	0	0	0	0
chrI:138306-138307	-5.27171	3.10296	-2.75055	-0.823159	2.29228	-2.13486	0	0	0	0	0	0
chrI:138570-138571	6.07846	9.21188	3.17831	5.14499	10.1331	11.6879	0	0	0	0	1	0
chrI:139173-139174	3.67901	3.22766	-1.44708	2.82841	4.17905	0.389086	0	0	0	0	0	0
chrI:139331-139332	3.33533	3.31709	0.960629	0.896897	1.01733	1.74365	0	0	0	0	0	0
chrI:139495-139496	-10.2773	-7.7381	-7.87654	-12.4648	-10.2332	-8.21667	0	0	0	0	0	0
chrI:139656-139657	-2.2013	-4.2652	-4.9515	-8.8119	-3.74097	-8.08607	0	0	0	0	0	0
chrI:139841-139842	-0.107923	-0.274547	0.216678	-0.896471	-0.687344	0.198171	0	0	0	0	0	0
chrI:140011-140012	-0.715688	1.25259	-0.798678	1.3831	3.71686	3.56383	0	0	0	0	0	0
chrI:140286-140287	0.947934	1.56114	0.889657	-0.449539	0.862262	0.378771	0	0	0	0	0	0
chrI:140626-140627	-4.62942	-3.10825	-3.95812	-3.03005	-3.0684	-2.89924	0	0	0	0	0	0
chrI:140805-140806	0	0	-0.056339	0	0	0	0	0	0	0	0	0
chrI:140970-140971	0.119026	-0.085665	-0.480693	-0.28449	0.145238	-0.446344	0	0	0	0	0	0
chrI:141138-141139	-4.83306	-0.269544	-3.66281	-5.02215	-3.63301	-4.3211	0	0	0	0	0	0
chrI:141294-141295	3.11967	6.07315	-2.68908	2.60449	3.01458	-4.21137	0	0	0	0	0	0
chrI:141522-141523	1.51171	3.11957	2.78032	1.85489	-0.910384	0.078875	0	0	0	0	0	0
chrI:141806-141807	2.40768	2.7742	4.51023	3.79779	1.27493	0.309211	0	0	0	0	0	0
chrI:142124-142125	7.07717	2.87418	-0.23462	3.24274	-0.432344	-3.42393	0	0	0	0	0	0
chrI:142349-142350	2.54059	2.67256	1.23261	3.91965	1.85277	0.22194	0	0	0	0	0	0
chrI:142589-142590	-4.72939	-3.82968	-5.82633	-5.42182	-7.10872	-6.97175	0	0	0	0	0	0
chrI:142721-142722	-8.54786	-5.31608	-5.27054	-6.23945	-8.07708	-6.59038	0	0	0	0	0	0
chrI:142888-142889	-4.00843	-3.49132	0.524973	-3.05001	0.98851	-3.39618	0	0	0	0	0	0
chrI:143231-143232	11.2441	11.6438	8.20744	17.6672	11.5693	7.96021	1	0	1	0	1	0
chrI:143391-143392	2.93935	2.14644	1.32088	2.34394	2.3677	6.17	0	0	0	0	0	0
chrI:143606-143607	-4.17081	-1.72663	1.70102	1.94599	1.55272	3.54565	0	0	0	0	0	0
chrI:143723-143724	-5.18042	1.104	-5.17275	-3.44371	-1.27866	-6.52048	0	0	0	0	0	0
chrI:143876-143877	-4.5161	1.32668	-3.21418	-3.16611	2.13293	-2.97875	0	0	0	0	0	0
chrI:144059-144060	-4.08617	-4.65291	7.09301	2.3795	5.253	-7.4948	0	0	0	0	0	0
chrI:144214-144215	0.953072	-4.85367	1.08526	-3.8743	-1.21687	-7.9611	0	0	0	0	0	0
chrI:144372-144373	1.05437	4.83285	-6.0403	-0.286132	1.52558	4.86889	0	0	0	0	0	0
chrI:144521-144522	8.3945	5.4185	-3.97036	9.52731	6.5857	5.92106	0	0	0	0	0	0
chrI:144685-144686	-3.48861	-1.60499	-3.0205	0.516815	-6.178	-1.75511	0	0	0	0	0	0
chrI:144997-144998	-5.06589	-3.52788	1.66418	4.28237	-3.48158	0.834253	0	0	0	0	0	0
chrI:145180-145181	4.46236	-0.315907	4.6508	0.098042	-3.60532	-4.29451	0	0	0	0	0	0
chrI:145355-145356	-2.35521	-2.97298	-5.04926	0.465371	-5.29233	-3.94367	0	0	0	0	0	0
chrI:145558-145559	1.28359	1.05777	4.10951	-3.17954	-3.6575	3.68466	0	0	0	0	0	0
chrI:145740-145741	9.11986	2.47198	8.05937	1.80778	6.05452	-0.125649	0	0	0	0	0	0
chrI:145920-145921	-0.087701	4.10977	2.60085	-0.183206	2.4275	2.03216	0	0	0	0	0	0
chrI:146076-146077	-2.33427	2.90997	1.00375	-4.44736	-1.73542	-0.571337	0	0	0	0	0	0
chrI:146271-146272	-0.558105	4.94617	4.38777	3.19443	-2.55116	-2.42479	0	0	0	0	0	0
chrI:146515-146516	5.64183	5.4451	8.1205	11.2571	5.38983	8.00389	0	0	1	0	0	0
chrI:146682-146683	2.44768	-1.55469	-1.05219	1.39979	2.28814	-1.11281	0	0	0	0	0	0
chrI:146955-146956	-0.634561	5.79227	2.19666	4.47727	5.72519	-4.32964	0	0	0	0	0	0
chrI:147172-147173	3.64544	-1.2867	4.89833	5.49957	5.11101	4.17691	0	0	0	0	0	0
chrI:147367-147368	3.81127	3.69532	-0.491283	-1.56638	1.07803	1.88184	0	0	0	0	0	0
chrI:147601-147602	4.18539	4.59535	1.18713	5.48701	7.02918	7.40144	0	0	0	0	0	0
chrI:147762-147763	-3.82914	0.700738	-9.32421	-1.48511	0.645551	-0.891901	0	0	0	0	0	0
chrI:147935-147936	-0.994777	4.11653	-3.84069	-3.31651	2.41567	6.9636	0	0	0	0	0	0
chrI:148096-148097	-4.74474	-4.54333	-1.90602	-2.19269	-5.64776	5.89461	0	0	0	0	0	0
chrI:148253-148254	-8.1556	-7.4317	-6.7729	-9.82981	-13.0504	-3.08358	0	0	0	0	0	0
chrI:148423-148424	2.96404	-1.87778	5.74561	5.57754	1.01293	2.75205	0	0	0	0	0	0
chrI:148619-148620	4.36345	9.9134	0.715316	-3.08907	6.74756	3.32555	0	0	0	0	0	0
chrI:148968-148969	7.45939	-4.96849	6.79206	-1.82884	-1.17448	6.48015	0	0	0	0	0	0
chrI:149140-149141	-1.45441	0.599131	-1.98818	0.739574	-3.71218	-1.86065	0	0	0	0	0	0
chrI:149309-149310	-5.94275	-5.74909	-2.53251	-5.42905	-0.284109	-2.82195	0	0	0	0	0	0
chrI:149469-149470	4.2293	-6.21449	1.80363	-5.50818	-3.54114	0.949291	0	0	0	0	0	0
chrI:149667-149668	6.07906	-0.418525	0.908668	2.50643	-5.37609	-0.2867	0	0	0	0	0	0
chrI:149950-149951	14.9008	6.30272	6.83032	10.5973	15.8446	5.55277	0	0	0	0	0	0
chrI:150111-150112	-1.62188	-4.36207	0.516307	-1.76063	-3.01064	-5.97938	0	0	0	0	0	0
chrI:150425-150426	3.60716	8.32692	8.16635	9.10553	3.6259	9.93138	0	0	1	0	0	0
chrI:150595-150596	-2.05844	-0.19988	6.34207	2.69541	1.37515	2.87109	0	0	0	0	0	0
chrI:150902-150903	14.313	10.0996	11.9968	7.30868	7.76572	7.1167	1	0	0	0	0	0
chrI:151074-151075	12.1758	15.5489	13.3022	1.8376	5.77667	10.8242	1	0	0	0	0	0
chrI:151301-151302	6.1271	3.95508	5.94009	5.51213	5.78696	5.48833	0	0	0	0	0	0
chrI:151460-151461	16.245	12.1657	9.43879	10.457	8.88637	5.23115	1	0	1	0	0	0
chrI:151771-151772	5.37475	8.92963	9.18722	3.37669	8.5888	3.93252	0	0	0	0	0	0
chrI:151983-151984	7.5343	7.42843	6.8065	6.93053	5.84525	4.27245	0	0	0	0	0	0
chrI:152189-152190	-1.35579	-1.15929	3.54362	-2.4421	2.69453	7.16786	0	0	0	0	0	0
chrI:152365-152366	-8.14007	-3.95472	-9.60869	-2.44295	-9.29183	-5.60118	0	0	0	0	0	0
chrI:152523-152524	-8.45918	6.86569	-2.45677	0.207502	-0.055973	-1.02808	0	0	0	0	0	0
chrI:152688-152689	-1.71382	0.659166	1.70156	6.70336	9.67739	6.54259	0	0	0	0	0	0
chrI:152851-152852	-2.15912	-4.52686	-7.45755	-1.69593	-1.56011	-4.02844	0	0	0	0	0	0
chrI:153012-153013	3.94468	3.38343	3.04109	-4.95951	1.35962	-0.538777	0	0	0	0	0	0
chrI:153178-153179	0.838437	5.33219	1.1144	0.815756	-5.07564	-3.95317	0	0	0	0	0	0
chrI:153333-153334	-1.88908	1.57519	-4.79776	-3.80263	-0.295643	-3.24842	0	0	0	0	0	0
chrI:153509-153510	4.6485	-0.121637	3.31617	2.8274	0.684184	-0.587881	0	0	0	0	0	0
chrI:153727-153728	6.82426	3.66071	-1.81718	3.81425	-4.36233	-2.80098	0	0	0	0	0	0
chrI:153880-153881	8.07832	7.74859	2.16266	2.00637	4.98403	5.48642	0	0	0	0	0	0
chrI:154100-154101	10.1456	3.77636	0.759814	-0.55029	3.01851	7.30864	0	0	0	0	0	0
chrI:154310-154311	-10.8059	-14.2199	-4.58942	-9.90077	-7.01018	-12.875	0	1	0	0	0	0
chrI:154476-154477	6.4032	8.24218	-1.72068	-3.06329	2.37376	-2.73733	0	0	0	0	0	0
chrI:154651-154652	5.66796	3.59063	5.72852	14.7981	6.48964	4.31054	0	0	0	0	0	0
chrI:154917-154918	-1.96718	-4.13901	-3.0227	-5.77764	-6.30826	2.49644	0	0	0	0	0	0
chrI:155077-155078	-6.81726	-10.0096	-5.0408	-0.616628	-2.42637	-0.800035	0	0	0	0	0	0
chrI:155243-155244	-8.33952	-12.0091	-8.05848	-4.56962	-9.8799	-12.5231	0	0	0	0	0	1
chrI:155403-155404	-0.041735	-0.103608	-2.03433	4.9674	-1.18072	-0.973485	0	0	0	0	0	0
chrI:155567-155568	4.9519	10.1199	5.83801	7.78886	7.02326	10.2219	0	0	0	0	0	0
chrI:155733-155734	-1.86804	1.87034	-2.79898	-3.39732	0.647472	1.31164	0	0	0	0	0	0
chrI:155895-155896	-15.7468	-11.6389	-9.56045	-2.65264	-7.61564	-12.6792	0	1	0	0	0	0
chrI:156058-156059	-21.3649	-11.614	-13.6397	-24.9815	-18.0134	-18.871	0	1	0	1	0	1
chrI:156222-156223	-0.986922	3.40508	1.93316	8.13721	-2.35521	2.89065	0	0	0	0	0	0
chrI:156411-156412	6.83959	14.4599	3.32971	3.63199	6.1751	-0.587447	0	0	0	0	0	0
chrI:156568-156569	1.19414	-2.20585	-3.86178	-9.4237	3.14484	-2.4195	0	0	0	0	0	0
chrI:156737-156738	2.61986	-6.56028	-2.46601	-3.78563	3.42206	-1.86639	0	0	0	0	0	0
chrI:156905-156906	1.26461	1.4893	6.1658	2.06607	1.34006	1.37165	0	0	0	0	0	0
chrI:157066-157067	-8.78521	-2.05043	5.73536	1.90306	6.28436	-0.733133	0	0	0	0	0	0
chrI:157242-157243	-12.9754	-10.6926	-16.9734	-16.2357	-16.9575	-7.4027	0	1	0	1	0	0
chrI:157413-157414	1.29905	-9.4669	-0.339293	-5.29728	-0.366748	-2.69599	0	0	0	0	0	0
chrI:157570-157571	10.0655	0.558776	6.79388	-0.094878	4.78584	3.49697	0	0	0	0	0	0
chrI:157748-157749	-7.73781	-0.938476	-4.48837	-2.93545	0.081446	-5.40728	0	0	0	0	0	0
chrI:157907-157908	-1.48693	-5.18348	5.63461	-0.681794	-1.22346	4.70242	0	0	0	0	0	0
chrI:158064-158065	5.93628	-3.70695	6.00074	-2.57154	3.89759	8.21198	0	0	0	0	0	0
chrI:158231-158232	3.81321	-1.38716	1.27335	6.50296	2.04927	-3.66837	0	0	0	0	0	0
chrI:158397-158398	-0.597147	-0.610591	2.13265	-8.56189	1.85707	-4.47745	0	0	0	0	0	0
chrI:158563-158564	0.519806	-1.24148	-2.50153	0.12995	12.6866	3.9109	0	0	0	0	0	0
chrI:158841-158842	-17.7861	-8.25559	-4.11268	-14.3567	-6.55811	-1.9671	0	0	0	0	0	0
chrI:159001-159002	-6.63331	-5.54564	0.216905	-8.44811	-5.3442	-0.483396	0	0	0	0	0	0
chrI:159161-159162	6.74179	1.29148	2.65487	5.19158	3.73089	5.74902	0	0	0	0	0	0
chrI:159322-159323	3.14383	2.85184	0.454201	4.22232	-0.135021	-2.26474	0	0	0	0	0	0
chrI:159652-159653	-3.82596	-7.16473	2.81837	-0.117033	-3.22209	-0.335793	0	0	0	0	0	0
chrI:159950-159951	1.07168	3.47755	3.5431	1.27923	0.138809	3.15724	0	0	0	0	0	0
chrI:166208-166209	1.66142	3.82895	0.867393	0.788987	-0.208622	0.364333	0	0	0	0	0	0
chrI:166390-166391	2.36056	-0.242972	3.45221	3.99327	5.68645	-0.847345	0	0	0	0	0	0
chrI:166587-166588	6.44897	0.521902	-0.618722	3.72324	-1.25067	4.54727	0	0	0	0	0	0
chrI:166758-166759	8.70457	0.434869	-1.79237	2.38037	-9.42173	-5.80352	0	0	0	0	0	0
chrI:166940-166941	-0.555213	-3.27495	-2.38099	-0.389725	-7.20181	-4.49882	0	0	0	0	0	0
chrI:167152-167153	-2.48516	-6.60073	-0.238267	1.67058	-1.25486	0.823519	0	0	0	0	0	0
chrI:167313-167314	-0.33747	-1.01019	-0.071146	-6.33542	0.100286	1.12705	0	0	0	0	0	0
chrI:167594-167595	3.71379	-9.90551	9.59963	8.68913	7.35405	-4.16085	0	0	1	0	0	0
chrI:167760-167761	0.289603	-10.1687	1.47277	-3.82267	-8.49402	1.22247	0	0	0	0	0	0
chrI:167917-167918	-0.430373	-0.789801	-6.56618	-3.90673	-2.66488	-5.16833	0	0	0	0	0	0
chrI:168097-168098	0.827585	5.34104	-0.540603	-4.29613	-1.86649	0.856832	0	0	0	0	0	0
chrI:168252-168253	-1.39719	7.13422	2.82416	3.94797	-5.81958	1.08654	0	0	0	0	0	0
chrI:168411-168412	15.9741	11.9939	19.765	1.32981	10.293	6.4306	1	0	0	0	0	0
chrI:168566-168567	-0.470835	0.148282	-0.691518	-6.10674	-1.36319	-8.09818	0	0	0	0	0	0
chrI:168725-168726	-6.84643	-2.92698	-0.449396	-8.27283	-4.61338	-3.93398	0	0	0	0	0	0
chrI:168905-168906	-31.6081	-25.8904	-28.0913	-16.4798	-16.3169	-17.4733	0	1	0	1	0	1
chrI:169190-169191	1.39402	3.29992	2.1353	1.87264	0.623721	2.55742	0	0	0	0	0	0
chrI:169371-169372	0.114541	2.24935	2.96163	3.96546	7.33371	5.53607	0	0	0	0	0	0
chrI:169539-169540	4.41028	-1.63458	3.62701	-6.32896	0.878847	2.41576	0	0	0	0	0	0
chrI:169843-169844	-5.5025	-7.63854	-9.68244	-13.7903	-11.6443	-9.49643	0	0	0	1	0	1
chrI:170035-170036	-5.91271	-3.59482	3.43631	-4.02913	-0.657129	2.15354	0	0	0	0	0	0
chrI:170303-170304	5.2077	4.42946	1.39226	-2.94364	8.19759	3.52503	0	0	0	0	0	0
chrI:170483-170484	7.91765	4.8626	5.76723	7.97211	4.54075	4.76681	0	0	0	0	0	0
chrI:170632-170633	3.28187	-0.867692	-4.37061	-0.185859	8.03718	-1.57356	0	0	0	0	0	0
chrI:170800-170801	-1.33953	-3.46918	3.23679	1.51078	-1.11943	-2.55275	0	0	0	0	0	0
chrI:170968-170969	0.392169	-9.5009	-4.31347	0.108867	1.75763	-2.02519	0	0	0	0	0	0
chrI:171134-171135	3.19852	0.15746	-0.522475	3.39936	1.09164	0.439663	0	0	0	0	0	0
chrI:171286-171287	14.6892	6.94069	-0.783476	6.16429	3.2071	3.79581	0	0	0	0	0	0
chrI:171461-171462	3.66233	9.5961	1.54563	1.31292	8.40298	3.67321	0	0	0	0	0	0
chrI:171628-171629	-14.1322	-12.765	-12.4114	-3.32282	-7.39919	-12.6985	0	1	0	0	0	0
chrI:172057-172058	11.9539	7.74905	12.0568	10.0562	8.34552	8.58107	0	0	1	0	1	0
chrI:172231-172232	11.2621	10.2562	13.0001	8.53862	10.5206	9.78933	1	0	1	0	1	0
chrI:172449-172450	1.87831	-0.012242	1.93569	0.290792	2.15525	-0.111368	0	0	0	0	0	0
chrI:172614-172615	8.39286	6.92986	4.52539	5.40859	9.29252	2.00722	0	0	0	0	0	0
chrI:172797-172798	6.94539	-10.6242	12.8754	7.04056	9.60612	5.09603	0	0	0	0	0	0
chrI:172966-172967	-4.14324	-4.52745	4.71211	12.8077	-5.75764	-2.11391	0	0	0	0	0	0
chrI:173129-173130	-5.21945	7.10131	-0.244991	-1.70034	-0.672936	-0.44853	0	0	0	0	0	0
chrI:173414-173415	-1.30102	3.94307	2.98388	5.60364	13.4167	3.63575	0	0	0	0	0	0
chrI:173595-173596	-11.6218	-5.39348	-2.43133	-5.44756	-0.980058	-6.73857	0	0	0	0	0	0
chrI:173877-173878	0.457657	4.30269	-5.3393	-1.79043	5.63779	2.85263	0	0	0	0	0	0
chrI:174227-174228	-23.8655	-20.9057	-21.0844	-25.6718	-21.4395	-20.2054	0	1	0	1	0	1
chrI:174396-174397	-29.4196	-18.7646	-19.0717	-14.4828	-16.747	-18.2205	0	1	0	1	0	1
chrI:174546-174547	-21.2121	-15.4773	-9.11	-21.0781	-24.2339	-26.0718	0	1	0	1	0	1
chrI:174707-174708	0.338593	0.611655	0.300016	1.49526	-4.5004	5.08928	0	0	0	0	0	0
chrI:174896-174897	-0.182923	-6.68133	3.87966	-2.79397	-3.37856	-1.20752	0	0	0	0	0	0
chrI:175052-175053	-5.74529	-13.6341	1.186	-4.27311	-2.75943	0.148763	0	0	0	0	0	0
chrI:175269-175270	0.953542	1.47858	-1.65396	-1.97771	1.31671	3.31289	0	0	0	0	0	0
chrI:175447-175448	-4.26001	-6.65862	7.81553	3.01349	-0.643966	6.75368	0	0	0	0	0	0
chrI:175608-175609	-9.52527	7.17384	-0.940049	2.8747	0.385578	9.15055	0	0	0	0	0	0
chrI:175780-175781	9.31499	15.4726	6.76151	6.45407	3.55445	7.38653	1	0	0	0	0	0
chrI:176072-176073	13.5376	17.2633	9.78701	15.2865	11.2805	12.2728	1	0	1	0	1	0
chrI:176329-176330	1.13484	5.38645	-2.81517	-2.67484	0.605905	1.18962	0	0	0	0	0	0
chrI:176538-176539	3.48827	2.9183	4.84533	6.00258	7.57105	8.1638	0	0	0	0	1	0
chrI:176766-176767	-8.77564	-1.9845	-3.81093	-3.91982	5.9087	8.98391	0	0	0	0	0	0
chrI:176926-176927	-1.50603	4.06321	4.32658	-9.08215	-0.80251	0.527518	0	0	0	0	0	0
chrI:177150-177151	-2.15685	-4.68611	0.98994	-5.5415	-1.47412	-2.27477	0	0	0	0	0	0
chrI:177324-177325	-2.58346	-0.973989	-10.4305	-7.09967	-7.35918	-4.85265	0	0	0	0	0	0
chrI:177528-177529	4.40462	-11.8347	1.74047	-3.3462	-2.6034	2.92434	0	0	0	0	0	0
chrI:177722-177723	8.80235	1.26129	2.77057	1.57627	1.30719	9.29402	0	0	0	0	0	0
chrI:177923-177924	2.90193	4.20818	-0.341505	-0.961565	0.006745	2.45254	0	0	0	0	0	0
chrI:178152-178153	1.83162	3.20399	-3.73011	-1.63083	2.41559	0.176615	0	0	0	0	0	0
chrI:178346-178347	6.73854	5.84957	1.38593	-3.36284	12.6119	6.18002	0	0	0	0	0	0
chrI:178502-178503	6.25687	0.970086	-8.34533	-2.86156	1.01962	1.04103	0	0	0	0	0	0
chrI:178671-178672	-3.44594	3.64165	0.251086	8.02648	2.46634	9.34747	0	0	0	0	0	0
chrI:178827-178828	7.92577	7.21562	10.4947	21.2921	4.30141	12.7663	0	0	1	0	0	0
chrI:179007-179008	10.5735	16.7149	9.16836	2.08543	16.9004	9.64027	1	0	0	0	1	0
chrI:179163-179164	-3.68532	5.62129	3.18533	0.559248	3.52686	4.14428	0	0	0	0	0	0
chrI:179319-179320	-5.23743	-8.21289	-2.75493	2.77537	-4.708	-3.28941	0	0	0	0	0	0
chrI:179488-179489	3.89631	4.90406	4.57384	5.04011	6.71968	3.55731	0	0	0	0	0	0
chrI:179647-179648	-7.55781	-4.13358	-7.48454	-8.28837	-1.27714	-3.57272	0	0	0	0	0	0
chrI:179829-179830	1.01305	-4.08935	9.69537	1.63008	-6.168	-1.76689	0	0	0	0	0	0
chrI:180011-180012	2.1968	4.96588	6.21819	3.01759	1.08379	-0.470816	0	0	0	0	0	0
chrI:180199-180200	10.8055	21.5364	10.053	20.8308	12.2016	14.9577	1	0	1	0	1	0
chrI:180371-180372	-11.7871	-0.289385	2.98372	-7.53192	-4.3068	-4.0642	0	0	0	0	0	0
chrI:180540-180541	3.0023	-2.74896	-4.14215	-0.759101	-0.366238	-1.35643	0	0	0	0	0	0
chrI:180721-180722	7.12763	1.6094	6.12491	3.34145	2.62531	11.5604	0	0	0	0	0	0
chrI:180897-180898	8.49144	10.883	6.04778	10.1894	7.50861	11.0581	1	0	0	0	1	0
chrI:181076-181077	-0.594758	1.27515	0.843403	1.49425	1.12402	0.132831	0	0	0	0	0	0
chrI:181305-181306	5.90693	11.294	4.894	5.18248	6.76782	6.12404	0	0	0	0	0	0
chrI:181490-181491	-14.5539	-1.18328	6.8327	2.792	-1.39555	-0.971945	0	0	0	0	0	0
chrI:181652-181653	-11.1516	2.81192	9.74852	12.2359	4.37384	-5.10995	0	0	1	0	0	0
chrI:181814-181815	7.13715	7.54812	7.261	7.0983	10.6179	6.69147	0	0	0	0	0	0
chrI:181990-181991	-5.07305	-1.73621	-8.05081	-8.75188	-6.60943	-8.06162	0	0	0	0	0	0
chrI:182149-182150	15.5129	4.83039	5.8115	6.49119	14.9794	8.65683	0	0	0	0	1	0
chrI:182334-182335	11.2866	14.7501	9.21527	5.43274	10.7868	8.66881	1	0	0	0	1	0
chrI:183611-183612	4.33432	4.23182	-0.663681	3.18054	-0.05815	3.92381	0	0	0	0	0	0
chrI:183802-183803	7.90913	3.32443	11.0001	4.22901	6.75026	8.70449	0	0	0	0	0	0
chrI:184015-184016	-4.02161	0.623839	-5.46379	-2.64276	2.17423	-3.1399	0	0	0	0	0	0
chrI:184222-184223	0.77655	-3.13293	-0.516206	-2.53292	-1.51623	1.55844	0	0	0	0	0	0
chrI:184371-184372	-2.09704	-3.27056	0.974132	-2.94684	1.03853	5.49151	0	0	0	0	0	0
chrI:184561-184562	1.68647	4.51893	0.37198	8.9258	3.09308	-0.40891	0	0	0	0	0	0
chrI:184810-184811	-4.08605	-1.17688	-1.17895	5.64721	2.5509	0.878414	0	0	0	0	0	0
chrI:184979-184980	-2.58621	-1.59274	-2.62606	3.18491	-0.797554	7.17959	0	0	0	0	0	0
chrI:185131-185132	-5.6313	-9.64007	2.9036	-2.27021	0.520323	-4.44882	0	0	0	0	0	0
chrI:185312-185313	1.38962	-1.20113	2.65771	0.410772	-1.80073	3.78548	0	0	0	0	0	0
chrI:185464-185465	5.70559	-2.89209	-0.370446	2.34381	-3.88808	0.810831	0	0	0	0	0	0
chrI:185622-185623	-6.5455	-0.883177	-0.670007	2.01537	12.7192	1.04723	0	0	0	0	0	0
chrI:185872-185873	11.7598	10.8587	5.79093	9.13958	7.22661	5.65138	1	0	0	0	0	0
chrI:186038-186039	-0.552517	1.4042	8.45182	6.75955	0.40199	2.06718	0	0	0	0	0	0
chrI:186191-186192	0.447393	2.03357	0.377066	2.21886	5.9596	2.73994	0	0	0	0	0	0
chrI:186380-186381	13.1347	9.51554	-0.742343	1.92857	5.86288	7.12628	1	0	0	0	0	0
chrI:186545-186546	-0.87577	-7.46157	1.3625	-1.14952	0.453548	-0.169191	0	0	0	0	0	0
chrI:186743-186744	11.9166	17.0088	12.7972	21.3095	17.7556	12.7691	1	0	1	0	1	0
chrI:186939-186940	3.95724	2.24119	3.13489	4.74453	9.36541	-4.2631	0	0	0	0	0	0
chrI:187122-187123	13.0246	15.8426	6.60027	9.36345	11.4389	10.3768	1	0	0	0	1	0
chrI:187274-187275	2.03293	2.28211	1.91626	-2.485	-4.89092	-5.34513	0	0	0	0	0	0
chrI:187525-187526	-1.32518	-0.484821	-3.23479	0.660833	-2.75347	-0.668407	0	0	0	0	0	0
chrI:187824-187825	3.79057	4.02902	3.81461	14.2705	-2.71848	-1.10319	0	0	0	0	0	0
chrI:188024-188025	0.51879	7.62161	3.72427	4.22656	5.53835	7.35785	0	0	0	0	0	0
chrI:188209-188210	1.20366	0.609352	-2.46576	-0.680018	3.80739	-1.49552	0	0	0	0	0	0
chrI:188349-188350	-0.954232	-2.84868	-5.29121	3.8232	0.515976	2.8708	0	0	0	0	0	0
chrI:188569-188570	-5.09262	-3.67234	-3.36854	-4.27018	-5.19873	-1.66813	0	0	0	0	0	0
chrI:188804-188805	2.75113	6.07135	8.753	2.41511	4.04523	5.62136	0	0	0	0	0	0
chrI:188958-188959	1.34336	2.2944	-1.32963	-4.57682	-0.132044	-0.448593	0	0	0	0	0	0
chrI:189148-189149	0.859224	-0.635482	0.190468	-1.36384	-0.050575	0.162776	0	0	0	0	0	0
chrI:189964-189965	-6.01429	-2.6623	-0.993647	-6.98774	0.150854	-9.53957	0	0	0	0	0	0
chrI:190173-190174	-1.83486	-2.8879	-0.772481	-4.33139	-2.56868	-5.72711	0	0	0	0	0	0
chrI:190434-190435	-12.5188	-12.0495	-7.40481	-3.05969	-10.5665	-6.53893	0	1	0	0	0	0
chrI:190599-190600	-7.90894	-10.3503	-7.07741	-7.25925	-6.61932	-4.67963	0	0	0	0	0	0
chrI:190747-190748	-10.2915	-13.7482	-10.0449	-5.52433	-10.7348	-8.64483	0	1	0	0	0	0
chrI:190947-190948	-6.86567	-0.005542	-9.31077	-5.56114	-5.63221	-10.3937	0	0	0	0	0	0
chrI:191096-191097	-13.9779	-5.09612	-7.41048	-10.9004	-11.3022	-11.627	0	0	0	0	0	1
chrI:191342-191343	-8.14917	-1.19861	-5.4792	-6.159	2.71589	-7.15054	0	0	0	0	0	0
chrI:191545-191546	-21.603	-10.3153	-14.1152	-19.5141	-15.0608	-11.3999	0	1	0	1	0	1
chrI:191715-191716	-12.6936	-8.42362	-10.2273	-13.4485	-13.0295	-15.6719	0	0	0	1	0	1
chrI:191886-191887	-9.47218	-10.5363	-8.8035	-10.4758	-21.5621	-17.7609	0	0	0	0	0	1
chrI:192073-192074	-9.4824	-0.375076	-9.87781	-13.0769	-9.05736	-5.58864	0	0	0	1	0	0
chrI:192238-192239	-17.2743	-5.72647	-5.18191	-8.27604	-8.26439	-11.7374	0	0	0	0	0	0
chrI:192557-192558	10.4992	10.9393	7.5996	4.01431	-0.790147	5.67195	1	0	0	0	0	0
chrI:192719-192720	-15.6373	-18.9077	-14.9212	-9.14367	-14.9914	-7.61681	0	1	0	1	0	0
chrI:192888-192889	-16.5043	-12.5106	-9.31925	-9.67573	-5.99491	-11.0614	0	1	0	1	0	0
chrI:193050-193051	-4.58514	2.54565	-1.4873	-5.15282	-8.60789	-6.50696	0	0	0	0	0	0
chrI:193211-193212	-1.8491	-8.70846	-10.5723	-5.83397	-8.76693	-7.76499	0	0	0	0	0	0
chrI:193519-193520	-1.19761	2.08891	-3.00708	0.332388	-2.65617	0.794617	0	0	0	0	0	0
chrI:193830-193831	-3.94186	-4.28966	0.61755	-2.27665	2.24604	-1.24574	0	0	0	0	0	0
chrI:194022-194023	-3.61475	-5.36869	-2.34269	-2.60728	-2.45226	0.589697	0	0	0	0	0	0
chrI:194291-194292	-8.55064	4.98102	-4.4459	-0.590371	-6.6444	-0.329307	0	0	0	0	0	0
chrI:194443-194444	5.3034	8.22665	4.32758	8.51042	7.17816	1.02556	0	0	0	0	0	0
chrI:194754-194755	-2.04417	-7.59199	-2.75801	-3.41728	1.68613	-9.02927	0	0	0	0	0	0
chrI:194937-194938	-12.1364	-17.0108	-6.6566	-13.6547	-10.8284	-1.72473	0	1	0	0	0	0
chrI:195123-195124	1.94483	0.003454	-2.97112	-6.1639	-4.4068	2.31019	0	0	0	0	0	0
chrI:195311-195312	2.45347	-0.354548	-4.16064	-2.39538	4.89531	-2.22297	0	0	0	0	0	0
chrI:195522-195523	-0.800572	-4.86174	-5.55477	-3.97233	-0.331636	-3.30978	0	0	0	0	0	0
chrI:195693-195694	4.47022	-2.76609	-0.969171	0.102369	1.73743	2.099	0	0	0	0	0	0
chrI:195983-195984	-3.42814	0.06699	-3.85999	3.29834	-3.73831	-7.7346	0	0	0	0	0	0
chrI:196197-196198	-2.02607	4.96384	-2.0916	5.66952	6.39934	2.54553	0	0	0	0	0	0
chrI:196408-196409	1.59738	1.49321	5.33321	8.85867	3.74145	-1.06116	0	0	0	0	0	0
chrI:196559-196560	8.66926	6.99493	0.975293	8.54918	2.90753	4.86745	0	0	0	0	0	0
chrI:196767-196768	7.60285	4.49979	-1.78756	4.01667	4.50968	-6.86676	0	0	0	0	0	0
chrI:197047-197048	5.60946	8.0686	3.49677	5.08225	3.74149	2.72759	0	0	0	0	0	0
chrI:197268-197269	-1.2047	-1.42865	5.59134	5.79413	0.845041	-1.53755	0	0	0	0	0	0
chrI:197444-197445	14.7077	11.0682	7.39035	2.35674	5.247	7.01142	1	0	0	0	0	0
chrI:197595-197596	3.01115	3.4733	-4.26511	10.0659	1.06253	-0.358055	0	0	0	0	0	0
chrI:197770-197771	8.44607	1.19765	8.54645	-0.958649	-3.05112	-4.34853	0	0	0	0	0	0
chrI:197973-197974	10.3535	9.18619	9.15098	5.28215	5.4569	3.57596	1	0	0	0	0	0
chrI:198151-198152	0.238854	13.2971	1.30571	1.26439	-0.465405	2.73167	0	0	0	0	0	0
chrI:198326-198327	6.7542	7.36382	11.504	9.63548	7.24645	3.87561	0	0	1	0	0	0
chrI:198524-198525	3.88727	0.55252	1.8151	0.05641	2.39265	1.76038	0	0	0	0	0	0
chrI:198721-198722	-0.952976	8.41423	3.68309	3.15161	2.16328	4.69462	0	0	0	0	0	0
chrI:198896-198897	-0.174847	2.04149	2.06003	-0.601133	1.82875	0.360428	0	0	0	0	0	0
chrI:199073-199074	-1.28655	4.52175	-0.509255	-0.339242	1.27729	2.74698	0	0	0	0	0	0
chrI:199232-199233	-0.570114	-0.113542	-5.65609	0.816107	-3.1675	2.11455	0	0	0	0	0	0
chrI:199394-199395	9.31147	-3.52303	1.55385	8.94491	2.36052	1.89098	0	0	0	0	0	0
chrI:199602-199603	4.84321	4.65635	5.80131	10.6683	8.56849	8.23971	0	0	0	0	1	0
chrI:199792-199793	8.57518	9.26379	3.75672	5.44573	4.47679	6.34292	1	0	0	0	0	0
chrI:199964-199965	1.69944	16.1162	3.8234	0.260499	8.20224	6.30787	0	0	0	0	0	0
chrI:200122-200123	6.74113	8.10975	5.27537	4.44915	4.75269	0.356635	0	0	0	0	0	0
chrI:200306-200307	7.94196	4.33826	4.91404	7.00461	3.29243	2.00229	0	0	0	0	0	0
chrI:200588-200589	-4.17717	-0.479491	-2.66988	2.80951	-2.13757	-1.68404	0	0	0	0	0	0
chrI:200740-200741	2.10124	7.4515	3.89689	7.55565	5.61874	4.5853	0	0	0	0	0	0
chrI:200928-200929	0.832507	3.40362	-4.4576	1.32406	3.07671	4.49977	0	0	0	0	0	0
chrI:201231-201232	0.668909	2.61974	7.04984	6.70169	2.28302	2.08663	0	0	0	0	0	0
chrI:201400-201401	0.151877	2.72214	1.19099	7.26452	2.31036	4.19858	0	0	0	0	0	0
chrI:201560-201561	8.39361	0.179464	-0.184704	5.02883	4.17087	2.28669	0	0	0	0	0	0
chrI:201733-201734	1.70509	8.45538	7.64855	2.17831	2.80226	2.79005	0	0	0	0	0	0
chrI:201903-201904	-12.9727	-1.09989	-9.07468	-9.11493	-0.44132	-7.5179	0	0	0	1	0	0
chrI:202087-202088	-0.417699	4.36666	-0.268229	-1.39602	6.07486	2.64346	0	0	0	0	0	0
chrI:202241-202242	-4.44132	-1.43058	1.03337	1.21128	-5.60107	-0.679261	0	0	0	0	0	0
chrI:202424-202425	8.36293	5.49385	10.2914	11.35	9.01551	8.7052	0	0	1	0	1	0
chrI:202584-202585	1.73771	1.62742	-0.856818	0.678981	2.36843	-1.27314	0	0	0	0	0	0
chrI:202734-202735	-1.29941	0.292738	-2.59678	-1.60189	-1.4444	-3.24015	0	0	0	0	0	0
chrI:202903-202904	-0.892151	-5.60199	1.82652	5.3298	2.78661	2.33944	0	0	0	0	0	0
chrI:203085-203086	2.46124	6.81929	0.37565	-0.901664	4.88778	7.00665	0	0	0	0	0	0
chrI:203245-203246	5.15232	13.8188	5.59324	5.92234	1.70609	2.35048	0	0	0	0	0	0
chrI:203400-203401	-4.86597	-1.01718	-5.92533	4.74822	-5.79185	-7.04944	0	0	0	0	0	0
chrI:203647-203648	-3.51755	-2.09295	-2.8722	-0.394325	-2.78022	0.048688	0	0	0	0	0	0
chrI:203878-203879	-9.54111	-13.4863	-1.1718	-13.5929	-8.65304	-0.551822	0	0	0	0	0	0
chrI:204032-204033	-10.8426	-12.6665	-7.77107	-14.8555	-10.4075	-7.8351	0	1	0	0	0	0
chrI:204219-204220	-8.11998	-5.7162	-5.30151	-5.49316	-8.37567	-11.307	0	0	0	0	0	0
chrI:204690-204691	-0.009229	0.02702	0	0	0	0	0	0	0	0	0	0
chrI:204918-204919	-0.087671	0.185765	0	0.029551	0.131143	0.211714	0	0	0	0	0	0
chrI:205554-205555	-0.157545	0	0	0	0.221483	0	0	0	0	0	0	0
chrI:205724-205725	-3.86765	-3.62253	-2.96984	-6.04215	-5.9436	-5.65069	0	0	0	0	0	0
chrI:205923-205924	-4.6962	-8.0258	-6.42558	-5.58182	-7.44131	-5.95226	0	0	0	0	0	0
chrI:206234-206235	-2.70464	-11.151	-7.07388	-12.4784	-7.01131	-6.10341	0	0	0	0	0	0
chrI:206391-206392	-3.68525	-8.45257	-5.51148	-8.44099	-0.506265	1.82694	0	0	0	0	0	0
chrI:206560-206561	-7.63439	-9.94833	0.829465	-14.5126	-5.27952	-1.929	0	0	0	0	0	0
chrI:206849-206850	-1.9076	-3.6381	-2.50161	-4.48768	-0.829357	-2.99751	0	0	0	0	0	0
chrI:207059-207060	-7.32724	0.619605	-6.66122	-1.13327	3.20586	-4.86223	0	0	0	0	0	0
chrI:207234-207235	-5.67971	-5.51839	1.84115	8.11666	5.76208	3.39756	0	0	0	0	0	0
chrI:207413-207414	-9.83385	-8.89727	1.56811	-7.72619	2.21951	1.50065	0	0	0	0	0	0
chrI:207618-207619	-9.1285	-10.6127	-12.9122	-17.1625	-14.545	-10.0858	0	0	0	1	0	1
chrI:207768-207769	-7.7486	-6.81305	-1.42223	-14.1294	-9.33579	-3.33992	0	0	0	0	0	0
chrI:207934-207935	0.787852	-2.315	-0.90733	2.90093	-1.1585	-3.75976	0	0	0	0	0	0
chrI:208118-208119	10.5936	6.53657	4.69869	7.13017	4.45321	6.33736	0	0	0	0	0	0
chrI:208410-208411	7.92678	5.16185	3.44669	6.33373	9.18534	6.3437	0	0	0	0	0	0
chrI:208717-208718	17.3211	14.6633	10.0168	9.86297	10.9911	12.7657	1	0	1	0	1	0
chrI:208871-208872	2.62351	3.82432	5.52013	5.51023	6.60596	0.63237	0	0	0	0	0	0
chrI:209183-209184	5.5078	15.2591	6.64369	4.5984	13.3726	11.48	0	0	0	0	1	0
chrI:210043-210044	-7.67303	-2.13367	-4.37106	-9.28679	-9.04174	-6.53106	0	0	0	0	0	0
chrI:210193-210194	5.17838	3.96545	0.765456	-3.89283	-6.97265	3.54131	0	0	0	0	0	0
chrI:210400-210401	5.56873	3.57341	4.9473	4.39762	5.83631	7.68157	0	0	0	0	0	0
chrI:210620-210621	-2.73639	-3.7218	1.97714	1.13685	-4.48941	3.40996	0	0	0	0	0	0
chrI:210860-210861	1.39733	-1.04355	2.16379	0.596604	1.15529	1.52497	0	0	0	0	0	0
chrI:211043-211044	-0.222713	0.380287	0.313242	-0.009279	-2.16614	1.11353	0	0	0	0	0	0
chrI:211223-211224	-0.011206	-0.011993	0.006141	0	0	-0.011484	0	0	0	0	0	0
chrI:211894-211895	0.268831	0.600574	-0.087567	-0.15814	0.245673	-0.524435	0	0	0	0	0	0
chrI:212093-212094	-1.40524	-0.960404	-1.22619	-1.13365	-1.5878	-0.902788	0	0	0	0	0	0
chrI:212286-212287	-0.240918	-0.371046	-0.638517	-0.499185	-1.23115	-0.099132	0	0	0	0	0	0
chrI:213477-213478	-0.338582	-1.16678	-2.63877	-2.09124	-1.80823	-0.496228	0	0	0	0	0	0
chrI:213628-213629	2.67865	0.394215	4.86403	5.59899	2.73703	5.10731	0	0	0	0	0	0
chrI:215797-215798	0.400505	-0.144733	1.31666	0.913566	0.316211	1.10307	0	0	0	0	0	0
chrI:215988-215989	1.71506	-3.12872	1.7754	0.995344	-0.153531	3.74764	0	0	0	0	0	0
chrI:219014-219015	-0.323238	-0.308302	0.091502	-0.056901	0.113653	-0.094758	0	0	0	0	0	0
chrI:219197-219198	-2.33415	0.422152	-0.062461	1.40447	1.29329	0.769555	0	0	0	0	0	0
chrI:219376-219377	-0.436605	-0.699614	-0.445712	-0.579981	-0.512054	-1.13381	0	0	0	0	0	0
chrI:219568-219569	-4.09192	-4.68361	1.3244	-2.06982	-0.329905	0.32858	0	0	0	0	0	0
chrI:219732-219733	-0.030463	0.016288	-0.008203	0.062792	-0.084884	-0.012727	0	0	0	0	0	0
chrI:220074-220075	1.24515	-0.281982	0.548244	-0.053468	0.352816	0.324782	0	0	0	0	0	0
chrI:220242-220243	0.874216	-1.08597	0.265693	-0.18574	-0.419537	-1.99609	0	0	0	0	0	0
chrI:220452-220453	2.38235	0.108185	1.54318	2.81873	-0.935225	-0.774756	0	0	0	0	0	0
chrI:220620-220621	-1.10983	-1.79146	0.926999	-2.22696	2.18496	-4.43122	0	0	0	0	0	0
chrI:220776-220777	-2.77508	-2.77846	0.509227	-2.32606	-4.04424	-5.45368	0	0	0	0	0	0
chrI:221271-221272	-7.93089	-5.24836	-3.86059	-5.52929	-8.78369	-4.04418	0	0	0	0	0	0
chrI:221423-221424	-1.66717	-1.98449	-2.28008	-0.863773	-4.19644	-0.105366	0	0	0	0	0	0
chrI:221745-221746	0.868016	0.510586	-0.21266	1.575	-0.829932	-0.454336	0	0	0	0	0	0
chrI:221914-221915	-4.70784	-0.527812	-4.05027	-1.61336	-6.80531	-3.40008	0	0	0	0	0	0
chrI:222083-222084	-1.15755	-0.648875	-1.74984	-1.17807	-1.80603	-0.609907	0	0	0	0	0	0
chrI:222247-222248	-5.61091	-7.47512	-6.94895	-11.4878	-6.35922	-4.84968	0	0	0	0	0	0
chrI:222440-222441	-2.68603	-0.795457	-0.512146	-0.035181	-1.16865	-1.35296	0	0	0	0	0	0
chrI:222756-222757	0.428671	0.007476	0.574054	0.206282	0.215435	0.241835	0	0	0	0	0	0
chrI:222979-222980	-0.188641	5.09689	1.64819	1.11274	4.8692	2.37175	0	0	0	0	0	0
chrI:223271-223272	0.270436	0.13219	0.326216	0.705974	0.050051	0.091607	0	0	0	0	0	0
chrI:223590-223591	1.15467	1.30401	3.63624	2.35849	3.65225	-1.74338	0	0	0	0	0	0
chrI:223828-223829	-0.021751	0.112585	0.062867	0.14086	0.056129	0.065298	0	0	0	0	0	0
chrI:224682-224683	-0.43074	0.550215	2.80139	1.89357	1.42274	-0.955439	0	0	0	0	0	0
chrI:224867-224868	2.16554	-0.172365	1.38041	0.248193	0.500347	1.72892	0	0	0	0	0	0
chrI:225127-225128	0.085635	0.608495	-0.56409	0.118736	-0.31851	0.431844	0	0	0	0	0	0
chrI:225462-225463	-0.100807	-0.198736	-0.034533	-0.026661	0.00481	-0.004801	0	0	0	0	0	0
chrI:225612-225613	-2.71181	-2.04418	0.885932	-0.051827	0.432612	-1.60576	0	0	0	0	0	0
chrI:225810-225811	-0.713437	-0.742318	-0.798271	0.464517	-0.080252	-0.199446	0	0	0	0	0	0
chrI:226341-226342	-0.395173	-0.383199	-0.95926	-0.068306	-0.786136	-0.361214	0	0	0	0	0	0
chrI:226492-226493	0.289518	-2.11076	1.75594	-0.919732	0.157565	-1.61441	0	0	0	0	0	0
chrI:226748-226749	2.73163	-0.065952	-1.97075	-2.19748	-1.84152	-2.79688	0	0	0	0	0	0
chrI:226997-226998	0.110925	12.2892	6.1852	13.8546	7.88783	10.7724	0	0	0	0	1	0
chrI:227164-227165	8.58294	8.07938	9.96562	15.5391	11.4357	9.96853	0	0	1	0	1	0
chrI:227316-227317	1.80723	2.75427	0.096345	1.97506	-1.0613	-1.90065	0	0	0	0	0	0
chrI:227467-227468	5.46562	9.88534	8.01497	7.44193	-1.40866	-0.762241	0	0	1	0	0	0
chrI:227638-227639	-6.53206	-2.86033	-6.31062	-6.38194	1.81459	0.073226	0	0	0	0	0	0
chrI:227792-227793	-1.51955	-6.54437	-5.02519	-3.2972	-0.867612	-14.0056	0	0	0	0	0	0
chrI:227953-227954	-20.6266	-17.9278	-13.3985	-9.71974	-26.876	-18.684	0	1	0	1	0	1
chrI:228118-228119	-2.29354	-0.740174	-0.817119	-5.66556	-2.95282	-2.13775	0	0	0	0	0	0
chrI:228267-228268	-3.053	0.235918	-3.33549	-3.48222	-4.41533	0.584991	0	0	0	0	0	0
chrI:228440-228441	-9.16324	-4.2439	-6.91212	-5.04325	-8.60529	-7.22569	0	0	0	0	0	0
chrI:228605-228606	-7.74924	1.7485	2.42412	-1.51269	3.13564	-1.20014	0	0	0	0	0	0
chrI:228980-228981	-1.10181	-2.71172	-3.51449	2.67783	1.32466	1.96349	0	0	0	0	0	0
chrI:229259-229260	-0.455032	0.471487	0.540125	3.34634	0.825504	-2.85816	0	0	0	0	0	0
chrI:229510-229511	-4.16393	-17.5625	-3.95071	-9.00134	-14.2879	-10.3347	0	0	0	0	0	1
chrI:229745-229746	1.76778	2.64949	3.3849	5.91484	-1.07742	5.03747	0	0	0	0	0	0
chrI:229917-229918	-0.61995	-6.57054	-1.44063	-1.72241	-1.81551	-1.54618	0	0	0	0	0	0
chrII:182-183	4.09251	0.435716	-1.27312	3.76238	3.87608	4.26452	0	0	0	0	0	0
chrII:342-343	-0.616841	-5.64094	-5.68231	-0.692842	1.92671	-0.684116	0	0	0	0	0	0
chrII:516-517	-0.187165	-0.926596	-0.498076	-1.68494	-0.10115	-0.553047	0	0	0	0	0	0
chrII:828-829	0.068181	0.046627	0.163181	0.193716	0.405823	0.17714	0	0	0	0	0	0
chrII:1077-1078	-3.15322	-3.19748	2.66901	3.4076	-4.25112	3.6678	0	0	0	0	0	0
chrII:1260-1261	-0.258709	-2.01832	-1.52755	-2.06876	-1.28114	-1.17997	0	0	0	0	0	0
chrII:1491-1492	-1.72144	-2.25757	-1.13414	-1.92613	-1.82836	0.853511	0	0	0	0	0	0
chrII:1780-1781	-17.1237	-11.707	-16.6473	-12.5793	-11.2282	-18.1058	0	1	0	1	0	1
chrII:2037-2038	-7.32667	-8.78791	-9.82345	-8.33774	-5.83545	-7.07405	0	0	0	0	0	0
chrII:2191-2192	-1.7405	-3.65867	-0.00025	-2.80489	-5.04085	-1.23731	0	0	0	0	0	0
chrII:4832-4833	-0.052735	0	-0.171637	0	0.06068	0.053769	0	0	0	0	0	0
chrII:5688-5689	0.079212	1.01537	0.42561	-0.708087	0.736503	0.440482	0	0	0	0	0	0
chrII:5865-5866	-2.90852	-5.44795	-1.29434	-3.70216	-1.28892	-5.78563	0	0	0	0	0	0
chrII:6108-6109	-7.63647	-12.0959	-1.21184	-6.5897	-5.7248	-6.73805	0	0	0	0	0	0
chrII:6358-6359	-1.4626	-2.87139	2.62279	-0.357313	-1.81623	-2.24157	0	0	0	0	0	0
chrII:6597-6598	2.60618	0.598725	-0.420022	1.78434	0.57166	0.590921	0	0	0	0	0	0
chrII:6765-6766	-1.24818	-0.782418	1.60253	2.21453	1.77053	-4.18423	0	0	0	0	0	0
chrII:6920-6921	2.54498	3.63869	0.784648	-0.509148	1.67482	-1.773	0	0	0	0	0	0
chrII:7075-7076	-7.8498	-10.7439	-6.55014	0.711292	-5.57855	4.54831	0	0	0	0	0	0
chrII:7321-7322	1.19101	-2.28653	0.737505	7.12462	1.69385	-1.8597	0	0	0	0	0	0
chrII:7623-7624	0.03198	1.9674	-0.114603	1.39324	-0.393796	0.635637	0	0	0	0	0	0
chrII:7807-7808	-3.64103	-1.06452	-2.50209	-0.096286	-1.08232	-1.12088	0	0	0	0	0	0
chrII:8119-8120	1.53378	1.89234	0.461468	-0.79326	0.140116	0.991771	0	0	0	0	0	0
chrII:8393-8394	5.57461	1.39803	3.5509	-2.77194	7.44638	-3.36885	0	0	0	0	0	0
chrII:8563-8564	5.78088	15.4421	7.19391	-1.86745	6.56188	5.39334	0	0	0	0	0	0
chrII:9552-9553	0.801744	2.09622	-1.52904	0.34312	0.403289	-0.270378	0	0	0	0	0	0
chrII:9720-9721	2.95227	2.78603	2.94186	4.08158	-0.239367	-1.05913	0	0	0	0	0	0
chrII:9904-9905	-0.895953	-3.999	0.499441	0.964293	3.91923	2.67127	0	0	0	0	0	0
chrII:10063-10064	1.78399	1.32105	2.02836	5.10565	1.74011	0.596216	0	0	0	0	0	0
chrII:10210-10211	-1.10439	-0.730535	-2.89932	3.36906	-2.69691	-3.48609	0	0	0	0	0	0
chrII:10307-10308	-7.36601	-2.44147	-5.18308	-0.816905	-4.32265	-3.51296	0	0	0	0	0	0
chrII:10425-10426	-4.24479	1.32714	1.52861	-2.16413	-2.45181	-3.97024	0	0	0	0	0	0
chrII:10692-10693	2.87412	1.79524	4.65826	0.416107	0.718704	-3.38866	0	0	0	0	0	0
chrII:10868-10869	-5.96726	-16.3779	-2.21364	-5.12919	0.079234	-3.95005	0	0	0	0	0	0
chrII:11036-11037	-11.5758	-8.43678	-4.14654	-10.4376	-13.2808	2.72988	0	0	0	0	0	0
chrII:11223-11224	-2.72524	0.973299	-5.88277	3.09322	-5.354	-12.8674	0	0	0	0	0	0
chrII:11381-11382	-4.40538	-2.24405	-6.62833	-8.12682	-3.36513	-8.04972	0	0	0	0	0	0
chrII:11562-11563	-2.18303	-1.9958	-10.8126	-2.33517	-2.4444	-2.20351	0	0	0	0	0	0
chrII:11890-11891	-4.97001	3.52476	-0.438769	-0.195511	-1.05575	-3.81687	0	0	0	0	0	0
chrII:12191-12192	7.558	4.06534	1.64717	11.2514	4.05593	7.34941	0	0	0	0	0	0
chrII:12419-12420	4.66509	0.172361	1.60614	2.29446	-2.03175	3.27299	0	0	0	0	0	0
chrII:12569-12570	-2.70026	0.874503	0.133204	-2.38847	3.25106	-1.70603	0	0	0	0	0	0
chrII:12733-12734	2.19889	1.98961	4.4605	0.322808	4.19206	4.94248	0	0	0	0	0	0
chrII:12886-12887	-13.7052	-6.18182	-4.72063	-14.4356	-2.02676	-1.27747	0	0	0	0	0	0
chrII:13042-13043	6.18804	4.93994	-0.682889	-1.33895	6.58034	3.94554	0	0	0	0	0	0
chrII:13243-13244	2.8844	0.521599	-1.36423	-2.05941	0.902517	2.92403	0	0	0	0	0	0
chrII:13617-13618	4.07331	1.57667	5.17279	3.5835	3.09357	10.3173	0	0	0	0	0	0
chrII:13802-13803	7.46124	4.11128	6.38493	4.30509	7.68336	4.90477	0	0	0	0	0	0
chrII:14106-14107	9.30176	8.39403	4.26308	8.76542	9.57369	0.299675	1	0	0	0	0	0
chrII:14276-14277	-10.2424	-3.3308	-0.534673	-3.28121	-5.28925	1.82907	0	0	0	0	0	0
chrII:14437-14438	-2.72249	1.90585	0.090023	-0.152481	7.25355	2.62875	0	0	0	0	0	0
chrII:14585-14586	-3.25913	-1.39736	-2.45666	0.133378	1.40272	-0.140334	0	0	0	0	0	0
chrII:14846-14847	5.33538	0.656141	-0.79173	6.13164	1.91653	3.18858	0	0	0	0	0	0
chrII:15076-15077	0.62173	3.87209	-0.688014	4.09259	1.34616	6.8137	0	0	0	0	0	0
chrII:15266-15267	1.04222	-4.68757	2.29909	-3.73294	-0.087089	-2.78366	0	0	0	0	0	0
chrII:15467-15468	-2.50283	1.35197	-4.2058	-2.80146	0.696646	-0.881744	0	0	0	0	0	0
chrII:15627-15628	-5.33378	2.77374	2.18886	2.61366	-3.13151	1.99579	0	0	0	0	0	0
chrII:15786-15787	-7.20745	-1.48081	-8.84588	-12.4881	-8.40908	-3.03327	0	0	0	0	0	0
chrII:15947-15948	-0.386945	-4.24401	-8.27203	-3.24868	-5.88668	-1.92736	0	0	0	0	0	0
chrII:16120-16121	-2.18442	-1.09394	-0.894265	-1.735	-1.28387	0.198329	0	0	0	0	0	0
chrII:16431-16432	-1.36215	-8.30648	-4.50621	-3.99774	3.4225	-10.9812	0	0	0	0	0	0
chrII:16868-16869	-9.06419	-5.65866	-12.938	-7.0067	-4.35082	-11.6183	0	0	0	0	0	0
chrII:17028-17029	-12.067	-0.073092	-6.2122	1.27884	4.06636	4.32014	0	0	0	0	0	0
chrII:17185-17186	-10.6189	-3.41189	-5.03052	-1.26122	4.01191	-1.51686	0	0	0	0	0	0
chrII:17493-17494	7.79767	10.8632	2.22914	6.42355	1.92169	0.890922	0	0	0	0	0	0
chrII:17651-17652	-0.47147	6.37791	1.6083	-0.31269	-3.47523	2.1103	0	0	0	0	0	0
chrII:17826-17827	-1.4265	4.42084	-1.01479	5.27249	3.17134	5.54354	0	0	0	0	0	0
chrII:18116-18117	3.95654	-5.6015	-0.018365	-0.903617	-4.29908	-2.26467	0	0	0	0	0	0
chrII:18277-18278	-21.6696	-16.4131	-14.4986	-12.4115	-13.018	-11.6322	0	1	0	1	0	1
chrII:18455-18456	-8.85335	-0.160639	-5.87585	-1.94229	-4.31109	-4.4391	0	0	0	0	0	0
chrII:18632-18633	-4.41728	-2.67691	1.93983	-2.15951	-4.78788	1.04036	0	0	0	0	0	0
chrII:18803-18804	-1.39935	-5.53181	1.28751	-5.78395	-5.57533	7.62575	0	0	0	0	0	0
chrII:18961-18962	2.29116	-3.9756	-0.692832	3.76683	-0.666476	-1.54853	0	0	0	0	0	0
chrII:19115-19116	-1.55203	-0.550147	-4.62446	-2.36886	1.05132	-9.66936	0	0	0	0	0	0
chrII:19334-19335	2.14084	0.358654	0.994183	3.24283	0.634286	1.4638	0	0	0	0	0	0
chrII:19546-19547	-3.47967	1.31095	-2.2543	1.3227	2.8836	0.223726	0	0	0	0	0	0
chrII:19758-19759	-4.03812	-1.29234	-0.193954	-0.292265	-0.33765	-3.02026	0	0	0	0	0	0
chrII:19907-19908	1.26262	-0.470534	3.11523	-0.109241	1.6065	-0.093504	0	0	0	0	0	0
chrII:20069-20070	4.25226	3.05494	3.11932	2.93497	5.52669	2.2611	0	0	0	0	0	0
chrII:20221-20222	-9.89086	-7.65255	-3.30687	-6.97669	1.81712	-7.34353	0	0	0	0	0	0
chrII:20375-20376	-4.05747	-5.84663	-8.18891	-8.82858	-10.4633	-5.51527	0	0	0	0	0	0
chrII:20540-20541	-0.626434	0.560486	-1.74737	3.33254	-2.77371	-6.73802	0	0	0	0	0	0
chrII:20696-20697	3.6198	3.74671	5.11167	7.61958	6.35424	1.55443	0	0	0	0	0	0
chrII:20844-20845	-5.06845	-8.49663	-5.2459	-9.61028	-8.34382	-5.77334	0	0	0	0	0	0
chrII:21007-21008	-0.782233	5.85635	0.138237	4.16404	-1.2608	-2.31255	0	0	0	0	0	0
chrII:21192-21193	7.10971	10.243	15.7813	7.66982	8.72731	4.34273	0	0	1	0	0	0
chrII:21426-21427	-0.679412	0.9925	5.49859	0.193148	-0.655024	2.7325	0	0	0	0	0	0
chrII:21607-21608	0.223132	3.68104	2.61346	1.46861	1.54495	0.960212	0	0	0	0	0	0
chrII:21783-21784	14.0313	8.51546	9.80012	7.16075	12.2286	8.80817	1	0	0	0	1	0
chrII:21933-21934	12.0657	3.4767	3.3482	3.39322	6.98659	1.53883	0	0	0	0	0	0
chrII:22138-22139	3.43852	-0.568492	1.62645	1.69433	0.693776	4.77669	0	0	0	0	0	0
chrII:22380-22381	0.738932	3.84347	2.33147	-6.42554	-3.23563	-2.25708	0	0	0	0	0	0
chrII:22536-22537	-0.150589	-1.18976	0.844906	-5.72312	-3.76113	-0.704932	0	0	0	0	0	0
chrII:22699-22700	-0.263568	-15.1943	-1.2007	-1.96995	-0.903065	-5.24923	0	0	0	0	0	0
chrII:22854-22855	-2.47695	-8.36504	-0.696456	0.246686	-1.20558	0.147885	0	0	0	0	0	0
chrII:23012-23013	-14.3847	-17.8796	-14.0557	-17.9599	-15.5444	-9.44451	0	1	0	1	0	1
chrII:23175-23176	-6.13619	-5.64276	-0.862353	-10.2464	-1.81616	-0.755277	0	0	0	0	0	0
chrII:23337-23338	-2.22707	10.2802	-6.02609	-3.72709	-1.66069	0.218917	0	0	0	0	0	0
chrII:23495-23496	-0.281263	3.19089	-5.18838	-3.65107	-5.74821	-2.19892	0	0	0	0	0	0
chrII:23676-23677	-16.6333	3.6791	-15.3813	-12.7739	-9.87644	-8.628	0	0	0	1	0	0
chrII:23976-23977	4.83584	-1.6356	6.74469	-4.30594	1.28763	2.62213	0	0	0	0	0	0
chrII:24114-24115	-7.51625	-6.26142	-3.81721	-8.6524	-0.455544	-0.742525	0	0	0	0	0	0
chrII:24279-24280	-1.99101	-1.02618	-3.18233	-10.2377	-4.92187	-2.11268	0	0	0	0	0	0
chrII:24443-24444	-2.28066	-0.684286	-3.74804	-14.0408	3.27271	-2.0914	0	0	0	0	0	0
chrII:24613-24614	-1.06	-0.239609	-2.85578	0.833735	-2.26516	0.953076	0	0	0	0	0	0
chrII:24784-24785	9.17294	6.74058	1.51955	6.74349	4.46627	2.57626	0	0	0	0	0	0
chrII:24950-24951	-1.82732	0.096799	-4.25867	3.27851	-1.12429	-0.763545	0	0	0	0	0	0
chrII:25109-25110	2.3292	2.14431	-0.698789	7.25141	-0.487153	1.48391	0	0	0	0	0	0
chrII:25309-25310	-3.38626	5.38633	3.42114	0.881345	0.468786	1.16884	0	0	0	0	0	0
chrII:25465-25466	-7.32144	-2.36192	-4.48977	-4.07187	-11.1739	-5.27627	0	0	0	0	0	0
chrII:25632-25633	-4.09833	-10.4025	-3.32794	-9.56162	-8.06156	-4.60025	0	0	0	0	0	0
chrII:25919-25920	-2.29435	1.56432	1.95725	-1.58574	-5.61996	-2.16196	0	0	0	0	0	0
chrII:26129-26130	-1.33296	4.33732	-2.52456	1.09396	1.94912	-4.10526	0	0	0	0	0	0
chrII:26369-26370	4.42025	-2.16817	5.8705	7.38072	5.5944	5.47104	0	0	0	0	0	0
chrII:26551-26552	2.37416	7.30084	1.33391	6.93063	7.5016	5.74266	0	0	0	0	0	0
chrII:26813-26814	-8.55959	-1.54531	-3.12072	-9.79039	-7.06196	-4.5705	0	0	0	0	0	0
chrII:26985-26986	-3.97059	-4.40913	-4.63987	-0.444063	-7.38263	0.594296	0	0	0	0	0	0
chrII:27261-27262	1.43263	-0.996708	4.51378	0.29681	-3.3124	0.804205	0	0	0	0	0	0
chrII:27429-27430	-0.466179	-5.13126	0.076694	-0.999282	-0.758844	-4.23167	0	0	0	0	0	0
chrII:27595-27596	-5.53967	3.28285	0.543023	-1.71001	-0.601847	-6.44835	0	0	0	0	0	0
chrII:27800-27801	-8.21841	-3.2243	-1.93555	-8.24006	-12.3152	-0.820856	0	0	0	0	0	0
chrII:27960-27961	-5.29312	-6.09281	-3.69147	-0.656419	-3.99038	-5.78711	0	0	0	0	0	0
chrII:28091-28092	-3.47343	-1.72488	-1.75953	-3.10813	1.55016	-5.11095	0	0	0	0	0	0
chrII:28309-28310	7.65967	2.77585	-1.79183	9.07592	1.95534	5.15489	0	0	0	0	0	0
chrII:28512-28513	-3.52421	-0.95467	-4.1318	-2.24769	-1.91992	-0.002215	0	0	0	0	0	0
chrII:28707-28708	3.1446	3.25245	1.71804	3.88683	4.15493	4.3675	0	0	0	0	0	0
chrII:29052-29053	-2.56356	-0.988428	-8.43972	-4.2136	0.039357	-4.68275	0	0	0	0	0	0
chrII:29209-29210	-3.42433	-9.65292	-2.22838	6.53654	1.03647	3.94625	0	0	0	0	0	0
chrII:29384-29385	9.20692	3.92715	11.5137	10.6622	3.9482	4.41746	0	0	1	0	0	0
chrII:36346-36347	0.118381	1.07112	1.23126	0.162444	0.83518	-0.656548	0	0	0	0	0	0
chrII:36517-36518	0.768857	1.7634	1.67718	1.15013	1.35692	2.27391	0	0	0	0	0	0
chrII:36701-36702	10.3474	1.74429	-3.09184	2.85451	4.7539	7.50664	0	0	0	0	0	0
chrII:36871-36872	3.83643	2.12352	5.32119	5.18374	2.58401	3.26176	0	0	0	0	0	0
chrII:37048-37049	-7.0743	-9.85208	-5.99677	-7.67199	-6.86651	-7.94226	0	0	0	0	0	0
chrII:37196-37197	-4.69612	-3.62873	-8.30133	-6.40623	0.192265	-2.33008	0	0	0	0	0	0
chrII:37355-37356	-15.5513	-12.2913	-3.4602	-8.16636	-11.1617	-9.92143	0	1	0	0	0	1
chrII:37516-37517	-14.7921	-15.2931	-9.81613	-15.0363	-11.0156	-11.8014	0	1	0	1	0	1
chrII:37800-37801	-6.72363	-0.747541	0.318485	-1.85197	-0.883874	-1.74075	0	0	0	0	0	0
chrII:37976-37977	-8.02547	-12.71	-12.1031	-17.4277	-17.023	-8.28625	0	0	0	1	0	0
chrII:38188-38189	-2.34154	-3.55646	5.33461	1.2452	1.52957	-0.933185	0	0	0	0	0	0
chrII:38362-38363	-8.71545	-2.83248	0.592648	1.2878	-1.74695	0.772679	0	0	0	0	0	0
chrII:38553-38554	1.10232	0.555582	2.4428	2.0074	4.99515	5.69438	0	0	0	0	0	0
chrII:39104-39105	1.02684	0.392784	0.148438	2.62148	1.72915	-0.867673	0	0	0	0	0	0
chrII:39292-39293	-3.51528	-1.82728	-3.32205	1.17897	-6.5439	-7.76934	0	0	0	0	0	0
chrII:39425-39426	-1.45	4.88806	0.738827	2.58671	-2.10119	0.546382	0	0	0	0	0	0
chrII:39570-39571	2.91339	-0.283875	2.3327	4.18383	8.79543	-0.593586	0	0	0	0	0	0
chrII:39753-39754	-0.92561	-1.82235	0.975041	6.83555	-2.88435	5.91198	0	0	0	0	0	0
chrII:39971-39972	-11.2236	-8.45924	-7.98301	-10.2544	-9.8433	-5.87563	0	0	0	0	0	0
chrII:40129-40130	-6.73398	-6.18689	-1.03636	-8.71087	-0.487031	-4.97957	0	0	0	0	0	0
chrII:40292-40293	-15.6006	-9.64251	-3.01679	-12.1883	0.182864	-6.03143	0	0	0	0	0	0
chrII:40448-40449	-3.33422	-4.05415	-2.94699	-0.779266	-2.02083	-0.830882	0	0	0	0	0	0
chrII:40729-40730	4.47793	0.021193	-0.239661	2.28685	1.31926	-7.06761	0	0	0	0	0	0
chrII:40906-40907	3.30729	2.75993	-0.489908	3.0381	4.85437	8.93163	0	0	0	0	0	0
chrII:41077-41078	-6.18437	-11.144	-14.8397	-6.79444	-8.6136	-17.6202	0	0	0	0	0	0
chrII:41233-41234	-24.8619	-20.2242	-23.4928	-24.7789	-23.2942	-16.8168	0	1	0	1	0	1
chrII:41393-41394	-5.96568	-4.02793	-4.95419	-6.96769	-11.9684	-12.5348	0	0	0	0	0	1
chrII:41547-41548	-1.76496	3.45012	7.23027	7.93443	2.25517	2.51037	0	0	0	0	0	0
chrII:41704-41705	6.97515	4.18629	-1.4679	7.15641	8.81072	12.7891	0	0	0	0	1	0
chrII:41871-41872	-3.4054	3.14944	-4.06589	-5.74609	2.13522	5.65207	0	0	0	0	0	0
chrII:42040-42041	3.37991	6.5843	3.5662	1.42498	7.35366	3.79725	0	0	0	0	0	0
chrII:42225-42226	7.67212	1.42075	1.02188	2.06918	5.77768	2.63124	0	0	0	0	0	0
chrII:42396-42397	2.39724	3.50504	-2.25656	-1.68779	1.98421	1.91483	0	0	0	0	0	0
chrII:42590-42591	-0.937609	1.99913	-3.65309	-0.635185	-7.15498	-0.049234	0	0	0	0	0	0
chrII:42769-42770	8.6847	0.898622	8.82034	-0.438397	7.98312	3.81581	0	0	0	0	0	0
chrII:42946-42947	-0.409979	5.64633	5.26305	6.15361	6.15756	3.00453	0	0	0	0	0	0
chrII:43238-43239	-1.09914	2.04961	-2.91027	-4.40705	7.7604	-0.267188	0	0	0	0	0	0
chrII:43402-43403	-22.1862	-14.4564	-14.7848	-14.3213	-18.2562	-14.4185	0	1	0	1	0	1
chrII:43573-43574	-7.37901	-6.19618	-3.52399	-2.9208	3.30605	-3.69296	0	0	0	0	0	0
chrII:43725-43726	-12.991	-7.36926	-4.3832	-14.1768	-1.87742	-5.92733	0	0	0	0	0	0
chrII:43881-43882	5.99719	-3.59921	-3.43388	2.15654	3.09577	4.43999	0	0	0	0	0	0
chrII:44069-44070	6.54402	4.17493	-1.86783	-1.06619	1.5351	5.43139	0	0	0	0	0	0
chrII:44239-44240	-4.10968	1.76033	-4.97695	-9.00096	-1.90558	-0.759095	0	0	0	0	0	0
chrII:44406-44407	-9.87816	-15.1277	-12.9237	-16.7864	-8.92427	-6.67029	0	0	0	1	0	0
chrII:44566-44567	-2.89761	-0.294933	-5.40113	-3.1106	-0.853191	-2.85008	0	0	0	0	0	0
chrII:44739-44740	-1.54265	5.20062	-1.92115	-1.99188	-0.435388	-2.53605	0	0	0	0	0	0
chrII:44904-44905	2.82731	6.43068	1.37505	2.56388	3.69978	4.17205	0	0	0	0	0	0
chrII:45172-45173	0.624859	2.21633	0.519218	0.29306	-0.780714	-1.42662	0	0	0	0	0	0
chrII:45361-45362	-1.45847	-3.88223	-3.27763	2.15471	-4.5366	-2.32889	0	0	0	0	0	0
chrII:45602-45603	1.44381	3.39352	0.754257	3.05035	5.75283	3.92347	0	0	0	0	0	0
chrII:45748-45749	2.63662	5.35283	1.14851	1.21353	-0.252415	1.61028	0	0	0	0	0	0
chrII:45990-45991	3.50527	2.04875	-5.33522	-0.34812	-1.21285	-2.08513	0	0	0	0	0	0
chrII:46221-46222	-2.14927	-8.45172	-6.94902	-8.73116	-7.7002	-11.3304	0	0	0	0	0	0
chrII:46574-46575	-6.95165	-8.00027	-6.0633	5.78772	-4.60052	-3.76381	0	0	0	0	0	0
chrII:46740-46741	-17.4623	-9.0635	-11.2197	-5.33505	-12.9187	-12.1606	0	0	0	0	0	1
chrII:46901-46902	-1.7597	-1.71009	1.70472	3.207	0.883666	2.92214	0	0	0	0	0	0
chrII:47079-47080	5.33194	1.11713	0.98492	4.90248	5.64846	1.65505	0	0	0	0	0	0
chrII:47305-47306	-4.61926	-2.39909	2.09583	-2.11068	1.039	2.59697	0	0	0	0	0	0
chrII:47473-47474	-5.90658	-3.53713	-3.13006	-9.94145	-2.96022	-4.53536	0	0	0	0	0	0
chrII:47655-47656	-2.31265	-7.12893	-4.09764	-0.864022	-1.82356	-2.22517	0	0	0	0	0	0
chrII:47840-47841	-3.20934	-6.4356	-1.80051	-7.56399	-5.84523	-6.15351	0	0	0	0	0	0
chrII:48027-48028	-9.95735	-10.2219	-5.72927	-7.02915	-11.124	3.85262	0	0	0	0	0	0
chrII:48201-48202	1.35185	-3.04019	-3.13539	0.85218	-3.06884	2.3418	0	0	0	0	0	0
chrII:48363-48364	0.761309	-5.68934	0.700094	0.176682	-1.86599	4.3444	0	0	0	0	0	0
chrII:48526-48527	-4.46773	2.49274	2.64548	1.46807	2.43693	6.12803	0	0	0	0	0	0
chrII:48769-48770	-4.64338	-1.00257	9.48505	3.0093	12.3266	0.249356	0	0	0	0	0	0
chrII:48944-48945	-2.3951	5.70589	4.38541	1.51367	-0.424221	-6.51503	0	0	0	0	0	0
chrII:49132-49133	1.05831	-3.1495	-5.81153	-10.817	-3.79131	-7.6147	0	0	0	0	0	0
chrII:49285-49286	14.2903	2.54625	15.0443	8.23993	8.00138	6.78663	0	0	1	0	0	0
chrII:49526-49527	4.70576	5.12277	11.8326	9.26989	7.81626	13.2103	0	0	1	0	1	0
chrII:49699-49700	3.98757	9.23364	1.94766	0.392372	1.14646	2.44004	0	0	0	0	0	0
chrII:49840-49841	-3.53488	2.95758	3.57605	4.83181	-3.38906	1.38583	0	0	0	0	0	0
chrII:50004-50005	-3.23287	5.31613	4.74153	-0.621789	0.711673	2.56332	0	0	0	0	0	0
chrII:50154-50155	-1.11026	-7.76646	-3.34539	-6.15489	-0.139738	-0.96022	0	0	0	0	0	0
chrII:50350-50351	-10.4776	-1.41251	-0.49725	0.03578	-8.95391	-6.51458	0	0	0	0	0	0
chrII:50516-50517	-0.088223	-3.52453	-0.470403	3.01301	0.068014	4.04335	0	0	0	0	0	0
chrII:50859-50860	10.9307	-1.4648	4.18178	0.981267	-0.771643	0.212686	0	0	0	0	0	0
chrII:51049-51050	-3.1779	-3.88699	-4.98565	-14.474	-5.88311	-2.42094	0	0	0	0	0	0
chrII:51223-51224	11.0362	7.93548	1.21312	4.38496	0.406245	-0.051239	0	0	0	0	0	0
chrII:51385-51386	0.329295	-2.92431	0.440014	-4.67025	1.84246	0.714087	0	0	0	0	0	0
chrII:51536-51537	4.0738	1.77333	8.16525	-1.94977	3.84933	3.3612	0	0	0	0	0	0
chrII:51727-51728	-0.820924	3.31869	-1.77802	-0.00238	-4.95888	-2.27686	0	0	0	0	0	0
chrII:51924-51925	2.54508	-7.63305	-4.92225	-0.580436	-7.02161	-2.00537	0	0	0	0	0	0
chrII:52195-52196	6.26746	6.3698	0.464116	-2.60185	0.401109	3.54147	0	0	0	0	0	0
chrII:52433-52434	0.957254	-1.33425	-0.427894	4.51181	-0.848354	2.29149	0	0	0	0	0	0
chrII:52608-52609	2.43885	0.502922	-3.46515	-0.38277	1.37401	5.92982	0	0	0	0	0	0
chrII:52839-52840	2.89855	7.31709	1.83082	9.17812	-2.86897	-0.603971	0	0	0	0	0	0
chrII:53134-53135	-10.4276	-3.4982	-3.41418	-7.59647	-4.49417	-10.7178	0	0	0	0	0	0
chrII:53292-53293	-4.5833	1.58951	-1.79546	-4.982	4.72784	-5.07078	0	0	0	0	0	0
chrII:53511-53512	-5.32917	0.921301	-1.57063	2.46033	1.59875	-1.08288	0	0	0	0	0	0
chrII:53675-53676	2.1403	10.8259	-1.02597	7.69513	0.968269	1.11395	0	0	0	0	0	0
chrII:53826-53827	-4.50756	-2.81791	-0.289292	0.007382	-3.36221	-7.12372	0	0	0	0	0	0
chrII:54060-54061	5.92022	11.849	2.88642	1.07557	8.58465	5.40301	0	0	0	0	0	0
chrII:54310-54311	-4.95362	-1.52758	-6.30348	1.83264	2.52369	-2.43599	0	0	0	0	0	0
chrII:54476-54477	7.90025	7.5832	7.97555	3.10532	5.29924	8.60944	0	0	0	0	0	0
chrII:54662-54663	9.73573	1.47442	5.73911	5.459	6.46809	7.44906	0	0	0	0	0	0
chrII:54882-54883	2.92449	3.49831	1.3464	7.30504	-3.95284	4.52916	0	0	0	0	0	0
chrII:55108-55109	7.76021	5.91921	0.189786	1.6084	-8.45588	11.7662	0	0	0	0	0	0
chrII:55507-55508	-0.551239	0.553874	-1.3559	10.4294	1.5447	5.2838	0	0	0	0	0	0
chrII:55813-55814	0.548369	-2.28524	0.6147	5.4685	-0.916752	0.100916	0	0	0	0	0	0
chrII:56103-56104	-11.0145	-2.29041	-6.71236	-2.91897	1.23468	-1.33145	0	0	0	0	0	0
chrII:56417-56418	-20.9777	-23.1619	-11.8237	-13.5195	-17.851	-6.87949	0	1	0	1	0	0
chrII:56702-56703	-3.54047	0.698162	-4.85201	-5.35649	-3.24605	-6.92779	0	0	0	0	0	0
chrII:56909-56910	-0.363963	-5.56551	-5.21037	-0.052046	0.253728	1.52012	0	0	0	0	0	0
chrII:57081-57082	2.618	1.24852	-3.70111	-2.24111	-1.28695	-0.376061	0	0	0	0	0	0
chrII:57360-57361	5.93092	5.03179	-0.549585	3.16914	7.02074	-1.85444	0	0	0	0	0	0
chrII:57514-57515	-3.82983	-3.31817	1.00699	-4.66887	-7.61297	-4.42812	0	0	0	0	0	0
chrII:57872-57873	-3.72401	0.115598	-0.609104	3.86037	0.083194	-5.23864	0	0	0	0	0	0
chrII:58073-58074	1.31646	4.68785	7.3718	0.825831	-0.099054	0.208523	0	0	0	0	0	0
chrII:58287-58288	2.47691	5.16262	-2.22931	4.64864	-4.01537	-4.85023	0	0	0	0	0	0
chrII:58490-58491	-2.50397	-1.93294	1.58398	1.00616	0.583748	4.55159	0	0	0	0	0	0
chrII:58779-58780	5.09692	0.762049	3.02746	8.66806	2.17739	-2.25644	0	0	0	0	0	0
chrII:58952-58953	1.90174	10.576	1.00121	12.3636	5.93332	2.79269	0	0	0	0	0	0
chrII:59121-59122	-7.24072	-14.1677	-11.7644	-15.6104	-9.08802	-6.23968	0	0	0	1	0	0
chrII:59307-59308	5.74108	7.13523	7.69974	8.55383	7.07616	4.28405	0	0	1	0	0	0
chrII:59489-59490	-0.88181	5.28077	0.528696	-0.89552	0.934065	0.277489	0	0	0	0	0	0
chrII:59662-59663	1.29126	5.67849	5.30883	3.98235	-0.708204	3.41743	0	0	0	0	0	0
chrII:59815-59816	-6.3837	-7.48606	-9.28773	-12.1466	-12.8581	-8.70119	0	0	0	1	0	1
chrII:60050-60051	-11.8693	-10.9476	-15.171	-9.17151	-11.6644	-10.7831	0	1	0	1	0	1
chrII:60336-60337	5.15428	-0.870714	3.52831	1.84149	4.79954	1.81738	0	0	0	0	0	0
chrII:60489-60490	-2.24547	2.71464	-0.36936	1.24169	-4.08224	-1.1457	0	0	0	0	0	0
chrII:60702-60703	5.69505	4.24688	2.79538	2.80136	4.0886	3.85403	0	0	0	0	0	0
chrII:60948-60949	1.52296	1.55889	3.51047	2.28455	-0.39352	2.12877	0	0	0	0	0	0
chrII:61152-61153	4.60002	9.36555	9.42097	11.4089	7.35276	5.08877	0	0	1	0	0	0
chrII:61326-61327	-7.36096	-5.1848	-2.35747	-5.35116	-4.60063	-4.5334	0	0	0	0	0	0
chrII:61621-61622	-9.07157	-12.6585	-11.2445	-10.0274	-8.3994	-7.32166	0	0	0	1	0	0
chrII:61769-61770	6.14528	-5.69447	3.43427	6.06781	3.14107	-0.411259	0	0	0	0	0	0
chrII:61933-61934	1.23748	-7.65262	-2.11612	-0.999025	0.115901	-3.1518	0	0	0	0	0	0
chrII:62086-62087	-5.08734	-7.09625	-7.76378	-3.90257	-0.724963	-2.80498	0	0	0	0	0	0
chrII:62233-62234	9.94389	4.68737	5.92882	5.7312	17.4244	8.18873	0	0	0	0	1	0
chrII:62395-62396	3.15252	-3.26956	-3.49133	-8.62585	-5.90615	-6.25723	0	0	0	0	0	0
chrII:62578-62579	-7.10664	-10.7755	-5.13121	-14.8203	-1.81631	-16.7105	0	0	0	0	0	0
chrII:62845-62846	-1.11854	2.66043	-0.853802	0.19461	-2.44639	-1.06578	0	0	0	0	0	0
chrII:63004-63005	9.7135	6.04522	5.30491	4.00317	3.11708	4.64297	0	0	0	0	0	0
chrII:63153-63154	8.39948	2.44677	1.75014	7.24359	2.5179	1.15573	0	0	0	0	0	0
chrII:63389-63390	-0.940029	1.23114	2.27039	0.193467	-2.16678	-4.62069	0	0	0	0	0	0
chrII:63646-63647	-0.845602	7.80435	2.89901	7.41395	-8.39727	-0.763934	0	0	0	0	0	0
chrII:63826-63827	-5.35205	-7.82189	-2.99525	-2.59868	-7.26034	-1.00745	0	0	0	0	0	0
chrII:64009-64010	-0.160592	-5.46372	-2.54617	-2.63655	-6.63971	-8.95617	0	0	0	0	0	0
chrII:64314-64315	-4.25476	-3.43856	-6.57399	-2.75081	-6.0339	-4.21473	0	0	0	0	0	0
chrII:64480-64481	-10.3238	-3.87172	-9.87996	-5.21194	-7.93331	-2.12716	0	0	0	0	0	0
chrII:64787-64788	1.29589	0.725265	-8.59853	0.570594	-1.82895	-9.70106	0	0	0	0	0	0
chrII:65043-65044	-7.38039	-5.40183	-1.46037	-0.999934	-4.17921	-5.9033	0	0	0	0	0	0
chrII:65227-65228	5.87997	-5.03189	3.13083	3.03934	-3.68466	2.87951	0	0	0	0	0	0
chrII:65470-65471	-3.46959	-6.66204	-2.99982	-1.22952	-6.9992	-6.82744	0	0	0	0	0	0
chrII:65664-65665	0.643369	-14.5656	-2.60072	-2.61596	-9.91269	1.02303	0	0	0	0	0	0
chrII:65878-65879	-6.88966	-6.11397	-12.4715	-10.3917	-9.51859	-3.11888	0	0	0	1	0	0
chrII:66038-66039	4.05438	3.45176	3.42504	3.96087	7.70634	1.00024	0	0	0	0	0	0
chrII:66197-66198	-1.39977	-2.51986	-6.23925	-3.26238	-3.85785	-4.29223	0	0	0	0	0	0
chrII:66369-66370	-9.45517	-7.6188	-8.03178	-9.19641	-14.7506	-7.49783	0	0	0	0	0	0
chrII:66562-66563	-9.54927	-11.6923	-10.6081	-10.7517	-8.52658	-10.3329	0	0	0	1	0	0
chrII:66733-66734	2.40129	5.89072	3.09198	1.06193	1.65513	-1.65963	0	0	0	0	0	0
chrII:66960-66961	1.21895	13.8362	4.18867	7.20827	1.88621	6.40221	0	0	0	0	0	0
chrII:67224-67225	3.99382	-0.854697	4.74054	-4.13683	0.663381	-3.35524	0	0	0	0	0	0
chrII:67388-67389	3.05158	-2.73414	3.58155	0.844544	-4.1788	-2.94344	0	0	0	0	0	0
chrII:67562-67563	-3.689	-1.62227	1.70951	-2.21724	-6.95152	-5.08945	0	0	0	0	0	0
chrII:67814-67815	-2.22352	3.12734	0.864076	0.737258	-0.528949	1.63113	0	0	0	0	0	0
chrII:67978-67979	1.4438	3.47122	1.66232	1.27163	3.58184	2.48547	0	0	0	0	0	0
chrII:68367-68368	0.503236	-0.412967	-7.1851	0.250906	-1.3491	0.005469	0	0	0	0	0	0
chrII:68639-68640	7.95579	12.5893	6.90151	9.43827	5.93634	4.30998	0	0	0	0	0	0
chrII:68927-68928	1.05585	-8.56214	-2.24522	2.489	-2.88959	2.03741	0	0	0	0	0	0
chrII:69081-69082	-0.200907	4.23598	3.35014	1.65084	12.3562	9.71497	0	0	0	0	1	0
chrII:69259-69260	-14.3572	-9.55042	-16.3363	-8.38755	-9.14168	-11.7635	0	0	0	0	0	1
chrII:69427-69428	-0.503757	4.88613	-3.24078	4.35231	0.626636	1.82231	0	0	0	0	0	0
chrII:69705-69706	2.16507	-3.41602	-0.346721	-3.90468	-6.18171	-0.747785	0	0	0	0	0	0
chrII:69866-69867	-5.0781	-3.77909	-1.69331	-4.75602	-8.99259	-3.90845	0	0	0	0	0	0
chrII:70040-70041	-9.33581	-7.88153	-8.75977	-13.3305	-7.23475	-0.37017	0	0	0	0	0	0
chrII:70214-70215	-3.83122	11.1495	1.93952	0.151675	3.21423	13.9728	0	0	0	0	0	0
chrII:70572-70573	-14.4794	0.446193	-6.17602	-7.5377	-5.4626	-5.07159	0	0	0	0	0	0
chrII:70736-70737	-19.7527	-9.83986	-7.65639	-17.6861	-13.2527	-9.38071	0	0	0	0	0	1
chrII:70903-70904	0.271325	-5.86893	-1.23557	0.636805	0.930446	0.524203	0	0	0	0	0	0
chrII:71052-71053	-8.94956	1.18888	7.77001	8.17317	22.2794	2.25212	0	0	1	0	0	0
chrII:71292-71293	3.46895	-2.45008	4.07135	-3.20946	4.0976	9.01818	0	0	0	0	0	0
chrII:71536-71537	11.8174	10.0295	11.6483	11.4791	24.934	8.6805	1	0	1	0	1	0
chrII:71686-71687	17.6528	21.3411	10.7818	16.9917	6.98548	8.71385	1	0	1	0	0	0
chrII:71876-71877	-11.6678	-0.63848	-7.51396	-11.5265	-10.0265	-8.91812	0	0	0	0	0	1
chrII:72039-72040	-16.522	-10.7228	-9.0237	-4.18405	-8.29688	-5.2312	0	1	0	0	0	0
chrII:72201-72202	4.17564	3.59288	2.5877	0.149062	1.28489	4.30001	0	0	0	0	0	0
chrII:72358-72359	-1.74712	-8.21568	-1.14924	-3.43147	-2.89651	-2.92101	0	0	0	0	0	0
chrII:72524-72525	4.15041	7.0189	4.97395	-6.14096	11.0744	6.47509	0	0	0	0	0	0
chrII:72692-72693	-2.92072	-8.05054	-3.87155	-10.7781	-7.10898	-4.978	0	0	0	0	0	0
chrII:72848-72849	-6.37868	-9.2608	-4.69366	1.86525	-3.90926	-2.49313	0	0	0	0	0	0
chrII:73019-73020	2.25593	8.86476	8.06137	4.90412	7.87195	3.40735	0	0	0	0	0	0
chrII:73173-73174	-4.98926	-1.31188	-4.97818	1.33678	-0.703262	-2.36016	0	0	0	0	0	0
chrII:73329-73330	0.624029	8.09526	5.11016	9.43738	3.44375	3.0684	0	0	0	0	0	0
chrII:73484-73485	-2.61388	1.48458	-2.65699	5.47067	-0.350374	-1.40564	0	0	0	0	0	0
chrII:73658-73659	-6.3607	-6.20088	-6.20289	-6.75476	-3.81588	0.070721	0	0	0	0	0	0
chrII:73807-73808	-14.8406	-14.6305	-2.66351	-14.7314	-11.2176	-0.687494	0	1	0	0	0	0
chrII:73954-73955	-3.93256	1.17579	-2.85546	-2.79157	-2.56798	-0.102311	0	0	0	0	0	0
chrII:74129-74130	3.99075	-3.79171	4.85016	2.04889	6.2614	1.81374	0	0	0	0	0	0
chrII:74286-74287	-18.3394	-12.315	-15.9768	-11.5336	-1.56447	-9.30528	0	1	0	1	0	0
chrII:74457-74458	-3.9003	1.87334	4.05718	-15.0645	-5.73202	5.22628	0	0	0	0	0	0
chrII:74629-74630	-5.97218	0.733158	-5.13192	-7.25668	-4.38453	-1.52507	0	0	0	0	0	0
chrII:74898-74899	-1.84422	-18.6447	13.5193	-1.30505	3.83407	-8.11014	0	0	0	0	0	0
chrII:75168-75169	-27.188	-26.2589	-34.1185	-27.6417	-36.7487	-29.9594	0	1	0	1	0	1
chrII:75346-75347	-4.25343	-12.5544	-4.95758	-11.6376	-5.03015	-2.05863	0	0	0	0	0	0
chrII:75509-75510	1.12794	-3.67329	-4.3761	-4.85388	-3.80567	-0.379066	0	0	0	0	0	0
chrII:75663-75664	11.0943	2.67505	5.82353	10.4621	9.36599	2.38447	0	0	0	0	0	0
chrII:75820-75821	-5.22424	-3.81578	7.32705	-1.35499	-1.65933	1.42259	0	0	0	0	0	0
chrII:75978-75979	1.54262	-1.88842	-0.867831	-0.458997	0.530575	4.42878	0	0	0	0	0	0
chrII:76132-76133	-0.622928	-4.21222	-4.75474	-5.12574	-5.06052	7.02583	0	0	0	0	0	0
chrII:76379-76380	-12.4417	-8.11073	2.75241	-1.22217	-10.7029	-3.91171	0	0	0	0	0	0
chrII:76568-76569	-5.77846	-0.259224	-5.00167	-1.53424	-9.7304	-1.21631	0	0	0	0	0	0
chrII:76749-76750	1.38025	6.43593	1.58214	2.96425	-5.84348	-1.11933	0	0	0	0	0	0
chrII:77010-77011	-6.78879	-6.06407	-6.85633	-6.37163	-0.631167	1.70005	0	0	0	0	0	0
chrII:77189-77190	9.10681	5.26785	0.615169	0.447885	-2.36329	-1.8504	0	0	0	0	0	0
chrII:77352-77353	0.839445	-2.14699	-2.58334	-3.31827	-2.43079	-4.01507	0	0	0	0	0	0
chrII:77564-77565	2.98661	-5.37984	6.88562	4.43292	-4.85553	-0.650513	0	0	0	0	0	0
chrII:77809-77810	1.53984	-1.84252	1.11154	-5.41951	1.65523	-4.23687	0	0	0	0	0	0
chrII:77976-77977	0.498581	-3.32532	-1.94883	-0.705974	-0.439779	-2.1025	0	0	0	0	0	0
chrII:78137-78138	-4.07133	3.91842	-3.20823	0.116562	-0.798551	-4.74265	0	0	0	0	0	0
chrII:78284-78285	-1.49821	-2.28853	1.60199	-2.59746	5.50207	-6.27208	0	0	0	0	0	0
chrII:78587-78588	2.10103	5.56862	-0.156339	3.42531	5.65461	3.90171	0	0	0	0	0	0
chrII:78927-78928	3.67329	-3.60006	9.32952	4.28689	2.78414	-1.10766	0	0	0	0	0	0
chrII:79224-79225	-0.699705	0.249035	-4.78141	-0.938861	-5.02063	1.97242	0	0	0	0	0	0
chrII:79401-79402	4.87561	8.74206	-4.12125	2.02216	7.52448	3.81475	0	0	0	0	0	0
chrII:79588-79589	5.43442	12.278	6.56582	6.92578	-3.80568	6.36068	0	0	0	0	0	0
chrII:79766-79767	8.22348	3.8235	0.19662	2.78509	4.78103	1.40734	0	0	0	0	0	0
chrII:79932-79933	4.71165	4.96715	6.49783	7.66654	4.46421	4.11084	0	0	0	0	0	0
chrII:80124-80125	7.25748	4.86615	6.39135	4.13908	10.9548	3.9617	0	0	0	0	0	0
chrII:80328-80329	3.44503	-2.37439	5.20182	3.37741	2.13864	-0.158738	0	0	0	0	0	0
chrII:80489-80490	-3.93511	-2.3186	2.71262	-3.17184	-1.0782	2.85051	0	0	0	0	0	0
chrII:80658-80659	1.57891	3.03896	1.38229	-0.502943	0.520112	5.64485	0	0	0	0	0	0
chrII:80912-80913	9.80955	14.5452	6.76618	20.1619	8.17112	7.21313	1	0	0	0	1	0
chrII:81133-81134	-1.07241	0.310131	-3.19371	-8.26305	2.1656	-5.52652	0	0	0	0	0	0
chrII:81283-81284	-18.7768	-11.8323	-16.2676	-9.23621	-12.3102	-18.1077	0	1	0	1	0	1
chrII:81435-81436	-1.68521	-1.77892	-3.519	0.687714	1.39675	-5.98517	0	0	0	0	0	0
chrII:81605-81606	-3.72458	2.9084	-3.43356	0.328364	0.554585	-5.28754	0	0	0	0	0	0
chrII:81759-81760	-0.501679	5.65022	-3.49217	8.2573	-0.817959	3.6285	0	0	0	0	0	0
chrII:81915-81916	-0.360105	-0.321141	2.01434	2.04527	-0.013241	0.964442	0	0	0	0	0	0
chrII:82069-82070	2.29659	4.27547	7.21702	9.44841	1.19857	6.33523	0	0	0	0	0	0
chrII:82234-82235	0.866473	6.77635	10.5182	-0.740061	3.76992	8.2719	0	0	0	0	0	0
chrII:82478-82479	2.86091	-1.85642	-9.98124	4.12389	-1.62377	-3.14147	0	0	0	0	0	0
chrII:82649-82650	-0.265265	-5.32276	-2.72038	7.79618	2.46798	-5.33573	0	0	0	0	0	0
chrII:82798-82799	-2.87091	-3.92675	-5.80946	-6.56774	3.55233	-9.22659	0	0	0	0	0	0
chrII:82959-82960	0.847891	-7.59797	-0.274437	-8.02402	-3.56087	-6.87014	0	0	0	0	0	0
chrII:83122-83123	-5.11221	-1.55285	0.923316	-4.28761	-0.460442	-4.73864	0	0	0	0	0	0
chrII:83299-83300	1.21456	0.441957	2.09487	3.18058	1.11777	0.307595	0	0	0	0	0	0
chrII:83545-83546	-0.796142	-5.31852	-2.62372	-3.49047	-3.2373	-0.998516	0	0	0	0	0	0
chrII:83827-83828	3.32281	-2.86861	1.2383	3.18573	1.5157	5.06034	0	0	0	0	0	0
chrII:84002-84003	-3.95277	-9.57828	2.27865	4.08663	-1.50527	-0.401589	0	0	0	0	0	0
chrII:84175-84176	-1.88014	4.25319	0.891423	-2.01924	-3.73107	3.82111	0	0	0	0	0	0
chrII:84330-84331	0.183954	3.72089	-0.041746	-0.124462	0.821075	-0.484644	0	0	0	0	0	0
chrII:84495-84496	-31.2249	-29.83	-36.4799	-37.2135	-34.5003	-28.3212	0	1	0	1	0	1
chrII:84666-84667	4.53909	0.36043	2.77001	0.211909	-0.769201	3.71245	0	0	0	0	0	0
chrII:84834-84835	-10.8011	-0.865677	-12.8887	-4.98691	1.85573	-3.54573	0	0	0	0	0	0
chrII:85006-85007	3.86667	0.995512	3.85699	3.09183	0.689636	-4.1407	0	0	0	0	0	0
chrII:85282-85283	-10.1284	-5.88485	-9.90061	-12.1984	-10.3321	-10.4043	0	0	0	1	0	1
chrII:85526-85527	0.488108	-10.659	-4.77421	-4.91878	-6.82797	-0.84595	0	0	0	0	0	0
chrII:85752-85753	-0.544437	1.61729	-2.91652	-10.6051	-3.80012	-1.66257	0	0	0	0	0	0
chrII:85912-85913	5.6624	2.96249	3.28254	2.29366	-2.27174	-0.770795	0	0	0	0	0	0
chrII:86195-86196	1.42615	0.548764	1.73426	-3.48526	-0.551242	-0.9093	0	0	0	0	0	0
chrII:86360-86361	7.13578	-2.47505	2.9836	-2.47274	3.90447	8.91002	0	0	0	0	0	0
chrII:86531-86532	-3.20088	-7.12741	-9.37467	-9.40047	-1.77113	-3.49119	0	0	0	1	0	0
chrII:86715-86716	-3.83698	-2.37139	-4.2736	-6.16874	-2.17705	-0.898753	0	0	0	0	0	0
chrII:86876-86877	4.1829	7.57279	7.5528	1.57676	4.3049	3.68553	0	0	0	0	0	0
chrII:87043-87044	6.37622	7.27691	1.83435	9.82476	-0.04681	15.1641	0	0	0	0	0	0
chrII:87217-87218	-7.4745	-5.0395	-1.47279	-0.29405	-2.95999	-0.375098	0	0	0	0	0	0
chrII:87360-87361	-11.3431	-9.19635	0.382216	-2.30484	-5.30148	-1.43455	0	0	0	0	0	0
chrII:87524-87525	6.11092	-8.32197	4.43524	-4.00041	0.1502	0.95124	0	0	0	0	0	0
chrII:87698-87699	2.34593	-4.34716	5.81913	-1.96042	5.55457	3.07072	0	0	0	0	0	0
chrII:87997-87998	8.39549	5.07446	4.76169	4.86601	0.88848	2.01492	0	0	0	0	0	0
chrII:88290-88291	2.51255	3.70046	3.36819	-0.152042	1.80137	-0.779769	0	0	0	0	0	0
chrII:88443-88444	0.953659	2.48448	2.51036	3.68074	1.66772	0.946026	0	0	0	0	0	0
chrII:88988-88989	-4.3578	2.63646	-3.38355	-3.44958	-0.07082	-1.95088	0	0	0	0	0	0
chrII:89184-89185	1.14517	4.35005	3.6449	3.75541	3.5035	0.223729	0	0	0	0	0	0
chrII:89352-89353	1.51703	-0.446668	7.42459	1.25622	6.5774	3.93773	0	0	0	0	0	0
chrII:89572-89573	-3.78085	-2.86522	-5.10108	-3.87793	-4.76641	-3.84002	0	0	0	0	0	0
chrII:89921-89922	6.28047	2.95455	6.38624	7.81333	5.12256	-2.20488	0	0	0	0	0	0
chrII:90087-90088	-8.05556	-3.99357	-10.1471	-5.65872	-9.4958	-10.8342	0	0	0	0	0	1
chrII:90255-90256	2.95963	2.52051	3.4532	4.89507	4.18102	-3.27819	0	0	0	0	0	0
chrII:90368-90369	15.8995	8.10702	13.9719	13.0997	9.90051	4.40022	0	0	1	0	0	0
chrII:90654-90655	1.52214	-3.08229	-4.21228	-10.356	-6.42196	-1.11356	0	0	0	0	0	0
chrII:90786-90787	-8.64569	-5.13105	-1.22489	1.6753	-7.58908	-10.0035	0	0	0	0	0	0
chrII:90982-90983	-6.03359	-6.22635	-15.2175	-11.0135	-12.7218	-11.8576	0	0	0	1	0	1
chrII:91146-91147	4.7773	-5.46352	-7.28088	-7.03635	-4.79539	-4.46608	0	0	0	0	0	0
chrII:91434-91435	5.96346	4.08756	2.79612	-2.37596	-5.79952	-5.86638	0	0	0	0	0	0
chrII:91597-91598	-2.01672	1.61621	-2.4421	3.73851	-1.21913	-1.36422	0	0	0	0	0	0
chrII:91762-91763	7.08363	3.55764	0.736307	1.83368	0.902493	6.48339	0	0	0	0	0	0
chrII:91910-91911	-1.03065	4.15726	-2.71893	1.38432	-0.929282	0.452248	0	0	0	0	0	0
chrII:92093-92094	-1.15335	3.08592	1.69864	2.47174	-0.008119	-0.208912	0	0	0	0	0	0
chrII:92229-92230	2.29194	2.77061	-0.102305	4.2719	-0.601745	-2.18447	0	0	0	0	0	0
chrII:92347-92348	-2.75876	0.633193	-6.56132	6.91202	-3.19835	-3.29093	0	0	0	0	0	0
chrII:92508-92509	0.658709	3.57598	0.852143	3.29433	5.20767	-5.7245	0	0	0	0	0	0
chrII:92675-92676	-4.0697	-6.37474	-5.12994	-4.49672	-2.03105	2.02528	0	0	0	0	0	0
chrII:92862-92863	5.17846	4.00059	4.66427	4.04037	4.06255	0.111982	0	0	0	0	0	0
chrII:93119-93120	-4.1799	-0.452214	1.74009	1.19428	-2.14198	1.70636	0	0	0	0	0	0
chrII:93293-93294	6.35554	-0.412114	-0.193731	0.973912	6.4287	4.42131	0	0	0	0	0	0
chrII:93563-93564	7.75705	8.05606	-0.556603	9.80411	0.45185	1.79053	0	0	0	0	0	0
chrII:93734-93735	8.97282	6.57389	1.07423	4.85093	7.4419	1.67945	0	0	0	0	0	0
chrII:93911-93912	1.11594	-5.29551	-0.399793	-8.32433	-1.63193	-4.55146	0	0	0	0	0	0
chrII:94160-94161	1.54746	-1.82362	2.49549	7.2783	0.472245	0.619386	0	0	0	0	0	0
chrII:94418-94419	12.8131	11.6994	5.04024	3.00037	8.58622	3.5282	1	0	0	0	0	0
chrII:94594-94595	-3.98251	8.99082	4.46232	0.181935	-1.94968	-0.119748	0	0	0	0	0	0
chrII:94749-94750	-1.75107	4.64591	5.20284	1.25957	-0.028714	-2.0991	0	0	0	0	0	0
chrII:94904-94905	-2.29605	0.572634	-4.54836	-2.00054	-6.04029	2.10997	0	0	0	0	0	0
chrII:95204-95205	-3.11597	4.03127	-2.29147	3.68417	-1.41477	0.694584	0	0	0	0	0	0
chrII:95369-95370	-2.69953	1.49582	-0.682843	2.37511	-0.410748	5.87081	0	0	0	0	0	0
chrII:95526-95527	-11.5095	-5.8953	-8.67849	-7.70026	-10.4977	-0.841369	0	0	0	0	0	0
chrII:95698-95699	-7.9659	-5.91626	-3.00882	-1.69393	-8.79622	-2.07349	0	0	0	0	0	0
chrII:95858-95859	-19.9566	-18.1821	-16.3033	-15.5843	-10.7418	-20.4195	0	1	0	1	0	1
chrII:96040-96041	7.54332	10.5528	9.21201	9.78852	8.11594	6.23646	0	0	1	0	0	0
chrII:96311-96312	16.6288	10.2643	6.44577	3.74118	12.1636	14.9889	1	0	0	0	1	0
chrII:96489-96490	4.87743	2.87087	0.462297	2.65434	2.46703	6.64568	0	0	0	0	0	0
chrII:96660-96661	1.68184	1.84742	-0.842086	-0.223537	-0.128473	3.14738	0	0	0	0	0	0
chrII:96837-96838	1.11	0.548904	0.889643	-1.27497	-2.56192	-3.2367	0	0	0	0	0	0
chrII:97138-97139	-1.22806	-8.46836	-5.2235	-7.59541	-7.99864	-9.61228	0	0	0	0	0	0
chrII:97383-97384	-2.16708	2.31779	-0.322335	-0.82149	-1.45273	-2.20407	0	0	0	0	0	0
chrII:97656-97657	-9.21542	-6.22118	-1.16105	-1.20072	-0.148827	-0.921286	0	0	0	0	0	0
chrII:97829-97830	-2.40734	-1.24687	-3.80301	-1.32565	-4.48579	2.22636	0	0	0	0	0	0
chrII:98128-98129	4.4981	6.71413	5.63966	4.16508	7.30477	0.524284	0	0	0	0	0	0
chrII:98302-98303	-3.61419	-5.42789	-4.83007	2.96468	2.53482	-1.88053	0	0	0	0	0	0
chrII:98457-98458	-4.09168	-9.06923	1.32179	-9.32251	2.01123	-8.04702	0	0	0	0	0	0
chrII:98616-98617	2.92439	-1.76087	-3.38807	0.661019	1.8237	-6.37413	0	0	0	0	0	0
chrII:98897-98898	-5.81068	-7.79092	-2.39066	-2.79712	-3.78846	-5.67726	0	0	0	0	0	0
chrII:99087-99088	-1.52292	4.4959	4.70814	5.64132	4.12292	0.735087	0	0	0	0	0	0
chrII:99393-99394	-5.34594	-0.876916	-6.51596	2.31025	-0.300173	-3.41238	0	0	0	0	0	0
chrII:99559-99560	-10.0617	-15.8743	-4.74971	-4.52493	-13.0263	-3.3664	0	0	0	0	0	0
chrII:99719-99720	-9.84225	-16.1689	-3.15786	-6.37972	-7.00481	-10.77	0	0	0	0	0	0
chrII:99882-99883	4.19254	-8.32087	4.32634	-1.08898	-0.146633	9.4925	0	0	0	0	0	0
chrII:100039-100040	-5.95064	3.49653	3.63355	1.52317	4.3304	1.83194	0	0	0	0	0	0
chrII:100321-100322	-0.332627	-6.39846	-0.091789	-2.23655	-4.56033	-6.30392	0	0	0	0	0	0
chrII:100481-100482	-4.02687	-2.01452	-1.78211	0.525788	-2.73381	-3.99738	0	0	0	0	0	0
chrII:100780-100781	-7.78851	-8.55514	-6.06608	-5.00497	-9.68862	-5.89636	0	0	0	0	0	0
chrII:100946-100947	-5.8098	1.28553	2.13886	2.95575	6.07726	-2.74049	0	0	0	0	0	0
chrII:101090-101091	-2.11864	-4.94623	-2.70137	0.406511	1.21634	-5.44851	0	0	0	0	0	0
chrII:101248-101249	2.49104	1.37184	-1.83117	1.04167	-0.421643	-1.58732	0	0	0	0	0	0
chrII:101588-101589	0.158997	6.72102	3.52197	-4.65478	-2.79455	-0.287037	0	0	0	0	0	0
chrII:101839-101840	-11.3265	-8.38156	-5.39598	-14.4449	-5.54055	-3.60229	0	0	0	0	0	0
chrII:102012-102013	-0.662284	4.0433	-0.417753	-2.29026	2.04665	-8.03449	0	0	0	0	0	0
chrII:102176-102177	1.64846	-2.43783	-5.88938	-1.17119	2.5416	-0.227695	0	0	0	0	0	0
chrII:102342-102343	-4.31541	-0.971406	-4.08172	-4.72527	-2.00233	-0.293908	0	0	0	0	0	0
chrII:102505-102506	-1.47244	-10.7403	1.49449	0.104914	-5.29646	-5.7901	0	0	0	0	0	0
chrII:102816-102817	-0.821058	-1.46883	3.61809	-1.82737	-3.80257	0.351418	0	0	0	0	0	0
chrII:102977-102978	-6.92267	-1.0098	-1.32626	4.07298	2.51828	0.070229	0	0	0	0	0	0
chrII:103226-103227	-0.69111	3.86935	1.14519	6.60263	3.94813	-6.20645	0	0	0	0	0	0
chrII:103477-103478	3.11996	0.867728	1.20818	-1.27587	6.17836	-0.586773	0	0	0	0	0	0
chrII:103634-103635	3.41191	3.06858	5.87201	3.85399	7.75452	4.22606	0	0	0	0	0	0
chrII:103833-103834	6.5159	-0.619366	7.24755	2.3966	4.83382	4.79915	0	0	0	0	0	0
chrII:104049-104050	-1.61712	10.5317	7.7765	5.50099	-0.506473	8.23399	0	0	0	0	0	0
chrII:104208-104209	-4.02406	-6.71883	-1.74883	-4.00396	-14.3591	4.00798	0	0	0	0	0	0
chrII:104360-104361	-2.02071	-4.69815	-7.40037	-3.03573	0.836184	0.536561	0	0	0	0	0	0
chrII:104707-104708	-2.60565	-6.69104	1.482	-5.85521	-1.31512	4.67036	0	0	0	0	0	0
chrII:104892-104893	-1.78186	6.93293	-4.56621	3.16341	-4.89617	4.78909	0	0	0	0	0	0
chrII:105049-105050	1.19081	-0.118804	-3.85281	-0.237659	-2.8279	-2.68266	0	0	0	0	0	0
chrII:105259-105260	15.7494	15.4978	10.5271	15.6143	8.88159	-1.39656	1	0	1	0	0	0
chrII:105434-105435	-6.05763	-4.54922	6.00303	-1.76757	1.48934	2.68231	0	0	0	0	0	0
chrII:105605-105606	1.02105	3.21516	-0.982876	4.46069	4.83791	5.31167	0	0	0	0	0	0
chrII:105761-105762	-9.96585	-10.3515	-7.98772	-11.7305	-7.1557	-8.31849	0	0	0	0	0	0
chrII:105954-105955	-3.96981	-1.09175	-0.093038	-5.20653	-4.85243	-2.35913	0	0	0	0	0	0
chrII:106199-106200	-10.1506	-5.49424	-7.41095	-10.2201	2.90821	-6.84469	0	0	0	0	0	0
chrII:106419-106420	-7.00734	-5.39982	-3.01603	-6.42695	0.790013	-6.0549	0	0	0	0	0	0
chrII:106594-106595	-3.38022	-2.66218	-1.00395	-2.48096	-0.94835	-3.14879	0	0	0	0	0	0
chrII:106888-106889	-0.211616	-9.3894	-10.6921	-10.8226	-5.23783	-3.10243	0	0	0	1	0	0
chrII:107029-107030	-7.72276	-12.3028	-11.165	-14.7203	-2.56377	-7.94386	0	0	0	1	0	0
chrII:107195-107196	7.09831	0.317312	-4.207	-3.20187	3.09478	-1.07742	0	0	0	0	0	0
chrII:107378-107379	-6.12202	-6.33014	-8.12334	-2.6858	-3.67294	-5.46716	0	0	0	0	0	0
chrII:107631-107632	-1.67662	-5.70734	0.054515	0.354706	3.18529	11.655	0	0	0	0	0	0
chrII:107857-107858	-13.4699	-10.4725	-8.68682	-13.4013	-9.236	-12.4921	0	1	0	0	0	1
chrII:108044-108045	-1.81521	-2.12235	-4.69702	-5.8121	-0.99251	-4.88948	0	0	0	0	0	0
chrII:108194-108195	-2.18535	-4.43478	0.051327	-6.07183	0.561061	-7.46049	0	0	0	0	0	0
chrII:108364-108365	-1.51008	5.45458	1.13523	3.03903	-3.59866	-0.279459	0	0	0	0	0	0
chrII:108512-108513	-1.92809	-0.069523	5.48916	2.22536	-2.87144	0.911431	0	0	0	0	0	0
chrII:108694-108695	6.01001	3.99244	-0.180485	2.94085	3.8452	2.41466	0	0	0	0	0	0
chrII:108863-108864	-5.79064	-8.69768	-3.10796	-3.41267	-5.00779	-6.63553	0	0	0	0	0	0
chrII:109050-109051	-3.85505	-3.04316	0.919285	-0.035597	0.140626	1.58355	0	0	0	0	0	0
chrII:109252-109253	9.13291	5.78713	0.72767	8.09546	7.6856	2.5609	0	0	0	0	0	0
chrII:109566-109567	-17.9916	-2.00638	-5.05654	-2.81987	-3.52625	-6.10268	0	0	0	0	0	0
chrII:109737-109738	-11.1445	2.32786	1.24634	-2.67991	2.1848	-3.35464	0	0	0	0	0	0
chrII:109917-109918	-4.64043	5.66452	-1.57435	3.10771	11.4693	-1.76646	0	0	0	0	0	0
chrII:110086-110087	12.2332	7.38552	6.11831	7.66285	11.6607	7.26943	0	0	0	0	1	0
chrII:110265-110266	-0.338717	6.47724	3.02558	2.73572	-1.11458	-3.61497	0	0	0	0	0	0
chrII:110451-110452	12.2684	2.97037	12.4971	10.8336	10.5829	6.87461	0	0	1	0	0	0
chrII:110663-110664	9.86219	10.1753	4.66312	5.35928	8.15479	7.74139	1	0	0	0	1	0
chrII:110786-110787	2.1153	3.56147	1.42991	2.55488	1.45643	3.91274	0	0	0	0	0	0
chrII:110953-110954	-5.09053	-5.26884	-7.27353	-6.02049	-3.4085	4.7009	0	0	0	0	0	0
chrII:111098-111099	-1.59919	3.46424	-1.3185	-3.22323	1.6539	0.285148	0	0	0	0	0	0
chrII:111378-111379	-0.251147	1.70572	3.83204	4.09277	-2.40702	4.58781	0	0	0	0	0	0
chrII:111553-111554	-5.5383	0.095243	-4.25375	-1.5787	2.32937	-3.23339	0	0	0	0	0	0
chrII:111706-111707	-2.04321	-0.732892	4.86867	-2.39968	2.08991	0.26778	0	0	0	0	0	0
chrII:111865-111866	-3.66797	-7.60195	-5.83054	-4.97744	-7.98381	-6.20735	0	0	0	0	0	0
chrII:112162-112163	-2.70901	-7.22961	-3.50073	-1.66599	-4.51356	-8.80884	0	0	0	0	0	0
chrII:112333-112334	-8.09941	-1.46702	-8.20169	-7.13749	-10.1573	-3.21389	0	0	0	0	0	0
chrII:112639-112640	3.95965	5.32216	4.80345	4.05757	1.22393	3.2689	0	0	0	0	0	0
chrII:112817-112818	4.25017	4.42006	-1.36639	-2.74996	1.05343	2.35875	0	0	0	0	0	0
chrII:113002-113003	-4.33483	-6.19484	-2.33694	-9.01337	-2.64535	-2.52527	0	0	0	0	0	0
chrII:113164-113165	-3.83057	-4.71697	-5.10107	-7.37446	3.28205	-1.46792	0	0	0	0	0	0
chrII:113333-113334	4.33094	3.26451	7.1169	2.01459	4.82987	6.43328	0	0	0	0	0	0
chrII:113624-113625	-6.90075	-4.84899	-14.5002	-10.2105	-9.6416	-7.28141	0	0	0	1	0	0
chrII:113793-113794	3.17658	-2.14582	-7.21949	-0.740897	-2.46879	-3.90915	0	0	0	0	0	0
chrII:113955-113956	-2.83593	3.91711	1.20451	-0.972399	-1.27034	-3.45634	0	0	0	0	0	0
chrII:114265-114266	5.10015	4.93221	6.04278	1.69988	7.33857	0.576078	0	0	0	0	0	0
chrII:114454-114455	-3.98425	-10.1693	5.86711	-2.5663	-0.928823	4.36278	0	0	0	0	0	0
chrII:114768-114769	2.02556	-8.53681	-0.723534	2.62386	-2.50517	-3.14026	0	0	0	0	0	0
chrII:114932-114933	-11.7487	-11.5918	-16.1323	-6.4577	-5.43631	-3.62296	0	1	0	0	0	0
chrII:115205-115206	5.2678	4.65043	5.29599	7.42818	0.496772	5.54812	0	0	0	0	0	0
chrII:115428-115429	6.61533	6.61026	7.0283	2.40117	1.56515	0.766509	0	0	0	0	0	0
chrII:115594-115595	-2.96863	-5.13808	0.260675	-3.05451	-5.54729	-0.075657	0	0	0	0	0	0
chrII:115779-115780	3.74033	-9.59032	-0.691149	-7.55144	-6.29532	4.45071	0	0	0	0	0	0
chrII:115960-115961	1.37762	3.64948	4.35884	1.93678	0.846616	-0.609365	0	0	0	0	0	0
chrII:116240-116241	-5.05828	0.535021	0.262552	-1.35443	-4.78135	-0.842292	0	0	0	0	0	0
chrII:116421-116422	-11.7563	-10.7412	-12.9513	-16.2486	-12.0482	-15.7462	0	1	0	1	0	1
chrII:116590-116591	2.92636	2.33391	2.21488	1.43837	1.84878	7.03357	0	0	0	0	0	0
chrII:116774-116775	6.60065	1.17698	3.83903	-1.82782	-0.282146	1.8442	0	0	0	0	0	0
chrII:117077-117078	-4.20611	-0.304295	3.17935	-3.33661	-5.74075	-6.97943	0	0	0	0	0	0
chrII:117237-117238	4.11576	0.995203	2.15017	3.18683	-1.80225	1.50284	0	0	0	0	0	0
chrII:117383-117384	1.04868	-4.13072	-0.436295	-0.335358	1.71094	-3.25096	0	0	0	0	0	0
chrII:117570-117571	-7.93903	-1.28876	-5.18549	-11.3103	-11.1553	-2.01342	0	0	0	0	0	0
chrII:117748-117749	-6.80017	-11.0639	1.91276	-7.86028	-4.11988	-1.98182	0	0	0	0	0	0
chrII:117906-117907	-3.38244	-11.5881	-6.21545	-7.48776	-2.78288	-8.04681	0	0	0	0	0	0
chrII:118066-118067	-0.062007	-0.070672	-2.58339	2.63743	3.08509	-2.71854	0	0	0	0	0	0
chrII:118224-118225	-8.62001	-1.50315	-1.45978	-7.01701	-7.24989	-7.0275	0	0	0	0	0	0
chrII:118375-118376	-0.138174	-2.95965	-4.72306	-8.12874	-6.13247	-11.5486	0	0	0	0	0	0
chrII:118535-118536	-7.06415	-8.35557	-8.57331	-0.360506	-4.27241	-2.72515	0	0	0	0	0	0
chrII:118714-118715	1.64065	3.19104	2.1468	4.73202	-3.80794	0.96473	0	0	0	0	0	0
chrII:118887-118888	-1.34234	-0.39198	0.382685	1.22197	-6.23745	-5.98023	0	0	0	0	0	0
chrII:119052-119053	5.42575	7.42058	2.87817	5.91833	5.52499	1.01033	0	0	0	0	0	0
chrII:119258-119259	5.76973	1.67578	4.72192	0.763156	1.98154	2.49978	0	0	0	0	0	0
chrII:119421-119422	-4.04615	-8.00881	0.814597	-2.60356	-0.290116	-0.521249	0	0	0	0	0	0
chrII:119626-119627	1.51123	-2.05125	4.26207	1.30808	6.96005	5.13876	0	0	0	0	0	0
chrII:119866-119867	-1.38139	2.54332	-0.46092	-1.88105	2.77973	4.46962	0	0	0	0	0	0
chrII:120058-120059	-4.13477	-4.78848	0.615134	2.52249	-5.87945	-1.80029	0	0	0	0	0	0
chrII:120259-120260	10.8409	6.42307	7.39785	-0.582497	8.30333	2.89713	0	0	0	0	0	0
chrII:120428-120429	3.87976	3.1892	2.04119	3.31692	6.92859	-0.66458	0	0	0	0	0	0
chrII:120602-120603	3.28204	-0.592748	-0.452227	1.14382	1.73251	-6.11747	0	0	0	0	0	0
chrII:120786-120787	4.34412	7.20461	-2.75361	4.51574	-1.7959	0.545445	0	0	0	0	0	0
chrII:121044-121045	3.03028	3.06085	8.49712	10.7323	8.35134	5.74551	0	0	1	0	0	0
chrII:121333-121334	5.80734	0.044216	-1.46286	-5.97869	-4.48874	-1.70544	0	0	0	0	0	0
chrII:121512-121513	-6.2348	2.94563	1.7071	-3.67043	-6.50545	-4.54094	0	0	0	0	0	0
chrII:121677-121678	1.93689	4.27655	4.86938	4.09516	-1.82898	-3.03059	0	0	0	0	0	0
chrII:121835-121836	-0.683024	1.84817	1.22738	4.14323	2.62506	-2.43771	0	0	0	0	0	0
chrII:122035-122036	-1.85652	-16.536	-4.72981	-8.86263	-2.37818	-0.298534	0	0	0	0	0	0
chrII:122291-122292	15.7194	18.0091	10.9385	14.636	15.0677	10.2967	1	0	1	0	1	0
chrII:122457-122458	9.9124	8.31083	4.42568	10.5499	6.86428	2.92001	1	0	0	0	0	0
chrII:122666-122667	-1.1974	-0.150031	1.3677	2.20667	0.588983	-1.52042	0	0	0	0	0	0
chrII:122826-122827	-6.35867	-5.21668	-7.03453	-4.48138	-3.7386	-5.42426	0	0	0	0	0	0
chrII:123001-123002	-10.454	-5.66316	-3.14026	-10.8808	-10.0305	-7.13961	0	0	0	0	0	0
chrII:123175-123176	2.43429	-4.24113	-1.06312	-0.123074	0.527884	-0.778252	0	0	0	0	0	0
chrII:123453-123454	-4.46964	-7.34365	-5.18546	-2.18522	-5.65295	-5.13064	0	0	0	0	0	0
chrII:123646-123647	-4.51605	-4.49738	-1.03147	-1.56194	4.3823	1.47942	0	0	0	0	0	0
chrII:123900-123901	-5.9063	-7.09455	-5.81837	-1.72452	-3.50618	-6.0954	0	0	0	0	0	0
chrII:124058-124059	2.30004	-3.67465	1.07908	1.03839	-2.84876	3.54296	0	0	0	0	0	0
chrII:124214-124215	0.982641	-7.65876	-2.88458	-1.49127	-7.81696	0.501889	0	0	0	0	0	0
chrII:124358-124359	1.76448	4.02947	3.51042	-1.51293	1.50435	8.75701	0	0	0	0	0	0
chrII:124539-124540	-1.00308	1.93954	-0.606376	11.295	5.084	4.01283	0	0	0	0	0	0
chrII:124708-124709	-3.42046	-4.0482	-3.55408	-10.7283	-7.8654	-4.16882	0	0	0	0	0	0
chrII:125012-125013	0.438027	-8.14202	3.18106	-0.364353	-1.64997	-1.66464	0	0	0	0	0	0
chrII:125186-125187	6.12307	5.45034	5.22614	5.62947	7.26656	3.76238	0	0	0	0	0	0
chrII:125346-125347	-8.39741	-5.34268	-8.4402	-9.502	-12.3122	-2.22935	0	0	0	0	0	0
chrII:125493-125494	-2.34137	-6.45746	-3.13951	-3.40194	-3.90969	1.03375	0	0	0	0	0	0
chrII:125822-125823	-1.8712	-0.524896	-2.94924	-0.607477	-6.93711	-3.6622	0	0	0	0	0	0
chrII:125983-125984	3.85891	4.14582	8.69295	0.931176	3.87018	5.13673	0	0	0	0	0	0
chrII:126277-126278	-2.56954	-4.01039	3.18449	-0.548749	0.844826	-0.176154	0	0	0	0	0	0
chrII:126458-126459	0.337874	-1.52002	1.62374	0.370244	3.30848	-2.33815	0	0	0	0	0	0
chrII:126612-126613	1.62743	-3.02731	-0.569898	3.03308	2.43405	-1.09905	0	0	0	0	0	0
chrII:126974-126975	-4.67779	-6.09976	-8.6604	-0.58512	-5.1966	-1.46622	0	0	0	0	0	0
chrII:127126-127127	2.89523	0.23562	-5.17121	6.08843	1.73828	6.29397	0	0	0	0	0	0
chrII:127294-127295	6.00687	1.0447	-2.86268	0.674509	-1.56822	2.08714	0	0	0	0	0	0
chrII:127455-127456	4.10855	10.6654	3.26156	11.7599	5.24757	4.3845	0	0	0	0	0	0
chrII:127719-127720	9.35491	17.8299	11.4879	9.90748	12.9711	9.65176	1	0	1	0	1	0
chrII:127898-127899	-9.59561	1.02271	-2.30605	-0.017599	-5.511	-4.0823	0	0	0	0	0	0
chrII:128163-128164	-1.85784	-2.63559	1.7027	-0.405843	-3.46671	2.40192	0	0	0	0	0	0
chrII:128319-128320	-1.01831	-6.86412	-1.60569	-6.73026	-3.15956	-3.70378	0	0	0	0	0	0
chrII:128481-128482	-8.0889	-4.41102	-2.91444	-2.17322	-2.97243	-6.35666	0	0	0	0	0	0
chrII:128777-128778	-6.71709	-5.53821	0.162499	-5.62506	0.035242	1.76175	0	0	0	0	0	0
chrII:129032-129033	-0.591414	7.81265	2.25873	-3.65375	2.56841	1.16593	0	0	0	0	0	0
chrII:129195-129196	2.85369	-6.93462	-2.35043	6.3246	6.05282	3.23674	0	0	0	0	0	0
chrII:129393-129394	1.43218	-2.88929	5.22505	6.43605	2.21774	3.63996	0	0	0	0	0	0
chrII:129551-129552	-0.198174	-5.68079	0.549602	2.34483	4.01065	1.81556	0	0	0	0	0	0
chrII:129701-129702	0.899724	-5.5757	3.33696	3.4679	-6.37245	-1.56507	0	0	0	0	0	0
chrII:129915-129916	-8.24651	1.10127	-4.32008	-0.010295	0.05902	-0.814688	0	0	0	0	0	0
chrII:130084-130085	-2.45306	3.54574	-3.50433	1.70518	1.2851	-2.68168	0	0	0	0	0	0
chrII:130294-130295	-7.61206	-11.2493	-7.45948	-9.02272	-5.09676	-7.67732	0	0	0	0	0	0
chrII:130516-130517	-8.23916	-10.7601	-6.3344	-7.25725	-3.21793	-3.68115	0	0	0	0	0	0
chrII:130669-130670	-3.68361	-8.27499	-2.59933	-1.43235	-3.56783	2.03398	0	0	0	0	0	0
chrII:130878-130879	-3.94895	-1.80093	-2.31169	-1.09606	-6.19663	-3.35864	0	0	0	0	0	0
chrII:131047-131048	-9.79447	-4.89203	-7.46317	-5.2985	-9.92896	-4.84832	0	0	0	0	0	0
chrII:131284-131285	-3.29691	-5.92638	-3.55491	-1.81943	-4.62374	-2.80096	0	0	0	0	0	0
chrII:131451-131452	-0.219453	0.28928	5.83221	2.60956	-0.283425	-1.72789	0	0	0	0	0	0
chrII:131735-131736	-0.943211	-2.96806	-2.18602	-4.25725	1.02294	1.98997	0	0	0	0	0	0
chrII:131903-131904	-6.14977	-2.17122	-9.85649	-7.33696	1.55708	-5.52922	0	0	0	0	0	0
chrII:132087-132088	16.1478	8.904	21.4579	12.9085	22.021	18.9082	1	0	1	0	1	0
chrII:132391-132392	7.52001	-1.37479	3.75878	1.7279	3.54589	1.99302	0	0	0	0	0	0
chrII:132531-132532	1.77009	4.98111	4.53569	2.51739	3.91227	-0.078315	0	0	0	0	0	0
chrII:132726-132727	0.27481	0.320449	-4.38333	-5.02293	-1.69963	-3.49666	0	0	0	0	0	0
chrII:132897-132898	-4.89589	0.343332	-3.39391	-0.978298	3.04799	-0.639375	0	0	0	0	0	0
chrII:133050-133051	4.15798	7.21341	2.20457	1.71768	3.4245	0.144824	0	0	0	0	0	0
chrII:133217-133218	-6.22842	-9.8257	-0.676644	-13.6087	-8.21489	-2.34716	0	0	0	0	0	0
chrII:133402-133403	-7.64581	-2.52748	1.02265	-2.61154	5.32001	4.66506	0	0	0	0	0	0
chrII:133649-133650	-6.88629	-8.51069	-3.50835	2.22305	-3.02321	-5.57262	0	0	0	0	0	0
chrII:133807-133808	10.2566	6.52963	6.39628	6.48915	3.63673	3.02653	0	0	0	0	0	0
chrII:133976-133977	6.28501	6.47268	6.08082	2.90857	4.59274	4.34691	0	0	0	0	0	0
chrII:134136-134137	-12.6422	-6.96919	-10.0896	-13.8621	-10.3661	-1.97325	0	0	0	1	0	0
chrII:134331-134332	-12.9393	-9.31324	-0.330908	-7.51662	-13.6244	-1.89463	0	0	0	0	0	0
chrII:134617-134618	-7.53381	-1.36876	-12.9606	-9.80626	-6.5481	-7.38383	0	0	0	1	0	0
chrII:134787-134788	-3.40964	1.01829	-4.32189	-0.761795	-0.029643	0.296209	0	0	0	0	0	0
chrII:135089-135090	-3.15985	-4.85578	-3.55343	-5.70441	-2.27514	-2.31122	0	0	0	0	0	0
chrII:135247-135248	-11.3492	-10.0409	-8.52932	-9.20956	-14.296	-6.59797	0	0	0	0	0	0
chrII:135423-135424	-3.29747	2.55499	-4.28633	2.60388	-5.44298	-1.79388	0	0	0	0	0	0
chrII:135595-135596	0.794527	-3.25266	0.756537	4.18236	2.13479	0.80245	0	0	0	0	0	0
chrII:135757-135758	1.68517	-0.888169	0.457348	-0.153627	-2.11173	-1.16368	0	0	0	0	0	0
chrII:136032-136033	3.27548	0.96812	2.52736	-1.19179	1.67443	-0.869056	0	0	0	0	0	0
chrII:136310-136311	3.80796	7.57738	2.61996	2.43751	7.3054	2.53518	0	0	0	0	0	0
chrII:136485-136486	2.04856	-2.25975	-5.15021	4.54974	-0.402265	-1.69637	0	0	0	0	0	0
chrII:136653-136654	1.33836	5.93324	-0.613862	5.83272	4.27539	0.005307	0	0	0	0	0	0
chrII:136846-136847	-2.71161	-1.32536	-3.69997	-1.41545	-2.53024	-7.01802	0	0	0	0	0	0
chrII:137007-137008	3.86884	-0.282626	0.844012	-4.41956	0.634568	6.96887	0	0	0	0	0	0
chrII:137168-137169	-9.35834	-2.89809	0.72604	-3.66285	-4.21348	5.55975	0	0	0	0	0	0
chrII:137322-137323	2.6582	-2.45452	0.203212	-1.33049	2.16639	-1.62577	0	0	0	0	0	0
chrII:137666-137667	6.17275	6.49091	3.59446	2.40319	3.56456	-0.887364	0	0	0	0	0	0
chrII:137854-137855	6.53911	7.68707	6.32562	4.94142	4.94013	1.64557	0	0	0	0	0	0
chrII:138122-138123	5.97712	1.07786	4.91555	7.80977	4.25986	-2.62031	0	0	0	0	0	0
chrII:138339-138340	-7.05186	-3.3894	2.18091	-0.04434	-0.114153	-8.18088	0	0	0	0	0	0
chrII:138497-138498	-6.68114	-8.39476	-5.49066	-8.81816	-9.86027	-6.61185	0	0	0	0	0	0
chrII:138845-138846	1.07194	-2.15709	-4.75589	-2.60581	-2.97215	1.90319	0	0	0	0	0	0
chrII:138992-138993	-0.346807	-0.486039	-4.14788	-0.550337	-4.56342	-0.236708	0	0	0	0	0	0
chrII:139185-139186	-7.33416	-6.70569	-2.2092	-1.37976	-3.30805	-5.92144	0	0	0	0	0	0
chrII:139360-139361	-6.00376	-7.51011	-4.75929	-3.35476	-6.14824	-3.53796	0	0	0	0	0	0
chrII:139539-139540	-7.7339	-8.4333	-6.03697	-2.32163	-4.06198	-5.42706	0	0	0	0	0	0
chrII:139715-139716	-6.08168	-8.4762	-7.48959	-5.18131	-4.18327	-9.46494	0	0	0	0	0	0
chrII:139926-139927	-3.25646	-2.97201	-4.34835	-6.74951	-9.40995	-4.78836	0	0	0	0	0	0
chrII:140050-140051	-9.88435	-3.83345	-1.32701	4.98591	-3.4012	-1.96926	0	0	0	0	0	0
chrII:140282-140283	4.00019	2.49724	1.19368	0.558886	7.06591	4.22661	0	0	0	0	0	0
chrII:140409-140410	1.2337	2.63755	-3.44794	-0.292172	2.81614	2.34865	0	0	0	0	0	0
chrII:140682-140683	1.68444	-1.24379	-0.379238	-0.775175	1.21515	-1.21528	0	0	0	0	0	0
chrII:140893-140894	6.52111	7.96591	7.62404	8.08663	-1.81444	2.48074	0	0	1	0	0	0
chrII:141196-141197	-2.66416	1.25944	0.718179	3.49492	2.17269	-0.285301	0	0	0	0	0	0
chrII:141353-141354	0.345661	-7.73883	-4.02477	2.02529	-0.485405	0.338909	0	0	0	0	0	0
chrII:141527-141528	-3.2499	-2.72978	0.252017	-5.87656	0.560765	0.750626	0	0	0	0	0	0
chrII:141798-141799	-2.60391	-6.68654	-4.96411	-7.76991	-3.96108	-2.11031	0	0	0	0	0	0
chrII:141969-141970	5.12376	3.97503	2.41877	2.71604	3.20486	2.75011	0	0	0	0	0	0
chrII:142125-142126	1.0897	0.351414	-4.52142	1.24205	-2.95725	-2.02853	0	0	0	0	0	0
chrII:142285-142286	-7.05615	-6.50545	-7.57376	-11.731	0.050071	-13.7359	0	0	0	0	0	0
chrII:142421-142422	-0.892321	-1.36892	-2.91323	-5.86443	2.31963	0.398726	0	0	0	0	0	0
chrII:142607-142608	4.426	0.175804	0.598039	0.058847	6.62334	-2.90815	0	0	0	0	0	0
chrII:142782-142783	1.41115	5.83522	-0.915507	-2.81633	11.2241	7.5039	0	0	0	0	1	0
chrII:143062-143063	6.04771	5.72199	2.33764	5.28596	3.07234	1.2333	0	0	0	0	0	0
chrII:143217-143218	4.22117	7.48319	1.76812	4.94149	0.47566	3.78267	0	0	0	0	0	0
chrII:143410-143411	-1.17824	-1.25809	4.20659	2.07677	-1.56711	-4.51699	0	0	0	0	0	0
chrII:143516-143517	-0.128905	3.08989	2.14366	-2.04645	4.23781	0.136747	0	0	0	0	0	0
chrII:143670-143671	1.71404	1.34027	2.34254	5.35504	3.92329	4.1313	0	0	0	0	0	0
chrII:143978-143979	-6.18048	1.05566	-4.30864	-1.6336	-4.28237	-3.37267	0	0	0	0	0	0
chrII:144158-144159	3.28226	-2.0799	2.09777	1.28364	6.48283	0.218166	0	0	0	0	0	0
chrII:144306-144307	8.5498	3.34566	1.01495	1.44847	-0.576367	5.87281	0	0	0	0	0	0
chrII:144583-144584	-1.02472	-1.18782	-0.491837	-0.727801	-3.95299	-2.08848	0	0	0	0	0	0
chrII:144742-144743	-3.01644	-3.93305	-1.21602	-2.26092	-0.51065	0.253872	0	0	0	0	0	0
chrII:144897-144898	-4.67616	0.722624	-1.12371	-5.29018	-1.38656	-2.69541	0	0	0	0	0	0
chrII:145055-145056	-4.0686	-6.47012	-3.95873	-4.42848	-5.50442	-0.396709	0	0	0	0	0	0
chrII:145206-145207	1.91816	-8.5927	-1.14606	-2.35613	-4.08174	-4.97755	0	0	0	0	0	0
chrII:145329-145330	1.30869	-8.68634	-5.12872	-4.55485	2.198	-7.08081	0	0	0	0	0	0
chrII:145505-145506	-3.40518	-10.132	-6.45995	-1.22702	1.51618	-6.10245	0	0	0	0	0	0
chrII:145668-145669	-5.78939	-3.97063	-12.5051	-5.25308	-0.145735	-8.05894	0	0	0	0	0	0
chrII:145845-145846	0.71282	1.59013	-0.041631	0.295941	0.858932	-0.197223	0	0	0	0	0	0
chrII:146077-146078	3.48034	6.4798	-1.63721	3.32788	3.97812	8.24296	0	0	0	0	0	0
chrII:146248-146249	-2.90679	-1.99937	-0.273487	-2.4016	-2.24741	-12.6719	0	0	0	0	0	0
chrII:146411-146412	-6.76411	-2.46729	-3.74401	-5.73612	-3.3425	-1.10403	0	0	0	0	0	0
chrII:146569-146570	-2.74431	-1.79968	-3.26366	-6.27343	-5.92507	0.24693	0	0	0	0	0	0
chrII:146832-146833	-0.130307	0.219061	1.31561	3.09558	4.94677	0.685494	0	0	0	0	0	0
chrII:147090-147091	-3.94896	-2.11964	-3.71094	-2.83175	-5.44939	4.08611	0	0	0	0	0	0
chrII:147264-147265	-5.05089	1.7899	-10.0955	-2.35138	-0.915534	-10.2554	0	0	0	0	0	0
chrII:147467-147468	4.55086	12.7857	4.6174	7.14989	5.99204	4.83439	0	0	0	0	0	0
chrII:147591-147592	8.90774	12.4701	6.41039	7.93653	7.9753	5.79657	1	0	0	0	0	0
chrII:147892-147893	4.24062	8.45528	-0.132142	2.68097	7.56701	6.25407	0	0	0	0	0	0
chrII:148042-148043	-6.48946	-0.78757	-6.47317	-4.21173	-0.56848	-1.95548	0	0	0	0	0	0
chrII:148205-148206	-1.74814	8.46277	-1.52629	-1.81024	2.31983	1.47864	0	0	0	0	0	0
chrII:148503-148504	5.93621	4.73962	-1.40694	0.587589	11.021	0.609655	0	0	0	0	0	0
chrII:148806-148807	1.53607	-2.89761	-0.811922	5.81032	-3.88844	0.188594	0	0	0	0	0	0
chrII:148976-148977	0.815795	1.12657	4.13856	5.77836	1.52391	0.934664	0	0	0	0	0	0
chrII:149280-149281	-1.84039	-6.8538	-10.1842	2.76982	-4.17287	-8.02386	0	0	0	0	0	0
chrII:149449-149450	1.2743	-1.94791	4.65338	-6.32084	0.374116	-5.6894	0	0	0	0	0	0
chrII:149659-149660	0.590456	-0.461244	4.07609	1.56896	3.62903	2.18778	0	0	0	0	0	0
chrII:149822-149823	-1.40248	-3.17756	-3.22792	-4.15493	-6.68669	-3.56997	0	0	0	0	0	0
chrII:149976-149977	-4.90568	1.28893	2.48311	-0.157389	2.9804	3.38949	0	0	0	0	0	0
chrII:150131-150132	-2.2891	0.662457	4.19335	2.39253	0.412405	2.84194	0	0	0	0	0	0
chrII:150285-150286	4.25647	3.57107	2.54181	7.63648	1.88757	4.00732	0	0	0	0	0	0
chrII:150458-150459	-2.99862	-6.09846	-7.33956	-9.03165	-7.24451	-4.2824	0	0	0	0	0	0
chrII:150606-150607	4.0457	3.458	-0.002178	-1.30448	-1.28191	1.21072	0	0	0	0	0	0
chrII:150772-150773	2.97464	10.6743	2.83818	4.28998	8.09996	2.72023	0	0	0	0	0	0
chrII:150941-150942	0.320448	1.07317	-1.99551	-5.25934	-5.0236	-6.19137	0	0	0	0	0	0
chrII:151122-151123	-3.29932	-13.0887	-1.45881	-2.07028	-2.97598	-9.24571	0	0	0	0	0	0
chrII:151405-151406	0.163801	-3.89958	-6.5114	3.21148	-8.15889	-4.27522	0	0	0	0	0	0
chrII:151563-151564	2.97916	-3.54943	-0.697301	3.25922	-6.03942	-9.94547	0	0	0	0	0	0
chrII:151728-151729	8.85468	2.41696	3.87543	8.21243	7.45153	0.440396	0	0	0	0	0	0
chrII:151895-151896	-0.188021	-5.62979	-10.2022	-4.46094	0.750129	-7.58271	0	0	0	0	0	0
chrII:152051-152052	-6.24158	-3.35637	-2.44935	-3.28593	-3.79524	3.86258	0	0	0	0	0	0
chrII:152211-152212	-0.921239	8.20109	-1.15659	2.76508	-0.628255	3.26972	0	0	0	0	0	0
chrII:152389-152390	-3.48011	3.46834	-6.14687	-5.65045	-3.66569	-6.83911	0	0	0	0	0	0
chrII:152583-152584	-6.42186	-7.67601	-12.026	-10.7372	-4.91153	-7.91705	0	0	0	1	0	0
chrII:152919-152920	3.74128	2.94738	-5.01909	-4.4714	-3.74815	-1.14996	0	0	0	0	0	0
chrII:153079-153080	0.015103	0.887327	-2.03222	6.02852	-3.02918	-6.87864	0	0	0	0	0	0
chrII:153244-153245	2.54814	2.38616	-5.28679	-0.423865	-5.23315	1.09784	0	0	0	0	0	0
chrII:153432-153433	-5.09817	-0.543801	-9.30356	-10.5646	-9.46521	-4.57489	0	0	0	1	0	0
chrII:153552-153553	3.73773	7.32234	4.92544	3.43436	2.98365	0.418404	0	0	0	0	0	0
chrII:153887-153888	-0.394583	0.206486	0.571602	2.55991	1.77439	5.4868	0	0	0	0	0	0
chrII:154067-154068	0.316395	-1.08231	2.76551	-1.24406	-4.32299	2.14173	0	0	0	0	0	0
chrII:154255-154256	9.06611	12.1662	3.37098	5.98727	8.11276	2.38451	1	0	0	0	0	0
chrII:154415-154416	2.70302	-6.70333	-3.07285	1.99405	1.18668	6.38079	0	0	0	0	0	0
chrII:154587-154588	7.79944	-0.397673	0.635454	2.78698	8.01243	-3.32249	0	0	0	0	0	0
chrII:154772-154773	9.00052	2.00045	-1.77889	7.70155	0.111449	3.87289	0	0	0	0	0	0
chrII:155186-155187	-2.78138	4.02507	6.80728	-0.539649	1.24561	-5.61298	0	0	0	0	0	0
chrII:155350-155351	6.00222	9.07359	-4.32645	7.16436	-0.940939	3.42102	0	0	0	0	0	0
chrII:155521-155522	11.2213	11.4982	4.38071	15.9379	1.17423	4.95184	1	0	0	0	0	0
chrII:155690-155691	6.82254	8.63686	3.38272	2.25706	1.32439	8.66634	0	0	0	0	0	0
chrII:155963-155964	-0.814793	-0.593229	-3.20045	-4.04115	-1.76633	1.59148	0	0	0	0	0	0
chrII:156182-156183	7.84314	-4.03898	2.02825	5.2552	2.27147	2.39471	0	0	0	0	0	0
chrII:156440-156441	-10.8656	-5.07443	-14.3182	-10.1353	-13.324	-4.87548	0	0	0	1	0	0
chrII:156609-156610	-4.75479	-2.16642	-1.55244	-0.239284	5.7605	0.202232	0	0	0	0	0	0
chrII:156887-156888	-1.72416	0.559201	-1.00944	1.6903	1.23253	1.98905	0	0	0	0	0	0
chrII:157049-157050	5.98293	10.3937	2.55256	0.98745	2.67183	5.23667	0	0	0	0	0	0
chrII:157200-157201	4.92787	3.04995	1.32256	1.44314	6.07854	3.94237	0	0	0	0	0	0
chrII:157369-157370	0.645579	-1.4629	-2.91381	-2.63936	-1.27405	4.04697	0	0	0	0	0	0
chrII:157533-157534	9.96155	4.1992	4.9522	6.76602	1.88522	1.14037	0	0	0	0	0	0
chrII:157683-157684	8.68491	10.1315	4.15732	11.3031	4.46297	6.67928	1	0	0	0	0	0
chrII:157843-157844	-9.38364	-5.56323	-14.0453	-3.02199	-6.20348	-12.925	0	0	0	0	0	0
chrII:158022-158023	3.4875	-6.02537	-5.83666	0.216871	-9.23181	-5.67846	0	0	0	0	0	0
chrII:158179-158180	-0.03844	-12.3998	11.1625	-3.77714	-4.33988	1.2236	0	0	0	0	0	0
chrII:158343-158344	7.21722	1.06491	1.60831	-0.965544	-3.33814	-1.97875	0	0	0	0	0	0
chrII:158631-158632	-9.84323	-1.20368	-0.196588	-6.8498	-0.874902	-1.03774	0	0	0	0	0	0
chrII:158789-158790	-14.6766	-7.67892	-7.54799	-9.54795	-6.721	-5.73848	0	0	0	0	0	0
chrII:158963-158964	-9.99444	-7.67854	-10.9004	-10.3167	-11.4568	-9.8979	0	0	0	1	0	1
chrII:159260-159261	-8.9486	-6.08288	-6.72738	-7.89987	-7.69932	-4.25503	0	0	0	0	0	0
chrII:159432-159433	-7.52514	-2.71685	-8.16707	-4.85685	-5.88935	-3.17033	0	0	0	0	0	0
chrII:159593-159594	-5.57758	-3.93226	-3.8611	1.82777	-6.85812	1.60048	0	0	0	0	0	0
chrII:159829-159830	1.00183	0.334928	0.230107	0.976901	1.07099	-0.414066	0	0	0	0	0	0
chrII:160076-160077	-0.604776	-1.14453	0.153577	1.19438	4.7931	-1.05111	0	0	0	0	0	0
chrII:160239-160240	-15.058	-6.77893	-11.6955	-11.389	-4.65907	-8.28289	0	0	0	1	0	0
chrII:160418-160419	-10.3052	-12.3427	-9.65676	-16.8464	-10.4503	-11.7224	0	1	0	1	0	1
chrII:160574-160575	-3.6109	-9.22934	-9.48198	-2.83206	-6.38795	0.803463	0	0	0	0	0	0
chrII:160873-160874	-7.75978	-2.61233	-6.04125	-1.88207	-2.97135	-3.1385	0	0	0	0	0	0
chrII:161037-161038	3.87995	1.83111	5.59042	2.46935	1.97634	1.56925	0	0	0	0	0	0
chrII:161200-161201	-6.71269	-2.08916	-0.564635	-2.42546	-8.8878	-10.7844	0	0	0	0	0	1
chrII:161362-161363	8.48054	13.1653	7.82173	13.5143	8.66065	2.85561	1	0	1	0	0	0
chrII:161646-161647	-7.36348	-4.33042	4.82513	-0.624688	1.73488	1.26778	0	0	0	0	0	0
chrII:161816-161817	3.13734	4.51564	7.73679	-0.42613	-0.55716	-1.44946	0	0	0	0	0	0
chrII:161982-161983	-16.3234	-22.455	-17.328	-20.9962	-11.4776	-20.8272	0	1	0	1	0	1
chrII:162162-162163	-6.40045	1.80596	-3.64516	-7.70917	-4.40005	-4.68318	0	0	0	0	0	0
chrII:162335-162336	2.85517	-5.15072	4.20977	-1.73944	-4.19666	2.15558	0	0	0	0	0	0
chrII:162526-162527	-5.05776	-11.7199	-10.1129	-12.4864	-14.1505	-10.487	0	0	0	1	0	1
chrII:162792-162793	9.38806	8.83187	6.70893	8.00427	9.70557	8.42781	1	0	0	0	1	0
chrII:163063-163064	-10.5836	-10.3795	-4.18907	-12.1574	-9.28897	-3.11064	0	1	0	0	0	0
chrII:163214-163215	-10.8496	-13.1294	-6.93069	-9.33192	-13.3143	-8.51815	0	1	0	0	0	0
chrII:163382-163383	-11.0196	-12.7219	-3.97499	-5.50241	-9.22495	-8.55452	0	1	0	0	0	0
chrII:163531-163532	-11.977	-12.4046	-10.9887	-7.75819	-8.36496	-9.78751	0	1	0	0	0	0
chrII:163671-163672	-4.03789	-17.9851	-11.6712	-8.64633	2.77192	-0.464482	0	0	0	0	0	0
chrII:163853-163854	-6.4833	-8.2167	-12.3253	-12.5804	-14.9207	-7.33252	0	0	0	1	0	0
chrII:164025-164026	-0.426839	1.40405	-0.001408	3.49295	1.59577	1.49744	0	0	0	0	0	0
chrII:164147-164148	2.66982	0.078593	1.72031	0.255023	1.27974	1.14901	0	0	0	0	0	0
chrII:164456-164457	2.34398	-7.11122	4.27206	2.14859	3.05264	2.9558	0	0	0	0	0	0
chrII:164622-164623	-0.750612	4.40223	2.1893	1.09456	1.28135	0.190716	0	0	0	0	0	0
chrII:164804-164805	1.43998	-2.76285	1.44316	-3.19285	2.63853	-0.998105	0	0	0	0	0	0
chrII:165048-165049	1.32446	0.29318	-0.664732	2.31628	2.18386	1.08502	0	0	0	0	0	0
chrII:165219-165220	-1.05431	-2.08309	-1.33981	-2.70829	-0.95018	-0.148541	0	0	0	0	0	0
chrII:165437-165438	1.82818	0.554944	3.3133	-1.52831	6.35059	0.775306	0	0	0	0	0	0
chrII:165683-165684	8.69368	2.24157	-0.606229	5.24246	-3.11565	4.92148	0	0	0	0	0	0
chrII:165920-165921	5.99488	6.44093	5.18925	7.21314	5.56666	8.25552	0	0	0	0	0	0
chrII:166127-166128	3.14315	0.766035	9.9641	6.81718	8.36723	3.61147	0	0	0	0	0	0
chrII:166495-166496	8.29161	3.00354	1.6183	0.807552	0.607439	-1.2948	0	0	0	0	0	0
chrII:166676-166677	-5.40992	-0.554262	-1.90169	0.712561	-1.78579	-2.79222	0	0	0	0	0	0
chrII:166792-166793	-3.60629	2.02206	-2.89338	5.99901	-1.42856	-3.14277	0	0	0	0	0	0
chrII:167104-167105	6.38139	-1.83874	5.36038	8.01919	-1.26813	4.56221	0	0	0	0	0	0
chrII:167293-167294	9.14729	6.66414	8.72318	6.83092	7.89023	5.97582	0	0	0	0	0	0
chrII:167582-167583	6.84185	2.85379	-1.35465	5.40337	2.47384	1.11336	0	0	0	0	0	0
chrII:167751-167752	-3.19475	-4.53497	-3.34955	-4.14678	-5.94955	3.92744	0	0	0	0	0	0
chrII:168013-168014	2.68411	-0.00395	-1.68961	-0.755408	-1.25229	-2.52921	0	0	0	0	0	0
chrII:168177-168178	-1.22737	1.55451	2.8987	-1.54137	-3.81956	-2.65211	0	0	0	0	0	0
chrII:168357-168358	8.04943	11.0415	14.8672	10.3224	3.81774	6.90861	0	0	1	0	0	0
chrII:168532-168533	-0.811634	3.53569	-5.57158	-2.41605	-2.8512	3.48584	0	0	0	0	0	0
chrII:168716-168717	3.34389	1.17947	-2.84256	-4.35165	-1.74906	-0.247053	0	0	0	0	0	0
chrII:168829-168830	-4.14056	-3.08262	-4.14898	-4.42969	-8.99411	0.493716	0	0	0	0	0	0
chrII:168946-168947	-12.9396	-12.1734	-15.2582	-8.51749	-10.2553	-3.63718	0	1	0	0	0	0
chrII:169230-169231	-12.2894	-12.4001	-3.18572	-2.93414	-5.37165	-4.58713	0	1	0	0	0	0
chrII:169518-169519	3.90902	6.00485	4.05764	1.49188	3.64778	3.90871	0	0	0	0	0	0
chrII:169672-169673	7.12581	-6.41483	3.58722	0.559572	-1.15864	4.4277	0	0	0	0	0	0
chrII:169827-169828	5.08766	1.59517	4.1322	6.26238	-0.226752	7.98582	0	0	0	0	0	0
chrII:170032-170033	4.38666	5.04962	0.090217	3.84689	5.21819	-2.3733	0	0	0	0	0	0
chrII:170285-170286	4.26816	-5.53571	-8.27614	-11.9139	-0.405242	-7.06083	0	0	0	0	0	0
chrII:170544-170545	2.4234	1.63805	2.71924	2.06378	0.605582	-0.189606	0	0	0	0	0	0
chrII:170700-170701	1.08747	3.34267	4.42839	-0.000354	1.58874	0.366537	0	0	0	0	0	0
chrII:170875-170876	-3.33904	0.268047	-0.947679	-1.17562	0.055003	-0.515959	0	0	0	0	0	0
chrII:170975-170976	-2.18091	0.981503	-2.09485	-1.75897	1.37343	0.856948	0	0	0	0	0	0
chrII:171153-171154	4.79094	-3.44316	7.97602	3.85492	5.93927	-1.21885	0	0	0	0	0	0
chrII:171414-171415	4.21732	0.997304	5.10902	7.3983	6.25887	3.57262	0	0	0	0	0	0
chrII:171560-171561	-3.94977	-1.50263	-0.706555	-2.17715	4.4624	-1.36908	0	0	0	0	0	0
chrII:171726-171727	-10.5276	-9.59169	2.34768	-2.34047	1.28772	-6.12303	0	0	0	0	0	0
chrII:172002-172003	1.83192	5.45893	2.9325	2.81125	6.04031	-0.553325	0	0	0	0	0	0
chrII:172163-172164	-5.0292	-1.52523	-4.54541	-8.05464	-4.91607	-3.22529	0	0	0	0	0	0
chrII:172319-172320	1.95608	3.23607	-1.44606	1.52432	-0.104429	1.7396	0	0	0	0	0	0
chrII:172475-172476	-9.55541	-8.86815	-15.5736	-12.039	-13.0126	-12.667	0	0	0	1	0	1
chrII:172639-172640	1.36405	4.58153	-0.839655	1.1656	-4.59296	-8.30526	0	0	0	0	0	0
chrII:172803-172804	-4.7327	1.14527	3.717	-3.66362	-9.39901	-5.96433	0	0	0	0	0	0
chrII:172956-172957	-4.73889	0.657749	-0.793057	-2.2973	-1.96327	0.820669	0	0	0	0	0	0
chrII:173119-173120	-8.58602	-4.99883	-1.71634	-10.6455	-5.55375	-5.45656	0	0	0	0	0	0
chrII:173277-173278	-2.19788	-3.16547	-1.33607	-2.62279	-3.43696	0.475735	0	0	0	0	0	0
chrII:173541-173542	-1.49743	-6.69662	0.531738	-4.84325	2.04306	-3.83257	0	0	0	0	0	0
chrII:173707-173708	-3.82757	-7.4336	-6.60045	-2.70835	-8.15973	-6.39703	0	0	0	0	0	0
chrII:173962-173963	7.73802	11.1721	5.9558	6.80152	5.95091	9.20851	0	0	0	0	0	0
chrII:174145-174146	0.908638	8.93687	3.10244	9.61408	7.05875	1.89459	0	0	0	0	0	0
chrII:174298-174299	-2.1055	2.58297	-0.483161	-2.60914	-3.89097	-0.755614	0	0	0	0	0	0
chrII:174461-174462	0.18134	3.85861	3.09397	2.23212	2.71128	-3.53256	0	0	0	0	0	0
chrII:174740-174741	1.14236	4.30398	4.09402	3.47464	3.81066	5.75934	0	0	0	0	0	0
chrII:174915-174916	-4.0498	3.91282	1.13383	-2.58623	-3.87331	1.3127	0	0	0	0	0	0
chrII:175087-175088	10.2282	7.6328	4.50347	10.6013	12.2832	6.66681	0	0	0	0	0	0
chrII:175250-175251	-3.85154	-6.27037	-3.88318	1.19809	10.7503	-1.65838	0	0	0	0	0	0
chrII:175409-175410	-1.5384	-4.45237	-2.22566	-2.80743	1.48439	-8.79608	0	0	0	0	0	0
chrII:175570-175571	-1.43232	-0.770705	-2.247	0.54089	-0.805762	-1.37459	0	0	0	0	0	0
chrII:175769-175770	-2.30967	-1.93776	-2.03111	1.74366	2.80311	1.06418	0	0	0	0	0	0
chrII:176033-176034	6.42483	4.49478	5.14755	3.60366	1.16759	-4.53151	0	0	0	0	0	0
chrII:176221-176222	-2.51185	3.14622	-1.13709	-6.01892	-3.36452	-3.75747	0	0	0	0	0	0
chrII:176500-176501	3.35596	12.1657	5.61036	3.7196	8.44748	8.42996	0	0	0	0	1	0
chrII:176673-176674	0.335422	-1.08725	-5.71324	0.985411	3.14514	-0.296421	0	0	0	0	0	0
chrII:176830-176831	-7.2358	-6.0259	-3.72696	-3.53117	-0.782357	-2.13791	0	0	0	0	0	0
chrII:176995-176996	-7.76471	-7.24866	-3.22929	-0.19122	-2.06675	-4.50608	0	0	0	0	0	0
chrII:177151-177152	-2.50182	-0.615232	-1.76171	-2.37039	2.692	0.492157	0	0	0	0	0	0
chrII:177326-177327	-7.73993	-16.0999	-5.49746	-12.1316	-13.6131	-2.14522	0	0	0	0	0	0
chrII:177476-177477	5.63791	6.27023	2.33381	10.1589	4.29084	8.25329	0	0	0	0	0	0
chrII:177641-177642	5.65665	6.64724	3.00097	3.64202	4.83819	6.11479	0	0	0	0	0	0
chrII:177793-177794	10.4074	8.94316	6.2757	8.72763	8.70525	6.96028	1	0	0	0	0	0
chrII:177962-177963	-2.77807	-5.94049	-2.88137	-4.04953	-7.3046	-0.922052	0	0	0	0	0	0
chrII:178131-178132	-10.527	-10.6131	-8.33719	-8.29682	-14.2076	-11.6338	0	1	0	0	0	1
chrII:178301-178302	1.7361	-1.88474	-4.74953	1.39265	-5.69699	0.464666	0	0	0	0	0	0
chrII:178472-178473	-10.9564	-8.42806	-12.6146	-6.59613	-6.78705	-10.0559	0	0	0	0	0	0
chrII:178646-178647	-4.93812	-4.07809	-0.725542	-1.82082	-1.72001	-2.15243	0	0	0	0	0	0
chrII:178860-178861	-8.22382	-7.80005	-13.3029	-4.98099	-1.18598	-11.2685	0	0	0	0	0	0
chrII:179104-179105	2.75331	-5.96724	-7.82442	-2.72305	-9.419	-3.63784	0	0	0	0	0	0
chrII:179260-179261	-4.61351	-6.14046	-5.8126	-3.8049	-10.2275	0.696695	0	0	0	0	0	0
chrII:179481-179482	1.07658	3.1098	5.27044	3.43824	6.28215	2.42225	0	0	0	0	0	0
chrII:179679-179680	3.85317	6.16615	-4.15961	2.38551	-0.129099	5.61194	0	0	0	0	0	0
chrII:179885-179886	-5.79467	-8.36123	-4.24699	-2.93282	-8.27085	-3.38282	0	0	0	0	0	0
chrII:180299-180300	1.2314	-1.51748	-1.84031	1.66397	4.41979	1.98857	0	0	0	0	0	0
chrII:180476-180477	-0.8882	-0.668024	-0.371716	-4.13584	-1.56322	4.74355	0	0	0	0	0	0
chrII:180647-180648	-1.63006	-4.86794	2.37094	-3.56361	3.973	5.91705	0	0	0	0	0	0
chrII:180799-180800	-0.580907	-3.73722	4.34307	-8.80466	-7.09971	0.883831	0	0	0	0	0	0
chrII:180960-180961	-5.57096	-4.9558	-9.31691	-6.74031	-10.2473	-8.49398	0	0	0	0	0	0
chrII:181124-181125	-17.5271	-5.31024	-14.9242	-16.1448	-9.67231	-7.27687	0	0	0	1	0	0
chrII:181292-181293	19.5382	16.0149	24.719	24.5341	15.3572	25.1925	1	0	1	0	1	0
chrII:181548-181549	-2.93601	0.456871	-2.79377	-2.6469	4.91602	-0.345175	0	0	0	0	0	0
chrII:181701-181702	-7.90858	-5.20435	2.46622	-0.692104	-2.43986	-2.98899	0	0	0	0	0	0
chrII:181832-181833	-5.99435	-4.38976	2.21615	-0.284033	-3.2307	4.70352	0	0	0	0	0	0
chrII:181999-182000	-7.87798	-7.90175	-9.23369	-5.92127	-8.45434	-3.28905	0	0	0	0	0	0
chrII:182280-182281	-12.1795	-13.2517	-9.10812	-14.9407	-11.7765	-12.169	0	1	0	1	0	1
chrII:182441-182442	-2.35393	-0.662074	2.63557	-1.03266	-0.465844	-10.0828	0	0	0	0	0	0
chrII:182612-182613	-11.3122	-5.16216	-6.49187	-0.912621	-14.2183	-5.75006	0	0	0	0	0	0
chrII:182767-182768	-9.03241	-3.91873	-5.00902	-4.82304	-6.85274	-9.18959	0	0	0	0	0	0
chrII:182923-182924	-8.25162	-4.84733	-8.66061	-9.95338	-6.3969	-0.020357	0	0	0	0	0	0
chrII:183085-183086	1.64191	2.30981	2.27218	-3.30984	-0.624432	-3.46442	0	0	0	0	0	0
chrII:183254-183255	14.16	23.3897	5.26503	9.29023	8.41968	7.78772	1	0	0	0	1	0
chrII:183403-183404	4.0748	3.2675	3.2652	3.72516	4.36074	-1.79217	0	0	0	0	0	0
chrII:183574-183575	2.23246	-0.22295	1.99732	-0.635814	-1.60161	-1.18926	0	0	0	0	0	0
chrII:183734-183735	7.82533	2.31084	1.12421	2.60439	-3.49723	1.94023	0	0	0	0	0	0
chrII:183924-183925	8.72243	7.63889	4.70539	6.31656	4.60548	0.842612	0	0	0	0	0	0
chrII:184074-184075	8.51362	10.7771	6.58564	5.6316	4.64099	6.78383	1	0	0	0	0	0
chrII:184284-184285	7.3309	-2.76829	-1.91412	-1.11453	-0.414548	-2.79841	0	0	0	0	0	0
chrII:184449-184450	2.29792	-1.9997	3.20133	1.8934	-1.48868	0.039578	0	0	0	0	0	0
chrII:184632-184633	-9.80189	-2.0643	-1.11974	-3.16387	-6.7602	0.522254	0	0	0	0	0	0
chrII:184806-184807	-7.55028	-12.4627	-7.70735	-7.81279	-7.55324	-6.53843	0	0	0	0	0	0
chrII:184977-184978	-10.4833	-7.95162	-7.155	-8.88879	-5.24718	-7.42952	0	0	0	0	0	0
chrII:185155-185156	5.03714	2.54712	11.9229	6.44224	-2.56422	5.67114	0	0	0	0	0	0
chrII:185344-185345	0.598977	-0.213241	2.11956	5.10705	5.97251	0.593185	0	0	0	0	0	0
chrII:185530-185531	16.3196	8.64175	1.49669	12.0237	9.85737	6.73846	1	0	0	0	0	0
chrII:185716-185717	11.1352	8.77107	-0.054943	12.7531	0.094347	-0.065528	1	0	0	0	0	0
chrII:185887-185888	7.36154	8.48151	4.01036	3.23528	0.239881	4.18604	0	0	0	0	0	0
chrII:186071-186072	-3.36476	-4.9543	2.958	2.7275	2.05835	-2.12355	0	0	0	0	0	0
chrII:186217-186218	4.93643	2.64309	4.42301	8.51708	8.51787	4.44792	0	0	0	0	0	0
chrII:186394-186395	8.5212	2.65149	15.4879	5.43679	8.02974	14.7801	0	0	0	0	1	0
chrII:186667-186668	6.90275	-1.65147	8.23392	-0.487382	6.80324	6.14286	0	0	0	0	0	0
chrII:186851-186852	-0.040609	-4.41764	5.06161	0.90556	-1.94792	1.05554	0	0	0	0	0	0
chrII:187029-187030	-3.19863	-11.3044	-4.699	-7.31391	-12.1002	-3.96223	0	0	0	0	0	0
chrII:187218-187219	4.23073	1.93185	-3.99474	-5.64986	-1.76612	0.852884	0	0	0	0	0	0
chrII:187396-187397	-4.66787	-8.60355	-3.54879	-9.07405	-5.09929	-2.87033	0	0	0	0	0	0
chrII:187562-187563	6.80531	2.34633	-7.31037	1.59926	-0.247993	0.427733	0	0	0	0	0	0
chrII:187719-187720	6.20127	0.154926	2.93603	1.38029	1.42557	0.445715	0	0	0	0	0	0
chrII:187881-187882	9.50406	3.2178	4.98181	3.19418	3.61663	-1.23377	0	0	0	0	0	0
chrII:188040-188041	-7.73672	-3.88363	-8.67475	-8.42048	-11.815	-4.09187	0	0	0	0	0	0
chrII:188252-188253	-1.16378	-1.83868	4.09767	0.098199	3.06188	-0.616254	0	0	0	0	0	0
[truncated: 57,041 more rows]

## Sheet: Fig 3C
Figure 3C Genome Browser Track Information
GEO Accession	GSE252824 (under supplemental files)
Track	File Name
SWR-dependent H2A.Z	GSE252824_WT-swc2_mean_v3.bw
H2A.Z islands	Supplemental File S1 -- H2A.Z islands
SWR-preferred at 15 min	GSE252824_CC_HER_15min_mean_v3.bw
SWR-preferred at 30 min	GSE252824_CC_HER_30min_mean_v3.bw
SWR-preferred at 45 min	GSE252824_CC_HER_45min_mean_v3.bw
H3K9Ac	Rossi et al. 2021 doi.org/10.1038/s41586-021-03314-8
H4K12Ac	Rossi et al. 2021 doi.org/10.1038/s41586-021-03314-8
