# Supplementary material for: H2A.Z deposition by the SWR complex is stimulated by polyadenine DNA sequences in nucleosomes
Source: PLoS Biol. 2025 May 12;23(5):e3003059. doi: 10.1371/journal.pbio.3003059 (PMC12068740; doi:10.1371/journal.pbio.3003059)
Supplement: S6 Data — Plot Data for Fig 4. (XLSX) [file pbio.3003059.s027.xlsx]

## Sheet: Fig_4A_15min
@{"upstream":[1000],"downstream":[1000],"body":[0],"bin size":[10],"ref point":["center"],"verbose":false,"bin avg type":"mean","missing data as zero":false,"min threshold":null,"max threshold":null,"scale":1,"skip zeros":false,"nan after end":false,"proc number":12,"sort regions":"keep","sort using":"mean","unscaled 5 prime":[0],"unscaled 3 prime":[0],"sample_labels":["CC016-15_CC018-17_mean_v3"…
XVI	429869	429870	1_1	0	+	-8.07001	-9.17674	-9.7004	-12.0111	-9.59361	-7.87513	-7.74097	-7.44706	-7.44207	-7.01374	-5.96231	-6.50141	-5.82626	-3.89742	-3.72092	-4.10673	-1.58941	-3.43745	-1.03853	-0.427304	-1.7091	-2.20049	-0.92883	-0.03387	-0.27378	-0.4927	-1.8495	-2.32877	-3.14619	-2.18777	0.352195	1.10996	3.16177	-0.285165	-4.91011	-5.03242	-5.89719	-6.38031	-6.4649	-5.92086	-5.08931	-4.67057	-4.53028	-4.3747
XI	225861	225862	1_2	0	-	-8.37538	-7.15699	-6.56206	-6.98841	-6.65071	-6.05133	-3.19159	-2.81467	-0.613105	2.84315	3.82663	2.63646	2.94885	3.09984	3.9676	3.74943	3.09388	2.80613	3.03643	2.94799	2.52158	2.27537	2.92541	2.92452	-0.556235	-1.96099	-0.90515	0.696055	0.51412	0.445795	0.928145	0.51974	0.22597	0.014785	0.31573	1.10142	0.64588	1.27314	1.06655	1.52133	2.89762	3.2608	1.77503	1.42237
IV	743965	743966	1_3	0	-	-3.65649	-2.06098	-1.28478	-0.26176	0.50497	0.76573	2.52203	5.17697	5.30411	4.63668	5.60402	5.20484	2.71697	2.51171	1.52986	-0.03393	-1.71297	-1.99236	-1.79319	-2.23651	-3.93275	-4.82669	-4.8497	-4.86645	-3.55693	-4.1347	-4.18357	-3.8749	-4.65318	-3.44264	-2.03934	1.11827	0.87087	-0.72341	-0.87677	-0.56206	-1.19409	-1.99652	-2.96088	-3.72475	-3.94475	-3.11975	-2.38354	-1.72759
XIII	367008	367009	1_4	0	+	-3.52344	-3.40937	-3.53047	-2.83085	-1.56194	-1.27103	-1.05026	-1.74327	-1.32568	-0.61225	-0.13619	0.26847	0.62378	-0.353615	-1.30683	-0.96852	0.753685	2.90503	4.23822	2.88946	3.38897	4.34628	5.34101	4.87698	4.16705	4.29713	3.67738	3.651	3.07003	1.76769	-1.26665	-2.23497	-6.36802	-5.67171	-4.03324	-3.79738	-4.81771	-4.53221	-4.57411	-4.69113	-5.48552	-5.34764	-5.52763	-4.31424
IV	1067731	1067732	1_5	0	+	-0.99033	-0.178955	-0.76038	0.16216	0.02848	-1.177	-1.2957	-1.16967	-0.83376	0.196525	0.613336	-1.43514	-2.60176	-3.8904	-1.8552	-2.22607	-1.63311	-0.43012	-0.542109	-0.804884	-0.4972	-0.33122	-1.03247	-1.21309	-0.86082	-1.85161	-1.83931	0.18768	3.99617	1.9304	2.64209	2.74896	2.78372	4.1529	5.00012	4.96166	5.52995	5.81459	5.28262	5.65796	8.55434	6.66032	6.53676	5.7318
XII	385613	385614	1_6	0	+	0.085265	-0.42828	0.05544	-0.43796	-0.94602	-0.14581	0.01764	-0.29167	-0.93752	-1.55266	-8.63464	-10.1066	-8.9171	-8.67446	-8.74116	-8.70453	-8.35951	-8.61245	-8.90104	-8.50934	-8.19074	-7.11221	-4.84676	-7.32368	-7.04373	-2.10162	-3.28776	-4.13478	-4.0507	-4.32627	-4.15294	-4.6861	-4.16549	-4.78928	-5.31259	-5.95559	-7.06126	-10.1779	-6.59155	-6.60715	-2.86777	-0.120915	-0.73613	-0.302625
II	653352	653353	1_7	0	+	-0.030255	-0.055775	0.19907	2.66579	2.72977	3.20763	3.71005	2.70655	2.45697	2.77805	3.08681	3.43464	2.60672	2.77838	2.02917	2.6572	3.75032	1.93896	-0.769975	-1.66683	-3.34546	-2.26579	-2.43303	-3.039	-2.73859	-3.02905	-3.45359	-3.8672	-5.16544	-5.8276	-6.43356	-5.58991	-3.67592	-3.73617	-3.17016	-3.3588	-4.61095	-4.27774	-4.13016	-4.87714	-4.10408	-4.09033	-4.57681	-4.85747
VII	496509	496510	1_8	0	-	6.85599	7.58483	8.33207	8.71783	9.67197	9.91815	8.8344	9.21355	9.12235	9.31085	7.71672	7.12239	6.31639	5.45794	4.76215	3.63742	3.76575	3.25212	3.53149	3.49955	3.28494	3.49213	2.21071	2.47094	4.29282	4.87298	5.34604	6.18853	6.92567	7.20928	8.04192	6.43952	6.37984	6.21565	5.48241	5.68975	5.52885	5.33369	3.70869	2.75151	2.26527	2.00727	1.3409	0.99574
XVI	289202	289203	1_9	0	-	2.78186	0.56066	-2.16566	-1.8558	-2.83237	-4.29397	-3.22376	-1.43177	-1.5753	-2.06318	-1.79459	-1.31566	-0.68025	-1.93301	-0.232275	0.83472	2.57518	4.99449	5.12718	5.21248	6.41491	5.45971	5.06335	3.72455	3.73794	3.73889	3.9561	3.28464	3.77139	3.29447	3.86239	2.23147	-0.375955	0.159235	1.00733	1.57116	1.673	2.03895	3.44732	3.522	3.49798	3.01355	2.9721	2.35188
XI	365438	365439	1_10	0	+	3.62091	3.53422	3.61833	3.19801	3.4426	3.59334	3.58744	3.09552	2.31222	1.88152	0.541475	1.83359	2.85548	-0.431955	-1.98945	-3.34821	-4.25092	-4.25108	-4.87846	-5.14483	-5.51975	-5.93851	-6.13443	-6.36267	-5.39224	-1.83943	-3.46401	-4.42112	-0.59542	-0.03549	0.95434	2.29515	3.26233	4.47168	3.86158	4.54164	4.27284	4.60143	4.94408	3.94516	3.30883	3.47988	4.38195	5.07409
XIV	614651	614652	1_11	0	+	1.71502	2.46296	2.737	3.68372	3.90979	3.75996	0.58405	0.849845	0.41948	-3.54942	-4.08218	-4.67505	-5.54774	-5.66732	-6.16939	-7.27089	-7.1925	-7.22652	-7.71599	-6.97134	-6.62265	-6.04589	-7.41481	-6.66359	-3.63876	-3.7348	-3.83771	-2.42356	-1.3847	-0.78471	-0.34895	0.439385	-0.70123	-0.042975	0.990705	1.35505	0.89892	1.88271	1.7635	2.70091	3.20103	1.80064	1.41807	0.53343
IV	1015854	1015855	1_12	0	-	6.28656	5.4486	2.98204	2.52732	1.63044	-0.5328	-1.06737	-1.18154	0.00032	0.84006	0.92444	0.16348	-0.503145	-0.617875	-0.47847	-0.81371	-1.10028	-1.35728	-3.10398	-1.53296	0.39052	1.27317	1.13256	-0.87167	-1.3699	-1.3409	-0.51122	-0.2722	-0.323105	-0.19747	0.562104	0.97269	1.50965	3.09064	2.02578	0.60386	0.58869	1.54671	1.73885	1.86467	1.4728	2.14161	2.19866	2.63565
XII	730823	730824	1_13	0	+	-7.69206	-5.22738	-3.21909	-3.78923	-4.06752	-4.18348	-4.05764	-3.91357	-5.41596	-7.109	-7.0772	-7.01305	-6.97181	-7.39031	-7.56386	-7.4913	-8.22584	-8.9092	-9.71223	-9.80612	-9.69694	-9.05049	-9.2079	-7.6722	-7.26356	-6.54424	-7.36815	-6.94179	-6.83183	-5.083	-5.5805	-6.15201	-4.55408	-4.61754	-5.18005	-4.36027	-6.37735	-8.17989	-9.00601	-9.11975	-8.33099	-7.54756	-7.04487	-6.87824
XV	40847	40848	1_14	0	+	7.63307	6.52098	6.64345	7.06931	7.18264	8.00398	9.03553	7.96217	8.25266	7.15221	5.3704	3.56392	2.10466	-2.46888	-4.14901	-4.16761	-3.45156	-4.33378	-4.68223	-5.14936	-6.15644	-7.44588	-8.75898	-9.64136	-8.72502	-9.11224	-9.42422	-6.59899	-2.96482	-3.17479	-5.74669	-7.07177	-5.51392	-4.22877	-4.46469	-4.17433	-3.39534	-2.3941	-1.78696	-1.18934	-1.99378	-1.70832	-1.73612	-1.02117
XII	398335	398336	1_15	0	-	3.51627	3.22189	2.91758	3.34899	3.36238	3.12362	5.03555	4.9303	2.37735	2.75462	3.29669	2.62023	2.18767	2.25426	3.28635	3.49399	3.34312	4.05668	4.48587	5.28294	4.40846	0.7642	-0.071765	1.97847	2.65037	-0.23333	-0.8834	-0.603555	-1.02732	-1.22622	-0.39104	-0.929015	-1.6409	-2.03503	-3.11551	-3.68529	-2.0295	-3.33937	-7.41336	-8.78861	-9.63002	-11.8953	-12.3169	-12.1182
VII	742309	742310	1_16	0	+	2.70497	2.71786	2.0377	2.32947	1.39788	0.50515	-0.356529	-1.63923	-4.22506	-7.91746	-9.29894	-8.65071	-10.279	-11.4958	-11.0132	-10.6754	-10.9782	-10.6922	-11.4446	-11.6156	-11.7317	-11.8109	-11.1039	-10.6839	-10.3562	-10.3798	-6.12901	-2.51215	-0.347455	-1.01744	-0.66688	0.11247	1.15078	2.92789	3.87216	5.55545	5.17942	4.82116	5.17518	5.97633	5.02557	3.463	1.40012	0.12286
X	71410	71411	1_17	0	+	3.42962	3.81899	2.41855	1.58118	1.53911	-0.007186	-0.104985	-1.1838	-0.838005	-2.85054	-4.12505	-1.27176	0.69962	3.42177	4.37409	6.14091	7.55206	8.47522	8.99649	9.30744	10.2046	10.9828	13.2669	12.9265	15.8717	15.8958	14.9633	12.4013	11.3522	9.2573	7.1627	5.0796	4.74655	5.52732	3.92634	3.8844	2.66081	1.99395	2.54963	2.62934	2.46232	2.37955	2.77117	2.85781
VIII	417255	417256	1_18	0	-	-1.37518	1.84273	1.54453	2.3726	2.23362	1.6031	1.61468	1.46581	0.418045	-0.62321	-1.74652	-0.91212	0.854195	0.001185	-1.09554	-3.53103	-7.35468	-9.6702	-12.4485	-12.4372	-13.2854	-13.3648	-14.0152	-13.1844	-12.3672	-12.6061	-12.4571	-11.8524	-11.0051	-11.6833	-9.70607	-7.774	-7.60825	-6.49817	-7.09877	-9.67097	-11.0666	-10.3232	-9.82512	-10.9669	-11.294	-11.5017	-11.3759	-9.71589
VII	516739	516740	1_19	0	+	2.51399	3.27572	3.83236	2.46688	1.96633	0.46101	-1.41375	-2.14406	-2.60085	-3.05106	-2.87065	-3.40117	-4.8251	-3.9546	-3.22516	-3.96861	-5.5425	-5.44018	-5.75309	-6.60561	-6.85161	-5.54631	-5.85602	-5.53772	-6.05598	-6.40223	-6.48751	-6.36054	-5.91127	-6.66634	-8.48451	-7.59923	-7.11127	-7.05466	-6.34509	-5.87896	-6.02356	-4.59288	-3.47846	-3.32782	-4.50749	-3.8975	-3.08066	-2.51784
XII	937223	937224	1_20	0	-	-3.19468	-3.30487	-2.90723	-3.08688	-3.13609	-3.96121	-3.41048	-3.19007	-4.65526	-6.09671	-5.53468	-8.30601	-11.2853	-15.3879	-15.6597	-15.6982	-15.5992	-15.1524	-15.5834	-16.2559	-16.3292	-15.6684	-15.8021	-14.3557	-13.1893	-13.2216	-9.32556	-6.32388	-2.94429	-0.16176	-3.42089	-4.87864	-5.66426	-5.86332	-5.97956	-6.18079	-6.06889	-6.20264	-6.35392	-6.65039	-7.29276	-6.8561	-6.9257	-6.20186
XIV	104034	104035	1_21	0	-	4.8938	4.45029	4.53553	4.05707	3.36949	3.92025	4.04134	2.64161	2.56456	2.73175	2.02914	1.23714	1.06978	0.43755	-0.22247	-0.22041	-0.04539	0.01566	-0.07398	-0.46014	-0.70012	-0.57483	-0.12284	0.16789	0.27552	0.53609	0.64	0.70568	1.7149	3.09338	3.70356	5.6116	7.40972	11.5496	11.2167	11.1688	11.5667	11.5369	11.4983	11.9332	11.4771	11.5117	11.6346	11.5832
X	142602	142603	1_22	0	-	-10.8814	-11.3326	-12.7566	-10.9353	-10.97	-11.2451	-10.9846	-10.3973	-10.1095	-10.1176	-10.429	-9.45563	-7.43236	-4.97476	-7.43219	-5.62686	-5.27576	-4.41856	-4.64261	-3.92821	-3.56238	-3.33748	-3.89823	-3.82747	-3.29316	-3.26715	-2.78622	-1.95893	2.74851	4.50734	3.90497	4.99959	9.5299	14.1676	15.4575	15.7496	16.1737	16.9803	18.5056	17.7595	16.528	16.2974	16.6887	17.207
IV	1473250	1473251	1_23	0	+	3.9223	4.93241	5.4812	5.75616	5.71873	5.6244	6.78825	7.88383	7.4915	7.37943	6.69036	6.6539	6.80802	6.35272	5.93164	5.39238	3.98574	2.56977	0.30574	-1.64367	-2.54953	-2.35195	-0.38122	0.18953	0.70754	0.44478	-0.365905	-0.30624	0.34543	0.39979	0.64577	0.49332	4.42317	7.37995	9.77751	10.8547	11.9196	13.3203	14.4546	14.2545	14.5514	14.4664	13.8249	13.7756
VII	699786	699787	1_24	0	-	0.01443	1.10134	2.29857	2.34948	2.3383	2.3383	2.02931	1.7563	1.58155	1.16159	1.2672	1.16444	1.18939	1.01156	1.04916	1.21799	1.05387	0.506035	-0.724295	-2.35488	-1.61494	-1.60232	-1.98003	-2.14471	-2.00726	-1.66333	-1.58787	-1.92987	-1.55865	-1.64461	-1.28381	0.28035	1.10287	6.18457	5.43675	6.43994	7.65879	6.85257	6.97987	8.95813	8.27836	8.11463	7.83014	7.61233
XVI	335707	335708	1_25	0	-	1.95983	1.22518	-0.46606	0.12076	0.57688	1.95608	2.57209	2.84219	4.21771	4.98019	4.85712	5.29359	7.48656	6.31012	3.24263	0.196665	2.81524	2.36917	1.31322	0.719075	-0.61636	-1.21007	-2.01955	-3.31702	-3.12192	-3.66643	-3.93199	-3.04669	-3.77661	-3.94301	-2.67063	-3.51313	-2.22835	0.161385	-1.24161	-1.72402	-2.96681	-4.08569	-3.78968	-3.74181	-4.42054	-4.62711	-5.37133	-4.9035
XI	182819	182820	1_26	0	+	7.09169	6.89056	7.05506	9.14998	9.41079	9.37096	8.64601	7.984	6.44813	2.71556	0.240535	1.00018	2.71674	4.38733	4.63715	3.27103	1.76824	0.05784	-1.85625	-2.77132	-2.54072	-2.36372	-1.38386	-0.314495	0.07431	-0.76	-1.68619	-3.09657	-6.30009	-9.82046	-11.496	-11.251	-11.5641	-12.3306	-12.8725	-13.7612	-13.7877	-14.5446	-14.0837	-12.8423	-11.4385	-10.9775	-9.55471	-8.88378
VII	577260	577261	1_27	0	+	-3.3919	-3.7154	-4.23992	-4.60238	-5.06017	-4.857	-4.72893	-4.39851	-3.95038	-3.83829	-2.78118	-3.07576	-3.42199	-2.95077	-3.44112	-2.52583	0.7639	-1.2691	-2.25517	-2.75906	-2.70603	-2.71545	-2.19615	-2.67237	-2.38942	-1.89258	-1.88081	-1.85841	-1.36518	-2.18373	-2.46181	-3.17224	-0.80747	0.16251	0.0254	-0.05839	0.05256	0.60173	0.84934	1.23615	1.59505	2.29295	2.2639	2.00641
XI	461290	461291	1_28	0	-	8.02481	7.83755	7.38462	6.93576	6.22628	6.11754	5.18894	2.2484	1.37454	1.27119	3.4503	6.62275	7.86565	9.29786	7.71079	7.54889	7.7101	9.73446	10.5403	11.7957	12.8366	12.8029	13.1997	13.503	11.8053	9.64805	8.9049	6.96768	5.39083	4.70078	3.1145	1.30874	1.28621	0.175145	-1.06395	-2.40011	-3.46043	-4.50559	-5.35107	-6.06177	-7.90653	-8.15761	-9.16953	-7.12115
VIII	273925	273926	1_29	0	+	-2.36332	-2.3902	-2.50217	-4.35295	-6.95023	-7.87596	-7.31736	-7.02186	-5.71686	-3.06195	-2.80711	-4.16971	-1.72963	0.1234	0.560895	-1.01019	-1.34706	-0.13524	0.90973	2.63332	2.2456	1.91547	1.61962	1.0435	0.70631	-0.26243	-1.62203	-4.31461	-4.9692	-3.65946	-2.92952	-2.52594	-3.0332	-3.7233	-3.15163	-1.13668	-1.50043	-1.73527	-1.40637	-1.39973	-0.68112	0.10082	-1.90265	-1.95687
IV	1035545	1035546	1_30	0	-	-0.487925	-0.59781	-2.01029	-2.39575	-2.2411	-3.16423	-2.50834	-1.44948	-1.57496	-1.4738	-2.61248	-3.14161	-4.26139	-2.7279	-0.87588	-0.446325	3.15682	4.95407	4.62076	4.73963	5.31996	4.2854	3.84479	4.06752	4.49654	4.9167	6.30491	6.76319	7.482	7.63263	8.01076	6.63852	5.21758	5.96736	6.99029	7.92557	7.67237	8.23302	8.55049	7.93887	7.07186	7.072	7.02574	4.93573
IV	548414	548415	1_31	0	-	-1.58522	-1.85468	-2.25788	-2.47123	-4.2791	-4.7074	-4.775	-3.96618	-3.50386	-5.79628	-6.37971	-6.92954	-6.31417	-7.68194	-9.93986	-10.6016	-11.016	-10.656	-9.13808	-8.77823	-9.30963	-9.44219	-10.5288	-8.57579	-5.88166	-5.20005	-4.90715	-5.31879	0.555855	1.35932	0.798245	1.74558	0.947995	0.35448	0.565235	1.23273	1.00209	1.0363	1.53647	0.910475	-1.14966	-0.37686	-0.092675	-1.15208
XIV	534967	534968	1_32	0	-	9.3786	8.42794	6.71878	4.80562	3.91743	2.95274	2.74105	1.22311	-2.14744	-2.54226	-3.38606	-4.24862	-4.24069	-7.51799	-10.5193	-10.5544	-9.62212	-7.57782	-6.95445	-7.6363	-7.12873	-6.40383	-5.0905	-3.32197	-3.08821	-2.91653	-2.37292	-3.1393	-2.28279	-0.66235	1.39735	4.62167	3.99487	4.49407	4.63822	4.05019	3.91276	3.66287	3.27211	3.85566	4.26839	5.4509	6.41464	7.1328
X	620578	620579	1_33	0	+	11.2401	3.83176	-0.080495	-1.26299	-2.17735	-1.6779	-1.12789	-0.71294	-3.20744	-4.23316	-4.96866	-4.60445	-5.68037	-6.50051	-5.75748	-4.33804	0.59816	6.30894	7.46278	7.36684	4.41365	4.05345	4.86625	7.22304	7.35853	6.99639	6.98205	7.86023	8.09508	8.91158	9.68167	7.9974	3.23437	2.21136	3.33388	5.63303	6.77663	6.85446	6.39866	9.4675	10.4782	11.2769	11.4492	12.3343
VI	167252	167253	1_34	0	-	3.18988	5.30904	9.26259	10.6531	10.1679	10.1169	9.27656	9.95666	10.0602	10.2213	10.4431	11.1777	11.5375	12.116	11.3078	10.1588	6.65731	3.71606	5.35109	5.74165	4.6375	3.19295	3.3311	3.49526	3.68634	3.574	3.06959	2.93248	3.0763	3.4184	4.04427	4.34151	5.2252	4.90308	3.86013	5.34497	7.45392	7.19542	9.34697	10.1907	11.2615	10.9773	10.8575	11.2318
IV	1171987	1171988	1_35	0	-	0.623	-1.07679	-1.72569	-1.15389	-0.49303	-0.291125	-1.70704	-0.487795	-0.25903	-0.72912	-2.99532	-5.09279	-7.4444	-7.56257	-7.46176	-7.53526	-7.31152	-7.17901	-7.21394	-7.48825	-8.14679	-6.99643	-8.44626	-8.62743	-8.39059	-10.2873	-15.2234	-15.0947	-15.8216	-15.7032	-16.2189	-16.6983	-16.4063	-16.7322	-16.6193	-16.2089	-15.4201	-13.9615	-14.0085	-11.465	-7.56203	-3.46442	-6.18973	-5.60935
II	315567	315568	1_36	0	+	6.10215	6.10727	5.41538	1.70772	-0.70832	-2.67367	-4.78872	-4.38114	-4.30103	-5.69907	-7.63982	-7.42002	-6.67861	-5.55995	-5.40736	-5.94198	-5.97506	-6.16382	-5.07613	-4.28036	-1.6189	-0.57996	-0.78067	-0.25853	0.488895	-0.1504	0.01999	0.15186	-1.24751	0.98646	-4.23801	-4.85901	-5.36586	-5.31685	-4.16198	-3.86103	-3.11906	-2.55549	-1.81519	-0.3132	-1.99917	-2.48163	-2.45337	-2.11951
XIV	662776	662777	1_37	0	+	5.92368	6.11121	5.33762	3.88549	3.46762	3.1893	3.19706	3.77586	3.61373	3.3156	3.18618	3.06333	2.84124	2.82163	2.65102	1.72629	1.5218	1.32769	2.03288	1.71314	0.735584	0.33113	-0.75941	-1.10825	-1.28124	-0.92129	-0.53903	-0.62142	-1.00694	-0.74763	-0.75664	-0.47757	0.26055	0.01379	0.98055	3.01892	2.49355	0.92098	0.213495	-0.85717	-1.77077	-3.00037	-4.16973	-4.02404
II	71609	71610	1_38	0	+	-9.39804	-8.58949	-7.12273	-7.28925	-7.85689	-7.91855	-7.24355	-3.02348	-1.47513	-0.98051	-2.56444	-2.8141	-7.04773	-11.9938	-11.8607	-13.8217	-15.0162	-17.1777	-17.6366	-17.618	-17.6626	-17.6057	-17.1728	-16.4282	-14.9517	-11.4248	-10.9656	-5.32421	-2.01838	-3.03157	-2.90275	-2.67103	-2.25472	-2.00387	-1.49996	-1.44601	-1.75532	-1.65941	-2.18566	-2.64622	-3.86732	-4.70032	-4.38303	-4.92626
VII	465772	465773	1_39	0	+	-7.38337	-7.20262	-6.17501	-6.22959	-6.4689	-5.06098	-3.55393	-3.35581	-2.26249	6.3296	12.9612	14.8176	16.7852	16.4981	16.4669	17.9422	18.1969	17.0092	17.5177	17.3913	17.081	15.9405	15.0035	13.0481	9.95179	7.14377	6.70425	4.17392	4.58031	5.00003	4.58429	4.80232	4.26785	3.32259	3.07298	2.54551	2.73186	3.59631	4.43397	4.12151	3.34417	2.48256	3.03153	2.84623
XIV	286277	286278	1_40	0	+	-4.92595	-3.53306	-6.08472	-6.12515	-6.02321	-4.96939	-4.27985	-2.58202	-1.57264	-1.2765	-0.69907	-0.07446	0.046035	-0.475135	0.311615	2.27536	0.24105	2.92353	0.66445	-1.3543	-0.79727	-1.03395	-1.49026	-1.90129	-2.11238	-2.05174	-1.6932	-1.62672	-3.07016	-3.06258	-2.77446	-0.04047	0.950915	4.03386	4.72878	4.40169	4.90135	4.84154	4.33701	4.23118	4.45956	3.7468	4.16664	5.76349
X	548534	548535	1_41	0	+	8.49338	9.63276	9.12011	8.48663	8.51127	6.04099	5.12693	5.49385	3.47138	2.74479	1.91155	2.32194	2.43166	2.12607	1.56418	-0.545925	-0.556009	0.36443	2.27389	2.62515	5.02552	6.82579	5.9984	6.8696	5.57654	5.68538	4.82696	4.12352	1.35596	0.776295	-0.02938	-0.79423	-1.11052	-2.72103	-5.0074	-6.77187	-7.75626	-8.48687	-8.74311	-6.72633	-5.71556	-7.41923	-5.72408	-5.30468
XII	229699	229700	1_42	0	-	2.70529	2.51811	2.66988	4.48729	4.92842	7.56456	10.0053	11.397	10.6165	10.4441	11.5747	11.7702	10.7569	11.2066	11.2029	11.3946	11.6719	11.0037	10.2375	8.1547	7.14253	5.12203	6.21555	7.05423	7.67231	7.61996	5.33012	4.02926	2.79881	3.98536	3.73249	3.29431	3.38056	2.94128	2.5946	1.95948	1.07204	1.24111	-3.77298	-5.75653	-7.82071	-8.74201	-6.19982	-5.92231
VIII	193662	193663	1_43	0	-	-9.19326	-9.31843	-10.0214	-8.6654	-7.96708	-8.56326	-12.4888	-13.3324	-13.8658	-12.5575	-12.5554	-12.7336	-13.0196	-11.6193	-11.0894	-10.9501	-10.1579	-9.45832	-9.01703	-8.3016	-5.36791	0.47831	1.05644	1.52952	1.25616	0.33278	-0.12603	0.85158	-0.01799	-0.26821	-1.30941	-1.81798	-2.04537	-3.217	-3.5492	-3.31485	-4.07376	-4.1721	-4.16549	-0.24316	3.25115	4.02438	3.91082	3.40718
IX	148854	148855	1_44	0	-	4.2741	3.14931	3.12303	2.19272	1.45152	1.85471	1.60779	1.31151	2.67619	3.42963	3.54337	1.23582	-0.304115	-1.3618	-2.62296	-1.50446	-0.223095	0.899835	1.17468	1.16477	0.619691	0.4497	-0.29005	-0.68911	-2.09203	-2.45233	0.311505	-0.800815	-0.5503	-0.06358	-0.785645	-1.09967	-1.55694	-1.53212	-1.45281	-1.67428	-1.4893	-1.35162	-1.77184	-1.05506	0.10104	-0.12959	1.90614	3.70863
XVI	837464	837465	1_46	0	-	-9.10332	-9.99676	-8.06205	-5.91482	-2.58124	-0.65529	-1.10323	-2.55586	-2.79022	-3.37406	-3.39247	-3.63226	-3.50378	-3.4894	-4.26596	-3.95238	-2.61179	-2.49169	-2.3633	-1.84682	-2.5963	-1.54461	-0.6606	-0.56454	0.07856	0.4045	0.4045	0.5369	0.53223	0.12462	-0.02025	-0.47725	-0.90006	-0.93995	-1.02624	-1.19413	-0.92921	-1.23988	-1.99276	-3.15483	-3.83811	-4.21914	-5.40443	-5.99554
II	583639	583640	1_47	0	+	-11.0999	-10.902	-12.8308	-14.3663	-14.4763	-5.67141	1.15516	4.34816	5.64902	5.74861	5.76012	4.87987	4.11714	5.03682	4.94908	4.70837	4.54392	4.00356	4.18405	4.96643	3.24718	-1.22901	-6.36637	-15.9703	-15.8398	-15.9428	-15.2463	-14.5822	-14.468	-15.1146	-13.9995	-12.8201	-12.8203	-13.0801	-12.3118	-12.4742	-12.6853	-7.60273	-3.04074	-3.11696	-2.55938	-2.15687	-1.8908	-2.41444
IX	183821	183822	1_48	0	+	5.51723	7.40965	6.99786	8.88757	9.1803	9.54861	9.1562	8.72738	6.58599	6.34986	5.09175	4.91981	5.48931	4.76082	3.84318	3.87778	3.24429	2.59906	0.200795	-1.65173	-3.19283	-4.88328	-10.2076	-12.6975	-15.4802	-18.4795	-21.7584	-22.5527	-22.1706	-21.6762	-21.9045	-21.7035	-21.8634	-21.496	-21.5612	-21.5397	-20.7012	-14.9656	-11.7718	-7.92334	-1.65482	3.20408	4.77746	4.54455
XVI	603544	603545	1_49	0	-	-4.6249	-4.20707	-2.45063	-3.08198	-3.78612	-2.96644	-1.93356	-1.05636	-1.39479	-0.67484	-0.249425	0.0067	-0.976835	-3.30477	-6.27395	-7.70706	-8.59317	-11.5838	-11.82	-12.8871	-13.0623	-12.6338	-10.4522	-10.9112	-10.3554	-10.1134	-8.50902	-6.19616	-4.26318	-2.58108	-1.94026	-0.74191	1.14386	2.70804	3.03773	3.3051	3.48899	3.52951	3.27594	2.48474	3.02707	2.98266	2.86806	4.93045
XIII	158276	158277	1_50	0	-	-3.48899	-2.77232	-2.61684	-2.27309	-1.81096	-1.12224	-0.14986	0.12471	0.11324	0.03045	0.51304	0.6478	0.87597	1.07796	1.14662	0.9267	1.26775	2.42554	2.93691	2.71163	2.67964	3.34596	2.93471	2.52896	3.43183	4.63652	4.55256	3.6673	2.71396	2.89516	3.02469	2.39943	1.50707	1.05412	1.29567	1.36644	0.733124	-0.654235	-1.28464	0.30686	0.577685	1.65384	3.45587	3.78072
V	441839	441840	1_51	0	-	0	0	0	0	0	0	0	0	0	0	0.257295	0.623765	-2.18735	-4.40639	-6.60628	-6.43673	-6.24684	-6.06328	-5.62911	-4.73959	-4.57172	-4.56043	-4.597	-5.95505	-6.6384	-6.42726	-6.21504	-3.68158	-0.67462	1.18983	1.45425	1.18704	1.42169	0.593175	-0.28818	-1.08485	-0.79314	-0.675325	-0.02231	0.16735	0.60904	0.86733	1.1148	0.77163
IV	1339623	1339624	1_53	0	+	-3.3243	-5.58915	-8.3135	-6.4302	-5.34751	-4.41923	-2.13318	-0.72441	1.48183	1.69527	1.13247	1.07986	-0.508595	-0.913065	-0.95372	-0.58513	-0.077555	2.52211	1.67765	0.60368	-4.99365	-7.89845	-9.87639	-12.5146	-12.8984	-11.8634	-10.5077	-8.23645	-8.2504	-8.00947	-7.18888	-5.47185	-5.48388	-5.18877	-2.75736	2.94389	5.44354	7.67216	8.04787	6.40158	6.13797	5.5447	5.27592	5.51667
VI	203415	203416	1_54	0	-	4.66057	5.87631	5.41049	3.44819	2.94874	2.11649	1.01065	1.81754	6.30751	6.25301	5.74063	6.4248	6.40587	5.05283	4.04219	3.10381	3.04203	4.22578	6.27069	5.7219	6.42939	6.98537	6.81076	3.83775	2.4689	3.70192	4.09605	4.26877	5.03275	4.40171	3.78154	3.53555	2.86413	3.27596	1.24419	0.09157	0.035975	0.532871	0.277985	-0.363495	-1.39126	-1.45439	-2.17562	-2.43466
VIII	506128	506129	1_56	0	+	-6.01902	-4.91704	-4.80599	-4.36884	-5.93327	-3.75923	-2.99959	-3.79412	-3.52982	-3.58722	-2.75184	-1.95562	-1.18843	-0.1112	0.64456	-0.06482	-0.31291	0.16182	-0.776535	-0.11498	-0.008215	-1.04747	-0.76891	-0.53957	-1.13881	-1.11799	-0.61833	-1.05987	-1.2426	-1.89447	-1.9024	-1.59673	-0.9765	0.25004	2.32034	1.40053	2.2688	1.48171	1.18746	1.49791	1.24338	2.13912	2.3116	1.62124
XIV	58162	58163	1_57	0	+	2.13328	2.91592	3.23441	3.11969	3.85026	4.14245	3.29057	1.85298	1.60802	4.30816	6.71057	6.17241	2.06044	1.41261	1.57756	0.942045	0.29715	0.5206	0.627831	0.118725	-0.40102	-0.410759	-0.025749	-0.23957	-1.96833	-5.55404	-5.35705	-4.5522	-6.48032	-7.09817	-6.85259	-7.244	-7.20286	-7.84292	-8.17967	-7.95787	-7.9943	-7.77225	-8.36383	-8.05921	-6.42726	-3.1779	-0.00211	2.22138
VII	334427	334428	1_58	0	-	-2.72237	-1.18532	-1.81316	-2.0738	-2.12478	-2.447	-3.15591	-2.77866	-2.43431	-2.79395	-1.4688	0.75578	3.89718	2.08628	0.88518	-0.306495	-1.62103	-1.8808	-2.20214	-2.13209	-1.97959	-2.17714	-2.26692	-1.59793	-0.68123	-0.67322	-0.71812	-2.08805	-0.94201	-0.067065	-1.10694	-0.73687	-0.55614	-1.17562	-1.13809	-1.05552	-0.53305	-0.44403	-1.33477	-2.06227	-2.05863	-2.23276	-2.75609	-3.54702
IV	1105832	1105833	1_59	0	-	-2.78272	-3.26017	-3.0854	-4.47524	-5.28521	-5.65568	-5.79	-6.07306	-4.5076	-2.25242	-0.18152	1.14026	2.15538	3.16297	3.84965	4.20545	4.38899	4.97738	5.75146	6.24988	6.65302	6.90959	9.1416	10.0066	7.90381	5.13173	3.84719	2.89634	2.73515	1.44171	0.88493	0.42021	0.510994	1.42988	0.61372	0.38182	-1.13885	-0.20586	0.44251	1.6477	2.18933	1.60705	1.48715	1.71671
XVI	301351	301352	1_60	0	-	0.756865	0.44876	0.220645	-0.49381	-1.74412	-2.18369	-0.34661	-1.2916	-1.31768	-1.61131	-1.50442	-2.57596	-3.36614	-3.22599	-2.97331	-3.4952	-3.21596	-0.24489	0.89405	1.11857	1.48776	1.25422	2.11572	2.76226	1.94856	2.61754	3.36585	3.10868	3.28871	3.15003	3.58265	2.16726	1.29852	1.7873	4.68369	7.77435	9.08689	10.0811	12.3588	11.8705	11.6095	11.6604	11.2034	10.3808
I	136920	136921	1_61	0	+	-7.32792	-6.08687	-2.97961	-3.4649	-4.15527	-8.73291	-6.81269	-6.3891	-6.29989	-6.05877	-5.22652	-5.08172	-5.15298	-5.28078	-5.29284	-5.27139	-5.77925	-6.20421	-6.22778	-3.46353	1.10122	0.227605	-0.747735	-0.4078	-0.49171	-0.83806	0.80264	0.29401	-0.73944	-1.35806	-1.19407	-0.47106	-0.01722	1.22104	5.18938	6.99492	7.60065	10.8393	11.4057	11.4982	11.0426	11.014	10.7359	10.9204
III	293846	293847	1_62	0	+	3.04914	3.47007	3.1346	2.62597	2.59968	2.57819	3.35264	4.5146	4.97325	4.42189	3.8437	4.26175	6.57998	9.84522	9.76506	8.02496	6.82447	7.32352	7.58476	7.32112	7.41125	6.58839	5.75307	5.72169	5.9602	5.39934	3.57249	2.95959	-0.91646	-0.8611	-0.67767	-0.4502	-0.4502	-0.22934	0.02244	0	0	0	0	0	0	0	0	0
IV	192595	192596	1_63	0	+	2.87642	2.30053	2.27895	2.60611	2.38205	2.23665	1.86261	2.51114	2.28785	2.95666	4.84815	4.19278	-0.07655	0.33303	1.53635	2.47653	3.1514	5.64837	4.7895	4.60971	4.54207	4.84026	4.78099	4.97344	5.13515	4.21441	4.24396	5.32675	4.6609	4.00587	3.64876	1.57273	0.50451	0.328785	0.0464	-0.68581	-1.56133	-1.92425	-0.78813	-1.21277	-0.813825	-0.32007	0.06451	1.18677
XI	571495	571496	1_65	0	+	2.42199	0.8478	2.20857	2.88891	2.65413	3.19611	2.23605	2.1246	1.71159	1.83216	1.73656	1.39077	1.47688	1.3816	-0.975725	-1.04998	-1.27933	0.63965	1.3729	0.76923	0.14855	0.58694	1.97519	2.56867	2.711	2.66506	2.36277	2.19779	1.40168	1.44042	1.83255	2.63612	-0.280045	-1.21286	-1.0525	-4.14358	-7.65702	-8.49827	-8.77001	-8.68007	-8.5097	-7.80973	-7.86436	-7.54662
XII	208763	208764	1_66	0	+	9.39914	9.69956	10.3665	9.98416	9.38296	9.30701	10.3246	8.20558	7.63514	6.01866	5.82595	7.13349	6.85893	7.02072	-1.25456	-1.01885	-1.29703	-1.12269	-1.05555	-1.7241	-2.09063	-1.51639	-0.865455	-0.441825	-0.27173	-0.949675	-1.08516	-0.473995	0.961095	3.11233	3.76802	3.67152	4.4578	4.92924	4.43246	3.76778	3.93538	3.69531	3.0504	2.67374	2.58852	3.32897	2.87517	2.84532
XIV	326440	326441	1_68	0	-	-2.84296	-1.26349	-3.47318	-4.16548	-2.28939	-1.75507	-1.94392	-3.10308	-6.31567	-7.8632	-8.05748	-4.80347	-4.04025	-2.34971	-0.90248	-1.94128	-0.157925	1.77529	1.37123	0.18821	0.02087	-0.557434	0.41018	1.05092	0.942745	1.56374	0.59011	-0.85985	-2.1805	-1.84429	-1.89732	-1.90025	1.86286	3.39778	4.64252	4.43843	5.04392	6.43159	7.39308	9.08289	8.37377	8.6748	8.97544	8.74106
II	549063	549064	1_69	0	-	1.00535	-0.867845	1.6579	3.64241	1.18786	0.93836	1.29431	0.521635	2.35234	2.11677	2.49251	2.46937	2.79556	3.66714	4.42322	5.05158	5.03969	1.75622	3.25617	5.57758	5.2183	1.84747	-0.653455	-0.96464	-1.722	-2.17687	-1.41523	-1.0751	-1.95585	-2.01365	-2.17516	-2.84425	-2.90815	-3.88861	-4.62198	-2.17243	0.212081	0.3915	1.12487	1.03692	1.53269	0.72276	1.36282	0.908725
VII	958438	958439	1_70	0	-	1.10755	0.47579	-0.54771	-0.28653	-0.99735	-1.68508	-1.92226	-2.62114	-2.61672	-2.70906	-2.99517	-2.7306	-2.02931	-1.7934	-2.43464	-1.42789	-0.37908	1.09517	0.32415	0.900435	2.55254	3.24132	3.56021	3.54651	4.01321	3.98643	3.18735	3.32753	3.37538	2.5517	1.74114	0.73594	0.39613	0.50761	1.33959	2.0318	2.32162	1.76497	1.65539	2.89831	5.10716	4.11529	3.26262	4.21058
XVI	678315	678316	1_71	0	-	4.69119	4.05302	4.08412	3.68398	-0.58925	-0.58854	-0.19336	0.04634	-0.62375	-0.587055	-0.59537	-0.17068	-0.50619	-1.52992	-2.42188	-2.61249	-3.00678	-3.66063	-2.62058	-2.28713	-2.96838	-3.24025	-3.24214	-2.73432	-1.5707	-1.33097	-0.98615	-0.46315	0.471915	0.92601	1.18606	1.29273	1.06722	1.3168	1.15057	1.11636	0.62835	0.43643	-0.23653	-0.14027	-0.17033	-0.53608	-0.98942	-0.64639
XII	40369	40370	1_73	0	-	1.39129	1.33484	1.09868	0.34079	-0.52732	-0.42303	0.572855	1.46773	0.869665	-0.32786	0.02964	0.0452	0.0452	0.0452	-0.00325	0.42861	0.58216	0.39454	0.29596	0.05921	-0.48847	0.149575	0.48848	1.50133	2.43005	4.066	4.70355	5.86144	2.52308	1.55317	2.53797	2.71263	2.7613	3.87173	4.62602	4.87766	3.92512	3.06801	2.91627	2.20653	-0.69555	-0.40334	-1.03219	1.53791
IV	709527	709528	1_74	0	+	-0.21387	0.851945	2.83043	2.75181	2.87607	1.49558	0.58843	0.59307	-0.254855	0.10192	-0.032585	-1.18248	-0.23506	1.38307	0.50482	-0.32809	-1.01317	-5.75096	-5.72947	-4.67856	-4.23501	-4.69558	-5.02465	-5.94313	-7.40762	-8.09957	-7.70768	-8.20644	-9.62317	-10.131	-12.6624	-12.4937	-14.104	-18.1084	-18.5502	-18.9702	-19.7627	-18.8319	-16.9245	-16.6269	-15.2449	-15.6111	-15.9941	-15.8126
XII	973414	973415	1_75	0	+	1.56699	2.79524	4.44435	6.94962	9.84346	11.009	10.8571	10.4792	10.0976	10.6408	10.414	10.0099	10.8862	11.3673	13.0214	13.4649	12.4227	10.5664	7.96222	5.13302	4.15046	4.05383	5.25083	6.34819	6.42905	7.19508	7.32371	6.11888	5.04626	3.26216	2.88059	3.08983	2.04927	1.42382	0.149685	-0.35099	-0.471669	-1.32648	-0.78198	-0.36609	-0.51363	-0.37308	-0.31246	-1.02518
IV	1312013	1312014	1_76	0	+	1.05169	0.6633	-0.02858	-0.06314	-0.361845	-0.31188	0.64373	0.92693	2.17358	1.25845	1.33996	1.46255	3.25896	3.86851	3.28801	2.89249	4.17876	4.28272	5.1018	4.5545	4.46793	3.02662	2.75985	4.18258	4.9017	5.70318	6.37934	3.96596	4.57702	6.69686	7.13851	7.03347	6.7376	6.49072	6.30857	6.28958	6.64224	6.51703	4.28115	3.7266	3.34235	2.06691	2.70784	1.84075
XI	94343	94344	1_77	0	+	4.56088	4.60489	5.52869	4.1395	0.68237	1.46629	0.9511	0.75767	1.0645	1.77889	0.09933	-1.20649	-0.17817	0.728325	0.41494	0.21606	0.213451	1.12943	-0.44121	-1.08418	-1.01366	-0.35795	0.30386	1.22672	1.63559	3.66641	4.02609	1.64148	1.35923	1.3815	1.18785	1.40026	1.36756	2.88526	3.00473	2.36747	2.43035	1.37339	0.83741	1.01143	1.50535	2.11282	1.70059	1.15666
VIII	323304	323305	1_78	0	+	8.21584	2.59658	2.89921	2.84141	1.53578	0.61436	0.79313	1.55751	2.41419	3.69556	3.93873	1.99911	0.153895	0.49397	1.83665	2.66425	4.82219	4.36475	3.33195	0.8532	-0.74841	-0.289629	-1.2307	-0.35041	-0.64461	-0.0174	1.18886	0.92276	0.60634	0.073545	-1.18705	-1.98056	-2.87198	-3.59297	-1.9487	-3.59604	-5.5672	-7.54451	-7.77552	-6.81893	-6.36009	-6.51992	-6.17165	-5.4472
VIII	467240	467241	1_79	0	+	1.40816	3.20414	5.93614	5.94067	8.47616	12.1167	12.5758	13.8654	14.7823	15.5569	15.6919	16.0829	16.4061	15.2314	14.7667	13.6949	10.9875	6.85567	6.01629	3.66938	1.88162	1.54458	1.7696	2.3051	1.90756	1.8907	1.61576	1.55151	1.18061	1.41162	0.22314	0	0	0	0	0	0	0	0	0	0	0	0	0
XV	609174	609175	1_80	0	-	1.12393	-1.02608	-1.40107	-0.61033	-1.4075	-0.44621	-0.018535	-0.400515	-0.867409	-1.29845	-1.35634	-0.99204	-4.05955	-5.07643	-3.39308	-1.06943	1.00381	1.15867	1.55581	1.63434	1.63981	1.87994	1.83992	2.04388	1.64216	1.24158	1.68258	5.76257	5.97395	5.43193	6.11611	6.17221	6.42541	5.6296	5.41724	5.24207	5.28554	4.98681	4.93975	5.51139	6.15237	5.68851	5.86615	6.57767
II	339369	339370	1_81	0	-	9.20546	7.6857	4.77195	4.09248	3.7823	2.15371	2.14061	2.69607	2.87218	3.35629	2.58229	1.68761	0.61259	-0.51102	-0.3013	0.41163	0.556335	0.451725	2.63142	4.83235	3.55208	1.98037	1.55025	0.28361	-0.950235	-0.269875	1.17504	0.9638	0.58744	-0.40851	-0.75409	-0.314974	-2.30797	-3.5311	-5.38526	-7.91691	-6.1658	-7.53871	-6.62938	-6.04324	-6.33801	-5.95951	-5.4165	-4.4592
VII	542099	542100	1_82	0	+	0	0	0	0	0	0	0	0	0	0	0	0	0	0	0	0	0	0	0	0	0	0	0	0	0	0	0	0	0	0	0	0	0	0	0	0	0	0	0	0	0	0	0	0
XVI	225821	225822	1_83	0	-	-11.185	-9.41048	-8.75083	-7.24925	-8.74616	-11.5951	-12.0945	-11.4673	-12.084	-12.3269	-11.2243	-9.44614	-8.20365	-8.46712	-8.79037	-8.62874	-6.78083	-6.07881	-5.10674	-4.47288	-1.81252	-4.23672	-5.33107	-4.5337	-3.16201	-4.0279	-5.26853	-6.56245	-6.98665	-4.3482	-4.97642	-6.55612	-8.11106	-8.83608	-8.1031	-6.68766	-6.18037	-7.26933	-8.25372	-10.1293	-8.89901	-8.3001	-7.98052	-7.97782
I	31212	31213	1_84	0	+	-2.12112	-2.22971	-0.025785	0.14342	-0.18569	-0.58168	-0.98448	-1.00896	-1.69207	-2.26864	-3.4716	-4.0509	-4.6735	-4.14431	-3.09604	-1.93323	-2.34815	-1.32693	-0.32962	-0.5437	0.67651	1.92194	2.35655	2.73278	2.77163	2.78828	4.44918	6.72284	6.42699	7.99638	9.55826	8.37505	7.50652	6.67159	7.00311	6.17758	4.58652	3.45355	3.37242	4.61227	6.39522	4.07902	4.5791	4.20562
XII	427347	427348	1_85	0	+	1.93755	0.851845	0.0911	4.05983	4.83554	4.64403	3.99309	3.92824	3.49739	2.91751	1.36308	-0.06623	-1.25268	-1.61371	-1.68296	-0.378805	-0.22717	-0.3518	-2.9503	-0.76199	1.7024	5.03097	5.29023	5.72831	6.63897	7.83618	9.2182	10.0687	10.2455	10.5428	10.6798	10.6435	10.4012	8.97802	6.0867	3.40127	1.85548	1.74435	2.28062	4.95995	4.54864	5.34184	5.77281	5.72768
VII	376082	376083	1_86	0	+	-0.47156	0.52572	0.97944	1.61711	2.76445	3.57219	5.95517	6.42577	2.71398	6.37044	9.24032	8.7064	9.52407	8.97782	8.83358	8.69372	8.13135	7.55007	6.29122	5.47874	4.92281	4.39898	2.8698	2.09323	-6.3536	-6.09317	-8.39153	-15.8531	-17.4164	-17.8272	-18.2668	-18.9865	-18.3003	-18.2204	-18.0066	-17.9146	-17.3171	-16.489	-14.5889	-9.05447	-8.17705	-4.37775	-1.56141	-1.33137
XVI	179266	179267	1_87	0	+	-7.22395	-6.68267	-6.37312	-4.91533	-4.86463	-3.557	0.02509	2.46041	5.11151	4.83662	3.81773	3.41327	3.05909	2.75262	2.76599	4.26297	4.98498	4.50479	4.34615	3.35384	3.05276	3.97641	3.50657	3.12248	4.22333	5.48529	4.34596	2.73678	3.66688	3.23942	3.05642	1.24566	3.0183	1.96427	1.56716	0.51882	-1.08551	-1.16335	-0.91554	-1.48923	-1.92919	-1.5387	-0.6232	-1.98345
IV	423515	423516	1_88	0	-	-2.61743	-2.59775	-2.27802	-1.59238	-1.05315	-1.4583	-1.03838	-1.39909	-2.29467	-1.14649	2.64737	9.8944	9.25726	10.0844	9.724	8.60913	7.80219	7.73925	7.06435	7.12241	7.04042	6.88308	6.92848	6.60264	3.01694	0.33656	-3.39644	-3.70129	-8.18982	-5.18757	-1.84101	-0.863995	-0.642785	-1.47799	-1.29421	-0.80552	-0.73762	-0.7296	-0.54901	0.56545	0.60548	0.49371	0.44082	5.45883
XIV	529874	529875	1_89	0	+	-6.17408	-6.11426	-6.83207	-7.65694	-6.69932	-7.99654	-6.96759	-5.93348	-5.26316	-5.20397	-5.53021	-4.55513	-2.55024	-2.16005	-3.17559	-2.61818	-1.2059	0.077185	0.89108	0.661385	2.59029	1.84598	2.77655	3.40349	6.3701	7.30897	7.13705	7.69968	7.20618	6.98709	7.06984	6.54633	5.64208	4.70937	3.21436	1.64891	-0.25417	-1.27808	-2.40823	-7.95731	-12.1005	-13.1452	-16.4071	-16.6351
IV	1059627	1059628	1_90	0	+	1.89117	1.68688	1.42546	0.61247	0.28509	-0.17802	-0.53203	-4.39191	-4.3026	-3.4701	-3.37003	-3.89407	-3.72571	-4.1832	-4.69187	-4.19019	-3.11492	-3.62824	-3.6955	-3.78491	-3.74495	-2.71736	1.07415	1.68385	2.78861	2.30541	1.88384	2.13186	2.19672	2.69742	2.58882	1.4662	1.36301	2.51427	2.11814	1.73303	2.28151	2.33436	0.95189	-1.30328	-0.06951	0.92081	0.73541	0.43642
III	152715	152716	1_91	0	+	0	0	0	0	0	0	0	0	0	0	0	0	0	2.49897	6.22686	6.89985	7.89389	8.87458	9.24621	8.2069	9.17469	9.6111	9.36907	9.41822	10.2167	8.0609	5.785	5.42243	6.89449	6.52569	5.66563	5.16826	3.81126	3.3611	4.39218	3.52739	3.24269	4.0837	2.80792	2.10012	2.05194	0.95851	1.30916	0.76834
V	188302	188303	1_92	0	+	-1.08817	-0.6603	0.71494	1.19849	2.12706	1.6815	1.2707	0.62176	2.5156	2.25637	2.09808	0.01717	1.29918	1.74202	1.57471	1.72885	0.96094	0.81609	-0.13343	1.1842	2.14509	2.54226	3.32026	3.2527	3.113	3.00622	3.02271	2.66775	3.19317	2.96664	4.53035	5.87602	7.06965	7.36482	6.52564	6.75497	5.77838	4.93762	4.14242	3.8193	3.94774	3.31871	1.92276	1.63075
VII	527662	527663	1_93	0	+	5.2624	5.56919	3.36837	2.67562	3.62035	3.42919	3.02144	3.0861	3.01939	2.99916	2.76233	2.70404	2.74794	3.98923	8.21163	9.19196	8.67488	8.72714	6.67704	6.41318	6.56614	6.30883	6.74343	5.82653	5.6676	5.90105	5.38373	5.96686	3.15246	-3.84427	-4.81558	-4.66948	-4.37645	-3.79473	-4.77238	-4.46858	-4.49165	-4.44233	-4.00602	-4.33681	-3.94232	-4.29111	-5.57681	-3.73564
X	165324	165325	1_94	0	-	-1.75193	-4.78592	-6.03773	-5.47609	-5.13107	-5.97313	-6.28339	-6.06797	-5.73071	-4.02979	-3.37883	-2.25976	-2.70987	-5.61681	-5.88863	-5.89919	-5.4293	-6.93371	-8.34235	-8.53852	-8.79982	-8.4342	-9.66156	-9.11243	-9.96186	-10.0912	-10.003	-8.2758	-6.93512	-5.68548	-7.57729	-10.7698	-10.4264	-10.1798	-8.97162	-8.52608	-8.21464	-6.91247	-8.5096	-8.63779	-8.39152	-8.20818	-9.5915	-10.2498
XVI	169372	169373	1_95	0	-	5.10556	4.85243	4.95644	3.5924	2.73311	2.03675	2.26637	4.64087	6.14722	7.3499	5.1719	1.25439	0.60013	0.86302	2.42853	3.43731	2.94227	3.06077	3.36461	4.11087	4.37012	3.82612	0.634045	-0.81986	-2.57559	-1.90315	-3.00312	-3.69245	-4.80075	-6.36671	-7.17727	-6.75931	-7.01533	-6.66283	-6.24787	-6.4199	-5.53096	-4.51596	-4.3759	-5.37969	-5.5353	-3.07913	-1.79143	-2.16525
XVI	138684	138685	1_98	0	+	12.0249	11.1728	10.4737	10.0232	9.75367	9.56915	9.61428	8.64681	6.06772	2.27718	2.31425	1.96479	1.15162	-0.65906	-0.43991	-0.54986	1.01402	1.32624	1.52727	1.53629	1.50998	1.01957	1.03884	-0.122515	1.52543	0.411345	2.52654	4.25274	6.20484	6.40621	5.42337	4.98116	4.34684	4.09244	4.39396	4.64391	5.19637	6.14516	6.47382	6.12254	4.79708	3.96681	3.38029	4.21764
IV	373738	373739	1_101	0	-	4.12	4.27057	3.93484	3.37295	2.67124	1.24753	-5.31937	-6.94315	-7.31646	-8.58773	-9.09585	-9.74172	-9.9386	-10.7274	-10.5018	-10.0054	-10.6782	-10.4169	-9.51533	-7.95789	-0.96026	1.08227	0.28302	2.27685	3.71552	3.68807	3.43595	3.49721	4.48036	5.06085	4.62901	5.16962	5.15456	4.43322	3.64873	1.60456	2.22997	1.89691	-2.67315	-3.11759	-2.89296	-2.61047	-2.82336	-2.40473
XIII	636033	636034	1_102	0	-	-10.8634	-9.69293	-9.94718	-8.93788	-8.40447	-7.08934	-5.52099	-5.42709	-1.09664	0.216785	-2.40462	-0.13131	-0.71856	-0.16126	1.58451	2.05183	2.32412	0.60831	0.158305	-0.67449	-0.76319	-0.92372	-0.47549	1.32872	-0.889595	-1.79068	-1.16792	1.78886	1.90825	1.67085	0.72401	1.47698	3.02004	3.53411	2.87812	3.03149	3.01102	1.88057	1.06254	0.37801	2.9307	-0.469395	-1.71407	-2.62874
IV	1306036	1306037	1_103	0	+	6.61351	10.1823	10.6814	10.6102	5.30028	-1.56528	-0.32254	0.20324	0.63661	-0.25596	-0.41497	-0.43704	-0.86207	-1.75306	-2.51253	-3.81137	-4.99205	-5.00964	-4.8346	0.01369	1.74927	1.04585	1.85424	2.63077	3.404	3.66583	3.73255	3.6009	3.87925	3.59478	3.85811	3.6941	3.12569	2.15563	2.65525	3.98029	4.73097	-0.42613	-1.37803	-1.39919	-1.68497	-1.67223	-1.68821	-1.87173
XVI	688203	688204	1_104	0	+	-2.52244	-2.42611	-5.24737	-6.19597	-6.29926	-5.67535	-2.90564	-1.9246	-3.57096	-4.58941	-5.85767	-5.7127	-5.41596	-5.41833	-5.33854	-5.31536	-5.99228	-5.34065	-6.99712	-7.26914	-7.44612	-7.71396	-7.44477	-3.98403	-2.71911	-1.25449	0.125225	0.512965	0.434045	1.90383	2.8348	3.69265	5.23994	5.8652	6.46114	6.82704	6.30913	5.46066	4.69065	4.32732	3.65917	4.45221	6.37277	5.20516
XIII	99397	99398	1_105	0	-	0.750705	1.46116	1.78594	1.7351	2.44148	2.03939	1.27035	-0.31161	-0.69578	-1.11785	-2.35885	-1.86476	-1.8648	0.665815	-0.38659	-1.15992	-0.750495	0.34656	0.98031	1.33604	1.18912	2.06928	2.65193	2.76655	3.18055	3.33202	0.207765	-1.65853	-2.22533	-2.85952	-9.33382	-9.50263	-12.1034	-12.5284	-12.8107	-12.3031	-11.9833	-11.5514	-11.2528	-10.8453	-10.1973	-8.50844	-7.13358	-6.45278
XII	174982	174983	1_106	0	-	2.87447	2.0669	-0.098099	-1.27351	-2.41929	-2.71097	-3.22144	-3.85444	-3.858	-3.94326	-4.18313	-4.49916	-4.61067	-4.02974	-4.60344	-5.69594	-5.47066	-3.21928	-2.0587	0.474095	2.14127	2.43741	2.40355	2.78454	2.48452	2.98668	2.93426	2.07584	2.1503	2.74806	4.73558	4.84192	3.60203	2.96584	2.40182	-4.3969	-12.748	-13.8609	-14.7539	-14.7424	-14.8719	-14.1464	-13.894	-13.5782
XIII	121301	121302	1_107	0	-	-9.91656	-9.85366	-9.13749	-8.69653	-9.2329	-8.73839	-6.70014	-5.40233	-3.86149	-3.96611	0.437665	3.05797	3.28496	3.58387	3.74495	3.1065	2.55047	1.18561	0.99216	1.11756	0.292015	-0.12214	0.29135	0.71818	0.750915	1.21089	0.54269	1.39007	0.39203	1.4366	2.50337	3.36852	4.2882	5.32784	6.31423	7.32749	7.11735	6.743	7.42732	7.53086	8.07859	7.76238	6.27803	6.57486
XV	848476	848477	1_109	0	+	6.5746	8.20556	6.82747	5.97896	6.73646	7.15791	7.36986	7.38692	7.06804	6.80645	6.52749	8.04946	8.40633	8.11638	4.09277	0.63319	-0.84875	0.03665	-0.69363	-3.93526	-3.16641	-4.06022	-4.38681	-4.29286	-4.48987	-4.83319	-5.73018	-5.42455	-4.97281	-3.91083	-2.69353	-3.1866	-3.17369	-4.17213	-2.8412	-4.00664	-4.37537	-5.06588	-4.15869	-3.08442	-2.02959	-1.20075	-2.16727	-1.62978
VII	850548	850549	1_110	0	-	-3.60513	-5.50253	-4.48845	-5.89203	-7.01065	-7.91474	-7.70099	-7.31959	-7.31444	-7.37104	-7.76028	-10.0177	-10.1554	-10.0139	-7.37847	-6.6614	-5.1273	-5.20307	-3.13851	-2.27022	-1.962	-1.74023	-1.74538	-2.4812	-2.78183	-2.6816	-0.311085	-1.58982	-6.41923	-11.2643	-13.0142	-15.3239	-16.3072	-16.243	-16.4736	-16.5921	-17.3339	-17.8301	-19.0289	-19.2489	-18.5964	-18.7429	-16.3706	-11.3874
VI	153403	153404	1_112	0	+	2.60809	4.59158	4.62475	4.06321	3.75901	3.44182	3.30604	4.12301	5.09451	5.88072	6.43522	6.5327	6.61209	6.62306	6.44219	5.81814	3.76813	4.34816	4.50395	3.82357	2.88998	2.54376	1.70713	1.19108	-0.42622	-0.99805	-0.24223	-1.41376	-2.2762	-1.8821	-1.97365	-3.37583	-4.95822	-9.69581	-9.9945	-8.97531	-8.89749	-9.73944	-10.8399	-10.726	-10.9292	-11.0859	-9.8857	-8.90991
XVI	878713	878714	1_113	0	+	5.50246	5.6146	4.94815	5.17276	4.86337	4.91995	1.55391	0.642565	0.99315	1.75444	2.26071	1.19524	0.28141	0.45467	0.45937	1.16907	1.2706	1.12012	1.08027	0.893325	0.75777	0.2513	0.74097	0.3632	0.278581	0.304075	1.07466	2.60645	2.07118	2.09253	1.70524	1.0851	1.47691	3.22662	3.69584	4.45466	4.55998	4.08845	4.02224	4.11223	3.72817	3.16514	2.42005	2.82674
XII	646206	646207	1_115	0	+	5.12703	4.9005	4.98456	5.49125	6.54073	7.37127	7.49044	7.26452	7.38325	7.44764	7.21075	7.34946	7.34692	6.36906	4.98876	4.75205	5.01076	5.35668	3.52289	2.24374	0.926245	2.03988	0.371595	0.00468	-0.32487	-1.39454	-2.70745	-2.44469	-1.52195	-0.75924	-0.10657	-0.39231	-0.2126	0.69281	1.26364	1.56301	2.00776	1.46742	0.292299	-0.14209	0.525485	-0.04634	0.64689	1.51316
XII	230565	230566	1_116	0	-	0.10818	0.71163	0.59474	1.1081	0.13963	-2.59997	-2.2264	0.187235	5.67445	6.22639	7.15264	7.05547	6.96629	7.07265	6.78307	6.75352	6.6866	6.19462	6.39596	8.10802	10.4327	8.78781	8.53716	3.12671	1.95355	2.08098	2.15995	1.76826	1.70183	2.52012	2.26277	3.19222	4.38422	4.15281	6.49315	10.4354	10.8165	10.4786	10.8381	11.9905	11.5452	11.8246	11.8457	12.4015
XII	143199	143200	1_117	0	+	9.85159	7.96683	7.84717	6.43214	5.16309	5.4593	4.44789	4.31007	4.73783	5.37785	6.34832	6.16568	4.54142	8.28498	7.78038	6.55079	6.91043	5.68779	6.62326	6.68964	6.11399	6.97633	6.29275	5.9603	4.40515	4.39931	4.01122	2.65924	-2.00221	-2.12462	-3.23945	-3.72084	1.61665	2.87669	4.66331	4.67913	4.05333	4.30115	3.63835	3.71343	3.9026	3.72461	3.75457	3.99959
XVI	744519	744520	1_118	0	+	3.53002	3.55545	0.495485	-1.37866	-1.33441	2.12356	3.09266	1.66759	0.31447	0.027455	0.49104	1.33778	2.36329	1.3953	1.34278	1.99452	1.8295	0.60372	-0.39371	-1.74085	-0.601535	1.89961	3.42504	3.48525	3.20518	3.01926	2.68831	2.61997	3.6187	2.99307	2.81032	3.70269	4.67465	6.56727	10.4043	8.76004	8.2571	9.10845	11.7309	13.7081	12.82	12.8479	12.2539	12.8012
IV	750866	750867	1_119	0	-	-0.58333	-5.51652	-3.85462	-3.657	-4.70418	-4.47222	-3.78456	-3.42534	-3.21197	-1.32252	-1.00612	-1.47004	-2.76457	-2.9078	-2.54454	0.1633	2.03186	2.72461	3.69034	7.86372	7.90709	6.98325	7.12207	6.9752	6.66086	6.9181	7.28162	7.63216	8.08058	8.16863	8.57841	8.01566	6.81552	4.81288	1.88264	0.6667	0.431095	0.425005	0.57889	1.50366	1.74932	1.67901	1.19917	0.3057
IV	1039762	1039763	1_120	0	+	-1.57403	-1.15077	-0.37216	0.39519	1.07448	1.58428	0.42231	-0.37708	-0.06743	0.77505	1.40517	1.04469	1.63621	2.17551	3.44069	5.69372	7.8792	8.64892	10.2637	12.0924	14.2598	14.4136	13.9353	14.8581	14.8425	14.2966	14.2989	14.118	13.9392	12.1611	10.0464	5.98508	1.0495	1.11011	-1.29338	-4.20951	-3.84411	-3.18274	-2.99807	-3.22864	-2.89315	-3.27576	-3.43078	-3.37661
XIII	608530	608531	1_122	0	+	0.1673	-1.68279	-3.71267	-5.30262	-6.64564	-6.15212	-7.13324	-8.35037	-7.77857	-7.46598	-7.81574	-7.80198	-5.79451	-5.88484	-3.55757	-3.51471	-1.62734	-0.012695	-0.468685	-0.736825	-1.16958	0.011095	0.620675	0.23856	-2.31668	-3.65603	-4.85571	-7.09036	-6.5172	-8.01942	-10.4601	-10.6907	-10.5847	-9.79763	-9.0389	-9.57646	-10.6529	-9.94004	-8.65547	-6.542	-5.03988	-4.41364	-3.4907	-4.26478
IX	370671	370672	1_123	0	+	-13.7511	-15.0462	-17.079	-16.8427	-16.7937	-16.3306	-16.6911	-17.1865	-17.2115	-17.8666	-18.5064	-18.4293	-18.2047	-16.5744	-11.2806	-4.61738	-3.50645	-8.01312	-8.02782	-7.27204	-6.82502	-6.48932	-6.56514	-6.89502	-6.78359	-6.3855	-6.08339	-5.38752	-4.70626	-4.81257	-5.00549	-2.19464	1.14082	1.04882	0.907295	1.12745	1.43284	2.16052	1.92394	1.63511	5.29666	10.5578	11.6374	12.6413
XI	188717	188718	1_125	0	-	4.7123	5.30425	5.10235	5.22586	5.60671	4.89024	2.96366	-0.934785	-0.28042	1.07157	1.35178	3.10891	2.37507	0.54756	0.75584	2.16582	3.54461	3.88387	3.9871	4.28996	4.97261	5.50562	7.0209	5.42905	4.56279	4.18199	2.40926	2.61896	4.55214	3.53452	0.4342	-3.66077	-6.43135	-6.86775	-6.91259	-7.07202	-6.62937	-6.32012	-5.83906	-6.01087	-6.13682	-5.86906	-5.96959	-6.04874
XII	17692	17693	1_127	0	-	4.39337	5.64282	6.26234	6.14769	5.34965	5.46769	5.61189	4.78358	4.51773	3.65918	0.652215	-2.20519	-3.07952	-2.89683	-4.69597	-10.0119	-15.0114	-16.1055	-16.7999	-17.6909	-17.9459	-18.5955	-17.8687	-17.6018	-18.1278	-17.6805	-16.8402	-16.323	-16.138	-15.7481	-9.4208	-10.6846	-11.6936	-13.3331	-13.0855	-13.2896	-13.0321	-13.7836	-13.892	-13.5993	-13.4624	-13.4276	-13.6507	-13.3257
VI	90598	90599	1_128	0	-	6.83752	5.85264	6.20409	2.06541	-1.30199	-3.14376	-4.98207	-5.88049	-5.76117	-5.46451	-5.37277	-6.93148	-7.8954	-7.04327	-6.26574	-5.37883	-4.05631	-3.0874	-0.842865	-0.81173	-0.93762	-0.12976	0.46622	-0.00898	-1.1684	-1.54026	-1.9225	-2.43687	-3.37397	-3.60964	-3.83809	-5.97332	-6.30763	-5.18369	-5.28022	-6.8938	-8.24539	-8.97157	-8.25316	-6.90818	-6.38695	-6.45606	-6.22529	-5.79371
VII	491914	491915	1_129	0	-	-7.46678	-7.77763	-7.84648	-8.14132	-7.9443	-7.75122	-7.98605	-7.24564	-6.32935	-4.85949	-3.74686	-3.43425	-3.13709	-3.71323	-2.84131	-1.52239	-1.58897	-1.93519	-1.69866	-1.27577	-1.05625	-1.28766	-2.34458	-3.30176	-3.44389	-2.54808	-2.89805	-2.18256	-2.02964	-1.87328	-4.83678	-3.9094	-4.48285	-4.1183	-3.982	-2.87464	-1.27669	-0.660005	-0.25436	0.70247	1.24082	2.29777	3.28521	2.40114
XI	31715	31716	1_131	0	-	-2.02261	-0.382085	0.832865	1.67169	3.64484	3.94692	5.09759	5.99896	4.66507	4.35919	3.77638	3.31722	1.55517	1.83611	1.80059	1.82591	1.53658	-0.35198	-1.09159	-0.354495	-1.1088	-0.9545	-0.45618	1.0007	1.63783	2.13117	2.44544	2.08216	0.68526	0.594855	0.9679	1.24713	2.91244	3.00325	3.7281	4.33767	4.16325	3.40375	2.65877	3.3737	4.10358	4.11082	3.2301	2.85358
XII	380890	380891	1_133	0	+	6.40478	6.70156	6.14484	5.25968	3.93256	3.20226	2.02219	0.8024	-1.35816	-1.77852	-1.27702	-1.60625	-2.09821	-3.40544	-2.94492	-3.0138	-3.23504	-1.21514	0.81158	0.92817	1.45519	2.23968	3.37723	2.64204	1.05612	1.37164	-0.18716	-2.21556	-3.78945	-7.02581	-7.55445	-6.9486	-9.4723	-8.69116	-7.98803	-7.96239	-8.38299	-8.10019	-7.14837	-5.75388	-5.14946	-4.34417	-3.7119	-0.874835
VII	637581	637582	1_134	0	-	6.40909	6.70363	6.75766	7.80217	7.94417	7.7952	7.04164	5.75239	5.91463	6.26694	6.11694	6.26274	6.048	5.79988	6.58795	7.40968	7.7458	9.21139	8.30602	7.43966	7.10487	6.77989	6.31656	4.82713	3.98893	3.29281	2.16834	1.52504	-0.06215	-2.12529	-2.40376	-2.84609	-4.17758	-5.06459	-4.48273	-7.0381	-9.26118	-10.1508	-11.139	-12.0291	-11.8671	-11.8893	-12.2668	-12.3401
XII	327442	327443	1_135	0	-	-7.95383	-7.69885	-7.71992	-7.31984	-6.11708	-3.56182	-3.23769	-0.746805	-0.286455	0.088831	0.896635	1.11838	1.26581	2.23306	3.31749	3.29476	3.0627	3.94789	4.56513	4.68689	3.46833	5.39886	6.38392	6.47314	6.37803	6.34797	6.80928	6.68931	6.12491	5.89428	5.59396	5.83433	5.70557	4.89833	4.92432	4.71165	3.79382	3.23334	2.66862	1.49606	-0.77241	-1.23239	-3.2029	-5.07372
X	245588	245589	1_137	0	+	-1.61385	-2.21943	-1.88468	-5.13821	-6.07078	-5.5059	-6.42418	-6.01467	-5.095	-5.24294	-4.07669	-4.84361	-4.5847	-6.15383	-3.88276	-3.60076	-2.32716	-1.57833	1.98983	3.61821	3.08176	2.26247	1.1842	0.90886	0.19566	-0.68314	-0.177535	0.066305	-0.430275	-2.81749	-4.23518	-4.95298	-4.78333	-7.51505	-8.45316	-7.12492	-7.01744	-7.5663	-9.17889	-9.61913	-9.67149	-8.72911	-9.20327	-9.3739
XV	53107	53108	1_139	0	+	-2.20893	-2.37154	-2.71248	-1.53307	-0.69477	-0.29435	-0.050965	0.435725	0.36439	1.02281	0.903245	-0.52966	-1.14138	-2.85123	-4.17119	-8.98149	-10.2106	-10.8933	-12.0597	-13.298	-13.4387	-13.3036	-13.6674	-13.7974	-13.3258	-13.0195	-12.0348	-10.4973	-8.24423	-18.0037	-17.1487	-15.1223	-14.2803	-14.0123	-13.1412	-12.6621	-12.9548	-13.2671	-13.1899	-13.5251	-12.7772	-12.8806	-12.6691	-8.38668
XVI	623556	623557	1_140	0	+	1.18648	0.525615	-0.02813	-0.4329	-1.00795	-0.59309	-0.23372	0.07252	-0.03771	0.238315	0.40617	0.47043	0.41926	1.08689	0.90959	0.949	1.43154	0.91499	1.12418	0.78664	0.82857	1.00028	0.70518	0.83181	0.71278	0.612705	-0.08778	0.20599	0.48754	2.15572	2.50759	2.86246	3.58394	2.89271	2.56317	1.65923	0.808771	1.18632	1.8303	1.80228	1.48357	2.89855	2.20865	0.207176
II	488516	488517	1_141	0	-	-11.766	-11.8599	-11.8907	-12.5247	-12.1652	-12.1491	-10.7911	-11.7181	-9.85544	-8.02506	-4.54453	-5.38229	-3.66131	-1.32514	1.12967	3.24885	5.85928	7.50789	7.24816	6.08401	5.72428	4.89253	5.41895	5.19388	4.49209	3.11446	2.1892	1.42998	-0.046235	-1.07369	-5.10628	-7.30882	-7.85144	-9.45842	-8.45689	-7.38312	-7.51992	-6.7473	-6.86686	-6.41576	-5.01704	-3.9532	-1.60286	-0.871305
IV	541526	541527	1_142	0	-	1.89062	1.66067	1.17893	0.51606	0.04218	-0.55829	-1.0033	-1.27467	-1.66522	-0.63118	1.14244	1.69086	0.94952	1.71913	1.85239	3.36828	4.29701	5.00674	6.04062	7.64291	8.9404	9.13798	9.2586	9.09507	8.88309	8.3205	7.88641	8.16934	7.78329	7.14292	5.42094	3.72639	3.16841	2.05988	1.8073	1.67972	4.14067	3.35537	2.48512	3.92057	4.01645	4.61889	5.28754	6.98684
X	153048	153049	1_143	0	-	0	0	0	0	0	0	0	0	0.0662	0.70069	0.77037	-0.00805	-0.17727	-0.2077	-0.2077	-0.2077	-0.2077	-0.2077	-0.2077	-0.20074	-2.01103	-2.0451	-1.92918	-2.05635	-2.76034	-2.74224	-2.0597	-1.799	-1.799	-1.799	-1.799	-1.799	-1.799	-1.78897	-1.38572	-0.39081	-0.26902	0.16511	0.42953	0.30051	0.88146	1.55639	2.33999	1.76107
II	407175	407176	1_144	0	-	-1.78666	-1.66924	-2.07679	-1.83612	-1.99035	-2.01159	-1.97115	-1.69091	-0.85598	-0.51467	0.01382	0.02257	1.73846	1.60011	1.75795	1.35796	2.18551	1.8003	4.465	8.26278	10.2355	11.4626	13.5229	13.3285	13.8605	14.4507	15.1121	14.8163	14.5953	14.1633	13.7722	14.8087	15.0948	13.0661	9.61386	8.94439	7.32111	6.51871	6.7104	3.95305	3.05911	3.48426	4.40292	4.67177
VI	180744	180745	1_145	0	-	7.48062	8.35556	10.3367	8.51112	7.5297	7.08542	6.98322	6.81986	6.48709	6.27214	6.45662	6.76312	6.91762	4.9561	3.51862	5.38431	5.31774	3.03423	2.56751	1.79106	3.49477	3.80122	4.78147	4.97558	5.47358	6.04976	5.59962	3.88915	4.25021	3.4649	1.82844	2.55934	3.13936	4.62582	5.52339	3.62509	1.56074	0.782001	1.57966	1.17727	0.664945	0.230124	0.633251	-0.14888
IV	1181658	1181659	1_146	0	+	-3.67327	-5.07735	-5.89426	-4.02518	-2.53346	-1.26038	-2.6367	-4.18656	-1.83706	-2.68013	-1.15939	-0.75818	1.08916	1.0222	1.49267	4.79757	6.77548	7.66776	7.99706	9.03974	9.75118	11.1688	10.1406	6.66885	6.41846	4.84283	3.72033	3.51819	4.4897	5.38805	5.36401	3.82971	3.71497	4.32618	3.13117	2.7082	3.59304	4.17578	5.01148	5.62606	7.24259	8.08079	7.9522	6.83766
II	798512	798513	1_147	0	-	6.97652	6.38087	5.36534	2.70278	3.14984	5.24064	5.97368	5.40857	5.58003	5.97965	6.6309	6.7302	7.00084	6.40449	4.53115	5.6779	6.59481	5.97242	6.78388	3.82111	4.61757	6.16793	6.42366	6.93524	6.72176	6.85688	6.44487	7.00488	7.11422	6.89563	6.3701	5.74005	5.86646	5.60573	5.24842	4.30884	1.68599	2.03859	1.78406	2.83404	2.94581	2.62204	1.79236	1.55201
XV	299536	299537	1_150	0	+	2.78855	1.55131	4.05873	8.6789	9.30998	10.2143	9.57469	6.67312	7.48397	6.66174	5.8976	5.26484	5.13029	5.40323	5.49742	5.61777	5.33698	4.48647	3.76164	2.25799	1.10009	1.62635	0.237875	-4.42007	-2.82201	-2.48257	-2.1537	-1.23899	-1.25984	-1.03662	-0.7852	0.21072	-0.02539	-0.46173	0.66507	1.39414	4.04875	6.20498	9.538	9.08297	9.33751	10.4205	12.1865	12.7208
IV	1303188	1303189	1_151	0	+	6.59373	7.5089	6.39096	4.21752	3.89564	2.91262	2.88856	2.8569	3.38029	3.38438	4.21722	4.31649	5.14234	4.28564	1.05141	0.12167	-0.148655	1.33341	-0.5456	1.33149	4.61495	2.57147	0.8973	1.05928	0.37005	-0.92815	-1.89325	-2.8815	-3.26577	-2.75874	-3.40094	-3.79006	-2.35046	-1.6176	-2.59045	-4.65285	-0.69264	0.76627	0.22381	1.09033	1.86665	1.80791	2.65241	2.83532
IX	261169	261170	1_152	0	+	8.53818	8.30092	7.86258	7.32278	7.45536	7.63348	7.17532	5.82825	7.14916	7.92632	6.50115	8.25293	9.74566	9.96394	9.7976	9.80367	10.479	10.452	10.1775	9.80193	9.33259	8.98925	7.75957	4.69121	2.67897	1.84055	1.30673	-0.66477	-2.37271	-3.7654	-4.72695	-3.16303	-1.72799	-1.31855	-1.16907	-1.1782	0.011521	0.63056	1.09474	1.29339	0.78269	0.46779	0.87798	2.60515
XII	645023	645024	1_153	0	-	-1.61341	-2.14287	-2.02002	-1.64276	-1.87834	-1.67026	-1.52932	-1.04375	-1.00233	-0.44767	-0.41499	-0.71012	-0.58976	0.21678	0.57885	0.66127	-0.35491	-0.93494	-0.68794	-0.267575	-0.63205	-0.7911	-2.01411	-1.59167	-0.675875	0.590605	0.499465	-0.877486	-0.59777	-2.25477	-1.5597	-0.69984	-0.51804	0.19426	-0.02207	0.18058	0.2892	2.15358	1.58822	-0.02095	0.29317	0.231795	-0.01311	0.36505
XIII	568187	568188	1_154	0	-	-1.8153	-4.29345	-5.54414	-5.69265	-5.32619	-4.45805	-3.72407	-4.3971	-4.47077	-4.7468	-4.01566	-4.04591	-3.45012	-4.23169	-3.91579	-3.99517	0.28195	0.40922	4.53018	4.84263	4.23799	5.60808	6.15241	6.0581	6.09868	5.70667	4.70447	5.03747	5.85441	5.81998	6.2816	4.86299	4.44359	1.62838	0.181275	1.06591	-0.22126	-2.48125	-7.35504	-8.3681	-7.32434	-6.65036	-7.59852	-7.47879
XV	44968	44969	1_155	0	+	-7.30109	-6.63214	-6.84904	-7.07922	-7.41127	-6.53427	-6.70585	-7.32422	-8.55803	-8.82922	-5.77921	-1.06716	-0.296835	-1.59414	-1.87505	-14.3268	-14.1522	-13.8918	-13.3909	-13.5395	-13.7702	-14.1741	-13.293	-12.7053	-11.519	-11.1063	-12.0848	-11.9422	-12.0051	-3.36821	3.19695	2.67768	4.78954	6.4415	7.39262	7.88278	7.95655	8.5564	8.26577	7.10151	7.12462	7.15964	7.21304	7.0763
XI	439499	439500	1_156	0	-	6.68438	4.8822	2.86503	2.05413	-0.045955	0.28702	2.33751	2.83931	3.55429	3.08302	2.76996	2.64552	2.54076	2.64573	2.62667	2.28071	2.81848	3.06659	3.50614	4.06359	2.42232	0.69343	0.44937	-0.46322	0.0824	3.82668	4.769	4.7072	4.81726	5.13838	4.79023	4.64984	4.61804	5.0656	5.0987	5.14796	5.17994	5.39012	5.78137	4.93099	3.68823	3.44285	3.93906	4.57819
IV	680021	680022	1_157	0	-	10.3358	9.986	9.7616	9.74026	9.18279	7.26156	6.76709	6.1454	6.36758	5.94486	6.2651	5.61762	3.72043	0.89066	0.36446	-0.404325	-0.20476	-1.26713	-2.41484	-3.03543	-2.98853	-2.65314	-3.88634	-5.07514	-5.73299	-7.2967	-9.33193	-9.157	-9.39125	-10.3256	-10.2455	-9.50904	-8.88047	-9.00948	-8.06615	-7.40082	-7.66664	-7.68665	-7.37575	-7.35022	-6.99399	-6.68154	-6.2058	-5.45813
III	220113	220114	1_158	0	-	3.8274	4.0479	3.49598	1.5902	-1.22862	-1.41399	-0.193175	1.25134	0.98818	1.25399	2.55018	2.88448	2.20199	1.59556	1.03456	-1.83283	-1.49096	-0.64099	1.54995	3.63288	3.73467	3.19185	-1.56519	-2.45232	-2.13807	-3.6494	-5.16852	-5.02489	-5.19468	-5.07454	-4.77245	-5.70959	-7.41394	-8.22664	-8.33891	-10.3793	-9.14372	-7.18096	-8.32337	-9.90266	-8.43031	-7.7838	-6.94031	-7.64462
II	515681	515682	1_160	0	+	8.62505	9.39659	8.95824	8.1966	8.01902	8.19505	7.64238	4.18464	3.9481	2.06697	2.27747	1.08257	1.32397	1.58913	-3.10337	-4.74137	-6.24096	-5.94863	-5.71731	-6.05258	-5.50541	-5.08103	-5.38103	-5.73634	-6.00096	-5.49584	-5.98986	-7.4406	-7.8899	-11.4539	-14.2875	-14.49	-17.0439	-16.9639	-16.8777	-17.7936	-17.4638	-17.9764	-18.9931	-19.1596	-19.8769	-18.1225	-17.9585	-12.8818
XIV	245642	245643	1_162	0	+	0.73235	-3.09717	-2.91973	-3.97446	-5.62385	-8.0963	-4.81126	-5.24374	-8.89093	-11.104	-12.667	-14.731	-15.9398	-15.9266	-16.6969	-15.0417	-12.8868	-13.1461	-12.9623	-11.2902	-9.48822	-9.79727	-8.46173	-5.34106	-3.59031	-2.6293	-2.46522	-2.49435	-2.24523	-2.5925	-3.73514	-3.00032	-2.44295	-1.85615	-0.699735	-0.204195	2.92809	-0.37469	-0.88726	-1.17012	-0.03402	1.4223	2.44596	2.8649
II	245637	245638	1_163	0	-	6.39617	9.38003	9.79682	9.34568	8.44652	8.65334	11.1134	11.7197	10.1161	7.56337	4.27204	4.44736	4.45836	3.17705	2.05056	0.79417	-1.59432	-2.1531	-2.54966	-6.07069	-6.64628	-9.41467	-11.8477	-11.5456	-10.4047	-9.5566	-9.45021	-9.26127	-8.94213	-8.17095	-8.00949	-7.66204	-7.94365	-6.03067	-4.2636	-6.2338	-6.92443	-4.93336	-3.23686	-4.40095	-4.53063	-5.44784	-5.83024	-4.835
XIII	56523	56524	1_164	0	+	-5.97523	-3.04674	-2.1094	-1.77804	-2.72132	-2.3348	-1.51865	-0.58784	0.98841	1.50238	2.06316	2.32198	2.35575	3.38733	4.88851	5.20167	4.45594	4.18688	3.79202	4.13016	4.19746	4.51271	3.83921	1.75318	1.76992	1.69631	1.40858	1.15317	-1.01843	-4.0544	-4.1571	-8.58529	-10.8645	-10.8419	-11.2848	-11.0183	-11.1685	-11.126	-11.78	-11.9746	-12.7156	-12.9126	-13.1214	-12.1218
XIII	273990	273991	1_165	0	+	0.88212	0.43082	0.05868	-2.96627	-5.01729	-5.07473	-19.4898	-19.1477	-18.5771	-18.6155	-18.3061	-18.2148	-18.965	-19.3148	-19.6694	-19.5658	-20.1418	-19.7985	-18.1372	-17.0272	-8.31765	0.366775	-1.85282	-0.399255	0.28084	0.68882	0.60105	0.78246	0.64379	0.50551	0.93474	2.03941	3.93303	5.59572	4.76361	5.22579	6.49945	6.96361	7.02589	8.14354	7.55123	7.13595	8.07391	8.67663
X	365762	365763	1_166	0	+	-4.18187	-4.00169	-2.9459	-3.05948	-3.51186	-4.38986	-5.26154	-3.29856	-2.54085	-1.66266	-0.95456	0.615725	0.352915	-2.21305	-1.90795	0.30115	1.39659	0.70217	1.0426	0.68537	1.17274	1.41674	0.887425	-0.70127	-1.96745	-2.1971	-2.48588	-1.16565	-2.86657	-3.88272	-6.17281	-7.06585	-4.80376	-4.10111	-3.6683	-3.54612	-3.65795	-3.16714	-0.76693	0.69258	0.887845	1.39036	3.32007	4.34924
XIV	640136	640137	1_167	0	-	3.51279	4.39223	5.56224	5.34166	5.9705	4.954	4.38311	4.87815	6.56798	7.49377	7.25592	6.54174	7.2291	8.2821	7.32559	6.6806	4.99345	5.69689	5.51187	5.36261	5.79639	6.1695	5.63469	5.01441	4.40086	5.40518	5.02485	4.85474	5.37456	4.77845	4.94414	5.59823	4.47822	3.48824	3.48455	4.28277	4.90936	5.89135	5.7042	6.04107	5.91542	6.05926	5.49169	5.7374
IV	1002185	1002186	1_168	0	-	-10.3533	-9.02745	-7.40864	-6.55337	-5.36118	-5.46072	-4.46913	-3.91732	-4.07537	-4.20281	-5.91509	-8.46284	-7.74646	-9.24934	-12.0063	-12.9724	-13.7343	-15.0583	-15.407	-13.9073	-12.7291	-13.2069	-13.4483	-14.9517	-12.9935	-11.271	-7.88966	-9.29819	-7.30847	-3.29399	-3.22898	-2.6947	-1.89389	-3.37502	-3.379	-3.84523	-4.8652	-4.78322	-4.15789	-4.50983	-7.10923	-8.19225	-7.97569	-7.37191
VII	337840	337841	1_169	0	+	-0.151895	-0.394935	-0.88315	-2.49004	-2.9835	-3.71406	-4.52605	-3.64778	-3.04333	-2.0791	-1.01394	0.09823	0.94456	1.29636	2.9435	7.11156	7.78068	6.78598	5.97492	5.43906	5.1848	4.84537	4.32267	3.50501	3.01436	2.7381	1.93243	3.68187	3.24614	1.06337	-0.193895	-0.37691	6.59213	8.29545	9.93224	12.3146	13.747	14.2028	14.4946	14.8047	14.639	14.0471	13.5237	13.2611
IV	1446982	1446983	1_171	0	-	7.23918	8.06952	7.1852	4.48099	-0.042225	0.23108	-0.50053	-2.74704	-6.25549	-6.14721	-5.16145	-4.54523	-4.42483	-4.20141	-3.74767	-4.80589	-5.13046	-5.36393	-5.49021	-3.63034	-4.70957	-3.66917	-1.54588	0.651895	0.290785	-1.54813	-2.61781	-2.90003	-2.41215	-2.08705	-3.58115	-3.29454	-1.86974	0.05749	0.86755	1.0583	1.7371	1.95025	1.34854	1.51482	2.54942	3.29692	3.59016	3.91979
X	445909	445910	1_172	0	+	1.28268	1.34992	1.58183	1.81673	2.21866	2.20506	1.52702	1.21063	1.07901	1.81018	3.02909	3.48921	1.80923	2.67294	-3.17619	-1.17487	1.88341	1.39207	0.48883	-0.75722	-0.67493	-0.58421	-0.63636	-0.9382	-1.23274	-1.21172	-0.90973	-0.355195	0.357365	3.335	1.63542	-0.844935	-2.09193	-0.316065	2.81918	3.26914	3.52584	3.81772	4.36411	4.6219	4.97302	4.76201	4.65138	4.04528
III	229129	229130	1_174	0	+	16.3802	16.1932	14.7623	10.6212	6.54136	4.63548	4.74458	4.52635	4.20458	4.29659	3.2468	0.7843	-2.84035	-15.548	-23.6799	-28.1534	-31.124	-30.4768	-30.0441	-29.82	-30.181	-29.9659	-30.3265	-31.0047	-30.9759	-30.6004	-29.3399	-26.5175	-12.6704	-6.98137	-1.69284	1.47666	1.25658	0.97601	0.644571	0.72153	0.772035	0.68002	0.41645	-0.20351	-0.31739	-0.39053	-0.445075	0.077915
XV	342611	342612	1_175	0	-	-1.20383	-2.19549	-2.43575	-3.80448	-2.96977	-3.07633	-5.68598	-7.2408	-7.40792	-3.45785	-2.65882	-2.64248	-1.1254	-0.130905	-0.690905	-4.10242	-3.92749	-6.58448	-10.8742	-9.43511	-9.31455	-8.14174	-6.15927	-5.82694	-6.19107	-6.1737	-6.19458	-6.86972	-7.17345	-4.8306	-2.19146	-0.77651	4.63629	7.19156	7.5412	7.76665	6.41487	6.65092	8.84426	9.83774	9.53468	10.0166	9.56068	8.90429
IV	486754	486755	1_176	0	+	2.00739	2.16341	1.72	1.20107	1.6509	0.59738	1.08843	0.67755	0.383045	1.33977	0.616565	-0.401055	-1.19484	-1.45374	-0.84066	2.11255	2.52058	3.6907	4.39705	4.71323	4.62073	3.05896	4.02241	4.11406	4.34021	4.98689	5.58991	6.98101	6.74472	5.82109	4.36377	4.77975	4.46866	5.15159	6.54974	8.01291	8.87309	9.01954	9.33539	9.13091	9.16117	8.9155	9.03019	9.01
IX	260187	260188	1_177	0	+	-8.62354	-7.60325	-6.32866	-7.41383	-7.16385	-5.03782	-1.23808	-1.77303	-1.57583	-2.45081	-4.59868	-6.5785	-8.2048	-7.90738	-8.1667	-7.6382	-6.21401	-4.534	-4.10714	-4.5707	-4.86998	-1.91029	0.301345	0.40697	0.37883	-0.54492	0.264475	2.20167	3.44706	6.65173	6.24981	5.79068	5.13983	4.52524	3.99098	4.69501	2.82228	2.53406	3.14268	3.39665	3.73717	4.78951	3.99546	1.35797
V	159127	159128	1_178	0	-	-1.74983	0.058365	-0.31924	0.32309	0.36159	0.40261	-0.02859	-1.00749	-0.79888	-1.09937	-0.46218	1.48267	-0.818145	-1.16323	-7.20531	-9.8188	-9.96746	-10.3335	-10.676	-10.679	-11.0072	-10.7108	-10.7335	-10.901	-10.7795	-11.1795	-10.0565	-9.46555	-7.50816	-3.13106	-6.88583	-8.52728	-7.65595	-7.98838	-7.79627	-7.21498	-7.21596	-7.6809	-7.64066	-8.10354	-8.4436	-7.88288	-6.18984	-9.12764
V	272490	272491	1_179	0	+	-5.09343	-4.7658	-3.76501	-5.05361	-5.26779	-5.30065	-5.74797	-5.89773	-6.62075	-7.10755	-4.13981	-3.78274	-4.16362	-2.99946	-0.96402	-1.09293	-1.88601	-1.45369	-0.7546	-3.96917	-6.18157	-8.39298	-12.9295	-16.6593	-17.0289	-17.512	-17.4582	-16.8401	-16.7045	-16.7639	-16.5584	-16.5333	-16.2437	-15.8593	-13.4817	-11.8567	-10.433	-7.87788	-8.37799	-8.87836	-11.6139	-12.3072	-13.4308	-13.7973
IV	933522	933523	1_180	0	+	-14.2494	-14.3066	-12.9561	-10.3513	-6.43131	-6.68073	-5.81825	-3.86788	-3.6948	-1.35754	-0.9601	0.23298	1.46677	1.68254	2.30075	2.76717	1.50214	0.62309	-0.316969	-0.667615	-0.48259	-2.26954	-3.04148	-1.64818	-1.28743	-2.67958	-4.40886	-5.3358	-5.94658	-4.99399	-1.92915	-1.59664	-2.1342	-1.88745	-1.32172	-0.20578	0.40309	-0.91472	-1.08491	-1.64693	-0.83218	0.404945	0.080155	1.15568
XVI	254755	254756	1_181	0	+	-2.86978	-2.04068	-1.97633	-1.07154	-1.45408	-0.16964	-0.02856	0.03571	0.606395	-0.229415	-0.16117	-0.16527	-2.32675	-2.26831	-2.42666	-3.984	-2.73482	-1.09308	0.19068	0.14908	-0.999455	-1.54795	-0.514395	0.80224	1.91	2.60979	1.24202	2.71838	2.4665	1.77403	0.84951	-0.71664	-3.4612	-3.22404	-3.21219	-2.01094	-2.24452	-2.28021	-1.441	-0.9123	-0.96103	-1.34471	-1.0337	-0.11375
V	337600	337601	1_182	0	-	5.80473	5.99755	5.93157	5.82574	5.92444	6.39714	6.37477	6.45172	5.96753	5.60586	5.00497	0.37255	-1.94474	-2.57717	-1.5819	0.03169	0.39596	1.03361	0.724955	0.27105	0.080269	0.57148	0.907074	2.03636	2.90902	3.03442	-1.6157	-1.95284	-3.66633	-7.33109	-6.49233	-6.25797	-6.15581	-6.56313	-5.56373	-6.3895	-6.81125	-6.96776	-7.56843	-7.7224	-7.43449	-4.87615	-1.59446	-0.96169
XV	901177	901178	1_183	0	-	3.98369	3.46382	2.78411	2.31621	2.53957	1.90009	1.50859	2.19374	2.19367	1.40531	2.45978	1.61515	0.618965	-0.15122	0.89363	1.67219	2.98154	3.45707	2.75433	4.22649	5.40059	5.75902	1.16589	-0.58706	-0.253895	0.363505	1.10709	2.82664	4.03879	4.03295	2.71171	2.13939	2.02193	2.12732	2.14738	2.28394	2.64014	6.20078	5.50843	4.90007	5.29797	3.90262	2.13209	3.26071
XVI	789936	789937	1_184	0	+	-2.57259	-1.92835	-3.07112	-4.71598	-5.81022	-8.47507	-8.36903	-8.38227	-8.44848	-8.1438	-8.60217	-9.41563	-10.1319	-10.871	-9.37229	-6.82511	-6.53083	-5.89151	-3.81937	-2.96372	-2.4881	-2.64406	-2.78599	-1.97388	-2.61033	-2.5477	-1.55072	-1.67347	-2.6126	-3.40107	-5.14199	-3.63993	-2.94082	-2.49797	-1.84208	-0.6	2.899	3.04938	2.75328	3.49012	4.04791	4.38648	4.80751	5.95962
XI	280503	280504	1_185	0	+	-4.35227	-3.52602	-3.25082	-3.25414	-2.13294	-1.50478	-1.45911	-0.83428	0.696585	1.76479	2.23866	0.02216	-3.0523	-9.19901	-9.61674	-10.0281	-10.3185	-11.1602	-11.54	-12.5872	-13.3268	-13.1201	-13.6799	-13.3323	-12.8119	-11.4622	-8.61271	-5.55891	-2.23314	-5.7904	-4.63605	-3.64617	-4.21065	-4.36444	-4.21121	-3.58229	-3.94542	-4.06876	-4.66477	-5.21236	-6.51126	-7.51405	-7.35268	-7.56823
VII	173071	173072	1_187	0	-	2.16982	0.3118	-4.82975	-7.41425	-8.5024	-8.04527	-8.67895	-8.63658	-8.4371	-8.4808	-9.25944	-9.05895	-8.62883	-8.37574	-6.99234	-5.78355	-4.55614	-0.96005	-0.5263	2.17558	2.94178	5.41461	6.03653	6.54531	7.13554	7.26562	7.33813	7.09496	6.84353	8.04741	7.87247	7.79608	6.7911	3.6134	1.78069	1.23311	0.465155	0.580575	-0.083145	-0.264425	0.1074	-0.34812	-0.958065	-0.92498
VII	475223	475224	1_188	0	-	8.26648	9.58973	11.0178	10.2336	9.5925	8.26431	4.27943	3.34008	2.97942	2.4033	2.56945	-0.93412	-1.2489	-0.69626	-1.05708	-2.41456	-3.21472	-1.63733	-0.55821	0.837	1.45754	1.95196	2.59134	2.93584	4.01508	2.66058	2.18476	1.74599	0.813115	-0.5953	-3.48109	-6.99765	-9.26128	-10.405	-10.4746	-10.0609	-10.1046	-9.4145	-9.68861	-9.76158	-8.44631	-8.07223	-7.57995	-6.22625
VIII	77279	77280	1_189	0	-	-6.5622	-6.90064	-9.08104	-8.02615	-9.34131	-3.22486	-4.4613	-4.47329	-2.84073	-2.96724	-2.92192	-3.11953	-3.14642	-3.41305	-3.43394	-3.84687	-3.79902	-2.81929	-3.16129	-4.51576	-4.89703	-2.24771	-2.32354	-2.99354	-2.26289	-2.48755	-2.7756	-3.01087	-2.85184	-2.89578	-2.88894	-3.36472	-3.26161	-3.31872	-1.48552	1.63587	1.155	1.65113	-1.24727	-2.53719	-1.59033	-1.17604	-1.37716	-0.79887
XI	286578	286579	1_190	0	+	-2.73714	-3.06557	-2.88826	-2.53616	0.063165	1.95833	4.48634	4.66754	3.91525	3.70326	2.70973	2.4647	5.03347	7.57145	7.83383	7.33096	8.42494	9.11274	8.33347	5.58957	1.21566	-0.31591	0.51142	0.546565	0.272655	-0.034205	-0.13505	0.87367	1.38666	-4.49303	-2.52857	-3.36742	-4.69112	-5.90565	-6.84435	-4.76624	-4.94229	-5.61317	-6.37431	-5.96251	-5.91448	-6.06545	-5.89048	-6.69918
XIII	95470	95471	1_191	0	-	5.99224	6.81663	6.33509	7.19949	6.08651	4.86367	3.88734	3.84449	4.94033	4.57115	4.36	2.77835	2.05584	0.865425	-0.513075	-0.45933	-1.28041	-2.23832	-4.43891	-4.32473	-5.75973	-8.136	-9.74129	-11.0864	-10.8993	-10.5381	-10.3835	-9.39886	-8.64494	-9.29699	-9.20319	-9.498	-9.71829	-8.69489	-7.4478	-6.02177	-10.832	-10.2919	-8.57368	-8.85933	-8.47466	-9.31295	-9.74113	-10.315
X	544021	544022	1_193	0	+	1.17107	1.40455	1.19303	1.18451	0.919045	0.6633	0.42128	1.13218	2.06037	2.37901	5.76273	5.17626	3.46012	4.37094	4.53302	4.85338	4.67707	4.55738	4.7405	4.68618	4.49183	4.68646	4.26058	7.19188	7.46621	6.30514	10.6231	9.38721	7.93599	8.36629	8.46187	7.6989	7.60094	7.35264	7.58333	7.87799	7.71127	7.30117	5.64438	1.96934	-1.15545	-2.41761	-0.518135	0
IV	1199054	1199055	1_194	0	+	10.6702	11.1266	11.4142	11.396	11.846	12.1497	11.9679	12.0576	12.0815	11.0978	10.2177	7.28755	3.95174	-0.36317	-7.39474	-11.9448	-16.8255	-19.4267	-20.3863	-21.5619	-21.7315	-21.7082	-21.8429	-22.1455	-21.6064	-19.8853	-19.8912	-19.9763	-17.774	-15.2185	-8.76583	-2.50223	-0.15771	1.29827	2.36189	2.95434	3.09114	3.61382	4.03158	4.27719	4.72734	5.88469	8.00142	8.93215
XIII	856779	856780	1_195	0	-	-2.52689	-3.53255	-3.86808	-2.85328	-2.85235	-2.54572	-1.22616	-1.99459	-3.54589	-3.99849	-3.67518	-4.02593	-4.27573	-4.48592	-4.85089	-5.0089	-3.69127	-2.46996	-2.6058	-2.88691	-3.90323	-4.30305	-4.27466	-2.30579	0.25892	0.86099	2.17907	1.89903	3.13021	3.05768	3.19048	1.79647	0.452365	-0.0123	1.75785	3.16344	3.82951	4.78427	4.63724	3.81087	6.33555	6.97578	8.33836	8.78903
VIII	292656	292657	1_196	0	-	3.27765	3.29781	4.08375	3.87708	4.37943	4.45371	4.72656	4.6712	5.73599	6.32777	6.41423	5.35525	5.03479	5.06427	4.57357	4.82677	3.81029	4.3688	5.81412	6.25257	5.61521	5.02091	5.23031	4.3861	5.54413	7.55532	8.10512	8.15586	8.00828	7.52695	7.19952	6.56302	5.01891	4.52571	5.97007	12.6392	16.6324	15.9899	14.2012	12.5899	11.1305	10.5582	10.4952	10.6791
XVI	676907	676908	1_197	0	-	-4.70249	-7.01143	-7.76925	-9.61989	-8.68096	-7.89233	-7.92431	-7.03272	-6.55636	-6.14855	-6.03873	-5.40416	-6.09667	-5.63809	-8.6905	-4.96671	-2.34299	-1.0487	1.40016	2.04257	2.25952	2.78103	3.32984	3.00786	3.66203	3.50767	3.23721	3.18981	4.64145	5.11132	4.33812	2.51601	0.709845	0.52309	-0.06461	-0.56694	-0.72402	-1.31142	-1.30295	-1.77578	-1.95897	-1.89522	-1.85022	-1.36602
XVI	157630	157631	1_198	0	-	-2.5753	-2.90109	-5.79087	-7.03352	-7.54067	-7.46906	-7.9743	-7.87985	-7.84274	-7.62673	-7.38516	-7.32851	-8.04157	-8.84331	-8.83548	-7.1645	-4.01813	-3.61991	-1.56597	-2.12172	-2.8979	-2.26953	-1.87514	-2.1896	-1.98962	-1.88277	-1.94964	-2.22436	-2.35802	-1.90603	-2.13622	0.96859	0.39753	0.533075	-1.48333	-1.29763	0.202415	0.457125	-0.81895	-1.61614	-1.77877	-1.96283	-2.1715	-2.69502
XII	87251	87252	1_199	0	+	-5.14545	-5.20338	-3.9952	-2.94051	-2.40361	-2.58804	-0.88858	1.76712	3.2074	4.1831	4.61876	4.57575	4.98641	4.60349	6.64986	7.26689	6.85998	3.82507	2.80999	2.0909	2.14067	2.01246	1.55806	0.855515	-0.036355	-0.70719	-1.65599	-0.58548	0.10713	-0.53519	-0.92909	-1.03799	-0.7225	0.125445	1.7525	4.37413	8.03764	7.48907	9.16986	9.99327	10.2481	10.5007	10.0944	10.1166
VII	911883	911884	1_200	0	+	3.16384	2.336	2.07833	-1.74798	-3.42754	-3.88753	-3.42872	-3.40717	-2.73299	-3.21508	-3.1897	-3.73381	-4.2578	-3.06132	-3.38869	-3.36724	0.08881	1.67022	3.95915	6.12183	4.61772	3.30379	2.40786	1.59124	1.36568	0.6626	1.16046	0.73407	0.243	-0.053626	-3.07685	-5.49661	-7.66642	-9.76205	-11.2156	-10.6289	-11.4059	-11.3137	-11.076	-10.1608	-10.58	-10.4056	-10.4122	-10.9683
XIV	330097	330098	1_201	0	-	-0.02887	-0.00183	-0.00187	0.77676	1.09563	1.74735	1.47985	1.56424	2.20875	3.1542	1.78008	0.78477	0.1471	-0.04612	-0.200705	0.03107	0.67142	0.22966	-0.89825	0.46983	5.25457	8.73639	9.79879	11.0717	11.9558	12.498	13.6839	14.4733	15.0652	14.9465	15.1495	14.7517	15.3503	15.9132	15.3428	11.3249	7.96983	7.4267	7.11583	6.74249	6.99279	6.01416	5.5848	5.25959
VII	854897	854898	1_203	0	-	-11.5208	-11.0224	-10.7702	-9.01021	-9.76156	-9.25216	-10.0633	-9.71521	-8.05812	-7.16929	-7.04878	-7.38526	-9.38983	-6.31738	-4.90559	-2.7296	-2.30535	-3.35402	-4.61254	-1.62278	-2.21938	-0.59323	0.06485	-1.19739	-1.94133	-2.37355	-1.17588	0.59256	0.856345	1.27226	1.01687	1.24514	4.24096	3.74832	2.94514	3.60417	3.33019	2.60181	2.95758	3.60694	4.1785	3.48083	2.47816	1.82939
XIII	815284	815285	1_204	0	-	-2.33804	-1.8859	0.29857	0.75233	1.12732	1.07799	2.16549	2.03551	4.21697	4.54256	2.93589	3.2805	4.9585	3.87698	3.11924	5.38166	6.61348	5.68022	6.74866	7.95622	8.93071	9.64269	9.61278	9.71787	10.6695	12.8248	11.8818	9.32667	9.8695	9.65725	5.537	5.18963	5.48454	3.45929	2.75492	1.36826	0.36761	0.040605	-1.01633	-1.97339	-2.77184	-1.98265	-0.715845	-3.35838
XV	1031285	1031286	1_205	0	-	-1.03953	-1.49149	-1.97925	-3.18358	-3.80043	-2.52305	-1.67773	-2.86084	-5.92767	-6.04629	-3.01333	0.331565	0.11004	-2.71305	-3.86722	-4.07359	-3.27263	-4.17023	-3.99254	-3.97496	-4.46649	-3.66291	-1.14087	-0.441115	-0.756515	-2.82394	-5.96197	-6.66693	-4.42302	-3.32314	-4.52839	-5.41354	-7.48712	-7.63421	-7.85215	-7.97295	-8.23807	-8.02316	-8.02594	-7.9825	-7.35466	-6.23796	-4.81619	-5.40391
IV	730606	730607	1_206	0	+	-0.896655	0.067585	-0.13178	0.29015	0.17812	-0.336	-0.33384	1.14787	2.10499	2.07417	1.64226	-0.517299	-0.692781	-0.42047	-1.47356	-1.80849	-1.87772	-1.43876	-1.00886	-0.567635	-1.44452	-1.50194	-2.39069	-2.93086	-1.90498	-1.43319	0.41859	0.43909	0.93084	1.78347	1.5255	1.66227	3.23175	2.43821	3.40987	4.69727	4.80112	5.76824	5.25149	4.86222	6.0172	6.29192	7.08375	7.83131
XV	449401	449402	1_207	0	+	6.71369	6.58103	8.03838	8.45607	9.27707	11.6234	11.2992	12.0464	12.5268	12.0587	12.2034	12.9361	12.6937	11.3354	11.0709	10.3731	10.7895	8.35905	8.54458	6.3876	5.46992	4.30329	3.78285	3.37571	3.90502	4.26861	3.25639	3.54066	3.51979	3.61685	3.39023	2.98208	2.47375	2.1593	2.18851	1.99106	1.40938	1.24681	-1.04656	-2.44421	-2.89153	-3.64221	-3.75708	-3.74854
XI	219211	219212	1_208	0	-	0.68908	0.23529	0.220835	0.60298	0.57704	0.36714	0.39731	-1.19524	-1.6285	-1.28004	0.19091	0.4737	0.63973	2.94665	3.83689	3.76927	3.80069	3.92891	3.96982	4.36248	3.99815	3.82634	6.23678	6.36778	5.04131	4.21654	3.89276	3.8072	1.22507	1.23814	1.29634	1.16556	0.69787	0.59432	0.95464	1.18658	1.0653	0.322885	0.342455	0.63761	0.725005	1.13	1.19672	0.25927
XIII	131639	131640	1_209	0	-	15.8144	16.1996	15.193	12.9802	9.78296	3.76226	1.87708	0.20482	-4.77388	-7.06611	-6.00601	-7.30983	-8.70974	-8.75882	-8.05415	-9.33717	-8.65963	-8.09652	-6.64351	-6.3917	-7.51049	-6.4413	-1.8916	-0.989265	0.262185	0.75623	2.42678	3.19726	4.08427	4.36246	4.86365	3.75899	0	0	0	0	0	0	0	0	0	0	0	0
XVI	52645	52646	1_210	0	-	-3.64251	-2.46513	-1.97251	-0.83294	-1.70231	-0.831425	-0.67124	-3.20934	-2.13528	3.5116	4.31327	4.4047	4.57534	6.07823	8.27363	8.67052	7.84486	7.45104	7.65333	7.75176	7.47064	7.14843	10.0519	9.59117	4.62922	2.78796	2.15231	-1.67251	-0.766954	-1.79721	-2.32202	-2.36021	-2.88424	-3.23482	-3.29946	-2.81315	-2.82923	-2.14321	-3.20452	-3.28689	-2.49954	-1.56737	2.13562	1.58252
X	241901	241902	1_211	0	+	-2.24073	-2.32028	-2.83709	-3.22167	-3.21847	-3.15373	-3.10581	-1.92237	0.055635	1.5878	1.8287	2.01543	3.44279	3.02378	2.76262	1.69674	0.951275	1.82048	2.17347	2.35098	2.18388	2.05836	1.62484	0.77043	0.48812	1.60498	2.00029	-0.947385	-0.631065	0.52217	2.5853	2.42609	0.281331	-1.19857	-1.1869	-0.94083	-0.32336	-0.45904	-0.80402	-1.35546	-2.01387	-2.4373	0.477505	1.32769
II	181365	181366	1_212	0	-	-13.1112	-11.4284	-11.1345	-12.106	-12.0119	-11.2238	-11.6869	-12.0005	-6.57482	-0.74639	-1.06591	-1.07049	-1.5723	-1.33919	-1.38724	-1.41862	-1.54611	-1.21572	-1.30183	-2.14801	-2.13234	-3.00048	-4.16557	-7.07126	-7.4288	-7.99181	-7.90489	-7.8339	-8.08652	-7.85829	-8.25167	-8.33869	-8.07367	-8.39308	-8.00737	-10.109	-10.1122	-9.34037	-5.66562	-5.43525	-6.73318	-6.35905	-6.23799	-6.40192
XV	492898	492899	1_213	0	-	-3.04375	-2.63607	-2.48461	-2.48799	-2.11591	-1.90556	-2.88597	-2.01996	-3.87082	-6.44003	-7.7438	-9.24875	-9.55185	-8.93924	-9.14544	-10.1615	-11.3762	-10.8372	-10.9154	-11.5755	-11.9297	-11.1085	-10.9521	-9.27912	-7.72147	-6.87803	-3.7041	-4.50421	-3.11746	-2.31171	-2.47258	-3.02958	-3.10409	-2.9296	-1.85323	-2.09734	-1.99519	-3.82066	-4.70729	-3.53667	-3.44834	-4.11045	-6.11991	-5.94578
IV	271916	271917	1_214	0	-	-1.27584	-0.589598	-0.74111	-0.33373	-0.50764	-0.52937	2.41086	1.14627	0.57303	2.55191	2.86073	3.23675	2.7956	2.48948	4.00411	5.95019	6.2007	6.36285	6.99872	6.85786	6.16955	6.07874	6.54845	6.23938	3.99314	4.20545	0.572075	-6.50059	-8.58085	-10.3112	-12.462	-13.6232	-13.7236	-13.8995	-14.8989	-14.2213	-14.5847	-14.545	-14.1176	-13.6267	-14.1897	-8.03865	-6.19979	-1.99762
IV	1168802	1168803	1_216	0	-	2.15227	1.83116	1.58774	2.30527	2.28685	2.20806	2.20832	3.09941	3.64656	2.86722	3.7986	5.05788	4.13868	4.30107	4.92284	4.82544	4.83195	5.69957	5.23591	4.35088	3.69432	2.57891	1.97234	1.38846	1.61037	1.15416	0.299565	-0.701195	1.27507	3.43901	3.14913	2.69659	2.55107	2.92366	3.26262	3.92702	4.64871	4.67393	4.5827	4.88413	5.90118	5.69691	4.49434	-4.37911
XIII	462634	462635	1_217	0	-	2.60904	2.93571	2.39197	1.92823	1.55548	0.48429	1.02522	1.01395	1.037	1.00448	1.67296	1.6968	1.67885	1.32082	-1.89602	-2.45113	-0.954365	0.09828	0	0	0	0	0	0	0	0	0	0	0	0	0	0	0	0	0	0	0	0	0	0	0	0	0	0
XV	672388	672389	1_218	0	-	0.891806	1.27294	2.05977	3.21914	3.40498	3.67639	3.47698	5.05723	3.53296	3.80051	5.70425	6.47349	8.82483	10.2149	10.9228	12.1115	12.7889	12.2849	11.8451	10.6935	10.7215	10.7401	10.879	13.323	13.1569	11.53	9.72827	6.88016	4.97748	0.894825	-1.75984	-3.22011	-3.64643	-3.85528	-3.17889	-3.13557	-3.16156	-3.4948	-4.85203	-6.42131	-5.63194	-4.4697	-4.57234	-2.25583
IV	1212749	1212750	1_219	0	+	0	0	0	0	0	0	0	0	0	0	0	0	0	0	0	0	0	0	0	0	0	0	0	0	0	0	0	0	0	0	0	0	0	0	0	0	0	0	0	0	0	0	0	0
IX	149980	149981	1_221	0	-	0.171921	0.07244	-2.18583	-4.15977	-7.78486	-12.4533	-12.3577	-12.8437	-12.101	-11.2993	-11.1888	-11.5602	-11.3742	-11.8083	-11.7258	-11.203	-9.601	-9.49457	-8.90146	-3.74196	-2.10882	-3.99972	-4.23161	-5.28257	-5.59938	-5.19161	-6.25927	-6.00527	-4.9544	-4.36698	-4.46596	-5.68744	-6.74918	-7.00109	-7.05106	-5.33784	-2.75935	-1.58028	-1.64406	-2.31187	-0.97911	0.27682	1.45948	1.50612
IV	574018	574019	1_222	0	+	-4.92143	-5.79976	-4.29579	-1.96981	-1.20426	-0.552335	-1.14321	-1.35052	-1.64834	-3.26321	-4.37746	-3.78056	-3.84097	-2.75376	-0.236405	3.44547	3.38502	3.16838	0.05876	-0.74384	0.53342	1.63417	1.5893	1.77338	3.40225	3.89789	4.42367	5.14852	4.94324	3.32464	2.31456	0.246125	-0.63875	-6.84143	-12.992	-16.4413	-19.8886	-21.7252	-22.23	-22.0426	-22.3624	-23.2999	-23.7369	-23.3276
XII	1032499	1032500	1_223	0	+	1.04588	1.20648	-0.182865	-1.99989	-2.38656	-2.46717	-4.20592	-2.23775	-3.90579	-4.7691	-5.27207	-4.79808	-3.64021	-5.16737	-5.07251	-4.02517	-4.34939	-2.71118	-2.37718	-1.58566	-0.2417	0.9399	1.55129	2.19347	3.82491	4.25291	2.74504	1.91146	1.20674	0.719115	-0.04596	-4.00292	-5.47193	-5.67133	-6.57467	-6.27002	-6.49729	-6.51155	-7.02963	-7.21535	-6.64688	-6.18415	-5.56677	-4.88883
VII	377459	377460	1_224	0	+	4.82516	3.88175	2.18361	-0.215875	-1.14552	-2.54968	-3.15329	-2.41213	-3.22739	-4.07234	-3.89064	-3.25688	-2.80639	-3.19191	-4.14332	-4.06459	-4.2568	-5.24974	-5.33707	-6.89757	-8.73494	-8.36885	-8.48406	-7.39575	-6.50719	-6.11139	-6.10493	-5.63565	-5.01789	-4.47903	-2.6595	-0.705085	2.71771	5.09813	4.9704	4.03111	3.76518	3.47622	3.60236	3.05754	2.45465	1.9124	1.28483	0.91342
XIII	302625	302626	1_226	0	-	-5.32674	-2.05578	-1.20729	-2.42149	-4.06865	-1.92534	-1.47669	-2.42744	-2.8871	-3.51462	-3.94331	-3.60599	-3.02242	-2.24238	-1.29699	-2.16706	-3.47029	-3.38685	-4.6703	-4.03139	-2.89567	-3.18413	-2.53078	-2.30659	-1.60374	-1.59888	-1.37162	-1.17254	-1.16935	-0.339755	1.12825	1.87626	4.47863	5.42521	5.31267	3.89933	5.82073	4.17337	3.10325	0.98848	0.201165	-0.05237	-0.15245	-0.11277
XII	564552	564553	1_227	0	-	3.20196	1.43649	-0.01979	-0.99532	-2.53214	-4.47226	-5.74142	-6.63734	-6.67576	-5.50385	-5.6282	-5.18965	-4.53646	-5.08424	-5.2171	-4.32342	-6.35855	-9.52571	-9.60671	-9.79869	-8.36648	-8.01857	-7.01096	-6.71464	-6.59724	-7.22487	-7.8881	-8.35105	-7.31168	-6.45654	-7.07563	-3.31742	0.301195	1.40508	0.87588	0.10105	0.511435	0.69849	1.08208	1.50313	1.38037	2.78787	3.10061	2.87442
XVI	291060	291061	1_228	0	-	11.0521	10.672	7.36511	5.80938	5.48649	5.09022	5.11131	3.61744	3.53187	1.9241	1.70986	1.9118	2.35761	3.04233	3.3911	3.88635	3.49408	6.02018	5.76098	5.75091	5.55013	3.68389	3.9275	4.46745	6.20636	5.85856	5.42312	4.24315	3.44339	1.91148	1.00934	0.561835	-1.61134	-0.61761	0.1407	1.08702	3.23322	2.69539	2.75947	3.24236	3.97265	4.6188	4.56241	4.68517
XIV	627459	627460	1_229	0	+	-4.93084	-4.9375	-5.90563	-4.71392	-4.68347	-5.09576	-4.3803	-4.0461	-2.43945	-1.36312	-2.89831	-3.79596	-3.78499	-4.16766	-3.22944	-3.40759	-3.75589	-3.70069	-3.67003	-2.09497	-1.5652	-1.38996	-2.34628	-3.02128	-2.49721	-0.818135	0.554571	0.90875	2.47621	2.2765	2.84016	2.65489	2.80821	2.33181	1.66796	2.82813	2.08582	2.97288	3.2019	3.9144	4.19567	4.83619	4.46462	4.07899
V	246632	246633	1_230	0	-	8.26323	9.29393	10.0631	10.3484	11.0241	11.3365	12.6482	13.0543	12.7246	12.9466	11.8138	10.8165	7.44153	7.35626	10.0056	8.81099	9.96271	9.80473	9.76924	9.42545	9.46054	8.01707	7.69026	7.34656	6.8186	6.65233	7.86677	5.48699	3.50488	1.35088	-1.43841	-2.23006	-3.26915	-2.75242	-2.67375	-2.48136	-2.44601	-2.88929	-3.03619	-2.83805	-3.17295	-2.12335	-0.63729	1.25425
XI	174175	174176	1_231	0	+	-3.61986	-2.04065	-0.748825	-0.954815	-1.73736	-2.2144	-1.69107	-1.89204	-1.82738	-1.64	-1.35618	-0.93383	0.127205	-0.129675	-0.00055	-0.55493	-2.05095	-1.72047	-0.804925	0.961285	1.40119	1.44058	1.35868	1.18709	1.50535	1.89123	2.6616	3.68222	3.76613	2.66366	3.14392	2.40353	1.95115	2.14248	1.84058	2.39873	3.1501	2.97854	3.62908	4.02422	3.63857	2.8106	2.62352	2.65978
IV	362398	362399	1_232	0	-	-7.41009	-7.18615	-8.54447	-8.18055	-5.7092	-6.65422	-7.08108	-7.09328	-8.65005	-9.89892	-10.3044	-9.77599	-8.71959	-6.47389	-5.35867	-3.99436	-3.51294	-3.17275	-3.36673	-2.82666	-1.32586	0.68642	1.60288	3.46911	4.73249	4.25387	3.52199	3.12905	2.47176	1.3498	-0.51765	-0.23739	0.605865	-0.239254	-0.339805	-2.46361	-2.84144	-2.03897	-2.22747	-2.32601	-0.94215	-0.249975	-0.85215	-0.56577
XIV	394715	394716	1_233	0	+	-6.27615	-6.84233	-6.8236	-7.41557	-8.0965	-8.48386	-9.02476	-9.24258	-8.06995	-8.35437	-8.24855	-6.40243	-3.84714	-2.15023	-2.83365	-2.51308	-3.67534	-3.92341	-3.08647	-3.049	-3.00639	-2.77778	-1.88381	-2.08768	-2.4156	-3.14451	-4.40004	-4.40991	-5.91491	-6.21486	-7.75812	-7.50883	-9.44054	-10.8565	-11.0724	-11.0476	-11.6638	-12.1671	-11.9814	-11.4585	-10.4269	-10.3897	-10.2423	-9.52769
XI	193066	193067	1_234	0	-	0.78872	-0.8807	-2.02463	-0.7692	-0.6097	-3.42481	-3.66782	-2.73309	-2.59898	0.239925	1.90344	-0.139405	-0.54906	-1.47881	0.63306	0.579115	-0.183995	-2.13142	-2.91041	-5.72921	-6.59751	-7.55527	-8.63089	-8.69317	-10.2025	-12.5982	-11.5895	-11.0426	-8.90234	-8.53854	-9.58202	-8.28161	-6.26281	-6.77855	-4.98728	-4.80026	-4.43054	-4.496	-4.4612	-3.68369	-2.73874	-1.97313	-3.13678	-3.64751
XVI	453258	453259	1_235	0	-	-2.95522	-1.92041	-1.69828	-1.82126	-2.34058	-2.05836	-0.75983	0.801829	0.63431	1.2144	3.20151	6.04083	6.07796	5.71485	4.87127	4.9409	4.15896	3.21592	3.86454	4.33334	5.0058	4.86787	5.024	4.98766	4.30987	3.36646	3.21444	2.9476	2.73507	3.11902	3.65296	4.64077	5.07264	3.85458	3.41126	1.9036	1.52027	0.80461	-0.02144	-0.931165	-1.84218	-1.57393	-0.69718	0.77433
XIV	378772	378773	1_237	0	+	4.20468	4.4262	5.28821	5.32772	5.43097	5.88101	6.06025	5.62925	4.71387	5.0287	5.27914	3.11319	-0.57858	-0.98102	-1.91134	-2.0268	-2.8966	-3.24374	-2.25	-2.13094	-2.26417	-2.64384	-2.13232	-2.57115	-2.56398	-3.98842	-3.5274	-0.57071	2.79913	2.58515	-2.56354	-2.44379	-2.49797	-2.7975	-1.81834	-0.57958	0.00726	0.15038	1.4099	0.059265	-0.05429	0.086935	-1.238	-4.91716
IX	322212	322213	1_239	0	+	6.67961	7.26048	7.20357	7.90674	8.5042	8.75093	9.67397	11.2489	12.7193	11.1314	7.92558	7.51925	7.12747	6.73947	6.11589	5.31025	4.56878	5.78578	5.83257	6.73773	5.24077	4.4551	3.63547	3.88939	1.85882	1.59795	1.43481	1.05864	0.526655	0.218165	0.36601	-0.062765	-1.60525	-0.816465	-1.74982	-0.404071	-0.14546	-0.80244	-1.20598	-0.82236	-0.58496	-1.64628	-1.14506	-0.725545
IV	671008	671009	1_240	0	-	-6.8536	-3.82939	-0.62999	-0.241925	-1.94548	-2.29678	-2.48768	-2.73393	-2.66836	-2.09387	-2.49451	-3.28374	-2.96277	-2.8252	-1.03252	0.98032	3.27021	5.26225	7.10817	8.30213	7.13931	7.18503	7.3967	7.51204	7.08098	7.55089	7.5667	7.20874	6.94558	7.64325	6.51492	5.29753	2.19174	1.34346	2.87806	3.67799	3.64473	4.1672	3.55582	3.16124	2.51127	2.94486	3.4844	3.41476
VII	761371	761372	1_241	0	+	-5.24301	-6.55108	-7.28139	-7.54465	-6.99151	-7.15374	-6.83561	-5.97599	-5.35181	-5.78967	-5.20015	-4.15555	-4.55182	-4.15878	-0.65628	-1.67625	-3.04921	-1.86755	-2.38468	-1.81981	-0.88273	-1.64395	-3.02539	-3.59593	-3.12075	-2.42534	-3.6617	-4.35335	-3.70752	-1.42779	1.87546	3.57006	3.06446	3.55927	0.743595	-1.27685	-0.807505	-1.59919	-1.44831	-1.96331	-2.6363	-2.36595	-2.60248	-2.75136
XV	154731	154732	1_245	0	-	-8.33971	-7.90637	-6.26014	-6.067	-6.6347	-5.83967	-4.98414	-2.9639	-3.34347	-3.96061	-5.17288	-6.01215	-7.4412	-6.89752	-3.20385	-2.2736	-3.25304	-2.49173	-1.07751	-0.58619	-0.53924	-0.9615	-0.703855	-1.42361	-0.32253	1.21137	2.67614	3.95498	4.2203	2.11231	2.17369	1.86166	1.76848	2.65815	4.64433	4.28409	5.36207	4.81667	5.06917	4.4651	4.4357	3.5129	3.97471	4.48799
IV	1084562	1084563	1_246	0	-	2.23398	1.62105	0.964305	1.25961	0.98382	-5.04029	-5.73069	-4.25631	-2.15799	-3.06895	-3.92428	-4.92643	-4.87152	-4.47797	-3.7942	-3.53653	-2.98792	-2.60573	-2.63799	-0.411835	2.25231	1.8454	0.277725	2.0847	4.59737	4.13606	4.1154	3.19089	2.96452	2.90328	2.60666	2.70577	3.30866	3.57747	3.74611	3.02809	2.71965	2.4743	2.15456	1.6825	2.01069	1.94789	2.85927	3.10935
VIII	383238	383239	1_250	0	+	-5.45628	-4.70951	-4.72537	-3.58381	-3.38469	-3.66579	-3.51607	-2.91176	-0.721045	2.93587	3.40665	3.34442	4.05924	4.57947	5.02305	4.66192	4.05381	4.53534	3.76298	4.66877	5.01595	5.56656	5.17645	5.0231	4.23952	4.76145	4.71791	4.51279	4.27613	4.60253	4.71592	4.87537	4.62481	4.00012	3.05517	2.7092	1.22973	-0.05738	-0.038105	-0.57356	-1.79584	-1.07289	0.30527	0.68416
II	132160	132161	1_252	0	-	6.5018	7.10194	6.06775	6.05482	6.77057	7.40033	7.3083	6.59393	6.5354	6.08526	3.38962	2.93816	3.47855	0.74359	-1.6797	-2.52981	-2.31382	-1.61086	-1.9225	-2.85329	-3.44591	-4.09597	-4.59459	-4.83591	-4.31493	-4.10572	-2.82581	-3.52953	-3.69196	-1.74718	-0.87807	-0.80514	-0.67667	-0.39668	-0.06818	0.3522	0.72567	1.21511	0.8328	0.78163	0.421621	-0.25501	3.59252	3.76254
XII	604960	604961	1_253	0	-	1.4195	0.32011	0.992885	1.12049	1.62378	2.51259	1.64553	0.319795	-2.71299	-2.63392	-1.42923	0.44501	1.17166	1.67231	1.54934	2.02498	2.52043	2.98366	2.58529	2.0193	3.1585	6.62913	7.41732	7.99548	5.11684	5.00449	5.27766	4.2188	4.62961	4.67399	4.85508	5.47771	4.96132	4.35161	3.9372	2.98414	1.06434	1.16669	1.0044	1.03494	1.09813	1.48688	1.64193	1.92024
VII	482898	482899	1_255	0	-	7.00655	6.84631	5.99528	6.11574	6.82537	6.36651	5.37353	5.2158	3.7007	3.09958	3.09182	2.55503	0.95863	-0.033845	-0.44364	-1.09693	-0.68562	-0.13034	-0.78886	-1.32163	-0.437135	-0.43731	-0.11292	-0.20688	-0.21323	-0.002045	-0.31763	-0.082365	0.20399	0.38473	0.91877	0.84121	0.59442	0.98704	1.03469	0.37418	-0.21157	-0.25274	0.25423	0.002485	-0.45066	-0.27164	0.03135	-0.3394
II	670525	670526	1_256	0	+	2.17821	-0.225625	-5.17475	-5.19629	-5.08282	-5.99781	-5.99181	-5.65784	-5.70561	-5.47244	-5.29174	-6.2233	-5.58919	-5.686	-6.05065	-7.23123	0.69592	0.94904	0.46987	0.946525	1.75858	0.731665	0.32833	0.92764	0.52588	0.942465	0.9452	0.97187	0.33165	-0.32905	-1.2979	-2.39892	-6.37683	-6.16835	-5.37856	-8.24002	-7.93385	-7.32469	-8.02688	-7.69842	-7.58906	-7.48658	-7.76576	-7.01223
XV	818888	818889	1_258	0	+	2.8943	2.96388	3.31765	3.08756	2.86143	0.34925	0.07607	1.37767	1.81205	3.17742	3.08459	4.15142	2.52814	1.96513	1.1239	-1.89452	-2.52565	-2.23682	-2.38455	-3.97732	-2.84598	-2.92982	-3.7306	-3.7471	-3.95416	-3.30954	-2.25078	-2.83421	-4.92047	-3.80903	-1.78241	-0.78582	-2.22514	-1.21076	0.42422	1.3706	1.97782	2.2903	2.30992	2.22697	2.20063	2.19129	2.89242	4.47654
XI	5721	5722	1_259	0	-	-2.60666	-2.43188	-0.50512	-1.16017	-0.7515	0.347125	0.20681	-0.61613	-1.19628	-2.18786	-2.99234	-2.91116	-2.15285	-2.90582	-2.01615	0.890175	-0.154725	-2.33288	-1.8128	-3.38936	-3.33782	-2.13525	-0.66476	-1.4551	-0.9825	-1.09774	-1.40709	-0.94496	-0.19575	-0.170005	-0.17075	1.97345	2.86526	1.70982	2.33466	2.85283	2.05166	2.4251	1.75029	1.91154	3.02628	3.03311	2.27504	2.31796
XV	504529	504530	1_261	0	-	-2.69199	-1.92211	-1.36793	-0.5215	-0.72674	-0.74405	-0.33203	-0.16768	-0.26036	-0.46538	0.54942	0.45171	0.52797	0.85198	0.85206	0.73128	0.79921	0.77402	0.96737	0.95126	0.921355	-0.06589	-0.33617	0.49656	0.92473	0.67816	0.37485	0.28246	0.31215	0.35065	0.76834	1.07651	1.00056	0.98468	1.05318	2.49614	6.39637	4.83336	3.13426	1.94868	1.49635	1.7308	1.70754	1.28752
II	110736	110737	1_262	0	+	-5.74918	-4.93499	-4.55786	-4.23301	-3.45785	-3.3921	-2.9198	-3.24935	-4.25852	-4.1928	-4.75786	-5.22096	-5.97409	-5.52027	-3.25631	-2.1189	-0.96065	-2.37346	-2.32888	-2.46574	-2.37968	-1.07892	-0.613685	-0.11706	0.023765	1.47802	2.24219	2.72052	3.71069	3.04093	1.34368	0.84822	1.17497	2.47779	4.27491	4.35853	3.52684	6.59573	9.19472	11.3483	11.5482	11.5932	11.2616	10.6609
IV	465563	465564	1_263	0	+	-6.28347	-5.23043	-2.84354	-0.23038	1.25131	0.63165	2.82599	3.5163	3.4089	4.72251	5.57784	6.92368	8.23273	8.48131	7.38151	6.00341	3.52564	1.99635	0.87921	-0.51098	-1.04295	-1.03024	-0.075525	-0.01877	-1.4713	-2.61135	-3.05994	-4.60365	-3.50298	-2.83125	-3.14912	-2.32661	-1.68643	-0.32341	0.54024	0.568376	0.212745	1.0466	0.808635	0.44803	2.67212	4.42434	4.89517	4.6531
IX	138043	138044	1_264	0	-	-1.6797	-2.60689	-3.63659	-4.48442	-3.03952	-3.7726	-4.24097	-3.20265	-3.1505	-3.78532	-4.30406	-4.70314	-5.40598	-5.64419	-3.68048	-0.86959	-2.29306	-1.80717	-1.73077	-1.9382	-1.1101	-1.61401	-1.72968	-1.93567	-1.42479	-1.77702	-1.81561	-1.67793	-1.43232	-1.19969	-0.76265	-1.05228	-2.41193	-1.49931	0.932455	2.11669	2.32788	2.56457	2.804	2.80497	3.12348	3.22445	2.72079	3.11287
II	191724	191725	1_265	0	-	-14.167	-13.5521	-12.5815	-12.4728	-12.5614	-12.3615	-13.3885	-13.8525	-10.0118	-6.27031	-7.46973	-7.04239	-4.36972	-2.81041	-2.60764	-1.733	-1.41245	-1.51107	-2.19393	-2.26382	-2.13377	-1.83759	-1.46388	0.46869	1.90571	2.25754	2.57405	1.75585	1.49207	1.2999	1.54752	2.39361	2.58935	2.75642	3.48609	3.98267	4.54376	4.45289	4.99339	5.10437	5.55983	5.52863	3.62089	3.75452
XV	265309	265310	1_266	0	+	-0.54983	-0.198205	-0.45936	0.447935	-0.51715	0.731975	0.83333	3.87236	3.56244	3.37397	3.34167	3.53252	4.4378	4.67913	4.41631	4.52883	4.64607	4.85058	5.83305	5.95	6.44826	6.24409	2.32919	3.33072	4.18056	5.06308	4.97998	5.81241	5.31823	5.49474	5.34935	5.8086	6.36264	6.72555	6.04911	5.17553	4.95849	5.35651	5.78253	6.37075	6.68855	5.34448	5.7088	8.14415
IV	1189683	1189684	1_267	0	-	-6.85668	-6.71361	-6.21565	-10.2543	-13.6426	-12.018	-9.4753	-8.00028	-7.74999	-7.58425	-5.70111	-5.34498	-5.89834	-5.21834	-3.44408	-3.44224	-4.09789	-2.89432	1.24473	2.09187	4.28984	3.32719	3.4084	3.44022	2.35361	2.81345	2.9708	2.43672	2.1423	1.73897	1.82122	2.17201	2.46129	4.42999	4.64334	4.27876	3.88706	2.71571	3.66802	-0.44683	-1.93583	-0.984495	-0.892075	-0.7956
II	392272	392273	1_269	0	-	3.43151	4.23398	4.8752	4.72049	5.08742	4.44931	3.66573	3.59974	2.5413	2.80401	2.81048	2.43678	3.01799	3.21591	3.12557	2.30608	1.80166	1.46575	1.04256	-0.478705	1.32464	3.17613	3.53984	3.579	3.05267	2.86628	2.41962	2.09175	2.20973	2.11031	2.34952	2.46186	2.82752	4.20621	4.71096	3.81169	2.52916	4.40484	6.41448	7.23883	7.19087	7.5213	7.39203	7.70044
XI	269488	269489	1_270	0	-	-1.59252	-0.749004	-0.590619	-0.064135	-0.96321	-1.36472	-2.08348	-2.79881	-4.87622	-4.3683	-1.61595	1.82876	5.36031	3.23012	2.73427	1.79317	0.89053	0.74932	1.14529	0.74642	0.44515	1.97332	3.52417	4.06851	3.6681	2.38313	0.077915	-1.98404	-2.26129	-2.00118	-2.30117	-2.28246	-2.17014	-1.69142	-1.13123	-0.86078	-1.08871	-2.16429	-2.21308	-1.34806	-1.15133	-1.07579	0.03482	2.52109
XIV	351097	351098	1_271	0	+	-1.98084	-1.95752	-1.71678	-1.55736	-1.76739	-1.94748	-1.90411	-1.52361	-0.614715	-0.30827	-0.27258	0.72109	0.57202	-0.37586	-1.37473	-2.03146	-4.21355	-5.01211	-5.61052	-5.645	-5.46736	-5.65543	-5.86992	-6.03955	-6.85599	-6.49202	-7.12253	-6.52625	-5.03759	-4.73414	-6.27785	-4.74067	-3.40888	-1.99267	-2.54102	-2.8798	-2.90783	-2.35175	-1.54839	-0.82835	-1.60136	-1.82773	-2.3412	-2.31817
IX	282853	282854	1_272	0	-	8.66584	10.3603	11.9208	12.9119	12.7229	13.3157	14.2683	12.5672	11.1257	10.8174	10.2918	7.13477	8.58676	7.81223	8.40372	8.47537	7.13038	8.31058	6.50869	5.04413	3.54494	0.869025	2.66312	1.43683	0.92634	2.08361	2.15371	2.14053	1.47607	2.50773	3.8831	5.57451	3.88156	2.56715	2.66007	3.4916	6.0487	4.58406	4.52435	4.7429	4.39763	4.58522	4.25816	4.21772
IV	861768	861769	1_273	0	+	-16.2292	-16.2425	-15.5405	-14.6575	-13.7181	-13.2979	-12.2791	-10.8477	-8.90954	-7.21917	-7.35359	-6.93698	-2.28662	3.39665	4.53204	4.4453	4.99263	4.0038	3.16986	3.02504	3.11219	2.7818	2.50084	1.41084	-0.452735	-1.41208	-1.74888	-2.27354	-2.41094	-3.41433	-3.56793	-3.71437	-3.11398	-3.37534	-4.33407	-4.0142	-3.8135	-3.68141	-3.76037	-4.60348	-4.13011	-5.29901	-6.69853	-7.00321
XII	501044	501045	1_274	0	-	-6.93861	-6.68813	-5.38684	-5.8124	-5.60433	-5.53065	-4.74657	-4.39422	-4.18275	-3.82176	-4.53654	-5.52069	-5.96002	-4.25261	-1.93961	-1.96366	-0.580865	-3.33544	-6.40897	-6.29208	-6.00733	-6.47014	-6.62139	-7.01855	-7.03673	-6.05701	-6.32347	-5.3542	-5.92507	-6.57788	-6.87998	-4.38917	3.67967	6.13401	7.39327	6.48592	5.47651	5.24545	5.37938	5.91132	6.49991	6.95109	6.49084	6.16657
XVI	286350	286351	1_275	0	-	-5.10378	-6.0559	-6.81708	-7.33364	-6.66855	-5.12799	-4.01633	-1.04575	-0.40605	-0.59479	-0.57526	-0.078705	0.94505	1.78817	2.55712	3.2935	3.59316	3.54953	3.09442	2.96903	3.60035	6.37861	6.39872	6.51979	6.65509	6.33415	5.64617	5.0953	3.59389	2.61483	2.52283	1.90318	1.35587	0.90551	1.08825	-1.39527	-3.32812	-2.85181	-2.85623	-3.06367	-2.46386	-1.61233	-0.9818	-0.301645
XII	548774	548775	1_276	0	-	3.04279	3.87618	4.16858	4.28945	2.34662	1.42776	1.33667	1.09072	2.39395	2.26943	2.21875	3.09485	2.59202	2.32425	2.51461	1.98344	1.61942	1.73734	1.66707	1.9507	2.52158	1.58835	3.53483	3.7541	4.22999	4.20172	3.91925	4.8468	4.15438	3.80132	4.41358	4.13453	3.58952	4.44075	5.84973	5.62741	5.79753	1.82997	-0.39328	-0.90987	-1.07109	-2.20395	-3.34219	-3.03884
XIV	557061	557062	1_277	0	+	-11.7162	-12.7555	-7.67269	-5.03972	-4.71002	-4.82352	-4.67006	-4.48957	-4.23264	-3.13815	-1.1633	0.102425	4.64979	4.4881	4.73332	7.37021	8.01466	9.14509	10.2325	8.97155	9.14603	8.70571	8.11316	8.17643	8.38941	7.86551	6.47909	3.56462	3.32429	3.9443	3.35839	3.26186	1.44234	-1.7356	-2.26979	-1.75905	-0.851515	-0.75386	-0.937005	-1.13611	-0.56287	-0.11776	0.91213	0.0749
IV	455300	455301	1_279	0	+	-0.062245	-0.226515	-0.07723	-0.669095	-3.85504	-6.03865	-7.05244	-8.6793	-7.92831	-5.20749	-6.39266	-7.04334	-6.38903	-5.9729	-6.05517	-5.75046	-5.02933	-5.4496	-5.1639	-3.45075	-0.22975	0.54393	0.82675	-1.07117	-1.8598	-0.458975	-3.7216	-5.51687	-4.8037	-3.9861	-5.2706	-5.7401	-5.66608	-5.55727	-5.35742	-4.69649	-4.3631	-5.31361	-3.82993	-2.657	-1.19381	2.45031	5.25477	6.8712
VII	186019	186020	1_281	0	+	2.72919	3.59831	5.17057	6.14239	5.72696	6.11186	4.89755	4.88219	3.76003	3.22698	3.73129	7.1763	7.60157	5.83375	4.16606	3.25351	1.57752	1.52435	1.3032	1.50934	2.04651	2.41953	2.45734	1.18098	0.530185	0.65505	1.04928	1.06831	0.5128	-1.05855	-3.75066	-0.172955	3.2743	4.65146	4.66575	4.18493	3.30238	3.31751	3.06547	2.88601	2.62748	2.80062	3.2878	3.38265
II	423278	423279	1_283	0	-	1.81644	2.05537	2.29596	5.85511	5.68123	0.227705	-4.2134	-4.47027	-6.36827	-7.79016	-8.4112	-9.28317	-10.0027	-10.0597	-11.2826	-12.7408	-11.9271	-13.8965	-14.6947	-13.6522	-6.91464	-7.47262	-5.92586	-7.71872	-5.28125	-4.0591	-4.22413	-4.77318	-5.17371	-3.04666	-2.22195	-2.71403	-2.41899	-2.28625	-2.16734	-2.05735	-0.82706	0.88613	1.79059	-2.54562	-7.8786	-6.52485	-5.23549	-1.42696
XII	242259	242260	1_284	0	+	7.30881	7.7985	6.74684	5.82426	5.40848	5.7659	5.6633	5.99902	5.14719	4.49855	4.20693	3.85754	4.6479	5.38655	5.97201	8.74598	9.21967	11.0059	12.5994	13.2032	12.7679	13.0314	12.2643	12.4114	12.2368	12.3054	11.5452	10.0462	7.56712	4.0642	0.66156	0.17883	-0.39993	-0.197875	1.0074	1.78955	1.38096	2.1067	1.9562	2.2276	2.64711	3.3795	3.9842	4.98739
IV	1226775	1226776	1_285	0	+	-7.495	-7.25581	-6.30837	-6.24825	-8.14274	-8.78294	-10.4082	-11.1162	-9.77566	-7.74678	-7.71903	-7.95243	-9.00652	-9.38055	-9.3308	-13.4172	-12.2563	-12.3346	-10.6417	-9.50716	-8.45511	-6.83247	-7.28963	-8.51552	-9.03098	-8.46585	-6.92106	-4.98654	-5.9741	-3.80681	-0.64045	-1.80672	-3.45956	-7.0081	-8.6998	-8.27065	-8.64758	-8.88759	-7.99491	-7.32479	-7.80802	-7.90067	-8.27423	-9.89546
V	467485	467486	1_286	0	-	-9.88979	-10.9538	-9.54279	-10.4262	-9.89133	-8.17703	-8.4265	-8.0627	-8.41191	-6.19198	-4.796	-3.36653	-2.55588	-2.90138	-2.83029	-1.76059	-2.78014	-3.59442	-0.72918	0.894585	2.31561	1.93471	2.37067	2.99637	2.76521	1.49291	-0.43652	-0.26936	0.20208	0.552155	0.75624	1.19347	0.6583	-0.55681	-2.84421	-4.24949	-4.89429	-4.59005	-5.04847	-4.32153	-2.57763	-1.35682	-2.0999	-2.77175
IX	195579	195580	1_287	0	+	-1.45026	-1.82084	-2.2401	-1.13715	-1.57113	-1.93791	-2.67179	0.144965	2.52685	0.711509	0.38593	-0.70062	-3.94622	-4.83873	-4.94531	-5.25717	-5.4565	-5.00555	-6.5041	-6.72734	-6.00645	-5.84098	-5.85172	-4.75889	-5.46669	-4.26835	-3.19851	0.175935	0.71543	0.69627	0.00614	0.76756	0.51293	0.6844	0.4904	-0.02661	-0.413765	-0.60047	0.074349	0.3704	-0.929985	-2.33111	-1.92883	-1.36325
X	434653	434654	1_288	0	-	-4.42926	-4.09901	-3.92868	-3.62895	-2.93695	-3.01087	-6.12265	-10.7025	-10.7028	-9.49819	-9.24171	-9.53902	-9.44674	-9.53219	-8.70699	-8.46935	-8.53269	-8.39913	-7.99803	-7.37566	-6.62979	-2.14011	1.04436	-0.37311	-0.89164	-1.07768	0.1948	0.54195	-0.50684	-1.27327	-0.9586	-0.46359	-0.987635	-1.60682	-1.405	0.120525	1.04699	2.84006	3.82335	5.78617	9.42184	8.73775	10.0433	9.63589
III	24804	24805	1_289	0	+	-19.1496	-17.6251	-16.0148	-11.5963	-2.87757	0.42901	4.32517	6.1842	6.50494	5.89389	6.57398	6.89799	7.56552	7.27625	6.64419	6.9375	7.04941	6.56086	4.54633	4.40588	2.7757	2.02457	1.30442	-0.18643	-2.45253	-4.15428	-6.10101	-9.28039	-9.8629	-10.4761	-11.5965	-13.0973	-12.6971	-13.0148	-12.8685	-14.1567	-13.9145	-13.9136	-12.3394	-9.49609	-9.19925	-5.78348	-6.47741	-11.0595
VIII	261791	261792	1_290	0	-	1.57014	1.64801	1.11575	0.433034	0.08309	-0.7257	-0.34793	0.30951	0.24038	0.054755	-0.497055	-0.80169	-1.15115	-2.4754	-2.48824	-1.25763	0.5916	0.609811	-0.335841	-0.53612	-0.43274	-0.12897	0.21692	0.30666	0.4938	0.47518	0.95454	2.16751	5.02335	4.03267	4.36515	3.22067	4.34692	5.51424	5.76112	6.02082	5.68095	5.76177	5.63781	5.33507	4.74202	3.95426	4.58971	4.08258
X	133963	133964	1_291	0	-	-3.61966	-4.46453	-4.91614	-4.97506	-4.98496	-5.18423	-5.09424	-5.08674	-3.67808	-3.11161	-4.21185	-3.17182	-2.09532	-2.18411	0.22901	1.58513	-1.45132	-4.01394	-4.58531	-4.06168	-3.96512	-4.18688	-4.12071	-4.75154	-4.92192	-3.74794	-4.39505	-3.843	-3.2972	-5.38649	-8.11342	-1.39185	-0.659695	-0.37746	-0.448835	-0.648115	-0.35883	0.01009	-0.18609	-1.11179	-2.08301	-3.3196	-4.79035	-4.93448
XIII	898419	898420	1_293	0	+	-8.12212	-8.48678	-8.09902	-8.74147	-8.35953	-6.88363	-6.54075	-5.78791	-6.71389	-5.9005	-12.2345	-16.1062	-19.6337	-18.6267	-18.333	-17.8789	-17.6111	-17.07	-16.7889	-16.7359	-16.6591	-16.7648	-15.6524	-14.4371	-12.4259	-5.83531	-2.22737	0.781195	-0.35546	-1.36096	-1.33086	0.044335	1.24029	1.79658	4.47066	11.0839	14.1575	16.7381	18.555	18.5077	18.9399	18.8406	18.6338	18.7097
VIII	448267	448268	1_294	0	+	-3.35097	-3.09131	-3.52245	-3.32628	-2.91782	-1.63739	-3.14362	-2.35338	-3.70399	-2.10196	-1.80244	0.57169	1.76697	-0.39727	-3.37017	-4.92389	-5.1029	-4.49461	-4.36131	-4.97484	-6.22539	-6.21548	-6.39942	-5.76024	-7.09786	-7.70148	-4.276	1.9123	4.52206	7.60684	7.63858	9.2065	9.53838	9.28821	9.8033	10.3977	10.0217	10.5762	11.11	12.0982	12.6822	7.25851	3.93291	3.36716
VIII	186899	186900	1_295	0	-	-20.2343	-18.0895	-6.78096	2.00807	0.20714	1.78478	1.78378	1.80327	1.47967	1.31371	0.42018	0.26099	0.48699	1.43917	1.6301	2.83385	5.80248	10.9556	13.1669	13.5353	13.5249	14.0488	14.0469	14.0783	14.3415	14.4801	14.2431	14.2807	13.4295	12.4027	10.292	3.76098	-0.23717	-2.3965	-3.8912	-4.31839	-5.16828	-5.87103	-6.12196	-6.53952	-6.42428	-6.40855	-6.28838	-5.8811
XV	521086	521087	1_297	0	+	0.78836	0.718635	1.05862	1.62757	2.31968	3.68815	4.8784	5.1171	6.53278	7.81379	8.08374	7.49346	7.02806	6.42237	6.28639	6.43631	6.56527	6.91589	7.27441	7.08324	6.22999	6.10489	5.93354	3.94494	2.84273	2.71319	2.68484	0.78932	0.65183	1.09052	0.51598	-0.23542	-1.21843	-1.27585	-1.24589	-0.37074	0.524005	0.20957	0.333985	-0.32909	-0.65894	0.68421	0.23825	0.20599
XIV	417469	417470	1_298	0	-	-12.6469	-11.3437	-8.09023	-7.20246	-2.72452	-0.884795	-0.17014	0.26427	-1.31784	-2.38804	-3.01496	-2.97355	-2.01394	-2.70258	-3.36139	-3.57628	-3.82583	-4.05678	-3.82091	-1.04737	0.9123	0.81766	0.811645	2.64529	4.76818	4.21893	3.68085	3.10601	2.73268	3.13908	3.35601	2.77099	2.31916	1.50842	1.1367	0.23992	1.3136	1.4621	0.026095	-0.33934	1.30859	2.40092	2.92872	3.55856
XV	230212	230213	1_300	0	+	-6.51378	-6.54587	-6.6518	-6.68041	-4.87502	-5.10091	-4.95474	-7.41206	-10.9453	-12.4756	-13.5312	-14.5241	-14.5884	-11.8827	-8.97881	-6.60818	-6.00142	-5.62247	-4.38656	-4.54808	-5.23927	-8.83616	-7.15737	-4.35702	-4.02565	-3.78764	-1.96476	-0.48009	-2.08181	-2.90488	-4.53313	-5.5803	-6.19431	-8.30232	-9.87147	-10.2447	-6.94383	-7.93619	-9.52337	-8.56348	-8.9918	-10.5266	-10.4893	-10.2237
XII	912309	912310	1_302	0	-	-2.57723	-3.60076	-3.82974	-4.54971	-4.72065	-4.72185	-4.9601	-5.58456	-6.6893	-5.85651	-4.50449	-5.19417	-6.13156	-8.14307	-9.2182	-7.50222	-8.70502	-8.98209	-8.78617	-7.87821	-7.28695	-7.76558	-9.17974	-9.00751	-9.01192	-10.0557	-8.12865	-8.43187	-7.02948	-5.89422	-5.44487	-4.16611	-5.5534	-6.68717	-6.13159	-7.56682	-6.92572	-6.4531	-6.43619	-6.74615	-7.13022	-5.95843	-5.6203	-5.37159
VII	293258	293259	1_303	0	+	-3.01591	-2.78544	-2.64978	-2.71389	-2.30496	-1.8559	-2.97039	-1.85682	-1.94809	-3.33369	-3.67488	-6.29075	-7.04443	-7.35822	-6.9277	-7.76072	-6.68285	-6.93996	-6.63514	-7.11866	-7.53979	-8.07672	-7.91897	-7.87317	-5.12132	-2.88737	-0.730625	-0.127285	-0.30041	-0.331765	1.4773	3.1022	3.32651	2.59367	2.87742	4.69424	5.22333	4.9438	3.31444	2.7483	2.0857	0.41871	-1.36243	-0.80619
II	324019	324020	1_304	0	-	3.95872	2.83907	1.95402	1.08027	1.69389	0.82134	0.824155	0.415295	-0.71122	-0.634341	-1.16624	-1.20332	0.902445	2.21373	2.47498	2.73869	2.35729	0.490065	0.05937	-0.20578	0.14717	0.71121	2.2544	2.73902	1.12594	0.24937	-2.71149	-5.85135	-7.32445	-6.58404	-6.56278	-6.56436	-5.67959	-4.76163	-4.31154	-5.61892	-6.56949	-8.34051	-9.51115	-8.0968	-7.11967	-6.08354	-4.51927	-4.60318
II	326087	326088	1_305	0	-	0	1.82569	9.39902	9.37398	9.48365	9.51992	9.65642	9.47597	9.67099	9.7522	9.59879	9.38917	9.40059	7.52558	5.26561	5.07446	2.17281	0.88669	0.9739	0.91576	0.84673	0.87866	0.89644	0.85685	0.68595	0.67908	0.79547	1.2042	1.16947	0.78078	0.41018	0.0857	0.209015	0.62168	0.26703	-0.45317	1.10539	2.00177	3.69605	5.03904	5.28871	4.93839	3.88553	4.00042
II	209619	209620	1_306	0	+	-2.14317	-0.742405	-1.03481	0.18965	-0.434455	-0.563445	0.607075	-0.05445	-1.40959	-1.47874	-0.64923	-0.11865	-0.711345	-1.30325	-1.21438	-1.68481	-2.75027	-1.82668	-0.47514	-0.09046	-1.20717	-2.13577	-1.63084	-1.0774	-2.14152	-3.43473	-3.4874	-3.89771	-3.80109	-4.25068	-4.95155	-3.53254	-4.14664	-6.10898	-8.26671	-7.39457	-4.32938	-4.09267	-6.69119	-6.25073	-5.21366	-3.86992	-3.76391	-3.31627
XII	571847	571848	1_307	0	-	-2.91595	-3.27302	-2.98567	-4.3693	-5.13028	-1.28472	0.024605	-0.552895	-0.18596	0.03748	0.0809	0.569465	0.283585	-0.385815	-1.56469	-1.37395	-0.84205	-1.3938	-1.36727	-0.2332	-1.07597	-1.00296	-1.12039	0.5557	3.29159	4.06713	5.207	5.48161	5.54951	7.16605	5.93756	5.8879	8.50273	8.91604	8.06835	7.27453	8.63007	8.54227	8.29266	6.13261	4.99076	4.08992	2.13474	2.10436
XII	183643	183644	1_308	0	+	7.59572	4.97537	1.89582	0.380535	0.095955	-0.73424	-0.770499	-1.73562	-1.65039	-0.97165	-0.16864	0.356245	0.688175	0.85563	0.99662	-1.47314	-0.44218	-0.292255	0.42642	-1.15748	-1.80676	-1.36226	-0.021705	0.77287	1.15141	0.93045	0.90851	1.26153	0.805665	0.06909	0.189539	-2.13919	-2.17065	-1.87223	-2.52991	-4.22068	-4.33049	-5.51022	-6.60011	-6.51054	-6.57979	-6.40066	-6.58757	-6.31374
IV	741726	741727	1_310	0	-	-7.33719	-7.33084	-6.44698	-6.09724	-6.26193	-6.14601	-5.86434	-4.7454	-3.79342	-2.81895	-1.05757	-0.9362	-2.68545	-3.38492	-3.13556	-1.4489	-0.643339	-1.14351	-1.81602	-2.49633	-3.17418	-3.20377	-4.71564	-5.80712	-6.32104	-5.31241	-3.61809	-1.88467	-1.38484	-0.34364	-1.34853	-0.82458	-0.31742	0.98988	2.09639	2.77631	3.16566	3.85665	4.08117	3.99709	3.31522	3.65537	4.65018	4.41773
XII	498026	498027	1_312	0	-	-6.94762	-5.90371	-5.8042	-3.85073	-3.10735	-2.83879	-3.47757	-3.18801	-2.37232	-1.80449	-1.5299	-0.60282	-0.35246	-0.579491	-0.69017	-1.22972	-1.75619	-0.36717	-0.67647	1.38821	1.23047	1.22571	1.11689	1.03763	0.53221	-0.01992	0.1192	0.33827	0.36379	0.308155	0.80074	1.22848	1.1002	0.03666	0.0574	0.36094	0.511105	3.13421	3.88248	6.08212	3.98172	1.71352	1.73172	2.07487
IV	1135817	1135818	1_313	0	+	0.88371	-0.66121	2.08865	1.7147	2.0726	0.46979	-0.8507	-1.89457	-2.07077	-2.60008	-1.93059	-1.41224	-1.35886	-1.24917	-1.07244	-0.9457	-0.59086	-0.423515	2.47979	2.5362	6.73381	8.44179	9.51778	10.2595	10.4717	9.81416	9.3413	9.1557	9.07729	8.65298	8.60676	8.54411	8.31724	5.11711	2.1043	-2.08578	0.03021	-3.78186	-6.58347	-6.46057	-6.32482	-5.89469	-4.95619	-4.6468
XII	253735	253736	1_315	0	+	-13.6565	-14.1004	-13.979	-14.9499	-14.6438	-14.1526	-12.2607	-11.0652	-9.36372	-7.75857	-5.3583	-6.19721	-5.07327	-4.5987	-7.45678	-8.98231	-9.22693	-8.08811	-7.38466	-7.62369	-7.90845	-8.63099	-9.07239	-8.42799	-8.63727	-6.85482	-3.66725	-3.22042	-5.42331	-4.69534	-3.38158	-2.67987	-2.60482	-1.39846	-0.501305	0.072245	0.77039	0.40977	0.23567	0.38558	-0.299335	-1.2174	-1.13871	1.03099
XII	609524	609525	1_317	0	-	-4.10902	-3.63455	-4.90641	-5.21273	-5.68999	-6.73345	-6.73035	-6.84574	-7.69792	-7.88615	-7.87523	-5.77426	-5.42233	-5.56371	-2.72449	-2.32288	-0.95348	-2.58695	-0.95812	0.0635	0.07172	-0.931785	-0.11422	0.094405	-0.4401	-0.84595	-0.55636	0.05451	-0.73769	-2.16032	-3.95558	-2.10447	1.61451	0.649425	-1.5294	-6.24906	-5.51308	-4.91613	-3.89679	-3.47105	-3.59392	-3.05171	-3.18965	-4.11205
IV	930988	930989	1_318	0	+	-1.71447	-2.10424	-1.82156	-3.0185	-3.96131	-4.27038	-4.13337	-4.55429	-4.15299	-4.04085	-3.61638	-3.21843	-2.49921	-1.64502	-0.95284	-0.043735	0.13007	0.50618	1.4209	-0.24139	0.30797	0.67263	0.69819	3.52272	2.65782	2.64008	2.20403	1.40177	0.75624	1.04833	1.73384	2.06675	1.84532	2.76408	4.50483	4.83248	5.28038	5.40299	3.37248	2.28627	2.58654	3.28787	3.85304	3.29369
V	293006	293007	1_319	0	+	4.73421	5.6257	5.70089	6.70483	6.27175	4.67861	4.84917	5.32813	5	3.02503	3.45445	2.65224	3.4667	3.57161	3.56978	2.18435	1.73266	0.06685	-0.13959	-0.62125	-1.49443	-2.67254	-2.37564	-1.08281	1.67682	2.51907	4.15562	5.29468	5.41385	4.98097	4.90031	5.58445	5.87554	5.48901	5.49631	5.13047	4.92183	5.48351	6.37258	5.01877	3.15685	-1.29268	-5.05664	-6.58999
III	173436	173437	1_320	0	-	-3.10772	-5.04054	-5.4887	-5.2351	-5.55536	-6.01041	-5.53588	-6.77147	-7.40144	-8.04342	-7.0731	-6.63957	-7.32172	-8.9796	-9.47197	-8.85704	-6.68493	-6.63193	-6.98542	-7.08313	-5.99885	-6.14348	-6.1534	-5.6651	-5.9685	-7.73988	-8.35271	-6.62932	-5.30602	-4.05237	-4.11495	-3.83704	-3.27442	-3.60155	-4.29999	-5.17912	-5.01755	-4.35898	-3.92007	-3.92945	-3.48289	-2.8344	-3.17936	-2.48203
XVI	486257	486258	1_324	0	+	5.34307	6.9544	7.35272	6.85154	5.15732	3.80447	3.42967	3.48789	2.50468	2.67768	3.02508	3.1029	3.52307	5.39558	4.56253	4.89964	3.31494	1.88759	2.02073	2.71898	4.11756	4.58182	4.18362	4.22919	3.43383	2.49548	2.6007	1.94199	-0.95713	-2.45504	-0.83881	-0.74144	0.03408	1.22792	1.9023	3.05102	5.95474	8.42117	9.08154	9.91454	10.6621	10.9743	11.6894	13.2533
XVI	866445	866446	1_325	0	-	5.68047	4.93353	4.05852	4.34152	3.50852	3.52753	4.08399	3.43446	3.65348	3.74951	3.84856	4.2559	4.15009	4.99862	4.54486	4.87587	6.44589	7.7436	8.57794	8.46903	7.75605	6.83479	4.78378	4.34674	3.79939	1.9024	1.17285	1.06946	-0.551745	-1.90688	-2.68499	-6.78582	-8.95769	-9.13035	-7.98388	-8.50131	-9.30213	-8.59574	-8.318	-8.08086	-6.55434	-6.48892	-5.75103	-4.66069
XI	271882	271883	1_328	0	+	2.7961	2.34146	1.64664	1.23748	1.90139	1.82997	2.49121	-2.28958	-3.31374	-4.29376	-4.8615	-4.91251	-5.53026	-5.37319	-5.41804	-5.55806	-6.05523	-6.15477	-6.3836	-8.48222	-10.1681	-6.87384	-5.52023	-3.80198	0.930895	2.75305	2.68864	2.43287	2.10537	2.29304	2.71509	3.27542	3.72883	4.07827	6.13382	6.22328	8.06532	7.60606	3.62054	1.85385	2.26566	3.04806	3.39812	5.02764
V	56554	56555	1_329	0	+	0.8951	1.3193	0.04875	-2.2681	-1.79529	-1.7343	-1.26761	-0.92879	-0.99296	-1.83384	-3.06726	-5.17516	-6.72987	-7.18625	-5.93121	-7.98266	-7.75937	-4.90832	-8.34308	-13.1737	-13.5624	-13.9884	-15.1688	-15.1575	-15.0435	-14.615	-12.327	-11.8963	-13.4433	-12.1415	-9.87111	-12.7078	-13.2629	-10.6466	-12.1202	-13.3116	-15.5892	-14.8652	-15.1923	-15.5559	-15.9035	-16.1679	-15.2116	-14.4001
XII	378013	378014	1_330	0	+	-11.0152	-9.66897	-6.93558	-5.90068	-6.00125	-9.63555	-12.3567	-13.4846	-14.401	-16.3431	-15.6863	-15.4116	-15.1231	-13.1509	-12.5258	-11.3984	-10.3176	-9.27089	-8.56489	-6.61927	0.564055	3.07834	4.49679	4.88452	5.86947	6.11851	7.61292	7.83511	7.81064	6.9899	6.99312	6.44778	5.38614	5.80297	4.20099	2.07463	0.84425	0.479445	0.54494	0.28886	0.36396	0.39966	0.392005	0.29227
XI	158658	158659	1_332	0	+	-2.61264	-2.05937	-1.69651	2.61601	2.33944	3.90626	4.55677	4.42303	4.28949	4.69526	5.63553	5.33111	6.15898	5.80086	6.69248	4.76903	3.01168	0.47523	-1.01605	-1.84333	-1.6489	-3.42178	-5.25692	-6.44678	-7.01439	-6.48604	-6.86128	-7.56361	-8.97159	-9.57429	-9.74647	-8.28089	-8.99114	-10.0569	-11.3413	-12.0288	-10.6286	-11.0013	-10.5114	-10.2137	-9.27882	-9.04502	-9.02856	-8.81216
VIII	246178	246179	1_333	0	+	-4.97898	-3.45329	-1.73246	0.02454	1.52713	4.7514	4.85425	5.66061	5.73186	5.06867	11.3976	11.4022	10.6199	9.67885	9.43053	8.307	6.73766	6.93975	6.86886	5.22223	4.11003	2.54427	2.70837	3.54564	4.5134	-0.036855	0.708605	1.71773	3.76892	4.07075	5.17483	4.93401	4.56466	5.54267	6.63797	7.34263	7.03173	5.65387	4.06889	3.37852	4.27031	6.45146	6.36657	5.86829
XV	310340	310341	1_334	0	+	5.10994	6.28071	7.56099	8.19766	8.5219	7.71583	4.01356	0.85547	-0.25313	-0.34762	-1.82812	-3.68876	-4.37251	-5.08653	-5.51247	-2.60663	-3.26525	-2.50002	-3.61578	-5.0077	-5.434	-4.10074	-3.43999	-3.24195	-2.87684	-2.00657	-1.19515	-0.092655	0.37104	-0.19255	-0.22476	0.2098	-0.0046	0.417165	-0.758935	-1.24109	-0.61275	-0.555265	-2.65093	-2.99815	-3.32313	-3.42297	-3.93185	-3.43179
XIII	91087	91088	1_335	0	-	3.88471	5.60436	5.76016	5.86674	6.25369	6.45195	5.40942	4.30776	3.70272	3.39284	3.3897	3.98581	4.37212	4.14582	4.25802	4.07298	2.56094	1.73334	1.91098	2.08287	1.81607	1.72051	1.78319	0.33111	0.39731	-0.594905	-2.77108	-3.65752	-3.66061	-4.21814	-4.0988	-3.50504	-4.27304	-4.56791	-4.34711	-4.37361	-4.13576	-2.56141	-2.7288	-3.24458	-2.87957	-1.25562	0.119745	1.48501
XII	346599	346600	1_336	0	+	-9.09846	-9.079	-9.12628	-8.68069	-8.88617	-9.35961	-9.75094	-8.90705	-8.70617	-9.34083	-4.41467	2.62768	5.82169	9.66746	10.0708	9.15315	9.20811	9.08368	9.41091	10.0498	9.95444	9.98013	9.70207	9.52538	9.8235	9.27322	4.47891	2.49298	1.03814	0.271955	-1.46026	-2.27699	-1.70662	-1.77665	-0.978525	-0.34144	-0.06114	0.35	0.53254	0.24235	0.11437	-0.442255	-1.06184	-1.64498
IV	622009	622010	1_337	0	+	-0.46094	-2.22958	-2.3392	-2.12422	-1.50161	-0.8036	-0.86911	-2.39406	-3.20687	-2.44325	-3.55679	-4.22935	-5.0887	-6.83316	-5.5713	-4.98125	-2.77056	-2.56088	-3.44163	-4.60766	-4.92487	-5.08118	-4.7229	-5.29164	-4.81064	-5.19919	-5.17407	-5.12565	-4.26995	-2.63742	-3.11294	-3.71058	-4.91762	-3.91626	-3.70448	-3.56236	-3.34233	-1.34527	-0.61953	-0.51369	0.088896	1.59852	1.55022	0.50602
XIV	473401	473402	1_339	0	+	-0.05488	-0.69054	-1.00866	-1.131	-1.62798	0.60774	0.78673	0.218715	0.27651	-0.73491	0.1848	-0.93453	-1.8112	-1.05699	-0.633355	-0.87176	-0.88423	-0.476165	-0.459955	-0.897595	-1.37591	-1.43426	-2.78623	-1.89679	-2.02953	-2.75505	-2.10446	-1.09309	-3.59207	-11.7224	-15.232	-16.9896	-17.9006	-20.0465	-19.9038	-21.0894	-21.5033	-20.773	-20.5921	-20.4635	-20.0326	-20.6294	-20.3981	-17.637
XIV	351605	351606	1_340	0	-	5.89677	4.96432	3.58156	2.8702	0.239355	-1.16924	-1.64207	-2.66705	-4.12238	-5.81804	-6.32007	-5.21012	-4.7996	-4.86744	-4.61849	-5.33405	-6.7713	-7.50863	-7.16038	-5.86781	-6.21435	-5.85996	-5.08355	-3.86768	-2.10542	-0.27426	0.73145	1.39996	0.820845	1.19689	3.0734	4.16331	4.57199	4.83739	5.20526	5.08498	5.06817	5.5648	4.62436	3.50111	1.41192	0.80648	1.34457	1.94145
XI	551675	551676	1_341	0	+	-3.755	-3.88369	-4.27119	-4.0208	-4.07067	-3.59696	-2.38161	-1.66622	-0.92921	-2.15949	-0.464595	-0.453815	1.65291	3.22941	4.21734	3.25964	2.26531	2.09675	1.86839	-2.12796	-2.42937	-2.79153	-4.1188	-3.59833	-1.07771	-0.85894	0.59769	-0.39376	-1.38543	-1.34978	-1.37627	-0.88935	0.334785	0.460285	4.84565	5.15119	5.8563	6.73739	6.01961	7.21224	6.24327	5.80091	7.11435	6.23942
VIII	335698	335699	1_345	0	-	-3.62222	-2.10715	-1.97471	-1.07499	-1.94331	-1.65387	-0.79924	-1.08725	-1.67488	-2.56226	-4.04058	-3.76356	-2.78811	-2.39772	-0.66281	-0.85099	-2.28619	-2.30671	-1.91863	-2.09017	-3.01445	-2.99475	-2.521	-3.84397	-3.25058	-3.64038	-3.57346	-3.61953	-4.08133	-5.12628	-4.75412	-3.87732	-4.18038	-4.24232	-3.85562	-2.68463	-2.51068	-1.99781	-1.39944	-0.80196	-1.55761	-1.82559	-1.40264	-0.084845
V	330551	330552	1_346	0	+	-1.95566	-1.96532	-1.35088	-1.61834	-1.09018	-1.77065	-2.7326	-2.90232	-2.20328	-5.21408	-6.38852	-4.96341	-5.12026	-5.92583	-6.45512	-7.49641	-8.04918	-8.60957	-8.79561	-7.71848	-6.39594	-6.16854	-6.10841	-5.62825	-3.74655	-3.07169	-1.78082	-1.33803	-0.86847	-0.57204	-1.46697	-1.79818	-2.02569	-1.40406	1.09628	-0.27144	-0.53775	-0.783865	-2.97823	-3.60963	-3.22079	-5.90921	-7.22154	-7.37453
X	644105	644106	1_350	0	-	-4.04558	-2.56547	-2.2057	-1.96588	-1.64878	-0.74662	0.71285	1.47523	1.47482	-0.14248	-0.07169	-0.184731	-0.67372	1.97599	2.23091	0.58505	1.42813	0.74789	-0.28428	-0.13392	0.63236	0.342815	0.760835	0.98801	2.75992	3.80265	5.24311	6.44364	6.34497	6.21347	6.49944	7.02711	10.3559	8.46956	7.56881	5.44414	5.38461	4.68884	3.9642	3.12039	2.19994	-2.0173	-3.93595	-3.00027
X	239377	239378	1_354	0	+	-1.91306	-2.24699	-1.47951	-1.02584	-1.93029	-2.75315	-1.07631	-0.997135	-1.25262	-0.336245	-1.80095	-2.08583	-3.05092	-3.55938	-6.61721	-7.66515	-8.73269	-9.50465	-9.70228	-11.4109	-13.1337	-15.2948	-15.5655	-15.543	-13.407	-13.4393	-13.0955	-12.2316	-12.9547	-11.3045	-10.4556	-8.40573	-9.07102	-7.52435	-6.03345	-4.62869	-3.90144	-3.22272	-2.95506	-3.37067	-3.39345	-3.02727	-2.08582	-1.10614
VI	36833	36834	1_357	0	+	2.38687	4.75254	6.82412	8.2196	9.22847	9.07295	9.70187	9.73312	10.3753	10.6292	11.0163	10.6025	10.1428	8.59113	7.10528	7.24906	3.20317	2.99761	3.74986	5.00991	5.33052	5.25311	4.76611	4.64456	4.56967	3.67888	3.33788	3.45057	4.91235	6.1367	5.53758	5.50978	3.69777	0.94799	0.49527	-0.679395	-1.13947	-1.91352	-2.92706	-3.11952	-2.8642	-2.88563	-3.60994	-4.51328
XV	853076	853077	1_358	0	-	3.58164	2.50181	2.19013	2.40207	2.02033	1.24292	1.64872	1.96637	0.64807	1.18022	3.19158	4.774	7.42249	10.4723	10.0205	7.61076	10.1274	9.88583	9.23532	9.48949	9.76864	9.32927	9.31964	9.04017	8.42368	6.22298	3.05151	2.51014	-0.56108	0.94358	3.03661	4.03969	4.41895	4.76928	4.26942	3.73216	3.40587	3.21367	3.91718	4.19609	4.37188	5.02274	4.06939	4.49792
V	386211	386212	1_359	0	-	5.09757	5.44283	5.46814	6.23392	5.59222	4.84056	4.13129	2.91401	2.89712	5.26767	3.64594	1.81824	1.13406	1.97073	1.94742	2.23451	1.95105	1.29003	0.91557	0.580705	0.65187	0.3419	0.251385	0.08136	0.47438	0.58728	0.95131	3.24793	4.4526	7.83894	9.93103	11.8617	11.7982	11.8632	12.0899	11.8337	12.1736	12.2775	12.6437	12.9389	13.4239	13.1165	11.6365	9.09933
XIII	739215	739216	1_360	0	+	5.98123	8.40534	12.9292	13.4737	14.0607	14.3211	14.4769	14.1701	13.232	12.884	12.6626	12.6919	11.7363	12.0823	11.5034	10.7736	9.94347	6.06808	6.03864	6.3424	6.77452	7.41413	7.81801	6.89808	7.29998	7.62491	7.24519	7.28945	6.45008	6.35271	6.52744	5.29196	5.81621	11.6583	9.68238	8.35919	8.91477	9.75802	10.606	10.3002	10.3217	8.21235	6.41366	6.59633
IV	1008987	1008988	1_365	0	+	3.75825	2.67991	3.40469	3.98871	3.87411	2.19016	2.53971	3.16005	4.83029	2.69474	2.75217	2.0596	1.77242	1.39288	2.79627	3.66616	4.15688	1.71665	2.25685	1.69888	0.406595	-1.69096	-1.94697	-2.45564	-1.39979	-0.456325	0.23186	-1.45122	-1.22328	-2.21011	-2.50704	-2.2874	-3.05229	-3.58955	-2.32319	-1.08187	0.106905	1.28263	1.8594	1.01752	0.86067	0.51805	0.36249	-0.90855
X	432409	432410	1_368	0	+	2.55005	3.22249	3.38546	3.74719	4.43605	4.90896	4.95931	4.61358	3.97375	3.38585	4.00506	4.37981	5.04353	5.19007	5.68212	5.36858	3.70619	0.62637	-2.95941	-6.28585	-7.40235	-7.64549	-7.42057	-6.65989	-6.20648	-5.90002	-5.27497	-5.38019	-6.76355	-8.10679	-8.24554	-7.50042	-4.87936	-1.16738	3.13512	2.88658	1.83408	-0.05998	0.90475	1.32371	0.74165	0.3313	1.33105	2.04948
XIV	339608	339609	1_369	0	+	-1.03557	1.37414	2.57654	2.82726	1.10879	1.04029	0.966765	0.83581	1.46011	2.53458	2.78861	3.56609	4.6631	3.78145	3.85087	1.86504	2.68284	3.50682	5.94725	7.18854	8.05228	9.38742	9.20207	7.53064	6.48857	6.04092	5.19135	4.96293	5.87838	6.11747	4.85561	3.71609	2.85055	2.70737	2.44187	1.94497	2.19286	2.47629	4.29302	5.12657	4.59352	4.06693	3.70672	3.52201
XIV	706153	706154	1_370	0	+	-2.87758	-0.010555	-0.63515	-1.5652	-4.18302	-5.56172	-5.44869	-5.88225	-6.97045	-6.73434	-5.69089	-4.80145	-5.00497	-4.07172	-3.84409	-5.76265	-8.32248	-8.57065	-6.71671	-3.34919	-1.69867	-0.7177	-0.26415	0.97027	0.74318	0.049395	-0.10942	0.839665	0.73031	1.58808	1.56174	1.83095	1.58575	-1.11055	-3.59036	-3.69281	-5.09762	-8.51046	-9.41282	-8.57877	-7.35058	-7.4642	-7.40871	-7.30692
XIII	305791	305792	1_371	0	-	2.66624	2.53784	2.01685	1.72382	1.86098	2.1497	1.77385	1.23157	1.60255	1.68992	1.0425	0.3931	0.86451	0.9229	0.74829	0.65834	0.84718	1.36977	1.9143	2.72535	2.26692	2.028	2.67281	2.72228	2.68547	3.51939	3.81314	5.00387	6.37694	6.86555	6.92769	7.72405	7.76782	7.02108	7.02131	6.9523	7.18954	6.55081	6.94784	5.91612	4.21303	2.96878	1.91058	0.70673
XI	148895	148896	1_372	0	-	2.02614	1.32683	0.74237	-1.9179	-3.3324	-4.66953	-5.34902	-6.36028	-6.60656	-8.82931	-9.74035	-10.2026	-9.10734	-9.08287	-9.31017	-8.37359	-6.12716	-5.16309	-3.61458	-3.42832	-2.13187	-1.88772	-2.32816	-2.07689	-1.68227	-1.89305	-1.79723	-1.66686	2.75371	2.11075	2.38355	1.67427	0.123095	-2.52795	-4.18459	-4.50388	-4.84438	-5.5055	-4.68128	-4.5341	-4.10107	-3.60602	-5.06733	-6.4554
XV	832797	832798	1_374	0	+	-15.2311	-14.0192	-13.6029	-11.3164	-8.72738	-8.42467	-7.18556	-7.23596	-7.83745	-7.51914	-7.12392	-6.27694	-6.16059	-2.64352	-2.03888	-1.77104	-1.62941	-1.41799	-0.424075	-3.87728	-4.16969	-3.48403	-2.67526	-2.01521	-1.27429	-0.94892	-1.21885	-1.52823	-0.357335	-0.323479	-0.076639	0.04384	-0.736299	-0.643425	1.28845	1.49203	0.44504	0.67996	0.86744	1.16777	1.20185	1.03273	1.30668	1.2784
XII	862535	862536	1_375	0	+	6.95458	7.55752	8.00145	9.78018	10.9551	10.8478	11.1527	11.2659	11.3286	11.3694	11.0847	8.7316	7.72374	4.86686	2.91913	2.21699	0.88671	-1.3411	-3.93934	-4.75829	-5.92021	-6.02254	-5.82155	-5.81382	-6.05657	-6.17615	-7.02925	-7.40076	-8.47941	-7.87156	-8.44783	-8.16268	-3.9064	-1.03922	-3.11356	-2.22464	-3.00405	-3.29701	-3.335	-3.45813	-3.78657	-2.8544	-1.31979	-1.12708
VII	401315	401316	1_376	0	-	2.08337	2.13964	1.2016	0	0	0	0	0	0	0	0	0	0	0	0	0	0	0	0	0	0	0	0	0	0	0	0	0	0	0	0	0	0	0	0	1.4529	3.68029	3.70609	3.55366	3.36877	3.4335	3.12148	0.300205	0
X	387651	387652	1_377	0	+	11.5733	8.9625	5.75485	5.34375	5.62195	5.08587	6.57386	5.98754	5.69439	5.65423	4.58007	3.93165	3.66075	4.92553	5.45856	5.38739	5.4435	4.27037	3.976	5.31138	7.04275	6.22032	6.93007	6.94976	4.30561	3.79656	3.96678	3.59589	2.91814	1.65399	1.42718	1.56486	2.53434	1.79042	-0.172395	-1.35425	-2.98361	-2.90361	-2.40646	-0.60765	-0.399	0.475885	2.40912	3.9179
VII	848384	848385	1_378	0	-	-18.0964	-16.3451	-14.0837	-14.0826	-10.744	-9.17652	-7.57609	-6.94324	-7.05142	-7.63993	-7.75138	-5.67449	-3.62168	-2.44856	1.22545	1.48523	0.343585	-0.09533	-0.7931	-1.8555	-3.40401	-4.43358	-4.22156	-3.26498	-1.48287	0.59321	-1.85004	-2.31341	-2.25833	-2.84665	-3.99416	-3.99846	-3.46367	-3.05164	-2.1812	-1.15128	-3.38259	-10.2229	-19.9389	-22.334	-21.5279	-20.0175	-19.9716	-20.205
XIV	625837	625838	1_380	0	-	2.82871	2.21471	2.56278	1.7944	2.34013	2.8896	2.65139	2.72064	2.29115	2.18523	0.88445	0.33423	-1.04523	-2.85055	-2.84886	-2.23581	-1.29159	-1.58948	-2.51424	-3.71148	-3.54267	-4.02149	-3.1082	-3.49394	-4.08401	-3.78389	-3.84336	-2.35493	-1.44946	-2.8984	-4.00229	-4.62068	-5.11299	-4.51312	-5.03708	-5.86465	-4.62269	-5.12057	-4.50186	-4.15846	-4.23666	-3.29678	-3.70109	-3.64411
VII	67201	67202	1_381	0	-	-10.6664	-8.48847	-2.41182	-0.884305	1.44004	3.06559	5.7039	3.33654	3.00144	3.84057	3.52105	2.57911	2.6479	2.77823	2.92785	3.48105	3.82536	4.47056	2.4993	0.098735	-0.46179	-0.39795	-4.48673	-5.07362	-7.23004	-7.23354	-7.047	-6.49334	-6.99306	-7.12887	-7.30046	-7.50674	-7.35773	-5.34778	-3.52332	-4.57442	-4.53414	1.27272	2.37352	6.4051	7.48912	6.55501	5.62803	5.86536
VII	610398	610399	1_383	0	+	2.48401	4.54732	4.63978	3.77441	2.45293	2.09053	2.21973	2.40053	2.49047	2.76488	2.2925	1.77191	3.23482	5.33445	6.12969	4.87625	2.76715	3.00359	2.97635	3.01212	2.93561	3.58114	4.22042	4.72719	4.5603	4.74312	4.78828	3.91818	3.105	2.35614	2.6103	4.78663	5.29222	4.88325	5.21065	5.75591	4.96915	4.71696	4.71819	4.49772	4.56607	4.71487	4.67637	4.27839
XVI	664702	664703	1_384	0	-	1.56938	2.22375	3.20804	2.63767	1.91138	1.35507	2.00472	1.85341	1.1014	0.7495	0.98083	1.63591	1.64051	1.30437	1.1174	1.18484	0.98621	-0.04128	-0.6833	-0.91735	-0.76113	-0.38367	-0.6152	-0.881295	-1.52218	-2.35473	-1.75168	-0.066985	0.192655	0.47179	1.28856	2.28972	3.08097	3.44721	2.78527	2.1802	2.81907	2.9911	2.8825	4.3525	4.42489	3.31895	0.33726	-0.30911
XI	180554	180555	1_386	0	+	-0.368915	-0.822345	-0.6362	-0.01506	0.63317	0.37358	1.23311	0.03192	-0.08835	-0.64385	-1.12265	-1.50255	-0.65399	-0.77373	-1.13233	-1.25309	-2.5367	-3.16843	-4.60742	-4.91716	-4.62426	-4.26518	-3.11054	-4.55484	-4.35829	-4.39991	-3.16535	-3.28923	-3.19391	-3.00905	-1.99214	-1.2222	-0.933035	-0.76968	-0.35256	-1.23158	-4.85938	-5.20869	-5.6587	-5.7175	-6.10527	-7.63819	-8.55354	-8.72554
VII	129862	129863	1_389	0	+	-2.34422	-4.30108	-3.46628	-3.82141	-6.05277	-5.70635	-5.60487	-4.95654	-4.1831	-0.986395	2.19216	3.40859	4.32742	5.34806	5.82054	6.06852	4.85785	4.64457	6.93325	7.8411	8.355	9.31418	9.6309	10.2093	6.40041	4.44873	2.04605	-0.10178	-1.04167	-1.45985	-2.25629	-2.46166	-1.46019	-1.10058	-1.35495	-2.06675	-1.63022	-0.246189	-0.85546	-0.806	-0.45773	1.34274	2.88571	3.14311
VII	853404	853405	1_392	0	-	0.82604	1.22922	0.83815	0.71753	0.12349	0.278355	0.712885	1.20728	-2.73788	-1.76829	1.4903	1.36166	0.79641	0.59529	0.27464	0.92838	1.13727	2.06053	1.88183	1.91804	1.02212	-0.18469	-1.18558	-1.97058	-2.68319	-3.42903	-3.23398	-6.9614	-11.6784	-12.2843	-13.1196	-13.3656	-12.785	-12.204	-12.1498	-11.6033	-11.381	-10.8278	-9.19803	-8.78709	-7.21127	-8.08324	-2.10746	0.830505
XIV	331293	331294	1_394	0	+	5.01398	4.21261	2.65007	1.08843	0.62969	0.4425	0.05862	-1.02567	-1.38958	-1.79272	-2.34077	-3.21305	-3.91434	-4.86175	-3.64634	-2.07606	-0.579085	2.14224	3.40866	5.17682	6.21139	6.78389	6.39071	5.50515	5.55307	5.64491	8.11074	10.9144	10.2158	8.70604	8.19586	7.98937	8.16877	6.26162	5.83721	5.42644	5.30051	5.37335	5.72296	6.67928	6.93271	7.27375	6.708	8.33499
II	241389	241390	1_395	0	-	-5.51588	-5.33902	-5.51602	-6.64877	-7.17236	-6.45262	-4.61711	-3.37969	-2.46475	-2.82451	-4.30892	-5.15808	-3.37219	-3.88584	-4.42057	-5.6303	-7.15232	-6.76822	-6.79275	-7.05692	-6.56725	-6.44659	-5.94937	-4.86564	-4.38232	-4.356	-3.76593	-2.94238	-1.33064	0.55272	3.29781	5.78095	5.65212	6.94212	7.88839	8.25347	8.5037	7.64374	6.25163	5.82022	6.10168	5.81576	5.29538	4.44658
XV	775690	775691	1_398	0	+	3.16308	3.51825	2.31643	0.16509	-2.53219	-6.71678	-6.66245	-4.46373	-6.17912	-7.503	-8.73727	-9.15908	-9.36501	-9.5046	-10.1589	-10.1804	-10.2968	-9.9275	-8.07057	-6.16335	-2.13519	-3.08751	-3.13632	-1.38468	0.15023	1.25996	1.37719	1.00088	0.97288	1.13715	1.09522	-0.18568	-1.23464	-1.6946	-2.02986	-2.28207	-1.66959	-1.09262	-1.39623	-2.26611	-2.80344	-2.79223	-1.86211	1.42714
XII	35220	35221	1_399	0	-	-7.93633	-10.1278	-12.7941	-10.174	-6.32013	-6.07772	-5.808	-7.06909	-6.75218	-7.74272	-8.90794	-9.03199	-9.97906	-8.85578	-5.56208	-4.22586	-6.8674	-11.5489	-12.9551	-15.1845	-17.275	-16.5843	-19.0453	-20.917	-21.0672	-20.3198	-21.2738	-20.2285	-20.6251	-20.5229	-19.5596	-15.625	-11.959	-9.92239	-8.25826	-8.89337	-8.22291	-5.08274	-5.90052	-5.74653	-4.21415	-4.56496	-5.21546	-5.3544
VI	103719	103720	1_402	0	+	-3.84359	-3.79533	-3.74049	-4.97386	-5.87302	-5.18825	-2.93314	-2.57662	-0.260815	0.37018	0.082429	-0.17587	-0.02341	-0.51962	-0.63269	0.47387	-0.2481	1.03393	1.77666	0.98671	-0.70723	-0.50159	-1.94737	-9.11538	-9.34502	-9.63847	-8.86624	-8.14285	-7.33501	-7.1604	-7.79604	-8.56471	-9.32005	-7.44376	-6.74546	-6.25783	-4.2532	-2.44177	2.94476	3.30451	3.89306	3.97751	3.03404	2.86778
XII	124939	124940	1_404	0	-	3.02728	0.68572	0.837575	2.24971	2.19911	1.22915	-0.40193	-0.74738	-0.20092	0.09386	0.19667	-0.400765	-0.89175	-0.47419	-0.331981	-0.078721	-0.26879	0.21714	-1.06973	-0.7783	2.59827	2.28829	3.89818	2.98511	2.37504	1.97899	2.17592	2.28114	3.25196	3.07586	2.99142	3.30366	2.70682	2.79203	2.93636	2.67395	1.42818	1.12147	1.78462	2.93248	2.65465	2.53511	2.12356	1.55593
V	523155	523156	1_406	0	+	2.28964	2.26648	2.51595	2.01575	1.94647	2.69491	2.58067	2.22791	-0.3153	-0.217995	-1.13836	-2.97408	-4.04692	-4.81532	-5.39673	-5.3499	-5.24073	-5.21297	-4.76862	-4.15547	-4.89262	-4.98937	-5.51607	-4.51619	-6.36453	-9.86758	-11.8393	-12.884	-12.6747	-12.7366	-12.541	-12.5543	-12.5174	-12.4535	-12.5237	-12.4462	-11.1636	-10.2087	-10.8199	-7.98731	-5.08338	-1.4373	-2.29086	-3.90045
XV	1046241	1046242	1_407	0	+	9.01497	7.83092	7.57949	7.57308	8.52227	8.60999	8.49607	7.12967	5.59993	5.45509	2.55645	3.17189	2.64138	2.70278	1.56434	1.76811	3.46571	4.46045	4.54434	4.95126	4.10453	2.963	1.6612	2.34696	1.95885	1.60492	0.278425	-0.9221	-0.684051	-0.365875	-0.69337	-0.99613	-2.79484	-3.47892	-3.74735	-4.77225	-1.39846	-0.70622	-0.90342	-0.9613	-1.40059	-0.49892	2.67158	3.58932
IX	245546	245547	1_408	0	-	0	0	0	0	0	0	0	0	0	0	0	0	0	0	0	0	0	0	0	0	0	0	0	0	0	0	0	0	0	0	0	0	1.22849	3.8314	4.08904	3.86807	3.67618	3.51374	2.8156	2.94411	2.90788	2.73562	2.3589	1.62511
X	536002	536003	1_409	0	+	2.13349	2.58273	1.41074	0.456445	0.60277	-0.465495	-1.47179	-1.09111	-1.70369	0.751175	1.05351	2.2646	3.76329	4.98284	4.29369	4.84203	5.11081	6.74195	6.72891	6.44711	7.12627	6.88907	6.29404	6.54181	4.79693	6.4714	4.50619	1.05824	-1.33905	-4.60229	-8.58568	-10.5192	-10.9586	-11.4228	-12.7685	-14.2231	-14.9065	-14.7367	-15.1461	-16.1841	-15.9792	-13.666	-11.4311	-8.15289
XV	196542	196543	1_410	0	+	7.40518	8.06138	6.82271	6.78939	6.87995	4.06046	3.53952	4.22403	3.90787	3.84311	2.89995	1.87687	1.13075	0.604985	0.686764	1.45571	0.32923	-2.24317	-5.02559	-5.76173	-2.13183	-3.77325	-4.54683	-5.81565	-5.44443	-4.17565	-3.16194	-2.42557	-1.96522	-1.67569	-1.69845	-1.3424	-1.23323	-0.55685	-1.88482	-3.74635	-5.9571	-8.87469	-7.64048	-8.0271	-8.48423	-8.94017	-9.27052	-9.34018
III	192996	192997	1_412	0	-	0.85013	1.60806	1.52156	0.554085	0.78507	1.74162	2.54801	2.48738	1.57218	3.71376	0.911215	-1.40578	-2.95369	-4.06958	-2.54688	-2.86854	-3.4861	-3.5789	-3.06416	-1.91861	-1.53573	-1.76006	-1.69753	-1.90973	-2.14236	3.13648	3.73045	3.36032	3.16602	2.34904	2.07572	3.14749	2.93675	2.57155	1.13253	0.49106	0.712125	1.05511	1.05226	-1.09228	-1.88899	-0.45285	-0.968235	1.09788
XIII	399884	399885	1_413	0	+	7.29501	7.49087	7.83069	8.47673	10.0048	10.5801	11.3541	11.7545	11.7152	11.44	8.81262	8.89579	7.27412	5.79566	2.92923	3.15788	2.34686	2.02576	0.296365	0.343549	-1.69842	-2.59316	-1.99272	-1.58122	-0.60675	0.365075	1.09529	0.48863	1.44735	2.88929	2.14595	1.17033	1.54868	1.77794	1.93949	1.49357	-0.70724	-1.7683	-2.18355	-2.02013	-1.90965	-1.80494	-1.24912	-0.79604
VII	858284	858285	1_414	0	+	2.05817	2.1453	2.16289	1.71563	1.35573	0.83424	0.50077	1.2	0.42231	1.35012	0.481295	0.40088	0.20133	0.01401	0.00853	-0.0865	0.23004	0.489325	0.7515	1.17802	1.6741	2.01462	1.89275	1.81	2.01279	2.39347	2.1989	2.85588	1.303	-1.1775	0.31759	-0.99369	-0.64907	-0.81107	-0.9709	-0.54939	-0.38523	-0.28913	-0.97697	-1.65202	-2.63968	-3.27714	-3.89153	-0.88939
XV	490839	490840	1_415	0	-	-5.16014	-6.05323	-5.76042	-4.84335	-4.66539	-3.40817	-2.73276	-2.22102	-1.12339	1.0504	0.359455	0.125705	0.79277	1.44257	0.78455	2.02452	2.54382	2.83331	2.66229	2.29203	3.65636	3.76166	4.42373	3.8293	5.43386	7.17945	8.06144	7.61301	4.36024	1.38369	0.39806	0.46969	-0.38094	-0.78711	-1.21644	-3.46421	-4.85966	-6.15338	-4.98611	-6.62652	-7.78031	-7.03242	-6.01508	-2.88046
IV	720306	720307	1_417	0	-	2.21988	1.89525	0.8198	-0.279465	-0.78074	-1.73562	-2.15218	-2.44478	-2.74791	-3.32761	-3.07176	-3.02103	-2.98347	-2.34441	0.25183	-0.136475	0.81551	1.10701	0.854495	0.41404	0.86224	0.8904	1.31456	2.42503	3.06196	2.91983	2.94762	2.45067	1.1645	0.26388	-1.10143	-1.3378	-1.2856	0.15766	0.69541	0.53421	0.97556	1.35237	0.37276	-0.5204	-0.64676	-0.72815	0.42032	1.55512
X	461831	461832	1_418	0	+	1.5341	1.69824	1.47259	1.48771	0.89234	1.57225	2.80401	2.37722	0.89092	0.49742	0.61135	0.70557	1.21083	-1.07111	0.553675	4.16176	3.85324	3.61169	3.36515	3.34934	2.52793	2.29335	2.34844	2.58723	2.33134	3.2989	3.02528	3.72186	4.39175	1.23494	1.18288	-2.92223	-5.19586	-5.5257	-4.7084	-3.2155	-2.93308	-2.71653	-2.32996	-2.01981	-2.65205	-2.72598	-2.35229	-1.85135
XI	580890	580891	1_419	0	-	2.67925	2.76668	4.0579	4.16055	3.25677	4.04549	4.20618	4.63904	5.63825	5.92866	6.24076	6.93578	6.89875	5.53531	4.30411	4.83788	3.86004	2.61511	1.67948	2.99172	1.40688	1.00083	0.46547	-1.05709	-1.4532	-2.14299	-3.76781	-4.71638	-3.95061	-7.5811	-7.56485	-6.13179	-4.71074	-4.57261	-3.31008	-4.5347	-4.69862	-4.07239	-3.37009	-3.30638	-3.16916	-1.54617	-0.60945	1.36464
XIII	514219	514220	1_420	0	+	1.09604	1.51279	3.84332	4.89327	5.0221	5.19838	4.43807	3.52646	2.87538	3.6889	4.79418	4.79845	3.63162	3.13079	2.26401	0.755566	-0.317735	-2.33372	-2.87727	-3.01865	-2.46873	-2.28647	-1.4949	-0.96638	-0.81742	0.08477	1.2195	1.7368	1.74144	0.8905	0.9239	0.75651	1.31032	2.25266	2.39477	2.02764	1.57198	0.37602	-0.21569	-0.74469	-2.49275	-3.05965	-2.98372	-2.54456
V	492080	492081	1_422	0	-	0	0	0	0	0	0	0	0	0	0	0	0	0	0	0	0	0	0	0	0	0	0	0	0	0	0	0	0	0	0	0	0	0	0	0	0	0	0	0.01673	-0.627085	-0.749065	-1.41135	-2.08587	-1.86678
XII	264245	264246	1_423	0	+	-2.87014	-0.573075	1.57332	3.42041	3.81717	6.44954	10.1758	10.4398	10.8217	11.0924	10.836	10.5889	10.591	10.6091	9.74083	9.76035	11.8918	12.1362	13.3005	12.1366	9.45519	6.90731	6.4616	6.67656	6.74054	6.82756	6.95334	6.28014	6.93619	6.55852	5.94688	4.24901	0.655955	-1.83587	-2.61319	-5.92133	-7.14662	-6.28119	-9.72439	-10.7668	-12.0553	-14.6037	-13.8371	-13.4703
IV	1277646	1277647	1_425	0	+	-6.09599	-6.601	-6.93111	-7.05739	-7.25241	-6.84801	-6.80165	-7.32686	-1.20972	-1.40492	-3.43234	-5.41449	-6.22091	-6.46335	-6.94097	-7.24008	-6.4895	-5.87338	-5.46077	-6.09511	-6.70458	-6.38703	-6.06017	-6.03303	-5.15597	-4.25959	-2.47906	-1.97229	-2.47703	-1.82021	-1.6938	-2.32973	-2.41138	-2.46008	-2.06994	-1.38709	-0.6241	-0.422009	-0.281665	1.17287	1.72838	-0.707885	-5.33885	-5.15527
IV	568709	568710	1_426	0	-	2.5717	3.93799	5.34665	6.20828	6.89253	6.92562	7.7055	7.45983	7.13769	6.82823	7.13564	6.72593	5.8229	4.89585	2.55933	2.42292	1.85317	-0.0031	-0.93836	-0.489715	-0.80535	-0.23913	0.260175	1.28996	1.47629	1.76686	2.50093	4.80505	5.06105	4.20097	0.61332	1.6744	0.510835	1.63565	2.28454	0.43703	-0.9676	-1.10586	-1.6634	-1.82201	-1.67359	-2.20724	-4.07528	-3.27207
IV	954324	954325	1_427	0	+	-7.73741	-10.0436	-10.7328	-10.3287	-11.21	-11.5815	-11.1478	-9.27251	-9.0294	-9.74852	-10.6777	-10.9099	-5.59046	-4.96324	-5.50359	-4.01935	-0.24424	-1.56176	-1.59381	-0.26335	1.14634	0.616745	0.35508	0.26663	1.0255	2.01034	1.58985	1.9913	3.41249	3.81378	2.91451	3.60186	3.82612	3.65068	3.48371	3.82126	3.4998	2.93724	2.41245	1.85692	1.57619	2.37861	2.24102	2.20127
XII	413276	413277	1_428	0	+	-2.47784	-4.25345	-3.89934	-3.03326	-2.38441	-2.54773	-1.60691	-0.758211	-0.416637	-2.7434	-3.94023	-3.59996	-5.42464	-3.53455	2.19425	5.3991	7.62252	10.1659	10.1479	9.19221	9.79981	8.61584	8.11762	8.43518	8.96538	8.92635	9.20873	8.89479	8.02666	6.47471	5.01534	3.58893	2.21983	2.22979	3.03064	2.71116	3.45958	3.83683	3.5296	3.58132	3.92493	3.26472	2.94385	2.62915
XIV	493338	493339	1_430	0	+	-4.69856	-6.24406	-6.3997	-6.43891	-5.10317	-5.13525	-5.57813	-6.4016	-5.85262	-4.18608	-4.28771	-6.09229	-9.00862	-9.32994	-9.67167	-10.5832	-10.1109	-8.97251	-7.91099	-7.21858	-7.64724	-8.70646	-10.6298	-13.5205	-13.8187	-13.9873	-11.6983	-11.7982	-12.4208	-12.6168	-11.3744	-10.8734	-11.5321	-12.8847	-13.6047	-11.4003	-10.3612	-8.34057	-6.36644	-6.53442	-6.4996	-7.27771	-6.81769	-6.15602
II	721381	721382	1_431	0	+	-2.35352	-2.14081	-2.17652	0.02371	1.29421	1.00832	0.15424	-0.294695	-1.07606	-0.995655	-0.506875	0.459895	1.00733	1.17657	1.48935	1.65425	2.69238	2.2698	1.69054	1.83112	2.55002	3.14488	3.33478	4.12273	4.51704	4.36236	4.64086	3.38404	1.53201	1.43832	2.67386	5.95132	5.77541	4.01607	2.53868	-0.758755	-0.838181	-0.57872	-1.73732	-2.92876	-2.61741	-2.41705	-2.0561	-2.06619
VII	303389	303390	1_432	0	-	-2.86138	-3.46698	-3.76506	-2.85473	-2.02791	-2.10178	-1.11668	-1.51432	-1.19342	-1.38981	-1.35622	-0.6178	5.79171	5.90332	5.12744	1.40726	1.2254	1.18613	1.37108	0.96995	1.44829	0.67428	1.62757	2.79165	2.74882	3.04141	0.638355	-0.24344	-0.35295	-0.9389	-0.61649	-1.33425	-3.34259	-3.28528	-3.17427	-3.54866	-3.72517	-4.4583	-6.22065	-5.43592	-3.75542	-1.69898	-2.01643	-2.39637
VI	63988	63989	1_433	0	-	-6.1335	-6.51307	-7.32816	-7.44367	-7.26402	-7.10349	-6.62491	-6.63413	-6.64916	-6.94018	-6.67565	-2.92478	0.271825	3.12362	2.34501	1.10974	1.46967	1.66294	1.07075	1.11401	1.24355	1.29075	1.37503	1.13143	0.463139	-1.13208	-1.10004	-0.12157	-0.938445	0.00105	1.88433	1.51467	1.83797	2.62678	3.09315	2.72067	2.34232	2.4571	2.25466	1.81191	2.16371	1.10794	1.29313	0.01249
VIII	251123	251124	1_434	0	+	5.11681	5.63669	5.73031	2.34157	1.85852	3.08844	3.49643	6.22654	7.22958	7.47252	6.87832	7.0812	6.8517	6.97704	7.26309	7.63826	6.63811	7.41773	8.44049	8.64907	8.44948	5.76426	3.49096	3.20223	2.74211	1.76995	1.54925	0.93823	0.86533	1.78414	2.43007	2.18209	1.25754	0.13317	0.71361	2.3148	2.52828	5.8871	8.83065	9.40431	8.85767	8.72454	8.29391	6.99556
V	342884	342885	1_436	0	+	-1.56864	-1.26874	-3.49386	-7.62691	-7.89065	-8.76892	-5.6102	-4.22426	-3.46038	-3.92059	-3.51125	-2.62396	-1.92294	-0.82714	-1.18331	-1.85472	-1.18742	0.42964	3.74153	3.50121	3.58314	0.57447	-0.389595	-0.939155	0.806245	1.05697	0.845295	0.28637	-0.50484	-0.117345	0.477215	0.878321	0.980575	1.2142	3.2504	4.32931	5.01655	7.52296	9.18206	7.50995	6.91779	7.048	8.08549	8.89681
V	33640	33641	1_437	0	-	9.8684	10.4758	10.2456	10.2389	10.0275	10.4832	9.75777	7.78609	7.85866	6.66315	6.06351	5.93408	7.4394	7.39194	5.61084	3.05888	3.78433	5.06804	5.35736	5.62195	5.39924	5.03234	5.03744	5.09108	5.09459	3.97818	2.91886	2.76425	2.17363	1.76622	3.43714	2.48823	2.36711	2.80282	2.24512	4.21816	6.7524	6.83567	6.88516	6.21848	4.70847	4.39323	4.08927	4.3796
XV	440273	440274	1_441	0	-	-0.11763	0.124955	0.78471	0.952805	2.44048	0.417045	-14.2712	-16.2492	-16.6867	-16.7667	-15.68	-15.1208	-15.1477	-15.4973	-16.5427	-16.5746	-16.5209	-16.6793	-17.4614	-18.8313	-10.0922	-2.0851	-0.632195	-1.61336	-1.44083	-0.91985	-1.4227	-2.35107	-1.76589	-0.21917	-0.67151	-1.46557	-2.15768	-2.43195	-1.63443	0.18468	-1.28768	-4.56837	-7.11365	-9.1327	-8.43947	-7.78433	-7.67103	-8.2239
VIII	108709	108710	1_443	0	+	4.8985	5.42342	4.96285	5.30824	5.55921	6.74619	7.31622	7.60579	8.8759	7.05889	6.15641	7.15927	9.22177	9.75007	10.5428	10.6292	10.1261	8.794	8.54721	4.30849	3.59264	2.66838	0.98745	0.7447	1.46473	0.62909	-1.21738	-3.35142	-3.65037	-4.21035	-5.96296	-7.2992	-7.51317	-5.5141	-3.18605	-1.76913	-0.80616	-0.322335	0.172241	0.556531	0.823069	0.76054	1.10194	1.13614
VII	560553	560554	1_444	0	+	5.01652	5.16566	4.06046	3.3719	2.87158	3.30472	3.52921	2.38563	1.84357	3.20135	2.38177	2.31391	2.59415	3.94082	5.26794	4.17911	3.93431	4.16014	4.91965	5.09773	4.20335	3.32156	2.49843	3.53495	2.85047	1.48657	-0.57068	-2.64088	-4.7397	-5.07615	-4.30711	-3.73866	-3.43568	-5.37493	-5.44576	-4.5186	-4.3983	-4.56285	-4.98331	-3.69907	-1.77765	0.10023	1.10431	0.91219
VI	155853	155854	1_445	0	-	-3.07077	-2.21676	-3.26262	-3.42631	-3.87248	-3.32056	-3.74873	-5.18427	-4.27994	-1.38132	0.40303	2.45914	4.49197	7.83336	8.65761	8.84226	9.19615	8.14163	6.76389	7.09478	6.7397	8.07361	10.0762	9.83469	10.2938	10.1508	7.21501	5.23831	4.90179	4.92512	5.59272	5.41098	5.83471	6.07141	6.18266	6.43508	4.64874	3.18117	3.25879	3.3057	2.3727	0.09561	-1.91593	-2.52861
XV	580084	580085	1_446	0	+	6.12437	5.47709	3.277	2.85261	2.22673	2.05272	2.94644	2.96223	-0.18963	-0.06982	-1.11848	-1.8209	-2.89484	-3.68881	-3.84308	-3.69948	-4.11307	-4.60117	-3.81703	-2.6203	-1.75358	-1.83807	-2.3526	1.02717	1.78099	3.01265	4.66969	4.52111	4.66624	4.64924	4.47867	6.00586	5.95994	5.38069	5.73705	5.62797	5.83531	4.67779	1.72744	2.14818	2.37762	-0.078235	0.04602	-0.64126
X	435165	435166	1_447	0	+	0.0104	-0.239665	-0.223685	-0.21052	0.23086	0.48795	0.032735	0.270385	0.282831	1.76956	3.80369	6.83028	7.00587	5.29044	5.05806	4.72822	4.29232	4.43208	4.75307	4.58077	5.19435	5.62044	5.36383	6.41699	6.89827	5.34212	4.24878	4.36046	4.20657	4.36459	4.09077	3.83525	3.68169	3.67904	3.5485	2.64232	2.09792	2.08076	1.90723	3.99326	5.90027	8.10343	10.6068	11.7398
XVI	746802	746803	1_448	0	-	14.0676	13.9425	13.8766	14.4586	13.8522	8.9565	4.18335	3.98397	1.64488	0.875865	-0.183665	-2.36549	-3.46551	-3.55498	-3.10957	-3.25134	-2.60327	-3.05443	-3.39072	-3.04211	-1.69079	-1.1094	-0.50028	-1.52241	-1.72573	-1.49811	0.13888	1.23836	-3.60923	-5.00375	-5.36606	-5.41871	-5.46788	-6.11759	-6.80751	-7.08611	-6.30547	-6.3128	-6.02167	-6.37047	-5.93621	-4.86705	-4.69726	0.666005
VIII	107723	107724	1_450	0	+	-0.82015	-0.638295	-0.035205	1.777	3.64412	3.37882	4.54336	4.20728	4.39675	1.73975	-0.625565	-0.244421	-0.143279	-1.02638	-1.24106	-1.0183	-1.16739	-1.6583	-3.5442	-4.51997	-3.78258	-0.824805	1.30109	-2.13536	-1.63102	-1.73911	-2.35792	-2.68527	-3.10789	-3.68191	-4.37765	-4.80844	-4.52532	-4.30885	-3.75321	-4.21912	-6.63715	-5.31748	-1.63016	-0.499075	-0.71591	-0.00732	0.89279	2.18629
XIII	284908	284909	1_455	0	+	-1.46531	-1.3669	0.609145	1.44067	0.90814	0.68485	1.86254	2.82804	3.42342	3.55147	2.82189	4.33516	4.62132	5.22401	6.3175	5.99598	6.492	5.70381	5.51228	5.74461	4.52057	4.63441	4.44469	4.39997	5.33282	4.10072	1.67331	2.09834	3.92617	3.08869	2.75585	3.83028	3.00122	2.27211	2.06024	1.59053	0.23489	-0.46994	0.115025	0.0664	2.14287	1.79422	-0.67817	-5.26155
VII	257487	257488	1_457	0	+	-3.09091	-2.95369	-2.93908	-2.50467	-2.90379	-2.76593	-1.5027	-0.67606	-2.18084	-2.08117	-2.23667	-1.8173	-2.29951	-2.5145	-2.27759	-3.0183	-1.76907	0.885015	-0.792085	-1.4605	-1.39111	-1.55179	0.267865	0.72516	1.22734	1.88068	2.57041	3.62438	5.11162	4.58946	4.91311	5.17053	3.06017	1.26442	0.449515	0.84831	0.97443	0.47634	0.63337	1.07404	0.57794	0.18312	-0.574	-0.85602
II	21265	21266	1_458	0	-	-0.390285	0.531005	0.49146	1.35557	0.879585	1.12351	1.61732	1.16667	0.13741	2.79449	4.25789	5.4425	4.39975	4.27355	5.16657	6.183	5.74552	4.17989	3.97677	4.3158	7.22424	7.9446	9.06002	9.68021	9.16065	7.37354	5.81701	6.4024	8.13901	8.37723	7.7663	8.78775	10.1804	10.7066	9.67415	7.01931	6.63622	11.5981	12.9784	12.8272	13.6942	13.6957	13.2462	11.9144
XII	300349	300350	1_459	0	-	1.47778	0.891815	0.81863	0.73369	0.875126	0.93645	0.86453	1.50278	0.855575	-0.400919	-1.00806	-1.23051	-0.272101	-0.058291	-0.661065	0.390385	1.8458	-0.01957	0.10816	0.267135	0.724275	0.82072	-1.67817	-3.14136	-1.76881	0.444615	0.45827	0.00725	0.51257	-0.33461	-0.606589	-0.30102	1.3293	0.760225	-1.35512	-1.42847	-1.10167	1.3818	3.13161	3.48984	3.2347	2.10783	1.54726	0.6377
XII	1006056	1006057	1_460	0	-	7.2489	5.2204	4.50145	4.81954	4.88693	5.04239	4.25676	4.75028	3.58258	2.89828	2.54368	-0.97641	-3.1532	-0.87049	2.6258	4.15972	4.76947	5.36528	4.97504	4.67577	4.92237	5.00456	5.60767	7.77009	7.85853	7.0231	7.51301	7.54882	3.21871	0.3809	-1.97121	-2.02716	-1.36751	-0.17148	1.35451	1.71367	1.88125	1.36889	1.44817	2.14262	1.89316	-0.15172	-0.46246	0.331291
VIII	187640	187641	1_461	0	-	1.70845	0.96279	0.20064	-0.20198	-0.36324	-0.35287	-0.10488	-1.37855	-2.86507	-5.50151	-2.95546	-2.12439	0.233191	0.98405	0.93925	1.76643	3.36083	3.09976	2.85407	3.23675	3.66045	3.43073	4.10604	5.44496	7.83325	3.28226	1.9364	-0.812755	-2.93559	-5.85084	-9.89628	-10.4896	-10.3783	-10.0315	-10.4037	-10.3308	-10.1535	-10.9261	-11.1647	-10.7383	-9.26434	-9.72141	-8.94076	-7.70127
V	150015	150016	1_463	0	-	4.44885	1.76242	1.72559	0.818105	0.79383	0.60518	0.61996	-0.08643	-0.95525	-0.469019	-0.461715	-2.85361	-2.80796	-3.33552	-7.15464	-4.83356	-2.55775	-1.13472	-0.68422	-0.710111	-0.83434	-0.54451	0.36978	0.523765	0.39937	0.048	0.10868	-1.42473	-1.08855	3.33842	5.37629	5.14162	4.33231	4.21512	4.20274	4.36809	4.60344	4.3627	4.68183	5.15916	5.36435	5.36616	4.262	5.15185
XIII	391134	391135	1_464	0	+	-13.7248	-13.5663	-12.4499	-12.2265	-11.1039	-12.0201	-12.2156	-11.6781	-11.075	-10.6631	-9.78818	-9.69573	-9.50596	-7.2336	-5.50981	-4.90656	-6.52202	-7.22244	-6.86376	-6.31342	-4.99573	-4.207	-5.17216	-4.9464	-5.13319	-5.78584	-5.81654	-5.49583	-5.36113	-3.55299	-2.10325	-0.87136	-1.31955	-0.93765	-1.27498	-0.67789	-1.21677	-1.34668	-2.22613	-2.77851	-1.39745	-2.10997	-4.47509	-5.84485
VII	532864	532865	1_465	0	+	3.53254	3.88921	3.38724	3.26991	2.97359	2.96061	1.77386	-0.00415	-1.0039	-0.24058	0.39653	0.81751	1.03602	1.3026	1.47007	1.82138	1.86054	2.72531	3.5368	3.35374	2.62622	2.87841	4.82922	5.43592	5.66856	4.79313	4.76329	5.19692	3.94649	2.79335	2.90606	1.8082	1.48133	0.53052	0.13578	1.09302	1.55988	2.47541	2.46666	2.16491	2.22918	1.63773	1.45339	2.72853
XIII	408965	408966	1_466	0	+	-7.90558	-6.75132	-6.97002	-7.41261	-8.16774	-6.66865	-4.16896	-4.10841	-2.69062	-1.22997	-1.65072	-2.98854	-2.2239	-1.75199	-1.7297	-2.89517	-3.89385	-3.27639	-3.06972	-3.39703	-5.2268	-6.38661	-6.44193	-7.06625	-7.49921	-7.48947	-4.45058	-3.52103	-3.80493	-3.37321	-1.81165	-1.48784	-1.28485	-1.20172	-0.85849	1.17339	2.35636	2.80449	3.36143	3.72818	3.92339	3.94047	2.48862	1.89631
XII	524853	524854	1_468	0	+	-0.672855	-0.90762	-1.79428	-0.59398	-0.809195	-0.51391	0.55256	1.31544	1.0998	0.23179	0.394745	0.467645	-0.32644	-2.31083	-5.37007	-4.67744	-3.99639	-3.28962	-2.42107	-2.61274	-3.01228	-4.48165	-4.95986	-4.60742	-3.33083	-3.40674	-5.04083	-5.28496	-5.01239	-2.08286	-1.48728	-2.11414	-5.03127	-5.20444	-4.32554	-2.52336	-1.38261	-1.11403	-1.73652	-3.29607	-3.40652	-1.49598	-0.56881	-0.320655
XIII	111894	111895	1_470	0	+	1.05426	0.19261	0.32685	0.53637	1.45055	2.93967	3.47516	4.22885	3.66841	3.36383	3.19053	3.05404	3.11832	3.21692	2.9221	3.46368	3.28426	2.93473	2.65555	1.922	2.31326	3.17956	-0.14986	0.74889	4.45067	5.64179	5.33955	5.56126	5.89807	5.88634	5.74217	6.02229	5.97412	6.03471	6.83521	7.01112	7.64573	8.11435	6.3095	3.78002	6.38462	8.01781	8.55386	7.65894
XV	371685	371686	1_471	0	+	3.54123	1.97561	1.95977	1.93343	0.48909	0.912695	-0.35665	-2.7533	-4.3867	-4.92129	-3.99347	-3.4148	-2.56721	-2.47113	-1.13848	-0.46625	1.14782	0.9024	0.889929	0.82715	1.32194	2.97873	3.49994	4.02797	3.68935	2.50244	1.83105	2.0785	1.77625	1.7123	2.4285	2.15827	1.63689	1.42202	0.37581	-0.13814	0.50184	1.37298	1.40784	2.56587	3.18599	3.77841	3.12667	2.55518
II	294025	294026	1_472	0	-	-2.3635	-3.49786	-2.41284	-2.84813	-3.50351	-3.59368	-6.93776	-7.62604	-7.47269	-7.3946	-7.39595	-7.53991	-6.69267	-5.08911	-4.60747	-4.24415	-4.40122	-5.97659	-4.27323	-3.35656	-2.78464	-0.87219	-1.02314	-1.51209	-1.3686	-1.22615	-2.13082	-2.15445	-1.83722	-1.66871	-1.89678	-1.55769	-0.17358	2.80717	4.61511	5.09087	5.09565	5.4359	5.70864	7.67829	8.78014	8.81831	8.66099	8.84918
XIII	746268	746269	1_473	0	+	-6.48018	-8.16553	-7.97626	-7.30899	-7.3237	-7.45499	-7.93911	-8.14334	-6.32552	-5.03925	-6.02874	-4.12875	0.72892	5.18189	7.2445	10.5292	12.1532	12.6589	12.4808	11.996	12.0518	12.5404	13.0185	11.7964	10.8169	10.0483	9.70384	5.2661	-0.5961	-2.03396	-3.74751	-5.53667	-6.87114	-7.37754	-6.96235	-7.28071	-8.19979	-8.26978	-8.26577	-8.53274	-8.42282	-9.19745	-8.00282	-5.70132
XVI	126016	126017	1_474	0	+	-0.83386	-0.962775	-1.64071	-3.32765	-5.74986	-8.41793	-9.39885	-11.0774	-9.53538	-9.20716	-9.18511	-9.57323	-10.0533	-11.5212	-12.4898	-12.3652	-11.5461	-11.0974	-11.711	-11.2121	-10.0956	-8.88471	-8.43092	-10.7839	-8.99833	-7.21389	-7.02989	-5.54624	-5.68082	-1.97808	-1.82559	-2.69128	-2.47342	-2.03064	-1.85155	-1.27277	-1.02047	-0.7283	0.32384	-1.29902	-2.02207	-1.2793	-0.112695	0.27294
III	52666	52667	1_475	0	+	-2.44363	-1.58509	-0.84755	0.721465	-0.00116	-0.82008	-1.12776	-1.10011	-1.0086	-0.79666	0.228545	2.24378	3.15176	4.55506	3.91145	2.44455	2.33465	1.57948	0.980455	-0.890415	-1.86083	-1.86403	-1.60581	-1.70185	-1.17173	-2.39039	-4.37357	-5.01516	-5.52587	-4.92651	-3.91811	-3.45781	-3.79296	-4.51548	-2.5398	-2.6412	-2.05335	-1.85986	-2.61052	-2.38353	-1.74991	-1.62164	-1.41365	-1.1493
V	80469	80470	1_477	0	+	-3.48101	-1.52873	1.70154	2.11471	2.69771	2.83904	2.81764	2.82505	4.44852	5.29282	5.09475	5.88845	6.08508	5.95636	5.66774	5.66799	4.59924	4.24401	4.11069	4.35679	4.3809	3.08157	2.2172	1.08231	2.66469	2.6765	0.781681	-0.71697	-0.92827	-0.2763	0.63077	1.6948	2.42946	2.39345	1.71319	1.65649	1.65735	1.31092	0.39122	-4.6518	-4.5666	-2.9906	1.76451	8.52885
XV	205865	205866	1_478	0	-	9.9985	9.92951	9.91352	9.58465	8.77297	8.08309	7.03533	5.99849	4.79155	3.59407	3.41674	1.59095	-2.68684	-3.21906	-4.11252	-3.21838	-4.1037	-5.5294	-6.32887	-6.27447	-6.27396	-9.97466	-11.6676	-14.6031	-18.0765	-18.493	-17.5863	-16.2645	-17.0324	-16.2703	-17.3287	-14.9022	-14.3274	-13.8351	-13.9116	-12.7501	-10.7301	-9.86025	-3.21558	-3.44894	-2.41086	-2.16795	-0.53171	-0.180065
V	268201	268202	1_480	0	-	2.71752	4.06646	3.29956	3.20901	3.68852	2.71833	1.96967	2.53585	4.04248	4.7645	4.62484	5.02377	3.65413	5.08163	5.90238	5.94391	5.96571	5.48114	5.82917	5.43134	5.49664	5.13621	5.01056	3.70608	3.9256	4.27313	3.55335	3.51455	2.21839	2.66574	4.18049	4.72858	5.48638	6.29383	6.26146	6.61378	6.43825	5.56771	6.13028	5.12415	5.43852	5.94165	5.30554	5.36762
X	654203	654204	1_481	0	-	1.74794	0.731295	-0.04152	0.49836	1.18267	0.907545	0.797155	0.78008	-0.3445	-1.19185	-0.639945	-0.50361	-1.98098	-5.80544	-6.2779	-6.21162	-5.97255	-6.30813	-6.89318	-7.5498	-6.38827	-5.75305	-5.96228	-7.07083	-7.79655	-7.67973	-9.18343	-12.2671	-14.8224	-14.4444	-11.6752	-11.1131	-11.4769	-11.4057	-11.1155	-11.1387	-11.0659	-10.5055	-8.74014	-6.43647	-5.61816	-4.21274	2.58555	4.39343
II	370714	370715	1_483	0	-	0.68996	-0.18475	-0.457845	-0.50484	-1.59155	-1.10333	-0.343309	-0.04066	1.01142	1.57035	1.43268	1.04623	1.4953	1.89362	2.76152	5.43467	6.34661	6.50244	5.90627	6.25099	4.19261	3.08575	1.93302	-0.03858	-1.96515	-2.5736	-3.08956	-3.56492	-4.08516	-3.08321	-3.50533	-3.70232	-4.06511	-4.85308	-4.12186	-2.60332	-2.92145	-2.07665	-0.459795	0.68204	1.60312	2.10915	2.01839	1.11104
VII	786948	786949	1_485	0	-	7.29748	8.26162	8.31476	9.00924	8.62051	8.08276	7.56067	5.83488	4.08334	2.91087	2.04997	2.24351	2.6044	3.11962	2.98564	1.76514	0.7482	-0.411335	-0.902024	-0.97165	-1.47049	-1.21857	-0.55107	-0.468711	-0.83906	-0.686461	-2.7711	-3.94018	-4.46767	-4.31074	-4.87807	-4.56289	-4.53808	-6.43358	-6.70222	-7.15399	-8.71441	-9.21194	-9.37677	-9.82498	-10.2701	-8.15448	-7.84583	-8.95298
XIV	478189	478190	1_486	0	-	-4.90729	-4.77808	-5.76162	-6.02095	-5.63529	-5.64447	-5.58134	-5.61608	-5.65773	-3.47005	-3.09505	-4.85724	-3.79002	-1.1646	-0.948635	-2.63328	-2.6584	-2.12978	-2.79863	-3.41117	-3.97201	-4.43835	-4.34094	-5.18903	-5.85668	-4.4767	-2.63759	-4.25265	-8.26238	-10.3596	-12.5904	-14.0239	-16.4867	-17.1719	-17.1293	-17.0011	-16.9172	-16.8193	-16.8366	-16.3417	-17.0798	-18.354	-17.9595	-17.2028
VII	214011	214012	1_488	0	+	7.37164	6.75931	6.81199	6.61355	7.96707	8.49282	8.46546	7.93644	7.19409	8.1621	7.9156	5.82053	5.36577	5.52528	3.75591	1.29183	-2.79216	-3.39297	-4.04568	-6.79579	-7.31702	-6.17957	-5.61012	-5.22343	-4.23211	-3.67714	-2.74079	-2.68928	-3.098	-3.53059	-2.93196	0.0627	-0.52827	0.018035	2.23606	2.06621	1.85077	2.67924	2.82945	1.76585	0.924745	0.39875	1.07543	1.64141
IV	294827	294828	1_489	0	-	-13.8459	-14.049	-15.1536	-15.0896	-14.6725	-12.2632	-11.0662	-9.35222	-7.94564	-7.69697	-4.37959	-1.85704	-1.9352	0.19449	2.17815	2.7725	3.75508	4.30601	4.39755	4.02679	3.03066	2.22173	3.32822	1.97248	-0.57399	-2.23865	-3.5609	-3.77462	-5.40303	-5.66513	-6.36395	-6.68443	-6.36414	-7.45331	-8.4711	-8.03996	-7.07195	-8.05003	-8.43281	-7.18808	-7.4799	-7.36078	-8.66595	-10.9507
IV	501325	501326	1_490	0	-	5.40602	4.79824	4.80501	3.7403	1.64684	-1.13661	-1.94161	-4.00652	-4.34842	-4.25308	-6.3661	-8.25294	-8.50834	-8.81712	-9.45787	-8.82456	-8.69437	-8.83487	-8.25589	-5.97443	-4.98505	-2.86524	-1.43647	-0.08357	0.59378	0.52344	2.35372	2.90791	4.15753	4.67631	5.84962	5.27906	5.32446	5.71423	5.85484	6.24632	5.7137	5.44891	7.06007	7.18486	8.73182	8.93834	6.88865	5.76888
V	128618	128619	1_491	0	+	-0.980741	0.11687	1.1919	0.67888	-2.19809	-1.27984	-2.34869	-2.9288	-2.47172	-4.32882	-3.20534	-3.43306	-1.86016	-1.78102	-2.28945	-2.55522	-3.10285	-3.76888	-2.83396	-3.11787	-3.64913	-2.44606	-0.49029	0.17877	1.58725	1.81729	2.41687	3.8294	3.87586	2.38973	-1.82909	-4.34818	-4.18562	-3.36513	-3.40017	-3.9925	-4.91483	-7.43846	-8.28372	-8.41001	-8.4205	-7.18909	-7.12545	-6.54118
XII	624183	624184	1_492	0	+	1.6026	0.92576	0.91451	1.44795	0.910125	1.53075	2.67911	2.59672	2.90854	4.40987	5.09419	7.99093	8.25166	7.21567	8.66214	12.3324	11.8125	10.7075	10.4005	10.1576	9.55603	7.08315	6.129	5.75311	4.9208	4.05526	2.66441	0.30543	-0.809255	-2.64497	-2.51308	-4.02495	-4.29888	-0.65519	1.33353	1.5246	2.07502	3.38186	3.80584	3.63194	3.48357	3.36159	3.35741	3.72884
VII	395766	395767	1_493	0	-	-5.36539	-6.32833	-5.80145	-5.12221	-4.87342	-4.55357	-4.81175	-4.05733	-4.0438	-3.87184	-3.39966	-4.87729	-4.91122	-3.03753	-1.5499	0.89796	1.68501	-0.50365	-1.67088	-0.851035	-1.97196	-2.76571	-2.82124	-2.63146	-2.30534	-3.22377	-2.15938	-1.67568	-1.53864	-6.308	-8.788	-8.21152	-4.8445	-4.78167	-5.51657	-4.607	-4.731	-5.44061	-5.02984	-5.20623	-4.60515	-5.11452	-5.12809	-4.55346
X	335925	335926	1_497	0	+	4.15876	4.4372	4.80546	4.71298	3.21882	2.0775	2.08535	1.18287	0.44968	-0.62871	-7.43992	-13.2166	-15.2038	-16.0911	-16.7247	-16.6545	-16.5039	-16.5359	-16.6848	-15.9316	-16.4212	-15.8244	-14.7051	-13.4108	-12.5228	-3.28194	2.86598	3.98822	5.46124	7.36437	8.60574	9.36501	9.0244	7.97794	7.59551	7.37412	7.15787	6.76022	6.97378	6.81773	5.0512	3.74505	3.56434	1.38793
XIII	687529	687530	1_498	0	+	-0.617816	0.23093	-0.04444	-1.36651	-1.67159	-1.87735	-2.13212	-1.76914	-2.08207	-1.71644	-0.79038	0.41554	0.23882	0.228595	0.07911	2.01166	3.77974	3.65958	4.20632	5.31656	7.85612	8.13622	8.90627	9.42739	8.88264	7.48594	6.68578	7.41384	6.45135	6.49915	1.62541	0.22801	0.572665	-1.3779	-3.6015	-5.33884	-5.97969	-6.92928	-7.96702	-7.68855	-7.69754	-7.82895	-7.25664	-8.8956
V	173305	173306	1_500	0	-	-0.330545	-0.48957	-0.84469	-0.93177	-0.587785	-0.47964	-0.31631	0.52901	0.024449	-0.63689	-0.50034	-0.739649	-1.37022	-4.53707	-12.0978	-10.9839	-10.7412	-10.8963	-11.9168	-12.8966	-13.5025	-14.0812	-14.8289	-15.46	-15.6177	-15.3208	-16.1457	-15.5278	-11.1788	-3.61867	-4.74941	-7.04469	-9.7695	-6.43015	-6.36691	-6.33598	-5.96653	-5.61359	-5.4013	-4.5435	-3.52006	-3.08533	-2.30807	-1.86347
VIII	422941	422942	1_502	0	+	-5.34655	-4.53158	-5.60114	-7.23518	-3.99578	-3.23735	-3.33344	-5.01979	-6.42359	-7.04875	-7.04589	-6.62672	-6.50658	-6.23086	-5.5613	-5.0657	-4.94462	-3.90514	-3.84156	-3.32704	-2.57029	-2.90139	-0.5935	-0.5068	0.15397	0.68029	1.00778	1.91706	2.80696	3.04649	1.96285	1.91987	2.79618	3.03331	2.58395	2.40821	2.48572	3.34522	5.92481	5.21938	4.46942	4.94614	4.15965	3.98956
XVI	653746	653747	1_503	0	-	-4.2173	-3.9931	-4.77316	-4.65383	-4.68666	-3.74707	-3.11922	-2.20974	-2.36551	-2.19283	-2.18413	-2.5213	-2.17805	-1.44019	-0.546345	-1.26988	-1.50765	-0.176825	0.932085	2.07364	2.30251	1.29254	2.3174	3.32969	4.02683	3.75902	3.19757	1.85641	0.88042	0.37593	1.12454	1.65106	0.95022	-0.07022	-0.21721	0.8617	1.34592	-0.34273	-0.28551	0.00694	0.68873	0.95804	1.81401	2.60602
IV	771835	771836	1_504	0	+	-9.30903	-9.67607	-8.32481	-8.1187	-9.51479	-13.571	-12.0622	-13.4367	-14.8735	-14.0999	-12.2638	-10.6391	-9.4588	-8.54698	-6.44059	-5.97946	-6.14025	-7.425	-7.1058	-6.30659	-5.23047	-7.5797	-4.23383	-2.25499	-2.90412	-2.81866	-4.41169	-5.79774	-5.94322	-7.56999	-9.54667	-9.68478	-8.39444	-7.90061	-5.76976	-4.40146	-3.13922	-4.44458	-4.6954	-4.3611	-4.99341	-3.5474	-3.7434	-4.25691
IV	1022392	1022393	1_505	0	-	0	0	0	0	0	0	0	0	0	0	0	0	0	0	0	0	0	0	0	0	0	0	0	0	0	1.08158	3.46617	4.47293	5.24359	3.47627	2.69375	3.73114	3.54771	3.33161	3.17397	3.30403	3.89672	4.04095	2.15051	1.79343	0.352545	-1.62462	-2.53803	-2.81557
X	525557	525558	1_506	0	-	2.9171	1.43982	0.22441	-0.42963	0.02241	-1.39836	-2.39504	-5.981	-6.98547	-7.54476	-6.69344	-7.99718	-9.03997	-7.91552	-8.33642	-8.31735	-7.14992	-6.35701	-5.82892	-5.08616	-5.02393	-4.00962	0.57009	1.66551	1.75825	2.62404	3.55059	3.47859	3.66833	3.80809	6.27904	5.84454	6.03843	6.64731	5.5743	5.83519	4.77798	3.52122	2.60042	1.89421	1.97141	2.5981	2.51561	2.1892
X	320024	320025	1_507	0	+	0.628515	1.22946	0.922995	1.04869	1.21387	1.58704	0.8202	-0.01634	-1.07194	-0.62406	0.826995	1.64514	2.58622	2.71477	3.94647	4.79565	5.64687	5.96443	5.93909	6.48834	6.19693	6.94084	6.9675	6.40287	5.90341	3.99281	3.71758	3.70175	2.74919	0.69389	0.26863	1.35041	3.12702	3.20826	2.28958	1.83733	1.15729	1.57253	2.0287	2.48943	2.53703	2.63775	3.11009	3.76045
V	131694	131695	1_510	0	+	5.93295	6.91399	10.548	11.6755	11.984	12.9022	11.5921	10.437	11.1008	9.88608	8.2945	7.85762	8.263	8.65147	9.40636	9.17262	7.03505	6.03291	5.24219	5.95969	5.38145	6.55571	7.0151	6.76567	7.26278	7.58425	7.81505	8.07547	7.40003	7.4267	6.67457	4.64722	3.83315	3.20479	1.35442	1.90985	1.77459	2.19922	2.30525	2.2908	2.36853	1.91107	1.43406	1.28728
II	647498	647499	1_511	0	+	-1.56554	-1.4834	-0.98515	-0.987689	-0.788945	-1.32277	-1.93891	-2.81097	-3.53446	-4.01995	-3.33082	-3.5711	-3.72039	-1.72329	-1.87542	-2.60292	-2.83455	-2.70796	-3.27043	-3.61144	-2.91533	-2.72786	-1.64388	-0.674081	-0.13905	-0.685674	-1.00785	-1.26778	-2.48586	-1.00156	-0.507175	-2.07776	-2.05514	-1.55222	-1.26734	-1.81388	-2.10098	-2.94146	-3.71115	-3.13267	-2.15208	-0.83577	-0.26116	0.64906
IV	305123	305124	1_512	0	+	3.25065	3.19509	2.02083	1.77266	2.43911	2.05352	2.03053	3.95315	3.53282	1.77597	1.00999	0.49655	0.71362	3.241	2.99977	2.66224	1.90171	1.86744	1.91457	1.42651	1.50211	0.657215	-0.2438	0.26647	-0.49951	-1.88809	-3.65187	-5.56951	-8.0534	-11.4072	-11.8507	-13.5435	-13.9183	-13.8149	-13.5593	-13.8102	-12.8101	-12.0761	-11.8585	-10.6608	-9.25949	-7.91638	-5.79984	-3.91267
II	700043	700044	1_514	0	-	6.18311	6.48216	5.45215	5.20485	4.93449	5.25749	5.13574	4.80698	4.45055	2.86035	1.15475	0.677435	1.70611	2.77416	1.56853	-0.31761	0.357495	1.38047	1.33044	0.514155	0.43002	0.51475	0.978375	-0.060255	0.26025	0.889075	-0.22577	-1.70877	-3.81119	-3.84336	-4.28296	-5.75739	-7.17272	-7.90775	-7.63306	-7.56907	-7.1193	-7.43973	-5.43456	-5.39332	-5.33001	-3.54956	-3.39207	-2.90062
IV	565934	565935	1_517	0	+	10.0786	9.29909	6.52153	6.64829	6.1264	4.78609	4.03879	3.87764	3.73073	3.17716	2.52716	2.526	1.89889	0.30862	-1.69367	-1.37452	-2.67916	-4.31904	-4.66453	-4.72165	-3.1959	-2.89325	-3.36612	-2.45476	-1.93911	-2.11262	-4.1405	-4.15232	-4.23353	-5.3295	-3.82417	-2.37242	-0.96295	-0.93364	-1.71899	-1.77753	-1.86589	-1.35499	-1.57291	-2.23147	-2.78801	-1.49264	-1.1666	-1.26039
IX	34954	34955	1_518	0	-	2.08157	2.02595	3.20864	2.76125	3.19685	2.77345	2.76212	3.21127	0.74491	-1.47715	-1.79055	-1.89545	-2.15143	-2.65203	-1.89391	-1.89241	-2.77226	-4.04745	-5.34386	-4.57665	-4.37629	-3.95113	-4.00651	-2.03936	-1.26422	-2.51809	-3.73142	-4.02309	-4.15463	-3.91441	-3.71311	-3.06975	-2.20761	-1.83715	-2.23726	-2.49234	-2.16137	-1.7565	-1.04881	-0.19153	0.83729	1.93372	2.28963	2.35022
VII	558981	558982	1_519	0	-	1.12938	-0.398725	-2.06508	-4.12538	-4.8535	-4.54307	-4.3758	-4.72197	-5.55082	-5.01835	-3.30619	-3.89323	-4.48445	-5.05488	-4.67408	-1.97806	-0.09165	1.68375	3.08394	3.48519	2.41939	3.53048	4.43935	5.05311	4.85054	4.0891	3.84773	4.51877	5.20572	3.65495	2.33555	2.28244	2.58439	3.03909	1.67157	2.68074	3.69035	3.07594	2.98272	3.47393	4.30211	5.26609	4.92638	5.12198
VII	589812	589813	1_520	0	+	-11.5583	-11.2175	-11.2945	-8.12313	-5.68947	-3.16668	-0.93519	-0.48774	-1.35004	-2.10203	-2.08331	-1.52751	-0.759221	-0.09687	-0.338709	-0.433429	0.1593	-0.32529	-1.98226	-1.02835	-0.605995	0.90912	1.58414	4.04596	4.17622	3.74601	3.11105	3.11734	2.49106	2.33566	2.23201	2.31213	3.58498	5.42735	5.11336	3.76908	0.614015	-2.9866	-4.45563	-6.20002	-6.64904	-6.73899	-7.35207	-7.01407
X	538778	538779	1_521	0	+	0	0	0	0	0	0	0	0	0	0	0	0	0	0	0	0	0	0	0	0	0	0	0	0	0	0	-0.157315	0.215795	0.273566	0.412405	0.916365	0.907115	0.14519	0	0	0	0	0	0	0	0	0	0	0
XIV	52668	52669	1_522	0	+	-15.8656	-16.1841	-16.7435	-17.7901	-18.3341	-16.0848	-6.58552	-1.97331	-2.08209	-0.51465	0.04602	-0.38998	-0.14425	0.27503	0.22164	-0.35334	-0.63875	0.09633	0.20004	-0.02029	0.08535	0.57461	-0.14589	-2.87573	-4.25408	-4.80337	-4.9413	-5.25518	-5.49986	-5.01342	-4.16987	-3.62157	-4.70089	-6.73446	-9.37432	-10.319	-10.8176	-10.6411	-8.54512	-8.56416	-7.95232	-8.24152	-8.43024	-8.74691
XVI	654183	654184	1_523	0	+	-1.41149	-3.46002	-4.38238	-4.09915	-4.07703	-3.91847	-3.19903	-3.16208	-2.97835	-2.27797	-2.31374	-4.12572	-4.05182	-3.01083	-2.58915	-3.60426	-4.56856	-4.21711	-4.88577	-4.44568	-4.89158	-5.917	-6.29944	-6.44201	-6.51623	-5.79523	-6.03101	-5.91801	-6.16248	-5.51328	-2.06173	1.02351	0.36201	1.2773	0.854311	1.36573	1.8803	2.16482	1.85537	2.17206	2.36077	2.49072	2.12168	1.98971
XIII	204195	204196	1_524	0	-	3.0053	-0.646455	-4.88231	-14.7962	-23.2004	-23.7834	-24.1966	-24.3547	-25.0175	-25.1212	-25.0482	-25.064	-25.8897	-27.5245	-27.7245	-26.4049	-23.9123	-19.4349	-5.87468	-5.03102	-8.2561	-6.69338	-6.42467	-6.36981	-6.42405	-6.81858	-7.34389	-6.63441	-5.47536	-5.25238	-5.0396	-6.86454	-8.28875	-6.89515	-5.5419	-2.07689	-2.61927	-2.20198	-2.20669	-2.47976	-2.61868	-2.91669	-3.3095	-3.94053
VII	984868	984869	1_527	0	+	0.66273	0.38992	0.207885	0.04533	-0.088555	-0.615115	-0.518195	-0.411315	0.23999	0.82183	0.412005	-2.26663	-5.13795	-5.87222	-8.68241	-10.563	-11.2452	-11.3989	-10.7454	-10.7574	-10.7054	-10.9988	-10.8185	-10.7174	-11.0926	-11.4676	-8.81321	-8.0977	-6.50358	-4.62977	-3.41172	-3.19265	-3.24845	-5.21899	-5.47724	-4.9376	-4.45883	-4.17192	-4.01096	-3.91962	-3.99097	-2.9406	-1.48815	-0.748545
XIII	225356	225357	1_528	0	-	-8.13335	-8.3677	-8.25271	-6.79395	-6.69691	-5.84706	-4.11915	-2.72268	-0.42025	2.00169	1.689	1.36952	1.37327	2.50242	1.85616	0.41111	0.78025	0.911051	1.32586	1.12378	1.37813	0.74415	-1.46507	-2.34683	-2.39857	-0.55028	-1.03934	-1.56204	-2.41997	-1.18988	-0.92173	-0.89862	-0.82948	-0.8458	-0.93288	-0.3012	-0.444915	-0.039295	0.33531	0.631005	2.47984	2.42946	2.37723	2.53853
XIII	647100	647101	1_531	0	+	-7.79807	-9.96396	-11.6624	-11.1542	-11.791	-11.8016	-11.552	-11.8384	-12.1788	-12.0668	-12.1097	-11.2109	-7.30918	-3.07665	-0.57296	1.5152	7.54576	11.6329	14.6911	14.8003	15.519	15.6845	15.5204	15.8067	15.5905	16.4011	16.9021	15.8047	14.411	14.7173	15.1993	13.6383	6.19189	5.70191	7.50466	8.0362	8.20688	8.78934	10.4444	11.2034	10.5805	10.1045	9.93913	9.02465
II	342696	342697	1_532	0	+	0.03291	-0.64035	-0.818555	-0.63809	-1.15545	-0.9877	-0.33303	0.836595	0.3458	0.07489	0.14173	0.07992	-1.03117	-1.31007	-0.89839	0.26769	0.67572	0.72064	1.22575	2.53645	3.11068	2.02244	2.26803	3.05389	1.94947	1.13125	1.52351	1.92843	-1.37625	-5.64026	-6.01212	-5.87494	-5.93111	-6.41769	-8.15139	-8.67268	-8.56473	-8.31495	-7.58311	-7.09736	-6.79646	-6.99892	-6.59305	-2.66615
XIII	343510	343511	1_534	0	-	0.40594	1.00548	0.49293	1.01718	0.8982	2.27816	1.88817	3.0814	4.0617	5.4471	6.61324	8.70943	9.04348	8.26286	7.92685	7.71004	7.17201	7.34614	6.56218	5.64035	5.49392	5.21652	4.36894	3.87525	2.93327	2.85506	0.95508	2.97778	4.75758	4.98232	6.65038	6.50952	6.97341	7.16391	6.71633	6.82119	7.21457	6.97278	6.87748	6.72261	6.35219	6.90894	5.24692	4.75185
VII	355790	355791	1_536	0	+	-8.15307	-8.40939	-7.06766	-7.62633	-7.33521	-6.79918	-7.03747	-6.9243	-6.17482	-6.76695	-6.52814	-6.47799	-6.20742	-7.65325	-5.2528	-6.2611	-7.72341	-8.48178	-7.29859	-7.45972	-7.78529	-8.01087	-9.1948	-9.10932	-8.57464	-8.07727	-7.81514	-5.37453	-4.30418	-3.77767	-2.92899	1.58522	0.595395	-4.28778	-4.77255	-4.16956	-4.75838	-5.072	-4.92156	-5.14156	-5.54262	-5.56071	-6.88909	-7.51635
XI	375475	375476	1_539	0	+	6.86442	6.57029	6.7866	5.99269	6.16149	4.15839	4.42578	2.34479	1.76042	1.61827	2.31351	2.14571	0.59622	0.145181	-0.949535	-0.471814	-0.478345	-0.53593	0.99996	1.16247	1.41063	2.91509	4.34936	4.73149	4.80595	5.20126	5.19596	6.21782	6.36991	5.85701	5.7946	5.37654	5.34016	4.92244	3.74578	2.73867	4.19914	3.85946	-0.53565	-0.20421	-0.78883	0.456825	1.21707	1.53211
XI	447989	447990	1_545	0	-	8.98683	8.35914	5.55803	2.50113	-0.65369	-0.141815	1.27422	1.15491	1.32448	1.55964	-1.18813	-2.63218	-4.29297	-3.55849	-3.73305	-4.12554	-3.33833	-2.07476	1.61674	5.40689	3.73792	2.7884	2.5066	1.57295	0.387725	0.37297	2.0944	3.92109	3.35583	3.34418	3.66357	3.411	2.65123	1.55857	1.0118	1.83217	3.01967	3.55403	4.24458	4.97694	4.89194	3.85068	4.89323	5.77302
IV	65256	65257	1_546	0	+	1.87745	3.5115	3.08021	3.14606	3.54909	3.50964	4.11815	4.40753	4.20312	4.64894	4.73895	4.34079	6.36163	6.389	3.60374	2.44226	2.02444	2.15084	2.3179	3.45038	4.05222	3.17484	2.55423	2.55714	3.26678	2.96298	2.88545	2.79622	2.73529	2.45509	1.16838	0.89774	2.39303	2.32639	-5.75116	-5.82975	-6.01612	-5.62434	-5.38189	-4.86754	-4.27519	-3.85093	-4.14652	-4.0236
IV	352815	352816	1_550	0	+	-9.81552	-10.3459	-10.008	-7.47992	-6.56597	-6.68909	-6.98198	-8.00358	-7.49082	-5.47213	-4.67704	-4.81229	-4.75344	-6.5995	-9.97204	-10.3924	-10.5475	-11.1888	-10.603	-9.76459	-10.0023	-10.421	-10.5715	-11.1175	-11.2044	-10.9749	-10.9213	-9.98413	-6.87768	-5.47122	-4.81649	-4.88133	-8.91779	-7.38865	-3.71297	-2.49243	-0.95283	-0.538685	-0.654675	-1.30148	-1.41757	-1.10423	-0.87573	-0.47736
VIII	218804	218805	1_551	0	-	1.21451	0.615235	0.086595	-1.92165	-2.37014	-4.30766	-9.48602	-11.003	-11.1691	-10.8596	-10.8047	-11.5726	-12.113	-12.4666	-12.0369	-11.2782	-9.46241	-8.27057	-7.59011	-7.2184	-4.80861	-2.0611	-7.05657	-7.73918	-7.97355	-8.53884	-8.22488	-8.43239	-9.33417	-9.61383	-10.0271	-8.74015	-9.33248	-8.75463	-7.62718	-6.23325	-4.29386	-0.37725	-0.631395	0.51059	1.34199	1.71387	2.58202	3.11742
XIII	253194	253195	1_553	0	-	-8.59079	-8.46126	-8.22645	-5.83986	-5.92647	-4.95533	-5.70491	-3.63494	-4.49974	-7.15153	-8.01227	-6.65649	-5.85508	-5.83111	-6.01194	-6.76225	-6.78155	-6.47295	-6.87389	-7.70296	-8.08202	-7.43575	-5.76882	-3.26294	-2.70448	-4.46385	-8.9038	-8.88173	-8.70158	-8.5913	-8.83678	-9.08305	-8.6106	-6.92238	-6.08689	-5.44531	-5.08583	-4.45228	-3.68038	-2.43593	1.98365	4.33062	3.88791	2.81715
VII	180419	180420	1_554	0	-	-3.10986	-3.55762	-4.88711	-4.63969	-5.01715	-5.05077	-5.33538	-5.3654	-4.95531	-7.43289	-7.56644	-8.8593	-9.94166	-8.89035	-6.37115	-7.03359	-5.7923	-6.9377	-7.63833	-7.79437	-7.41975	-7.16096	-6.83424	-6.96628	-5.69204	-5.63629	-6.27484	-6.06968	-6.5561	-5.10405	-5.48466	-4.74811	-4.14281	-4.0046	-2.82821	-3.27138	-3.56373	-3.28837	-2.69819	-2.93432	-0.79315	-0.298135	0.32934	2.65879
XII	432214	432215	1_562	0	+	1.74168	4.78164	4.4175	5.04386	4.80299	4.23935	4.71647	4.08863	3.59266	3.85431	4.01011	2.28305	-1.13849	-1.20265	-0.186135	0.232435	0.28573	0.68126	0.103305	0.8401	0.25187	-0.10252	0.668635	0.66141	0.906195	0.934995	2.87851	3.84038	2.28958	1.08171	0.76016	0.089085	0.05914	1.23192	0.08617	-2.27081	-0.67415	-0.31597	-0.461885	-0.06253	0.09268	0.149435	0.65142	1.21146
II	49599	49600	1_564	0	+	1.42307	1.88286	2.24656	2.51026	2.99478	2.75667	2.34445	2.23049	4.49165	3.92759	4.27782	4.84748	2.56089	0.050655	0.149285	-0.02334	0.30196	-1.35633	-1.77639	-2.23873	-2.28013	-1.8654	-1.82469	-3.21499	-3.55557	-4.18325	-4.45942	-3.92782	-3.47783	-3.81015	-2.457	-1.3924	-1.98814	-0.894955	-1.4612	-1.53716	-1.60592	-0.535535	1.77811	2.15845	2.63917	2.76617	2.39321	2.44665
XIV	24065	24066	1_567	0	+	-5.8843	-5.53137	-6.53304	-7.42967	-7.84568	-7.76429	-6.47361	-5.98036	-3.96272	-3.8259	-3.7614	-7.84301	-8.06637	-8.98223	-7.60523	-7.31975	-7.11325	-6.21269	-5.65064	-5.17637	-5.06162	-4.85724	-4.42438	-3.47764	-2.0265	1.77868	4.40197	5.95249	6.83695	6.41697	7.62396	7.70194	7.81303	8.26337	8.6722	9.23147	10.2823	10.4617	10.2766	9.80102	8.93556	8.44021	7.40163	7.4368
IV	1196247	1196248	1_568	0	-	-2.71396	-2.72205	-0.61885	-0.15484	-1.71271	-2.7909	-2.17951	-0.8096	0.19978	-1.33726	-3.38393	-3.58846	-2.32615	-7.66194	-11.8424	-12.0757	-11.539	-11.3344	-11.011	-9.90262	-11.6608	-13.4343	-15.2683	-16.6902	-15.871	-15.7288	-15.0197	-14.5949	-8.36853	-8.58205	-10.0152	-9.77332	-10.0751	-10.1859	-9.69399	-8.91753	-7.12075	-4.92221	-3.93502	-2.6201	-2.38745	-3.96869	-2.76276	0.0836
XV	712546	712547	1_569	0	-	1.9124	1.47386	0.81333	0.36311	1.15858	2.73194	3.02965	3.03539	1.41056	-0.477009	0.302581	1.78815	1.76938	2.00434	2.50117	4.67134	6.06964	6.99958	7.97756	8.17652	6.09911	6.57254	6.29309	5.44942	2.25003	2.37641	2.93674	4.94168	4.38842	6.71324	3.70621	1.71336	0.425435	-0.38083	-0.45	-0.18156	-0.42607	-0.18136	0.64672	2.70723	1.52083	0.95067	0.7135	-0.401305
VII	310171	310172	1_572	0	-	5.50509	5.57031	6.29103	6.72907	6.98831	7.30607	7.37047	8.33833	7.73034	7.92005	8.36345	8.10122	7.36052	5.90952	4.37334	0.800365	0.2475	-0.043655	-0.72098	-1.22653	-1.27399	-0.512375	-1.01767	-1.13993	-2.13332	-2.2259	-1.78321	-2.08521	-3.3733	-2.69516	-1.50324	-1.43504	-0.98602	-0.1319	0.00141	0.31626	0.38753	0.84478	1.86185	2.52121	2.90747	2.98748	3.87496	4.11517
IX	397291	397292	1_573	0	+	-1.21754	-3.14059	-4.21722	-4.47207	-5.36002	-6.89201	-6.3875	-4.45361	-4.25488	-3.60131	-2.95257	-3.21619	-3.27263	-3.08398	-3.5919	0.364125	3.02054	4.36555	4.51347	4.59002	4.44914	4.26595	3.41666	3.61049	2.53436	2.0383	2.35472	1.39397	3.03018	4.34119	0.972315	0.744615	1.33893	0.662725	2.75787	2.18133	1.03911	1.51537	1.27348	1.55527	1.73886	2.46015	2.52055	1.6754
XVI	520660	520661	1_574	0	+	-5.81341	-5.9966	-6.88612	-6.69611	-5.7616	-5.00619	-1.72653	0.17081	1.31718	1.1053	0.10008	1.98396	2.58402	2.81764	2.6028	2.54973	2.88027	3.01082	2.76387	2.21029	2.17542	1.76157	1.41813	0.257745	0.06535	-1.17627	-7.82064	-10.3445	-9.10382	-7.61716	-9.06619	-9.7635	-11.5764	-11.6284	-10.3907	-10.8243	-11.9284	-13.4324	-14.0827	-13.8474	-10.4095	-12.0905	-11.0186	-12.466
XIII	14721	14722	1_577	0	-	8.93005	6.82253	5.90344	5.00291	5.54626	4.40532	3.29425	2.50112	1.95725	2.86604	2.61233	0.91084	-1.79388	-4.1966	-4.37126	-5.12399	-3.54701	-3.036	-2.78598	-3.00636	-3.35784	-3.91789	-4.13168	-3.56613	-3.84971	-3.89592	-2.63655	-3.02811	-3.54489	-2.50842	-0.85004	-0.28659	0.047795	-0.88835	-0.903685	1.35696	2.16581	2.04168	0.073295	-0.557765	-0.37363	0.0003	1.27371	2.40646
VII	781785	781786	1_578	0	+	-7.08427	-4.78885	-5.21926	-5.18425	-5.88719	-5.1256	-6.4516	-8.06896	-8.49888	-9.47204	-10.3204	-10.4499	-10.7652	-11.1543	-10.0325	-9.78787	-9.91968	-8.50253	-9.01791	-9.97625	-9.68887	-8.69324	-7.3609	-6.67863	-5.17141	-5.8099	-5.91269	-5.74625	-6.19305	-8.03337	-7.76338	-7.11301	-10.2315	-12.4482	-10.304	-10.2137	-9.33384	-9.12396	-9.66739	-8.96326	-8.11701	-7.89508	-7.21136	-6.93688
IV	1178478	1178479	1_579	0	+	9.7339	10.4456	10.4441	9.99855	9.9378	9.67586	10.7498	10.8987	10.3859	9.38311	7.36207	5.65257	5.50051	5.83297	4.29005	-6.88309	-9.08454	-9.18516	-9.12317	-8.92511	-8.30858	-9.33226	-9.40958	-9.35216	-9.97505	-10.2826	-10.3158	-10.3389	-11.8166	-10.9854	-1.88128	-1.20616	-0.68408	-0.49073	-0.72382	-1.31546	-2.22916	-2.16016	-2.26114	-2.11505	-2.59027	-2.27617	-2.33555	-2.41014
XIII	231013	231014	1_580	0	+	-3.82152	-8.05249	-10.1197	-10.3499	-8.7112	-7.69462	-7.4606	-5.28796	-4.90537	-5.40609	-6.35977	-6.83382	-4.81552	-5.84458	-9.33396	-7.31783	-2.32809	-0.684835	0.013984	-1.44285	-2.63742	-2.77001	-3.64162	-3.85139	-3.42167	-3.62902	-4.6777	-4.38535	-2.56155	-1.29323	-6.1155	-10.9873	-10.7748	-10.2087	-9.67343	-12.7951	-13.483	-12.7852	-13.2807	-13.0826	-14.2798	-13.6299	-13.3719	-13.0523
VII	200191	200192	1_581	0	-	3.15993	4.76944	5.65778	5.14007	5.32372	5.52089	7.58555	9.28793	9.082	10.5881	10.5996	11.3831	11.6722	8.60972	9.21176	12.419	12.6063	12.0639	12.5395	12.3087	12.4892	12.053	11.8873	11.7293	11.0413	10.5921	8.35508	9.45912	9.24518	8.28783	4.83522	0.291035	-0.87365	-0.27141	-0.4223	-0.48719	-0.094731	-0.539325	-0.229355	-0.16235	-0.42553	0.06269	-0.36705	-1.575
VII	871420	871421	1_583	0	-	-4.08112	-4.1753	-4.58684	-5.22756	-4.97201	-5.12697	-5.3054	-6.7321	-5.06363	-3.59485	-2.41482	-2.86354	-3.43249	-4.01026	-4.53746	-4.84721	-5.45611	-4.74667	-4.05804	-3.16015	-2.47215	-0.957225	1.94567	-0.684415	0.163715	4.23431	6.41451	5.30572	5.30391	4.85004	4.54981	5.19581	4.74582	4.16014	3.65187	3.77999	2.72313	1.01249	2.26016	0.66674	-1.31676	-0.021615	3.2273	5.90123
XII	757107	757108	1_584	0	-	-0.48442	-1.1915	-1.67875	-1.85594	-0.990205	0.16491	-0.04557	-0.56249	-1.29317	-0.570315	0.588315	1.4608	1.96412	1.25103	1.24262	-0.114275	-2.14133	-1.77964	-0.91855	-1.24125	0.25947	2.83977	4.39866	5.27793	5.79035	4.9598	3.81985	2.42677	2.23188	1.25	2.02224	4.39238	7.68417	8.21902	9.22551	8.00076	5.50392	4.49184	3.61654	2.7049	2.97038	3.49676	4.96287	5.45414
XIV	419812	419813	1_587	0	-	-0.31112	0.258305	0.76575	0.28773	0.51185	0.94521	0.99789	0.422875	1.6338	0.229385	-0.24485	-2.71728	-4.38217	-3.60606	-3.70011	-2.72167	-3.32942	-4.02245	-3.02843	-1.38481	-1.62956	-1.29812	-1.46652	-1.87455	-0.20727	1.30724	3.38827	5.1208	3.12504	2.33129	3.23016	3.69629	4.57374	4.7189	3.52799	2.70095	2.38607	3.18087	3.92286	4.60557	3.95041	1.59789	2.33397	3.8003
V	335398	335399	1_588	0	-	-3.72776	-2.76169	-2.48597	-0.64255	-0.303415	-0.19404	0.12107	-0.44153	-1.05324	-0.845895	-0.123105	-1.36875	0.24459	0.016435	-1.47457	-1.52659	-2.61419	-4.75626	-5.99775	-5.68923	-5.8387	-6.25298	-6.29682	-7.3622	-6.69905	-5.444	-8.34591	-10.6221	-11.4807	-12.1472	-12.438	-12.579	-11.3615	-11.1606	-11.202	-10.4111	-10.3263	-9.50244	-9.32119	-8.83283	-7.546	-4.80487	-2.01963	-1.17175
XIII	178133	178134	1_595	0	-	-12.2296	-12.1477	-12.281	-11.9333	-10.895	-10.0811	-9.48218	-8.04938	-6.94902	-7.57509	-7.22385	-5.49245	-1.24683	-2.031	-3.22791	-2.29933	-3.15692	-4.15159	-7.8266	-10.3357	-10.4964	-11.4199	-11.6814	-12.6845	-11.4275	-9.87214	-10.3331	-10.5433	-9.01375	-7.75156	-6.76542	-5.19135	-3.57572	-0.228654	0.5695	1.53984	2.26379	1.80985	1.42879	0.738069	0.778425	0.824235	0.51149	1.62991
IV	979222	979223	1_596	0	-	3.84776	2.07461	0.0313	0.88058	0.563485	0.591686	0.808145	0.49753	0.249995	1.24896	1.26497	1.74619	1.82869	1.74901	3.23459	5.44465	6.30875	7.52914	7.44526	7.65583	6.50744	5.57962	5.73241	6.12313	5.26236	5.24194	4.83763	5.00055	3.74755	2.31105	1.64897	0.78845	-0.30849	-0.966955	-0.35902	0.32255	0.250735	-0.07069	-0.89101	-1.70982	-1.91997	-1.40025	-1.32239	-0.221085
XV	364366	364367	1_597	0	+	10.8265	10.5525	10.4144	8.82907	7.30573	7.3614	7.80595	7.91958	8.28965	9.46879	10.0835	12.112	11.7709	9.03893	5.52292	7.13192	7.68259	7.00533	5.45085	5.02766	8.25536	9.28488	10.6212	9.37394	9.08632	7.90125	5.70983	5.14196	4.96021	4.60506	3.54933	2.88989	4.11587	6.20223	5.30997	2.45296	0.420085	0.636965	1.40875	1.1998	0.95946	1.08926	1.98616	2.47772
XII	273877	273878	1_598	0	-	-1.28612	-2.76187	-1.72464	-1.18313	-1.23901	-1.49944	-1.13744	-1.01507	-0.07584	0.02115	-0.27897	-0.242185	-0.606065	-1.40519	-2.25778	-3.07737	-5.94175	-9.15794	-13.5653	-14.1882	-12.6636	-12.3325	-12.4742	-12.9512	-13.0158	-12.6654	-12.4968	-11.2632	-10.6457	-10.0324	-9.32361	-8.54787	-8.94615	-6.10376	-5.02386	-5.42197	-6.11988	-6.34629	-5.95365	-5.95763	-6.03625	-5.83175	-6.18281	-6.38077
IV	589468	589469	1_600	0	-	-8.02869	-6.96103	-5.38636	-4.95475	-4.98226	-4.0016	-3.37639	-4.39671	-3.38539	-2.0333	-1.731	-1.17898	-2.44287	-2.26458	-2.7891	-2.38967	-3.07344	-4.40566	-5.77495	-7.7191	-7.86725	-7.0433	-3.38014	-3.19513	-3.6148	-5.70516	-5.46737	-3.44783	-2.46218	-2.99359	-2.7097	-2.80003	-1.96861	-0.20295	1.43437	2.23356	1.97468	0.934945	1.56906	2.12067	5.47283	6.0993	7.50844	6.73022
X	570612	570613	1_601	0	-	-6.18928	-6.39559	-6.82813	-7.59427	-8.98137	-8.53466	-7.74411	-8.34845	-9.05819	-8.07016	-6.37775	-4.84257	-4.83823	-4.66786	-4.63071	-4.48493	-4.6768	-4.89207	-3.21697	-1.9555	-0.821665	-0.324149	0.37474	1.97196	1.89033	-0.22799	-2.406	-3.82524	-6.54383	-7.46331	-8.31394	-9.49112	-9.42621	-10.0529	-10.719	-10.9569	-11.3131	-13.2111	-15.415	-14.3631	-13.7471	-15.5129	-20.6181	-22.3177
XVI	246244	246245	1_602	0	-	-4.40714	-3.73041	-1.26947	-1.50144	-2.08343	-1.46813	-1.73242	-1.51033	-0.212825	0.54888	0.95062	0.1044	-0.11757	-0.37998	0.3306	0.17028	0.19555	0.6667	1.86204	2.54372	3.14087	4.49965	2.30359	2.33106	3.31387	3.86923	4.61964	6.36981	6.85452	7.41496	7.43629	7.47832	6.65807	5.99838	5.88329	5.74399	6.60789	7.33718	6.97379	4.65128	4.32211	3.63189	1.83928	0.79013
VII	676333	676334	1_604	0	-	-3.29151	-3.42453	-3.15419	-1.99567	-1.77672	-2.29429	-2.95363	-3.32579	-4.19418	-3.63021	-3.8145	-2.97665	-2.35202	-1.36743	-1.12645	-0.80712	-0.5147	-0.747725	-2.06672	-3.51642	-3.78543	-4.15073	-4.60591	-3.76273	-3.75065	-4.40053	-4.85355	-5.31839	-6.88844	-8.28359	-9.0052	-9.88245	-9.05383	-7.8427	-8.00672	-8.48538	-7.96292	-7.66538	-7.71507	-7.45478	-6.75382	-6.22285	-4.92059	-5.03533
XII	179618	179619	1_609	0	-	-12.6067	-13.8101	-14.4913	-14.8369	-14.8979	-14.1696	-13.5618	-13.4674	-13.3557	-12.6772	-12.802	-8.05941	-7.60149	-6.5957	-6.12929	-4.53789	-4.6833	-5.70945	-6.33215	-4.37162	-3.15352	-3.45687	-3.5255	-2.91162	-2.83947	-1.97618	-1.22008	-1.95804	-2.37914	-2.06533	-1.2428	0.370805	2.97237	4.22422	2.60019	0.23031	0.73381	1.12674	0.94084	1.22583	1.61733	1.4428	1.2241	0.91226
XIII	491956	491957	1_610	0	-	-1.69411	-2.01998	-1.42462	-1.32018	-2.87012	-3.87717	-5.39009	-6.33364	-7.64454	-7.96577	-7.99489	-7.15471	-7.38497	-8.34246	-8.79912	-7.93231	-5.97022	-5.74118	-6.31681	-5.02841	-4.94261	-3.61279	-3.71227	-3.20915	-3.65115	-3.09798	-1.75601	-1.11154	0.08346	1.41746	2.72983	2.70865	2.6497	3.12082	3.07911	4.08383	3.31393	2.91207	2.96792	3.38263	2.74316	1.2792	1.15044	0.01135
X	486271	486272	1_611	0	-	8.0175	8.47182	7.43909	6.875	4.98663	4.52504	4.51911	4.56025	4.66647	4.05417	3.58527	4.03707	5.49676	5.84674	6.5869	3.23015	6.41928	7.09428	6.9296	9.35011	8.90769	8.22288	7.7574	8.21618	7.91953	8.39742	7.73491	6.79983	5.51725	1.96008	0.6168	-2.52191	-1.10034	-0.713315	-1.26473	-0.864795	-1.03011	-0.88045	-2.16467	-1.86118	-2.01454	-2.28998	-2.55373	-2.36197
XII	715080	715081	1_618	0	+	5.9145	6.10237	6.59084	4.93856	3.13457	0.93525	-0.40511	-1.6398	-3.50786	-3.02675	-3.06764	-2.76485	-2.33228	-2.70415	-3.23367	-3.59837	-2.79132	-3.10367	-3.95332	-2.42114	-2.21461	-1.211	0.411985	-0.953545	-2.37653	-2.04572	-1.86805	-2.78233	-3.21028	-2.74359	-2.67758	-4.05897	-3.77951	-2.94652	-3.25902	-2.28889	-0.314005	-1.017	-0.81617	2.28543	2.67439	3.81603	4.0806	3.54629
XIII	348232	348233	1_619	0	-	-9.43885	-11.0523	-10.4922	-10.4752	-7.37284	-4.1488	-0.290475	0.497061	0.33603	0.15318	0.65672	0.20606	-1.67733	-3.34941	-3.96875	-3.13395	-2.28867	-2.11424	-2.08141	-3.13552	-3.23189	-5.72539	-6.62352	-5.65159	-5.48428	-6.25756	-8.06705	-7.16678	-7.66223	-9.59731	-10.1953	-11.3064	-12.3198	-13.529	-12.6303	-12.598	-11.351	-11.0845	-11.4144	-10.6022	-9.27984	-6.76935	-5.54512	-4.14235
X	50462	50463	1_621	0	-	6.06241	7.27754	9.84166	11.9231	12.8362	12.3171	12.5394	11.8157	11.1881	10.7825	11.2611	12.9984	13.7341	14.074	14.3871	12.9752	12.1596	10.9565	9.43234	9.10052	9.90548	8.93523	5.96439	2.89493	1.15106	-0.18425	-1.37285	-2.46198	-2.76466	-3.90522	-5.09141	-6.15895	-6.05361	-5.9645	-8.05951	-9.35845	-7.60177	-6.31842	-3.02181	-2.19041	-3.24886	-7.68405	-9.49666	-8.65535
XI	615593	615594	1_623	0	+	1.4964	0.27018	-0.223965	-1.00292	-0.79973	-2.63022	-2.57768	-4.19633	-4.44916	-2.34049	-0.745565	-0.41238	-0.333869	-0.138099	0.121386	2.37575	2.30431	2.10663	1.84835	1.56153	1.43755	1.54564	1.85641	1.7282	0.27193	-0.331735	-0.38088	-0.268895	-0.90051	-1.09136	-1.1	-1.12085	-1.03123	-0.9219	-0.562575	-0.8294	-1.09044	-1.62343	-1.2944	-1.53023	-1.51542	-1.00812	-1.42036	-0.27764
VII	490529	490530	1_624	0	-	5.7157	3.72899	2.5232	0.786885	-0.81233	-0.8765	-0.751825	-2.86069	-3.04598	-3.87149	-4.11766	-4.53183	-4.70066	-4.94853	-5.5364	-4.52777	-0.61237	1.4902	3.98916	5.76376	4.55691	5.91341	7.79179	8.20889	8.37755	8.01788	7.53059	7.98087	9.26476	9.43653	9.65684	7.69	7.27916	5.67152	5.76046	6.94408	6.99931	6.41397	4.42243	4.83599	6.90138	6.82908	6.02116	4.65386
XV	825236	825237	1_627	0	-	3.39323	5.34556	5.22737	4.37523	3.64853	5.24155	10.4568	15.9436	17.4224	17.5869	16.2174	15.976	16.3033	16.4882	15.7579	14.2363	12.3755	12.7962	13.205	13.3078	11.4817	7.01261	0.36398	-0.03689	0.24848	1.48269	1.59109	1.52567	1.39209	1.39715	1.76063	1.75193	1.27475	1.44322	1.80864	1.63044	0.94861	0.60587	0.28268	0.29556	0.31888	1.67468	1.62343	1.68678
XV	386782	386783	1_628	0	+	-7.21816	-7.54415	-6.94439	-6.48587	-6.3627	-7.0198	-6.71063	0.233725	1.41509	1.35183	1.68263	3.54833	5.77151	5.47045	4.84983	4.72373	4.23388	4.22849	4.62404	4.08973	3.72859	3.38671	3.4204	3.04546	2.73969	2.37272	1.01913	-5.66859	-3.98391	-3.82687	-3.87217	-4.28517	-4.76689	-6.29433	-6.21694	-6.05909	-5.36254	-5.28398	-4.72165	-4.16448	-3.42589	-3.33842	0.321005	1.34645
VII	1082680	1082681	1_629	0	-	1.41546	1.40673	1.55285	1.23069	0.62031	1.16857	1.54172	1.72815	0.70317	0.609865	0.6892	0.412171	0.67668	0.86107	0.53491	0.268546	-0.312345	-1.06278	0.34285	-0.25703	-0.82972	0.62725	0.48396	0.16889	-1.67097	-2.55442	-2.60318	-3.10036	-2.89391	-3.42421	-4.78198	-4.35965	-4.06149	-3.99401	-3.5429	-3.27189	-4.97817	-6.1272	-3.70442	-2.58101	-1.42575	-1.43991	-2.03434	-2.07933
XII	281700	281701	1_630	0	-	2.91786	2.90391	2.59864	2.57423	1.79003	1.5644	1.39349	1.12088	1.78923	1.95254	2.16927	1.7267	1.52984	1.61565	1.68654	1.9429	2.36342	2.91454	3.03018	2.20366	0.997145	1.24453	1.34308	0.70151	1.11077	0.67096	1.06066	0.809755	-0.04869	-0.595985	-1.56874	-2.76485	-4.64222	-9.99269	-12.1948	-14.0621	-14.4809	-15.0888	-15.247	-15.3146	-14.7845	-15.2259	-14.8998	-14.8554
X	137376	137377	1_633	0	+	-2.55789	-3.8157	-4.84531	-5.97781	-5.56921	-5.47565	-5.3635	-5.63209	-5.50204	-5.44114	-6.50126	-7.20466	-6.10561	-5.17882	-4.69925	-4.10023	-3.53142	-2.47992	-2.5142	-2.06992	-1.99795	-2.3418	-2.21398	-1.38157	-0.369175	0.43458	0.45898	0.65138	0.09506	0.599765	0.80677	1.30909	4.02438	5.10386	4.43463	3.62097	3.65024	3.26943	3.0336	2.98831	3.03886	3.3021	3.46354	3.71093
XVI	184704	184705	1_635	0	-	-7.33066	-7.16514	-8.76464	-8.79409	-8.76653	-8.12172	-8.63129	-8.06879	-7.66497	-6.08774	-6.60352	-6.38022	-2.59606	-0.922491	-1.01551	-0.365899	1.15129	3.1449	2.74776	2.49726	2.62798	1.77646	2.10487	2.37115	2.63014	3.74183	1.88122	-2.41994	-3.6935	-4.40289	-3.97606	-3.20878	-2.89752	-1.93546	-1.93485	-1.66806	-1.5269	-0.97431	0.062515	2.69664	2.94074	4.56321	5.93346	6.33351
VII	695427	695428	1_638	0	+	3.45426	4.25346	4.56369	5.98981	6.74353	7.30252	7.20694	7.06482	5.87153	4.93276	3.2669	1.77247	1.22441	1.34935	1.16725	0.77077	0	0	0	0	0	0	0	0	0	0	0	0	0	0	0	0	0	0	0	0	0	0	0	0	0	0	0	0
V	232434	232435	1_640	0	+	0.21419	-0.287395	2.66621	4.41212	5.93948	5.61648	4.23303	3.40308	3.7177	3.99105	3.83465	3.00555	2.56336	2.96125	3.35771	3.34382	1.80437	0.716245	0.42025	-1.36814	-1.86868	0.35656	0.01172	-1.25472	-2.68231	-2.54828	-2.75443	-2.07872	-1.68512	-0.74233	-0.60583	0.18781	-0.95745	-1.73399	1.14472	2.19809	1.98228	1.34199	2.58283	2.8204	4.03848	3.90323	3.48423	3.17936
XI	275307	275308	1_646	0	+	-1.05503	-1.7452	-2.62706	-3.19135	-4.02728	-5.70096	-5.23997	-4.85165	-3.84222	-1.88083	-0.35451	0.035959	-0.11981	1.478	2.85444	3.16748	4.22027	5.48497	5.11201	4.3213	4.56729	3.83722	3.98731	3.59771	1.3794	0.01031	-1.06106	-1.51423	-3.2304	-2.94252	-0.961345	0.2534	3.25567	8.0302	11.899	14.9603	15.407	15.5703	15.8783	17.606	18.0709	19.1443	19.1264	18.9164
XIII	228661	228662	1_654	0	-	2.86817	3.99889	4.23558	4.65259	7.44714	9.14406	8.51502	8.87992	9.97331	10.649	10.4489	7.43329	7.32031	7.74749	8.14771	7.49286	7.01455	6.50147	5.4905	2.57241	0.68227	-0.40073	-1.71139	-3.03485	-4.06554	-3.41997	-2.58834	-1.30509	-3.33306	-4.38087	-4.79313	-5.44473	-5.79933	-6.0923	-10.0296	-11.823	-9.93486	-9.72577	-9.25859	-8.97338	-8.92407	-9.36467	-10.1403	-9.75862
XI	296159	296160	1_655	0	-	0.055375	-0.60611	-2.07643	-5.35453	-5.17541	-4.85703	-4.59587	-3.48657	-2.80588	-3.15552	-3.16181	-3.94489	-2.65016	-0.616635	-0.734435	-0.921135	-0.895529	-0.485105	0.98217	-0.04741	-0.440975	-1.85933	-2.11081	-2.00755	-1.70471	-2.2813	-2.69258	-4.77267	-6.68033	-6.39227	-2.6882	1.63644	2.8195	4.84741	4.84223	4.33681	4.99248	4.90381	5.01046	5.37709	5.69268	5.80221	5.75648	7.8396
VI	106242	106243	1_656	0	-	10.7898	13.6698	13.9211	13.9352	14.1721	14.0767	13.8413	13.4869	13.2006	13.2118	13.9291	13.8323	12.2652	9.84921	7.23771	-1.76368	-8.26862	-6.86402	-6.83983	-7.27418	-8.25831	-8.81771	-8.80597	-8.25436	-8.52549	-8.42816	-8.18318	-8.23079	-8.36436	-7.04851	-0.241845	2.71591	0.30309	-5.51585	-8.71115	-7.7855	-7.34064	-8.44269	-8.67284	-8.7271	-8.74295	-8.85471	-8.92334	-8.7013
IX	165912	165913	1_662	0	-	-0.95738	-0.43972	0.089651	-0.190315	0.11615	-0.27813	-0.00584	-1.7097	-2.06594	1.63435	-0.799025	-0.69445	-0.299505	1.24117	1.63965	1.30133	1.86831	1.96417	2.35054	2.72141	2.23177	2.07384	2.84402	2.83282	2.77945	3.16903	2.9088	2.38959	0.51991	-2.8887	-7.17484	-9.21622	-9.74062	-10.6427	-10.679	-11.0185	-10.7972	-10.7501	-10.9709	-11.7073	-12.451	-12.495	-11.4564	-10.251
III	176479	176480	1_663	0	-	3.9718	4.46987	4.85863	4.75458	4.83209	5.41739	5.1225	5.1775	4.91191	4.30831	4.73722	5.61097	7.02752	8.60258	7.45258	7.23686	8.46109	9.04933	8.66248	7.76583	8.23565	8.15813	8.56509	10.2641	10.6675	9.27021	8.70374	8.16671	8.49775	9.73583	9.87499	8.72216	9.90315	10.7127	11.1839	10.4539	10.1678	9.80797	9.36341	8.86502	7.72328	6.74577	6.20455	4.91756
III	310991	310992	1_668	0	+	-8.55688	-6.76336	-5.99099	-4.16772	-3.71858	-3.4162	-2.9413	-1.80734	-2.31744	-1.48222	-0.017745	1.34256	4.82707	4.671	5.79684	6.67711	6.51493	5.88933	3.82192	2.89739	2.2644	2.41406	2.53335	2.78714	2.35472	1.31191	-0.884665	-0.813415	-0.65521	-1.7696	-2.91015	-4.74807	-0.76576	3.04928	3.94546	7.59779	8.05375	7.05557	6.70039	7.15651	7.37252	7.02806	6.16839	5.61726
V	302806	302807	1_673	0	+	3.41583	2.49187	1.39724	0.082755	-0.08888	1.77028	3.12629	3.36408	4.19278	5.31755	7.14044	8.0098	7.03148	7.78022	8.06996	8.97968	10.3826	10.3537	10.643	9.96527	8.68516	7.87531	7.78016	6.03892	2.94313	2.99595	2.99657	-2.17184	-2.24845	-2.13225	-1.65443	-2.64894	-1.94564	-2.06514	-2.17976	-2.2637	-2.54356	-2.96073	-2.02832	-0.45372	-2.10395	-0.96688	3.75911	3.76684
IV	224071	224072	1_675	0	+	-0.471365	-0.00158	1.20186	1.44674	1.18097	1.25997	1.07867	1.58537	1.62268	2.15135	2.30016	2.31869	1.87403	0.96306	0.231255	-0.267659	-1.45224	-2.56141	-3.1399	-3.1346	-2.9009	-2.79302	-2.58511	-0.52817	0.31586	0.25876	2.87539	4.24793	5.20237	6.08828	7.86716	8.45025	9.02265	9.36238	9.93426	9.70578	9.98473	10.2187	8.43816	7.78557	7.6286	5.75481	3.11659	3.18482
IX	249732	249733	1_676	0	+	1.19619	1.21989	0.88865	0.00037	-0.11398	0.174495	1.19612	1.09272	0.85726	0.76865	0.89592	1.446	1.7311	1.7774	2.47582	2.83577	2.47414	3.88628	4.06085	4.94328	3.81003	3.4849	3.98494	4.3614	5.34004	5.48511	5.09082	5.08003	4.6699	4.26691	4.70353	3.91601	3.75977	2.77563	2.92357	4.0586	3.42254	3.08614	2.13351	2.13132	2.82847	2.69353	2.79213	2.98048
X	128952	128953	1_677	0	-	4.71794	4.40552	4.25521	2.97409	2.52075	2.0927	1.4684	0.670285	-1.27258	-1.45499	-2.1982	-2.07889	-1.729	-1.86299	-0.48852	-1.99811	-2.71298	-1.8984	-1.40448	-0.43692	-0.35049	-0.07512	0.2208	0.13379	-0.204359	-0.87214	-0.874965	0.315135	1.66082	1.813	5.20207	7.54588	7.02005	6.22424	6.18226	6.44211	6.38119	6.31615	5.71907	5.62396	6.22284	7.45617	7.97454	7.75903
XII	434642	434643	1_678	0	+	-1.61885	-2.02458	-1.33068	-0.4068	0.495755	0.49209	-0.09179	-0.23093	-0.565305	-1.49393	-1.52696	-1.09732	0.11625	1.09036	1.95681	2.83019	2.70831	1.95409	1.02374	0.041525	-0.13563	3.14721	4.74219	4.66399	5.65951	5.7101	4.71575	4.81696	5.22239	5.75239	5.94638	6.25766	5.83344	5.76055	6.54502	7.27884	4.6345	4.67868	7.47906	8.44045	7.81304	7.11686	6.13089	5.56403
VIII	338040	338041	1_679	0	+	-0.39089	-0.14105	-0.29749	-2.55432	-3.36658	-5.07576	-7.13253	-8.4026	-9.50272	-10.5794	-9.93765	-12.2202	-12.3021	-12.0417	-10.9762	-11.5757	-10.8969	-9.91095	-8.43538	-7.74036	-5.90417	-6.10465	-7.74848	-6.38098	-3.89575	-3.33216	-1.86454	-1.25022	-1.69094	-1.27911	-1.08583	-2.74439	-4.76218	-5.5229	-4.78385	-4.0069	-1.28211	-2.68645	-3.44011	-3.73108	-5.16943	-7.29239	-7.54266	-7.68543
II	497168	497169	1_681	0	+	4.41165	5.67589	6.58388	7.94688	7.41341	6.37206	5.59868	4.84662	4.29857	4.3746	5.30567	6.02252	6.27839	8.20729	9.30038	9.29773	6.51455	6.80528	6.12226	6.84783	7.03841	6.92002	7.70005	8.22057	8.69506	8.92776	9.67239	8.57548	8.46466	7.35686	4.3861	3.57228	2.32226	1.16562	1.0595	0.96594	1.217	0.742195	0.81461	0.70676	0.21411	0.23119	0.5977	0.362805
II	60775	60776	1_683	0	-	-4.29286	-9.56318	-11.6835	-13.1673	-12.369	-12.306	-11.516	-10.7115	-11.106	-11.1605	-11.0119	-11.7394	-11.248	-10.6562	-7.24041	-4.01523	-1.49626	0.579725	1.53258	1.32882	1.13139	0.63266	0.49669	-0.86559	-0.9455	-0.57944	-0.2097	-0.870729	-2.62385	-2.66081	-3.04532	-4.89832	-6.6356	-8.39589	-7.69666	-7.58693	-7.64495	-7.16638	-6.78356	-6.5352	-6.76098	-7.01547	-6.08548	-3.99108
VII	2815	2816	1_684	0	+	-1.52739	-2.76391	-2.96965	-2.11998	-2.36573	-1.84753	-1.07823	-1.23205	-1.41271	-1.70281	-0.980115	-0.28995	0.0532	-1.01891	-2.07158	-3.40903	-3.95107	-3.6233	-2.54967	-2.87961	-2.68674	-2.68654	-2.23904	-1.53552	-1.69598	-5.53857	-6.01033	-5.57201	-5.13214	-3.53103	-2.47737	-1.70382	0.00519	-0.15352	-0.51125	-1.42018	-0.38009	0.57199	1.23077	3.39623	6.31149	6.00286	5.5539	5.70575
VIII	127779	127780	1_686	0	+	5.72639	5.43323	5.4122	4.37132	3.66565	3.14548	3.02378	2.91073	2.91138	4.38856	7.29982	5.91683	5.31425	3.04888	2.80988	2.19689	2.30675	2.90375	3.97293	4.51491	5.10676	6.05979	6.06738	6.05192	3.23703	-2.7052	-3.45558	-3.40246	-2.51623	-2.08285	-2.66211	-4.82989	-5.48699	-5.32864	-6.04508	-7.16561	-8.24813	-8.93392	-10.3262	-11.1731	-10.2017	-9.61155	-10.1367	-10.3335
XV	99715	99716	1_688	0	+	-2.80468	-3.75438	-3.40703	-3.92558	-5.89691	-6.78066	-6.69057	-7.55607	-6.29125	-4.82303	-3.25156	-1.71081	-2.28307	-1.79927	-1.57323	-1.03237	-0.814655	-0.784465	0.29497	0.747845	0.687945	0.16327	0.820795	0.95152	1.17945	1.15557	2.01179	2.69457	2.97977	2.19389	2.67149	3.5302	3.77326	4.63707	4.79169	5.66224	4.99469	4.75527	4.67262	4.73491	4.87313	3.7781	3.5917	3.56656
XIII	818581	818582	1_689	0	-	-7.05643	-8.36493	-9.50023	-9.99869	-12.8611	-13.2739	-13.0959	-10.8454	-10.5201	-9.60725	-8.91974	-7.72836	-7.87558	-6.62052	-6.55595	-4.40567	-4.7546	-5.72739	-5.44444	-4.73358	-4.62629	-6.12954	-6.35674	-6.0411	-5.6692	-6.38615	-6.04139	-7.15029	-8.93018	-9.88973	-9.10111	-7.55344	-5.91042	-5.37601	-5.20001	-5.10159	-3.2971	-2.75767	-3.16722	-4.50615	-4.65224	-4.23174	-2.40064	-0.95854
VI	196593	196594	1_691	0	+	-4.01731	-4.86295	-4.42745	-3.5846	-7.74327	-8.61671	-4.86512	-4.10159	-4.51613	-3.21962	-2.60466	-1.15551	0.56965	0.389915	0.077856	-2.41997	-2.70007	-2.91172	-4.98583	-4.14009	-5.36655	-8.1367	-9.76036	-9.47685	-10.4698	-9.68633	-9.612	-11.3817	-10.8232	-9.83409	-9.34185	-8.63386	-7.57514	-7.45503	-5.72316	-5.70493	-5.01731	-3.90062	-3.45798	-1.59511	-0.386905	0.735645	1.47615	2.69062
IV	734181	734182	1_694	0	+	0.59917	1.45156	0.64583	0.01277	0.67944	1.24004	1.19203	1.17354	0.575741	0.519006	0.245261	-0.1913	2.16713	0.577456	2.806	1.9556	2.33683	2.95222	4.02538	3.91306	4.37575	6.27154	6.58803	7.36126	8.19352	8.53871	9.0912	7.00476	4.90384	5.09894	5.73906	5.07815	4.67928	5.26029	5.23548	6.69318	6.53859	5.99243	4.92538	4.28547	3.8584	3.23227	3.08375	2.7884
II	296035	296036	1_699	0	-	-5.62593	-10.0218	-9.628	-9.5091	-10.9641	-12.3385	-12.113	-12.2975	-12.0725	-11.5007	-13.4549	-15.1129	-15.2813	-13.4757	-12.8771	-9.99284	-3.88375	-2.83323	0.10618	2.44618	3.42471	3.54036	3.24353	3.28324	3.60282	6.25934	6.89457	6.61365	5.79317	4.97488	4.86995	3.89621	1.96884	-1.20836	-0.075815	0.25072	1.35244	2.39574	3.24719	3.48569	2.64503	2.62649	2.642	3.34281
XIII	282684	282685	1_701	0	-	6.82416	7.31192	7.06571	7.97649	9.26525	9.75612	9.48109	10.6533	10.3943	9.73737	9.92585	7.93672	7.39247	6.96514	9.64127	11.123	11.0449	10.6185	9.69255	8.45573	6.83866	6.6936	5.23804	5.68431	5.18914	4.84863	3.39521	4.54349	3.88081	2.074	1.41249	0.50734	-0.518535	-0.96712	-1.44348	-0.56225	-0.984605	-1.71391	-1.59197	-2.28433	-1.56176	-1.99674	-3.05062	-3.46572
VIII	349578	349579	1_704	0	+	4.76097	1.81882	-0.77261	-1.66376	-1.48843	0.5347	0.851185	-0.248605	-1.9586	-1.60671	-0.8167	-3.77007	-6.05319	-6.40419	-6.73782	-6.30604	-3.59637	-3.6227	-3.184	-4.20557	-6.93459	-9.7512	-9.11591	-9.01886	-8.61484	-8.59968	-7.87799	-7.61785	-6.78949	-6.90483	-7.12223	-6.1322	-6.86552	-4.97199	-3.66854	-3.75453	-3.51957	-4.59219	-4.09131	-2.14825	-1.02196	0.71881	0.384125	-1.60046
X	637068	637069	1_705	0	+	-5.54878	-5.40482	-4.36272	-3.25679	-3.43285	-3.98718	-3.84706	-3.79994	-5.08742	-5.8591	-6.31914	-7.71277	-11.035	-13.7767	-14.5089	-19.9248	-20.431	-21.9662	-24.7526	-26.2346	-26.4517	-26.2246	-25.5332	-24.5643	-22.6513	-20.583	-19.7329	-13.7641	-11.0694	-11.0314	-6.22398	-4.59218	-3.68269	-2.00961	0.366095	0.99137	0.93191	0.506125	0.57666	-0.09265	-0.22104	-2.24209	-3.47928	-1.62621
VIII	198369	198370	1_710	0	-	-0.386535	-1.49221	-2.34388	-2.49145	-1.82163	-3.23435	-3.76889	-4.64973	-4.77442	-4.62269	-3.08169	-2.18349	-1.78375	-0.959335	-0.80332	-0.852085	-0.401575	0.706301	1.52539	1.39869	1.83476	1.59271	1.78947	1.38409	-0.109045	-0.13969	0.1352	0.12505	-2.25886	-4.73431	-5.2371	-1.14204	0.40838	0.393675	0.63825	1.40913	1.70276	0.674495	0.00832	0.136101	-0.18731	-0.71265	-1.17438	2.36061
XIII	856964	856965	1_711	0	+	1.69579	0.44296	-0.44269	-1.71693	-1.57787	-1.91624	-3.26709	-2.19637	-1.88291	-1.36532	-1.25184	-0.79846	-1.6342	-0.54056	-0.408589	-1.32506	-0.640985	0.64657	0.192721	-0.605779	0.550005	1.21862	0.06647	0.785195	1.93715	0.880265	-1.24133	-2.31431	-3.19821	-1.68169	-1.81532	-2.56453	-3.96016	-3.69585	-4.17296	-4.91589	-4.77883	-5.09123	-6.27674	-10.8926	-12.1126	-12.3861	-10.9428	-9.45982
XII	576727	576728	1_712	0	+	-5.68229	-4.70022	-3.67489	-5.68278	-5.94576	-4.84502	-4.29374	-4.9055	-4.65021	-4.8724	-6.60464	-6.66298	-7.47321	-8.3077	-8.44148	-9.44935	-9.37527	-8.36746	-5.6212	-4.8835	-5.80075	-7.76309	-6.88456	-8.72141	-8.84685	-8.11996	-8.62855	-8.25942	-8.65454	-8.39566	-8.00482	-8.67056	-9.7132	-9.5904	-8.84136	-7.95064	-6.52733	-7.93994	-6.55568	-11.3708	-15.0686	-19.4431	-19.3825	-18.6044
IV	1298391	1298392	1_715	0	+	-8.55602	-8.90328	-9.20272	-10.8077	-9.49859	-6.43121	-0.979695	2.00131	0.755965	1.31257	2.53948	2.08352	2.52137	2.7827	2.90536	2.81506	2.17656	1.78474	3.1556	4.62671	5.70212	5.1018	4.14552	4.36669	4.30105	3.63961	2.64067	2.85885	2.99463	2.79392	0.92894	0.83607	0.00264	-1.71707	-4.3478	-4.90407	-5.78316	-6.73318	-8.38742	-7.66202	-6.9388	-6.43019	-6.35379	-6.41508
XV	967750	967751	1_718	0	-	3.67216	4.17011	4.73392	6.42828	6.62009	6.92145	5.7127	5.02898	3.17103	1.73749	1.31676	1.97019	3.31775	3.8718	3.07443	1.79627	1.2445	1.4995	0.24119	-0.11679	-0.032075	-0.253345	0.16438	1.85842	2.84563	3.2928	2.25647	0.96136	0.65962	1.34682	0.91854	0.0834	-0.14705	0.21967	2.28317	2.51348	2.46114	1.53608	0.235515	-0.527605	-1.22377	-0.66098	-0.07601	0.21697
XV	943371	943372	1_719	0	-	-5.30888	-5.39435	-6.78175	-7.29709	-8.42745	-8.38917	-7.9006	-8.87887	-7.01971	-3.38395	-5.80521	-6.94956	-6.63292	-5.11709	-8.74024	-10.0643	-9.75625	-8.61144	-8.45848	-8.64455	-9.39221	-9.168	-9.15422	-8.91174	-7.58963	-4.56096	-6.14196	-10.4968	-12.6974	-10.0996	-11.8218	-14.8	-16.6721	-17.2502	-17.1434	-16.6937	-16.7074	-16.6768	-17.3584	-17.0415	-16.3011	-15.9473	-14.1218	-10.2384
XVI	895741	895742	1_720	0	-	-0.539755	-1.55496	-0.97543	-0.10119	0.74905	2.17347	2.33728	2.10502	1.69242	1.64535	2.06692	1.48561	1.37779	3.04508	2.62475	4.25655	4.87852	3.76368	4.74478	3.90217	3.88507	3.21501	2.59478	3.09782	3.03822	4.07271	4.70115	3.92031	3.01369	3.77456	3.13698	4.22187	4.70397	4.521	5.86486	8.18258	8.43265	7.83873	7.5264	6.55725	6.27203	6.03228	4.07811	3.3695
IX	202043	202044	1_721	0	-	-3.52713	-2.26908	-1.14111	-0.44197	-0.56848	0.387945	-1.79609	-2.18175	-2.62762	-2.94267	-3.91134	-3.73881	-3.84896	-4.11488	-4.36312	-5.47968	-6.36656	-6.60332	-5.42053	-7.75591	-10.3605	-10.9018	-10.5131	-11.1585	-11.1085	-10.9512	-11.373	-11.7875	-10.6555	-9.547	-9.29308	-10.2066	-10.5722	-10.4491	-8.3941	-6.57999	-9.41121	-10.1084	-9.73204	-8.49312	-9.31208	-8.76213	-8.76367	-9.91307
II	96113	96114	1_722	0	-	-2.55539	-2.24523	-1.40874	1.19871	2.66504	1.97313	1.4862	2.73285	2.15506	2.11795	1.31552	-0.2626	0.46951	0.83878	2.52332	2.31017	3.16076	2.80018	0.501481	0.010266	-0.00254	-0.09699	-0.68326	-0.83684	-0.44617	-0.24168	1.39143	1.14809	1.23909	2.77635	2.30262	-0.783165	-0.732874	0.63167	2.01677	2.122	2.63989	2.91328	3.07572	3.2331	3.27752	3.21662	2.00214	0.63395
XI	356411	356412	1_725	0	+	1.49747	2.15672	2.59377	1.83163	0.96067	-0.38644	-1.02599	-0.94357	-1.7317	-1.89498	-0.68301	-0.687175	1.35643	2.11629	2.58315	2.37221	1.0354	0.96475	1.30156	1.97239	3.05478	3.41064	4.08021	5.38645	5.17642	4.81553	4.63754	2.93078	1.4806	0.58942	1.50069	2.20181	2.32645	1.9767	1.73287	1.44804	1.27313	1.25271	-0.094115	-0.32677	-0.2827	-0.5025	-0.27565	-0.457985
XVI	267958	267959	1_727	0	+	3.69286	3.33817	2.93145	3.11684	2.28732	2.06808	2.18052	2.99565	3.05437	2.02356	1.56077	1.37349	1.24292	0.58345	0.971235	3.33291	5.49087	5.6052	4.52285	5.35283	5.45438	5.40669	4.82114	4.99628	4.8555	3.11009	3.29357	4.77313	4.54192	1.83196	-1.05852	-3.03891	-2.01564	-2.07394	-2.54592	-2.4035	-1.4872	-1.48064	-1.94263	-0.94086	-0.15222	-0.44254	-0.88692	-1.18077
II	586175	586176	1_728	0	-	-1.88094	-5.4219	-6.01365	-7.3364	-9.19929	-8.40107	-7.43821	-7.02217	-7.18111	-7.88433	-8.17989	-8.17177	-6.643	-5.03298	-5.03634	-3.80953	-3.65874	-3.28413	-2.66519	-1.01772	-0.88676	-0.19811	-0.90364	-2.32171	-2.37549	-2.06797	-1.97712	-2.23727	-2.35802	-1.302	0.977805	1.63156	0.07454	-0.84367	-3.77007	-3.80504	-4.10785	-3.78588	-1.73455	-1.12476	-0.25968	-0.52566	-0.11448	0.01758
XVI	828130	828131	1_729	0	-	4.31814	2.68805	3.12536	4.50772	4.69729	4.05767	3.94047	3.99309	4.29328	4.79573	3.76855	1.18849	-0.05702	-0.86533	-0.823725	0.248625	1.11995	0.77641	-0.77225	-0.6699	-0.26934	-0.16011	-0.7427	-1.2552	-0.85446	0.0455	0.12413	0.45588	0.71289	0.2562	0.81456	0.857745	-0.92208	-1.26067	-1.58303	-2.31345	-2.6678	-2.50022	-1.58658	-1.92125	-1.82167	-1.48596	-1.72619	-2.20588
VII	150620	150621	1_731	0	-	9.14255	8.00706	8.01685	7.84727	6.0461	3.2318	2.19191	3.15103	1.62731	0.79248	0.54417	-3.12813	-4.27278	-4.25119	-4.35881	-5.5268	-5.30471	-4.26775	-5.335	-5.8326	-4.68611	-4.14737	-4.85935	-4.78983	-4.23843	-3.95065	-1.79523	0.583795	1.71599	3.48097	3.39513	3.96751	1.84526	1.86027	2.65069	3.09237	3.60759	2.99689	3.9238	4.25597	3.48043	2.35919	0.327985	-1.43062
XII	675447	675448	1_734	0	-	1.22323	1.62999	1.89095	1.06985	-0.46557	-0.492789	-0.451745	-0.25794	-0.66965	0.906735	1.51635	2.37721	0.951285	-2.65118	-2.35997	-2.47714	-0.32833	1.62407	2.9102	3.85045	2.66632	1.55733	1.20636	0.36772	0.639599	1.64082	1.8005	4.25248	5.90825	5.63306	5.8918	3.55519	1.61705	0.782055	-0.409335	0.42113	1.9527	2.76329	3.04181	2.58648	2.15148	1.79778	2.52601	2.41994
IV	604028	604029	1_736	0	+	4.43988	2.31211	2.23575	2.60644	2.63864	2.03049	2.1495	1.38157	0.38954	-0.6125	-0.63881	-0.199295	-0.18537	-0.47713	0.936595	3.09177	2.61713	-2.94677	-4.44887	-3.91004	-3.53685	-2.5705	-2.08095	-1.50259	-1.39359	-0.79749	-1.74355	-2.22962	-3.76346	-5.18646	-3.76873	1.53616	5.88617	5.90724	6.93601	10.3449	11.4919	12.3765	12.7816	12.6685	12.5788	12.4331	12.899	13.0192
VII	45468	45469	1_737	0	+	4.16709	2.48338	1.74603	1.71707	4.29861	4.40897	4.22548	3.76336	3.2912	2.89783	2.59228	2.91222	2.84889	2.0997	-0.343855	-0.11984	-0.2476	-1.41767	-1.86404	-1.62671	-1.30999	-1.3729	-1.02506	-1.89906	-1.74038	-2.21671	-2.1024	-1.51803	0.181165	0.94462	0.83149	-0.334155	0.751645	0.82969	-0.66363	-2.20477	-3.70702	-4.86655	-4.03531	-3.98642	-4.17691	-4.54296	-5.00656	-5.73786
XI	325830	325831	1_738	0	+	2.51161	2.38835	1.02016	1.13573	2.33298	1.71334	0.018545	-1.60765	-2.87131	-3.05637	-2.31311	-1.71446	-0.518575	-1.50497	-1.93537	-0.67495	-1.59737	-1.02089	-0.64377	-0.326025	-0.36544	-0.44959	0.07469	0.823779	0.52592	1.06282	1.28154	2.08405	2.64662	2.38958	1.04003	1.4329	1.52713	1.21686	2.15864	3.22298	3.65499	4.08835	3.91855	4.14961	3.73828	2.03725	1.52818	1.71224
IV	1322223	1322224	1_742	0	+	3.08155	4.77438	3.26992	1.94147	1.8454	2.01466	1.64043	1.2844	0.71204	-0.13701	-0.356195	-0.11191	-0.25043	-0.30391	0.95389	-0.06752	-0.09184	-0.570785	-2.00475	-2.42373	-3.09676	-2.95718	-3.0006	-3.16857	-3.39513	-4.0166	-4.63712	-4.43848	-4.08735	-3.45463	-3.91715	-3.56436	-1.30983	0.17064	1.07557	2.40032	2.00902	1.89608	2.40494	3.14992	3.14073	2.7965	4.09733	4.49833
X	642028	642029	1_743	0	+	-8.43102	-8.43188	-8.91159	-10.168	-11.4245	-11.0343	-9.22915	-8.41492	-7.84305	-9.93036	-11.448	-8.08288	-7.51983	-7.28283	-7.23427	-7.18576	-7.11343	-6.7503	-5.75542	-4.84005	-5.39991	-5.57885	-5.64906	-5.72642	-4.44328	-5.13718	-9.8709	-11.7348	-10.2727	-10.0255	-10.9963	-11.2189	-11.3929	-11.2466	-10.8349	-10.3546	-10.8408	-11.2541	-11.1681	-11.601	-10.1606	-5.49284	-1.50887	-4.52801
XI	310164	310165	1_744	0	+	-4.42605	-3.73342	-3.71932	-3.38516	-4.08855	-5.26108	-5.5392	-6.1792	-6.55603	-6.52564	-7.44975	-4.57057	-5.18973	-5.79974	-4.68238	-3.77422	-3.35034	-2.93084	-2.82286	-2.53241	-1.31123	-0.59158	1.35235	3.58126	4.67994	8.50439	7.82135	9.79454	11.8215	12.0867	11.419	12.0031	12.6767	13.6384	13.6014	13.4308	13.2556	13.032	12.1018	11.7677	9.29465	7.67598	10.6202	12.1549
XI	210469	210470	1_746	0	+	-0.752865	-1.56499	-1.83447	0.301691	-0.39159	-1.41639	-1.31507	-0.66126	0.06671	-0.64091	-0.691375	-1.40119	-1.38989	-0.2026	1.88801	0.542461	0.36739	0.26499	-0.855645	-0.61804	1.58309	1.87066	1.34781	0.76751	0.549095	1.52451	2.16271	2.48369	1.73954	1.6765	2.89351	3.39172	3.92828	4.56618	4.16661	2.98838	3.20033	3.34254	4.3365	4.83478	3.79657	3.11006	2.98791	3.33607
VII	947386	947387	1_747	0	+	7.85374	8.02534	5.12475	4.40191	4.17766	3.69646	3.83734	4.00879	3.37762	2.63652	2.74874	2.79584	2.18126	2.55356	2.00002	-3.20177	-6.45508	-5.69102	-8.46326	-11.4412	-10.0269	-8.99449	-9.1924	-8.02055	-6.65775	-6.70055	-6.77261	-6.49512	-7.05152	-7.67714	-4.39738	-2.16851	-0.023905	1.78144	4.94324	5.30257	4.4011	3.98597	4.14565	4.08403	3.17712	2.47533	2.87373	3.23819
IV	1471020	1471021	1_748	0	+	-8.84352	-10.0674	-11.1478	-12.2769	-13.6973	-13.9167	-14.7182	-15.6514	-13.7013	-11.4814	-12.4894	-10.0871	-8.59407	-7.75102	-7.36502	-7.04811	-6.52506	-5.61881	-5.12357	-4.61431	-4.28458	-3.68274	-3.94603	-3.35831	-2.52244	-0.852835	-0.78063	3.50096	4.1086	4.71278	4.65736	4.95052	4.55861	5.32025	6.49007	6.23319	6.2993	6.18325	6.81007	8.23561	8.64907	7.01661	2.19273	3.00353
II	774741	774742	1_749	0	+	5.75525	7.28445	7.68042	7.6422	8.63762	8.5492	8.31771	7.65517	7.32315	7.55455	6.73354	5.58104	5.72821	5.97092	4.75889	4.3376	3.59997	3.87572	3.85442	2.61919	1.65145	1.64583	1.50381	1.25524	0.85645	1.88949	3.10946	2.81321	3.43352	3.15181	0.14267	-1.00745	-3.86228	-4.67147	-4.32817	-3.59085	-4.00645	-4.39741	-4.76419	-4.99283	-5.09402	-5.90071	-6.6737	-6.68811
IV	1385769	1385770	1_751	0	-	-2.48144	0.64455	0.28337	0.6342	1.0551	0.86014	0.68	0.92822	1.27621	0.81992	0.642575	0.13285	-0.28943	0.17031	0.4409	0.420665	2.11571	1.74254	1.56154	3.0626	3.60884	3.98843	3.61602	3.35198	2.81915	2.8492	3.26577	3.34329	2.72523	2.59153	2.69353	-1.65536	-4.48639	-10.5861	-11.3283	-11.9497	-12.1404	-12.0028	-11.6573	-11.4905	-11.2621	-11.1464	-12.6423	-12.535
III	248775	248776	1_754	0	-	-12.3046	-13.6464	-14.3414	-19.3864	-17.0199	-14.9189	-14.9476	-16.3964	-16.805	-17.6891	-18.356	-17.8808	-17.8409	-17.0175	-17.885	-19.9223	-20.7907	-15.9092	-18.4455	-26.3254	-27.3964	-25.1306	-23.7897	-23.9121	-23.7515	-23.7277	-24.1206	-23.7217	-23.6563	-21.9573	-19.6903	-18.4469	-16.4597	-10.9967	-5.96638	-8.50985	-9.95397	-9.87075	-10.2199	-10.3415	-10.3615	-9.58842	-8.91139	-9.06259
VI	210086	210087	1_755	0	-	-9.27916	-10.2496	-10.0362	-9.66119	-9.93869	-9.89131	-9.42208	-5.63673	-2.46122	-1.41528	-0.047895	-1.76467	-1.89647	-1.44832	-0.553619	-0.733865	0.322291	-0.22773	-0.52651	-0.353521	-0.75324	-0.695799	-0.02854	0.47308	0.53176	0.14402	1.66813	1.21314	1.69526	1.81148	1.77906	1.5699	1.53142	0.95282	0.66682	1.01024	1.36138	1.1831	1.35159	1.64181	1.67483	1.77906	1.5656	-0.015415
IV	1494301	1494302	1_758	0	+	1.1945	1.36393	1.89757	2.33182	3.65826	3.79428	6.7467	9.35574	6.5378	5.10259	5.34096	5.33296	5.15121	5.18507	4.86864	5.15569	5.51943	5.60992	4.20001	3.15332	2.6451	0.94384	-1.35515	1.06626	2.78403	4.28666	4.24795	4.84849	4.90015	4.73441	2.78197	1.4697	1.17111	1.69336	1.24946	0.47687	0.07125	-2.01673	-3.11705	-4.46529	-4.91852	-3.54571	-2.33299	-1.62229
XII	929568	929569	1_759	0	+	1.37003	2.14426	1.34381	0.687895	1.35575	-0.33208	0.6742	0.739865	1.11917	0.493645	1.10622	1.02999	3.6823	6.22571	8.34102	8.80224	9.60152	9.67208	8.68331	8.90231	9.28411	9.38782	9.09603	9.0949	9.59232	8.51645	7.40241	5.26302	3.14762	1.80692	0.22425	-4.599	-4.20589	-2.59869	-1.50164	-0.6847	-0.17616	-0.2143	-0.37902	-0.58156	-0.530631	-1.7081	-2.48382	-3.52683
IX	88739	88740	1_760	0	-	5.85043	5.73902	5.42138	5.53577	5.57917	5.25062	4.84302	4.24392	4.57545	4.46909	1.52669	0.31652	-0.081435	-0.334355	-0.35467	-0.243425	0.00431	-0.74481	-0.73687	-0.983385	-0.6547	-0.79763	-0.434455	-0.40228	-0.28398	-0.555695	-2.03513	-1.14641	-2.4494	-5.0993	-5.78005	-5.44611	-3.92246	-3.38212	-3.66383	-4.26532	-4.25612	-4.1673	-3.77614	-2.97269	-2.35545	-1.84835	1.22941	4.02353
X	342508	342509	1_761	0	+	-2.35823	-1.97264	-0.22312	1.68185	3.62618	4.00683	2.92537	2.41377	1.71628	1.2868	2.37862	2.80323	3.21802	2.99149	2.14106	1.60465	2.30868	1.07066	-1.58908	-4.17044	-5.50483	-4.95059	-4.72574	-4.66837	-4.67287	-5.22334	-5.41683	-3.68033	-0.99422	2.13895	3.3867	-1.47223	-2.04139	-1.52513	-1.53206	-1.0516	-1.39259	-2.00065	-1.90858	-1.05056	-0.66411	-1.11268	-3.61011	-6.96786
XVI	107152	107153	1_765	0	+	3.59302	3.43928	2.93205	3.05375	3.7566	3.43941	3.39128	2.97506	3.20275	4.75674	7.6159	7.23921	5.93846	5.06628	4.95795	4.11688	3.71845	4.04177	2.70062	2.17294	1.34107	1.31421	0.497735	-0.179575	-1.71053	-3.40747	-2.67213	-2.65728	-1.68694	-1.94497	-0.67953	-0.54315	-0.62703	-0.02048	1.92769	2.60022	3.38895	3.71889	3.94077	3.92515	3.90721	3.94066	3.63464	2.5636
X	177552	177553	1_767	0	-	-0.217185	-0.93678	-1.34513	-1.08666	-1.11657	-2.08194	-1.72919	0.185505	1.12198	-0.611665	-1.54756	-1.56818	-2.35357	-1.98006	1.37637	1.68688	1.8616	1.65633	0.92857	0.27427	0.60775	-0.56764	-1.1823	0.331705	2.11511	1.35455	1.84154	-4.36855	-6.45221	-9.10586	-10.1372	-10.524	-10.9288	-11.324	-10.8347	-10.2351	-9.09181	-8.01172	-8.52617	-7.20268	-7.18805	-5.95437	-1.41714	-0.46421
XII	928766	928767	1_768	0	+	5.69319	6.1003	6.88757	7.31151	8.58829	8.85857	8.16831	6.79864	7.26307	7.83094	7.30396	8.10532	7.45944	7.74246	8.83981	9.48514	9.69611	9.47843	8.5749	7.45743	7.2919	7.08154	7.41784	7.17977	6.90669	6.40497	5.79104	5.49927	5.62106	4.34565	3.77573	1.81282	1.64237	2.06351	3.83176	4.69501	4.84743	5.53672	5.36987	5.79446	6.0124	5.91966	5.14706	4.96565
XV	737821	737822	1_771	0	-	-1.1211	-1.29335	-1.87728	-0.46883	0.31075	-0.00199	-0.96575	-0.57914	2.23049	2.12439	2.95528	3.3466	2.96494	2.82534	2.73501	2.69175	2.66566	2.14993	0.78278	-0.03166	1.19151	2.25515	2.68477	2.85607	3.80865	2.60153	3.4968	3.96098	3.17271	2.98511	3.62288	3.28554	2.42487	2.50442	2.88633	2.19007	0.25943	-0.450139	-1.07844	-1.19068	0.366265	4.51043	5.62395	6.16935
IX	321461	321462	1_778	0	+	4.34011	3.43139	3.31111	2.9996	2.49068	2.43111	2.08972	1.8495	2.58217	2.90194	3.22555	4.61288	3.73233	3.14061	4.09673	4.37471	5.10062	5.13962	4.64255	4.74688	5.12253	5.55027	5.03109	4.559	3.8229	2.46845	1.42302	0.936175	0.87457	-0.35276	-2.24253	-3.43239	-4.11068	-3.22515	-3.56898	-3.98561	-4.37946	-3.14991	-3.42497	-2.78044	-2.18833	-2.67814	-3.61689	-5.35868
VII	965668	965669	1_779	0	-	2.35232	3.36468	1.92695	1.32186	0.32883	0.282935	0.68823	1.35232	-0.06313	0.46963	1.21077	2.83325	1.61374	2.31749	3.50756	4.46462	6.16892	7.18004	6.58756	4.96316	5.28388	3.62261	3.97263	4.34796	1.79136	-1.896	-3.18581	-3.20635	-2.55848	-1.64586	-3.2784	-4.48987	-5.26495	-4.93402	-3.79621	-3.58763	-1.51706	0.328685	0.015555	2.83891	3.91652	4.57845	5.21647	4.86135
XV	405660	405661	1_780	0	+	-3.4197	-2.75171	-2.01861	-2.54438	-3.21397	-2.83548	-2.48118	-2.12565	-1.83403	-1.16491	-0.90591	-1.08204	1.66641	-3.74679	-9.19664	-11.3608	-12.0129	-13.1895	-13.1363	-12.7663	-12.9858	-12.908	-13.0336	-12.6479	-12.498	-12.3193	-11.7861	-10.0784	-3.60949	1.18412	1.60382	-0.37928	-0.39409	-0.052535	-0.08829	0.08258	0.49268	0.4279	0.14462	0.2298	0.64626	0.21269	-1.03354	-2.77398
IV	248236	248237	1_781	0	+	-0.00366	1.06881	0.66905	0.49123	-0.63503	-0.901435	-1.3858	-2.41486	-3.95308	-4.34477	-4.67072	-5.30802	-2.73672	0.60089	1.14984	1.12814	1.0276	0.87942	0.46729	0.26856	0.90392	2.02097	3.08169	3.06445	3.08525	2.32194	1.74279	1.61976	0.97119	2.5141	1.11598	-0.82583	-0.75538	-0.74136	-1.92627	-3.32038	-4.5388	-4.7402	-4.35638	-3.43146	-2.06725	-1.87359	-3.65099	-2.52651
X	352404	352405	1_782	0	+	-1.10302	-1.83221	-0.87928	-1.34278	-2.00718	-1.4054	1.34343	2.44768	3.63613	3.10268	1.84776	2.89275	3.16328	2.96066	2.31704	2.74289	2.42515	2.86065	5.79273	6.58828	7.61157	7.35356	7.83042	6.98859	7.81884	8.49154	8.1252	8.27456	8.7407	9.90293	9.49858	9.39663	6.953	4.39951	3.5982	-0.42115	-0.70975	-0.02263	0.78492	1.30487	0.90051	0.69215	0.8582	0.87849
VII	423851	423852	1_783	0	+	0.396795	2.28159	1.3619	4.72957	5.66321	5.51776	5.2009	5.21906	5.13482	5.41713	4.43762	4.47477	4.30606	3.65998	2.85976	2.66215	1.56436	2.46257	1.89882	1.00058	0.61523	0.48953	0.51852	0.92027	0.69571	0.977485	-0.15753	-0.51646	-0.71275	-0.63668	-0.26619	-0.1936	0.01935	0.26844	0.95617	1.73598	1.98151	1.62899	1.16511	1.36672	1.10606	1.33354	1.7847	1.89835
II	666415	666416	1_786	0	-	-15.8048	-16.4142	-15.7591	-16.1934	-17.1128	-17.0915	-16.8312	-17.1248	-15.5964	-12.9877	-12.4598	-13.9474	-18.0588	-16.4026	-14.9628	-14.3481	-13.9236	-13.7191	-13.499	-12.8486	-13.5018	-13.3812	-13.0246	-13.1249	-13.797	-11.7835	-10.4879	-5.1852	-3.61938	-7.23846	-11.665	-14.0722	-14.3357	-14.6544	-14.678	-13.0865	-12.683	-12.843	-14.0209	-14.5618	-14.3359	-15.0464	-16.6342	-16.1831
XII	885002	885003	1_788	0	-	0.98597	1.36455	2.3248	3.85575	4.54574	4.38784	4.33664	5.24587	4.39869	4.27208	4.12127	4.57761	4.03177	4.27302	3.71896	2.63713	-2.48591	-2.47198	-7.85286	-9.7219	-11.7638	-13.271	-13.8098	-13.6709	-14.1519	-14.4626	-14.7121	-15.038	-14.7813	-14.9371	-15.469	-13.4234	-15.5442	-9.76009	-8.40648	-2.68134	-1.79969	-1.07683	-1.47755	-0.30812	-0.339375	-0.131425	0.86743	1.19158
XVI	479231	479232	1_793	0	+	8.17309	8.86137	7.59986	7.69581	6.29129	5.31353	4.87189	4.69516	4.36118	4.59022	5.77576	5.76814	2.94297	1.70476	1.4179	1.88876	0.48047	-1.11599	-0.66504	-0.68716	0.79808	1.37316	2.07721	2.74648	3.40428	3.77018	3.69752	4.20378	4.13399	3.73806	3.75296	5.26344	7.52786	7.48682	6.63303	4.44284	2.13702	0.62044	-0.97667	-1.83051	-2.04448	-2.4547	-2.73733	-3.00227
IX	304101	304102	1_795	0	-	3.66312	4.44536	4.6336	7.14929	7.09706	7.74488	7.4345	6.79473	7.10908	7.04476	7.74203	8.52863	8.62691	5.45817	3.87914	1.45215	3.95484	2.58474	2.63416	2.37428	2.28566	3.14813	3.93385	3.71555	5.35822	5.44582	4.15695	3.51846	4.33447	4.51111	3.15752	1.59777	2.05004	2.01854	2.43351	2.94919	4.23442	4.71964	3.90338	3.49574	2.80974	2.06016	0.048535	-0.371565
XIV	370114	370115	1_798	0	-	-7.1633	-8.67651	-9.44516	-8.51007	-8.65195	-9.23672	-8.90409	-7.89853	-7.30878	-6.88254	-6.37218	-5.87943	-4.63746	-4.92213	-2.57961	-1.10176	0.20552	0.26592	-0.105629	0.31656	0.63224	-0.32896	-1.80277	-3.17243	-4.44116	-4.61796	-5.21147	-5.729	-5.40582	-6.18764	-5.44761	-2.36576	-2.33079	-2.08857	-1.75519	-1.69209	-0.895429	-0.56285	-0.255095	1.1476	0.83793	1.61141	2.08194	2.48126
XIV	287835	287836	1_800	0	+	9.882	4.74326	3.70178	2.74194	3.91357	1.97677	2.27235	2.36287	1.61517	1.45701	1.66485	0.88014	0.66091	0.9653	1.40839	2.01865	4.6096	6.57369	6.96577	6.67371	9.26241	11.5101	12.4149	14.9161	16.0606	16.5037	16.2166	15.8857	15.1707	15.2308	14.0756	11.0351	10.1442	9.01023	9.33849	10.1682	6.36033	5.38601	2.17061	0.88317	0.95077	1.06552	2.04023	1.75839
XIII	276006	276007	1_803	0	+	7.24658	5.28635	6.18809	6.53143	6.97821	6.38927	6.05492	6.20517	5.79756	6.29247	7.82519	6.63646	5.37737	3.70754	1.19501	0.644425	1.51018	2.72551	2.44663	2.22731	2.61346	2.58812	1.01765	-0.68659	0.366925	-0.637761	-1.87813	-3.56385	-3.16114	-1.61855	-0.322095	1.11056	0.750035	0.56909	1.44101	1.66735	1.24864	3.72193	4.28975	3.28602	2.25389	4.12215	5.77474	6.11996
XII	932794	932795	1_804	0	+	1.6745	1.57069	1.77699	2.32747	2.8229	3.01684	2.25818	2.68171	2.84929	3.20476	2.31858	2.03016	2.64925	2.87358	2.14234	1.5709	0.95664	-0.33716	-1.0014	-2.21908	-4.02454	-4.39862	-4.49221	-4.32192	-4.40998	-4.19365	-3.40892	-3.67243	-3.7003	-3.20315	-3.04375	-2.58121	-2.21173	-2.19326	-1.84408	-0.589465	-0.03183	0.42829	0.33372	0.44655	0.92295	0.919575	0.8274	0.45232
V	254689	254690	1_805	0	+	5.04385	7.11585	7.153	6.6755	7.2137	6.88976	5.34672	4.85135	4.5934	3.31637	3.24023	4.79896	3.79807	3.07538	3.13286	1.87906	1.83828	2.52909	2.29077	2.39014	2.33727	2.51389	1.93771	2.18162	1.89263	2.15391	0.170155	0.64131	-0.63422	-0.04888	3.76726	3.13163	2.91558	2.26907	1.60508	1.86413	2.43678	2.94475	2.97519	2.26129	2.00611	2.71299	1.73281	2.5128
XIV	381465	381466	1_808	0	+	-4.3117	-4.9154	-4.73642	-3.84651	-3.56915	-3.49862	-2.62978	-0.28154	0.31052	0.308535	1.7705	3.13694	4.07769	4.96972	6.66441	8.15548	8.46833	7.46434	6.834	6.53297	7.44962	7.54114	7.32555	6.56148	6.55283	6.20761	5.11477	6.17773	5.18956	3.18942	2.21055	3.55621	4.22811	4.61655	4.7947	4.27234	4.34963	4.70386	5.03427	5.23603	5.40821	5.26107	4.55926	5.4688
VII	230236	230237	1_810	0	+	-8.52791	-9.91998	-10.3889	-10.558	-10.612	-8.80304	-7.66756	-6.58877	-6.76366	-6.3993	-8.55958	-9.2837	-6.60107	-5.16343	-5.41981	-3.37498	-3.81828	-4.81729	-4.87856	-4.03839	-3.94921	-3.98014	-3.34366	-3.5438	-2.58714	-1.81479	-2.0796	-3.22651	-3.90388	-4.21542	-4.40673	-2.02308	2.37652	-4.94303	-6.27127	-8.79192	-9.1647	-10.0368	-10.2505	-10.5091	-10.9713	-11.0001	-10.6256	-9.11697
V	553912	553913	1_812	0	-	5.24884	6.34314	7.72508	9.53527	10.8344	10.7003	10.6434	10.6378	9.81499	9.99039	9.2848	9.34105	9.16946	6.94714	6.4532	7.13133	4.36674	2.00874	0.004465	-0.723945	-1.7951	-3.55739	-3.8733	-3.35413	-4.28361	-5.28948	-5.99965	-6.33096	-5.18861	-6.2066	-6.98415	-5.94462	-5.47095	-7.42021	-8.72084	-9.24513	-14.5533	-17.0343	-17.0629	-16.7352	-17.0984	-17.0285	-16.6689	-16.2051
X	254450	254451	1_813	0	-	-10.9854	-10.3396	-5.19437	-4.15191	-4.77334	-4.47974	-1.8143	0.15962	0.22487	0.535539	-0.79296	1.46653	3.2827	3.52257	3.78821	5.64172	5.75277	1.32944	0.206399	0.470885	0.64536	-0.375056	-0.73115	-0.64424	-1.03753	-1.29731	-1.90549	-2.34004	-2.35683	-0.832915	-0.349205	-0.068279	3.30204	3.3388	3.56627	3.68966	5.21945	5.2355	4.97203	6.18182	5.89668	5.58517	5.9195	6.57912
XVI	434341	434342	1_814	0	+	-2.86205	-3.31096	-3.95214	-2.72446	-2.90939	-3.20302	-2.28451	-3.20651	-3.82103	-4.56156	-4.12466	-2.95178	-1.95182	-4.05588	-5.52342	-6.9086	-5.86961	-6.691	-8.51962	-8.69559	-9.6565	-9.92206	-10.3859	-8.69885	-9.04932	-11.1154	-12.1665	-11.8216	-12.2912	-9.22359	-8.94513	-8.25829	-6.09478	-2.05001	-1.51943	-1.15115	0.30971	1.14481	0.046285	1.78431	2.90874	3.66035	4.43802	6.09269
VII	299724	299725	1_815	0	-	-7.77212	-7.05647	-6.38069	-4.66131	-4.73759	-4.45033	-4.0498	-3.65997	-2.05408	-1.37903	-0.26114	-0.00481	0.407935	0.313045	0.95231	4.3357	3.39592	2.05061	0.396005	0.854555	1.06896	0.40556	-0.43789	-1.10856	-1.38072	-1.82103	-3.25001	-3.83415	-3.22532	-4.14671	-5.04788	-4.30065	-9.62397	-7.54725	-7.29587	-7.03266	-6.45592	-5.89002	-5.67769	-5.82245	-5.72958	-4.73867	-4.81057	-4.59568
II	561331	561332	1_817	0	+	-0.24574	-0.35848	-0.07423	-0.95024	-2.90614	-2.69692	-2.9123	-2.42443	-1.32401	-0.7859	-0.18952	0.448875	0.71793	1.07204	0.896925	0.438885	-0.22357	-0.174029	0.431701	1.19521	0.32017	1.57993	3.93769	3.99037	2.89701	2.42625	1.95481	-0.03486	0.42931	0.517945	0.762045	1.62774	1.5025	1.35725	1.39807	2.04827	-0.769255	-6.30966	-7.26981	-7.99685	-7.76081	-6.81093	-6.35063	-6.58271
IV	1258692	1258693	1_818	0	+	-0.37643	-0.63821	-0.26764	-0.147385	-0.17971	-0.497261	-0.878091	-1.0226	0.65788	1.67352	2.36253	1.55841	0.74185	1.57222	2.47261	4.19088	1.66093	0.67872	1.36391	2.27981	2.2072	1.15798	0.15797	-1.89501	-3.41365	-2.60154	-2.55251	-1.76737	-3.26101	-5.09467	-4.50207	-3.08002	-2.95454	-3.48821	-4.25063	-3.37814	-2.60639	-1.99482	-1.59362	-1.45791	-1.38658	-1.89098	-2.52413	-0.320785
VII	546123	546124	1_819	0	-	0.67113	0.2906	0.59272	-0.07269	-0.33486	-0.37745	-1.06712	-0.932985	-0.28582	-1.13745	-1.50696	-0.07474	1.19365	-0.197965	-0.45462	-0.9247	-1.31513	-0.85837	-0.86023	-0.813001	-0.553021	-0.60607	-0.46666	-0.209649	-1.69101	-1.55463	-1.98731	-2.68033	-2.17572	-5.13201	-7.7574	-8.53114	-9.34093	-9.03081	-9.00107	-8.7235	-8.46463	-9.00616	-9.11859	-8.52455	-8.9367	-9.43881	-10.273	-7.50375
IX	343634	343635	1_825	0	-	-1.75989	-2.69791	-2.79614	-3.30348	-3.769	-2.4072	-2.373	-2.12321	-1.6741	-3.64559	-5.39044	-6.89926	-7.06259	-10.3322	-12.8068	-13.2705	-14.6979	-14.6128	-13.2569	-14.4758	-15.2488	-15.0876	-14.3089	-13.8303	-12.8759	-10.9285	-10.6188	-7.87974	-5.6808	-7.05929	-5.34251	-6.76408	-10.6963	-11.0301	-9.10694	-8.93556	-9.94213	-10.6355	-10.6021	-9.99611	-10.8465	-11.2192	-11.743	-9.4909
VII	45214	45215	1_828	0	-	5.84008	7.71978	9.56128	8.85512	9.00381	9.49647	10.7772	12.2949	11.8919	11.6549	11.3005	11.3412	11.1435	10.0331	10.5628	12.1935	9.04716	6.19882	6.09635	2.51424	1.59899	-1.12614	-0.978765	-1.941	-1.9084	-2.69338	-2.89436	-3.14672	-3.77775	-4.53517	-5.30397	-5.57592	-2.73219	4.19886	7.85808	9.10401	12.8209	13.2983	14.1353	14.0341	14.0269	13.9251	14.7156	14.7366
VIII	388723	388724	1_829	0	-	0	0	0	0	0	0	0	0	0	0	0	7.94988	8.77572	8.90211	8.55227	7.29174	6.70027	5.52114	6.50757	6.63764	6.31697	2.50304	0	0	0	0	0	0	0	0	0	0	0	0	0	0	0	0	0	0	0	0	0	0
XVI	347438	347439	1_830	0	-	2.10818	2.12032	0.54899	-1.15232	-0.068625	-0.115	-0.63026	0.76166	0.52251	-2.76486	-4.77013	-4.24764	-3.80232	-3.88262	-3.07942	-2.60687	-2.35011	-1.50194	-1.0518	-1.02085	-1.26	-0.10899	-2.30045	-2.34129	2.86517	2.9447	1.67719	1.44849	0.847085	0.913529	0.927165	1.89354	0.949049	1.51778	1.69255	1.6772	1.15336	1.43297	0.71056	1.65107	4.69366	2.9939	2.18063	1.08481
IV	503521	503522	1_832	0	+	8.75783	5.03574	0.755735	0.68358	-0.25511	-1.37273	-1.67064	-2.00894	-2.2177	-2.28024	-1.74679	-1.88854	-1.82548	-3.16379	-7.03462	-7.811	-7.20539	-6.57212	-4.86184	-2.69285	-1.99658	-2.46642	-2.6037	-2.1643	-1.52343	-0.44402	-0.92955	-1.34772	-0.308425	0.58376	1.57927	0.05754	-1.2655	-2.68939	-2.19795	-2.06067	-2.14032	-2.56054	-2.99813	-4.99939	-5.11967	-4.87388	-4.66153	-3.79669
XIII	140197	140198	1_834	0	-	1.11067	2.79909	1.52525	-2.06713	-3.56978	-1.87617	-0.81688	-1.44756	-2.14682	-2.61903	-2.28266	-1.62375	-0.33571	-0.26395	-1.39532	-1.19563	-2.95112	-1.3548	0.177515	1.98201	1.3503	1.28599	1.3438	1.75045	1.64555	-0.261259	-1.44727	-1.6219	-1.88175	-1.90549	-2.37475	0.92223	0.032145	-4.21561	-5.24053	-6.09138	-5.96317	-5.67733	-5.07349	-5.05052	-4.4021	-3.63322	-3.73049	-3.55019
III	137048	137049	1_835	0	-	-3.68918	-2.05855	-1.44704	-1.81475	-2.05463	-1.98487	-2.18801	-2.3687	-2.35359	-3.23796	-3.48044	-4.53288	-5.50177	-3.41278	-2.23623	-1.65499	-2.76151	-2.6247	-2.74174	-1.09671	-0.606194	-0.67499	-1.62242	-0.65863	0.497779	1.1424	2.32904	3.25146	3.21887	2.03914	2.22855	2.3315	2.37692	2.21062	1.11679	1.02653	1.39747	2.67415	2.94649	2.75072	2.69885	2.57085	2.24647	1.42955
IV	488642	488643	1_843	0	-	3.97424	4.21482	7.94826	6.38624	5.4728	4.61302	1.99776	1.33238	-0.61043	-1.46238	-2.67238	-2.08164	-0.78435	0.92143	1.5105	0.80635	1.03471	-0.50804	0.7064	0.65925	0.50511	0.42286	1.19046	1.72767	2.49943	3.7353	3.44343	3.43016	3.77617	3.56981	3.11805	2.5563	1.96466	2.2392	2.14903	2.05317	2.4132	2.53194	2.21966	2.16796	1.77404	1.90033	3.31971	3.84259
II	770561	770562	1_849	0	-	-2.46592	-2.20641	-1.87347	-1.11742	-1.41856	-0.294961	-0.630785	2.45596	2.87968	3.3515	3.3898	3.72667	3.62303	2.99402	2.61546	2.99123	2.51077	1.65378	1.45682	1.2362	-0.202365	-0.525995	-3.13987	-3.78495	-3.76439	-3.18767	-3.49056	-1.72941	-2.50348	-2.60194	-2.80181	-2.07663	-1.66112	-1.06475	-0.772825	-0.3449	1.09722	1.3897	1.28527	0.94439	-0.0402	0.11814	-0.210485	0.404185
XII	626294	626295	1_850	0	-	2.54999	2.16476	1.99482	-0.420835	0.23102	-1.03285	-1.76307	-1.6628	-2.06754	-2.18229	-2.65514	-1.93577	-1.72608	-2.5164	-2.9243	-2.6101	-1.96933	-1.27251	0.24268	0.44306	1.0258	-0.64608	-0.909345	-1.4918	-1.46538	-1.60033	-1.7659	-1.53943	-0.57016	-0.55163	-0.147805	-0.899815	-2.86903	-1.6681	-0.82481	-0.359421	-0.847125	-0.374631	-1.02359	-2.10248	-1.62501	-1.34356	-1.66494	-2.085
IV	602858	602859	1_852	0	-	2.3175	2.42581	2.23618	1.7231	1.57517	1.05092	0.31218	1.48582	1.83467	2.43328	1.46787	0.873405	0.79585	0.243615	0.16226	-0.77098	-1.3311	-1.25321	-0.68292	-0.545	-0.32288	0.3177	-0.10909	-0.21053	0.03872	-0.0226	-0.02945	0.08922	0.09888	0.71854	2.15292	3.67265	6.56235	8.95781	10.5077	10.8124	10.8564	11.6714	12.5275	13.0192	12.899	12.4331	12.5788	12.6685
XVI	246977	246978	1_855	0	+	0.14677	-6.88971	-6.35198	-8.57062	-8.8665	-9.6149	-8.88401	-8.62121	-8.53048	-8.4706	-9.04472	-8.84496	-9.10581	-10.1364	-8.50338	-6.06879	0.10094	2.91982	6.18324	9.78168	13.8972	14.7305	14.7345	13.6893	13.6486	14.0655	13.9616	14.3372	14.5028	12.9862	12.2782	12.6795	10.0937	7.02316	3.68084	-0.97385	-2.09019	-2.07378	-1.6153	-1.66746	-1.35154	-1.10708	-1.43509	-1.9288
V	254403	254404	1_856	0	-	-2.90816	-2.69841	-2.8202	-3.03617	-3.22846	-2.7927	-2.65857	-3.61984	-3.36497	-3.55321	-3.45354	0.67097	0.141845	-0.30534	-0.5539	-2.80615	-4.59457	-4.62201	-4.37862	-3.9939	-4.15501	-4.09818	-3.90315	-4.11548	-3.63068	-3.72551	-2.94004	-2.5921	-1.56936	-0.76091	2.19528	2.76845	3.35773	2.86903	2.78953	2.84765	2.67125	2.63571	2.87802	3.20761	3.07447	3.07077	4.36165	2.58366
XII	116344	116345	1_859	0	+	-1.4819	-3.5838	-3.36021	-2.01264	-0.75135	-0.42319	0.568985	1.02241	1.20769	0.852055	0.71277	1.90651	1.66112	2.21499	4.58166	6.28017	3.11981	0.058845	-1.19431	-1.5508	-1.96177	-2.45786	-3.73377	-4.58001	-6.50248	-6.45491	-6.4046	-7.19425	-7.90349	-7.56918	-5.69719	-3.3695	-0.0602	0.713405	0.06004	0.41695	1.09986	3.14242	3.80273	5.31802	4.72928	4.11599	3.60044	3.27917
I	188097	188098	1_860	0	+	6.44601	9.86287	10.8347	10.4304	11.4357	13.5357	16.048	16.9876	17.3384	16.5679	16.1832	16.2786	16.3966	16.5321	15.5668	12.6681	9.15611	7.48711	7.42114	5.6425	3.40749	0.91788	0.95369	0.390335	0.36311	0.194789	0.42675	0.98408	0.90298	0.75402	1.59869	3.76689	4.9772	4.99449	3.89002	3.32818	2.82691	2.16973	1.69152	1.57363	0.99165	0.80827	-0.01851	-0.699195
XIII	483917	483918	1_862	0	+	3.71192	4.87638	7.8091	8.47013	8.0866	6.61897	5.69013	5.99523	6.21404	6.79052	6.25924	5.56574	6.65299	5.40975	4.36748	1.3177	-2.68741	-5.12911	-5.43565	-5.82262	-6.12162	-6.34922	-6.18473	-6.39379	-6.47878	-6.11491	-5.8309	-5.58326	-3.96253	-4.14077	-1.8361	-0.25959	0.67328	1.17973	2.22011	3.57984	3.32334	4.81757	6.18362	7.43272	7.90628	7.60027	7.57662	7.34289
V	178828	178829	1_866	0	+	2.82412	2.23528	2.16934	2.51108	3.51527	3.00026	3.61761	0.887685	0.28963	-1.20778	-2.82421	-2.98791	-3.49797	-3.12051	-3.591	-3.8321	-3.85136	-4.24106	-4.79497	-6.0664	-6.72663	-8.34384	-6.67676	-6.62512	-4.41589	-4.46523	-4.62174	-3.94442	-3.10739	-1.91499	0.06536	0.43085	0.99021	1.45377	0.47836	1.55308	1.27452	-0.45669	-1.75137	-0.782535	-0.79011	1.36184	-0.07436	-1.24451
VI	264087	264088	1_868	0	+	3.45189	3.43335	2.39622	2.62121	1.95729	1.56371	0.17289	-0.61541	-0.90167	-1.34369	-1.47308	-1.23516	-1.3542	-1.88815	-2.18041	-2.44699	-2.94935	-2.56704	-2.21652	-1.48966	-1.04298	-1.58455	-1.55695	-0.59764	0.14523	-0.07741	-0.44236	-0.05509	0.1762	-0.29452	0.299261	3.64559	3.8896	4.13727	3.72432	3.71905	4.6093	4.95732	4.41634	3.85778	3.3494	3.8088	3.38478	3.20327
XII	853998	853999	1_871	0	+	-4.95277	-5.76326	-5.51192	-5.52747	-5.36334	-5.21174	-5.34282	-6.41158	-6.925	-5.49612	-2.86491	-3.35594	-5.0731	-4.2735	-3.64086	-1.86426	-0.91399	-0.832261	-0.35093	0.458941	0.804985	1.11085	2.72351	3.16621	3.4155	3.94934	4.36249	5.09349	4.87875	4.24309	3.91627	2.71358	2.9701	2.71088	1.71076	1.32181	0.943275	0.16384	-1.27553	-6.69947	-5.91451	-6.21592	-6.57241	-6.91328
VIII	148680	148681	1_872	0	-	2.64743	3.43038	2.63264	1.93235	1.67785	1.09843	-0.15415	-0.27409	-1.16132	-0.6004	-0.70969	-0.459515	-0.773925	-2.55619	-0.541225	-0.79183	-3.37683	-2.62086	-1.07354	-0.289405	0.036045	0.69245	1.44229	1.6295	2.31448	3.07119	3.05408	3.40636	5.85633	4.0033	3.09491	6.45407	6.6441	11.0059	9.66103	7.74076	7.05014	7.30657	7.04975	6.32353	7.20911	7.5386	7.4615	7.91391
II	236336	236337	1_874	0	+	2.30076	0.102255	-1.89998	-4.51083	-3.64088	-2.95752	-2.6481	-3.12951	-3.42407	-2.47709	-0.259415	0.809975	1.54567	1.69435	1.12241	2.26975	3.92202	3.31441	1.60005	0.3509	-1.39756	-1.18478	-1.36625	-1.98582	-4.26347	-5.05565	-6.31046	-7.91662	-8.66419	-9.63681	-12.0266	-12.4352	-10.8887	-8.59183	-8.2851	-7.70316	-7.14805	-7.01114	-6.40792	-5.73991	-5.94036	-5.42305	-4.69212	-4.13435
X	410970	410971	1_877	0	-	-4.24641	-4.3411	-5.59204	-5.98789	-4.93749	-3.8265	-3.49529	-3.55607	-3.09565	-1.80518	-1.71697	-0.887695	-0.12374	0.97136	-0.9925	-1.23679	-0.59052	0.50933	1.02757	1.13864	1.01585	0.89525	2.12593	1.92235	0.99845	-0.55317	-1.39902	-1.6766	0.440625	2.8062	-1.84489	-0.78819	-0.749205	-0.58562	-0.52526	-0.921115	-1.90417	-2.66386	-3.6451	-4.1024	-3.24035	-2.86845	-3.03073	-4.9796
II	353347	353348	1_878	0	-	-2.33048	-0.646835	0.33851	0.68229	0.136989	-1.25408	-1.96886	-0.39338	1.17572	2.14194	2.7415	2.11503	1.05845	0.245935	-3.65943	-3.336	-1.73926	-2.97989	-3.98651	-3.69338	-2.25306	-1.47933	-2.50536	-1.8637	-1.9237	-2.55569	-0.95376	-0.281465	-0.050255	1.7372	2.05479	0.787075	3.05015	12.2664	14.3986	12.5095	12.6265	12.7249	12.607	12.3397	12.6569	11.4286	11.611	11.8128
X	348944	348945	1_880	0	-	0.60196	-0.38413	-1.51991	-1.25568	-0.49183	-1.11895	-2.32717	-4.56663	-9.2629	-10.8167	-8.45352	-9.03088	-9.1774	-9.44406	-9.23281	-9.20856	-9.2029	-8.98656	-9.2697	-8.95884	-8.57851	-8.1295	-7.25165	-4.86006	-3.48665	-3.04912	-2.11103	-1.24465	-0.57082	-0.584075	-0.12573	1.44882	2.18385	3.30242	2.9466	3.53054	3.6854	3.66553	3.92417	3.33891	3.50459	3.89804	3.47134	2.82897
XVI	361868	361869	1_882	0	+	3.23795	3.31335	3.49857	3.89687	3.98473	3.45749	6.55717	7.20316	5.96136	1.52608	-2.32585	-1.97589	-2.57876	-3.36646	-3.66265	-4.50667	-4.82773	-4.72277	-4.1487	-4.40402	-4.20995	-3.36288	-2.91774	-2.6908	-1.0727	0.02193	-0.7297	-0.45371	-1.28425	-0.45601	-0.37284	-0.33338	-1.8389	-3.9923	-4.61297	-3.76177	-3.20763	-2.82077	-2.84306	-3.11776	-2.63282	-2.42061	-2.36883	-1.64293
XIII	208996	208997	1_883	0	-	8.90455	8.58642	8.13306	7.66784	7.12072	7.40334	8.5347	10.2377	9.93521	9.77773	9.0206	0.731685	-1.87602	-3.74527	-4.87561	-6.41301	-7.28156	-6.7088	-6.06951	-5.53733	-5.92717	-6.32465	-7.12441	-7.15824	-7.25218	-8.3145	-6.71171	-3.19259	-2.32884	-1.00245	0.84268	0.68345	0.119885	-0.68432	-1.38091	-0.9439	-0.5406	-0.301041	-0.42202	-0.7593	-1.43668	-0.25673	-1.20135	-2.57681
XVI	458489	458490	1_886	0	-	9.10137	8.9452	9.25374	9.41551	8.89618	9.40183	10.0277	9.13593	8.9822	8.82029	8.48987	8.31433	8.04875	5.00465	2.78237	2.89811	2.46598	1.9147	1.90998	2.36152	2.257	2.25328	1.83799	1.8601	2.38664	2.10647	1.95774	2.36905	2.14376	3.57904	6.18677	7.40573	7.41571	7.35127	6.52603	5.60815	5.28723	5.30922	5.24174	4.7354	4.04796	3.41163	3.72997	4.08056
IV	1045145	1045146	1_890	0	-	-3.5105	-3.19779	-3.78333	-3.77479	-3.1799	-2.00188	-1.90603	-2.36528	-2.97896	-2.16256	-1.3695	-1.35235	0.04587	1.13205	1.30755	1.05136	-2.80474	-6.52367	-7.55849	-7.77876	-7.98852	-8.32148	-9.45388	-9.90157	-10.5686	-11.1038	-10.8712	-9.53133	-10.009	-10.2523	-10.0466	-4.85088	-2.24907	-1.87153	-1.65483	-0.386995	0.928075	1.93102	2.21916	2.6356	3.72969	4.23442	3.92428	4.17627
XV	412776	412777	1_891	0	+	-1.71961	-0.927485	-0.0927	0.04621	1.00265	2.08375	2.05983	2.14487	1.47488	0.98257	-0.193825	-1.30693	-1.55861	-2.41936	-2.74368	-2.79296	-2.64328	-3.09084	-3.70578	-3.12195	-2.74171	-1.3956	-1.02909	-1.97836	-1.35467	-0.505095	1.16707	2.24373	3.60611	4.07341	2.53294	3.294	4.16426	5.10582	6.34832	5.42312	3.82335	2.54141	3.98832	4.18699	5.10273	4.49773	3.90652	4.33887
IV	1345185	1345186	1_892	0	-	-13.6915	-13.1084	-14.8284	-15.0423	-17.4741	-14.7029	-13.5382	-12.7113	-12.1353	-11.3445	-10.7207	-10.3415	-9.58838	-9.18478	-9.37391	-9.64868	-8.9589	-7.06711	-5.27731	-0.938945	0.82507	-0.408505	-0.561005	-1.36094	-2.65889	-3.20766	-4.06902	-5.12746	-5.10053	-4.29051	-4.26234	-5.58688	-5.58716	-6.00165	-7.40839	-7.54531	-4.60487	-5.52489	-0.447015	3.22225	7.04836	14.1054	16.4491	17.5822
IX	291739	291740	1_893	0	-	-11.8038	-11.2637	-11.1012	-11.3904	-11.4968	-11.2514	-11.0532	-10.5523	-9.47025	-9.49079	-7.89868	-5.51375	-2.49148	0.710655	0.926995	4.21715	4.0951	3.69009	5.04376	5.24074	5.02284	4.95876	4.23759	3.9933	4.13539	3.5859	3.37568	3.32254	3.31234	4.34493	3.16152	1.79423	1.87937	0.95342	0.58758	0.63889	0.83856	0.857625	0.796535	0.888805	0.52836	-0.36814	2.46681	8.6339
VIII	315985	315986	1_894	0	-	3.51206	3.23522	1.89478	0.452999	1.48123	1.06611	-0.279469	0.13701	-0.355949	-1.49264	-2.05783	-0.86154	-3.44653	-5.18982	-5.33332	-6.08512	-5.61659	-4.87696	-3.41243	-3.23158	-3.01425	-2.2561	-2.70711	-2.30207	-2.15493	-2.01173	-1.08411	0.17589	1.06672	-0.121565	1.03718	2.0795	2.17981	0.26294	0.58342	1.13809	1.26096	1.47245	1.43994	1.52803	1.50876	1.07159	1.2438	0.162215
II	267468	267469	1_896	0	-	3.10576	4.12336	3.89091	4.02749	4.14792	2.01564	1.75929	2.2437	1.91253	3.12791	3.42598	2.33254	2.94685	3.08468	2.91534	-1.02022	-0.6602	0.744275	1.91218	2.35317	3.10893	2.06216	1.33952	2.13442	1.91755	1.26974	2.46043	2.58425	2.99853	2.74505	2.98965	2.1011	0.607875	0.39524	1.62942	2.72137	4.70005	4.56143	3.92456	5.44011	5.6346	5.79522	6.02403	4.95353
IV	940805	940806	1_898	0	-	0.354545	0.58847	1.13594	2.51357	1.17837	2.25521	3.84048	2.54917	1.47443	1.06784	0.242895	-1.00833	-0.25271	2.484	1.35847	-0.96619	-0.52379	-0.62123	-0.99022	-0.19938	-0.45271	-0.59027	0.99886	0.97672	0.151831	-0.44301	-2.53118	-2.23127	-2.62619	-0.44699	0.004625	-0.96333	-0.07635	0.27957	0.973205	1.59272	2.03716	1.59495	1.3164	1.72297	2.44866	1.82836	0.12841	0.429815
II	711356	711357	1_900	0	-	3.38022	2.83956	2.65774	5.33653	4.35571	2.17795	2.0232	2.0705	2.76976	1.75055	1.29402	0.58948	-0.8765	-0.733489	-1.07357	0.232635	3.15013	3.31584	2.62057	1.41921	-0.84421	-4.90191	-6.36677	-6.80529	-6.49547	-5.84556	-6.0034	-6.98285	-6.28599	-6.2504	-7.69287	-8.84449	-9.74393	-8.97093	-6.3843	-4.62666	-2.33801	0.563785	0.081275	-0.963755	-0.251285	-0.7019	-1.37678	-1.64881
XIII	589629	589630	1_902	0	-	6.51093	6.62333	5.67913	2.11062	-1.81729	-4.72626	-5.82269	-5.93676	-5.84847	-5.54116	-6.2588	-6.6747	-6.93574	-6.96198	-7.13077	-8.00619	-8.49805	-8.14033	-4.765	-1.75327	3.56273	2.49972	1.19939	2.63611	1.37003	0.75256	0.58872	0.83086	1.22788	0.95526	0.565505	-0.127529	-1.1667	-2.79184	-2.85194	-2.67135	-0.88621	-1.20203	-1.13725	-0.49901	-0.38881	0.29205	0.124815	-0.55904
VII	774680	774681	1_903	0	+	1.30134	1.15337	1.56449	1.13776	1.75053	2.58014	1.79429	0.73077	0.73442	1.8297	6.0529	7.0424	7.35896	7.85492	7.92705	7.06766	7.45234	7.01633	6.94804	8.78015	9.83104	10.5481	10.936	12.1099	10.0371	7.99726	6.98736	6.84279	6.23626	5.91824	7.55777	6.40868	6.29227	4.94756	3.38702	3.06927	0	0	0	0	0	0	0	0
V	512517	512518	1_904	0	+	-5.24312	-5.82566	-7.02022	-10.1828	-11.5567	-10.809	-10.1034	-10.4121	-10.1155	-7.00176	-7.17988	-8.43095	-8.9989	-9.30653	-9.46867	-8.14871	-7.16233	-5.58592	-4.16516	-4.15552	-4.77061	-5.54959	-4.38503	-3.37785	-3.71545	-2.11024	-0.84445	0.18129	0.25841	0.176605	-0.11839	-0.29101	-1.50191	-0.483345	1.0995	1.03297	0.408165	-1.07999	-1.64499	-1.82095	-2.483	-2.04173	-3.63781	-4.04113
XVI	305287	305288	1_906	0	+	7.87421	7.89467	8.16087	8.53301	7.85071	6.38797	3.87283	1.94806	2.96375	3.17278	6.05708	6.89705	7.39584	6.71885	5.7533	5.46627	4.88783	4.96099	5.98484	4.51781	3.65378	3.19752	3.81555	3.56347	3.23082	0.96556	-2.40915	-2.30631	-1.76815	-0.69225	0.226515	-0.37493	-1.8567	-2.46184	-1.95896	-1.32176	-1.49978	-2.40762	-3.23242	-3.39412	-2.72007	-0.896315	-0.21798	-1.58869
II	166200	166201	1_908	0	+	-2.98188	-2.6494	-2.89869	-2.84183	-2.45625	-1.9552	-1.37476	-1.71016	-1.84278	-1.52476	-1.42941	-0.89125	-1.0461	-0.84831	-0.74483	-0.835125	-0.613345	-1.03911	-1.05865	-0.68151	0.17457	0.70154	1.30645	1.014	-1.41953	-1.80283	-0.20549	2.02982	2.30778	2.09995	1.57558	2.21143	2.29761	2.50213	1.93778	1.95669	1.14594	0.545595	2.11559	2.17717	1.7527	-0.256305	-2.17889	-2.24259
XII	232008	232009	1_916	0	-	-4.18789	-4.93801	-3.26969	-3.33733	-3.93552	-3.30444	-0.109445	1.99281	2.56092	1.36271	0.34429	0.03388	-1.38741	-2.26532	-1.99511	-2.18098	-3.0316	-2.49816	-4.27686	-4.78116	-5.1104	-5.87107	-7.74858	-8.15323	-6.76267	-6.66643	-7.27681	-6.73281	-6.17136	-5.5784	-4.66366	-4.28952	-3.79409	-1.91399	-1.57769	-2.12893	-3.39458	-3.16468	-2.92499	-2.96973	-3.31485	-2.32025	-1.29842	-1.43776
VII	514565	514566	1_917	0	+	-15.516	-12.1273	-8.80202	-4.17635	2.44651	3.42402	4.44845	4.76245	4.54047	4.01755	3.83784	3.6216	4.27381	4.31738	5.03808	4.21657	1.1763	1.64104	3.60236	0.71792	-1.32751	-3.21667	-4.07946	-3.9504	-3.31868	-3.53959	-4.02981	-4.87609	-4.98207	-5.47203	-6.30712	-5.57376	-5.12892	-11.8618	-14.6569	-12.2899	-10.9965	-10.8523	-10.7087	-9.7106	-8.79039	-7.99662	-7.93403	-7.79569
VII	288444	288445	1_918	0	+	1.95481	1.89646	2.0774	2.1595	2.04699	1.84998	0.60118	1.31499	3.43578	5.09719	5.62488	5.49185	5.43081	5.19805	4.92035	5.14506	5.13946	5.02199	5.19892	5.6466	5.73174	5.96898	4.45522	1.5989	3.96832	4.54956	4.14501	6.10846	6.82154	9.02716	11.5716	13.8544	13.7383	13.229	13.9068	14.9081	14.9713	15.4783	15.2996	9.26173	9.013	9.61655	8.18378	8.69742
VII	217529	217530	1_922	0	+	3.33073	-4.10876	-12.4007	-11.6563	-10.0843	-10.2995	-11.1634	-10.6294	-9.37164	-8.52965	-8.40078	-8.17147	-7.9943	-6.94155	-6.29038	-5.76602	0.84004	6.47953	-2.11802	-4.03122	-2.55441	-2.47928	-2.55832	-2.82587	-3.35963	-3.47729	-2.88648	-2.86331	-3.9422	-3.87932	-3.35626	-4.28918	-3.23067	2.62973	4.24404	4.09555	5.0908	5.29019	5.04801	5.16787	5.04165	4.52147	4.84057	5.70133
XI	299403	299404	1_928	0	+	-1.15269	-0.68947	0.81036	0.803035	1.85973	5.58573	7.08524	7.3003	6.86557	8.16304	8.09479	7.31396	6.04519	6.96477	6.49493	7.57805	9.9942	8.97891	8.27317	7.50971	4.29184	4.06848	4.6746	4.55117	4.50985	5.63755	5.92789	5.97529	4.18717	3.81192	3.49032	1.47535	-0.8728	-1.46634	-0.93285	-0.49514	-1.47349	-1.34822	-1.35475	-1.93194	-1.92711	-2.56852	-1.91419	-1.37346
VII	894302	894303	1_929	0	-	-3.86177	-4.36554	-6.02867	-4.82081	-5.80232	-6.00333	-4.79968	-4.16707	-4.42379	-3.33964	-1.79401	0.10413	-0.74034	-0.91923	-1.03834	-1.09622	-1.3059	-0.91736	-2.06701	-1.75179	-1.95914	-1.66107	-2.3445	-3.2535	-2.45736	-1.55658	-1.68457	-1.14364	-1.55618	-1.68643	-0.35416	0.41193	-0.272045	-0.857845	0.03129	1.41803	1.76337	3.64475	3.87677	2.73949	0.849555	-0.443355	-0.48664	-0.40091
XV	519102	519103	1_931	0	+	2.72505	2.35785	2.87077	2.72061	2.25496	1.14703	0.97523	-0.54295	-0.63122	0.07428	-0.32171	-0.90588	-1.6066	-2.47254	-1.45836	-2.58308	-3.58171	-3.88312	-3.7553	-2.00854	-1.82488	-1.16792	-0.5448	-0.699445	0.292445	0.15788	0.3079	0.08705	-0.35984	-1.00493	-0.447315	1.67125	4.72207	4.5049	4.22304	3.21312	2.35745	1.86187	1.43777	1.85753	2.16758	2.31018	2.85836	3.29481
XIII	624242	624243	1_932	0	-	-10.2984	-10.6098	-9.95448	-10.4353	-9.22531	-8.32835	-9.14569	-9.25117	-10.3786	-10.4143	-6.35562	-5.34764	-3.44148	-3.0699	-2.85969	-1.82355	-1.94341	-1.98514	-1.52924	-1.31872	-0.447795	-0.923295	-0.96746	0.103715	-0.016905	-0.261605	-0.44316	0.22282	0.430099	-2.37388	-3.25595	-4.43564	-4.7482	-4.71855	-5.75593	-6.24132	-5.638	-5.18064	-4.46933	-4.8949	-6.43879	-6.84138	-7.45865	-8.25001
XIII	568586	568587	1_933	0	+	-4.85458	-3.82436	-2.28366	-3.24828	-4.63431	-4.44219	-5.43821	-5.51808	-5.57402	-5.78916	-7.01374	-6.51883	-5.50186	-3.24785	-1.67667	-2.70037	-8.29169	-9.98932	-10.3012	-10.2635	-10.042	-8.88468	-9.34209	-9.57476	-9.4565	-10.0391	-12.5989	-13.3259	-13.8973	-13.5589	-9.66811	-6.10553	-4.49798	-4.28548	-4.59541	-4.44028	-4.15813	-4.12524	-3.69385	-3.35954	-2.36474	-1.54174	-1.01396	-0.21414
IV	239542	239543	1_940	0	-	2.58609	3.94298	3.58262	3.68092	3.35506	3.25901	3.12805	2.64435	2.22848	2.2049	3.01046	2.82506	3.50495	3.87247	3.91052	4.7919	6.01127	6.93265	7.2819	7.29196	6.75417	6.98977	6.83722	6.35437	5.08125	4.53532	4.04061	3.67883	3.30094	2.37465	1.90097	0.63962	-0.23552	-0.69308	-0.55614	-0.22831	0.002	0.64546	0.75727	0.8398	0.87813	0.8949	0.8455	0.70272
XII	902652	902653	1_941	0	-	1.10162	1.95698	1.2798	1.09479	0.86776	1.13519	1.27492	0.976595	-0.00045	-0.88386	-0.78341	0.20111	0.08421	0.19291	0.31801	1.07072	1.05425	0.88543	0.252105	0.232735	-0.410245	-0.716045	-4.31488	-9.12481	-10.8337	-10.5502	-10.8352	-11.0392	-11.046	-11.0206	-11.7454	-12.4304	-12.6133	-11.8512	-11.2199	-10.2465	-9.88908	-4.85626	-0.43492	0.363365	2.62064	4.7488	5.19713	5.07803
XI	30708	30709	1_944	0	-	16.8012	15.9858	15.038	14.904	14.8674	12.4292	11.4038	2.36194	-3.69087	-5.32646	-6.60019	-8.3858	-10.9753	-11.4261	-10.8618	-11.3825	-11.8585	-11.0165	-10.2736	-10.049	-8.45964	-7.52379	-5.12435	-4.39794	-3.05082	-0.58776	3.78186	6.76199	6.56155	6.97986	7.39371	8.7353	8.77067	9.926	12.0226	11.7143	11.1307	11.0076	11.1348	10.1206	8.74163	5.41636	3.06905	2.37283
II	298272	298273	1_949	0	+	0.854735	0.69109	0.33698	0.43559	0.46574	0.13329	-0.70149	-0.3528	-0.86924	-1.70874	-1.54731	-2.24313	-3.55149	-2.92914	-2.19303	-1.92087	-1.944	-1.80241	-1.59673	-1.35011	-1.5855	-1.58973	-1.43232	-0.258995	0.78865	0.683915	4.31248	3.73699	-2.82017	-5.56389	-6.13683	-5.68013	-5.83864	-6.43919	-6.76023	-6.6658	-7.11584	-7.66865	-7.65166	-8.03128	-9.2423	-10.3889	-7.33478	-7.44074
IV	139525	139526	1_951	0	+	0.280985	0.482195	-0.57348	-2.5246	-3.5603	-3.12849	-2.93153	-2.41248	-3.16009	-2.20129	-2.15383	-2.53877	-3.15382	-2.18856	-0.8978	-0.560525	1.72954	2.97111	4.50388	4.35625	4.37962	4.55701	4.52498	4.88127	4.91104	5.14232	5.30442	4.08602	3.74515	2.20653	1.31991	0.510914	0.243265	1.15163	1.35696	1.06063	-0.75818	-0.81726	-0.561919	-1.3813	-1.35001	-1.48333	-0.677006	-1.36364
VII	22331	22332	1_956	0	+	-8.6989	-8.43968	-7.91354	-7.14526	-5.37161	-6.35159	-7.47781	-6.65378	-8.45623	-9.58422	-10.5853	-8.08832	-7.0042	-5.82456	-3.68047	-2.4972	-0.594695	-0.72972	-0.47665	0.1665	2.63167	4.04435	4.69289	6.13955	7.22495	8.42207	9.20636	8.49734	7.7607	7.68077	6.15045	5.47458	3.07562	2.57333	0.85785	-1.83488	-2.70744	-5.32593	-6.41908	-6.71966	-6.94329	-6.82784	-6.1962	-6.38964
XVI	208017	208018	1_958	0	+	-3.66299	-4.05856	-2.89046	-0.217265	7.26903	9.7881	10.4195	8.90376	10.4446	11.8143	12.1419	11.5848	12.2576	13.0189	13.6763	13.8284	12.8009	12.073	9.71157	4.42699	5.02402	5.53139	5.28297	3.13043	3.09701	2.98301	3.78149	3.57368	3.61287	3.65936	3.26722	3.54651	3.38662	3.61578	1.50057	-1.36363	-2.13054	-1.17094	-1.25486	-2.2138	-3.43705	-3.71851	-2.45548	-2.94801
XV	787172	787173	1_959	0	+	5.18501	5.01316	3.61316	3.2249	2.50497	1.20994	0.13494	0.879375	-0.182985	1.66548	2.43735	1.78335	1.77431	1.53114	0.99933	-0.44115	-1.13837	-0.95431	0.815005	0.434335	0.97117	1.34463	1.34783	3.20689	2.45714	0.63731	0.983531	1.56035	2.31957	3.65381	4.97327	5.65628	7.27189	7.03313	8.84297	9.36998	9.57484	8.83368	8.38492	8.86177	9.55878	9.52375	9.35091	9.48001
XV	361139	361140	1_961	0	-	5.76157	6.23288	3.96284	3.19673	2.22413	0.763085	0.90114	0.953785	0.383895	-0.506375	-0.42102	2.71555	3.8477	7.80523	7.87216	6.13051	4.65931	4.6724	4.84556	7.58892	7.54089	7.27036	7.95994	7.24845	7.75324	8.38268	6.06635	4.07995	-0.986105	-2.75626	-0.25085	2.52848	3.91592	3.61961	2.53099	1.82461	1.46453	1.56979	1.70911	1.48023	2.36532	1.62365	2.30448	4.35849
II	686582	686583	1_962	0	-	0.54549	-5.54103	-6.58786	-7.81642	-7.53137	-7.43209	-7.26292	-6.90747	-6.84048	-7.81834	-7.72065	-7.56366	-10.1303	-17.4968	-18.5011	-16.9451	-11.6727	-4.97356	-5.45909	-6.19559	-6.28937	-6.14675	-6.20507	-6.09785	-6.04435	-6.31788	-5.05185	-1.58712	2.16037	2.94878	2.27761	-0.68402	-4.34798	-3.61341	-2.69554	-2.51778	-2.08833	-1.65925	-1.22579	-1.09964	-1.45627	-1.1844	-0.69519	-0.19713
IV	258584	258585	1_965	0	-	-2.6025	-3.23431	-2.78365	-2.85802	-2.24163	-1.73428	-2.22063	-2.55202	-2.74006	-1.12336	-0.05112	1.66609	2.57908	1.53641	0.17681	2.49754	5.31324	6.05898	6.96018	6.98808	6.69291	6.71577	6.90873	7.17713	6.71146	5.64661	6.70553	4.9925	6.78184	7.61259	1.11434	-2.03856	-4.48101	-6.10804	-5.92737	-6.00965	-6.59793	-6.60518	-6.45747	-6.48207	-6.4127	-8.99841	-8.19646	-7.133
II	254374	254375	1_969	0	-	-2.47884	-1.11463	2.3639	3.32835	3.79196	6.05635	6.77997	6.52813	6.60823	6.04061	5.5382	5.2152	5.97109	6.09316	4.8703	4.80638	3.75375	0.490425	-0.198865	-0.439455	-0.694525	-0.3024	0	0	0	0	0	0	0	0	0	0	0	0	0	0	0	0	0	0	0	0	0	0
VI	109927	109928	1_971	0	-	-2.35081	-2.02664	-3.33131	-7.0972	-5.84173	-4.66237	-3.24966	-1.62672	-3.2413	3.25805	5.91937	4.54254	6.60821	7.74719	8.2344	8.15074	8.45049	9.24207	9.34617	8.44902	9.45132	9.48189	9.30291	11.672	7.91532	4.51867	7.70074	5.91178	5.88723	5.02225	4.17072	3.74736	3.43401	2.88286	3.2137	3.65112	3.86895	4.65927	4.02418	3.62555	2.7168	2.36351	2.74263	0.12741
IV	789230	789231	1_973	0	-	-0.73631	0.78548	0.79573	1.34191	2.78331	3.88545	3.11119	2.08119	2.64877	2.52348	1.36959	0.06745	0.05581	0.46379	-0.50734	-0.4044	-0.041885	0.73299	-0.03414	-1.57099	-0.57114	-0.42235	-1.05116	-2.20736	-3.38761	-4.25626	-4.84522	-5.29984	-5.29395	-4.84041	-4.79409	-5.23176	-5.27468	-5.33925	-5.79727	-7.58853	-6.86601	-7.15372	-7.46185	-5.95522	-4.61632	-3.85448	-3.45425	-3.90998
IV	312649	312650	1_979	0	-	-1.43308	-2.20316	-3.83049	-5.40364	-5.73719	-6.9185	-6.7786	-7.14212	-7.00615	-6.76051	-6.24016	-8.29251	-8.01318	-8.19603	-7.45835	-6.70663	-6.80546	-5.48147	-5.5872	-5.8358	-5.03395	-4.70764	-4.95231	-4.32515	-4.25365	-2.77961	-0.47556	0.134865	0.51765	-0.20232	0.532145	1.34138	1.64439	1.44881	1.28862	1.64638	0.64614	0.12096	-0.179119	0.75271	0.84875	0.98387	2.19699	2.60289
VII	497992	497993	1_984	0	-	0.132885	-0.08346	0.07581	1.50754	2.34834	2.13225	3.73198	3.74708	4.29569	5.24343	5.11201	6.30213	7.87728	9.24608	9.6388	8.47023	6.92104	6.72544	6.51864	6.37716	6.35418	5.68773	4.78729	4.02107	4.86252	3.6967	2.5264	1.61521	1.76567	0.82146	0.6535	-0.01092	0.31496	0.04367	-1.09636	-2.1352	-2.03139	-0.43085	-0.502255	0.512125	1.46221	2.54119	2.3039	1.19512
IV	1480427	1480428	1_987	0	+	-5.12908	-5.39248	-7.57196	-8.2051	-8.35728	-6.60841	-6.14152	-5.22203	-4.96011	-2.99226	-2.0792	-0.469725	-1.90891	-2.95368	-4.85135	-6.12923	-4.88517	-3.46526	-2.85126	-2.95521	-3.6861	-3.03789	-2.95686	-2.8997	-1.97971	-1.01307	-1.01348	0.04188	1.25187	2.50914	-1.62017	-2.69584	-2.32485	-1.49688	-1.67187	-1.47279	-2.88539	-2.96192	-3.06978	-4.20193	-4.99062	-4.80012	-4.72114	-4.71974
XII	699608	699609	1_988	0	-	6.01504	6.99179	7.18811	7.01677	7.11252	6.46378	4.90922	4.7318	4.13415	4.27989	4.71802	1.97298	-0.345044	-1.21882	-1.1689	-2.05516	-1.68796	-0.82418	1.07509	1.11487	1.26389	1.35225	2.02835	2.75656	3.32037	2.85633	3.15747	3.81439	6.01006	7.57828	8.01821	9.11946	8.69551	5.21535	5.86347	5.48482	5.26424	4.48227	3.68073	3.77925	3.08204	2.83133	1.1184	-1.56628
IV	1428970	1428971	1_989	0	-	0.33777	-1.34649	-2.32998	-9.10815	-12.9122	-13.8553	-16.6209	-19.2485	-19.0133	-19.476	-20.6616	-20.371	-20.3913	-19.7419	-20.009	-19.5898	-17.229	-16.1717	-7.68912	-6.4585	-5.91324	-3.6231	-3.75151	-4.07588	-3.28877	-3.71286	-4.112	-4.15533	-5.10554	-5.53071	-4.2089	-3.98467	-3.75325	-3.21984	-4.21357	-7.22475	-9.61197	-10.2184	-11.2048	-11.0989	-10.022	-10.0728	-10.1442	-9.43666
II	269559	269560	1_990	0	-	5.55001	5.09499	2.93382	1.10102	-0.26084	-1.03145	-1.69528	-3.48824	-3.46211	-3.91406	-4.31459	-4.40784	-5.15555	-5.17627	-5.76393	-6.2693	-5.77986	-5.37886	-5.27018	-5.23125	-6.13157	-4.21284	-3.32174	-4.0782	-4.75018	-5.83456	-6.39398	-8.26667	-8.4688	-8.53424	-8.5764	-8.90695	-8.1635	-8.10809	-7.16097	-5.93742	-6.53148	-6.22081	-6.05792	-5.00685	-4.66644	-3.21863	-2.00914	-2.34253
IV	1450842	1450843	1_991	0	-	-0.30761	1.45615	3.87156	3.5691	4.0017	4.26269	4.95104	4.83927	5.33757	5.63673	5.02616	4.75523	4.61073	3.22693	2.64197	0.220525	-3.14288	-5.75734	-6.51248	-5.49367	-6.88227	-7.75046	-8.85618	-10.3004	-10.9426	-10.9878	-11.5393	-11.8781	-10.5254	-10.4442	-9.48455	-9.00362	-7.73416	-6.39706	-12.0399	-12.8856	-11.0205	-10.0973	-10.2921	-10.9825	-11.177	-11.9595	-12.2908	-12.4433
II	767605	767606	1_992	0	-	0.24258	0.81113	1.86693	2.00127	1.9719	1.3682	-0.409665	-0.33852	-0.36634	0.566965	0.10612	-0.038305	-3.66375	-9.85116	-9.90016	-9.85242	-10.2157	-10.8901	-11.3442	-11.2541	-10.8025	-10.3253	-10.5615	-10.5163	-9.24991	-9.01083	-10.659	-5.58368	-3.23689	-4.21366	-5.49912	-5.70232	-5.28704	-4.80959	-4.54939	-4.23623	-3.87704	-3.95118	-3.49923	-3.05843	-2.21003	-1.08609	-0.31132	-0.19014
XVI	47398	47399	1_993	0	+	3.09705	0.6915	1.01204	-0.38669	-3.01934	-2.72739	-2.22767	-1.61475	-0.17128	-0.3045	0.06883	0.26489	-0.34661	-1.73869	-2.26016	-1.98056	0.2007	1.49784	5.30708	5.50305	5.02355	4.88616	4.77288	5.00345	4.73449	5.1692	5.5849	5.94752	6.16028	6.19177	6.67273	5.22739	3.87201	-0.84693	-3.73251	-4.53026	-5.01194	-6.05424	-6.34789	-6.70699	-7.27929	-8.18346	-8.46999	-7.4682
IV	1369703	1369704	1_998	0	+	3.15182	3.45654	3.86632	3.09578	1.83186	0.60265	0.11786	0.50715	0.32532	1.36147	1.22111	1.30495	0.707695	-0.423365	-0.367975	0.5884	-0.01078	-0.129325	0.654885	-3.12378	-3.59903	-4.55293	-5.21428	-6.51583	-6.56136	-7.31375	-7.14317	-7.43969	-7.00822	-7.28124	-7.70428	-7.689	-13.371	-10.415	-9.08527	-8.56438	-8.03282	-8.61719	-8.56482	-8.62044	-8.41548	-8.22327	-7.5469	-7.20322
XIII	76972	76973	1_1004	0	-	11.7389	11.4898	11.2524	11.0905	12.3847	12.5852	11.272	8.8394	5.32111	6.37397	4.1973	2.46342	2.71361	2.24056	2.57206	2.86203	2.19086	2.37819	2.26867	1.16309	0.62563	0.41514	-0.47911	-0.27311	-3.06458	-5.7849	-11.0694	-11.1224	-9.79149	-10.4709	-11.0257	-9.77479	-9.583	-9.5701	-9.17481	-8.69234	-7.97563	-7.8278	-7.09599	-5.68049	-2.97249	-0.411605	-0.61339	-1.55523
VI	81869	81870	1_1006	0	-	10.5524	10.2733	9.18559	8.99232	9.06747	7.88769	6.62751	5.33967	2.44272	0.45551	-0.76992	-2.14673	-4.12254	-3.63664	-5.50309	-6.33572	-5.51907	-4.82461	-5.13429	-5.05779	-3.75126	-3.20138	-2.53959	-1.54997	-0.343015	-0.52889	-0.83867	0.760605	1.50802	2.79564	2.46678	3.46047	4.06084	4.92382	4.83902	5.79001	5.70207	5.37053	5.34665	5.59639	6.25777	6.27098	5.59985	4.92078
IV	579488	579489	1_1007	0	+	1.68688	2.15903	1.57805	0.5183	-0.67102	-0.53144	-0.33898	-0.71737	-1.6555	-2.10184	-1.46759	-1.33194	-1.48024	-1.6664	-1.8212	-2.22403	-2.12923	-2.07995	-1.57007	0.3047	-1.14099	-4.37913	-2.97973	-2.6162	-2.89392	-3.77551	-5.17823	-4.55692	-4.79198	-5.1271	-4.14391	-3.24789	-2.73186	-1.73002	-3.62631	-3.20874	-0.69549	-0.36181	-0.342745	0.68659	1.00009	0.68471	0.529015	0.48894
X	598688	598689	1_1008	0	+	0.218125	0.76832	0.33783	0.67736	1.19243	-1.77768	-8.34496	-10.2289	-9.88275	-9.21955	-8.91269	-8.79288	-8.32432	-9.79738	-10.2635	-10.3265	-9.79862	-9.84895	-9.16005	-8.77231	-3.96272	2.79748	3.15245	2.61959	1.76332	0.571535	-1.55717	-2.27066	-2.11629	-2.71838	-2.89493	-2.62125	-2.78567	-3.07941	-3.74144	-6.736	-8.03745	-6.68049	-5.75083	-4.87002	-3.9544	-2.38283	-1.81783	-1.26667
XV	136496	136497	1_1011	0	+	-13.2022	-14.4293	-15.0248	-15.9944	-16.4089	-16.2851	-16.8984	-17.0248	-16.8519	-16.2929	-12.3445	-10.2915	-7.12936	-9.28113	-10.874	-10.8895	-9.78351	-9.33966	-9.95798	-9.15151	-7.88775	-7.7065	-8.22382	-8.27004	-6.22827	-6.10475	-4.49042	-2.55302	0.323095	2.84764	4.2369	5.34718	5.61365	7.66648	6.77655	6.26378	6.0838	6.92514	8.23822	8.12373	7.63996	7.18133	6.35701	5.82331
XV	692435	692436	1_1015	0	+	-4.02233	-4.09429	-3.47998	-1.93366	-2.60941	-3.26527	-2.88478	-2.57735	-4.8073	-4.5267	-4.30867	-4.60751	-4.56837	-4.67352	-5.88566	-3.61473	-3.3116	-3.86512	-3.24463	-3.19541	-3.99581	-4.32566	-4.25169	-2.62976	-2.67692	-2.6311	-2.46631	-2.81345	-2.24425	-2.47493	-4.23887	-4.40561	-3.34787	-0.93233	1.74541	1.21678	-1.04661	-1.71356	-1.84353	-1.44801	-1.57475	-1.43259	-1.39109	-0.55117
XII	694354	694355	1_1017	0	+	7.28585	6.72347	6.033	5.35035	4.75678	4.55847	3.3464	2.68966	1.25488	2.09858	2.24272	1.30678	0.16585	-0.30136	0.62604	-0.346015	-0.722885	-2.40387	-3.52918	-3.97275	-4.90961	-3.42274	-3.8813	-3.75171	-5.16244	-5.20132	-3.97471	-3.2367	-4.42214	-4.58286	-4.83478	-4.19646	-1.78709	0.54937	0.2334	-0.5041	-2.16593	-2.68935	-3.36142	-3.94764	-3.40376	-3.9222	-3.74082	-3.35146
VIII	180288	180289	1_1024	0	+	0.23695	1.80596	-1.13105	-2.10144	-1.07336	-0.46008	-0.71283	-0.42637	0.77387	1.7911	1.00808	0.34831	0.688345	1.68474	1.77834	2.18487	4.32948	9.86164	10.1242	11.0733	10.9301	11.4118	11.3351	11.4072	12.306	12.2117	12.2851	13.2744	14.8076	16.6178	15.4099	12.7951	11.9861	12.1462	11.5765	11.8892	12.3365	12.9497	12.0563	11.1731	10.9673	9.83954	8.56288	6.95442
XVI	591148	591149	1_1025	0	-	5.51984	4.75842	4.44589	4.46387	4.62487	3.37486	2.1719	0.77285	1.76363	2.93829	1.78799	0.550535	0.32349	-0.92445	-0.999095	-1.0271	-1.44111	-1.9445	-1.74521	-3.95169	-4.94952	-4.58087	-4.57606	-5.91123	-7.86768	-7.17787	-6.28225	-6.09257	-5.57026	-5.94319	-4.96852	-3.73148	-3.63002	-3.18227	-1.32176	1.25087	0.77247	1.50335	2.05616	3.79576	4.32937	4.3091	4.76421	3.89987
II	206911	206912	1_1026	0	-	-7.07822	-7.58684	-7.10063	-6.95901	-6.66295	-7.60132	-7.60397	-7.39669	-7.94801	-7.17891	-8.51629	-6.95532	-5.74062	-5.25085	-11.9603	-15.1441	-15.9908	-15.3772	-15.1593	-15.2272	-16.202	-16.2539	-16.0555	-15.6791	-15.3558	-13.0482	-12.8497	-13.6359	-12.2545	-5.20962	-5.72884	-5.69198	-6.2086	-5.81661	-5.83603	-4.79084	-4.81843	-5.10361	-5.16654	-5.14784	-4.82697	-3.70454	-3.75037	-3.51137
VIII	302728	302729	1_1027	0	+	-5.43041	-4.37508	-1.83262	0.553	1.5757	2.37543	2.58065	2.42774	2.99492	2.96249	2.9323	3.41146	2.35629	1.96853	3.36849	-1.07972	-4.46338	-6.55605	-7.00242	-7.28381	-7.22184	-6.72009	-6.59262	-6.49162	-5.66779	-5.64642	-6.75147	-7.18879	-7.40207	-5.60756	-0.87903	2.41799	2.51324	2.5723	2.57852	2.74699	2.80364	2.99427	3.12269	2.79595	1.98948	2.10792	2.57136	2.24873
XI	142913	142914	1_1030	0	-	1.36149	-2.4642	-2.83741	-1.93126	-1.27543	-0.45063	-1.18036	1.77778	2.53178	4.19472	3.82932	6.82928	8.03924	7.65848	7.68559	8.2556	8.56543	8.27706	9.1071	8.35914	6.86941	6.90119	6.80567	4.10697	2.9879	3.08916	1.40268	1.31662	1.33364	1.06841	1.1923	0.51476	-0.86815	-1.2181	-0.13387	0.17007	0.0345	-0.09776	1.62329	1.75988	1.79707	1.07222	1.08664	1.47882
VII	635738	635739	1_1033	0	+	3.5439	3.99377	4.5259	4.95251	4.80274	4.63378	4.75577	4.03984	2.81428	1.35069	1.37102	1.55154	2.10509	5.05401	4.87681	2.93187	2.67616	1.80155	2.55996	3.30173	3.3169	3.01795	3.21338	3.22595	2.59744	3.18595	2.35998	1.94485	2.73585	5.29324	5.89003	4.70426	4.5649	3.09913	1.98996	1.2767	1.18639	1.61417	1.87272	2.18106	1.73499	1.44425	0.18194	-1.33401
XV	511189	511190	1_1036	0	-	-5.58091	-4.87019	-4.83272	-3.24465	-3.19978	-1.00734	-2.20415	-2.25947	-1.93711	-2.22887	-2.82815	-3.67841	-3.85272	-6.88099	-8.06409	-7.42719	-6.22262	-5.89218	-5.77635	-4.58094	-5.65002	-5.6646	-5.70374	-5.56801	-5.83579	-5.2224	-3.27237	-2.79934	-0.33568	0.06054	0.315915	0.16427	-0.08552	-0.31095	0.47832	1.29719	1.76766	3.11567	3.80715	4.07775	4.25085	2.88342	2.00038	2.77775
VI	115998	115999	1_1037	0	+	-0.950045	0.23923	0.95732	1.12976	1.38587	1.91287	2.95478	2.436	2.51273	2.66496	2.93937	1.14444	3.52903	3.47312	3.06618	2.22863	1.26167	-2.3131	-2.62258	-3.6628	-5.52965	-5.31708	-5.42901	-5.53864	-5.23108	-4.05422	-2.83589	-5.47678	-7.39428	-9.73221	-9.70497	-10.8847	-18.4095	-20.2828	-20.8051	-20.6824	-20.8545	-22.0013	-23.0486	-23.2058	-23.5661	-22.6332	-22.7459	-23.1148
I	154724	154725	1_1039	0	-	3.70011	5.65898	6.08563	6.03381	8.22603	7.36158	6.16584	6.22801	6.49223	7.37649	8.40693	9.08262	8.73804	8.88605	9.21543	9.62533	7.02383	5.66936	5.70075	1.6557	0.80575	0.433245	-1.64248	-1.32791	-1.57401	-1.4287	-1.33742	-1.14838	-1.32672	-1.55301	-0.86861	-1.00467	-3.49401	-5.91716	-7.22318	-7.74413	-7.19051	-6.39332	-7.74568	-8.84545	-10.7457	-12.482	-12.4537	-12.0549
XVI	176232	176233	1_1040	0	+	3.43914	3.52039	2.54939	2.03911	1.99455	1.21628	-1.61852	-2.94983	-3.20988	-3.62055	-3.82015	-1.93797	-2.1193	-2.08322	-2.57441	-1.9426	-2.54075	-2.66489	-3.56834	-6.56972	-5.80851	-6.7329	-7.56491	-6.77471	-5.95341	-5.83379	-5.1806	-4.93456	-5.40474	-6.11731	-5.63919	-4.48754	-4.03442	-2.22945	-0.0416	0.90444	3.22343	3.88476	2.13232	2.19348	1.63289	0.254419	0.335249	0.80797
XIII	517528	517529	1_1041	0	+	2.52739	3.87378	3.67659	3.56487	2.67049	3.09867	1.15189	0.47286	0.01503	-0.10787	-0.047435	-0.330975	-0.40925	-0.673145	-0.82792	-0.13841	0.18723	-0.969885	-2.12497	-1.86723	-2.46401	-2.75106	-2.83744	-2.0862	-3.26612	-4.17712	-5.07364	-4.6539	-3.33137	-4.49285	-8.01542	-6.37216	-5.4371	-4.57	-4.60317	-5.19541	-5.2455	-4.70601	-4.91837	-3.68086	-3.2027	-2.51099	-2.19944	-1.92071
III	163158	163159	1_1050	0	-	-7.79113	-5.79826	-4.96555	-0.11503	0.28349	-0.85615	-0.71467	-0.19324	0.14394	-0.305245	-0.39525	-0.43282	0.27711	1.21859	1.0599	0.98611	0.71538	1.94579	1.99278	2.35487	3.39438	3.47242	3.65284	3.69062	3.91218	3.94099	4.10167	3.43804	2.28083	1.97392	1.71769	1.62392	0.42113	-0.14234	-0.86909	-1.07431	-1.43241	-1.73597	-1.69897	-1.92264	-2.72449	-2.95258	-2.49794	-1.58003
IV	1459425	1459426	1_1053	0	-	-0.777745	0.139765	0.204875	-0.90479	-1.49267	-2.03098	-1.90091	-2.52011	-1.77216	-1.04523	-0.45047	0.62675	1.1959	0.88428	0.9689	-0.58227	-1.44209	-0.914755	1.59983	1.5936	1.5364	2.04183	1.98397	1.43519	-0.27101	-0.0144	0.396005	0.59619	0.30522	0.48413	1.23311	0.85635	0.180741	-0.84082	-1.06854	-0.753509	-0.927155	-0.64231	-0.657625	-2.32988	-3.52325	-3.73538	-2.88927	-3.38765
XIII	217331	217332	1_1057	0	+	-1.55623	-1.2541	-0.23499	-1.16422	-2.95451	-1.51638	-0.932105	-1.13623	-1.31164	-1.85256	-1.95693	-1.91147	-2.16346	-1.87946	-1.8876	-0.89359	-1.69958	-3.43968	-3.15154	-3.67643	-7.43432	-9.749	-9.73718	-9.72931	-9.40221	-9.49336	-10.1383	-10.1778	-10.4841	-11.1215	-12.1868	-12.1124	-12.6928	-14.145	-13.4675	-14.7726	-24.9661	-26.2716	-27.0493	-27.2039	-26.7277	-25.6939	-25.5008	-24.9678
XV	762627	762628	1_1064	0	+	3.09729	1.42941	-1.80838	-5.57911	-6.86816	-7.80658	-10.589	-12.6197	-14.0736	-13.8726	-13.4697	-11.5643	-10.4954	-9.99684	-9.99258	-10.0907	-8.52406	-6.2172	-5.94757	-5.87082	-5.77494	-1.35871	1.7109	3.90198	3.67151	3.64576	3.55307	3.82252	3.60817	3.67882	4.24253	3.27108	3.82666	3.70306	3.72551	3.54854	2.67173	-1.35702	-5.89164	-9.33252	-15.733	-16.1605	-16.0663	-16.0433
XVI	466948	466949	1_1065	0	-	1.19802	1.63549	2.18074	2.44773	1.5834	1.69865	2.89885	4.26624	4.4786	3.87188	3.29847	3.89967	3.41029	6.30815	7.36796	7.63028	7.64291	9.57274	11.4351	10.1642	9.78514	9.29691	8.35612	7.02949	6.92958	7.42254	7.00018	6.59514	4.50129	3.20919	4.79706	2.89942	-0.26719	-2.99314	-2.30201	-1.62616	-0.78008	-0.72685	-0.32531	-0.23224	-0.272715	0.46229	0.64504	0.75071
X	496438	496439	1_1067	0	-	-1.97167	-1.6855	-0.0565	4.29826	5.99339	6.67428	6.19095	5.25876	4.53894	4.48204	4.22086	4.64103	4.42172	4.73696	5.13727	3.82836	3.01305	1.00912	0.67483	-0.74763	-1.01281	-0.60688	0.51552	-0.87365	-3.12431	-2.77789	-2.9127	-3.01499	-3.50328	-3.14553	-2.53228	-2.63763	-3.8492	-4.00945	-3.95243	-3.20658	-2.70475	-1.79321	1.02146	1.01126	1.47927	4.11793	3.66518	3.18621
IX	222570	222571	1_1069	0	-	4.00388	3.62084	3.17543	4.49424	2.73644	2.08575	1.78679	-0.78555	-3.69256	-4.50683	-3.53034	-3.99473	-5.17205	-5.80281	-6.23024	-6.08865	-6.42485	-6.93844	-6.58709	-4.09563	-1.11149	-1.73797	-2.24288	0.824345	0.18316	-0.931485	-0.21027	1.07391	1.15938	0.31665	0.68316	0.626295	1.07905	-0.225475	-3.11965	-3.61477	-3.468	-3.40432	-3.36971	-4.86226	-8.83609	-11.2239	-12.8417	-13.2865
XIV	665349	665350	1_1075	0	+	4.17158	3.82925	4.76142	3.3474	3.57938	3.56235	2.56289	1.54754	0.074305	-0.93923	-2.16384	-3.62544	-5.62955	-6.84392	-6.70119	-6.80279	-12.2985	-13.3205	-14.0629	-14.7176	-15.7742	-15.9611	-14.6049	-13.131	-13.1114	-12.4455	-11.6738	-12.4187	-13.5237	-13.9117	-11.5522	-8.48152	-9.22628	-8.17298	-7.08263	-7.13731	-6.56911	-6.62034	-6.58388	-6.03832	-6.31114	-5.53088	-3.09872	-2.28851
XII	620453	620454	1_1078	0	+	-2.90097	-2.45311	-1.7046	-0.242065	2.04795	0.905715	0.78316	0.44879	-0.99592	-1.01639	-1.49511	-1.44196	-1.00545	-0.487065	-0.061695	-1.89982	-2.44549	-4.62383	-5.97068	-6.99843	-7.0678	-6.5066	-6.34951	-6.90105	-7.3353	-6.21084	-6.20617	-5.81086	-6.8815	-2.93185	-0.59974	0.56809	1.44795	-0.079335	2.58361	5.40368	9.277	11.0593	12.0898	12.6036	12.3586	12.5452	12.6657	12.8331
XIII	574826	574827	1_1081	0	-	-0.49201	-0.2894	2.28081	3.59877	3.92277	4.05793	4.56844	5.00611	5.32442	4.84164	4.55369	4.07728	4.12978	3.71857	4.26796	4.36163	5.60231	4.25682	4.39136	3.14533	2.56299	2.74453	2.16613	0.76769	0.520731	0.76113	0.89909	1.28626	2.19799	1.5865	2.00966	2.07155	1.48745	1.4948	1.67145	-4.43492	-12.4061	-10.9737	-9.62335	-9.54897	-9.86583	-10.2632	-11.3261	-11.1722
XIII	340879	340880	1_1082	0	-	2.30837	1.88683	1.61618	3.45187	3.95435	3.77743	5.0487	6.57428	6.62216	8.41098	8.57253	8.79587	9.18292	9.11595	7.15885	4.8926	3.64122	2.95399	1.00253	-0.143355	-1.61416	-2.61451	-3.92	-4.035	-4.86343	-4.82278	-4.26424	-4.8454	-5.60672	-5.98581	-5.89602	-5.59492	-4.4275	-3.80886	-2.76316	-2.07253	-2.01361	-2.88878	-3.02331	-2.8532	-3.00575	-4.2187	-5.07909	-4.72584
XV	479168	479169	1_1085	0	-	-6.3578	-6.25571	-5.29581	-4.92053	-5.20315	-5.04637	-4.8777	-2.31812	-0.912385	-0.42233	-0.54971	-1.17831	-1.03869	-0.9421	-0.9421	-0.76768	-0.883055	-1.19529	-1.12624	-0.574065	-0.154385	0.068305	-0.1773	-2.21307	-1.96361	-2.09958	-3.59071	-3.63997	-4.02314	-3.45199	-3.16228	-3.11825	-2.9414	-3.69105	-4.04181	-4.15195	-4.003	-3.41595	-1.90546	-5.53392	-3.45532	-1.40605	-1.76786	-2.06454
XIII	133463	133464	1_1088	0	+	-8.3006	-9.17546	-8.82828	-8.0379	-9.00394	-8.26474	-6.60984	-6.13624	-6.6751	-3.32844	1.83062	1.9137	6.41722	11.4172	13.7497	15.6121	16.458	14.8893	14.9865	15.8523	15.9212	16.1971	16.5501	16.5941	16.969	17.3236	17.2357	10.7301	6.04801	4.72365	6.36734	6.26901	7.6203	7.75075	7.94867	6.81141	6.52733	6.22964	5.00338	4.02405	3.98831	3.6959	5.51391	6.02492
XI	392265	392266	1_1090	0	-	4.88887	3.16726	0.370605	-0.258615	-2.0086	-2.13088	-1.96005	-1.87419	-2.31114	-3.47585	-3.76347	-5.9334	-6.03396	-5.49413	-9.05884	-9.53921	-11.114	-10.9686	-11.0121	-10.4142	-11.2095	-11.1487	-10.7513	-11.7901	-12.3315	-14.2055	-15.8669	-15.7966	-15.5151	-14.0798	-12.6824	-10.8084	-12.7233	-12.6143	-13.2371	-11.3608	-10.859	-10.1142	-8.5538	-6.18694	-3.87947	-3.37499	-3.44511	-5.53907
IV	125121	125122	1_1094	0	-	0.378141	-0.88926	-1.14758	-1.47781	-2.25677	-2.02354	-1.79795	-1.8431	-1.10588	0.82152	0.49689	0.26046	0.9424	0.728115	0.103685	-1.97723	-2.8383	-2.16894	-1.41294	-2.34206	-2.93607	-2.84006	-3.64689	-3.08774	-3.94577	-3.90323	-5.48486	-7.30662	-8.42741	-8.82562	-6.70607	-6.66484	-6.40256	-6.20568	-5.2003	-3.93211	-3.82024	-3.70264	-4.38185	-3.7229	-2.39948	-10.7431	-14.1295	-15.2322
XIV	321669	321670	1_1100	0	-	3.40431	2.91118	3.08683	3.75655	3.30507	2.60583	3.11687	2.8624	2.50205	1.39579	-4.1434	-6.7593	-7.33016	-7.71229	-9.58304	-10.3393	-9.82032	-9.12604	-8.93464	-8.72178	-8.88452	-8.9079	-8.9344	-10.1718	-7.91933	-3.71882	-3.53801	-3.89124	-3.27479	-4.44764	-3.97091	-3.09197	-1.99369	-2.32871	-2.37141	-1.70078	-1.26582	-1.25409	-0.22474	0.51573	2.72725	3.82351	6.0046	8.94269
XV	288885	288886	1_1101	0	+	15.0659	15.166	14.5439	13.4598	12.1502	15.0568	17.6557	18.3376	19.3145	19.0666	17.6193	16.6864	13.4496	11.6895	11.8131	10.2029	9.20978	8.71074	8.12042	7.55377	4.4055	2.64107	2.16641	1.59614	1.73406	2.2048	2.2982	2.49542	2.4421	2.31225	1.10039	0.31034	-0.20048	0.04156	-0.4159	0.15895	2.18716	3.40235	5.91742	5.8469	5.54482	9.36394	11.5783	14.4206
XI	573625	573626	1_1113	0	+	6.08259	5.75879	6.04811	6.32049	5.63957	5.22412	4.77996	4.01508	-0.649005	-1.37127	0.033045	-2.04956	-3.47636	-3.29841	-2.66805	-2.41053	-1.96551	-2.74078	-3.10875	-2.85893	-2.93413	-2.71428	-2.306	1.10754	3.11171	3.08133	4.50015	4.57728	4.21557	3.09476	1.9951	1.5076	1.40797	-0.20529	0.256505	-0.56642	-1.13803	-1.52571	-7.38286	-9.18669	-9.31795	-8.84075	-8.46333	-8.81373
VIII	367932	367933	1_1119	0	-	-0.6646	0.06297	0.22742	-0.125109	-0.98255	-0.59362	0.299825	1.50011	1.40683	0.82538	0.95952	1.26682	2.52829	2.42402	1.04998	-3.74489	-6.70692	-7.16252	-6.78141	-6.61039	-7.89863	-8.40632	-9.09118	-9.31206	-9.5956	-9.88713	-10.3359	-9.5561	-8.71647	-9.04621	-4.31795	-1.19801	-1.6973	-3.66319	-3.8564	-4.68417	-4.4161	-3.4413	-2.53661	-1.99896	-1.64668	-1.72684	-2.00436	-2.7587
X	392233	392234	1_1120	0	+	2.98561	3.11382	2.74904	3.02055	3.59831	4.50245	5.49297	7.03036	6.72003	7.6919	10.2696	11.0739	11.4705	10.6903	9.67269	8.92429	8.78718	8.19904	7.76764	7.00354	5.58406	4.55506	2.90209	1.83915	0.80852	-0.919185	-1.54952	-2.01141	-1.87571	-1.8721	-1.53704	-1.1763	-0.31217	0.139295	-0.385535	-0.31562	-0.263945	0.11557	0.63146	0.70849	0.48277	1.16125	1.3963	2.15974
VIII	207515	207516	1_1124	0	+	1.39874	0.91931	0.653845	0.470625	0.512981	0.57312	0.06641	-1.47474	-1.38834	-1.55663	-0.90294	-1.42279	-1.92739	-1.76741	-1.56743	-1.98657	-3.19437	-4.97232	-5.60156	-6.3287	-8.1816	-8.52899	-8.35449	-8.62829	-7.93337	-7.60131	-6.98702	-7.42724	-7.94178	-7.21723	-4.77528	-4.36045	-4.58682	-5.11864	-5.28418	-3.57529	-3.07289	-3.32656	-4.0546	-4.83481	-5.17805	-5.83777	-5.98855	-4.8285
IV	388841	388842	1_1129	0	-	8.65066	7.7915	8.80337	10.0198	8.93546	7.58956	5.89997	8.03552	9.59881	9.67185	9.6362	7.21899	8.22537	8.02324	6.6266	7.64171	8.3716	4.59015	0.73251	0.001075	-0.288349	-1.36583	-4.20268	-5.44205	-5.93912	-6.58506	-6.2293	-6.59225	-6.64521	-5.95762	-7.0137	-5.64002	-4.59922	-2.91866	-0.92539	-2.88128	-2.05831	-1.87517	-1.26452	0.44797	0.63754	0.30495	0.16019	-0.19995
XII	965816	965817	1_1130	0	+	-0.36837	0.88732	2.53801	3.31307	3.51233	4.07239	6.01319	5.59839	4.65346	4.45941	4.6339	4.77377	3.53112	3.53573	3.33911	2.54206	1.26531	-1.0561	-0.40079	-0.46579	-0.40909	0.128285	1.30049	1.41843	2.55062	3.05167	3.56548	4.09524	4.31854	6.06828	8.25912	7.81807	6.17068	7.49892	6.88675	6.94168	7.58144	7.08036	5.72692	4.60991	3.97927	2.83501	2.63336	2.05291
II	747770	747771	1_1132	0	-	-2.94321	-2.96642	-1.27394	-0.259175	-0.80552	-0.83745	-0.340115	-1.61738	-2.46144	-3.45408	-3.64906	-3.25312	-4.45737	-5.4159	-5.68389	-7.01821	-9.11453	-11.3389	-15.1422	-17.6167	-17.7174	-18.1925	-17.9296	-17.2564	-16.5431	-16.2237	-15.391	-15.1101	-14.5089	-14.1239	-11.6454	-9.10376	-7.09039	-6.20632	-3.07694	-3.21076	-2.05857	-2.19645	0.34883	0.779335	0.81523	1.33371	2.25256	1.51154
XVI	478976	478977	1_1133	0	-	2.79661	2.62678	2.7098	1.99116	-0.04667	-2.64602	-3.29908	-3.03956	-2.93206	-3.0838	-2.57881	-3.09437	-2.7353	-3.81439	-3.53976	-2.81682	-0.98871	-1.50769	-1.5814	-0.097799	1.57171	0.544965	-2.65495	-2.24679	-1.92367	-2.44317	-2.27536	-3.02838	-3.82856	-6.91768	-7.40724	-6.51145	-7.93086	-9.97453	-11.5835	-11	-9.35876	-6.82916	-7.06819	-7.98941	-7.97222	-7.65986	-6.52184	-3.70212
XVI	102720	102721	1_1134	0	-	-6.54356	-7.61386	-9.11041	-9.64536	-9.17959	-9.2248	-10.0692	-10.6137	-10.4535	-9.92344	-10.4649	-11.9805	-9.09659	-5.22182	-6.38548	-6.3155	-6.33171	-7.56886	-7.07983	-6.63862	-6.28706	-5.68536	-5.41068	-5.61851	-5.57388	-3.73796	-3.32652	-3.91223	-2.69647	-4.34908	-6.02078	-6.53164	-6.87627	-7.28606	-7.31893	-7.90142	-7.8567	-7.44898	-7.51204	-8.58405	-8.65775	-7.39304	-6.91848	-6.43302
XIV	174567	174568	1_1136	0	-	-13.0284	-10.7767	-8.34885	-3.59886	1.42935	2.26899	4.75573	8.20859	7.30055	6.99879	7.46602	8.0542	8.57493	8.89038	8.994	8.77707	8.54319	8.913	9.22437	6.65855	4.78182	-0.297565	0.72516	1.99845	-0.90958	-0.576525	-0.052634	-0.76774	-0.69608	-0.10315	-0.680765	-0.888939	-0.89132	0.04749	0.53004	1.20287	0.00932	-0.87744	0.28136	1.43383	0.829125	0.302325	1.45603	1.56009
IV	478744	478745	1_1138	0	-	-1.39987	-2.23543	-2.23607	-1.35154	-1.47014	-0.54431	0.462265	-0.23873	0.64579	0.18457	-0.64983	-1.07792	-1.67338	-1.11221	0.34425	1.39053	1.81883	2.38573	1.89735	2.38909	2.29632	2.3154	2.92291	2.72012	3.62952	4.86427	5.95345	4.38821	4.5331	5.20455	5.77881	6.91149	9.47867	9.0366	8.50349	8.21561	8.29082	7.55577	7.63722	7.32704	6.56955	7.09987	7.5267	6.1529
IV	819169	819170	1_1143	0	-	7.45651	5.74768	4.35574	4.23508	0.42815	0.702405	0.27636	0.415835	-0.33552	-0.58844	-1.64266	-1.54655	-1.97859	-2.00554	-2.53054	-2.95304	-2.23516	-3.28579	-2.69163	-2.36696	-2.54569	-1.56211	-1.78986	-2.18927	-2.65855	-1.81525	-1.04795	-0.65488	0.06985	0.6179	0.43575	0.70449	0.56977	-0.325075	-2.34354	-2.84162	-3.50881	-2.68101	-2.8198	-3.99385	-4.34168	-4.60855	-4.2203	-4.54798
XI	70503	70504	1_1144	0	-	-2.92235	-2.57972	-2.92468	-3.44666	-3.38399	-4.40949	-5.84722	-4.90947	-3.18411	-3.23103	-4.35813	-4.88796	-5.90137	-8.14899	-7.08516	-7.27201	-7.75757	-7.48721	-7.21787	-6.30539	-4.50285	-2.46643	-1.82345	-0.21447	0.36664	0.22794	0.24554	0.748615	0.981565	3.08214	2.21703	2.88549	2.9952	2.74931	4.08356	2.49598	1.58109	-0.35159	-1.04526	0.7716	3.14679	1.94179	1.92133	1.70612
IV	1399045	1399046	1_1146	0	+	5.75894	5.81948	6.40978	6.40299	7.34063	6.20705	5.98291	5.75627	5.27739	3.55174	3.14771	4.13532	4.76986	4.68302	2.31475	2.87484	3.97133	7.12544	6.29388	5.81137	6.72537	6.98841	7.36585	7.53043	6.7985	6.47468	5.12426	3.34882	2.55695	3.73859	4.27568	2.01243	-1.17269	-2.13323	-1.99076	-1.73213	-2.4514	-2.50405	-1.66751	-1.30594	-0.10026	-0.2335	-1.23977	-0.237225
IV	1198782	1198783	1_1147	0	-	0.66259	1.48422	1.72834	1.31184	0.724191	0.096506	-0.296294	-0.83572	-1.32271	-0.4168	1.24746	1.59998	1.0344	1.18163	2.70789	0.914085	3.88549	4.24221	3.53188	4.2301	4.72561	5.71346	5.50176	3.77937	2.59612	2.39524	2.42598	3.49119	3.34906	1.15217	-0.86249	-5.27437	-3.71505	-1.70345	-1.15965	-0.76967	-0.874719	-0.337974	0.903111	2.5848	3.35033	3.44162	3.34374	3.72153
IV	1125067	1125068	1_1148	0	-	-4.84731	-4.89452	-5.97575	-6.21975	-6.10126	-6.42272	-6.26831	-5.57993	-6.44811	-7.38933	-8.32202	-8.48401	-6.60864	-0.2827	2.04702	4.6186	3.40091	5.81311	6.35827	5.06242	5.07937	4.4406	4.85963	5.19393	4.98809	5.55767	5.76099	4.39958	4.50147	0.527315	-1.90484	-0.365095	-2.72937	-3.77528	-2.91359	-2.82232	-3.07674	-3.57646	-3.44531	-3.1138	-3.4978	-4.20043	-3.68596	-3.81844
V	404681	404682	1_1150	0	+	-8.5581	-8.90242	-9.59175	-9.48936	-9.84183	-9.45713	-9.13108	-9.21927	-9.61093	-9.99536	-10.1991	-10.0579	-9.54929	-8.31086	-1.69328	-1.99825	-1.23408	-1.3786	-1.58622	-2.08748	-2.75526	-3.52522	-3.81341	-4.29973	-4.14346	-3.75398	-3.08346	-4.87314	-8.26123	-7.84662	-6.60128	-5.36928	-5.07275	-4.82164	-4.56794	-3.94041	-4.02038	-3.54935	-3.12272	-2.97333	-2.89017	-2.53626	-1.37326	-1.62168
VII	772487	772488	1_1151	0	+	-0.90523	-0.53478	-1.6399	-2.34039	-1.61395	-1.93209	-1.47957	0.00383	1.23454	1.35171	3.42492	3.61834	2.85631	3.23605	3.81959	3.13508	2.84076	2.60663	3.07392	2.43096	2.71646	2.50462	1.79459	0.206525	-0.06919	0.19017	0.70977	1.64541	1.83631	2.05322	3.83216	4.52926	4.98543	4.20198	3.75328	3.17697	3.01644	3.71557	3.47776	3.20569	1.99166	1.78055	2.14718	2.92612
VIII	353609	353610	1_1156	0	+	3.57553	4.26581	3.81235	3.33618	2.8891	2.94007	2.64108	-1.18421	-0.70595	-0.21122	0.34036	0.66396	0.29463	-0.36421	-0.77017	-1.71186	-2.54648	-1.96075	-2.3504	-3.16186	-4.52332	1.46949	3.72661	5.35741	4.17981	3.70139	3.26229	2.67855	2.08629	2.30226	2.15117	1.56177	1.31212	1.47943	0.75978	-0.096475	-1.8475	-5.16548	-9.23927	-8.91375	-9.37778	-9.11265	-7.9361	-7.21534
II	186467	186468	1_1157	0	-	-9.11809	-8.63022	-7.41293	-5.68665	-4.47706	-4.77244	-3.978	-0.78863	0.36692	3.62075	6.22727	4.39786	3.59043	3.07217	3.45363	2.7572	3.54245	3.46524	3.93019	4.14789	4.30426	2.57146	0.61146	-0.285335	1.01892	3.08801	4.01359	2.45463	1.1029	-1.20274	-5.00254	-5.84639	-6.62277	-7.20262	-8.49027	-7.94566	-8.15622	-7.57608	-6.90878	-8.78488	-9.22939	-8.98649	-8.11631	-7.84538
V	122953	122954	1_1161	0	-	-5.08457	-6.8557	-11.6836	-11.5677	-11.3902	-9.89282	-9.47475	-9.34815	-9.51098	-8.97612	-8.35333	-7.0125	-7.36343	-6.88255	-5.33375	-4.7551	-1.88363	1.08567	0.291495	-2.09505	-3.98111	-1.84151	-1.24996	-1.80944	-1.63485	-1.77466	-1.65842	-1.56777	-1.2513	-2.29128	-3.24183	-3.47447	-2.76211	-0.60039	2.18488	2.08878	-0.04602	0.06226	0.3777	0.60179	0.51517	0.078945	0.1084	-0.05906
XIII	465951	465952	1_1168	0	+	-0.27	-0.29877	0.66608	2.3283	1.36802	0.80862	-2.53387	-2.39689	-1.85488	-2.16705	-2.09687	-1.75275	-0.971289	-1.32605	-1.94892	-1.73012	-2.62371	-8.00987	-8.80369	-8.94493	-7.15163	-4.47682	-5.46042	-5.95139	-5.565	-5.77003	-6.39877	-6.43071	-5.09174	-3.73543	-2.22953	1.62179	5.19746	5.87178	6.46532	6.66493	6.5652	7.29608	7.70067	7.97733	7.96814	8.66722	8.42759	7.41127
X	640658	640659	1_1170	0	+	-0.91761	-0.1469	-0.524615	-0.61189	-0.476775	-0.1459	-0.09664	0.06675	0.043	0.28064	0.2907	0.1435	-0.261025	0.453645	0.8309	0.96307	0.58249	0.44793	0.37968	0.05657	0.71766	0.68442	0.08434	-0.19411	-0.18145	0.13161	0.06397	-0.326125	-0.481609	-0.244355	-0.482215	-0.49322	-0.48138	-0.52357	-0.36247	-0.93265	-1.08893	-0.69671	-0.80312	-0.637125	-1.19347	-0.89441	-0.28098	-1.27595
XI	168791	168792	1_1172	0	-	-8.1882	-9.52835	-10.7409	-12.7989	-12.9576	-12.4703	-11.0014	-9.78593	-9.53589	-7.55486	-4.09447	-2.4746	-1.21332	-2.47566	-3.20473	-2.08282	-1.01442	-0.55938	2.44897	3.13604	2.44019	1.89544	1.73929	1.20212	0.43168	-0.90032	-2.23596	-3.84244	-4.78163	-2.72061	-4.56972	-5.58128	-6.28897	-6.29208	-6.96263	-7.4627	-9.47171	-10.081	-9.3301	-9.05593	-8.61121	-8.63715	-6.83341	-4.90969
XIII	865334	865335	1_1175	0	-	-1.74412	-0.06482	0.04204	-0.307116	0.96168	1.28389	0.97189	0.9559	1.24007	2.1878	3.74192	5.32546	4.96751	3.47316	2.61122	-1.30045	-2.80201	-3.32214	-4.2701	-5.52619	-7.09851	-8.0126	-8.4874	-9.0632	-10.4412	-11.563	-12.2152	-11.9838	-11.3838	-9.59715	-7.41185	-8.11965	-7.80103	-7.50732	-8.06422	-6.63002	-6.65254	-6.25119	-4.92229	-4.55045	-5.30426	-4.40579	-4.5308	-4.87421
XI	514906	514907	1_1178	0	+	5.20588	4.96694	5.0804	5.87554	6.26497	6.00868	6.19208	1.20274	1.0592	1.13592	1.82135	1.78766	2.081	2.2038	2.86404	3.90449	3.22644	2.39172	2.94271	3.81418	6.29397	8.90043	8.30025	7.98894	7.20151	7.20054	6.90529	5.96717	5.73664	5.14029	4.28803	4.79091	4.32162	2.8331	1.77432	-0.84644	-5.16301	-8.07319	-11.7309	-13.2002	-13.8834	-12.1066	-11.1245	-10.6944
XIII	383154	383155	1_1180	0	+	8.92381	9.33056	8.87256	9.79174	10.3051	10.3649	9.93909	10.0291	10.7325	11.0425	8.47622	4.10137	2.36142	1.91065	4.72616	4.12175	3.28723	4.73731	5.81072	5.92658	6.35788	6.09444	5.12509	5.31638	5.14386	4.50479	4.76182	5.55596	5.05638	3.20817	3.62934	4.18757	3.54847	2.53697	1.50947	0.68575	0.70553	0.68658	0.786375	0.82458	0.65193	0.3576	0.01599	-0.16392
IV	268928	268929	1_1181	0	+	-7.41272	-6.79889	-5.78698	-2.87679	-2.81907	0.866195	-0.211595	-2.39164	-3.92169	-5.80743	-5.71584	-6.48013	-7.08689	-6.64892	-6.51701	-6.47031	-6.34021	-6.60115	-6.8884	-6.63909	-5.88373	-3.5707	-1.70115	1.65356	-4.32867	-4.79406	-6.68814	-7.38485	-8.38102	-9.37657	-10.2445	-9.70917	-9.20798	-9.68175	-9.9018	-9.62008	-11.3384	-11.2701	-10.734	-8.24759	-9.55188	-7.8036	-6.36641	-5.15005
XI	473438	473439	1_1185	0	-	3.88252	4.72395	1.29433	0.795065	0.23542	0.38716	-0.874975	-1.42209	-0.466274	-0.81432	-1.93171	-2.29522	-3.0417	-5.1719	-6.34511	-7.16158	-7.54371	-5.54509	-3.75	-3.6976	-2.19296	-0.146875	0.95379	0.604365	0.085155	0.493765	1.41506	2.23197	3.84395	5.83447	6.84328	6.03551	3.56405	1.89043	0.04528	-4.29176	-12.8361	-11.1752	-8.97433	-7.92615	-7.0908	-6.66679	-6.39739	-6.45377
II	554343	554344	1_1186	0	-	3.84454	4.48083	5.24062	4.05658	4.85783	6.57444	7.22758	8.29755	7.17195	7.84396	8.10338	8.92836	8.17122	7.92744	9.24817	9.09386	8.67332	8.31075	6.45372	5.37473	5.13304	3.97131	3.64318	3.65082	2.41406	2.07155	2.79854	3.79117	4.0322	4.83118	3.40632	2.25002	2.07654	3.35595	3.64363	2.80763	2.71732	2.0094	1.66738	1.33829	-0.11479	-0.427925	-0.99365	-1.17161
IV	1497931	1497932	1_1197	0	-	4.14333	3.45859	1.57455	0.173175	-1.04005	-1.16306	-2.10135	-2.73144	-2.77144	-3.35886	-4.19841	-4.05845	-3.40271	-3.117	-5.51748	-6.27284	-7.01175	-8.24106	-5.40423	-6.11412	-8.14481	-7.8803	-9.03743	-9.5836	-10.7348	-11.1299	-12.0762	-12.7587	-13.3487	-13.2712	-11.1756	-7.43264	-5.60269	-4.19307	-1.91781	-0.5001	-0.18748	0.608295	2.58331	4.07907	5.19052	5.71823	5.6966	5.55684
XI	493915	493916	1_1201	0	+	-15.463	-16.0844	-16.0362	-16.438	-16.8707	-14.0015	-14.8747	-15.185	-16.41	-14.2546	-10.7961	-10.7152	-8.42362	-9.12129	-9.90799	-9.8804	-11.2251	-11.5498	-11.2871	-11.2836	-11.666	-10.7642	-10.1213	-8.92262	-7.89645	-5.69319	-6.64747	-7.85743	-3.05622	-2.33451	-2.98758	-0.56896	-0.73823	-2.10232	-2.0476	-0.957675	-0.31233	-0.94682	-1.45291	-2.8771	-3.34317	-2.4055	-1.48158	-1.16989
X	314848	314849	1_1203	0	-	-9.78666	-9.57376	-9.23955	-8.47081	-8.3932	-8.63973	-8.39581	-8.0734	-7.5074	-6.86229	-5.65889	-3.95996	0.05144	0.59153	1.73064	2.01399	2.45554	2.41086	2.51566	2.79283	3.34616	2.17192	3.12483	3.40747	3.63596	2.79505	2.09381	2.19787	2.01906	2.04201	2.2986	1.45612	0.86314	-0.022359	-0.656971	-0.158145	1.30793	-1.23778	-5.24097	-4.49829	-5.84393	-7.83207	-8.50712	-8.70667
XIV	339343	339344	1_1204	0	-	-0.86865	-0.88435	-1.29222	-0.09306	-0.986315	-0.55857	-0.15032	-0.713025	-0.28903	0.12055	-0.31079	-0.99488	-1.31425	-0.58623	-0.26014	-0.22787	-0.40448	-0.5761	-0.608775	-0.557775	0.81108	0.23802	-3.14678	-3.45538	-3.75778	-3.79477	-3.99948	-4.49593	-4.52406	-4.67023	-5.06058	-5.1965	-5.36307	-4.63283	-4.79496	-5.62159	-4.41048	-2.07818	-1.95188	-2.04043	-1.66157	0.10117	0.713285	0.11888
XV	800690	800691	1_1206	0	-	-10.6057	-10.6094	-10.715	-10.3629	-9.952	-9.60798	-9.21701	-8.30613	-7.68953	-6.67131	-4.7582	-3.02926	-2.98265	-2.77522	2.35923	2.97711	3.18834	3.73848	3.50347	3.58136	3.31535	2.58769	2.36238	2.5395	2.80578	2.24083	1.36596	2.73508	2.21241	0.37968	-0.54887	-4.06455	-4.99194	-5.86444	-6.89532	-7.66374	-8.01937	-8.3786	-9.04702	-9.59392	-10.1032	-10.0914	-10.6051	-11.3289
XVI	366961	366962	1_1208	0	+	-0.718705	1.83913	1.30213	5.5019	6.18769	7.37779	7.7512	6.41334	6.07972	6.06489	6.2175	6.46983	7.4478	7.94499	8.09376	8.6978	7.92011	7.14298	3.89927	4.22993	5.66172	6.67016	5.54151	5.01523	6.11715	6.2209	5.84313	5.86395	5.62015	5.68828	6.26551	5.79834	5.32142	5.35735	1.90332	-0.17795	-0.528155	-3.08629	-5.74498	-4.98721	-3.13363	-2.88585	-2.41909	-2.15772
IV	447679	447680	1_1209	0	-	7.0085	5.14398	4.41632	4.24237	4.64556	4.47935	3.78895	3.87946	4.04116	3.91208	3.61235	1.88558	0.71164	-0.02358	-0.79699	-1.54784	-0.27942	-0.18943	-0.732985	-1.07992	-0.542245	-1.10882	-1.73504	-2.93728	-3.84032	-4.0575	-2.43522	-1.54475	-3.25146	-3.99528	-2.01083	-0.991755	-4.13075	-6.28939	-6.93055	-7.38362	-6.91618	-6.73386	-5.75969	-6.0476	-6.04338	-5.95667	-6.11121	-3.65705
IV	1202159	1202160	1_1229	0	+	5.97527	5.44311	1.91336	1.24229	1.00238	0.09964	0.19965	-0.975985	-1.28335	-1.40937	-1.41482	-1.07739	-1.48822	-2.58073	-2.14242	-1.99632	-1.92243	0.351085	1.59746	6.29861	11.5577	15.5783	16.6113	17.6068	17.5712	17.5758	17.9254	17.8432	17.8252	17.4702	16.8438	16.702	16.037	14.9884	10.4408	5.78887	4.37861	4.46245	3.41149	4.51602	4.19008	3.87615	4.47064	4.82716
XVI	150613	150614	1_1232	0	+	-14.5936	-12.9109	-11.5797	-12.0994	-8.47717	-3.87244	0.30003	2.26685	2.42524	0.60854	-0.883299	-1.05974	-1.9466	-0.464415	-1.14074	-1.22711	-1.59561	-2.11728	-3.27983	-3.81522	-4.14762	-4.81379	-4.98695	-3.88635	-2.48357	-1.32885	-0.85198	1.27992	-1.55487	-1.15739	-1.08462	-0.66429	0.15156	1.9044	1.72036	0.652165	1.36591	-1.47285	-4.80204	-7.353	-10.9474	-13.5885	-13.8495	-11.5532
IV	827326	827327	1_1238	0	-	-6.48101	-2.82882	-0.660649	1.14616	1.10293	1.93641	2.32337	2.17945	1.62307	2.11353	1.92419	1.57724	1.13995	0.67949	-0.52768	-1.59839	-1.16292	-0.64158	-2.26799	-2.49554	-3.51039	-4.48967	-4.04237	-3.01854	-4.13794	-4.3993	-4.20121	-3.78746	-2.27226	-1.15692	0.84042	4.38316	5.2811	6.01311	7.73916	7.03456	7.67448	7.45376	6.97386	6.83741	6.77829	6.66889	6.94402	5.6806
XIV	471403	471404	1_1246	0	+	-6.89434	-6.92612	-3.44565	-3.27896	-1.03262	-0.781965	-2.13183	-2.10011	-0.09861	0.251865	0.440505	0.882475	1.76717	5.50176	7.48582	4.59407	5.4273	5.19829	6.23639	5.00421	6.43267	7.7211	6.99925	7.1796	7.47555	7.1074	6.30896	6.19223	3.6398	2.64561	2.70714	-0.05589	-2.99797	-3.97709	-5.27829	-7.86137	-8.4566	-8.27591	-9.00691	-9.90265	-9.97631	-9.83583	-9.37236	-8.87715
IV	403407	403408	1_1250	0	-	2.6215	0.060225	-1.05245	-1.76489	-1.98614	-2.34754	-2.29543	-2.83669	-2.68383	-3.10773	-3.64445	-5.58205	-3.13517	-4.75925	-6.87882	-5.96357	-8.41428	-7.69897	-7.97249	-8.36413	-8.12505	-7.17455	-6.12687	-5.72557	-5.70162	-4.7391	-4.74929	-4.0958	-0.787165	3.64972	3.32974	9.5157	8.42091	8.76904	9.53755	9.89734	8.53558	7.68497	7.9554	8.44934	7.52049	8.00898	7.55767	6.83697
II	362569	362570	1_1266	0	-	8.79977	9.57057	10.6681	10.0098	9.4926	8.90013	8.39156	7.26602	7.53756	6.57582	8.85662	7.05417	4.07475	5.60715	6.28836	7.40846	6.99634	6.12338	6.76769	6.23433	6.05512	6.09149	7.68482	8.74123	7.32642	5.77742	5.57116	3.28524	2.42238	1.6045	0.80807	0.87318	1.84319	2.5267	2.9654	3.11357	3.43576	2.68254	2.78333	5.63996	5.94564	5.81541	6.11809	6.59664
XIV	107150	107151	1_1270	0	-	1.45066	0.612845	0.350355	0.06299	-0.29987	-0.468255	-1.14366	-2.65057	-5.09559	-3.93666	-3.30333	-2.55093	-2.61864	-2.86344	-3.0899	-2.48482	-2.57703	-2.25651	-1.7069	-5.05189	-7.25907	-6.70671	-6.15502	-4.46092	-5.36935	-7.06519	-7.55513	-7.80607	-8.13474	-8.17587	-8.37013	-7.54281	-8.29598	-7.86848	-3.50238	-3.9952	-3.23751	-2.87729	-5.15432	-4.82205	-3.77108	-3.10462	-2.61543	-2.64747
XII	826504	826505	1_1273	0	-	-3.77732	-1.70768	-1.71786	-3.39068	-3.02375	-2.53105	-2.27702	-1.76507	-0.71309	0.9581	1.43456	1.14489	1.06635	0.94362	0.06646	-0.55306	-3.09243	-4.80038	-3.5186	-4.16113	-4.40538	-6.43134	-9.42925	-11.2159	-11.3296	-11.8055	-12.4042	-13.4059	-14.2067	-14.7793	-14.6052	-13.0494	-12.1293	-12.5821	-11.4401	-10.8091	-8.67549	-5.5969	-4.14818	-3.44497	-3.03374	-2.93381	-2.48984	-2.03854
VIII	417529	417530	1_1279	0	+	-4.41772	2.48332	2.45486	2.76815	2.2915	2.6977	2.2201	1.41391	0.91869	1.15085	1.21294	1.0168	0.65629	0.620045	-0.38998	0.07269	-2.07723	-1.66494	-0.95441	-0.23323	0.191865	0.38742	0.906175	1.33895	1.05405	0.9797	0.66284	1.28577	1.49685	4.61495	4.36669	2.1475	-4.07622	-11.2583	-11.6051	-12.3655	-13.2917	-13.8261	-14.2241	-13.834	-13.4236	-13.0421	-12.908	-13.353
XIV	113129	113130	1_1280	0	+	-2.02631	-1.79014	-1.85255	-2.0966	-2.71516	-1.68213	0.822005	0.793635	-0.157725	-0.16008	0.482265	-0.165335	0.066275	-0.904955	-1.65078	-1.98555	-3.58564	-2.98764	-0.958	-1.17226	-2.38789	-3.2243	-2.34076	-1.04023	-1.80945	-2.11041	-2.66754	-2.06825	-1.25296	0.14133	0.526705	1.44054	1.44569	0.41863	1.19484	2.49661	2.78911	2.25896	2.40019	2.43158	1.68434	1.0661	1.21334	1.67514
VIII	370069	370070	1_1288	0	+	-3.06992	-1.56321	-1.42159	-2.14504	0.40644	-0.032485	0.12031	1.0249	0.58106	-0.84081	-1.70477	-2.74502	-3.05833	-2.81788	-3.79231	-4.91483	-6.24812	-7.63199	-5.47671	-5.98278	-6.9309	-7.23237	-7.68916	-7.39794	-6.96455	-6.81842	-6.82328	-6.6121	-6.98578	-6.32296	-5.67504	-5.74544	-4.46739	-3.54444	-1.85201	-0.53951	-0.420525	-0.1678	-0.54948	-0.95967	-1.2598	-1.31964	-1.54574	0.414345
IV	126741	126742	1_1290	0	+	-3.70264	-3.82024	-3.93211	-5.2003	-6.20568	-6.40256	-6.66484	-6.70607	-8.82562	-8.42741	-7.30662	-5.48486	-3.90323	-3.94577	-3.08774	-3.64689	-2.84006	-2.93607	-2.34206	-1.41294	-2.16894	-2.8383	-1.97723	0.103685	0.728115	0.9424	0.26046	0.49689	0.82152	-1.10588	-1.8431	-1.79795	-2.02354	-2.25677	-1.47781	-1.14758	-0.88926	0.378141	0.22436	-0.22768	-0.9587	-0.566295	-0.99979	-1.68244
XV	530438	530439	1_1294	0	+	6.63325	6.40841	5.79238	0.1546	-2.3085	-4.58964	-1.52076	-0.142939	-0.264225	-0.6783	0.576165	0.92482	1.63689	1.80373	2.76702	2.76117	2.84912	3.38091	6.88816	8.77385	10.4485	8.62069	7.72576	9.78932	9.34447	9.26082	8.16823	6.37043	6.01094	5.55139	5.76745	5.59878	5.61469	6.11451	3.33127	2.16099	0.48667	0.198035	-0.965795	-0.18371	0.91561	2.02894	2.16801	2.765
VII	358591	358592	1_1296	0	+	0.06138	1.20059	1.41099	1.88946	2.25647	2.3265	2.81966	2.911	1.97603	2.22305	2.43276	2.6368	3.31044	0.171061	-0.26102	2.18027	4.23236	7.5799	9.81448	9.34855	10.0252	10.3207	10.6084	11.2425	11.0608	10.4109	9.53805	9.75272	10.2212	10.7956	9.79908	5.38868	3.86267	2.8358	0.8854	-0.38609	-0.72298	-1.71615	-1.89636	-2.37013	-2.07366	-1.1704	-0.02572	0.61509
XIII	895431	895432	1_1297	0	-	3.03622	3.9352	2.73742	2.00682	1.92992	2.29962	2.24428	1.88152	1.57127	1.29993	0.93133	0.4836	-0.754014	-1.72148	-4.13333	-10.5914	-10.1614	-9.54101	-10.4519	-9.87118	-10.4289	-10.1039	-10.0145	-9.93522	-8.4866	-8.86258	-8.76215	-8.90725	-8.11314	-6.32909	-3.11148	-3.4539	-3.16023	-2.50662	-2.71958	-3.2112	-3.35638	-3.08088	-3.70411	-4.14572	-3.63453	-3.05986	-1.71016	-1.06155
IV	664906	664907	1_1298	0	-	-1.28527	-1.82164	0.975185	2.41079	1.60002	-0.338285	-1.5375	-2.07228	-2.64013	-3.17259	-4.56518	-7.02681	-8.419	-7.07474	-6.73327	-5.85638	-6.97581	-6.66648	-7.35445	-6.43608	-4.35105	-3.68362	-2.76261	-3.31298	-2.07363	-2.22963	-0.672325	-0.0926	-0.70222	-0.851099	-0.872445	-0.97064	0.160665	3.94	5.09837	3.99015	3.50463	2.75065	3.37051	3.63243	4.24859	4.25594	4.49821	4.13577
X	205326	205327	1_1299	0	+	4.88725	6.4951	9.31886	10.0243	9.95955	9.53269	9.68831	9.63411	8.52697	8.90223	9.03899	6.89878	5.92957	4.97401	4.64159	5.16294	3.49257	0.24411	2.54861	5.77928	5.96912	6.14327	6.4756	6.83573	6.94902	6.89177	7.33913	8.15159	8.12438	7.61823	6.95137	6.83815	7.1959	5.32798	1.94052	1.93122	1.80835	1.71304	1.65408	1.24779	0.79197	0.13761	0.27899	0.13524
VII	974417	974418	1_1300	0	-	-13.5464	-11.7044	-11.8462	-6.98376	-5.14762	-4.39256	-3.96192	-0.24773	1.74444	2.10647	1.04889	0.590715	0.59955	0.85394	2.61676	0.835425	-1.27758	-2.41321	-1.23862	0.06595	0.027865	-1.03088	-1.89838	-1.45183	-2.36951	-1.32847	-1.28309	-3.03768	-4.31414	-4.5827	-3.90125	-5.5011	-5.69611	-7.6056	-8.3392	-8.81532	-8.3026	-8.98855	-9.35116	-8.88528	-9.40558	-9.2552	-8.22919	-8.25544
XV	875306	875307	1_1305	0	-	3.88929	4.84779	3.5743	2.96319	2.15758	1.02436	0.6831	-0.111385	-0.14114	1.0459	3.23549	1.66118	0.393535	-0.547895	-1.21898	-0.302665	3.68852	6.10759	7.7662	9.3207	11.8785	12.2882	13.4383	13.6977	12.7512	12.5678	13.8741	14.9618	15.232	15.2987	14.0208	10.5428	12.4269	11.1801	12.1361	10.7234	12.0515	11.8029	11.8833	11.8821	11.6108	11.1301	10.7715	10.9655
IX	325994	325995	1_1311	0	+	0	0	0	0	0	0	0	0	0	0	0	0	0	0	0	0	0	-0.76517	-3.77027	-4.49099	-3.86641	-4.58493	-5.46714	-4.7322	-4.05001	-4.1157	-4.11827	-4.22298	-3.96101	-4.21163	-4.50566	-3.91745	-3.49835	1.5147	0.32839	-1.44846	-1.39815	-0.83921	-1.60519	-3.13516	-3.07126	-2.06997	-2.11708	-1.87566
XII	822731	822732	1_1313	0	-	6.79252	7.13154	7.22702	7.85283	7.86127	8.02677	8.47281	6.96068	6.76891	6.40082	5.23459	2.48173	1.40111	1.71237	1.54383	1.55935	1.43091	1.34669	-0.001275	-0.73602	-0.77748	-1.28574	-0.77887	-0.56952	-0.57564	-0.066365	-0.19879	-0.13547	0.18997	0.2308	0.761835	0.80865	0.65595	0.653575	0.3864	1.32421	1.74537	1.19049	1.55228	2.45442	3.84569	6.18971	6.64401	6.39353
XIII	863830	863831	1_1315	0	+	1.21629	1.21347	0.528125	-0.37266	-0.87781	-1.49477	-1.36811	-1.37828	-1.63057	-0.90255	-1.56592	-2.11847	-2.2881	-3.50067	-4.295	-5.80633	-8.31868	-9.05901	-8.85975	-8.52776	-6.60555	-5.83427	-5.06707	-3.67047	-4.45352	-5.41785	-5.73671	-5.76208	-5.12227	-5.22169	-4.87061	-3.46308	-1.71622	-3.38766	-5.16835	-7.42973	-9.24158	-10.0442	-9.35712	-8.78357	-8.23826	-8.21067	-9.31231	-10.3003
XIII	241774	241775	1_1316	0	-	8.46556	6.05029	7.57779	6.81964	7.96248	8.72519	9.02057	8.90409	8.35677	7.82468	7.04197	6.89044	6.56888	5.10862	3.74941	4.56829	4.14024	3.28019	6.2088	5.66282	4.10296	3.85367	4.09368	4.06966	3.86101	3.65962	3.40429	3.60267	4.84751	4.7287	3.7933	4.66733	4.16626	-0.452475	0.247195	2.00713	2.07337	2.98544	4.42774	6.8183	8.13021	8.20828	8.33321	6.76136
II	599948	599949	1_1319	0	-	3.47296	3.81002	3.68545	4.25202	3.80867	4.48982	5.05262	5.20541	5.47515	6.07686	5.23704	4.87635	3.40998	2.34584	2.77413	1.8523	1.11362	0.50506	0.226375	0.30927	-0.13524	-0.9994	-1.30685	-1.29119	-2.5333	-3.03619	-1.82887	-2.47396	-3.30563	-4.34073	-4.07986	-3.92148	-2.71036	-3.26258	-3.75597	-3.5985	-3.42942	-3.49412	-3.06477	-2.29495	-1.12826	-1.04201	-0.87126	-0.0226
V	97839	97840	1_1321	0	-	0.79355	1.08407	1.217	0.45129	0.700111	-0.659271	-1.26377	-1.64463	-0.933745	-0.50617	1.01259	2.73626	3.2958	3.80017	2.62418	3.95337	4.13072	4.32769	3.50224	3.58537	5.31134	5.63904	6.043	6.44549	6.76499	5.33461	4.46521	3.94917	3.83068	2.25849	1.53509	1.36811	2.08318	2.52002	2.7858	4.53742	5.21155	4.64615	4.15128	4.57748	4.70733	4.34252	5.40557	6.3749
XI	63500	63501	1_1324	0	-	2.47692	0.58883	-0.35421	-2.17592	-3.21279	-5.32219	-5.81484	-6.03031	-5.81016	-6.14013	-6.29083	-6.13485	-5.11758	-5.5843	-5.05	-6.38148	-5.80678	-3.97319	-2.90124	-1.4773	-0.636675	-0.49491	-0.132676	-1.0943	-0.87367	-0.314745	1.50303	1.80323	3.38942	5.32134	4.08066	2.73603	2.25995	0.86866	-0.13568	-0.37902	-0.184715	-0.64043	0.1398	-0.55639	-0.74094	-0.908675	-2.18002	-2.81492
IV	946739	946740	1_1326	0	+	1.43522	1.32005	1.47856	0.823486	0.103185	0.58707	1.09094	0.02503	-0.47642	0.17963	0.73593	0.364185	0.276785	0.17173	-0.06372	0.058735	-0.16831	0.32842	0.737085	0.528755	-0.00784	-0.08325	0	0	0	0	0	0	0	0	0	0	0	0	0	0	0	0	0	0	0	0	0	0
XV	135863	135864	1_1327	0	-	-1.6348	-1.21089	-1.191	0.56199	1.23321	0.804285	0.9487	1.77042	1.79022	1.69997	-0.13142	-0.94662	-1.83256	-1.54991	-1.49181	-2.23189	-2.14392	-2.21854	-2.59037	-3.18513	-2.10623	-1.88683	-1.6527	-1.43312	-0.93011	0.31121	0.28094	-0.675185	-0.50701	0.01538	0.06824	1.60171	4.92377	5.7591	6.60399	6.03036	6.26352	6.76538	7.01986	7.33076	7.67686	7.49153	7.8335	8.3621
XVI	175037	175038	1_1343	0	+	2.85173	2.80275	2.22337	2.73289	1.90554	2.07624	1.38324	0.51578	-0.892655	-2.26894	-4.72842	-5.06428	-4.81555	-5.25472	-5.50633	-5.67375	-5.92748	-5.97293	-5.37553	-3.38357	-3.2118	-2.9476	-4.00605	-2.20161	-0.45075	0.9452	0.9452	0.96458	1.0421	1.0421	1.0421	0.88088	-0.64436	-0.83224	-0.98597	-1.23201	-1.48016	-0.935	-1.1968	-1.1968	-1.1968	-1.1968	-1.1968	-1.1968
X	327870	327871	1_1344	0	-	-2.01463	0.03158	1.64251	1.86482	1.81346	2.78956	3.25689	4.15484	5.78109	5.96202	6.08772	6.48597	8.05171	9.22582	8.65098	2.57468	2.02815	0.768385	-1.7547	-3.68234	-3.69712	-2.65194	-3.38466	-3.70266	-3.36004	-2.7008	-2.65653	-3.56149	-4.11172	-4.05105	-4.46991	-2.76156	-1.53058	1.9877	4.4059	6.76552	5.51812	5.80437	6.23089	6.13813	5.84377	5.92183	6.56928	6.29294
X	150906	150907	1_1348	0	+	-13.7922	-13.8875	-11.1101	-10.4012	-10.2566	-11.071	-11.7916	-12.2547	-11.5968	-11.4876	-9.85626	-8.61242	-7.70268	-7.11245	-5.96131	-5.17472	-3.82994	-5.50713	-6.11458	-7.46296	-7.43847	-6.35234	-5.78026	-5.71399	-6.11121	-6.16011	-5.85575	-6.04978	-6.97655	-8.0582	-8.404	-9.49159	-9.7789	-9.81036	-7.04568	-7.02699	-7.28467	-7.32775	-7.50364	-7.10258	-6.8908	-7.52086	-6.87648	-6.41042
VII	798216	798217	1_1350	0	-	1.56534	1.33239	0.114725	-0.667435	-1.9028	-2.95732	-3.20526	-3.11037	-3.30091	-2.97175	-1.54885	-2.11166	-1.99977	-2.45094	-4.77916	-6.16272	-5.89306	-4.78235	-3.4332	-2.70333	-3.1189	-3.03003	-3.06711	-2.82596	-3.00231	-2.39882	-3.46516	-3.02385	-2.53195	-1.48909	-2.02665	-1.98022	-1.88513	-2.55097	-5.18639	-5.15705	-5.84562	-6.24811	-6.86974	-7.72395	-7.92598	-7.1286	-7.99733	-7.84068
XV	853370	853371	1_1352	0	+	4.23577	3.10949	3.34798	2.59636	2.17321	1.19972	1.94344	2.41457	1.96847	2.22897	0.60921	0.833155	2.12092	0.58089	0.22331	0.16142	-1.33529	-1.18993	-0.69224	0.050485	0.31814	-0.859665	-1.37994	-1.33824	-1.81093	-0.17639	-0.611775	-1.73226	-2.74532	-2.37769	-1.34626	-1.22033	-2.08893	-2.38381	-3.10675	-3.44955	-4.27213	-4.29868	-4.29987	-4.27382	-5.76173	-4.92979	-3.67975	-3.43369
XVI	729531	729532	1_1355	0	-	-4.3476	-4.64058	-4.7583	-4.95419	-4.74549	-4.97271	-5.15886	-4.87263	-4.09549	-4.27211	-2.41466	-1.96563	-0.56698	-0.093305	0.07243	0.2398	0.44609	0.654085	0.81036	1.2683	1.49091	2.22989	1.9426	1.76492	1.51092	1.69906	1.69815	1.96754	1.5816	1.7678	2.03516	1.80854	1.40264	1.40238	1.14821	0.54801	-0.631945	-0.72765	-0.18061	0.16497	-0.06618	-0.765415	-0.5604	-0.10321
XI	122266	122267	1_1357	0	-	-1.0759	-1.39665	-1.53943	-0.28507	0.22617	-0.98788	-1.23072	-2.17821	-2.69719	-2.97761	-3.05541	-3.00536	-2.83202	-2.41126	-2.14384	-2.14241	-2.47408	-2.0537	-3.96097	-4.46232	-4.40864	-5.66735	-5.07465	-5.51219	-5.34536	-5.24198	-4.88858	-6.1502	-5.56548	-4.92956	-4.27278	-2.27202	0.28098	1.75652	2.75535	3.28579	3.95615	4.03452	4.34345	4.6804	4.6694	5.24789	5.82052	6.40038
X	491107	491108	1_1359	0	+	-4.8988	-8.35662	-12.324	-14.2007	-13.9508	-14.9144	-14.789	-14.4947	-13.1909	-13.0123	-12.7351	-11.9699	-10.1	-9.30916	-9.45792	-5.39079	0.529405	3.75608	5.46571	6.41216	6.53987	6.60398	6.29875	5.66206	5.57173	6.0781	6.39311	6.48198	6.71268	6.80039	3.99316	4.67765	-3.20901	-6.35093	-8.25032	-8.30578	-9.32658	-8.84636	-8.67079	-8.75564	-9.60992	-10.1344	-10.1328	-10.9148
XIII	537822	537823	1_1360	0	+	2.92469	3.1779	3.06578	3.4708	3.72878	2.64988	2.75441	3.47039	3.67263	3.69042	4.2015	5.1492	6.92263	8.10081	6.3057	4.30175	-0.243995	-3.48552	-1.74381	0.5594	-0.02222	0.68884	0.377385	-1.03078	-0.509835	-1.16829	-0.7302	-0.212384	0.203334	0.025534	0.54811	3.76486	5.58908	2.84974	0.633295	1.70736	1.52017	1.71615	3.26579	2.60082	1.65023	1.80184	1.9415	2.6157
XIV	743607	743608	1_1368	0	-	0.90638	-0.273465	-2.56391	-3.78551	-4.13251	-5.79673	-5.45591	-5.25165	-4.78331	-5.4545	-5.85717	-6.71486	-6.69635	-7.48234	-6.82216	-5.29225	-3.39311	0.896096	1.48473	3.33692	3.48819	5.15819	5.08533	6.06889	6.0324	6.83974	7.67136	7.70143	7.40975	7.25466	6.88785	6.24578	5.56479	5.74635	3.57157	3.25465	2.78578	2.48658	1.96865	2.09979	3.52143	4.2438	4.47206	4.43978
V	221489	221490	1_1370	0	-	-1.61091	-1.6749	-1.37744	-0.74595	-1.4047	-1.67764	-1.5005	-0.753945	-0.98132	-1.64045	-1.274	-1.10671	-1.06136	0.23741	0.35434	0.32212	0.441425	-0.820065	-0.52392	-0.07687	-0.50674	-0.5141	-0.6763	0.015021	0.183635	0.29197	0.94345	0.45834	-0.443545	-0.750755	-0.18486	-0.11815	-0.501005	-1.70046	-2.14635	-2.34893	-3.83827	-3.36437	-4.09614	-5.0431	-5.13204	-6.53489	-7.84094	-8.36055
XII	125516	125517	1_1371	0	+	-4.96937	-7.09575	-9.97856	-12.0625	-10.1637	-10.401	-10.8871	-10.7511	-10.7811	-11.0001	-11.1587	-10.3246	-9.36452	-9.33685	-7.88738	-4.4359	-3.02236	1.54819	5.70838	5.9664	6.9962	8.02183	7.92418	7.42685	7.10872	6.75754	6.47565	5.97123	5.3145	4.8403	4.68785	4.71732	2.87418	-0.089975	0.68437	2.42764	5.04565	6.42039	7.46594	8.64015	8.80844	8.88656	9.27255	9.32768
XVI	878109	878110	1_1372	0	+	4.03383	3.16293	3.56072	5.90297	5.87592	4.88217	3.48184	3.30804	3.46001	3.45192	3.42861	3.1375	2.44936	1.59281	2.29759	4.39658	2.74211	0.4114	-0.99024	-1.64468	-0.10173	1.61821	2.83526	2.96329	3.40586	3.23249	2.89821	3.52687	2.72962	1.199	-0.30795	1.26423	2.55875	2.13438	3.08721	0.70278	1.14944	1.4283	1.38539	0.135206	-0.10757	-0.432065	-0.75498	-0.56307
XIII	912213	912214	1_1379	0	-	1.28826	1.15221	0.477839	0.080389	-0.30876	-1.8974	-2.94043	-3.10329	-2.92969	-2.75757	-2.71288	-2.98996	-3.61958	-4.49863	-5.64425	-5.91909	-5.65266	-5.28179	-4.08055	-3.01276	-1.47555	-1.447	-1.67626	-2.22642	-1.85442	-0.76368	1.70914	2.74175	3.41316	4.96811	5.0954	4.83863	4.69094	4.37483	4.19071	4.56297	4.81294	5.28323	5.78162	4.98477	3.59555	2.52197	3.19527	5.15017
VII	141741	141742	1_1386	0	-	-10.4748	-11.6704	-12.2557	-13.5389	-13.8486	-13.1429	-13.18	-12.9233	-13.4578	-13.7806	-13.9328	-13.5035	-12.2499	-11.2145	-7.48619	-5.08476	-4.89461	-3.99578	-3.5266	-3.86208	-3.24928	-3.76985	-3.41209	-3.0981	-2.84445	-2.25012	-1.98222	-1.11869	-0.67701	0.402195	2.53526	3.06268	2.66746	3.5459	3.98304	3.14318	4.14442	4.56871	4.418	3.8116	3.7616	3.95309	4.03515	4.0964
XII	574012	574013	1_1387	0	+	13.9792	13.2747	13.0931	12.9338	12.3665	11.8058	12.7307	13.6542	13.7416	13.456	10.6222	4.39075	1.68071	0.89992	-0.42618	0.47462	1.20664	2.32883	2.50077	2.95275	3.3448	2.95548	2.61529	2.62222	2.28435	3.5087	4.29551	4.64582	3.92301	4.06767	3.46603	2.00147	0.9843	1.67077	1.60652	1.79753	3.6322	3.91155	3.68605	3.80635	3.521	2.84073	2.87799	3.29746
XVI	128257	128258	1_1391	0	-	0.934835	0.29045	1.0858	2.90015	2.69344	2.23857	2.25827	1.37097	1.32882	1.29777	2.22399	2.38705	1.92824	1.83203	1.42995	-0.143909	-0.35175	-2.15279	-4.93582	-4.64151	-4.95829	-5.3517	-4.18023	-4.70882	-5.88249	-5.80872	-5.56074	-4.72048	-3.8859	-3.72025	-2.58155	-2.24582	-2.49184	-5.25935	-7.8674	-7.67839	-9.10079	-14.0682	-15.4614	-15.6224	-15.782	-15.5479	-15.7136	-16.1782
VIII	242532	242533	1_1392	0	+	1.54869	1.96689	2.76187	3.00284	3.03139	3.72208	4.07617	5.93869	6.88159	5.89343	5.91403	6.33153	6.66938	5.95681	5.71036	6.38042	6.25181	5.84259	3.22068	0.56688	-0.878515	-1.60183	-3.33059	-5.57643	-4.45663	-3.97247	-2.96214	-3.35182	-3.00347	-2.87101	-3.23943	-3.26069	-2.46623	-0.01258	2.4152	3.16136	4.24516	5.3094	5.7847	4.50708	2.97694	2.42502	3.06642	2.88003
XVI	729809	729810	1_1394	0	+	7.19006	7.18346	6.9712	6.99254	7.52407	7.59076	5.34304	0.87901	1.11835	1.80259	3.62134	1.88708	2.49242	3.29462	4.20093	3.56894	3.98117	3.95066	4.27184	4.00541	3.77036	2.84834	2.68954	3.45113	3.10441	2.98147	2.29935	0.144415	-1.49182	-2.84606	-4.35513	-9.5027	-13.9903	-15.2416	-15.7059	-16.3084	-15.8448	-15.7554	-16.2932	-16.6641	-16.4447	-15.8352	-14.6039	-13.711
II	251208	251209	1_1396	0	-	0.71817	2.38527	3.28963	1.97565	-0.42087	-3.52202	-4.9503	-5.07527	-7.47864	-8.86794	-10.2368	-10.6539	-7.81435	-6.84751	-7.25486	-8.00942	-9.54219	-10.3346	-4.92363	-2.83226	0.32641	2.34926	3.06192	4.22967	5.75178	6.27834	7.38675	7.2318	7.60114	9.79154	9.46255	11.5015	10.9874	7.61032	6.87534	5.49979	6.89122	8.36754	9.73649	10.3718	10.0776	10.1612	9.99737	8.50727
XIII	562531	562532	1_1398	0	-	-1.96352	-1.16827	0.050395	0.61211	0.73973	1.49181	2.14334	2.33436	1.74014	1.17597	0.7254	0.47163	0.37523	0.03819	-0.318645	-3.00862	-2.90823	-4.30032	-3.76409	-3.90136	-4.34276	-4.48877	-5.57913	-6.13902	-5.25476	-4.89225	-5.095	-5.78292	-4.48201	-2.76538	-1.5789	-0.62209	1.87143	0.995955	-1.47823	-2.57298	-2.80315	-0.90531	-1.67598	-1.00126	-0.24187	0.72165	1.28862	0.37884
III	111701	111702	1_1399	0	-	10.1787	10.5653	10.9355	10.1664	9.01968	9.25793	9.98631	8.60107	5.13444	4.31982	5.17469	6.86126	7.70336	8.58713	9.24556	9.69113	8.97187	9.0658	9.88323	10.4016	10.1812	9.23742	8.21437	7.47522	5.97433	5.0457	3.45506	2.59849	3.07196	3.49091	2.62825	2.52958	1.32542	3.02781	7.75308	11.0568	15.5127	16.9784	17.5866	16.9701	15.723	15.1496	14.1148	13.8788
III	79132	79133	1_1407	0	+	-0.91274	-0.860435	-0.88455	0.079655	0.19747	1.31023	1.45972	4.04534	5.00631	4.87218	4.90975	6.22659	6.28186	5.07144	4.12615	4.33932	4.5384	4.12497	2.9781	2.21474	1.91029	0.46505	-0.05423	-0.346415	-0.12946	0.24285	-0.256825	-1.03038	-0.44943	0.45344	0.15647	-0.44046	-0.14834	0.21344	0.39946	0.35754	0.38992	0.68508	1.07641	0.70725	1.03945	1.10581	0.51199	-0.029925
VII	1031807	1031808	1_1418	0	+	-10.469	-9.91648	-9.92481	-10.3401	-9.19833	-9.05575	-8.53496	-7.86567	-7.78909	-6.98999	-6.97971	-7.12927	-7.43072	-5.76949	-4.99822	-6.61868	-8.32563	-8.17734	-7.42464	-8.45795	-8.53253	-8.38136	-9.11878	-8.59966	-8.28084	-7.87116	-8.04949	-6.50077	-5.87083	-5.14201	-3.90412	-2.95498	-4.02949	-3.03609	-1.12399	-0.9617	-0.429279	0.13218	1.50306	1.96857	2.3722	3.32659	4.39584	3.55526
XVI	282143	282144	1_1421	0	+	4.52975	4.71066	4.25572	3.44012	3.63011	4.90534	5.17778	4.30901	3.84504	2.3813	3.4173	4.36916	4.75102	4.43795	3.95527	-0.11993	-1.71059	-1.00462	-0.29763	0.53024	0.00276	0.04229	-0.1784	0.42204	0.92468	1.06302	1.53001	1.34719	1.4725	2.50465	5.63181	7.42603	6.22778	4.30636	3.87809	4.36663	4.37964	3.82623	4.49948	6.34163	6.09819	6.0148	6.18575	5.61822
XIII	835088	835089	1_1423	0	-	-4.70177	-2.36239	-0.936755	-0.815615	0.732345	-0.776915	-1.07009	-0.922355	-0.890065	-2.94488	-4.06981	-3.55749	-3.7018	-3.27265	-1.70175	-2.63213	-2.64086	-4.16188	-4.60109	-4.27396	-2.47034	-1.69061	-0.287249	-0.34585	1.20131	1.36213	0.70705	0.639235	0.42367	-0.392314	-1.14675	-0.614915	0.495115	2.29046	2.70792	2.26741	2.07719	1.50076	1.09343	0.673795	0.84187	1.03098	1.21316	1.1912
VIII	131443	131444	1_1424	0	-	3.63617	3.67446	3.76383	4.40376	4.84581	4.98994	2.83833	1.80842	2.71187	3.28457	2.80982	3.92015	2.13926	1.81438	0.4361	1.30185	1.13007	0.83036	0.00442	0.09966	0.51688	2.08265	2.05517	1.53906	1.19319	0.63166	0.09472	-0.11163	0.051615	1.48741	4.83907	4.83014	2.10712	-3.12494	-5.39774	-7.35532	-6.46818	-6.28978	-6.35552	-6.45593	-6.4686	-6.28329	-6.74275	-8.09545
II	177549	177550	1_1426	0	-	-11.5221	-11.109	-9.42083	-8.53386	-10.2033	-11.5501	-12.8296	-11.9946	-6.26093	-5.0394	-4.81581	-6.40091	-5.32005	-3.34373	-0.0386	1.72176	1.78025	1.96973	1.70017	0.0278	0.908495	2.97701	2.2349	2.89649	2.73961	3.55842	1.69691	-1.61322	-4.86184	-5.62012	-7.00451	-8.34591	-8.6325	-13.2777	-12.3048	-12.2678	-12.8955	-13.6869	-15.0822	-15.1306	-14.7079	-12.515	-12.15	-11.1289
IX	349106	349107	1_1431	0	+	-4.62871	-4.74101	-3.99264	-3.77102	-3.61041	-3.01376	-2.47897	-3.57393	-4.78806	-6.00755	-6.3653	-6.26455	-2.4743	-2.39425	-3.49958	-2.03436	-1.65179	-1.69945	-2.12066	-2.02363	-2.00847	-1.65836	-0.812615	-0.082645	0.25408	0.544425	1.29388	1.93441	0.962735	-0.06725	-0.972705	0.691415	0.50676	-0.9061	-2.25633	-1.86614	-1.82803	-1.62825	-1.61525	-1.6565	-1.19642	-1.8541	-2.32075	-0.464025
VIII	390314	390315	1_1432	0	+	0	0	0	0	0	0	0	0	0	0	0	0	0	0	0	0	0	0	0	3.12383	6.36515	6.59619	6.44907	5.48252	6.83854	7.38506	8.65639	8.9236	8.71912	7.11885	0	0	0	0	0	0	0	0	0	0	0	0	0	0
X	157234	157235	1_1435	0	-	-10.2823	-9.99371	-8.23991	-6.98255	-6.50173	-6.34825	-6.32041	-6.23197	-6.54377	-6.62373	-4.3586	-0.36477	2.02056	2.593	1.89723	1.64518	0.63475	-0.36734	-0.9373	0.05885	0.168855	0.36315	0.49473	0.68817	0.74609	2.5873	5.50812	7.00399	7.15628	7.33272	7.5007	8.06433	8.50492	9.00759	7.3378	7.57524	7.87979	7.92314	8.72517	8.29425	4.33529	1.40472	0.43561	0.28682
X	612360	612361	1_1436	0	+	0.09828	3.68174	4.77575	5.70812	6.27633	7.46483	7.8724	8.80513	10.2718	10.2066	9.55909	8.825	8.54199	8.21157	7.91757	3.54406	1.99493	-1.33753	-2.12372	-1.98289	-4.84758	-5.87617	-7.14172	-9.58049	-9.84149	-9.70628	-9.36857	-8.71005	-7.97348	-8.32903	-8.7528	-8.51732	-5.79169	-5.32901	-6.10994	-4.57981	-3.48093	-2.56906	-1.46325	-0.57754	-0.658691	-1.27197	-1.11537	-1.68484
XV	757877	757878	1_1437	0	+	-4.22492	-2.73999	-2.34217	-2.09231	-1.84563	-1.75724	-1.65398	-0.600625	0.19749	0.801035	1.44732	2.06112	2.04861	2.8266	3.84678	4.15832	1.92372	1.83021	0.72346	0.277326	0.43481	0.29084	-0.56084	-0.52337	-0.24323	-0.67325	-0.42951	-0.53862	0.76943	4.99622	7.92738	8.97694	6.6726	7.80475	7.55471	7.23733	7.02145	7.03602	6.73685	5.9061	5.44169	5.08429	4.48974	3.48882
XII	169041	169042	1_1444	0	+	0.03425	0	0	0	0	0	0	0	0	0	0	0	0	0	0	0	0	0	0	0	0	0	0	0	0	0	0	0	0	0	0	0	0	0.364525	3.6886	4.27227	4.05688	1.13668	1.55551	3.5816	4.92398	4.34832	4.37211	5.09076
VII	69646	69647	1_1445	0	+	4.15907	2.20422	0.616675	-1.15795	-1.62736	-1.445	-0.71918	-0.900225	-1.18871	-1.46938	-2.2081	-2.31242	-4.52561	-4.93221	-2.27584	0.016275	1.63395	2.33923	3.97645	3.14013	1.30767	1.44101	1.23355	1.08953	0.85635	0.26502	0.1769	-0.05944	-2.22563	-4.51531	-4.69936	-6.87455	-7.59401	-4.93063	-5.65025	-5.66659	-5.28912	-3.92012	-4.46228	-3.93849	-3.10622	-2.28984	-1.09925	-0.18997
X	227335	227336	1_1449	0	+	-2.64324	-4.12536	-4.68588	-6.26899	-6.07404	-5.34449	-4.20058	-3.64532	-4.13868	-4.73838	-4.22339	-4.70092	-4.94173	-3.96022	-3.12826	-2.2788	-0.22096	1.03815	2.59119	2.98648	2.44516	2.1355	2.5693	4.01639	4.67392	4.29237	2.89327	0.85234	0.828965	0.210735	4.31894	5.59016	4.92311	4.41853	4.94284	5.48051	6.03927	5.87515	5.99022	5.97112	7.34772	8.27341	9.59037	9.94049
VI	182994	182995	1_1450	0	-	-3.77819	-4.30657	-3.45879	-1.86592	-2.41235	-6.27048	-8.15477	-7.74133	-8.29904	-7.81353	-7.38056	-7.0899	-7.55442	-7.65143	-7.89296	-7.16015	-7.13279	-7.30806	-8.4525	-7.90911	-5.24392	-2.26494	-2.44559	-1.97114	-3.50398	-1.95827	-1.09525	0.306685	1.71903	1.47798	-2.29119	-1.18059	-1.04523	-0.90106	-1.48568	-1.37452	-0.28458	-0.20448	1.37161	2.63165	0.508925	-1.5737	-0.25128	-2.84034
VII	459651	459652	1_1451	0	-	-0.49956	-3.61506	-4.66528	-6.97891	-4.55492	-4.05854	-4.56936	-6.03721	-7.3595	-8.01628	-8.38183	-10.1516	-8.94804	-7.74897	-7.27003	-6.34027	-5.63442	-3.12486	-0.27929	-2.03132	-1.23816	0.08354	1.56923	2.18257	2.6501	3.62414	4.70484	4.59695	3.82788	4.38138	4.46052	4.82949	4.4106	4.71166	4.77571	4.56123	1.84617	0.68964	2.92921	2.98326	1.23424	1.36815	0.593479	0.420511
IV	998672	998673	1_1456	0	+	-8.9074	-6.96434	-4.99149	-5.37565	-5.33092	-5.57686	-5.06815	-4.34471	-3.65752	-3.90272	-3.44554	-3.91822	-6.51738	-10.1637	-11.0531	-11.2298	-12.3174	-12.4796	-11.7057	-11.091	-10.4	-10.3825	-10.2845	-9.94652	-9.71271	-10.4199	-10.32	-8.89818	-5.0568	-5.05108	-4.47084	-2.77398	-2.46166	-2.27027	-2.64695	-3.40879	-3.30657	-3.32218	-3.50564	-4.20345	-3.95571	-1.49419	-1.22029	-0.765835
XIII	407820	407821	1_1459	0	+	-5.74944	-4.69915	-3.63987	-3.57205	-3.09627	-1.48681	-1.1903	0.022095	1.20322	2.24537	2.4678	2.49028	2.00119	2.13862	1.50015	2.09693	1.85498	1.66966	1.64241	1.52248	1.99329	1.87641	1.20491	2.41088	2.78783	0.71011	-1.72664	-9.82064	-12.1235	-13.7826	-14.121	-13.9897	-14.2764	-14.5565	-14.2915	-14.9352	-15.0757	-14.9121	-14.594	-14.0369	-11.7452	-8.42366	-3.04351	-1.62765
XIV	759221	759222	1_1463	0	-	6.48644	4.18891	1.48864	-3.49011	-4.22652	-4.43975	-4.68173	-4.27122	-3.7334	-4.40982	-4.26222	-3.53094	-2.42745	-2.02799	-2.87872	-1.90706	0.050821	1.74713	6.28681	6.39131	5.67345	6.14469	6.6803	6.89638	7.83408	7.62277	7.55732	6.89646	6.87749	7.35008	6.29055	5.54838	4.45958	4.95282	4.58212	4.06442	4.06051	3.50465	3.45126	4.9951	5.6674	4.36396	3.57822	5.78772
XIII	233494	233495	1_1465	0	+	-3.79379	-3.32932	-4.75964	-5.80151	-4.89412	-0.30999	-0.49709	-1.70591	-0.84859	-0.25122	0.51316	0.358795	-0.5414	-0.553375	0.168055	-0.30757	-3.52373	-4.02204	-4.05124	-7.33273	-8.87792	-9.41866	-12.0221	-12.5021	-13.0231	-13.624	-13.911	-13.1045	-11.0021	-10.6569	-9.12598	-11.9942	-12.8967	-12.9552	-12.0326	-10.4431	-6.79689	-7.08064	-7.11743	-6.03836	-6.69445	-6.89259	-6.5705	-8.47283
VII	596567	596568	1_1468	0	+	-3.36575	-2.89347	-2.44438	-1.79539	2.0543	6.85947	4.19052	6.36135	2.01031	1.46577	0.82403	-0.05377	-0.420969	0.020585	-0.46448	-1.2207	-1.84022	-1.4413	-1.51495	-2.84145	-6.30785	-4.09261	-4.37106	-1.48841	-1.05265	-1.48565	-2.09182	-2.24404	-2.27592	-2.00442	-2.39561	-2.58638	-2.90033	-3.23859	-2.44794	-1.52491	-1.42289	-0.97463	-0.35888	-0.468325	0.00978	0.70281	1.3837	2.0439
XI	38186	38187	1_1478	0	-	5.17547	5.47347	5.32283	5.52902	5.64376	5.51564	5.61972	4.76409	5.38149	3.99083	0.20933	0.33188	-0.67054	-1.25805	-1.66669	-1.46452	-1.34907	-0.84338	-0.81314	-1.52106	-1.08443	-0.46063	0.48555	1.90405	2.46108	2.74555	3.70498	3.85107	2.90492	3.20343	2.65455	1.66872	1.40682	1.04038	0.39652	0.33425	0.214055	-1.84601	-2.63865	-3.04501	-5.29507	-5.03772	-3.41318	-1.74702
VIII	501105	501106	1_1481	0	-	-0.94211	0.83151	5.38826	7.00504	7.50483	8.63875	9.07738	8.90215	9.22679	9.86525	10.4061	10.4367	10.9528	11.5032	11.4757	11.4039	8.42679	5.90223	3.31088	3.44245	2.2123	1.49384	3.95177	6.39054	7.23936	6.95153	7.10264	8.00721	8.28323	7.73438	7.06281	7.10462	7.1086	8.56322	10.1093	11.1299	10.4726	9.2394	7.32574	7.3781	7.72443	6.84381	6.38385	5.89062
XVI	105426	105427	1_1482	0	-	-2.65823	-3.06436	-2.91571	-0.45479	0.270535	0.71692	1.69837	1.64573	2.63007	3.17538	4.16282	3.61753	4.89863	5.02176	5.42223	6.68891	7.93098	5.90909	3.70836	3.0813	3.00786	3.53644	3.54026	3.48787	2.86591	3.1675	3.59998	3.63623	4.04094	3.40693	1.86	2.16578	3.08453	2.76633	2.65453	2.30159	1.34162	0.71194	0.7596	0.56905	-0.33593	-1.02457	-1.24215	-1.18992
IV	666773	666774	1_1486	0	-	2.43094	2.9364	3.71956	3.86975	4.43145	5.15113	5.14429	5.46687	5.36699	5.62535	5.01531	5.43996	3.41091	3.38572	3.5865	3.1413	2.73748	0.65458	0.477469	0.16849	-0.0923	0.06537	-0.82525	-0.73622	-1.47557	-2.04513	-2.6102	-1.49266	-1.47846	-2.12938	-6.05321	-6.14649	-6.76344	-7.62483	-3.96577	-4.89191	-4.76337	-3.90315	-3.82402	-3.66183	-3.67993	-3.24528	-3.9817	-3.47855
VIII	117842	117843	1_1488	0	+	0	0	0	0	0	0	0	0	0	0	0	0	0	0	0	0	0	0	0	0	0	0.059625	-0.21322	-0.20635	-0.355815	-0.26754	-0.625454	-0.41077	-1.25745	-4.29326	-4.69224	-4.96353	-5.4746	-6.28849	-6.07367	-6.51269	-7.32956	-7.16985	-7.33355	-6.91446	-6.7286	-6.05077	-6.05626	-1.70539
XV	560932	560933	1_1490	0	+	0.12091	-0.193035	0.51357	0.36915	0.12168	-0.50864	-0.17895	-0.46847	-1.29037	-2.61406	-3.8181	-4.65259	-3.54211	-1.89637	-4.54176	-3.71004	-2.54907	-2.56281	-2.55516	-2.58701	-2.17272	-1.84472	-2.45053	-1.64251	-0.4333	0.267156	-0.10505	-0.703715	3.60364	3.94102	3.6942	3.7876	3.83761	5.17942	5.11587	4.35071	4.05661	3.65308	3.69903	2.56085	2.19916	1.81119	1.1862	1.3878
VII	165137	165138	1_1491	0	-	-4.00478	-3.86728	-4.37946	-4.78458	-5.80197	-6.2202	-6.87179	-6.90406	-6.91442	-7.12937	-6.63685	-5.38194	-3.12832	-2.77065	-1.83535	-2.0961	-1.77555	-1.33705	-1.63744	-0.77449	0.78353	1.30478	1.85912	1.9224	2.3526	2.27321	0.9704	0.51369	0.19714	-0.8673	-1.07956	-1.61602	-1.58166	-1.48401	-1.66135	-2.85233	-3.53884	-3.50952	-3.77847	-3.32617	-1.78323	-0.573395	0.31435	1.17887
VII	1025848	1025849	1_1493	0	-	0.25036	0.31398	0.86153	0.760005	0.19238	-0.41827	-0.54346	-0.65628	-1.61813	-1.56428	-2.6383	-2.4802	-2.49379	-2.18312	-3.2205	-4.39288	-4.9312	-4.87878	-5.24095	-5.44595	-5.39787	-5.3689	-5.48107	-4.91224	-3.74265	-3.2972	-3.5303	-4.29562	-5.19821	-5.16012	-4.68419	-4.83003	-5.65598	-5.50473	-5.29531	-4.93067	-4.34292	-4.13417	-5.15334	-5.94508	-6.77164	-6.55474	-5.91063	-3.99207
X	236872	236873	1_1495	0	+	-2.19026	-1.78472	-0.61516	1.64951	2.70083	5.06651	4.80173	4.06712	4.08035	4.16477	4.37959	3.96333	2.00532	2.31771	1.58965	-0.54508	-1.40765	-1.61989	-3.70042	-3.51052	-4.27919	-4.5352	-5.78861	-5.35655	-6.67999	-5.78194	-4.76429	-3.5547	-2.9173	-1.98423	-2.20761	-2.03249	-2.68449	-4.82625	-5.42964	-5.87385	-3.30215	-1.85935	-2.5594	-2.71547	-3.06478	-2.68858	-3.31943	-3.63583
XIII	618503	618504	1_1498	0	+	-0.84885	1.31096	3.35608	2.7891	3.24157	4.40036	3.1931	2.52957	2.04289	-1.17829	-2.12106	-2.0195	-4.85433	-5.40227	-6.22465	-7.16176	-7.69194	-7.17641	-6.8979	-7.68321	-7.78852	-7.30473	-6.99036	-6.70167	-6.01789	-5.63799	-5.40091	-1.674	-0.88644	-0.66717	-0.55264	1.21724	-0.93969	-0.85522	-1.01388	-0.474619	-1.42757	-1.31635	-1.3867	-1.41074	-1.38762	-1.27435	-0.742469	-1.15348
IV	960343	960344	1_1502	0	+	-3.07279	-2.39857	-3.03822	-2.78363	-1.92456	-1.02211	1.64043	-0.20411	-0.96258	0.13347	-1.02823	-1.43637	-0.4299	0.01695	0.40384	0.12133	-1.15755	-1.66311	-1.76606	-2.32653	-3.03214	-2.75157	1.17471	-3.85786	-6.49903	-7.51577	-10.6462	-14.0954	-14.4291	-16.1719	-17.1398	-15.7917	-15.2065	-15.9629	-16.3195	-15.1678	-14.4943	-11.7913	-6.77897	-4.86848	-3.53464	1.22995	2.96681	2.81183
IX	360457	360458	1_1504	0	-	-6.15473	-3.64941	-2.31556	-2.37465	-2.73551	-2.47435	-2.75568	-2.25475	-1.83475	-2.59038	-3.22736	-3.33566	-4.62809	-3.66406	-2.11861	-0.419505	-0.16802	-0.909325	-0.983885	-2.31776	-4.88399	-5.61425	-6.35454	-6.99451	-6.72427	-6.57216	-7.5416	-6.79122	-6.17593	-6.47013	-7.84862	-8.60482	-10.2647	-10.8644	-8.74498	-5.93738	-4.9245	-5.58466	-4.98799	-4.5136	-4.35482	-3.61359	-4.27518	-3.97435
IV	32308	32309	1_1506	0	+	6.59735	7.10431	7.0174	6.57779	7.10996	7.80743	7.12322	5.79675	5.72307	4.06728	2.31932	1.47893	0.99454	1.3721	1.87549	2.05362	1.90473	1.28502	1.8755	1.35671	-0.27998	0.1008	1.74561	0.71125	0.41664	-2.09687	-2.69882	-2.95562	-2.31905	-1.53169	-1.64889	-0.94841	-0.00722	0.1779	0.08037	0.57657	0.65059	1.62675	2.35558	3.23454	2.63348	3.05319	2.00913	1.065
XVI	420795	420796	1_1508	0	+	9.19583	9.2789	9.20379	11.0066	11.8285	12.05	12.8218	13.0109	12.5782	10.5665	9.48179	7.37689	5.35419	5.86731	6.08903	6.52242	6.10056	4.89734	2.58873	1.40793	1.56963	2.81122	3.69739	4.09141	4.24573	5.41467	5.14886	4.86075	5.45794	5.51119	4.95973	4.48723	3.5372	3.27616	1.60649	0.832935	-0.44211	-0.70947	0.16174	-0.453895	-1.76342	-1.93578	-1.86654	-0.91746
IV	337249	337250	1_1512	0	-	8.54777	8.07718	7.25371	5.50504	4.12774	4.02618	5.72176	5.58486	4.72531	1.73559	2.4314	1.03391	0.44673	0.55546	1.21101	0.494125	-0.34791	-1.01758	1.26713	1.11145	-2.20514	-4.57167	-5.24325	-5.04692	-4.75667	-4.82715	-5.11159	-5.52292	-6.42934	-5.75685	-5.22051	-5.40477	-4.62868	-2.5518	0.16662	2.89593	3.84847	4.15499	4.64042	3.54189	2.24902	1.61603	1.66378	2.10357
VIII	497232	497233	1_1514	0	-	-8.52813	-3.15667	-3.37846	-1.82588	-1.83275	-0.77649	-1.3363	-2.544	-3.09496	-3.59678	-3.25821	-3.33497	-3.76261	-4.93393	-5.15492	-5.5651	-8.07563	-7.29896	-7.15997	-5.68124	-5.606	-7.00991	-6.68643	-6.53019	-6.03173	-5.45849	-5.13066	-5.12413	-5.43054	-4.59802	-4.57754	-5.56386	-7.09982	-6.4414	-9.49762	-9.98935	-9.28324	-9.45865	-10.4308	-11.9518	-13.484	-13.6435	-13.2554	-13.2169
X	398319	398320	1_1515	0	-	2.47756	1.13102	-0.539455	-1.33508	-1.2234	-0.72044	0.38619	-0.67928	0.39473	0.981295	0.95257	2.03736	1.75835	1.44784	5.30107	7.50962	8.37037	9.41437	9.05979	8.37845	9.39246	9.86255	10.5957	8.98993	8.13621	7.00147	5.57721	4.2896	4.82178	3.4334	3.55171	2.85812	2.19458	3.05266	4.14705	3.35388	3.45635	3.50291	3.85478	4.11055	4.50114	6.63306	7.35917	7.59422
II	779711	779712	1_1516	0	+	3.68933	2.77345	4.03155	6.04482	4.61379	5.0195	6.21428	6.29964	6.24062	6.28037	7.25669	7.77188	7.56006	6.40988	6.02138	6.23283	6.08233	2.76301	-2.3425	-5.80569	-6.21438	-6.97472	-6.31348	-6.23841	-6.73789	-7.96104	-7.53601	-6.67205	-6.38982	-6.65365	-5.61148	-3.31728	-2.1619	3.51043	6.98262	7.28338	8.59572	8.60972	8.76362	9.05483	9.11179	8.71253	8.27454	7.72853
IV	473191	473192	1_1518	0	+	-1.8858	-1.8858	-2.0864	-2.44461	-4.24704	-6.47058	-6.21296	-6.23887	-5.59823	-4.86748	-4.8481	-4.8481	-4.8481	-4.8481	-4.8481	-4.8481	-4.76786	-4.37593	-3.71533	-1.2132	0.23323	0	0	0	0	0	0	0	0	0	0	0	0.06568	0.0843	-1.87326	-1.56316	-1.46611	-2.26845	-2.10525	-2.34792	-1.93636	-1.28342	-1.31446	-1.3064
XI	507957	507958	1_1521	0	+	-1.52523	-5.79529	-6.04394	-5.95145	-7.97163	-8.79472	-8.25387	-7.16199	-6.52008	-5.45222	-4.54498	-3.52823	-2.774	-2.89983	-3.31712	0.095625	4.75513	8.70547	12.799	15.0996	14.615	13.3483	12.4333	11.5989	10.9268	10.6235	9.62087	9.06547	8.92377	9.8215	9.35967	6.06888	0.964725	0.07305	1.14532	1.35814	2.19045	1.60367	1.02761	0.90924	1.11936	1.58124	1.96781	2.20581
XII	517695	517696	1_1523	0	-	-8.1604	-7.32271	-6.59354	-7.00251	-4.97016	-5.46094	-5.63317	-6.65446	-7.41998	-7.52028	-7.84462	-7.59966	-7.30096	-6.59072	-4.68215	-4.06257	-2.53205	-0.181465	-1.24643	1.41027	5.74404	6.67891	7.36818	7.77703	7.98648	7.92377	7.87696	7.50607	6.79655	6.86467	6.75233	6.26399	6.31335	0.952575	-4.81149	-8.10471	-9.8773	-10.6837	-10.7492	-9.87944	-9.03095	-8.64328	-8.1562	-7.37329
XIV	672446	672447	1_1527	0	+	3.77209	2.61181	3.69636	3.72361	3.85643	3.65885	3.3848	3.39576	3.06314	2.75901	2.50915	1.98872	1.55322	-0.00263	0.99298	0.399955	1.43294	-0.89347	-2.49718	-2.62649	-3.09808	-2.68795	-2.53065	-1.67906	-1.40965	-1.28143	0.35542	1.69412	2.04509	0.73655	-0.40575	-1.61809	0.027035	0.27337	-2.40364	-3.38986	-3.36403	-2.7365	-2.55149	-3.41306	-4.24634	-5.05246	-4.86698	-4.2171
IV	399368	399369	1_1529	0	+	1.94249	2.83897	3.94728	5.92148	9.19365	8.89232	5.88419	6.37233	6.46316	7.30767	7.82072	8.65484	10.0447	12.2904	11.3701	10.3834	10.5152	9.29758	6.80012	5.29565	4.76382	4.52269	4.25939	4.04079	2.66915	1.89408	1.36092	0.228835	-2.21084	-1.88051	-2.18698	-4.24171	-3.74824	-2.92079	-2.38912	-3.07914	-3.44043	-3.3889	-2.99377	-3.05964	-3.25536	-1.75045	-1.89433	-1.68876
XIII	448268	448269	1_1530	0	-	-2.98917	-2.60062	-1.45115	-0.90753	0.558295	1.05517	1.25077	1.04112	1.285	1.59709	0.28627	-0.15604	0.38475	-0.83525	-0.932365	-0.65527	-1.46485	-0.892355	-0.577835	-1.34041	-1.28498	-0.41502	-0.47753	-0.70985	-1.49433	-0.64726	-0.88239	-0.625895	-0.10873	-0.91753	-1.80758	-2.36917	-3.3126	-4.23754	-4.98772	-4.30561	-4.64058	-5.36816	-4.57451	-3.39855	-3.57072	-3.48438	-3.38954	-2.9764
XIV	652368	652369	1_1531	0	+	-6.82702	-6.03897	-4.63118	-4.33049	-5.21515	-5.64591	-6.00742	-4.69212	-6.5915	-4.59879	-3.08831	-1.17969	0.851005	2.31843	4.1855	4.87305	4.07214	4.30718	4.58535	5.00273	5.44209	5.43725	4.49052	5.73022	3.66011	1.52988	0.219975	-6.16694	-8.15569	-8.09847	-7.78689	-7.01356	-7.02764	-8.09826	-8.58677	-8.63442	-8.35122	-6.24552	-4.75777	-3.65863	-2.306	-0.031335	3.64369	3.66329
XIII	83127	83128	1_1534	0	+	-2.51974	-2.43829	-4.39065	-5.80591	-8.92473	-2.78669	-1.89664	1.29842	1.32145	0.892	5.16818	18.211	17.7864	17.5429	16.518	16.2398	16.2729	16.6221	16.6579	17.4192	17.9174	17.4196	17.449	17.1389	18.1371	12.4204	-1.43185	-1.19958	-0.52762	3.93776	4.72056	3.1462	2.4396	1.76174	1.40845	2.00758	1.64644	1.10343	1.60181	2.09187	3.5271	4.53831	3.68998	3.79197
XII	121350	121351	1_1540	0	+	4.66007	4.78294	5.25433	5.38247	5.09572	6.40499	7.0557	6.97172	5.50359	4.44789	2.81697	1.29249	0.3284	1.60857	2.15136	3.31769	3.30004	2.23292	2.1744	-0.762465	-1.93937	-2.45634	-3.29158	-3.32129	-2.90033	-3.88933	-5.37472	-5.21434	-6.27008	-5.8884	-7.12512	-7.95427	-11.62	-13.0031	-11.3093	-10.8447	-10.233	-9.61852	-9.09408	-7.99033	-7.04377	-4.99531	-6.10006	-7.81487
XIV	332434	332435	1_1541	0	+	6.14276	4.60086	3.41849	3.22649	2.12258	1.44895	-0.216639	-1.00218	-0.89574	-1.34784	-2.80097	-3.83685	-3.41406	-2.87859	-2.84605	-3.09043	-3.87375	-3.64188	-3.24293	-3.1776	-3.4206	-3.03147	-3.13255	-2.6607	-2.36368	-2.0753	-1.98606	-2.42687	-2.72668	-2.02711	-0.233265	-1.62532	-1.85521	-1.35614	-2.41955	-3.3402	-3.12106	-2.66111	-3.68661	-4.33524	-3.59688	-2.82521	-3.2265	-3.39794
XV	741719	741720	1_1543	0	-	0.92764	1.29843	1.81391	2.08434	2.21776	2.53907	2.46501	2.30476	2.47294	2.21963	2.12554	2.26984	4.28681	6.70343	6.92799	7.6829	7.42629	6.48653	5.67049	5.41098	5.43833	5.82678	6.00991	5.52022	5.35813	5.26524	4.84366	3.85663	1.86643	0.9583	1.26151	1.0249	0.72295	1.38003	0.62357	-0.184655	-0.698215	-1.26433	-1.15939	-1.13003	-1.42684	-1.65742	-1.92829	-2.04558
IV	458181	458182	1_1545	0	-	-3.65953	-4.94165	-2.60952	-2.73863	-1.06984	-1.44595	-2.80484	-2.45998	-0.91145	-0.651675	-3.50634	-4.36974	-6.03714	-5.69004	-6.62849	-6.31003	-6.75452	-7.88705	-6.55699	-6.09664	-6.02678	-5.39854	-5.80076	-4.47215	-2.77686	-1.32804	-1.2867	-0.0654	0.911835	0.746735	2.63981	3.53859	1.74186	-0.39707	-1.43796	0.152414	-0.0339	-0.510305	-2.19035	-3.653	-4.19632	-5.70222	-3.4635	-2.94592
II	340746	340747	1_1549	0	-	-1.15545	-0.63809	-0.818555	-0.64035	0.03291	0.91555	1.10917	0.001525	0.119855	0.39429	-0.778685	-0.90115	-0.59819	0.31864	0.72021	1.34804	2.1893	2.37611	2.57989	2.50144	2.90723	2.99113	2.84447	2.83857	2.76114	2.48725	3.34282	3.51257	3.53623	3.07596	1.99103	1.1849	0.63082	1.18665	2.03295	3.52636	3.88595	3.92422	3.54351	3.43776	3.26194	3.54285	4.36762	4.46312
X	317309	317310	1_1550	0	+	-0.47731	-0.60297	-0.787415	-1.00987	-0.415485	-0.88149	-2.33258	-0.10129	-0.24866	-3.347	-3.35007	-3.93154	-4.50662	-4.21964	-3.7097	-3.85188	-3.88475	-4.33768	-4.37417	-4.17196	-3.54692	-2.09328	-1.60929	-2.73647	-1.73683	-1.84609	-1.40536	-1.43551	-1.41525	-1.0853	-1.23054	-1.01892	-0.54629	-0.60037	-0.42408	-1.11506	-5.05233	-4.45794	-4.32795	-4.15026	-4.24359	-4.12573	-3.95042	-4.0314
X	646535	646536	1_1558	0	-	4.10357	4.67222	5.65259	5.74576	5.05082	5.8408	6.59954	6.44144	4.88817	4.58154	4.38741	4.63275	4.49575	4.6819	4.1235	2.73277	1.86464	1.27091	0.99967	1.32717	0.22171	-1.8023	-2.33563	-2.78646	-2.9273	-2.86481	-3.24976	-3.2482	-2.93544	-2.50341	-2.41651	-2.09124	-1.9522	-2.41591	-2.3351	-2.3649	-1.75691	-0.38167	0.78792	0.78129	0.73439	-0.861355	-0.97706	0.334985
IV	135016	135017	1_1561	0	+	-0.65972	-1.0029	-1.49449	-1.89708	-4.27483	-5.73829	-6.58145	-5.94621	-6.06529	-7.18332	-9.03896	-9.78586	-9.66273	-9.16971	-8.89123	-8.97559	-8.47548	-7.99841	-7.35546	-5.68298	-4.98822	-4.11701	-3.60466	-3.09645	-2.06162	-0.8223	0.11348	-1.61589	-3.4831	-4.97845	-5.10549	-5.28919	-5.82238	-6.13561	-6.80814	-7.15882	-7.5583	-7.11062	-6.82603	-6.25898	-5.96535	-7.39494	-11.0145	-10.3557
XIII	611661	611662	1_1565	0	+	1.6403	2.14113	0.633765	0.35823	0.37595	0.769415	0.818685	0.51983	2.19763	3.33135	3.26497	2.32417	-0.034775	-0.030265	-0.02305	-1.47322	-1.85747	-0.755865	0.06319	-0.29414	-0.411595	0.70994	1.27411	0.86182	1.41332	1.28913	0.946375	1.18826	1.35691	1.63466	1.84932	1.79377	1.54372	2.57554	2.98115	3.43977	3.22383	3.26708	3.83033	3.92448	3.38449	2.6955	2.14221	2.35835
VI	47724	47725	1_1569	0	-	-4.1626	-3.17792	-3.54483	3.16743	3.44736	-0.133065	-0.66984	-1.91586	-2.71485	-3.27097	-2.00564	-1.88556	-1.59293	-2.05622	-2.3849	-3.16	-4.4786	-5.86813	-12.0557	-12.1065	-12.3901	-11.6911	-13.154	-12.9823	-15.2329	-16.0439	-16.2203	-16.0405	-15.2667	-15.1791	-14.3339	-14.2365	-12.7668	-10.8945	-7.39129	-5.69187	-5.30896	-4.96516	-7.04343	-7.63207	-7.69869	-8.373	-8.88194	-10.2414
VII	793047	793048	1_1572	0	-	2.74033	2.9532	3.4805	5.58899	3.39086	2.87603	2.37276	3.82831	4.1073	3.73504	3.41854	3.38509	3.67541	3.70536	4.76996	4.10278	3.98598	3.22095	2.94732	4.63994	4.79965	5.04014	3.93741	3.40584	3.60321	3.30211	2.91188	2.89864	2.83812	2.0154	0.721385	-1.78572	-3.35456	-3.58799	-4.22732	-6.58063	-9.01	-9.91939	-9.6121	-9.21765	-8.98353	-8.63156	-8.75393	-9.03795
XV	631776	631777	1_1573	0	-	-1.23683	-1.40215	-0.644135	-1.81513	-1.06068	-0.94195	0.026711	0.84146	2.21464	1.48145	1.34416	1.22979	1.59363	2.13983	1.6785	2.48343	3.50686	3.87702	3.92232	3.05055	3.4806	2.43183	2.20123	1.30129	1.90902	1.84414	1.60935	1.50879	1.64488	2.09337	1.12883	0.97997	-0.61561	-0.32343	-0.43201	0.53128	-1.49099	-1.09588	1.03269	1.61931	2.90058	3.26052	3.40341	3.34965
XII	136581	136582	1_1585	0	+	0.84549	2.23971	1.19754	2.42236	0.90032	-1.53167	-2.87813	-3.12377	-3.1415	-2.5238	-2.4601	-2.31002	-2.07628	-3.26046	-4.12157	-3.71337	-5.39851	-7.59459	-8.04526	-4.98875	0.5443	1.10179	-0.2124	-0.10437	-0.10532	-0.30372	-0.217385	-0.083535	2.07566	3.97768	3.76918	3.38357	3.3853	3.54907	0.443295	-1.30723	-0.42558	-0.089485	-0.34438	-0.390675	-0.757085	-1.2431	-1.46641	-1.79681
XIII	413844	413845	1_1588	0	+	3.85693	3.74273	3.88774	4.26621	4.72676	4.5147	3.96449	4.43931	3.18934	1.61982	1.62704	1.52524	0.16189	-0.0666	0.37166	0.063865	1.00626	1.09513	1.00814	1.14354	0.20013	1.26745	1.23658	1.8627	1.58785	1.10084	-0.02948	-0.41109	-0.64062	-1.24252	-0.99916	-2.58142	-3.2225	-2.57818	-2.2199	-4.11371	-5.97227	-6.21397	-9.11891	-11.7096	-10.3001	-9.47754	-8.92494	-8.41699
IV	1349965	1349966	1_1590	0	-	-0.22284	-0.21417	-0.54413	-1.26321	-1.53531	-2.15526	-2.85007	-3.16684	-4.27423	-5.46537	-2.76538	-2.32164	-1.24961	-1.15611	-1.22481	-0.54797	-0.33608	-0.925945	-1.08816	-0.72585	-0.09342	0.77132	2.32329	2.50479	2.7979	2.07491	2.27984	1.77603	2.72221	3.13185	2.57104	3.19189	2.88358	1.78773	1.85939	1.61338	1.14899	1.36235	1.82673	1.03045	-0.05934	-1.27508	-1.00241	-2.18579
XIV	19294	19295	1_1600	0	-	0.79881	2.20706	4.13392	4.71676	5.27149	4.31626	4.80621	5.61853	5.47003	2.9316	0.110235	0.70451	2.73249	2.98576	1.72157	-2.49348	-5.90518	-7.0644	-7.40314	-8.35223	-8.46434	-9.11669	-10.0144	-9.47359	-6.89301	-3.70518	-5.39064	-7.85116	-5.45021	-3.95216	-1.90755	-0.03112	-0.715674	-1.02702	-0.12604	0.07916	0.279875	1.40566	1.5813	0.89471	1.1829	2.94826	4.16242	2.99578
XIV	350626	350627	1_1607	0	-	7.42525	7.26106	6.55	6.41702	6.94121	8.10069	5.03571	1.09884	1.32642	2.23714	2.9149	3.18715	3.10255	3.77619	4.44307	5.17139	5.12489	7.18024	6.67079	5.16083	5.14638	5.83598	4.82247	3.20972	3.68834	3.3363	3.36135	4.19616	3.7737	3.1577	1.40857	3.05998	4.39197	7.26656	8.71521	8.96028	9.12199	9.155	8.46158	8.77346	8.26469	7.96414	7.86182	8.70837
XII	301965	301966	1_1608	0	-	1.91771	2.89108	3.05793	2.34972	-1.17962	-2.44347	-3.31996	-4.30272	-4.10217	-3.99892	-4.50814	-5.03291	-4.82733	-4.00793	-4.9646	-12.3439	-18.272	-19.0435	-17.9087	-14.5108	-14.6832	-15.3815	-15.6956	-15.3391	-14.6132	-14.7588	-15.3508	-15.9583	-15.1575	-13.1525	-3.68842	-5.41517	-7.94122	-9.62877	-9.21919	-9.40132	-9.07194	-8.0743	-9.77284	-9.74451	-9.08361	-8.82312	-8.80096	-9.50921
XIV	129140	129141	1_1611	0	-	0.39262	-0.641265	0.34511	0.919105	0.746295	0.907995	0.47169	-0.172525	1.29038	0.95364	-0.88933	-1.51459	-1.61134	-2.68774	-3.92817	-3.97595	-3.53385	-3.44006	-2.95445	-1.81696	-1.3436	-1.35139	-0.25672	0.117005	2.10362	2.20487	2.13734	0.325795	-0.70907	-0.502535	-3.32208	-6.17638	-8.67594	-8.96288	-9.33119	-10.6282	-11.0698	-11.7301	-12.1483	-13.0483	-12.3758	-12.5135	-11.7746	-12.2308
V	461750	461751	1_1616	0	-	-8.51625	-8.97285	-8.18341	-6.78476	-4.71021	-3.95865	-5.88811	-6.99991	-8.12035	-6.61548	-2.44702	-2.92652	-2.99508	-2.01815	-2.05178	-2.29941	-2.08605	-2.29973	-2.29793	-3.00815	-2.92107	-0.9991	-0.41281	-0.14327	-1.03334	-0.09464	1.16209	1.07148	1.02772	0.80565	0.99664	0.99702	3.14942	4.26808	4.34889	4.92808	5.63101	6.26271	6.36358	6.32522	6.09612	6.92543	7.48648	7.83399
V	525959	525960	1_1621	0	+	-4.39731	-4.02907	-5.06731	-4.16143	-3.70459	-2.9934	-4.32697	-4.02588	-3.51563	-3.35792	-3.63653	-4.19467	-4.6741	-3.8158	-1.20924	-2.65194	-5.0236	-7.19498	-9.81505	-10.267	-10.7116	-9.18195	-8.97072	-9.12571	-9.58882	-10.708	-10.3317	-9.95123	-9.63947	-8.04595	-3.89612	-2.91162	-1.48552	1.68691	1.53533	-0.63494	0.48754	0.439955	0.639465	0.69562	0.77685	0.89368	1.2214	1.04902
XIV	597686	597687	1_1622	0	-	1.43826	1.19996	1.22141	1.2933	1.2933	1.2933	1.2933	1.2933	1.2933	1.2933	1.29656	1.33376	0.36795	-0.26382	0	0	0	0	0	0	0	0	0	0	-0.44554	-1.80155	-2.01213	-2.1263	-2.08412	-1.99277	-0.20168	0	0	0	0	0	0	0	0	0	0	0	0	0
IV	1174229	1174230	1_1626	0	-	0	0	0	0	0	0	0	0	0	0.87874	1.63278	1.84242	3.71948	2.98949	-0.248915	-1.5882	-1.17271	-1.21883	-0.617955	-0.346335	-0.434555	-0.320769	1.75103	1.23211	-0.28601	-1.43108	-2.79283	-3.87425	-1.03207	1.21304	2.06279	2.24251	2.04292	1.68686	1.75022	1.8227	1.2641	2.47361	2.95914	3.26883	3.85826	3.43904	3.1469	3.96927
XIV	80397	80398	1_1628	0	-	0.636875	-0.653	-3.47919	-6.80754	-6.06389	-4.17342	-4.38875	-4.38098	-4.6081	-5.71578	-4.35452	-3.23529	-3.05906	-3.01556	-1.80291	-0.00363	-0.13165	4.10799	6.68447	8.123	8.83474	9.38809	8.71553	7.66546	7.64527	7.11407	6.53418	7.16298	6.71457	5.93892	5.42523	5.20932	4.4285	3.72288	6.26429	5.24726	4.00091	3.09051	2.55675	1.8699	0.70724	-0.093125	-0.86985	-0.30923
III	131555	131556	1_1636	0	-	3.56472	3.18121	1.8886	1.79073	4.6266	0.77513	-2.8555	-4.82948	-7.49815	-9.65635	-10.8337	-12.8845	-13.1335	-14.7439	-13.6236	-12.4319	-12.4614	-10.4708	-8.52338	-8.21887	-4.84843	-4.46282	-3.24362	0.503095	0.88568	2.43985	3.65537	4.24164	6.16627	5.65052	7.66297	8.71755	11.4253	11.3907	11.2373	10.6422	10.5319	11.0961	10.9699	11.0343	10.7334	10.9999	11.328	10.5212
XIV	586840	586841	1_1638	0	-	2.78073	2.94822	2.44919	1.9534	0.920445	0.577095	2.16961	3.17445	1.379	2.30721	2.04357	2.51938	1.15324	-0.081995	-0.22218	-0.79143	-2.02899	-0.5991	0.95106	1.76099	1.9628	1.71704	1.68905	1.68049	0.67181	0.633575	-0.299305	2.57965	3.65901	4.48804	2.26653	2.42468	1.41018	-0.79094	-1.5523	-2.52656	-2.62793	-2.93689	-3.25483	-3.99971	-3.68968	-3.83634	-5.19507	-5.50491
VII	306275	306276	1_1639	0	-	0.35351	0.39565	0.05182	0.10005	0.14502	-0.0423	-0.20566	-0.2497	-0.16695	-0.1044	-0.373215	0.60666	0.65756	0.73386	0.654925	-0.0015	0.10271	0.04696	0.205805	1.01314	0.27755	0.32721	0.38444	-0.60526	-2.58127	-2.97396	-2.94306	-3.61437	-4.11796	-4.3743	-6.22867	-7.00945	-7.82932	-9.71831	-11.4003	-10.5886	-10.4135	-10.0307	-8.82249	-8.01456	-6.51925	-7.34584	-8.95781	-10.069
VIII	195186	195187	1_1643	0	+	3.965	4.96568	4.52988	3.5523	3.5672	3.83279	4.0137	2.60528	-2.51182	-4.4722	-3.83086	-3.9882	-3.44318	-3.36428	-2.8828	-1.81826	-1.70313	-1.0566	0.124525	0.135935	0.83205	-0.43557	0.77512	1.60628	1.49966	0.68018	-1.04648	-7.06266	-8.87148	-9.23803	-9.51962	-10.6226	-11.0902	-11.0534	-12.2406	-13.1993	-12.5397	-12.488	-13.3179	-13.5462	-12.7197	-12.1721	-7.39377	-7.99058
XIII	715428	715429	1_1645	0	-	3.66162	3.70377	4.11584	4.1329	3.92177	5.02747	5.77818	5.80637	5.50139	5.19057	5.04502	4.72391	4.68698	2.727	1.31679	0.92415	0.53703	-0.09013	0.15547	1.05214	-0.020975	-2.41098	-4.75314	-7.50474	-12.894	-17.5543	-17.5417	-17.3677	-16.9988	-16.5274	-16.4447	-16.6366	-16.6967	-16.9242	-17.367	-17.2431	-15.2192	-12.7035	-9.28886	-3.36419	-0.83797	-1.27639	-1.44933	-2.71185
XII	871683	871684	1_1646	0	+	-2.99031	-3.34207	-3.8623	-4.66842	-4.63138	-3.38601	-3.562	-3.09122	-5.6552	-7.17986	-8.88287	-9.29536	-9.60161	-8.94329	-8.16502	-7.87303	-7.13747	-5.84085	-4.70797	-4.49737	-5.05661	-5.22393	-5.17288	-3.4865	-3.31801	-3.08653	-3.71116	-1.5159	-2.70137	-3.50806	-3.97397	-4.89954	-5.5772	-5.44677	-6.09943	-6.38939	-6.90946	-6.66234	-6.28672	-4.95868	-3.47833	-2.51709	-7.38456	-8.06796
IV	868125	868126	1_1648	0	+	-4.85503	-5.14913	-4.98242	-4.19098	-4.30084	-4.86351	-5.34348	-4.87198	-4.57653	-4.33384	-3.57923	-1.04377	1.76608	1.31639	-3.28937	-8.5381	-9.03592	-6.0384	-4.92751	-4.61231	-4.26077	-4.5094	-5.06658	-5.38727	-5.25022	-5.48905	-6.58771	-6.83236	-5.92101	0.10253	3.36637	-1.29546	-4.135	-13.0976	-18.1566	-17.264	-17.0279	-16.8607	-16.84	-16.4593	-16.1507	-16.1184	-16.9252	-17.5719
XI	279039	279040	1_1650	0	+	1.52165	0.96248	2.51292	3.43954	3.20336	3.17543	2.50773	2.24495	2.22927	2.40998	5.98963	7.54425	8.9069	9.60101	10.3979	10.4581	10.1686	9.93023	9.57067	9.75375	10.4154	10.3907	10.428	10.8269	9.94389	6.285	4.58817	2.38135	0.79875	-4.73093	-5.1812	-13.8961	-20.4668	-22.4335	-22.6377	-23.5184	-23.7635	-24.0644	-23.9201	-24.0426	-24.222	-23.8811	-23.8436	-23.5998
XVI	544619	544620	1_1654	0	+	-7.48067	-6.81367	-5.75976	-4.62261	-3.5869	-3.43349	-3.87663	-3.82096	-4.35743	-4.37669	-4.7915	-4.45761	-1.78153	-5.26405	-6.93771	-7.94454	-7.9254	-7.8439	-8.11943	-8.33254	-8.47733	-8.47471	-8.86596	-8.87215	-8.98169	-8.60337	-8.32382	-6.94492	-2.1802	1.44169	1.83167	1.48333	1.6222	1.77633	1.59392	0.98377	2.59187	5.65621	5.17095	3.27666	1.97609	2.97222	2.41921	2.54793
XI	640279	640280	1_1661	0	-	3.50717	3.93734	3.09241	3.26112	4.57278	4.87736	4.2897	4.21157	4.42074	4.52585	4.19555	4.02188	3.47222	2.02881	-1.68372	-2.0191	-2.79966	-3.73909	-4.67688	-6.20984	-6.78582	-7.4683	-7.69592	-7.57226	-7.52094	-7.62125	-7.01557	-8.03936	-7.3485	-6.74061	-7.87179	-8.27515	-7.65414	-5.96293	-6.23426	-5.46335	-4.85242	-4.60272	-4.51197	-4.32854	-4.46635	-3.89024	-3.08177	-1.3941
VI	40158	40159	1_1662	0	-	-1.55362	-0.63193	0.24393	-0.51906	-0.06401	0.51668	0.74308	0.05182	-0.05778	0.001085	1.66665	2.01337	4.50483	8.21273	12.5403	12.539	12.2843	11.6481	11.717	11.2983	10.6613	10.6616	10.0595	10.2805	10.693	10.5027	10.5731	8.3345	4.09779	-0.155905	-1.53306	0.183581	-0.168195	-0.4658	-0.00783	-0.57129	-0.936175	-1.15436	-1.72092	-2.75569	-3.3127	-3.94977	-3.97526	-3.71432
IV	685635	685636	1_1664	0	-	-1.94693	-3.05225	-4.44008	-3.10129	-3.5173	-2.62914	-2.08582	-2.27968	-2.88856	-1.91255	-1.70653	-1.08905	-0.695955	-1.57069	-1.77595	-0.72674	0.62659	1.73938	2.28738	2.45765	2.33111	2.33815	2.73099	1.83167	0.69476	0.26796	-0.41663	-1.30954	-0.31103	-0.31411	-1.01121	-2.11388	-4.06855	-3.79595	-3.64061	-3.77184	-3.737	-3.71132	-2.32841	-1.32215	-0.84423	0.81799	1.9569	1.65878
XIII	412862	412863	1_1667	0	-	0.37792	1.22801	0.400315	-0.341355	-2.34085	-3.47574	-2.72923	-2.69809	-3.35146	-3.97792	-3.35089	-3.67707	-4.14522	-3.72009	-3.07096	-2.76622	-2.75443	-1.88509	-0.67943	0.19552	-0.1288	0.02401	0.13971	0.31943	0.06731	0.35169	1.28028	0.88761	-0.02281	-0.742035	-2.70786	-1.541	-1.13305	-5.21763	-7.71087	-7.40146	-7.34914	-6.98249	-7.4199	-7.13508	-7.42456	-8.47485	-8.29824	-7.32816
X	268887	268888	1_1674	0	+	3.88766	3.72475	3.48986	4.3123	4.51447	4.77025	4.30472	5.26496	6.09769	4.48029	4.38666	4.22375	2.91394	4.64877	5.17886	5.21599	5.88444	6.61311	6.20405	5.63866	5.74327	5.10046	3.63659	3.97296	4.74479	5.49794	6.38425	6.27928	5.60418	4.40275	4.91317	4.37943	3.75219	3.65526	4.399	4.23564	4.39852	5.5238	5.71281	5.67189	5.27217	5.28958	5.52438	5.17849
X	675884	675885	1_1675	0	-	2.92336	1.21036	-0.572675	-1.33633	3.60786	3.79264	2.55212	2.48528	3.57533	3.08817	1.9561	1.26695	0.7746	0.8524	1.01449	1.58022	3.3864	5.3484	3.90456	-0.06333	3.03044	4.89511	3.40946	1.57207	0.85034	0.71804	0.62263	0.547075	-0.80004	-0.83663	-1.49962	-1.77182	-1.16875	-1.63662	-3.86787	-5.88553	-7.42905	-10.2685	-9.00301	-8.77158	-9.60314	-9.36312	-8.17954	-7.84302
III	265086	265087	1_1676	0	+	1.18482	3.09393	4.70428	4.33865	4.09937	3.82542	3.36694	2.49127	1.68438	-0.02315	-4.70291	-6.74502	-5.52878	-5.62919	-6.80244	-8.69168	-10.0223	-11.5141	-11.7686	-11.2183	-11.5187	-11.6928	-12.0998	-11.8692	-9.04485	-6.18862	-5.78064	-8.32363	-10.409	-12.7803	-13.0037	-12.6882	-12.92	-12.1547	-11.7271	-11.0649	-10.228	-9.37629	-9.2362	-9.2765	-7.82744	-6.82345	-4.63377	0.686855
VIII	484845	484846	1_1682	0	+	0.540855	1.09188	3.18708	3.50591	0.809565	0.51643	1.64061	0.540555	-0.562455	-0.251555	-0.637495	-0.68312	-1.16229	-1.18038	-1.61011	-4.51679	-6.89178	-9.55238	-11.5321	-11.7367	-12.6214	-12.983	-13.0596	-12.0858	-12.0482	-11.6968	-11.5147	-11.7992	-13.2934	-12.2515	-11.0635	-10.3427	-9.09497	-7.66479	-7.80949	-6.78041	-6.21798	-6.06107	-6.84632	-7.0719	-7.62343	-7.73467	-7.66437	-7.11947
V	377758	377759	1_1689	0	-	6.3175	8.12599	8.17812	4.20779	2.70102	2.46127	3.15995	3.53728	3.12771	2.17751	1.38453	1.50474	0.79865	0.483595	1.00515	0.88956	0.048635	0.205325	-0.441205	0.08281	-0.032435	-1.20979	-1.58163	-1.93709	-1.01933	1.40036	1.19211	2.1269	2.48221	2.99058	4.22504	5.04474	5.63586	4.92635	4.5889	4.35152	4.36993	5.31555	6.40747	5.89257	4.83606	3.79857	4.07633	4.1627
XVI	709867	709868	1_1692	0	-	7.91632	8.15493	8.7972	9.58807	9.46708	8.56109	8.39101	8.47109	8.87392	9.70006	9.46111	8.35914	7.58706	6.86985	6.10937	3.88487	1.52066	-0.311355	-0.702745	-1.92033	-2.40942	-3.06372	-3.378	-4.51254	-4.08416	-4.32661	-3.70008	-3.56988	-3.72167	-3.31002	-1.82869	0.62193	0.725225	3.02648	6.553	7.97639	7.03247	7.11289	6.94548	6.86496	7.94778	7.13007	7.17697	6.83884
XIII	795795	795796	1_1696	0	+	2.97551	3.62646	3.57807	2.64335	1.1603	0.1027	-0.59778	-0.356769	-0.59808	-0.91649	-2.23901	-3.40768	-3.43416	-3.1581	-2.65378	-2.83039	-3.70163	-3.43515	-2.56711	-0.01364	1.94773	2.37576	0.65633	0.54297	0.716249	1.08874	1.11012	0.78223	-0.46807	-2.12554	-2.60069	-2.8021	-2.8643	-3.46939	-4.31271	-5.17316	-3.98577	-6.65965	-7.21143	-7.0994	-7.64688	-7.80595	-7.78134	-6.73632
IV	345662	345663	1_1703	0	+	4.00904	3.8801	3.56198	3.13245	1.56977	1.7867	2.05504	3.52954	3.37814	4.0281	-3.30476	-12.4017	-14.8741	-16.547	-20.9883	-22.5268	-23.9997	-23.598	-22.6249	-21.3968	-21.3375	-20.8585	-20.7585	-20.7845	-21.0206	-16.3205	-10.346	-10.0719	-9.20001	-7.54882	-7.5579	-9.16755	-11.1198	-11.5869	-11.8918	-12.445	-12.8832	-13.2597	-13.2628	-12.8744	-12.7468	-11.7522	-9.45105	-9.36072
VII	53572	53573	1_1705	0	-	-8.85601	-8.44285	-7.4255	-7.11798	-7.2295	-8.37313	-9.28769	-9.62571	-9.34165	-9.90899	-10.0333	-9.72549	-8.29702	-6.53658	-8.23474	-7.29217	-7.00362	-7.668	-8.45569	-7.46746	-7.54186	-7.33467	-7.49294	-8.1484	-7.83326	-7.31093	-6.55557	-4.74324	-3.35152	-1.23971	-0.26147	-0.108335	0.999735	1.39789	3.00686	5.817	7.72743	6.4295	7.10865	8.13125	8.61083	8.49888	6.99229	6.19343
XIV	503653	503654	2_67	0	+	-2.81504	-2.678	-2.95241	-3.92908	-3.81942	-2.0568	-2.22209	-2.23964	-1.21559	0.71798	1.31446	1.48276	2.23475	2.43459	1.58837	2.03462	2.91509	3.59783	3.59669	3.83888	3.75012	4.88495	5.0736	4.70788	5.1225	5.60496	5.27848	5.55549	5.09279	5.27357	6.57527	6.33795	6.08503	6.17586	6.42941	6.28144	5.50788	5.98653	6.6267	6.74821	6.83988	6.44201	7.1631	7.49625
XII	549019	549020	2_97	0	+	-1.55142	0.91081	3.66249	4.48142	6.12413	8.03067	8.09389	8.11042	8.88032	9.8027	9.394	8.34552	6.84865	6.83824	6.86344	6.01398	5.17767	4.79112	4.2179	2.88792	2.97945	3.40078	3.84807	4.13367	4.01332	3.83399	4.29964	4.18452	4.04419	3.46991	3.10028	1.553	-0.73377	0.510635	-3.37025	-6.11796	-6.63459	-7.07709	-7.43289	-7.5177	-7.84585	-8.49405	-8.47522	-9.25382
V	126344	126345	2_99	0	-	-0.752415	-4.4852	-3.75465	-2.16311	-2.87365	-2.86237	-2.34	-2.02085	-2.48273	-2.69501	-3.38221	-1.84798	-1.35255	-0.262275	0.63537	3.82265	7.22256	8.15943	7.18983	7.79005	8.25016	8.23454	8.65685	8.45223	8.36593	7.91479	7.9563	7.74388	6.10416	4.6692	3.09226	2.71528	6.68924	7.49254	7.03862	6.08004	5.54065	6.05251	6.60361	8.36383	8.77421	8.39772	8.56642	9.17614
XIII	263509	263510	2_124	0	+	4.91537	4.20489	2.54425	-1.73471	-1.27733	-1.68196	-2.49844	-2.40252	-2.58156	-4.94742	-4.84774	-2.8899	-2.25396	-2.60951	-1.65698	-0.94826	0.264445	0.722965	3.01516	2.10295	0.897705	1.74057	1.8931	1.7558	2.68827	2.39539	0.08624	0.774265	0.88487	0.26209	1.21559	2.85848	0.722605	1.30654	2.81825	2.7459	2.62304	2.84844	2.43296	1.87593	1.98169	2.37536	2.11097	2.45086
XI	261166	261167	2_126	0	+	4.70933	3.93555	3.0072	1.64988	0.79338	-1.16566	-1.04512	-1.08035	-0.895935	-0.00296	-0.070455	-0.77323	-1.369	-1.49821	-1.60472	-2.45607	-1.53415	-1.79323	-1.36076	-0.31265	1.55462	0.873915	0.29453	0.875615	0.84888	0.57027	0.44185	1.28028	1.73947	1.72071	2.2715	2.56193	3.57065	4.8175	5.00801	4.73092	4.75541	4.99393	4.06843	4.25149	5.05558	5.52511	4.36046	3.60387
IX	78052	78053	2_130	0	+	-6.01395	-6.68461	-8.24187	-8.39258	-9.26085	-9.43119	-9.98057	-10.0095	-9.87399	-9.45305	-8.57248	-8.27416	-8.76377	-7.51965	-4.91028	-2.93274	-3.38463	-6.30656	-5.39286	-5.1757	-4.67579	-3.28281	-3.07713	-3.46244	-2.79824	-2.93722	-2.89168	-3.05759	-3.59631	-3.81101	-2.76199	-0.075025	3.53863	2.01381	1.54465	1.07804	0.89369	0.71838	0.347455	0.19532	0.33843	0.11027	-1.37773	-5.79603
VII	196501	196502	2_136	0	-	-5.72	-5.60693	-5.03101	-4.75016	-5.03629	-3.42063	-3.33504	-1.32343	-1.36966	-5.45699	-8.15843	-9.95813	-9.8155	-9.19983	-10.4257	-11.4902	-11.301	-11.5103	-10.9113	-10.7913	-10.6675	-10.8919	-11.5974	-10.5474	-6.61685	-3.18268	-3.20103	-3.17125	-2.06741	-0.99531	-0.087155	-0.90705	-1.47671	-2.77833	-4.45943	-6.15056	-6.4954	-7.02804	-7.46924	-8.67482	-9.00719	-9.29121	-9.43961	-9.80573
XII	515147	515148	2_138	0	+	-4.12387	-5.04135	-5.33448	-5.788	-7.01664	-8.60385	-8.68333	-7.34942	-6.09467	-4.22661	-3.46856	-3.46306	-3.97055	-2.59108	-3.00224	-4.38366	-5.64851	-6.45459	-6.95999	-7.03545	-6.65418	-7.01653	-7.67087	-8.24992	-8.52338	-8.08867	-8.21897	-8.09016	-8.07911	-7.21493	-4.29875	-2.23992	-1.78782	-1.37625	-1.22271	-1.25073	-0.85141	-0.510625	-1.02522	-2.115	-2.54769	-2.61741	-2.23776	-1.48736
XIV	366202	366203	2_149	0	+	2.52601	3.22202	2.42043	0.807095	-0.4503	-1.5842	-2.05696	-2.10915	-1.60746	-1.40865	-1.23691	-1.08343	-1.22273	-0.327755	-0.66173	-2.22394	-2.21883	-1.59513	-0.952125	0.39171	0.377325	0.69403	0.98009	0.33856	0.19526	0.61944	0.901241	1.59018	1.02514	2.97304	3.33767	3.17165	-0.34762	-2.07874	-2.52977	-2.60924	-2.71379	-2.87363	-2.58506	-2.54511	-3.07337	-3.78053	-4.07543	-4.81014
IV	909862	909863	2_159	0	+	-2.41298	-3.56632	-3.64298	-3.40603	-4.08437	-3.03647	-1.50765	-1.50818	-2.03971	-3.73665	-3.72174	-3.67562	-1.19996	-1.48239	-2.36591	1.72212	4.09159	5.19616	5.55404	5.89221	5.84708	6.04642	7.22341	9.75827	10.7057	9.74686	9.21208	7.01655	7.02356	7.76566	7.09496	5.77194	5.15978	4.66102	4.64648	5.13072	5.0651	4.71333	1.55839	-0.36674	-0.78156	0.84073	1.25861	0.174245
XV	17794	17795	2_170	0	-	10.8277	10.9541	10.961	11.3323	11.364	10.9426	10.8486	10.7388	10.707	11.9232	9.74133	9.91591	9.68611	8.26714	5.18504	4.07038	4.19339	4.42411	3.13853	3.10058	3.58068	3.97333	3.81361	1.21998	0	0	0	0	0	0	0	0	0	0	0	0	0	0	0	0	0	0	0	0
VIII	126550	126551	2_173	0	+	-5.81334	-5.54946	-6.0323	-5.22306	-4.50224	-3.57754	0.358665	3.18151	4.40352	5.00976	4.25603	3.57294	5.78296	6.25188	6.9332	6.90658	7.19382	7.63992	8.10417	8.19719	8.14441	6.97304	5.20737	4.67514	4.91972	6.41496	7.22784	4.98072	6.04557	6.03687	4.25552	4.25994	3.6291	3.41803	2.72213	2.78439	2.75999	2.75094	1.85852	1.63704	0.8346	0.80119	-0.27938	-2.05264
VIII	114970	114971	2_186	0	-	-0.754125	-1.54391	-2.33081	-2.1292	-2.82985	-3.77285	-4.46678	-5.1285	-4.88014	-4.94335	-5.17475	-5.21373	-4.33877	-4.34215	-2.62218	0.456675	1.22484	1.39491	-0.33879	-1.09685	-1.71395	-1.16312	-0.53748	-0.96516	-1.45297	-2.0611	-1.78533	-1.86986	-2.27535	-2.0266	-3.12066	-2.65675	-1.87005	-1.48186	-0.850735	-1.2326	-0.62554	0.34946	2.09063	4.14599	5.01374	5.45155	5.17813	5.2171
IV	1131034	1131035	2_225	0	+	-1.88347	0.08547	1.14057	1.34343	2.28939	4.31962	4.49823	3.64308	2.39246	3.42487	4.63592	5.63347	4.68488	5.23523	5.08315	5.27094	3.50241	2.33524	1.05305	0.98723	-1.87206	-2.53828	-1.76622	-0.285361	-0.276229	-0.362715	-0.47032	0.23775	0.319215	-0.53689	-2.3451	-3.20004	-1.81826	-1.07907	-0.35119	1.67973	1.5885	0.82498	1.19526	1.11046	1.15532	1.64295	2.41638	2.02086
IV	1195116	1195117	2_244	0	-	9.87204	9.90677	9.52315	8.68318	6.91694	5.42002	3.97103	3.40815	3.46301	1.79506	-0.16037	-0.582665	-0.56838	0.384435	1.7027	2.69817	3.37882	3.57141	4.26878	4.14336	4.88233	4.62509	6.27273	7.26855	6.437	3.82103	4.23524	3.36541	2.50805	1.47538	0.46906	0.22143	-0.94635	-0.79656	-1.83765	-2.29293	-3.58594	-4.80116	-3.68997	-2.1746	-0.73147	-1.08065	-0.2889	0.826685
XV	882764	882765	2_248	0	+	-4.42717	-3.85701	-3.15204	-3.76793	-4.08198	-4.57305	-5.20668	-3.05822	-3.30995	-3.09382	-3.96165	-4.51417	-3.54168	-1.07081	-2.92513	-4.79704	-6.57278	-7.74904	-9.25601	-9.51953	-10.301	-9.6196	-8.92114	-9.04232	-8.072	-7.32925	-7.07221	-8.66183	-8.59879	-5.26318	-5.68893	-4.14447	-2.97347	-2.29314	-1.73813	-0.53405	-0.62772	-0.51373	-1.10784	-1.08465	-1.39307	-1.77651	-1.1983	-1.47954
VII	1052649	1052650	2_251	0	+	-0.13843	-0.91753	-0.77621	-0.50508	-0.52245	-0.5275	-0.02262	0.48293	0.242885	0.302355	-1.32708	-3.03685	-0.587395	1.91164	1.83237	1.31409	1.08226	0.954055	0.64628	0.60082	0.53155	0.43356	0.43544	0.36123	0.81405	1.15247	0.70116	0.46631	1.07505	2.36507	3.27623	3.62199	3.09541	2.55854	2.71911	2.63361	2.25664	2.03864	1.76797	0.98852	1.37091	1.43776	1.23758	-0.345205
XVI	378359	378360	2_257	0	-	1.72636	1.88246	2.22631	2.58718	3.14233	3.87556	4.21801	5.27212	5.69771	4.99479	3.89026	4.06266	4.25537	4.56212	4.47138	4.45334	4.06759	4.06355	4.44527	3.75364	3.43235	2.45238	2.18696	3.23312	6.57017	6.66455	6.71239	9.00976	9.59595	9.37233	9.49508	10.0681	10.7606	11.1938	11.0312	10.7766	10.7977	10.3542	8.9556	5.86404	5.73003	4.32054	2.57587	1.91488
XVI	514245	514246	2_260	0	-	0.870315	-0.089345	-1.07459	2.50299	3.96105	3.93161	3.57471	2.63694	2.36181	2.42228	2.08338	2.70609	4.85611	8.14672	8.32302	9.86123	14.2234	13.9212	12.5685	11.1078	10.3555	8.74147	6.97801	6.83813	7.20995	7.38592	6.28104	4.31009	0.61599	-2.2803	-4.15485	-9.7668	-10.4504	-9.8872	-9.38008	-8.78569	-7.95439	-7.34546	-7.66643	-8.12114	-7.17854	-6.96823	-5.77751	-3.51317
X	450963	450964	2_268	0	+	1.74148	0.87884	0.962265	2.96638	3.97674	5.41537	5.96668	7.27759	9.19977	9.4489	9.37745	9.91244	9.22532	9.365	9.8911	10.8977	11.6829	12.2937	10.5859	8.93165	8.44258	7.31444	6.53808	4.37295	4.39472	5.09601	3.64879	3.86068	5.18196	5.93321	4.79264	5.23886	3.78095	5.01886	5.75747	5.17375	5.55232	6.16946	6.59722	6.29852	5.65804	5.12533	5.18242	2.42807
VIII	94637	94638	2_280	0	-	-3.05687	-4.68299	-6.86689	-7.33594	-8.02962	-8.19022	-8.16025	-7.45055	-7.03123	-6.07119	-6.87367	-5.19857	-5.15475	-5.65265	-3.72347	-3.21902	-0.283445	1.71564	2.89479	1.84768	4.5004	4.85924	2.93416	3.53487	3.65986	3.67361	1.52371	-1.03428	-3.71808	-5.02355	-5.63896	-4.48064	-3.12333	-3.68236	-3.26145	-5.4057	-5.07109	-3.43542	-3.26315	-4.14284	-2.2877	-0.83649	1.92722	5.43957
XIII	650055	650056	2_282	0	+	-1.76715	-1.2851	-1.63455	-1.02889	-0.633831	-1.13034	-2.505	-3.20367	-3.98747	-4.46091	-2.98219	-0.536125	1.32685	2.05598	5.33246	9.29341	9.96779	10.2895	9.95602	9.69662	10.1858	10.8316	11.8341	12.532	12.364	12.0661	10.1867	9.55509	9.39377	7.85705	5.53895	3.58688	3.78697	3.8951	3.43358	2.11497	1.17288	0.95486	1.12207	2.47455	2.76957	2.93342	2.84409	2.49154
XII	84647	84648	2_292	0	+	0.81917	1.83832	0.9566	1.00097	0.65003	-0.08644	0.02918	0.3143	0.73305	1.59281	1.72143	1.53822	0.72773	0.53681	1.00614	0.217225	-0.259939	1.35711	1.30645	1.51769	2.04091	2.17613	1.472	1.87499	2.64143	2.86646	3.24413	3.28698	3.39989	1.52127	1.25751	1.78933	0.75905	1.06627	2.36595	3.88218	5.23298	5.60966	5.70656	5.02541	4.58498	4.27178	4.32478	4.56513
XV	315469	315470	2_299	0	-	3.85739	4.02637	4.03118	4.18885	4.1207	3.78187	1.90672	1.60999	2.15039	2.07145	1.83066	0.86683	-0.1509	-0.81523	-0.927135	-0.87594	-0.74136	-1.65516	-2.33924	-1.50029	-2.24396	-7.63094	-9.6613	-10.4594	-11.0377	-11.3909	-11.5668	-11.1422	-10.8626	-11.2219	-11.4343	-11.2523	-10.5085	-10.967	-10.5513	-8.64066	-7.90669	-4.95687	-3.9857	-1.39457	-1.15192	-1.78738	-2.47087	-2.59875
XIII	541099	541100	2_314	0	+	-0.3387	0.207735	4.2144	4.50314	3.77671	3.02734	3.4438	3.58802	3.33402	3.34737	3.8397	3.76905	2.20217	2.34116	2.01403	2.65939	2.61122	2.21557	2.86153	2.50333	2.56372	1.97777	1.57182	1.5802	1.59938	1.61386	1.79635	1.68464	1.13306	0.54973	0.13981	0.49353	0.64469	0.77385	1.17359	1.76896	1.88635	2.29679	2.47157	2.41287	1.32107	0.4	0.518815	0.272425
XVI	159880	159881	2_322	0	+	-7.6402	-7.12429	-6.9543	-6.65685	-4.65716	-2.94868	-0.869545	-0.74228	-0.681905	1.3516	1.04687	0.97803	0.71703	0.16351	0.71362	0.8349	-1.65032	-2.66546	-2.59013	-2.37804	-4.2562	-4.54089	-3.00452	-2.83547	-3.40637	-2.04718	-1.53643	-0.68418	0.529915	1.70415	2.90173	4.66892	5.23068	5.6532	5.35192	5.79253	6.02009	5.64779	5.81356	4.42797	3.65406	3.05473	2.04578	0.96969
VII	381259	381260	2_323	0	-	-1.21245	-4.03783	-3.90454	-4.07397	-4.25377	-3.97261	-3.64242	-3.86367	-2.67884	-2.21224	-2.74153	-3.28704	-2.4872	-1.0211	-1.20488	0.59676	1.78863	1.72777	2.42234	3.05576	2.82575	3.04098	2.89761	2.52897	2.36181	2.03334	1.95197	1.61133	1.51114	0.138275	-2.14738	0.25781	1.75376	0.971205	1.38392	1.1843	1.49796	2.05358	2.53524	3.26893	4.13049	3.9034	4.85311	5.8015
IX	257066	257067	2_327	0	-	-2.38437	0.24968	2.25104	2.77143	1.92209	1.95297	3.08836	3.91219	4.35015	3.56743	2.68813	1.87272	0.819205	-0.752406	-0.54204	-0.151505	-0.16838	-0.100085	-1.08454	-1.36617	-0.979869	-2.10455	-1.89083	-2.36191	-1.51074	-0.8627	-0.62592	-0.23068	-0.04492	-2.52112	-3.1673	-2.28399	-2.07291	-2.58287	-1.33813	-0.854985	-1.19856	-1.04264	-0.66254	-0.43473	-0.8586	-0.40367	-0.3552	1.58055
XI	556528	556529	2_331	0	+	0	0	0	0	0	0	0	0	0	0	0	0	0	0	0	0	0	0	0.12099	-0.1135	-0.25545	0.33561	-0.0762	-0.1357	-0.1357	-0.1357	-0.1357	-0.1357	-0.1357	-0.10816	-2.01216	-3.26271	-3.45175	-3.40309	-3.09525	-3.1242	-3.41095	-3.3096	-3.3096	-3.3096	-3.3096	-3.3096	-3.3096	-3.36988
XIII	521966	521967	2_342	0	-	6.69097	9.27886	9.74765	10.2377	10.132	9.94617	9.78805	9.5853	9.65246	9.63371	9.94598	10.3897	10.5076	8.43011	5.09611	3.98769	2.89555	5.52791	6.556	6.40608	5.62688	5.95424	6.33444	6.24981	5.98307	5.77698	4.64996	4.59321	4.53883	4.97895	4.22133	2.83324	-0.85644	-2.88804	-6.21745	-11.3336	-13.5716	-14.9831	-14.7164	-14.6091	-14.3312	-14.7571	-14.9344	-14.6885
XIV	185498	185499	2_347	0	+	-0.81492	-3.01932	-6.62631	-5.41055	-5.24392	-4.99446	-5.15583	-5.87371	-6.91478	-7.24735	-6.53603	-5.90443	-4.73724	-5.60482	-5.57112	-4.84011	-4.75157	-2.40211	-2.15087	-1.73262	-1.59647	-0.654215	1.75818	3.16377	3.68242	2.66436	2.72759	2.50349	5.08042	4.81806	5.7137	4.68593	4.55351	3.37912	3.70127	5.41532	5.55594	3.22855	1.92494	1.55887	2.17161	1.24518	-0.36895	-2.08726
II	479341	479342	2_352	0	+	-1.2173	-1.18446	-1.06399	-1.3066	-1.4301	-1.6342	-2.27588	-2.22526	-2.51527	-2.06991	-1.2117	-1.52443	-1.38097	-1.59589	-0.93186	-1.75855	-2.11736	-1.9081	-1.69763	-1.79933	-1.51711	-1.17543	-0.94394	-0.8081	-0.8902	-0.8902	-0.8902	-0.56048	-0.38913	-0.87632	-0.11636	0	0	0	0	0	0	0	0	0	0	0	0	0
XV	904643	904644	2_355	0	+	-0.60684	-1.9662	-3.34337	-3.84803	-3.13074	-1.91197	-2.50697	-4.30406	-3.66786	-4.37666	-4.89598	-4.90857	-4.64783	-5.38363	-5.76985	-4.61856	-2.96891	-1.87105	-1.30452	1.1546	-0.57644	-2.0396	0.69585	1.17078	1.29316	1.36943	1.28032	1.51443	2.23118	2.14859	2.26795	1.74312	1.96267	0.786975	-0.65523	2.13724	2.06064	0.69181	0.98168	0.52237	1.14329	0.849265	1.48157	2.08939
XVI	634131	634132	2_361	0	+	-1.86716	-3.08182	-4.25236	-6.98223	-8.64916	-8.51219	-8.86794	-6.9874	-6.86689	-8.3492	-7.22682	-7.31323	-4.81069	-4.46212	-2.94507	-2.63567	-0.78914	1.93206	4.3512	5.04849	5.97336	5.52174	4.58145	4.92112	7.49266	7.82048	7.37121	8.18097	9.16382	9.55984	13.9681	11.9414	10.0101	9.46462	10.3432	10.7853	10.9942	10.2411	9.34521	7.3697	7.33389	7.51236	7.33064	6.6367
VII	756467	756468	2_364	0	-	-5.53959	-5.89989	-5.80481	-6.00858	-6.46058	-7.4528	-6.99519	-7.67353	-8.31747	-6.97548	-5.98811	-4.96772	-3.9337	-3.61244	-3.46945	0.23175	1.66948	2.4298	3.03695	2.84557	2.95375	2.36683	2.25762	1.65505	1.35809	0.981545	1.99984	1.44817	2.52057	3.08713	1.87169	1.04131	0.56048	1.41476	1.99531	1.75873	2.58276	3.3783	3.227	3.1286	3.50609	2.64322	-3.07401	-10.5385
XV	333597	333598	2_366	0	+	-5.00118	-6.60806	-7.75416	-7.59325	-7.31853	-7.33604	-8.44605	-8.48825	-8.79165	-8.91165	-9.24426	-7.57678	-3.31811	-2.25667	-3.53601	-3.83036	-3.20845	-2.65451	-2.0958	-3.9916	-4.01824	-3.75576	-3.97868	-3.44377	-3.49124	-3.5702	-2.36725	-2.69675	-1.84544	-0.571865	0.7032	1.4116	1.02506	1.95385	4.10586	3.82203	3.67591	4.04157	3.58915	3.74636	3.22847	2.39203	2.23294	2.56554
XV	339979	339980	2_393	0	-	9.75583	9.04003	8.68112	7.71563	7.04591	6.15276	5.47567	4.33263	0.40806	0	0	0	0	0	0	0	0	0	0	0	0	0	0	0	0	0	0	0	0	0	0	0	0	0	0	0	0	0	7.6189	12.0758	11.285	11.0796	10.8749	10.4768
V	164577	164578	2_396	0	+	2.45076	2.37842	0.958435	-1.13647	-2.6445	-3.05784	-3.46791	-3.02657	-5.29541	-8.12191	-8.72964	-8.85418	-8.59619	-9.38193	-9.25043	-8.49693	-7.19984	-4.54458	-3.56516	-7.2794	-10.1058	-13.5046	-14.7836	-12.5785	-9.33654	-7.07761	-6.36939	-6.45347	-6.62586	-5.16027	-5.10491	-6.61973	-8.72421	-6.25594	-3.50028	0.06308	0.369515	0.9131	-0.155315	-1.47667	-3.02595	-4.01994	-3.54109	-3.27044
IV	1383738	1383739	2_401	0	+	1.26215	-0.11116	0.104335	0.03403	-1.45363	-1.37268	-2.04915	-2.22226	-1.502	-1.34161	-0.535915	-2.6942	-3.33564	-1.88086	-4.313	-5.35959	-1.58797	-0.23702	0.252729	1.50194	1.62153	1.76165	1.21568	0.62612	-0.58274	-0.63114	0.5418	0.9798	0.593195	3.65927	-0.019925	-1.857	-3.73607	-9.42171	-12.7134	-14.5234	-15.0344	-14.8789	-14.2615	-13.7908	-14.1092	-14.4852	-15.2238	-15.8367
II	143290	143291	2_416	0	+	-9.0856	-9.3423	-8.22226	-8.59005	-8.66811	-8.77916	-8.57457	-7.62563	-6.40128	-6.17012	-5.74839	-3.94821	-2.54029	-1.78585	-1.16526	-0.10165	0.58811	-1.15366	-0.457585	-1.73979	-0.83572	-0.4672	-0.76009	-0.97324	-1.15349	-1.83305	-3.03621	-2.42421	-1.4135	-2.29088	-3.0728	-2.49359	1.22765	3.52241	4.1989	2.98441	2.76658	2.72877	2.54065	2.53933	2.53202	1.67162	1.43246	2.36767
X	294874	294875	2_421	0	-	-7.52513	-6.80917	-6.39503	-6.86606	-6.66254	-7.16521	-9.13401	-8.13077	-7.37821	-5.09964	-4.66416	-5.16347	-5.18929	-4.54471	-3.35359	-2.45405	-2.32972	-2.24851	-1.95023	-2.10833	-1.02293	1.58127	5.60229	7.66255	6.7615	6.44485	6.71695	6.60066	6.16755	5.03017	4.10323	3.71541	4.43603	4.6301	4.8093	4.1218	2.95182	-0.61711	-2.3168	-2.28964	-3.82766	-5.13406	-5.82135	-5.67964
XV	619775	619776	2_435	0	+	2.05566	0.04545	-1.88609	-2.78197	-2.38137	-3.51173	-5.08214	-6.46628	-7.00435	-6.54736	-6.46327	-6.51625	-5.93706	-3.15305	-1.30997	0.04222	2.03154	2.85351	3.39408	3.57415	4.16469	5.0439	5.7482	5.65214	5.55265	6.419	7.16482	6.89752	5.73989	4.45682	3.60113	4.15335	5.01852	4.27847	4.24589	5.28399	6.03855	6.15716	6.08566	5.35818	4.43571	3.24822	2.92671	2.50359
XV	797512	797513	2_439	0	+	-2.82105	-3.29664	-3.17265	-3.22732	-3.5579	-3.25114	-2.86522	-1.99762	-3.03274	-8.62561	-4.20333	-3.76615	-3.81264	-3.06538	-2.20171	-1.14518	-1.02826	-1.47198	-1.56452	-1.48971	-1.44586	-0.868784	-1.27184	-0.97027	-0.232655	-3.87832	-6.73871	-11.8401	-12.1689	-12.4198	-12.7575	-12.8311	-12.5602	-12.0219	-10.9697	-11.0897	-10.7595	-10.2296	-8.27583	-6.37627	-5.50444	-1.98271	1.3211	1.07206
XI	135852	135853	2_453	0	-	-3.05141	-2.39107	-1.19041	-1.54363	-2.08444	-0.85946	0.11328	1.07475	2.93322	3.34611	3.20295	3.44963	4.48024	4.37818	3.71387	2.34197	0.27541	-0.12097	3.66863	4.26545	3.02154	2.31243	1.46355	-0.107235	-1.55467	-3.52388	-3.53239	-4.11548	-2.60066	0.022375	-0.079455	1.10955	1.20918	-1.0652	-0.7809	-0.063205	-0.64547	-1.71997	-0.21898	1.31967	1.24534	0.661545	-0.950355	-2.11576
X	587364	587365	2_454	0	-	10.4983	10.5129	10.1392	10.506	10.0966	9.74448	9.03985	9.058	8.65065	9.11257	10.3333	9.27305	5.06133	3.49087	1.31597	-2.06466	-4.95549	-7.36948	-7.28339	-7.5464	-7.45163	-7.00033	-7.04378	-7.32083	-7.68395	-8.8896	-9.5998	-10.1715	-8.64608	-6.8695	-6.20184	-5.88552	-3.82514	-6.03076	-6.03336	-6.61791	-8.12679	-7.64668	-6.92909	-7.34053	-7.55892	-7.30316	-7.15513	-6.42587
XV	884383	884384	2_462	0	+	-3.53449	-3.913	-3.87221	-3.18278	-3.5582	-2.10542	-2.30845	-1.89238	-1.03493	-0.974925	-1.47464	-1.23054	-1.63833	-1.88606	-2.71333	-2.98632	-3.34323	-4.05303	-3.79171	-4.03586	-5.51223	-4.46776	-4.55875	-5.8189	-5.45782	-5.76735	-5.4743	-5.52486	-6.23475	-5.57195	-5.94142	-7.61747	-8.59108	-8.895	-8.60499	-7.87359	-7.57532	-8.54892	-8.63292	-8.5021	-7.64102	-7.03584	-6.64374	-6.76642
V	318726	318727	2_494	0	+	0.57797	1.79838	2.0351	1.72964	2.34154	3.9073	5.18229	5.31613	6.20162	7.30284	7.98732	8.74074	7.1986	5.85733	5.77654	5.28704	4.85144	4.15753	4.48873	6.31248	5.74363	4.89593	4.8985	3.30728	1.7656	0.676775	-0.772625	-0.846525	0.03778	0.308935	0.915115	0.56176	0.754145	0.5087	-0.68736	-1.48676	-2.92423	-2.81478	-2.76133	-1.53679	-1.13637	-1.93342	-2.8107	-4.13343
V	318726	318727	2_494_r1	0	+	0.57797	1.79838	2.0351	1.72964	2.34154	3.9073	5.18229	5.31613	6.20162	7.30284	7.98732	8.74074	7.1986	5.85733	5.77654	5.28704	4.85144	4.15753	4.48873	6.31248	5.74363	4.89593	4.8985	3.30728	1.7656	0.676775	-0.772625	-0.846525	0.03778	0.308935	0.915115	0.56176	0.754145	0.5087	-0.68736	-1.48676	-2.92423	-2.81478	-2.76133	-1.53679	-1.13637	-1.93342	-2.8107	-4.13343
IV	78434	78435	2_496	0	+	-0.076525	1.22276	0.60372	0.43584	-0.234955	0.06668	-1.94408	-2.86366	-4.59687	-7.41177	-8.1153	-8.49004	-6.33939	-5.2953	-5.5379	-6.56098	-6.7888	-5.80348	-6.32888	-6.57016	-5.67711	-5.08371	-4.92115	-1.85915	0.48025	4.98239	10.1671	9.3412	8.58016	10.2358	10.8869	10.3987	10.3878	11.0177	11.1626	10.9312	10.7286	11.0355	11.2515	11.0482	4.24904	1.44496	3.02838	2.19221
X	619822	619823	2_499	0	-	-0.73703	-0.07127	-0.015195	1.05506	1.9892	3.33761	5.09979	5.16787	4.55291	4.53464	6.58098	7.31062	7.2698	6.89469	7.90083	9.17921	9.20546	9.95916	10.6291	11.4173	13.2663	13.5015	13.6353	13.9867	14.4822	13.5949	11.3394	10.5012	10.0735	9.29685	9.42287	9.18687	7.48314	6.51932	4.48095	3.26397	4.53012	5.71234	5.08605	5.78156	8.44131	9.27543	9.88571	10.1058
IV	1388817	1388818	2_509	0	+	0.636475	-0.050395	-0.325755	-1.81532	-2.58617	-3.9411	-2.94633	-1.86185	-1.67559	-2.36526	-2.60742	-1.7055	-1.17988	-1.1356	0.63701	0.587811	2.12407	2.74007	2.64802	1.75211	1.89664	1.02672	0.1779	1.23106	2.56085	2.0503	1.5141	0.91324	2.44354	1.98528	1.8344	-0.295019	0.04239	0.320114	1.44101	1.99385	2.84299	2.72847	1.03541	0.96966	1.25452	3.09216	3.65559	2.21712
XV	860356	860357	2_516	0	-	-9.04781	-8.89499	-6.01647	0.495835	0.70192	-1.03156	-1.53979	-0.98353	-1.66977	-1.92384	-2.82882	-2.90107	-2.48127	-2.51565	-1.06103	0.202899	0.38005	-1.09167	-2.33905	-2.84849	1.369	7.03698	7.56107	7.37704	7.91209	9.63584	10.311	10.3437	10.315	9.07103	8.30344	8.97064	10.3375	10.4307	11.8316	7.74986	4.28205	4.73551	4.56679	3.56915	2.9835	3.35305	3.07867	2.9926
XV	92804	92805	2_530	0	-	-9.06045	-8.98223	-9.37025	-9.57647	-10.3669	-10.3835	-11.1544	-10.3058	-9.99428	-11.0315	-9.84927	-8.58713	-10.8843	-12.5422	-10.5097	-11.1178	-12.8533	-12.8776	-13.2071	-13.2192	-12.9496	-12.4188	-13.773	-13.995	-12.9806	-12.1151	-14.052	-13.0197	-13.1186	-13.3975	-12.3494	-11.3267	-10.394	-8.26873	-8.25862	-8.58706	-7.39689	-5.57033	-3.46568	-3.01107	-2.26282	0.635905	2.93134	2.59312
XIV	498459	498460	2_533	0	-	0.23274	-0.228575	0.655195	1.49522	2.54624	3.3017	3.80167	3.9259	3.41734	3.2289	4.15474	4.83125	5.02198	5.87044	6.37225	6.86208	7.35546	7.85538	8.98981	6.72208	6.98593	6.51535	7.00464	7.86805	8.27301	7.58878	7.73357	7.1795	7.1359	7.60196	7.10844	6.31976	5.04669	2.61919	2.22983	1.57286	0.66884	0.92649	0.19243	0.61833	0.292205	-0.27492	-1.30954	-1.90052
XV	423945	423946	2_558	0	-	-8.88999	-7.2437	-5.44663	-4.45414	1.08336	4.38051	5.1261	5.49384	5.6312	5.7835	5.0865	4.88036	4.43997	3.97607	2.88074	2.67491	3.4173	2.71553	2.78238	2.18649	0.95367	1.4085	1.63667	0.03085	0.0812	0.97076	1.25197	0.30041	0.347041	0.07105	-0.27929	-0.67149	-0.33637	-1.02707	-0.824345	0.02118	-0.45664	-0.02096	1.73676	1.66169	1.62743	1.13703	1.11051	1.58286
XIII	191876	191877	2_563	0	-	-3.34119	-3.1846	-3.13036	-2.29266	-4.41897	-4.78526	-4.05883	-4.39497	-5.18377	-5.29402	-4.85701	-4.20132	-3.47681	-3.42606	-3.59286	-0.401835	0.67356	1.70744	1.61499	3.00219	3.62386	2.57251	3.3085	4.52513	4.8729	3.39189	3.07279	2.46109	2.01032	1.70309	1.15253	0.974755	0.61528	-0.44325	-2.08549	-1.43926	-0.55659	-1.1688	-2.02463	-1.48991	-0.52754	0.983	2.26253	2.66705
XV	810783	810784	2_565	0	-	-0.60612	0.660865	0.56626	-1.04021	-1.14974	-0.5579	-1.23146	-1.62265	-1.06654	0.43918	2.52463	1.75388	0.82839	2.09971	1.0946	1.05349	0.33616	0.69899	2.32108	3.55017	4.79479	6.79889	7.25403	7.35236	6.6048	7.29415	7.15946	6.9728	7.47412	7.48398	7.47349	7.40181	7.63611	7.71445	7.84995	7.74836	8.12705	9.14356	9.31053	8.46678	7.99112	7.91652	8.00873	7.51823
VIII	429235	429236	2_570	0	-	-14.7113	-13.0287	-11.8132	-9.60857	-8.15582	-7.54301	-6.34839	-4.11707	-3.31852	-3.6326	-1.24914	2.6657	5.58776	3.11218	1.16023	5.28657	4.62214	4.35345	2.40136	1.53568	0.21455	-0.59791	-0.55392	-0.16084	0.43082	0.47744	-0.1573	-0.12522	1.32327	2.30312	-1.12568	-0.066515	-4.31273	-5.08103	-3.56166	-1.8092	-1.8745	-2.64264	-1.77422	-1.64634	-0.73342	-1.72694	-2.78261	-2.42012
IV	351419	351420	2_586	0	+	6.16887	5.55288	6.49209	6.92331	8.3542	8.50864	8.10366	6.62289	5.49054	5.26534	4.88344	5.64542	5.1844	5.81254	4.56043	3.79198	4.27695	4.60363	6.36501	7.60762	7.84379	7.60852	7.52177	7.92362	7.57672	6.29793	4.60915	3.73308	3.65034	4.79718	6.61684	6.0331	3.67579	1.46304	0.42313	-0.56362	-0.72449	-5.27456	-8.01414	-9.3382	-7.95008	-7.74629	-8.1502	-8.11385
XIII	777103	777104	2_591	0	-	-0.104475	-2.98012	-5.20612	-6.02346	-5.8033	-5.13112	-5.4835	-6.21617	-6.54175	-5.65602	-4.7654	-4.21566	-3.11012	-3.43993	-3.50421	-1.43542	-0.16863	1.14687	1.5657	1.12124	0.50541	0.44007	0.73587	1.51433	-0.338135	-0.45229	-0.2947	0.08055	1.70526	5.0746	6.34875	6.85636	7.66096	8.22313	9.77392	10.8946	12.049	12.5239	12.7329	12.6266	11.5352	10.8697	10.6799	11.1547
VII	601661	601662	2_606	0	+	4.91448	3.65553	3.36454	3.48809	4.0366	4.32167	4.14385	4.75813	3.71663	2.69943	3.01964	1.76512	1.28772	2.63457	3.15456	5.62022	6.24104	6.35026	6.73831	6.64251	6.45107	5.6868	3.37763	2.6884	3.24419	2.10854	2.64111	2.65341	-0.03206	-1.36305	-4.2817	-5.28008	-5.6536	-6.10599	-7.03374	-6.81318	-6.05139	-5.59227	-5.01192	-3.58148	-3.27033	-3.77775	-3.13175	-0.953065
IV	176679	176680	2_608	0	+	4.24467	3.82707	3.20092	1.80335	-0.282645	-2.54749	-4.99697	-5.70594	-4.78423	-5.42054	-6.78136	-6.22297	-5.81911	-6.37335	-6.3241	-6.73561	-7.68076	-8.16011	-7.26	-4.39109	-3.79302	-3.82384	-5.83096	-6.13233	-4.36478	-2.44628	-3.18918	-5.62422	-7.23051	-8.04993	-8.6135	-7.71594	-7.90794	-8.2721	-7.80504	-7.13881	-4.24894	-4.39286	-5.62687	-7.82372	-9.36326	-11.4418	-8.52972	-10.8061
XII	782074	782075	2_614	0	+	3.23403	2.11318	1.9078	1.94019	2.54837	2.46548	1.83596	1.78274	2.4225	2.36726	1.60893	1.04051	-0.26761	-2.28519	-1.08496	0.43863	1.6527	2.34759	2.49548	2.1917	0.68106	0.056095	-0.729705	-0.648445	0.67064	1.63176	2.44455	3.98226	4.33965	3.60288	3.85931	2.27502	1.73687	2.3747	3.68543	4.22725	5.01279	5.15549	5.38362	4.79383	2.88476	2.94415	3.62749	3.17534
XI	435272	435273	2_615	0	+	0.64573	0.193575	-0.68456	-1.46655	-1.10336	2.94162	1.90793	0.57411	2.02924	3.30769	3.10819	2.34696	2.02054	1.87938	2.57164	2.91932	2.35585	2.51056	3.14304	1.36959	-1.39628	0.73383	1.36643	-3.16549	-2.10823	-1.72722	-0.959375	0.008026	0.246685	-1.49255	-2.43167	-1.75584	-1.95423	-1.53105	-1.4153	-1.50504	-3.04583	-2.16588	-0.68303	-2.41478	-2.39947	-1.42433	-1.42699	1.23715
IV	1164814	1164815	2_620	0	-	-3.92757	-3.35047	-2.41353	-2.75192	-3.71472	-3.02006	-2.4556	-0.59873	0.19752	1.58882	1.70241	3.98101	5.97312	5.35944	4.46967	4.99278	4.59941	5.01232	4.80813	4.46188	4.63745	5.45132	4.32721	1.65886	2.47454	3.02197	1.81169	1.52865	2.12245	3.19495	2.48477	1.89379	1.98119	2.5521	2.76311	3.57837	2.20325	2.45607	2.5827	1.1876	0.59511	0.661725	1.09501	0.8986
IX	171491	171492	2_634	0	-	3.14393	2.62978	2.80122	1.52015	1.5527	0.51124	0.84328	-1.11468	-1.18307	-2.02314	-1.12012	0.87358	-0.24936	-0.84842	-0.88026	0.974045	0.13179	-1.95278	-2.15506	-1.31642	-0.983605	-1.09577	-0.9447	-0.5302	-0.208785	0.08698	-0.4385	-0.60014	-0.55399	-1.61574	-3.12295	-4.3293	-2.07475	-2.34142	-1.68456	-3.52152	-4.98648	-4.81075	-4.98113	-5.32349	-5.43284	-5.25706	-4.91401	-4.65133
IX	130292	130293	2_637	0	+	-6.18285	-7.91468	-8.93682	-9.48221	-8.21805	-7.43811	-6.27811	-6.32277	-6.14558	-5.90085	-6.92253	-7.70976	-6.82097	-4.62543	-5.02209	-4.29948	-2.60196	-1.19059	0.567405	0.891245	4.0781	5.57632	6.75996	6.42673	6.88356	9.68525	9.7841	9.72887	8.05679	8.17588	9.33642	10.141	9.71397	8.09433	6.81367	3.34926	3.23801	3.34553	4.28518	4.67189	5.59868	4.96835	3.64563	3.22594
IX	68734	68735	2_641	0	+	-1.52304	-2.5484	-5.32409	-3.90209	-0.21983	-3.18241	-5.32194	-5.55426	-5.5178	-5.92648	-6.27766	-5.87736	-4.98791	-5.30309	-5.38457	-7.35566	-4.62717	-2.36752	-1.18715	-0.5542	-0.035255	-0.13062	2.19796	2.96125	3.57119	3.5574	2.4372	1.84423	1.21334	1.31373	1.58335	0.60045	0.492805	-0.121935	0.598765	1.5559	1.49141	1.76703	2.26184	2.12833	1.68184	1.95037	1.93948	2.0725
XI	96613	96614	2_648	0	+	10.0093	9.35084	8.65871	7.69708	8.01698	3.53523	4.14137	4.29814	2.94482	0.394001	-0.905849	-0.89169	-1.77072	-1.6167	-2.43469	-2.52736	-2.98638	-4.47765	-4.28648	-4.37632	-2.36366	-4.13122	-5.93016	-7.09673	-5.12302	-4.05645	-5.36025	-6.81743	-6.71362	-4.8857	-5.00728	-5.80959	-6.14376	-7.49197	-6.62739	-4.58226	-3.02117	-0.90346	-0.196125	-1.78507	-3.56041	0.10039	0.88504	0.1368
XIII	616477	616478	2_649	0	+	1.42711	1.26405	1.8588	1.29605	-1.36671	-3.5017	-6.41958	-7.2157	-7.10203	-5.76865	-4.58345	-6.10529	-6.23468	-5.70007	-5.46315	-5.63717	-5.71558	-6.04528	-6.04211	-4.6093	-2.79864	-1.97835	-1.66423	-2.55569	-3.40089	-2.52395	-0.99314	-0.954215	-2.29907	-3.33778	-3.09788	-2.89892	-3.46981	-3.64685	-3.3383	-2.98924	-3.10671	-3.28574	-2.67919	-1.91227	-1.3224	-2.08261	-0.057635	1.18317
VII	668086	668087	2_652	0	+	-4.75364	-4.51034	-2.44975	-1.84377	-0.60246	-0.08303	0.978105	1.58273	1.83567	3.08155	4.46601	5.16983	4.34157	6.14907	6.71036	6.44883	4.96378	2.10921	2.11133	0.83098	0.50071	-0.17099	-1.03442	-1.62664	-3.21902	-6.28891	-5.6471	-4.39611	-5.73663	-8.23005	-9.14443	-10.1867	-9.33953	-8.81417	-9.2695	-9.23792	-8.55022	-7.62625	-6.81644	-5.73531	-4.26638	-6.06959	-9.25633	-7.35475
IV	964788	964789	2_660	0	-	-1.20771	-2.6609	-2.32366	-2.20277	-2.68899	-2.65977	-3.10617	-1.02254	0.825365	0.693665	2.61078	4.83753	5.30637	6.7023	7.04054	7.7788	10.2277	9.87978	9.65884	9.92919	9.6801	9.54968	10.6956	10.478	11.6427	10.653	12.9108	12.9937	12.7515	13.56	9.61038	8.52713	8.93352	9.58287	9.5271	10.1703	9.82154	9.05908	7.78414	7.33735	6.0415	1.65616	-0.12281	0.04906
V	500349	500350	2_664	0	-	2.19697	2.07968	1.5252	1.1498	1.13142	1.64287	1.98501	1.9175	0.66415	0.91347	-0.14584	1.0417	0.9906	0.493335	0.33773	0.903975	0.72857	-0.830175	-0.673	-0.8084	-0.97284	-0.825049	-1.13116	-0.307164	-0.35362	-0.461479	-0.713195	-1.50608	-2.41677	-1.20178	-0.459885	0.00554	2.1925	-0.57134	-1.91324	-1.66453	-1.62125	-1.71077	-1.87024	-2.66354	-2.46339	-1.57358	-1.17979	-1.09095
IV	1520871	1520872	2_667	0	-	-2.03568	-2.48943	-2.54206	-1.64235	-1.5638	-2.32066	-2.57263	-0.928355	-1.90044	-1.81333	-0.772125	0.375895	2.28053	3.93003	5.46671	6.33664	5.84388	5.37556	5.22035	6.06835	6.66511	6.21517	3.80173	3.64642	4.67651	4.70626	3.87617	2.45061	1.2411	-0.67004	-0.23427	-0.193395	0.560265	1.19379	0.93856	0.24448	0.05974	-0.00598	-0.66591	-1.52635	-1.30398	-0.61339	-0.22348	-0.02309
II	572071	572072	2_669	0	+	0.53792	-0.27777	0.107375	0.45338	-0.62405	-3.33406	-5.7332	-4.18883	-4.95749	-5.32859	-6.03738	-6.52258	-6.83028	-6.30873	-5.81085	-5.19249	-3.88238	-3.92225	-4.26189	-2.06467	1.58129	1.7548	0.39577	1.37203	2.60769	5.16222	5.34873	5.6382	6.33218	7.01133	8.36598	8.92293	8.61494	8.59482	8.86376	9.56062	9.09278	9.34969	10.09	8.36667	7.40105	7.59863	8.08235	6.92558
V	259872	259873	2_680	0	-	3.58472	4.47821	8.24127	8.81073	9.39382	9.28484	10.1678	11.1287	10.4924	9.30888	11.033	10.0813	8.43233	5.65153	5.51993	5.12704	6.90571	6.75232	7.29084	8.48778	9.18974	8.20415	7.40753	6.96323	7.43041	6.94641	6.79378	7.31747	7.09553	7.43684	7.5869	3.37207	0.102225	-0.498255	-0.591965	-1.76002	-1.38545	-0.998345	-0.95674	-1.74202	-1.97604	-2.22577	-2.03376	-1.55058
II	245890	245891	2_685	0	+	-1.29518	-1.85445	-2.55641	-2.73773	-1.97072	-2.17848	-2.01022	-1.98512	-2.36059	-3.71591	-5.85897	-6.9256	-8.37133	-8.33732	-9.71991	-9.31992	-9.06054	-9.26503	-8.92811	-7.26177	-3.39286	-0.936785	2.89547	5.83907	10.0865	12.5815	14.4319	16.3946	18.0481	17.892	17.3225	17.3101	17.0904	16.2728	13.5258	11.2587	8.34591	7.80447	5.84725	3.75474	3.04745	3.03214	2.40658	1.70815
III	120502	120503	2_690	0	-	-3.47645	-2.75517	-2.11669	-2.23775	-3.23086	-4.04521	-5.77688	-5.91341	-4.18241	-2.95959	-3.1743	-0.49678	4.01729	5.89306	5.97246	5.53819	4.90179	3.41682	4.00844	3.49065	4.20369	3.71199	4.87103	4.39072	4.29305	3.9218	1.85743	1.65664	0.658395	-1.07546	-0.43435	0.46826	2.45905	1.89548	2.92287	1.92013	1.36121	0.72877	0.368785	0.214625	-0.47863	-1.07704	-0.993319	-0.0282
XIV	263431	263432	2_695	0	-	-3.52066	-5.39541	-5.47555	-5.53872	-6.15977	-6.57669	-6.39039	-7.06046	-7.05417	-7.58432	-7.68467	-7.92553	-8.58693	-4.76767	-1.08628	-0.11386	1.28818	1.73186	2.70063	3.37336	3.43362	3.10764	3.76953	4.56958	4.98872	5.20002	5.9958	4.7952	4.53803	5.19016	4.76205	-2.9875	-3.89379	-6.12315	-7.24736	-7.17915	-7.2169	-7.92496	-8.59266	-10.1889	-10.7216	-11.0323	-11.3655	-12.2356
XIV	220370	220371	2_697	0	-	4.05344	4.05906	3.90074	4.22915	2.83224	3.40202	2.60774	5.4326	5.76907	5.48994	5.69738	5.15933	4.05469	2.86299	2.945	1.59102	1.54259	2.10106	2.65329	3.40927	3.40855	3.58826	2.22871	3.08596	3.62313	3.07943	2.87809	2.64766	2.16489	4.86667	9.33056	9.59081	7.15426	7.84357	7.26628	6.59288	4.99339	4.85614	4.15119	3.95647	4.24292	4.09471	3.81863	3.09194
XIV	82821	82822	2_698	0	+	4.61885	8.08188	9.97029	8.95341	8.83185	8.12732	7.84415	6.76512	6.33876	6.22311	6.00377	5.70758	4.80326	3.87746	2.20745	1.57086	1.93004	1.65827	-2.12323	-2.71993	-2.88781	-2.61002	-1.96173	-2.01521	-1.6643	-1.4605	-1.731	-1.85456	-2.15785	-2.35253	-1.63766	-2.13607	-1.97311	0.363505	-3.80579	-4.35281	-0.28768	1.53245	2.50716	2.05845	1.59969	1.58692	1.58549	1.75268
XI	466170	466171	2_700	0	-	-0.986225	-1.51491	-3.03378	-2.74172	-0.89505	1.03975	1.58327	1.6594	2.93197	3.4008	3.29488	3.47877	3.98848	3.22487	2.5727	3.32422	3.93776	5.99627	7.99976	9.5411	8.57745	7.58918	6.93527	6.14994	5.4232	5.99161	5.95916	6.07475	6.03479	5.19572	3.07656	4.03143	6.35468	2.69416	2.62344	3.52508	3.523	3.91124	4.11447	3.97872	2.73154	2.34665	2.10466	2.39367
XI	374460	374461	2_703	0	+	-5.64598	-7.01801	-7.24653	-7.5843	-7.17688	-5.70059	-5.33129	-5.35638	-4.92593	-3.44244	-4.49327	-3.91143	-2.87248	-0.8527	2.66277	6.77356	5.69841	5.89578	5.42146	4.0059	3.11085	2.778	2.43819	1.87573	-0.07319	1.96303	1.30268	-1.87779	-1.61078	-1.12872	-2.22716	-5.04211	-4.42834	-3.98211	-4.06114	-4.1561	-3.71705	-3.50222	-3.13113	-3.25947	-2.89327	-2.21629	-1.23591	-2.72656
VII	910480	910481	2_706	0	+	0.21673	0.73423	0.10412	0.96719	-0.441025	-0.5168	0.877445	1.71673	1.75394	3.08341	4.13737	5.38517	5.53846	6.19426	6.65517	7.62948	7.00331	6.1981	4.14619	4.06098	4.96544	4.77486	3.06577	3.01595	1.73717	-0.52537	-1.67948	-2.84281	-4.30987	-4.70873	-5.28318	-5.23105	-1.5478	-0.834115	-3.20567	-5.5175	-4.07051	-2.7402	-2.8814	-2.92048	-1.45161	-0.835105	0.93985	1.62186
II	611877	611878	2_708	0	-	-6.80884	-6.51509	-6.71848	-7.21429	-6.71223	-5.80505	-5.09831	-5.62039	-5.9381	-6.07727	-6.72405	-6.83392	-6.70763	-5.50569	-5.35858	-5.15688	-3.83537	-2.2614	-1.04516	-0.475075	-1.14914	-0.594405	-1.62138	-2.82749	-3.55724	-1.87839	-1.42553	-0.76771	-0.99067	-1.06392	-1.66963	-3.9333	-4.95164	-5.04762	-6.51873	-5.5967	-5.33357	-2.88508	-2.30333	-1.31526	-1.81729	-0.705019	-0.261545	-0.257765
XIII	551982	551983	2_709	0	+	-5.58961	-6.62888	-5.19974	-2.91704	-2.86369	-2.98934	-2.45409	-3.08761	-2.79919	-2.38061	-1.97314	-1.20016	-1.7004	-1.05094	1.20084	2.11049	1.98574	1.42279	1.69098	2.96303	3.05534	2.67897	0.85165	0.80744	0.595599	0.0563	0.020585	0.460485	-0.91495	-2.28781	-2.88714	-2.75506	-3.34171	-5.59766	-8.61645	-9.62218	-8.49301	-7.51612	-7.73381	-7.90969	-8.49558	-8.34171	-8.04026	-7.86947
XIV	110505	110506	2_713	0	-	5.82178	5.1128	5.84634	8.29882	8.20496	5.24397	7.95453	5.60621	2.88849	2.53835	0.450711	1.01694	-0.627645	-1.00633	-1.72432	-2.18094	-2.48796	-3.34709	-4.76933	-4.99512	-6.71069	-8.43914	-7.07406	-4.32804	-0.980445	-4.28918	-6.18928	-5.28722	-4.807	-4.52095	-4.55501	-4.24497	-4.10925	-4.3224	-4.55677	-5.33425	-5.05269	-3.65736	-5.04054	-6.43619	-1.33266	-0.65327	-7.59542	-8.31467
XV	720224	720225	2_724	0	-	-6.97849	-10.8139	-11.7818	-11.0582	-10.8754	-11.8243	-12.2037	-13.0423	-13.6008	-13.6241	-13.8756	-14.1351	-13.9936	-11.7397	-10.7288	-9.69355	-3.44389	-2.54235	-2.58892	-1.95234	-2.81768	-2.41566	-2.54811	-4.89214	-4.71566	-4.48388	-4.10827	-3.07884	-3.10284	-3.98059	-3.74497	-2.96277	-3.90027	-3.98323	-3.12093	-1.94578	-1.78217	-0.67368	1.8083	1.44763	1.69366	2.40194	1.53662	0.7446
XII	589373	589374	2_741	0	+	8.54243	10.1553	7.89793	7.22381	7.06248	7.55899	8.10609	9.4648	9.9723	10.0538	10.635	11.7582	12.1806	11.1112	10.2613	4.02002	3.67155	7.19261	7.81369	7.55573	6.66014	7.80505	7.57038	6.82263	7.02915	6.49617	4.79635	5.07008	4.92786	5.9382	9.69252	9.81366	9.48535	10.0235	11.193	11.1222	9.00172	7.5544	7.43053	8.8911	10.4403	11.39	11.8311	11.5182
VII	41492	41493	2_745	0	+	-12.5716	-12.712	-10.5296	-11.776	-13.1983	-11.288	-9.85509	-10.5707	-9.38352	-9.41023	-12.2742	-9.79762	-8.23701	-7.35827	-6.88772	-6.05275	-6.19007	-5.79665	-4.38396	-1.68746	-1.64567	-1.70079	-1.52374	-1.58165	-0.217205	0.783565	0.42512	-1.12874	-2.71608	-3.18262	-1.19917	-1.33526	-2.59814	-3.22451	-3.37032	-4.31766	-4.6856	-4.37393	-3.46772	-3.3572	-4.47169	-4.79536	-3.22235	-1.76315
I	69535	69536	2_757	0	-	5.5838	5.26222	4.79206	4.39114	4.85165	5.14145	3.50377	2.45279	2.06454	2.07678	1.83402	1.63791	0.95007	2.15381	2.83831	4.24174	4.23156	-0.200495	-6.80567	-7.35055	-7.08873	-6.75425	-6.51889	-6.41476	-5.98039	-6.72247	-6.84933	-6.87214	-7.50728	-8.66002	-9.81511	-9.64652	-2.32622	1.29832	1.8767	2.0208	0.6782	0.72223	0.23322	0.03683	0.08589	-0.14751	-0.056835	-0.28485
X	470931	470932	2_763	0	-	0.47604	-0.753755	-1.1102	-1.36229	-3.72507	-4.01407	-2.44571	-1.02569	-0.965855	-1.12917	-0.80446	-1.91165	-4.13764	-3.92441	-3.04792	-1.28066	-1.10658	-0.20627	0.49497	2.62608	2.83027	1.64624	1.84154	3.40551	4.45104	6.3124	8.03228	11.5697	12.519	12.6589	11.6239	10.8153	10.0322	9.33688	8.90843	7.95765	8.19445	7.19228	5.27017	4.93743	5.94085	7.03091	5.73103	4.23332
XVI	381353	381354	2_770	0	-	2.09105	2.49714	2.76349	3.46442	3.96319	5.43938	6.59477	3.79309	3.01758	1.55967	2.30884	2.18553	2.62081	2.62918	2.09672	1.93119	2.18734	1.34449	1.43468	0.386645	-0.80419	-0.482975	0.95331	2.657	2.66803	2.06262	1.9438	1.41236	0.95305	0.99624	0.93806	0.33236	-0.70233	-0.55841	-0.48803	0.13064	0.542475	-0.21654	-0.67606	-1.75286	-2.12913	-2.19762	-1.65546	1.13198
X	88529	88530	2_772	0	-	-2.04699	-2.19572	-3.52184	-3.30352	-3.13034	-3.55274	-3.39972	-3.7406	-3.83412	-3.73392	-3.87658	-4.85113	-5.48079	-6.12336	-6.23102	-7.1357	-7.38077	-6.27929	-4.91226	-3.96073	-3.59844	-3.24056	-2.7981	-2.74653	-2.93723	-1.63848	-0.14584	0.75006	1.13366	2.57923	4.40222	4.61455	5.27188	4.47911	5.10421	6.23215	6.53289	6.11219	6.79769	6.47011	6.39491	5.21659	4.98256	5.048
XV	847405	847406	2_776	0	+	2.7029	1.44044	-0.352904	-1.19134	-1.46298	-2.19094	-1.81836	-1.71084	-1.36392	-0.929935	-0.72098	-1.02897	-1.76589	-1.29341	-0.793515	-0.68519	-0.184615	0.300425	0.601105	0.85258	1.36948	0.9191	1.76681	2.1598	2.1626	1.74667	2.39365	3.75718	3.40431	2.58656	2.98779	-0.08932	1.02092	0.73911	1.42553	1.73423	1.17051	0.0997	-1.12384	-1.47527	-1.66854	-1.75845	-3.61462	-3.24966
II	372875	372876	2_787	0	-	4.18461	4.9599	4.25178	2.19895	1.41104	0.609354	0.399595	0.10658	-1.05733	-2.27888	-2.73211	-2.83983	-2.79498	-1.34848	-0.14563	-0.51601	-0.38806	-0.04291	1.80068	0.57299	1.2994	1.93308	1.51477	1.07655	0.63035	1.03581	1.65233	1.40446	1.06781	1.18152	0.24106	-0.97377	-1.08216	-0.91591	-0.26303	-0.559215	-0.568595	0.00964	1.80991	2.59254	3.19199	2.9028	2.03364	1.4912
XIII	236100	236101	2_789	0	-	-3.08174	-1.74888	-0.840375	-2.12726	-3.66497	-3.29048	0.37493	0.02915	1.05042	0.85109	0.498495	1.07723	0.368055	-1.6438	-3.06597	-3.71358	-4.59568	-6.48287	-6.56739	-5.37815	-5.26428	-6.24969	-6.2913	-7.13826	-6.08029	-5.86575	-4.96361	-4.35073	-1.60196	-0.45122	1.91827	3.13769	4.68612	5.35135	4.77806	3.98843	4.50419	5.5643	5.88994	5.33995	5.38691	4.42089	4.5144	3.88282
VI	150052	150053	2_790	0	+	-0.69353	-0.750079	-1.65507	-2.59242	-2.92367	-3.46508	-3.63077	-4.09045	-4.71598	-4.35881	-4.75693	-4.52999	-4.67866	-4.08203	-2.48555	-2.6758	-3.21632	-2.57727	-2.86295	-2.80193	-2.35207	-2.84576	-2.82769	-2.87437	-3.34679	-3.19097	-3.51371	-1.79982	-0.244995	0.292886	-0.55392	1.13713	0.374895	-0.49286	-0.838855	-0.95375	-0.134915	0.02236	-0.14385	-0.53644	-0.40991	-0.45477	-0.57198	-1.21745
VII	115963	115964	2_801	0	+	0	0	0	0	0	0	0	0	0	0	0	0	0	0	0	0	0	0	0	0	0	0	0	0	0	0	0	0	0	0	5.72495	13.3291	13.4617	13.7201	13.7572	13.4794	13.6014	13.5764	13.7457	13.7909	13.6143	13.8093	13.6076	13.1387
II	452079	452080	2_807	0	-	-5.96453	-2.6336	-1.49961	-1.00973	-1.41244	0.48383	-0.492155	-0.97429	-2.35039	-4.74113	-4.61885	-4.74594	-5.54788	-6.01811	-5.85273	-8.14003	-9.79993	-10.8661	-13.0454	-12.6807	-13.3918	-13.0766	-13.6936	-12.086	-11.125	-10.789	-10.5236	-9.60968	-9.12553	-8.47561	-6.36754	-4.66474	-3.65612	-2.64216	-3.69667	-4.46232	-4.67786	-4.45858	-4.24118	-5.31362	-5.78423	-5.23797	-4.95945	-4.73791
IV	688204	688205	2_809	0	+	-5.76387	-5.75611	-6.86493	-2.73068	0.032195	1.07549	2.18843	3.40555	3.5479	4.30858	4.33089	4.99128	5.0681	5.82052	5.83054	5.38582	5.27417	3.92337	3.61994	2.31186	1.71478	1.00713	0.536565	-0.835135	-2.58081	-2.96735	-3.39486	-3.95758	-4.45064	-4.73984	-4.78214	-4.99693	-2.75292	-2.28263	-2.73593	-3.2094	-3.23706	-4.76049	-4.28246	-3.14542	-4.95309	-2.40491	-0.29575	0.30541
XIV	569724	569725	2_824	0	-	-0.15072	2.47259	1.9063	0.868045	1.88709	-0.278165	0.276185	0.6979	1.31525	2.81574	3.50063	2.99973	2.82867	2.48621	2.64177	0.08871	-1.38948	-1.14323	2.08951	1.77433	1.57872	1.35811	1.3667	0.97602	0.403989	0.27255	0.16594	-0.170929	0.22221	0.7041	0.7041	0.7041	0.44054	-0.95879	0.28329	0.19578	0.01613	0	0	0	0.15612	0.26118	0.2595	0.06924
XIV	754967	754968	2_831	0	-	3.0643	3.18207	2.36091	1.51299	0.91794	-0.12745	-0.26791	-0.006625	-0.479005	-0.19342	1.26103	0.281255	-0.36457	-0.51463	-1.89071	-2.35174	-1.88058	0.385275	1.22436	3.06024	4.01572	4.20557	3.8289	3.61865	3.81278	4.35169	5.51189	6.37911	4.98417	5.21253	5.23733	6.63812	4.45864	-0.13714	-3.84122	-3.97086	-3.28872	-2.82171	-2.34149	-2.19803	-2.67051	-2.55308	-1.11115	-0.89094
IV	1112253	1112254	2_839	0	-	0.60657	-0.145235	-0.30983	-0.64913	-1.08466	-1.37396	-1.18016	-0.45203	-0.5908	-1.10276	-1.25908	-0.203985	0.96794	-2.33413	-1.991	-0.976965	-0.5439	0.1257	-0.97595	-0.566515	-0.53803	-0.3933	-0.53755	0.49467	-0.08908	-1.88321	-3.20444	-3.18916	-1.32826	1.58342	1.87077	1.96311	1.3295	2.36818	2.87486	2.26751	2.19372	2.40914	2.62146	3.49391	4.24106	4.2649	5.03147	5.06607
XIV	664279	664280	2_840	0	+	-4.27826	-1.70366	-0.38713	-1.69117	-2.2854	-2.71905	-4.47499	-5.04014	-5.14799	-4.83382	-4.91594	-4.13708	-3.94465	-4.49804	-4.94242	-5.55894	-6.70113	-10.9012	-10.5217	-10.5286	-9.43419	-9.25074	-8.3535	-8.45979	-8.15485	-7.94503	-7.93332	-7.34282	-6.36358	-5.54152	-5.09502	-5.00658	-3.56482	-2.98441	-0.90118	-0.9412	0.125375	-0.14381	-0.21159	0.35261	0.43532	1.23382	2.21925	3.38032
XIV	359569	359570	2_844	0	+	-2.30756	-1.61328	-0.68629	-2.67252	-2.4944	-2.78959	-2.28099	-1.8379	-1.05088	0.63187	3.00338	3.45413	4.78786	4.71911	3.5997	1.47954	0.06922	-0.396775	0.39302	1.53188	0.30687	-1.19029	-0.57429	-0.503975	-1.2432	-0.71857	-1.41416	-2.86936	-3.30356	-3.46738	-1.30842	0.166385	0.4602	0.33824	0.87625	1.50044	1.82268	1.70993	1.09589	0.585615	0.24844	1.15742	2.02708	5.39232
VII	446127	446128	2_845	0	-	-7.65505	-7.57358	-7.75107	-9.10938	-9.36341	-9.29945	-10.1734	-9.6791	-10.7426	-10.7938	-8.61075	-7.37288	-4.65356	-6.07015	-5.26079	-4.82285	-3.38586	-2.67924	-3.70866	-5.18791	-7.10609	-6.40755	-6.98262	-7.95865	-8.09826	-7.32241	-6.88396	-8.83997	-8.82397	-10.6805	-11.096	-12.1299	-11.3919	-10.3832	-8.5676	-6.46819	-5.8408	-6.7715	-8.18636	-8.44397	-9.18878	-9.4779	-7.699	-6.61329
XV	401553	401554	2_846	0	+	-5.82627	-4.8957	-3.84094	-5.07289	-5.54938	-0.41901	2.29983	4.44433	5.91511	6.4561	7.14375	6.84982	6.70932	5.94255	5.77938	5.02914	4.38359	4.91111	6.66849	7.03186	6.15796	4.78221	-1.6816	-2.80731	-2.59093	-2.48075	-1.08776	-0.69805	-0.70736	-0.92171	-0.75757	-1.15266	-2.47702	-2.73867	-3.9116	-4.25378	-3.30075	1.11509	1.38626	1.23148	0.623695	-0.51791	-0.77317	-0.77942
XV	432174	432175	2_847	0	+	-1.37041	-2.06457	-2.24553	-2.91	-3.17893	-3.63985	-3.85193	-4.45915	-3.19317	-1.95371	-0.951435	-0.164765	1.2044	1.21131	1.1702	1.59614	2.90863	3.70537	3.94978	3.26237	2.46935	2.48556	2.10902	1.67582	2.51744	0.700815	-3.16473	-5.80665	-7.8334	-6.37329	-5.34201	-5.62088	-5.7015	-5.61051	-4.81652	-4.1919	-3.74959	-3.1694	-3.39947	-4.31562	-4.74988	-0.823665	-1.67754	-2.82459
V	423597	423598	2_870	0	+	-1.3428	-2.03878	-2.2119	-1.9188	-1.84052	-2.0481	-2.75274	-2.9419	-2.06076	-1.57161	-1.49628	-1.58455	-1.63076	-1.7384	-2.13495	-2.3074	-1.29137	-1.2854	-1.44121	-1.40712	-1.60004	1.0352	2.45377	2.5673	0.29035	0.05276	0.615051	0.94972	1.4031	2.17768	2.11673	2.3966	2.54116	2.39394	2.28655	3.23353	2.2841	0.77342	2.11065	5.50769	7.34389	8.69342	9.68505	9.92094
IV	1319811	1319812	2_873	0	-	3.38519	3.05088	4.91575	6.89557	9.3869	9.16017	8.35409	7.84049	7.56417	7.96307	7.22371	7.15916	7.29047	6.74598	6.07177	4.05654	2.06168	0.47866	-1.37053	-4.36494	-3.14115	-2.03746	-2.18499	-3.30873	-2.37819	-1.77531	-1.17486	-0.65825	-0.49756	-0.37466	0.10406	1.75968	1.15287	0.257525	0.308394	-3.67229	-4.21136	-6.33052	-7.82993	-8.3447	-10.3935	-11.1764	-11.3028	-11.7902
XIV	619713	619714	2_888	0	-	5.9992	5.24339	4.88851	4.36695	3.10927	0.84774	-1.10681	-2.99212	-1.74923	0.026305	-0.341675	-0.38759	-0.622819	-1.66183	-1.86854	-1.70092	-2.33623	-3.11523	-2.07105	-1.91007	-2.62794	-2.02167	-1.59292	-2.41676	-3.60453	-3.20661	-4.21332	-4.0457	-3.82556	-2.84286	-3.01164	-2.42102	-1.41458	-1.02118	-0.48987	0.50817	0.369705	-0.64809	-1.64511	-3.43303	-1.10603	1.11953	2.30653	2.2262
XV	845790	845791	2_913	0	-	-0.51523	0.43578	1.69707	1.63827	1.11708	0.72905	0.90551	1.03154	2.89184	3.00908	3.52905	3.18308	2.02775	1.74015	2.39687	1.99607	1.41315	0.90464	1.23278	0.67338	0.440305	0.03018	-0.54268	-0.502915	-1.18183	-1.5048	-1.62043	-0.63161	-0.84822	-1.08651	-1.6473	-1.73252	-1.94156	-2.18992	-0.97435	-1.1178	0.285091	2.58514	3.34328	3.35995	3.26178	2.05757	0.80842	0.91877
IV	503307	503308	2_915	0	-	-5.93712	-5.53268	-4.75192	-2.56768	-1.21863	-1.02466	-0.954495	0.130655	0.515909	1.03256	0.972145	-0.429659	-0.601335	0.286531	0.31609	0.36312	1.95247	2.72908	2.33696	3.17991	4.99837	6.52403	2.68839	3.46168	4.5399	5.70116	6.54761	6.53541	6.31403	6.22725	4.823	3.76241	3.53312	3.6141	3.89695	3.37968	3.43425	4.9105	2.36598	-2.31211	-0.810145	-1.56008	-1.92054	-2.11242
XV	68957	68958	2_919	0	-	3.48932	2.849	1.23826	0.30023	-1.02454	-1.18158	-1.21005	-1.00673	-0.617594	-0.51707	-0.37638	0.045201	1.38872	1.00259	0.54872	-1.1168	-2.10732	1.68114	3.45011	2.79123	2.81937	3.01072	2.77216	2.92672	3.33488	3.55466	3.48116	1.48832	-0.480065	0.0025	-0.01367	-0.436255	-3.10085	-3.30715	-1.88659	-1.49316	-0.53127	0.05831	0.2551	-0.09062	-0.69777	-0.520905	0.02445	1.38268
VII	312214	312215	2_923	0	+	-4.88528	-4.91396	-4.26644	-4.22869	-4.09917	-3.85292	-3.651	-3.32208	-3.07981	-2.71492	-1.77415	-1.15637	0.50471	1.01306	1.82114	2.32329	2.44745	2.00793	2.16079	1.7737	2.22818	3.32749	4.08801	4.48262	4.66093	4.25163	3.51376	2.88819	3.16792	-0.26554	-1.52517	-3.40592	-4.41875	-5.63361	-5.94949	-7.52969	-10.2751	-10.3995	-10.764	-11.8465	-12.4771	-11.9199	-11.3831	-10.4316
VI	160304	160305	2_925	0	+	-5.38212	-5.13337	-5.26464	-5.38796	-6.18741	-5.13354	-5.45476	-4.73723	-3.93637	-4.18701	-3.21299	-0.617425	0.483905	-0.211625	-1.98557	-2.34074	-1.92887	-1.27306	-0.738535	-0.24272	-0.33256	0.7524	4.69106	5.3243	2.88142	2.53059	1.98167	0.41079	1.03807	2.38885	2.62497	2.36939	1.61982	0.819455	0.42985	-0.07905	-1.1584	-4.94998	-4.49404	-3.03146	-3.10174	-3.33192	-3.941	-7.2918
II	662400	662401	2_943	0	-	-6.90166	-6.68734	-6.23825	-5.63519	-5.93185	-4.93749	-4.55941	-5.1497	-4.02544	-3.07826	-4.48061	-6.61935	-6.22414	-6.68233	-6.85048	-6.86663	-7.7659	-7.89223	-8.50293	-8.15978	-7.86409	-7.4653	-7.27888	-7.09507	-6.06187	-3.89418	-1.76605	-3.55823	-4.51575	-4.46829	-3.62148	-3.37808	-3.41102	-3.17598	-2.83071	-2.82158	-2.45063	-4.82405	-4.98997	-4.72883	-3.40803	-1.89172	0.74145	3.34393
XV	112107	112108	2_954	0	+	4.69182	5.54413	6.7755	7.82331	7.86486	9.6565	10.1597	9.59402	9.70922	10.3274	10.9343	11.5833	11.6596	10.3466	8.81038	7.63028	9.26805	7.34388	5.80257	5.59889	4.06606	3.92496	4.83871	4.85478	4.35875	3.32586	2.61637	3.00403	3.45659	2.04082	-1.12153	-6.3323	-6.42855	-5.3581	-5.76988	-6.89444	-6.99634	-6.68137	-6.19128	-5.657	-5.62368	-5.89682	-6.25851	-6.74347
VI	130360	130361	2_977	0	+	-4.81422	-4.31468	-3.43849	-4.49203	-4.64843	-4.28632	0.43871	-0.0119	0.011365	0.573435	1.54855	-2.30217	-8.1353	-5.68141	-4.02269	-5.23201	-6.85014	-7.37657	-9.04156	-8.68933	-8.13868	-7.71789	-7.77196	-7.42953	-7.8652	-8.47507	-3.20302	-1.09431	-3.72241	-5.8913	-7.81207	-8.65118	-10.0944	-12.8766	-16.1326	-16.2282	-16.0496	-15.525	-15.5071	-15.2504	-14.9521	-14.6673	-14.1011	-13.3188
XIII	887024	887025	2_986	0	+	6.15562	7.51792	7.59997	6.81742	6.34253	6.12699	6.3152	6.15012	6.52762	6.682	5.45442	5.61156	5.23583	3.76697	1.69821	0.85975	1.05328	1.97208	4.10476	5.16675	5.65358	5.80325	7.40214	6.5831	7.42012	8.64803	7.55417	7.72757	7.88472	5.57989	5.32495	4.72264	3.8318	2.33824	1.23013	0.59467	-0.78202	-1.6861	-1.62853	-1.72418	-0.570035	0.18414	-0.86586	-0.96421
IV	1269999	1270000	2_994	0	+	-7.65383	-7.07988	-7.00962	-7.55673	-6.87384	-6.34038	-7.06679	-6.53603	-5.07727	-5.67301	-5.56328	-5.26538	-4.21342	-5.73912	-6.17786	-7.06669	-7.45311	-7.27941	-6.80061	-7.26997	-6.55377	-4.04128	-4.45935	-3.8211	-5.43107	-5.01725	-3.73785	-2.92412	-0.940205	-0.62766	-1.02014	-2.18809	-2.61249	-3.64143	-3.7237	-3.45602	-4.11882	-3.74643	-1.68351	-0.17103	-0.02611	0.099285	1.38041	1.25185
IV	965092	965093	2_997	0	+	6.73053	6.30513	5.60403	5.77829	5.45157	6.15624	6.18734	5.78352	5.67748	7.08321	6.21572	4.78329	5.46272	5.39452	4.22563	4.09157	4.06515	4.5027	4.5993	4.48832	2.92619	2.09938	2.12157	0.60239	0.139355	4.0351	2.58508	1.97776	2.23213	2.27823	0.67472	0.842461	1.05325	1.00652	0.425605	0.492135	0.35764	-0.29555	-0.12403	0.01407	0.146145	0.13561	1.14545	1.83759
V	225989	225990	2_1001	0	+	-6.28439	-6.14119	-6.17876	-7.42033	-7.69792	-6.53508	-6.56298	-6.15994	-5.66412	-5.98407	-5.71095	-7.77057	-9.30587	-11.6489	-11.6635	-13.1999	-15.7183	-18.4248	-17.4019	-16.6108	-16.3556	-16.9197	-17.0627	-17.6836	-18.0701	-17.4069	-14.7066	-13.4256	-11.6781	-10.5312	-6.21943	-1.16118	0.93634	0.9773	0.45467	1.01691	1.42312	1.44993	1.43591	1.86055	1.8428	1.56061	1.44767	1.39218
XVI	840890	840891	2_1003	0	+	2.6275	1.88458	2.7779	4.78779	5.97621	6.15144	5.67661	5.40025	5.50253	5.55323	5.59349	5.9973	6.57734	6.32158	6.72374	6.35301	6.16265	5.44128	3.63172	2.19502	2.01036	1.85862	1.40126	1.46994	2.42559	2.4519	2.38097	2.80701	2.95702	2.96073	3.07617	2.81319	3.15281	3.57067	3.45077	4.14115	4.09899	4.484	4.07434	3.54688	4.53268	4.6539	3.62113	3.1866
XIII	914717	914718	2_1009	0	-	-0.81431	-1.64159	-1.09261	-0.142115	2.2347	3.23416	2.7462	4.30208	4.79288	5.39737	4.51457	4.51272	4.34287	4.00902	4.11514	4.12711	4.5378	4.6249	4.48552	3.45137	3.89799	4.2286	2.468	1.45922	2.09673	2.47883	2.46646	2.3339	2.56434	3.14655	3.28663	3.13453	2.43384	1.89877	1.75622	1.35018	1.50508	1.43717	1.03708	0.300975	-0.006145	0.09751	-0.26181	-0.7709
IV	1451255	1451256	2_1010	0	+	-6.5813	-8.07435	-8.88836	-11.0597	-13.3342	-12.4339	-12.7537	-11.731	-9.13832	-9.4369	-9.58577	-8.57397	-7.79162	-8.0175	-8.00417	-4.79614	-3.86169	-3.6677	0.35229	2.7053	3.37506	3.8856	4.11053	5.16136	4.94841	4.04687	3.05795	2.64582	2.41492	2.06241	0.96456	1.38495	0.479919	-0.3605	-1.82916	-4.33089	-5.27707	-3.94124	-2.61676	-1.53929	-0.473425	-0.077385	0.67961	1.38525
XIII	62306	62307	2_1023	0	-	-9.28738	-8.43667	-6.96799	-7.63087	-8.17087	-9.31263	-9.07867	-8.94278	-9.14644	-9.45459	-9.37571	-8.15762	-6.35705	-5.61831	-4.72372	-1.86045	-1.84685	-2.07713	-0.350508	0.303446	2.01794	1.705	2.3887	3.31225	3.5115	4.02386	5.00583	3.30192	3.17604	-0.36499	-1.3694	-0.937615	-0.98097	-0.21737	-1.74892	-1.53204	1.6963	1.17936	1.61189	2.36395	2.67018	2.86783	3.98465	4.51224
VI	87280	87281	2_1034	0	-	6.37228	5.99489	6.72582	6.43378	5.91557	4.63187	4.1976	4.43374	4.01005	3.72761	2.4615	1.02709	0.32678	0.16935	0.14459	-0.665155	-0.29689	-1.4925	-0.956265	-0.486239	-0.91501	-1.10141	-1.77831	-1.14861	-0.1776	0.92945	1.07064	1.17304	1.12267	1.04332	1.18112	1.86932	2.80424	2.25573	2.86009	2.78233	3.61909	5.08146	4.67634	4.22035	4.57852	6.44923	7.23865	7.53289
XI	153298	153299	2_1046	0	+	-1.6595	-2.6172	-1.9195	-1.71417	-2.75568	-2.17225	-2.16718	-3.028	-4.45843	-3.26066	-1.77679	-0.94872	-0.55538	-0.28521	-0.04356	0.28483	0.012275	-0.094375	-0.10626	0.14679	4.2598	6.28248	7.13222	9.09218	9.09955	8.23648	7.43216	6.87423	6.63597	6.14743	5.68391	5.374	4.20752	4.5047	3.69812	-0.106795	-1.39745	-0.99502	0.109695	0.35613	-0.74478	-0.31427	-0.1263	-0.16149
XIII	732434	732435	2_1048	0	+	2.04593	2.13967	3.01372	3.20126	3.83214	3.64132	3.9289	2.5782	2.18189	3.82761	4.79398	6.92295	7.74869	8.84627	8.52222	8.75638	8.67722	8.32128	8.95661	8.90993	8.19024	8.24759	8.58965	7.60108	5.83375	2.94019	2.99379	3.26829	3.02293	3.46093	4.17247	4.26122	3.48543	2.92479	3.41952	4.33926	4.14855	3.35349	2.85583	4.17492	5.2999	2.90223	2.10746	0.72892
X	53124	53125	2_1055	0	-	-4.91924	-5.21379	-6.14641	-7.03944	-6.16601	-5.33125	-5.56334	-7.07619	-6.87331	-6.47493	-5.83047	-6.01177	-5.45344	-5.21359	-5.55877	-5.71518	-5.23321	-4.61459	-3.57717	-1.36541	-4.31234	-4.08653	-2.90643	-3.58428	-3.76972	-3.78192	-3.82517	-4.1255	-3.8617	-3.48668	-3.97297	-3.88202	-4.92303	-4.9627	-5.08455	-2.51423	-1.14869	-0.903595	-2.99755	-3.13522	-3.35167	-2.97206	-2.82607	-2.95586
XV	392187	392188	2_1058	0	+	1.45177	1.69971	0.982525	1.34153	4.01093	4.53911	4.48544	3.43575	3.34598	3.67843	3.41627	3.24051	4.14961	5.28778	6.5289	5.45025	4.21922	4.86945	4.23105	1.78992	2.00419	2.49437	4.02194	4.13105	4.82953	6.01727	6.327	5.10192	3.92719	3.80124	3.39566	4.26036	4.52178	4.92327	5.39288	4.8886	4.83261	3.09191	1.74154	1.20574	1.08123	0.65204	0.69838	0.46638
VII	485502	485503	2_1061	0	+	2.65702	2.77148	2.98471	2.85536	2.59569	2.67658	2.6044	1.43978	0.58816	0.90463	-0.33578	-1.74859	-2.59117	-2.64467	-3.25088	-4.04943	-4.14269	-4.59061	-3.37898	-2.30331	-2.13152	-1.67648	-0.881605	-0.58068	-0.35055	0.67636	0.625505	1.23505	2.11957	3.48746	3.55122	4.51656	5.71933	5.31229	4.56897	4.63727	4.61683	5.00008	4.68987	4.76859	5.24991	5.94103	4.97635	4.72007
XI	523939	523940	2_1066	0	-	-8.68931	-8.39198	-8.79966	-10.6574	-11.0715	-11.051	-10.9558	-10.8942	-10.1678	-10.3588	-11.8763	-9.09798	-9.21898	-8.59599	-7.92481	-9.76739	-9.2437	-7.52736	-7.91782	-10.0594	-11.1257	-11.7122	-11.4778	-11.0596	-10.7704	-10.2982	-10.2774	-11.1942	-11.8282	-9.05734	-8.11395	-9.89243	-9.51859	-9.33724	-10.4078	-10.001	-9.61533	-10.2625	-11.1378	-10.3711	-10.2239	-10.0514	-9.34134	-9.09694
XV	559754	559755	2_1068	0	-	0.92496	1.41243	0.699415	-0.53889	-2.69157	-4.47131	-4.58249	-4.43994	-4.3867	-4.35236	-4.04283	-3.9887	-4.50266	-3.67375	-3.14111	-3.85893	-3.63372	-0.72339	1.15957	7.55206	14.9374	15.7357	17.6771	17.0394	16.2399	15.9468	14.8008	14.5665	13.4667	13.3117	13.5367	13.4922	12.5031	10.9003	8.88897	1.56611	3.17312	1.37989	1.5638	1.10115	1.66606	2.19048	2.45929	3.49876
XV	738341	738342	2_1080	0	+	-0.25334	0.50506	1.23436	4.36972	3.90988	3.16648	3.8243	5.2334	5.48029	6.82286	7.62206	7.43285	8.35668	9.09915	9.27624	8.82542	8.00631	7.28877	7.02103	7.00273	6.55044	5.44617	4.45181	4.18006	4.70205	4.76537	3.60651	3.2776	3.46904	4.88027	4.77579	6.16678	6.65855	5.76355	4.97495	4.51701	4.98053	6.32554	7.1022	6.0308	5.87805	5.27536	5.43218	4.67026
V	316499	316500	2_1097	0	-	-4.93456	-4.90274	-5.19391	-3.49501	-5.01579	-4.65137	-3.89123	-4.7531	-2.68047	-1.28442	-0.79909	-1.47119	-1.10883	-1.57217	-1.90799	1.21712	1.7651	0.504085	-0.27567	2.1212	2.85705	4.12076	5.19859	4.13836	2.50447	2.17589	2.00549	2.0166	3.904	3.5793	2.2889	1.56228	4.0214	5.83688	6.64499	5.91678	6.49233	6.14523	5.53514	5.83124	7.30117	8.66937	8.67356	7.84946
IV	1072534	1072535	2_1103	0	-	3.32419	2.21396	2.31963	2.57082	3.22152	3.96448	3.74352	3.51803	3.27834	3.55634	3.58056	2.51405	2.46476	2.72929	1.80999	0.395585	0.86108	1.63626	1.96674	1.22387	-0.159395	-2.80113	-3.26478	-3.41688	-3.68554	-3.57887	-2.97864	-2.76647	-2.70308	-2.33836	-1.87924	-1.98628	-2.924	-3.9624	-3.91832	-2.3881	1.48256	1.67344	0.26441	-0.731565	-1.65941	-3.13377	-2.50223	-2.63225
IV	587726	587727	2_1106	0	-	-0.2104	-0.425	-0.88821	-1.46195	-1.82103	-1.96564	-1.74016	-0.84236	-1.26767	-1.81076	-1.46843	-1.59956	-2.2361	-2.08609	-0.89493	-1.91166	-2.99736	-4.11188	-3.90868	-3.74298	-3.69891	-3.95368	-4.56159	-4.88126	-4.58749	-4.38465	-5.44402	-4.90309	-4.88143	-4.93158	-2.71582	-0.565235	0.05007	0.25331	0.99443	0.58362	0.99835	1.37311	2.49484	2.2445	1.65585	4.61117	3.7256	3.64722
XIII	667059	667060	2_1114	0	-	-13.1497	-12.8777	-12.8267	-12.8779	-13.463	-15.0535	-15.7336	-14.2694	-14.5934	-13.2152	-8.74664	-6.99208	-6.3452	-3.51682	-1.82445	-1.94806	-1.89596	-1.93818	-1.83324	-1.2533	-0.02753	-0.565295	-0.9018	-0.39047	-1.04842	-0.246595	-1.79785	-0.960435	-1.04078	-3.72409	-3.35614	-3.21692	-3.73454	-3.91605	-3.99529	-3.56667	-2.80651	-2.358	-1.45198	-0.989141	-0.475495	-1.27444	-2.17855	-2.44782
XIII	659509	659510	2_1116	0	+	0.230745	-0.771985	-0.76409	-0.602065	-0.36549	-0.153635	-0.584225	-0.90788	-1.8725	-2.92664	-2.76321	-0.3245	0.99808	2.47125	0.98413	1.84568	0.89982	1.76239	2.07166	1.36853	0.021225	0.75769	1.88183	2.29753	2.12723	-0.411145	-4.29576	-5.67793	-6.16946	-7.2061	-7.45751	-7.6525	-7.73587	-7.5834	-6.78342	-6.04668	-6.50529	-7.2387	-7.26422	-7.00237	-4.43189	-5.13872	-4.3474	-5.5217
II	486693	486694	2_1141	0	-	-4.68368	-5.43635	-6.42967	-6.52184	-7.05748	-3.70036	-3.5312	-2.62818	-2.59685	-4.70423	-3.11088	-0.7161	-0.010215	-2.01369	-0.64319	1.16409	2.55873	2.30664	2.18899	2.77091	2.8231	2.55639	1.18675	1.24576	1.32876	1.66016	1.28239	1.61189	1.27648	-7.05312	-6.77742	-6.77459	-6.20886	-6.81492	-7.87186	-8.87664	-8.73875	-8.50622	-7.99823	-8.72049	-9.16006	-9.90333	-9.78455	-6.04389
XIII	860951	860952	2_1145	0	-	-2.86996	-3.52478	-3.42948	-3.69711	-3.75291	-3.00621	-3.09676	-3.13488	-3.21141	-3.37555	-5.12618	-5.20397	-4.20262	-2.86814	-3.17469	-2.69964	-1.7554	-1.85562	-2.50492	-3.17069	-3.4064	-3.67692	-3.21253	-2.75542	-4.05475	-4.49631	-4.22543	-2.80751	-1.83703	-2.12844	-1.88644	-1.72068	-1.11576	0.14253	0.490655	1.20179	1.27859	0.832685	-6.40792	-4.82294	-4.57537	-4.9654	-6.0362	-8.72954
IX	353641	353642	2_1155	0	-	2.52081	3.89437	3.08955	3.10287	1.94267	1.92756	1.18299	1.18775	1.05768	1.09106	0.89949	0.71755	1.10329	7.29392	8.14943	8.2421	7.61934	10.3606	13.2193	15.6054	17.3907	16.3563	16.5278	17.1705	17.1668	17.5093	18.5616	16.3375	11.1061	10.1784	10.9974	11.1128	8.02224	0.03831	-4.12645	-4.65201	-7.37634	-9.15723	-10.2077	-11.2649	-11.1269	-11.0136	-11.0991	-10.8524
II	432025	432026	2_1158	0	+	-4.49305	-4.81311	-3.89692	-3.51944	-3.62277	-2.98231	-0.37787	0.28492	1.24884	3.42738	4.16	9.3947	9.58678	8.85432	8.59778	9.14664	8.91616	8.98156	9.13992	8.76844	8.41841	7.081	6.27425	5.65916	4.92812	3.76917	-0.372585	-0.79084	-1.01843	-0.86971	-2.33274	-2.82259	-2.03285	-1.22831	-2.72855	-3.6045	-2.54198	-2.03351	-2.22462	-2.67023	-2.22004	-1.77079	-1.97392	-1.72047
II	89994	89995	2_1164	0	+	-9.05176	-6.98444	-6.35695	-5.70374	-4.76617	-3.57612	0.8847	2.98746	3.58041	3.50626	3.82124	4.46676	4.9513	4.65386	5.42375	5.59372	4.27336	4.20245	5.77355	5.62711	5.38044	5.52719	4.67334	4.24397	3.3396	2.75697	2.93694	2.09793	2.07279	1.34384	1.38454	0.90329	-0.754055	-1.60689	-1.18463	-2.87215	-3.97643	-0.98564	-0.328144	0.25356	0.791415	0.44823	1.38828	1.10886
XI	338869	338870	2_1165	0	-	2.57074	1.67444	1.62851	1.08007	1.19538	-0.520355	-1.26836	-1.57826	-3.48689	-3.39034	-3.41433	-3.64232	-4.38335	-3.95087	-3.29947	-2.84063	-2.32107	-1.52438	-1.52173	-1.42839	-1.44439	-0.66417	1.26592	0.96327	0.75583	0.61782	0.65138	0.96586	0.916645	1.48117	1.50622	1.51874	0.535855	0.74242	1.04124	1.13285	1.40839	0.2542	0.06029	0.27229	0.59675	0.992265	0.96102	0.66134
XIII	405543	405544	2_1167	0	-	-1.65597	-2.26194	-2.45611	-2.5322	-3.42852	-3.34082	-3.50524	-3.79208	-3.63398	-3.49956	-3.02829	-2.43813	-0.73322	-3.1178	-3.7699	-2.45872	-2.35708	-1.96387	-0.8028	-0.287599	0.059965	0.41928	0.56779	0.02504	0.268785	1.35244	2.4373	2.67019	4.18504	4.17068	3.81275	3.43108	3.11246	3.15056	3.25995	3.49872	3.39989	3.18375	3.16437	3.21321	3.105	1.73826	-1.8541	-2.58506
XIV	357192	357193	2_1169	0	+	4.18825	2.8078	3.0778	2.80528	1.48768	1.58895	2.23858	3.07775	4.72263	5.3149	5.35086	5.25678	5.00235	4.26799	4.12796	4.44102	4.47644	4.36177	4.95247	6.52911	5.93556	4.46255	2.32274	-0.13605	-0.270065	-0.21594	0.5029	-0.27898	-1.81831	-2.69645	-3.64553	-4.31737	-5.25765	-6.63927	-7.98119	-7.49044	-5.42542	-5.13782	-4.88913	-5.04175	-5.55427	-5.73231	-4.54985	-5.23337
II	132464	132465	2_1173	0	+	1.13482	1.05091	1.71549	2.12497	1.21782	1.15392	-0.437525	-0.95927	-1.08385	-1.78035	-1.35905	-1.10224	-0.636259	-1.25991	-2.2509	-2.61729	-2.43128	-3.80304	-4.28946	-4.01862	-4.11979	-1.16547	-0.3059	0.278455	0.90589	-0.075035	-0.24012	-1.94224	-2.29549	-2.07113	-2.33169	-1.61679	-0.44783	-0.20451	-0.64066	-0.8562	-1.26853	-2.11379	-2.74816	-3.33418	-3.58861	-4.51235	-5.32478	-5.05845
III	166360	166361	2_1179	0	-	0.90349	0.89263	0.92563	0.94881	1.16898	1.21642	0.6562	0.74666	1.23727	0.689609	0.085355	0.16074	2.25151	2.50927	1.51098	1.60081	2.4498	2.79496	3.48672	3.29632	3.46974	4.1707	4.68132	5.30926	5.02582	5.51912	2.31597	0.77106	1.7845	4.05275	3.32728	2.27182	0.44369	0.3365	0.72358	0.76838	1.59693	1.17999	0.428005	0.51478	0.23676	0.02555	-1.05263	-0.97667
IV	1502448	1502449	2_1182	0	-	-4.58797	-3.24505	-2.69679	-2.36588	-1.16454	-1.83974	-3.5949	-4.1611	-6.2836	-8.77524	-7.73372	-6.86204	-6.67931	-5.27037	-5.40024	-6.3425	-7.05674	-6.55126	-6.43977	-6.01799	-5.94281	-5.34878	-3.96321	-2.10148	1.07119	-1.00408	-0.72932	-0.76072	-0.35613	1.09231	3.09339	3.69782	4.13623	4.00693	3.58909	4.84331	4.7579	4.77962	5.31131	5.50718	6.04276	5.00795	5.01832	4.26175
IV	1149467	1149468	2_1183	0	-	3.61746	2.75075	5.74075	5.88676	4.58146	6.08738	7.80437	7.33458	6.86799	8.00223	8.47324	7.85384	8.07289	8.34024	8.59095	8.56092	8.89642	9.96106	7.70405	4.84464	4.90135	4.19926	3.00652	3.80829	3.12553	1.53161	0.85345	0.29831	0.248055	-0.65337	-2.3259	-3.44568	-3.98116	-2.43915	-2.94266	-2.12856	-3.4646	-2.48838	-2.77576	-2.66733	-1.81391	0.91168	2.66125	2.78755
IV	923910	923911	2_1189	0	-	-4.47115	-3.78257	-4.77534	-4.86193	-3.97034	-2.24148	-2.25224	-2.78522	-3.18719	-3.42631	-4.90556	-2.91833	-0.64634	0.83946	1.56475	1.49606	1.82363	3.27534	3.27341	3.56173	3.05443	1.64977	1.54789	2.31564	4.81085	5.03816	3.49208	2.09456	1.19961	0.72345	0.7635	1.01051	1.52454	1.57601	2.20521	2.84678	4.51963	4.44571	3.22951	3.99209	3.90298	3.3431	2.53141	1.86195
XVI	106146	106147	2_1191	0	+	-9.05195	-7.83466	-7.01122	-7.16791	-5.68096	-4.5774	-4.26299	-2.95206	-1.75429	0.20144	0.013425	0.42516	0.70676	0.782855	0.85355	1.02155	0.62132	0.46636	0.75716	0.94823	-1.11172	0.02452	1.47597	2.34308	3.35102	3.27246	3.41135	4.58021	4.63927	4.28535	3.93381	3.79437	4.41061	4.60686	4.39353	4.60868	4.06541	1.59586	0.95308	0.68698	0.51249	-0.06371	0.01044	0.32746
XV	453737	453738	2_1194	0	+	3.05582	3.34966	2.43963	2.93316	2.99797	3.44518	3.9596	3.16111	2.60372	0.39284	-0.138955	-0.00583	-0.083545	1.35536	2.26926	2.71207	3.65914	4.0611	3.94583	4.13445	4.64342	6.00199	6.29869	6.95796	8.09773	8.15049	8.41962	6.6058	5.69639	6.41014	0.18581	-3.67883	-4.89058	-5.28644	-4.90162	-5.33699	-4.53964	-4.57127	-4.18335	-2.73719	-2.79315	-3.02232	-3.27429	-5.76235
X	281217	281218	2_1200	0	+	5.30172	4.51309	3.80195	1.54922	0.84395	-0.46644	-0.7081	-2.52311	-3.41179	-2.38235	-0.987395	-0.97846	-0.91633	-0.77498	-0.31822	0.303785	-1.91429	-1.91058	-2.51491	-5.46922	-3.89976	-4.46343	-5.39115	-6.58309	-7.11202	-8.1435	-8.42671	-9.27112	-10.4197	-10.485	-10.1137	-9.48891	-9.62881	-8.67521	-5.67868	-5.7766	-4.3788	-1.65691	1.65657	3.03411	5.58784	6.565	7.11441	8.29936
XVI	404151	404152	2_1205	0	-	0.67095	0.7231	0.54964	0.90121	1.97978	2.03251	3.014	3.41138	3.82676	4.66187	4.44491	5.10948	4.84317	6.9187	7.94436	8.1516	9.32611	9.25711	8.91356	8.516	7.57042	7.39608	7.98273	7.32393	7.2731	6.70889	6.74595	6.62137	5.72707	4.12759	4.03386	3.12195	2.78126	3.03646	3.19202	3.35363	2.7851	2.61288	2.70278	2.32764	2.46821	2.44396	1.92974	0.770035
II	474003	474004	2_1212	0	-	-12.6675	-14.1783	-14.3289	-14.5157	-11.8415	-6.94398	-5.10239	-5.69541	-4.98776	-5.14084	-4.63084	-4.09075	-3.37339	-1.4738	0.515545	0.692515	1.92627	1.83973	1.26879	0.41512	-0.54906	-0.41805	0.577635	0.540825	2.34325	2.73537	2.05274	3.90896	4.82358	4.42671	0.767455	1.12349	1.77626	2.9405	2.41684	2.14854	-0.25762	-1.47146	-1.40884	-2.46117	-3.22615	-6.51133	-11.413	-12.1039
IV	426944	426945	2_1218	0	-	-1.68355	-0.769311	-1.40592	-1.22296	-0.70551	-0.4032	-0.18839	-0.378589	-0.4644	-0.52034	-1.01719	-0.383655	-3.76841	-5.62428	-6.03488	-7.01478	-8.60365	-8.79912	-8.88181	-9.55305	-9.77962	-9.5516	-9.96532	-10.5543	-10.612	-11.0529	-10.0887	-9.73161	-9.45331	-9.63758	-10.2244	-10.4192	-11.4786	-11.675	-12.1175	-12.3014	-11.9268	-11.6108	-11.6432	-11.7367	-10.0522	-12.0439	-11.0216	-11.309
VII	31926	31927	2_1221	0	+	6.19048	6.26833	6.93109	6.97805	6.59216	7.0668	6.77658	5.49273	2.98886	3.00886	4.3811	3.6229	4.3575	4.52166	0.47671	0.97631	0.77337	-1.26259	-1.4828	-0.82517	-0.56315	-0.317475	-0.35087	-0.829935	-1.64685	-0.6278	1.19743	0.15532	2.2587	2.58896	2.24581	1.48557	-0.19549	1.16221	0.39374	-0.17008	-0.475879	-0.844735	-0.45434	0.05071	-0.634925	-1.8421	-1.91522	0.039325
VII	393982	393983	2_1222	0	+	5.28371	6.92783	6.22166	5.35689	4.33805	4.88898	4.82453	4.70064	4.9513	4.64308	4.26722	4.0336	4.12342	4.08047	3.7364	1.65495	-1.46368	-1.44328	-0.083755	-0.04706	-0.30555	0.27661	0.55075	0.972355	-0.32058	-0.27159	0.65147	0.542661	-0.07681	-0.180025	2.8215	1.9381	1.49944	1.14711	1.84264	2.04071	1.89481	1.74307	1.11841	1.57071	0.2681	-1.71054	-1.41347	0.45659
X	517491	517492	2_1223	0	-	1.36626	-0.41841	-1.26673	-1.98725	-1.44042	-1.6385	-3.29256	-1.78014	-2.299	-2.44211	-2.06182	-2.23392	-2.5642	-2.6196	-2.7728	-1.74659	-0.09311	0.72442	1.39199	0.43981	2.40796	2.37208	3.30065	4.51876	6.71409	7.48221	7.72802	8.08093	7.56623	7.46065	7.0291	7.18616	7.4599	8.73418	9.21918	7.14966	6.5525	4.61884	2.81731	0.56529	0	0	0	0
XI	67668	67669	2_1233	0	-	2.78363	3.04546	3.01784	3.19334	3.45763	6.54228	7.52138	8.12373	6.78916	2.36968	0.217936	-0.70741	-1.15402	-2.1478	-1.89684	-0.986175	-0.89695	-1.76653	-1.7947	-1.9141	-2.99584	-3.95952	-3.70638	-3.50292	-3.1063	-3.1141	-3.09689	-2.23353	-2.87362	-2.94829	-2.77957	-3.24105	-3.27373	-2.97799	-3.02081	-3.3642	-6.12842	-7.07253	-8.65959	-10.1552	-11.4073	-11.6777	-11.3664	-10.9111
IV	1362784	1362785	2_1240	0	+	-5.45876	-4.92547	-4.24212	-3.54955	-4.01541	-5.2794	-4.36311	-4.82154	-5.21655	-6.37519	-6.21824	-5.7728	-5.89102	-5.10992	-4.32716	-4.74525	-4.947	-4.73519	-4.95033	-3.74761	-3.94611	-4.34853	-4.04947	-4.47808	-5.36984	-6.12331	-5.14863	-1.93847	-0.681385	-0.55908	-0.19831	-0.799565	-0.896345	-0.74663	-1.1645	0.49091	1.27392	2.12706	2.86126	3.89547	3.63943	4.05376	2.74511	0.73237
X	421647	421648	2_1241	0	-	0	0	0	0	1.50318	3.71603	3.90133	3.90609	3.41311	2.70323	2.34208	2.14506	2.37626	2.89548	3.1904	3.87797	3.84365	3.85711	3.96304	4.09349	3.84756	4.07613	3.70297	4.00778	4.65598	4.81305	2.59767	1.17694	1.27438	1.03601	1.44939	1.80204	2.47449	2.37189	1.96178	0.33731	0	0	0	0	0	0	0	0
IV	1030249	1030250	2_1251	0	-	-0.725305	0.19541	1.18569	2.64066	3.15052	3.70864	3.47335	2.73794	3.41411	2.42211	1.54338	1.03479	0.090495	-1.06821	-3.22797	-4.75976	-7.49094	-5.72659	-5.63457	-6.03508	-5.06436	-4.71164	-5.71015	-5.74344	-5.10567	-5.01688	-3.70629	-3.1431	-1.40359	-1.33701	-2.86045	-2.37224	-8.21135	-8.68609	-9.08804	-9.98187	-8.74215	-8.49581	-8.85495	-8.75858	-8.58139	-9.1384	-9.69036	-9.95957
X	150496	150497	2_1258	0	-	0.134905	-0.5626	-1.38717	-1.32479	-0.87053	-0.27566	-0.260995	0.26598	1.33685	1.93017	1.56389	1.33264	1.12399	0.08628	-1.41139	-1.75879	-2.86388	-2.6616	0.47703	2.5892	2.73177	2.97708	1.49135	1.34057	0.958851	1.2079	0.844851	1.39623	2.18005	3.31727	4.0125	2.74071	1.5488	-2.70263	-6.8433	-9.62755	-11.8194	-10.6833	-11.0884	-10.5018	-10.3055	-10.4288	-10.8359	-11.0876
XI	178453	178454	2_1261	0	+	7.82159	8.82127	8.86883	6.59033	4.38988	5.3132	6.30551	6.48114	7.08371	6.48459	7.10808	6.51257	4.71074	4.7761	5.48026	4.26517	2.57044	1.97849	2.05615	1.29852	-0.18362	-0.641495	-2.75248	-4.03342	-4.55646	-5.47217	-5.39822	-5.11076	-3.68142	-1.8016	-1.77296	-0.792045	-0.345999	-0.085715	-0.07063	-0.25705	1.28627	4.37878	4.83624	4.41367	5.37358	5.83249	5.30293	3.2185
XI	619688	619689	2_1263	0	+	-4.25442	-4.97203	-4.97947	-5.00157	-4.58196	-3.89923	-3.5105	-4.59656	-4.93531	-5.21494	-5.19241	-3.29108	-2.22256	-1.04143	-0.87927	0.192015	1.01513	0.7453	0.66819	0.12775	-0.281655	0.05996	0.71359	1.82033	2.42268	3.20986	3.6196	3.94224	3.3619	3.18247	3.23313	3.14334	3.38127	3.7083	4.28878	6.45276	9.03844	9.87498	8.21838	7.42314	6.44559	5.93636	6.0793	5.80335
XII	721414	721415	2_1265	0	-	-3.94049	-3.84942	-3.6929	-3.83109	-3.56689	-3.45996	-6.33664	-7.73443	-7.93889	-8.43993	-6.66434	-6.98982	-5.69618	-5.5885	-5.39586	-5.60039	-6.74186	-7.7164	-7.43035	-7.98736	-9.27558	-8.73997	-9.73522	-10.4175	-9.80381	-10.8543	-11.854	-11.6488	-10.9139	-10.9055	-10.3346	-9.7101	-10.094	-10.0441	-10.3127	-9.49532	-8.73588	-6.50594	-5.79709	-4.57853	-3.00145	-0.43807	1.08681	1.83651
V	527012	527013	2_1271	0	+	4.67587	2.71396	1.92875	-0.649365	-2.23838	-1.46216	0.19817	2.32369	2.99789	3.2914	2.17305	2.10568	1.81669	1.69845	-0.328855	-0.631345	0.010915	1.82891	1.61413	0.235575	-3.3171	-3.27637	-4.81384	-5.7372	-6.42744	-6.14366	-6.91365	-6.54256	-6.3339	-6.18144	-5.81433	-5.69238	-6.49238	-5.70293	-4.86716	-6.58825	-7.27128	-6.5371	-5.01276	-4.747	-4.77593	-3.41292	-3.26133	-3.40533
IV	1263254	1263255	2_1274	0	+	-2.23479	-2.37187	-1.44874	-0.50415	-0.99713	-1.92358	-1.19366	-1.80521	-1.03815	0.265305	0.34808	-0.94532	-0.389005	-1.9751	-1.69634	-2.31806	-2.15244	-2.69015	-4.51722	-4.17244	-3.18815	-2.59206	-2.59226	-3.10765	-2.87698	-3.39858	-4.91602	-6.4201	-6.82254	-7.22935	-5.62655	-5.93274	-5.90961	-4.56678	-4.62425	-5.98038	-6.43017	-5.77756	-5.59788	-7.28204	-7.27584	-4.82699	-2.90935	-1.29357
VIII	168499	168500	2_1278	0	-	1.05271	0.01971	0.997305	2.14686	2.18289	2.04347	1.20124	0.964095	1.16163	1.59363	1.01988	0.29271	-0.06013	0.52035	0.97897	0.384475	0.813926	-1.73811	-3.05468	-3.42724	-2.76714	-2.0989	-2.45514	-3.30097	-3.18869	-2.9489	-2.50483	-4.27074	-5.23207	-4.76723	-3.01585	-1.40957	-0.23869	-0.220805	-0.600435	-0.9022	-0.31093	0.73299	0.27579	-0.389275	-0.136865	1.16639	3.04278	1.93543
IX	141626	141627	2_1285	0	-	-2.37957	-2.22195	-1.94286	-1.88533	-1.43476	0.19216	0.513835	1.33612	3.93106	5.65741	4.65266	4.07374	5.15258	6.34847	6.91857	6.338	6.01733	5.72247	4.58408	4.56874	4.54688	4.62162	4.46096	2.9423	3.76703	4.72971	6.62183	6.84026	5.16043	3.30439	3.74625	4.32188	4.49354	5.39426	4.76679	3.96648	3.03066	1.48696	0.97572	1.82537	1.1714	0.4888	-0.73254	0.85454
XIV	730586	730587	2_1292	0	-	0.39253	-0.03875	-0.70458	-2.17035	-2.72108	-2.46173	-0.415805	0.77027	2.48772	1.56069	1.01456	1.42088	2.3813	3.86909	4.21922	5.07024	5.12471	8.28393	9.10435	8.55533	5.78045	5.03807	6.51549	8.54043	9.70817	9.31547	8.07847	6.65206	6.51954	6.9177	7.36436	7.69093	7.78202	6.52964	7.12352	8.5828	7.2114	5.54244	4.10408	4.83519	4.63747	5.3552	5.99681	4.91077
XIV	426931	426932	2_1295	0	-	-9.35142	-10.1225	-9.43289	-9.05359	-8.68444	-7.95179	-6.8989	-4.59587	-2.59533	-2.81813	-2.51634	-3.71785	-4.77607	-5.48771	-6.40248	-6.51318	-6.71954	-6.65698	-6.23044	-4.54979	-2.09772	-1.61226	-2.90511	-3.77643	-2.62163	-3.29399	-1.67482	-0.707355	1.24493	2.74293	3.98156	4.67554	4.8166	4.24056	3.87465	2.46582	1.99334	2.03867	1.52033	0.87745	1.34106	1.29904	1.04211	-0.52953
XVI	326591	326592	2_1301	0	+	-8.24265	-9.17904	-9.21359	-8.86374	-9.17452	-9.381	-8.28988	-8.9709	-8.25429	-5.96686	-3.14281	-2.85445	-3.03418	-2.49951	-1.48122	-1.01995	0.49173	0.60473	0.60443	0.16044	0.531045	1.34309	1.85436	1.90349	0.72491	0.333845	1.5029	2.9569	3.39654	0.24233	-3.49152	-4.63461	-5.14907	-5.82962	-5.38112	-5.52759	-5.23248	-5.05243	-4.55908	-4.44639	-4.67872	-4.26819	-5.2652	-5.21577
[truncated: 1,400 more rows]
[truncated: 156 more columns]

## Sheet: Fig_4A_30min
@{"upstream":[1000],"downstream":[1000],"body":[0],"bin size":[10],"ref point":["center"],"verbose":false,"bin avg type":"mean","missing data as zero":false,"min threshold":null,"max threshold":null,"scale":1,"skip zeros":false,"nan after end":false,"proc number":12,"sort regions":"keep","sort using":"mean","unscaled 5 prime":[0],"unscaled 3 prime":[0],"sample_labels":["CC020-19_CC022-21_mean_v3"…
[truncated: 2,401 more rows]
[truncated: 156 more columns]

[truncated: 6 more sheets: Fig_4A_45min, Fig_4B, Fig_4C_15min, Fig_4C_30min, Fig_4C_45min, Fig_4D]
