# Supplementary material for: H2A.Z deposition by the SWR complex is stimulated by polyadenine DNA sequences in nucleosomes
Source: PLoS Biol. 2025 May 12;23(5):e3003059. doi: 10.1371/journal.pbio.3003059 (PMC12068740; doi:10.1371/journal.pbio.3003059)
Supplement: S7 Data — (XLSX) [file pbio.3003059.s028.xlsx]

## Sheet: dAdA
Dist. To Dyad	Preferred	Unpreferred	Average
-91.5	0.157303	0.091498	0.111175
-90.5	0.141386	0.0801619	0.107695
-89.5	0.152622	0.0753036	0.103771
-88.5	0.133895	0.0955466	0.10583
-87.5	0.129213	0.0817814	0.107459
-86.5	0.144195	0.0963563	0.110242
-85.5	0.140449	0.0874494	0.113707
-84.5	0.14794	0.0898785	0.115218
-83.5	0.154494	0.0850202	0.111812
-82.5	0.161985	0.0882591	0.111294
-81.5	0.154494	0.0817814	0.110598
-80.5	0.139513	0.0761134	0.108658
-79.5	0.145131	0.0753036	0.110494
-78.5	0.169476	0.0688259	0.108199
-77.5	0.152622	0.0744939	0.106215
-76.5	0.153558	0.08583	0.109591
-75.5	0.152622	0.0882591	0.112849
-74.5	0.154494	0.103644	0.117883
-73.5	0.138577	0.104453	0.123347
-72.5	0.148876	0.0890688	0.121244
-71.5	0.162921	0.0793522	0.116935
-70.5	0.177903	0.0688259	0.113396
-69.5	0.156367	0.091498	0.112256
-68.5	0.171348	0.0890688	0.12656
-67.5	0.195693	0.0850202	0.142997
-66.5	0.195693	0.097166	0.148801
-65.5	0.177903	0.107692	0.149853
-64.5	0.138577	0.107692	0.127197
-63.5	0.123596	0.0769231	0.0986185
-62.5	0.131086	0.0728745	0.0856322
-61.5	0.132022	0.065587	0.0880162
-60.5	0.138577	0.0534413	0.0953904
-59.5	0.202247	0.0688259	0.110154
-58.5	0.199438	0.0874494	0.133016
-57.5	0.207865	0.0874494	0.132202
-56.5	0.207865	0.0890688	0.129463
-55.5	0.182584	0.0850202	0.125583
-54.5	0.123596	0.0704453	0.104364
-53.5	0.110487	0.0753036	0.099344
-52.5	0.129213	0.0647773	0.0982631
-51.5	0.132022	0.0615385	0.0969304
-50.5	0.131086	0.0615385	0.09465
-49.5	0.118914	0.048583	0.0866095
-48.5	0.157303	0.0663968	0.111782
-47.5	0.208801	0.103644	0.146684
-46.5	0.205056	0.0923077	0.146906
-45.5	0.187266	0.0801619	0.125065
-44.5	0.184457	0.0842105	0.125657
-43.5	0.170412	0.08583	0.129596
-42.5	0.138577	0.0720648	0.098574
-41.5	0.129213	0.0574899	0.0996254
-40.5	0.144195	0.0801619	0.103549
-39.5	0.120787	0.0663968	0.0944279
-38.5	0.117978	0.054251	0.0940577
-37.5	0.162921	0.0898785	0.129862
-36.5	0.172285	0.0898785	0.129463
-35.5	0.185393	0.102834	0.130307
-34.5	0.154494	0.0834008	0.120652
-33.5	0.138577	0.0761134	0.104497
-32.5	0.127341	0.0777328	0.100232
-31.5	0.132022	0.0663968	0.103979
-30.5	0.127341	0.0720648	0.101772
-29.5	0.135768	0.0680162	0.107503
-28.5	0.150749	0.0809717	0.122014
-27.5	0.187266	0.0898785	0.132868
-26.5	0.205056	0.0850202	0.142168
-25.5	0.169476	0.0923077	0.127182
-24.5	0.189139	0.115789	0.139932
-23.5	0.197566	0.119028	0.153747
-22.5	0.113296	0.0825911	0.107858
-21.5	0.07397	0.0558704	0.073179
-20.5	0.093633	0.0510121	0.0754446
-19.5	0.0777154	0.0534413	0.0674189
-18.5	0.106742	0.0591093	0.0874535
-17.5	0.10206	0.048583	0.0860172
-16.5	0.11985	0.0680162	0.0988998
-15.5	0.176966	0.0866397	0.131299
-14.5	0.163858	0.11336	0.15197
-13.5	0.151685	0.0809717	0.121422
-12.5	0.111423	0.0582996	0.0974338
-11.5	0.0973783	0.0623482	0.0802867
-10.5	0.116105	0.0753036	0.112774
-9.5	0.154494	0.112551	0.137029
-8.5	0.127341	0.0979757	0.120534
-7.5	0.10206	0.065587	0.0894526
-6.5	0.0992509	0.0582996	0.0816786
-5.5	0.103933	0.0688259	0.094117
-4.5	0.100187	0.0582996	0.0955385
-3.5	0.207865	0.151417	0.193653
-2.5	0.196629	0.107692	0.169739
-1.5	0.123596	0.0623482	0.0994477
-0.5	0.090824	0.0744939	0.0917774
0.5	0.07397	0.0445344	0.0601188
1.5	0.0674157	0.0380567	0.0506123
2.5	0.0505618	0.0259109	0.0365895
3.5	0.0533708	0.0331984	0.0384553
4.5	0.161049	0.127935	0.164438
5.5	0.122659	0.0963563	0.117054
6.5	0.0720974	0.0421053	0.0570832
7.5	0.127341	0.0696356	0.102039
8.5	0.136704	0.124696	0.139724
9.5	0.0749064	0.0615385	0.0827003
10.5	0.079588	0.048583	0.0714614
11.5	0.102996	0.0639676	0.0896747
12.5	0.0842697	0.0672065	0.082108
13.5	0.132022	0.108502	0.135963
14.5	0.140449	0.0995951	0.126057
15.5	0.0917603	0.0712551	0.0850843
16.5	0.110487	0.0866397	0.0973746
17.5	0.116105	0.100405	0.106481
18.5	0.11236	0.0704453	0.0994477
19.5	0.0955056	0.0688259	0.0999363
20.5	0.105805	0.097166	0.0977596
21.5	0.113296	0.0825911	0.109517
22.5	0.0964419	0.0785425	0.106141
23.5	0.0955056	0.0931174	0.10041
24.5	0.114232	0.109312	0.117246
25.5	0.123596	0.103644	0.123732
26.5	0.11236	0.101215	0.118046
27.5	0.122659	0.105263	0.118535
28.5	0.115169	0.11498	0.115573
29.5	0.082397	0.0850202	0.0937171
30.5	0.0945693	0.0469636	0.078954
31.5	0.0964419	0.0591093	0.0828484
32.5	0.0945693	0.0591093	0.0935395
33.5	0.113296	0.0931174	0.115218
34.5	0.133895	0.14251	0.137103
35.5	0.138577	0.144939	0.155716
36.5	0.117978	0.139271	0.142478
37.5	0.0973783	0.108502	0.109961
38.5	0.0814607	0.0834008	0.0924141
39.5	0.0805243	0.0550607	0.0789244
40.5	0.0870787	0.0591093	0.0819155
41.5	0.100187	0.0842105	0.103801
42.5	0.0898876	0.0890688	0.106659
43.5	0.0889513	0.0728745	0.0932729
44.5	0.0926966	0.0801619	0.0956866
45.5	0.0842697	0.0817814	0.0927843
46.5	0.0926966	0.0712551	0.0958494
47.5	0.108614	0.08583	0.104305
48.5	0.0964419	0.0842105	0.0998031
49.5	0.0964419	0.0761134	0.0975967
50.5	0.0861423	0.0550607	0.0868168
51.5	0.0702247	0.0550607	0.0780655
52.5	0.082397	0.0817814	0.089956
53.5	0.0973783	0.0898785	0.104082
54.5	0.11236	0.0842105	0.113929
55.5	0.125468	0.106073	0.124117
56.5	0.15824	0.159514	0.151926
57.5	0.141386	0.14413	0.141812
58.5	0.088015	0.0906883	0.108273
59.5	0.093633	0.0712551	0.0890972
60.5	0.0955056	0.0607287	0.0850695
61.5	0.0814607	0.0680162	0.0930064
62.5	0.0833333	0.0955466	0.103061
63.5	0.0917603	0.0963563	0.11501
64.5	0.108614	0.11336	0.124236
65.5	0.13015	0.112551	0.126516
66.5	0.13015	0.097166	0.119927
67.5	0.123596	0.120648	0.120519
68.5	0.129213	0.128745	0.126797
69.5	0.126404	0.120648	0.12157
70.5	0.103933	0.0834008	0.104127
71.5	0.0983146	0.0850202	0.0999067
72.5	0.107678	0.091498	0.103609
73.5	0.113296	0.106073	0.109235
74.5	0.106742	0.101215	0.10734
75.5	0.0992509	0.0979757	0.104156
76.5	0.0992509	0.0979757	0.102261
77.5	0.0861423	0.0906883	0.100366
78.5	0.093633	0.0931174	0.0993736
79.5	0.102996	0.0866397	0.101906
80.5	0.102996	0.0947368	0.102365
81.5	0.106742	0.104453	0.105904
82.5	0.106742	0.0906883	0.110805
83.5	0.129213	0.0923077	0.11233
84.5	0.106742	0.0882591	0.110657
85.5	0.102996	0.105263	0.10968
86.5	0.109551	0.105263	0.106807
87.5	0.114232	0.091498	0.103194
88.5	0.117978	0.0906883	0.106615
89.5	0.115169	0.0906883	0.104556
90.5	0.116105	0.103644	0.106866
91.5	0.11236	0.111741	0.111901
92.5	0.102996	0.121457	0.1139
93.5	0.117978	0.119838	0.114166

## Sheet: dTdT
Dist. To Dyad	Preferred	Unpreferred	Average
-91.5	0.111423	0.0979757	0.109635
-90.5	0.107678	0.101215	0.10737
-89.5	0.0964419	0.11336	0.105548
-88.5	0.109551	0.102024	0.104571
-87.5	0.108614	0.091498	0.105741
-86.5	0.100187	0.11417	0.109043
-85.5	0.106742	0.11336	0.108673
-84.5	0.106742	0.097166	0.110598
-83.5	0.113296	0.097166	0.11156
-82.5	0.109551	0.08583	0.108569
-81.5	0.100187	0.0801619	0.106259
-80.5	0.101124	0.0906883	0.102468
-79.5	0.0955056	0.0866397	0.100706
-78.5	0.110487	0.08583	0.0987813
-77.5	0.111423	0.101215	0.0998179
-76.5	0.105805	0.104453	0.101387
-75.5	0.0898876	0.11498	0.103105
-74.5	0.0992509	0.106883	0.107074
-73.5	0.103933	0.0979757	0.10891
-72.5	0.107678	0.0793522	0.106037
-71.5	0.104869	0.0704453	0.101106
-70.5	0.0926966	0.0663968	0.102483
-69.5	0.104869	0.103644	0.119053
-68.5	0.105805	0.125506	0.124902
-67.5	0.116105	0.130364	0.119393
-66.5	0.118914	0.118219	0.119275
-65.5	0.135768	0.115789	0.126442
-64.5	0.11236	0.11498	0.125331
-63.5	0.0945693	0.109312	0.115173
-62.5	0.0861423	0.0939271	0.104053
-61.5	0.0945693	0.0809717	0.0926066
-60.5	0.0992509	0.0582996	0.0852472
-59.5	0.093633	0.0720648	0.092266
-58.5	0.0945693	0.0995951	0.106496
-57.5	0.117041	0.126316	0.139561
-56.5	0.142322	0.133603	0.149142
-55.5	0.11985	0.109312	0.126472
-54.5	0.121723	0.0890688	0.114166
-53.5	0.102996	0.0785425	0.102572
-52.5	0.0861423	0.0623482	0.090726
-51.5	0.0730337	0.0534413	0.0768513
-50.5	0.093633	0.0623482	0.0849659
-49.5	0.0973783	0.0769231	0.0959087
-48.5	0.102996	0.0923077	0.0990331
-47.5	0.0805243	0.0898785	0.102631
-46.5	0.0814607	0.0769231	0.0973746
-45.5	0.107678	0.0720648	0.0954941
-44.5	0.117041	0.0809717	0.0972413
-43.5	0.0945693	0.0736842	0.0961012
-42.5	0.10206	0.0696356	0.105652
-41.5	0.0917603	0.0769231	0.0997734
-40.5	0.0917603	0.0704453	0.0806865
-39.5	0.0964419	0.0591093	0.0807309
-38.5	0.104869	0.0874494	0.09234
-37.5	0.114232	0.0793522	0.106392
-36.5	0.13015	0.120648	0.139576
-35.5	0.139513	0.134413	0.150904
-34.5	0.120787	0.11498	0.135164
-33.5	0.128277	0.0793522	0.114862
-32.5	0.110487	0.0639676	0.0915849
-31.5	0.0917603	0.0647773	0.0830557
-30.5	0.0973783	0.059919	0.079413
-29.5	0.0992509	0.0850202	0.0915108
-28.5	0.118914	0.0882591	0.113515
-27.5	0.11236	0.0987854	0.116417
-26.5	0.109551	0.100405	0.119482
-25.5	0.114232	0.11417	0.121096
-24.5	0.106742	0.103644	0.115869
-23.5	0.0926966	0.101215	0.0981742
-22.5	0.093633	0.091498	0.102853
-21.5	0.104869	0.0890688	0.110524
-20.5	0.0926966	0.0753036	0.0993736
-19.5	0.106742	0.0704453	0.098115
-18.5	0.10206	0.0777328	0.0989146
-17.5	0.120787	0.0882591	0.107177
-16.5	0.114232	0.0793522	0.100173
-15.5	0.093633	0.0663968	0.0873795
-14.5	0.118914	0.0979757	0.127967
-13.5	0.155431	0.109312	0.133505
-12.5	0.088015	0.0672065	0.0815601
-11.5	0.102996	0.065587	0.0915997
-10.5	0.0983146	0.0461538	0.0718908
-9.5	0.0964419	0.0566802	0.0830557
-8.5	0.132959	0.11498	0.139088
-7.5	0.103933	0.0720648	0.100351
-6.5	0.0664794	0.0412955	0.0557209
-5.5	0.126404	0.0995951	0.11929
-4.5	0.168539	0.135223	0.1666
-3.5	0.0505618	0.0299595	0.0398768
-2.5	0.0477528	0.0380567	0.0386182
-1.5	0.0655431	0.0348178	0.05156
-0.5	0.0758427	0.037247	0.0586676
0.5	0.111423	0.0704453	0.0908445
1.5	0.121723	0.0639676	0.100914
2.5	0.191011	0.123077	0.173426
3.5	0.217228	0.156275	0.193372
4.5	0.127341	0.048583	0.0942798
5.5	0.110487	0.0631579	0.092577
6.5	0.0992509	0.0518219	0.0825078
7.5	0.103933	0.0672065	0.0888603
8.5	0.127341	0.0906883	0.119379
9.5	0.169476	0.105263	0.137029
10.5	0.138577	0.0777328	0.109606
11.5	0.109551	0.0631579	0.0795759
12.5	0.118914	0.0647773	0.0965602
13.5	0.156367	0.0631579	0.121289
14.5	0.205056	0.11336	0.153229
15.5	0.168539	0.112551	0.130114
16.5	0.117978	0.0801619	0.0999807
17.5	0.108614	0.0623482	0.0875572
18.5	0.0945693	0.0582996	0.0853657
19.5	0.0786517	0.0469636	0.0685147
20.5	0.0964419	0.0736842	0.0759332
21.5	0.0926966	0.0607287	0.0723202
22.5	0.132022	0.0866397	0.110509
23.5	0.183521	0.125506	0.155198
24.5	0.168539	0.11417	0.139932
25.5	0.155431	0.0898785	0.126205
26.5	0.168539	0.0825911	0.137755
27.5	0.164794	0.0955466	0.13278
28.5	0.153558	0.0761134	0.123066
29.5	0.134831	0.0623482	0.104408
30.5	0.123596	0.0615385	0.100277
31.5	0.144195	0.0761134	0.104408
32.5	0.128277	0.0906883	0.101121
33.5	0.152622	0.0680162	0.104319
34.5	0.152622	0.0696356	0.118313
35.5	0.157303	0.0753036	0.125909
36.5	0.189139	0.0785425	0.12425
37.5	0.173221	0.0825911	0.129181
38.5	0.127341	0.0526316	0.0922956
39.5	0.147004	0.0615385	0.0947833
40.5	0.132022	0.0615385	0.10078
41.5	0.132959	0.0639676	0.098426
42.5	0.148876	0.0769231	0.101151
43.5	0.189139	0.0987854	0.12699
44.5	0.174157	0.0761134	0.123821
45.5	0.197566	0.0801619	0.124798
46.5	0.224719	0.100405	0.145558
47.5	0.21161	0.106883	0.144937
48.5	0.172285	0.0744939	0.110909
49.5	0.140449	0.0469636	0.0833222
50.5	0.142322	0.0550607	0.0926954
51.5	0.157303	0.0688259	0.0971081
52.5	0.139513	0.0607287	0.09542
53.5	0.133895	0.0663968	0.100321
54.5	0.133895	0.0704453	0.103979
55.5	0.164794	0.0995951	0.124428
56.5	0.188202	0.0963563	0.129433
57.5	0.219101	0.0825911	0.13355
58.5	0.212547	0.0801619	0.130855
59.5	0.187266	0.0672065	0.109472
60.5	0.14794	0.0623482	0.09465
61.5	0.13764	0.0566802	0.0873647
62.5	0.114232	0.0534413	0.0837516
63.5	0.123596	0.059919	0.0979669
64.5	0.18633	0.101215	0.128145
65.5	0.209738	0.11417	0.14849
66.5	0.247191	0.11336	0.14892
67.5	0.212547	0.104453	0.142656
68.5	0.199438	0.0947368	0.12585
69.5	0.16573	0.0898785	0.114537
70.5	0.168539	0.091498	0.112123
71.5	0.191948	0.0931174	0.116699
72.5	0.169476	0.0825911	0.122947
73.5	0.153558	0.0809717	0.121289
74.5	0.14794	0.100405	0.117513
75.5	0.121723	0.0874494	0.113485
76.5	0.132022	0.0890688	0.109724
77.5	0.157303	0.0850202	0.10697
78.5	0.147004	0.0906883	0.108243
79.5	0.143258	0.0744939	0.107992
80.5	0.156367	0.0931174	0.109413
81.5	0.157303	0.0987854	0.110613
82.5	0.15824	0.0834008	0.113559
83.5	0.13764	0.0842105	0.112419
84.5	0.141386	0.0866397	0.11353
85.5	0.154494	0.0931174	0.113633
86.5	0.135768	0.0931174	0.110731
87.5	0.125468	0.0923077	0.108495
88.5	0.117041	0.0939271	0.105326
89.5	0.125468	0.0882591	0.103979
90.5	0.132959	0.0866397	0.107266
91.5	0.143258	0.0834008	0.112064
92.5	0.136704	0.0906883	0.112389
93.5	0.141386	0.091498	0.112834

## Sheet: dTdA
Dist. To Dyad	Preferred	Unpreferred	Average
-91.5	0.0833333	0.0510121	0.0697141
-90.5	0.0692884	0.054251	0.0728681
-89.5	0.090824	0.0574899	0.0721573
-88.5	0.0749064	0.0680162	0.0689441
-87.5	0.090824	0.0672065	0.0722017
-86.5	0.0805243	0.0728745	0.0742452
-85.5	0.085206	0.0712551	0.0696104
-84.5	0.0758427	0.0728745	0.0737417
-83.5	0.0730337	0.065587	0.07503
-82.5	0.093633	0.0623482	0.0715798
-81.5	0.0777154	0.0688259	0.0752521
-80.5	0.0889513	0.0607287	0.0766144
-79.5	0.100187	0.0582996	0.0692106
-78.5	0.0861423	0.0680162	0.0720092
-77.5	0.0777154	0.0591093	0.0733419
-76.5	0.085206	0.0736842	0.0671375
-75.5	0.085206	0.0801619	0.0727496
-74.5	0.0664794	0.0623482	0.0723942
-73.5	0.0646067	0.0615385	0.0666489
-72.5	0.076779	0.0663968	0.0739935
-71.5	0.076779	0.0639676	0.0762294
-70.5	0.0814607	0.0445344	0.0650349
-69.5	0.0805243	0.0461538	0.0720389
-68.5	0.085206	0.0615385	0.0843291
-67.5	0.0730337	0.0704453	0.0721277
-66.5	0.0833333	0.0607287	0.0773844
-65.5	0.0720974	0.0526316	0.0717131
-64.5	0.0730337	0.0323887	0.0612145
-63.5	0.0898876	0.0437247	0.0679372
-62.5	0.0617978	0.0493927	0.0680112
-61.5	0.0655431	0.0404858	0.0610072
-60.5	0.07397	0.0477733	0.0628285
-59.5	0.0580524	0.0412955	0.0666489
-58.5	0.0683521	0.0461538	0.0640131
-57.5	0.0889513	0.0502024	0.0714317
-56.5	0.0898876	0.0825911	0.104719
-55.5	0.0683521	0.0574899	0.0793094
-54.5	0.0646067	0.0534413	0.0744969
-53.5	0.0917603	0.0582996	0.0784357
-52.5	0.07397	0.0404858	0.0642797
-51.5	0.079588	0.0469636	0.0678483
-50.5	0.0758427	0.0404858	0.0616143
-49.5	0.0589888	0.0348178	0.058179
-48.5	0.082397	0.0591093	0.0762738
-47.5	0.10206	0.0607287	0.0782432
-46.5	0.0758427	0.0623482	0.0752965
-45.5	0.0692884	0.0574899	0.0663379
-44.5	0.0898876	0.059919	0.0859876
-43.5	0.07397	0.0461538	0.0546251
-42.5	0.0599251	0.0356275	0.0656716
-41.5	0.0870787	0.0615385	0.0766292
-40.5	0.085206	0.0404858	0.0653458
-39.5	0.0552434	0.0469636	0.0601039
-38.5	0.0833333	0.0477733	0.0689145
-37.5	0.0889513	0.0404858	0.0648276
-36.5	0.085206	0.0753036	0.0759036
-35.5	0.0945693	0.0647773	0.0928731
-34.5	0.0777154	0.0445344	0.0690329
-33.5	0.07397	0.065587	0.0707654
-32.5	0.0692884	0.0380567	0.0641464
-31.5	0.0814607	0.0380567	0.0572757
-30.5	0.079588	0.0356275	0.0588453
-29.5	0.0805243	0.0510121	0.0647831
-28.5	0.076779	0.0502024	0.0604001
-27.5	0.109551	0.0607287	0.0812936
-26.5	0.0786517	0.054251	0.0688996
-25.5	0.07397	0.0526316	0.0659085
-24.5	0.0983146	0.0680162	0.0869945
-23.5	0.0730337	0.0510121	0.0684554
-22.5	0.0646067	0.0445344	0.0588749
-21.5	0.108614	0.0607287	0.0842107
-20.5	0.116105	0.0663968	0.0851436
-19.5	0.0758427	0.0364372	0.0585195
-18.5	0.104869	0.0663968	0.0868464
-17.5	0.0664794	0.0356275	0.05233
-16.5	0.120787	0.0550607	0.0893489
-15.5	0.11236	0.0696356	0.0940429
-14.5	0.0814607	0.065587	0.0829224
-13.5	0.106742	0.0445344	0.0751633
-12.5	0.113296	0.0647773	0.0877941
-11.5	0.0674157	0.0445344	0.0602372
-10.5	0.136704	0.0534413	0.0894822
-9.5	0.0702247	0.0404858	0.0549657
-8.5	0.0861423	0.0712551	0.0819007
-7.5	0.088015	0.0404858	0.0667674
-6.5	0.0833333	0.0566802	0.0734308
-5.5	0.10206	0.0696356	0.0837368
-4.5	0.122659	0.0777328	0.104393
-3.5	0.2397	0.174089	0.222336
-2.5	0.0458802	0.0348178	0.042631
-1.5	0.0870787	0.0421053	0.0637614
-0.5	0.0889513	0.042915	0.0603261
0.5	0.0786517	0.0526316	0.0591266
1.5	0.0842697	0.0388664	0.0618957
2.5	0.0468165	0.0356275	0.0415501
3.5	0.210674	0.178138	0.221344
4.5	0.124532	0.0769231	0.105504
5.5	0.109551	0.0639676	0.0843588
6.5	0.0964419	0.0518219	0.074334
7.5	0.0945693	0.042915	0.0659826
8.5	0.104869	0.0680162	0.0827595
9.5	0.0730337	0.0388664	0.0553211
10.5	0.127341	0.054251	0.0922364
11.5	0.0561798	0.0510121	0.057942
12.5	0.108614	0.065587	0.088653
13.5	0.0861423	0.0518219	0.0737417
14.5	0.0945693	0.0607287	0.0820192
15.5	0.117041	0.0647773	0.0970192
16.5	0.101124	0.0672065	0.0906816
17.5	0.0608614	0.0388664	0.0534702
18.5	0.103933	0.0437247	0.0877941
19.5	0.0786517	0.0348178	0.0572609
20.5	0.111423	0.0615385	0.0864762
21.5	0.0992509	0.0639676	0.0848474
22.5	0.071161	0.0412955	0.0561947
23.5	0.088015	0.0502024	0.0692402
24.5	0.11236	0.0672065	0.0896599
25.5	0.0702247	0.0493927	0.0635097
26.5	0.0758427	0.0591093	0.0680408
27.5	0.0983146	0.0582996	0.0783469
28.5	0.0664794	0.0388664	0.0605778
29.5	0.082397	0.042915	0.0643093
30.5	0.0617978	0.0331984	0.060563
31.5	0.0692884	0.0364372	0.0568611
32.5	0.0646067	0.0510121	0.0651385
33.5	0.071161	0.0631579	0.0701879
34.5	0.079588	0.0445344	0.0694179
35.5	0.0945693	0.0728745	0.0928879
36.5	0.088015	0.0591093	0.0760665
37.5	0.0870787	0.042915	0.0650793
38.5	0.076779	0.0396761	0.0686627
39.5	0.0636704	0.0412955	0.0584751
40.5	0.079588	0.042915	0.0662491
41.5	0.093633	0.0550607	0.0738306
42.5	0.0720974	0.048583	0.0674337
43.5	0.0514981	0.0396761	0.0537515
44.5	0.0926966	0.0582996	0.0836924
45.5	0.0720974	0.042915	0.0661454
46.5	0.121723	0.0744939	0.076718
47.5	0.0955056	0.0615385	0.077799
48.5	0.07397	0.0639676	0.0755927
49.5	0.0720974	0.0315789	0.0575422
50.5	0.0702247	0.0331984	0.0631543
51.5	0.0692884	0.0502024	0.0668858
52.5	0.0730337	0.0510121	0.0661158
53.5	0.0786517	0.0502024	0.074645
54.5	0.0833333	0.0615385	0.0755482
55.5	0.0964419	0.0647773	0.0805828
56.5	0.11985	0.0761134	0.10546
57.5	0.0599251	0.0550607	0.0744081
58.5	0.0702247	0.0477733	0.064561
59.5	0.0842697	0.0461538	0.0677447
60.5	0.0749064	0.0356275	0.0656716
61.5	0.0486891	0.037247	0.0598522
62.5	0.0786517	0.054251	0.0659529
63.5	0.0692884	0.0566802	0.0681593
64.5	0.0842697	0.0518219	0.0629026
65.5	0.0861423	0.054251	0.0717427
66.5	0.0814607	0.065587	0.0800646
67.5	0.0758427	0.0445344	0.0733271
68.5	0.0870787	0.0615385	0.0856026
69.5	0.0955056	0.0388664	0.0727644
70.5	0.0833333	0.0477733	0.0649608
71.5	0.0692884	0.0615385	0.0739194
72.5	0.079588	0.0688259	0.0763923
73.5	0.071161	0.0566802	0.0678779
74.5	0.079588	0.0777328	0.0753854
75.5	0.079588	0.0728745	0.0724535
76.5	0.0758427	0.0534413	0.0676854
77.5	0.0758427	0.0639676	0.0726164
78.5	0.103933	0.0696356	0.073416
79.5	0.0814607	0.059919	0.0703656
80.5	0.082397	0.0615385	0.0737417
81.5	0.0749064	0.0672065	0.0759481
82.5	0.079588	0.059919	0.0692698
83.5	0.0833333	0.0777328	0.0750448
84.5	0.0945693	0.0696356	0.0732827
85.5	0.0749064	0.0534413	0.0678483
86.5	0.0973783	0.0696356	0.0718464
87.5	0.101124	0.0623482	0.0734752
88.5	0.0955056	0.0518219	0.0673597
89.5	0.0786517	0.0680162	0.0730013
90.5	0.0833333	0.0623482	0.0746006
91.5	0.0805243	0.0623482	0.0709875
92.5	0.0945693	0.0607287	0.0774732
93.5	0.0983146	0.0672065	0.0770882

## Sheet: dAdT
Dist. To Dyad	Preferred	Unpreferred	Average
-91.5	0.0898876	0.065587	0.0895414
-90.5	0.103933	0.0688259	0.0908297
-89.5	0.0992509	0.0801619	0.0928139
-88.5	0.108614	0.0493927	0.0858839
-87.5	0.0917603	0.0923077	0.0904743
-86.5	0.100187	0.0874494	0.0912147
-85.5	0.0917603	0.0834008	0.0880755
-84.5	0.0992509	0.0866397	0.0945168
-83.5	0.107678	0.0736842	0.0923548
-82.5	0.0842697	0.0680162	0.0900893
-81.5	0.117041	0.0712551	0.0915404
-80.5	0.113296	0.0720648	0.0895562
-79.5	0.10206	0.0680162	0.0871722
-78.5	0.101124	0.0639676	0.0906224
-77.5	0.108614	0.0923077	0.0882532
-76.5	0.0926966	0.0801619	0.0872462
-75.5	0.0955056	0.0866397	0.088342
-74.5	0.093633	0.0720648	0.0910222
-73.5	0.0842697	0.0704453	0.0902818
-72.5	0.0955056	0.0801619	0.0928583
-71.5	0.103933	0.0582996	0.0931397
-70.5	0.0964419	0.0704453	0.0929027
-69.5	0.107678	0.0607287	0.0949166
-68.5	0.104869	0.0842105	0.0921772
-67.5	0.102996	0.0761134	0.0945908
-66.5	0.116105	0.0728745	0.094191
-65.5	0.11236	0.0736842	0.098811
-64.5	0.107678	0.0704453	0.0990331
-63.5	0.07397	0.0639676	0.0931693
-62.5	0.0973783	0.0502024	0.0809826
-61.5	0.0786517	0.0518219	0.0716391
-60.5	0.0992509	0.0493927	0.0772215
-59.5	0.0683521	0.0582996	0.0814861
-58.5	0.0992509	0.0566802	0.0889195
-57.5	0.125468	0.0842105	0.113559
-56.5	0.110487	0.0680162	0.102246
-55.5	0.110487	0.0736842	0.103179
-54.5	0.101124	0.065587	0.0920735
-53.5	0.071161	0.059919	0.0810715
-52.5	0.0917603	0.0502024	0.0780952
-51.5	0.076779	0.0453441	0.0765848
-50.5	0.0955056	0.0615385	0.0863874
-49.5	0.0898876	0.0461538	0.0793834
-48.5	0.0674157	0.0421053	0.0737121
-47.5	0.105805	0.0663968	0.0980262
-46.5	0.117041	0.0696356	0.0929768
-45.5	0.117041	0.0647773	0.0964862
-44.5	0.088015	0.0574899	0.0775177
-43.5	0.0926966	0.0623482	0.0909629
-42.5	0.0964419	0.0728745	0.09465
-41.5	0.0842697	0.054251	0.0804496
-40.5	0.0777154	0.0518219	0.0716242
-39.5	0.120787	0.0639676	0.0888455
-38.5	0.079588	0.0550607	0.0734456
-37.5	0.0945693	0.0574899	0.0860912
-36.5	0.142322	0.0898785	0.124443
-35.5	0.0842697	0.0712551	0.094961
-34.5	0.103933	0.0526316	0.0945464
-33.5	0.090824	0.0631579	0.0828632
-32.5	0.0889513	0.0526316	0.0776657
-31.5	0.082397	0.0493927	0.0700102
-30.5	0.0983146	0.0615385	0.0771623
-29.5	0.117978	0.0639676	0.081264
-28.5	0.0983146	0.0688259	0.0897635
-27.5	0.076779	0.065587	0.0850103
-26.5	0.0926966	0.0728745	0.0856914
-25.5	0.122659	0.0728745	0.103786
-24.5	0.0945693	0.054251	0.0730458
-23.5	0.082397	0.0445344	0.0806421
-22.5	0.138577	0.0769231	0.11313
-21.5	0.114232	0.0704453	0.0901485
-20.5	0.114232	0.0615385	0.0895266
-19.5	0.125468	0.0663968	0.0969304
-18.5	0.0917603	0.0558704	0.0726312
-17.5	0.133895	0.0744939	0.105474
-16.5	0.0805243	0.0307692	0.0591415
-15.5	0.120787	0.0809717	0.111412
-14.5	0.183521	0.0947368	0.135134
-13.5	0.105805	0.0744939	0.10315
-12.5	0.11985	0.0582996	0.0880162
-11.5	0.128277	0.0647773	0.101817
-10.5	0.071161	0.0510121	0.0582086
-9.5	0.159176	0.097166	0.132883
-8.5	0.133895	0.0866397	0.110109
-7.5	0.0758427	0.048583	0.0679668
-6.5	0.107678	0.0493927	0.0841811
-5.5	0.152622	0.0979757	0.130855
-4.5	0.11985	0.0672065	0.0983223
-3.5	0.0374532	0.0307692	0.0388847
-2.5	0.155431	0.0866397	0.124087
-1.5	0.10206	0.042915	0.0691662
-0.5	0.140449	0.0825911	0.114996
0.5	0.123596	0.0842105	0.114255
1.5	0.0842697	0.0493927	0.0687516
2.5	0.154494	0.0963563	0.123702
3.5	0.0543071	0.0251012	0.0388551
4.5	0.11236	0.0825911	0.0996254
5.5	0.141386	0.0801619	0.130721
6.5	0.109551	0.048583	0.0833222
7.5	0.0917603	0.0453441	0.0685147
8.5	0.136704	0.0769231	0.108036
9.5	0.175094	0.0931174	0.133949
10.5	0.0589888	0.0412955	0.0577051
11.5	0.125468	0.0696356	0.101684
12.5	0.101124	0.0607287	0.0858247
13.5	0.127341	0.0744939	0.101832
14.5	0.144195	0.105263	0.13463
15.5	0.115169	0.0793522	0.110909
16.5	0.0589888	0.0307692	0.0587268
17.5	0.10206	0.0736842	0.104527
18.5	0.0842697	0.0566802	0.0736825
19.5	0.11236	0.059919	0.0987813
20.5	0.107678	0.0615385	0.088268
21.5	0.111423	0.0631579	0.0915404
22.5	0.129213	0.0793522	0.111545
23.5	0.090824	0.0631579	0.0801682
24.5	0.090824	0.0518219	0.0709579
25.5	0.124532	0.0777328	0.104645
26.5	0.0964419	0.0720648	0.0861061
27.5	0.0889513	0.0672065	0.0847141
28.5	0.102996	0.0623482	0.088268
29.5	0.0973783	0.059919	0.0802423
30.5	0.0861423	0.0534413	0.0752373
31.5	0.071161	0.0510121	0.0713281
32.5	0.0945693	0.0631579	0.0754742
33.5	0.0964419	0.0526316	0.0842847
34.5	0.110487	0.0526316	0.0934506
35.5	0.108614	0.0720648	0.0923993
36.5	0.135768	0.0809717	0.125909
37.5	0.0926966	0.0631579	0.0880162
38.5	0.0889513	0.0518219	0.0728977
39.5	0.085206	0.0615385	0.089571
40.5	0.0833333	0.0477733	0.0715206
41.5	0.107678	0.0558704	0.0795315
42.5	0.111423	0.059919	0.093421
43.5	0.0833333	0.0566802	0.0920291
44.5	0.085206	0.0502024	0.0772659
45.5	0.11985	0.0712551	0.0981446
46.5	0.105805	0.0631579	0.0940873
47.5	0.0992509	0.0939271	0.0962492
48.5	0.0926966	0.0412955	0.0709283
49.5	0.0814607	0.048583	0.0804644
50.5	0.109551	0.0582996	0.0858247
51.5	0.093633	0.0412955	0.0754002
52.5	0.0749064	0.0469636	0.0761406
53.5	0.071161	0.054251	0.0812492
54.5	0.101124	0.0582996	0.0912147
55.5	0.126404	0.0704453	0.105548
56.5	0.114232	0.0607287	0.102927
57.5	0.131086	0.0834008	0.113693
58.5	0.106742	0.0785425	0.0898079
59.5	0.0749064	0.0607287	0.0827892
60.5	0.0814607	0.0437247	0.0772067
61.5	0.0955056	0.0421053	0.0713281
62.5	0.0617978	0.0550607	0.080953
63.5	0.103933	0.0801619	0.0932877
64.5	0.0964419	0.0712551	0.0986036
65.5	0.128277	0.0825911	0.0994921
66.5	0.0917603	0.0720648	0.0944723
67.5	0.0973783	0.0720648	0.0942946
68.5	0.0861423	0.0728745	0.0939393
69.5	0.118914	0.0761134	0.0934802
70.5	0.128277	0.0688259	0.0922364
71.5	0.093633	0.0842105	0.0958642
72.5	0.0674157	0.0720648	0.0908445
73.5	0.0964419	0.0753036	0.0900893
74.5	0.0861423	0.0825911	0.0905039
75.5	0.0992509	0.0720648	0.0907704
76.5	0.105805	0.0801619	0.0871278
77.5	0.101124	0.0785425	0.0882828
78.5	0.0889513	0.0817814	0.0907852
79.5	0.108614	0.0842105	0.087883
80.5	0.101124	0.0793522	0.0913035
81.5	0.104869	0.0761134	0.0913035
82.5	0.101124	0.0947368	0.0901041
83.5	0.102996	0.0793522	0.0934062
84.5	0.104869	0.0866397	0.0920587
85.5	0.105805	0.0817814	0.0882976
86.5	0.107678	0.0720648	0.0910518
87.5	0.0926966	0.0923077	0.0900745
88.5	0.10206	0.0785425	0.0877941
89.5	0.110487	0.0704453	0.0902078
90.5	0.0926966	0.0850202	0.0920883
91.5	0.0870787	0.0704453	0.0903262
92.5	0.101124	0.0712551	0.0935098
93.5	0.105805	0.0931174	0.0954644

## Sheet: dCdC
Dist. To Dyad	Preferred	Unpreferred	Average
-91.5	0.0234082	0.0510121	0.0385885
-90.5	0.0252809	0.0437247	0.0410614
-89.5	0.0346442	0.042915	0.0369893
-88.5	0.0290262	0.0437247	0.040321
-87.5	0.0234082	0.0534413	0.0406172
-86.5	0.0355805	0.0356275	0.035938
-85.5	0.0337079	0.0437247	0.038396
-84.5	0.0327715	0.0510121	0.038322
-83.5	0.0252809	0.0461538	0.0340278
-82.5	0.0234082	0.0534413	0.0392845
-81.5	0.0290262	0.042915	0.0396251
-80.5	0.0299625	0.0461538	0.0379962
-79.5	0.0280899	0.0647773	0.0406764
-78.5	0.0271536	0.0647773	0.0411651
-77.5	0.0243446	0.0526316	0.0380999
-76.5	0.0280899	0.0510121	0.0419202
-75.5	0.0187266	0.0493927	0.041861
-74.5	0.0365169	0.0404858	0.0361305
-73.5	0.0374532	0.0323887	0.0367228
-72.5	0.0271536	0.0477733	0.0361749
-71.5	0.0215356	0.0445344	0.0354493
-70.5	0.0290262	0.0526316	0.0383072
-69.5	0.0205993	0.0493927	0.0355974
-68.5	0.0131086	0.037247	0.0278086
-67.5	0.0205993	0.0445344	0.0298965
-66.5	0.0205993	0.0493927	0.0328284
-65.5	0.0121723	0.0445344	0.028934
-64.5	0.0234082	0.0404858	0.0342499
-63.5	0.0299625	0.0526316	0.039862
-62.5	0.0290262	0.0582996	0.0420683
-61.5	0.0243446	0.0591093	0.0482431
-60.5	0.0327715	0.0817814	0.0493092
-59.5	0.0252809	0.0696356	0.0407356
-58.5	0.0243446	0.0688259	0.0399212
-57.5	0.0252809	0.0696356	0.038781
-56.5	0.0243446	0.0461538	0.0305628
-55.5	0.0168539	0.0469636	0.0331542
-54.5	0.0290262	0.0364372	0.037552
-53.5	0.0252809	0.0526316	0.0376853
-52.5	0.0299625	0.0607287	0.0436231
-51.5	0.0215356	0.0761134	0.0502865
-50.5	0.0271536	0.0639676	0.0462885
-49.5	0.0262172	0.0801619	0.0513379
-48.5	0.0177903	0.0615385	0.0439489
-47.5	0.0280899	0.0574899	0.0337761
-46.5	0.0234082	0.0582996	0.0376112
-45.5	0.0280899	0.0623482	0.0471917
-44.5	0.0177903	0.0510121	0.0345609
-43.5	0.0243446	0.0445344	0.0332726
-42.5	0.0299625	0.0412955	0.0341759
-41.5	0.0318352	0.0461538	0.0364414
-40.5	0.0280899	0.059919	0.0434602
-39.5	0.0262172	0.0518219	0.0442895
-38.5	0.0299625	0.0591093	0.0407356
-37.5	0.0280899	0.0623482	0.0420535
-36.5	0.0271536	0.0461538	0.0339834
-35.5	0.0262172	0.0380567	0.0280752
-34.5	0.0252809	0.0453441	0.0330949
-33.5	0.0318352	0.0356275	0.0371078
-32.5	0.0318352	0.0437247	0.0365155
-31.5	0.0243446	0.0663968	0.0450446
-30.5	0.0365169	0.0591093	0.0496942
-29.5	0.0393258	0.0744939	0.0460812
-28.5	0.0308989	0.0672065	0.0480358
-27.5	0.0337079	0.0696356	0.0446745
-26.5	0.0299625	0.0550607	0.0344572
-25.5	0.0187266	0.0574899	0.036323
-24.5	0.0187266	0.0437247	0.0299113
-23.5	0.0149813	0.0421053	0.0249211
-22.5	0.0346442	0.0591093	0.0396991
-21.5	0.0290262	0.0647773	0.0482283
-20.5	0.0308989	0.0566802	0.0444227
-19.5	0.0421348	0.0801619	0.0523152
-18.5	0.0252809	0.0502024	0.0321769
-17.5	0.0205993	0.0445344	0.0290673
-16.5	0.0383895	0.0963563	0.0605186
-15.5	0.0196629	0.0445344	0.0326507
-14.5	0.0243446	0.037247	0.0224483
-13.5	0.0271536	0.0647773	0.0408689
-12.5	0.0337079	0.0534413	0.0396843
-11.5	0.0271536	0.042915	0.0265648
-10.5	0.0243446	0.0453441	0.028164
-9.5	0.0187266	0.0291498	0.0272459
-8.5	0.0196629	0.0275304	0.0264463
-7.5	0.0374532	0.0615385	0.0467771
-6.5	0.0337079	0.0720648	0.0482875
-5.5	0.0224719	0.0502024	0.0336132
-4.5	0.0262172	0.0607287	0.0368857
-3.5	0.0177903	0.0242915	0.01885
-2.5	0.00842697	0.0178138	0.0163328
-1.5	0.0318352	0.0696356	0.0554544
-0.5	0.0318352	0.0688259	0.0493685
0.5	0.0299625	0.0582996	0.04386
1.5	0.0374532	0.0663968	0.0606518
2.5	0.0299625	0.059919	0.0408541
3.5	0.0168539	0.037247	0.0252913
4.5	0.0121723	0.0348178	0.0217079
5.5	0.0215356	0.0445344	0.0332726
6.5	0.0355805	0.0477733	0.0507308
7.5	0.0243446	0.0550607	0.0381147
8.5	0.0159176	0.0291498	0.0206714
9.5	0.0215356	0.0445344	0.030163
10.5	0.0346442	0.0777328	0.0541365
11.5	0.0430712	0.091498	0.0603261
12.5	0.0140449	0.0348178	0.0285342
13.5	0.0243446	0.0453441	0.0309034
14.5	0.0243446	0.042915	0.0362934
15.5	0.0290262	0.0404858	0.0352716
16.5	0.0393258	0.0453441	0.0443783
17.5	0.0430712	0.0526316	0.0489983
18.5	0.0243446	0.054251	0.0340426
19.5	0.0224719	0.0615385	0.041017
20.5	0.0308989	0.0534413	0.0437268
21.5	0.0159176	0.0396761	0.0359084
22.5	0.0187266	0.042915	0.0352865
23.5	0.0337079	0.054251	0.0418758
24.5	0.0280899	0.0453441	0.0370782
25.5	0.0140449	0.0421053	0.0298817
26.5	0.0234082	0.0437247	0.0373299
27.5	0.0224719	0.0315789	0.0295855
28.5	0.0196629	0.0348178	0.0294671
29.5	0.0346442	0.0558704	0.0434898
30.5	0.0449438	0.059919	0.0491167
31.5	0.0486891	0.0720648	0.0540921
32.5	0.0374532	0.0793522	0.0498275
33.5	0.0262172	0.0582996	0.0401433
34.5	0.0402622	0.0591093	0.0393733
35.5	0.0243446	0.0331984	0.0303259
36.5	0.0224719	0.0323887	0.0277198
37.5	0.0337079	0.0502024	0.0373891
38.5	0.0271536	0.048583	0.0419647
39.5	0.0346442	0.0647773	0.050405
40.5	0.0365169	0.0777328	0.0518117
41.5	0.0327715	0.0558704	0.0403506
42.5	0.0337079	0.0461538	0.0389883
43.5	0.0280899	0.0639676	0.0419795
44.5	0.0449438	0.0753036	0.0484652
45.5	0.0337079	0.0566802	0.0402026
46.5	0.0243446	0.0477733	0.0364414
47.5	0.0252809	0.0348178	0.0305628
48.5	0.0337079	0.0323887	0.0309034
49.5	0.0402622	0.0574899	0.0447337
50.5	0.0383895	0.0672065	0.0502273
51.5	0.0365169	0.0712551	0.04925
52.5	0.0421348	0.0736842	0.0499015
53.5	0.0290262	0.0526316	0.0397583
54.5	0.0337079	0.0469636	0.0339242
55.5	0.0262172	0.0518219	0.034087
56.5	0.0205993	0.0259109	0.02578
57.5	0.0234082	0.0291498	0.0261058
58.5	0.0299625	0.0348178	0.0347534
59.5	0.0308989	0.0639676	0.040321
60.5	0.0337079	0.0615385	0.0414908
61.5	0.0468165	0.0607287	0.0469104
62.5	0.0458802	0.0534413	0.0456666
63.5	0.0449438	0.0453441	0.0369745
64.5	0.0318352	0.054251	0.0366043
65.5	0.0177903	0.0412955	0.0346645
66.5	0.0149813	0.0259109	0.0298817
67.5	0.0290262	0.0404858	0.0309478
68.5	0.0271536	0.0412955	0.0325026
69.5	0.0131086	0.0364372	0.0320288
70.5	0.0224719	0.0469636	0.038396
71.5	0.0327715	0.0502024	0.0409874
72.5	0.0430712	0.054251	0.0346497
73.5	0.0383895	0.0623482	0.0394326
74.5	0.0290262	0.037247	0.0400693
75.5	0.0346442	0.0380567	0.0374039
76.5	0.0411985	0.0412955	0.0402174
77.5	0.0346442	0.0421053	0.0407949
78.5	0.0327715	0.0421053	0.0384553
79.5	0.0318352	0.0461538	0.0430456
80.5	0.0299625	0.0461538	0.0420831
81.5	0.0299625	0.0453441	0.0377889
82.5	0.0355805	0.0526316	0.0399064
83.5	0.0280899	0.0502024	0.0401433
84.5	0.0262172	0.0348178	0.0361305
85.5	0.0234082	0.0291498	0.0388107
86.5	0.0374532	0.0356275	0.0415352
87.5	0.0290262	0.0364372	0.0367524
88.5	0.0365169	0.0404858	0.0410762
89.5	0.0365169	0.0461538	0.0411947
90.5	0.0308989	0.0518219	0.0374632
91.5	0.0355805	0.0437247	0.0398028
92.5	0.0393258	0.0526316	0.0378778
93.5	0.0290262	0.042915	0.0354345

## Sheet: dGdG
Dist. To Dyad	Preferred	Unpreferred	Average
-91.5	0.0308989	0.0510121	0.0397583
-90.5	0.0327715	0.054251	0.036708
-89.5	0.0252809	0.0477733	0.0404839
-88.5	0.0430712	0.0404858	0.0414316
-87.5	0.0355805	0.0331984	0.0373299
-86.5	0.0280899	0.0421053	0.0395066
-85.5	0.0383895	0.0469636	0.0395658
-84.5	0.0337079	0.0412955	0.037626
-83.5	0.0383895	0.059919	0.039477
-82.5	0.0402622	0.0647773	0.0396547
-81.5	0.0318352	0.042915	0.0376112
-80.5	0.0280899	0.0502024	0.0414316
-79.5	0.0280899	0.0412955	0.0411947
-78.5	0.0365169	0.037247	0.0388107
-77.5	0.0355805	0.037247	0.0407949
-76.5	0.0393258	0.0388664	0.0409133
-75.5	0.0337079	0.0404858	0.037626
-74.5	0.0393258	0.042915	0.0404099
-73.5	0.0318352	0.0461538	0.0402618
-72.5	0.0299625	0.0526316	0.0356863
-71.5	0.0280899	0.054251	0.0393141
-70.5	0.0318352	0.0445344	0.0378185
-69.5	0.0205993	0.0502024	0.0319251
-68.5	0.0215356	0.0412955	0.0313032
-67.5	0.0243446	0.0283401	0.031703
-66.5	0.0196629	0.0364372	0.029319
-65.5	0.0299625	0.054251	0.0343832
-64.5	0.0243446	0.0526316	0.0346793
-63.5	0.0327715	0.0534413	0.0374928
-62.5	0.0533708	0.0696356	0.0479025
-61.5	0.0393258	0.0550607	0.0482579
-60.5	0.0337079	0.0550607	0.0427939
-59.5	0.0421348	0.0631579	0.0420535
-58.5	0.0365169	0.0445344	0.0368857
-57.5	0.0215356	0.0331984	0.0251581
-56.5	0.0177903	0.037247	0.0260317
-55.5	0.0215356	0.0582996	0.0336872
-54.5	0.0308989	0.0461538	0.0340426
-53.5	0.0365169	0.0566802	0.039477
-52.5	0.0533708	0.0639676	0.0497979
-51.5	0.0468165	0.0712551	0.0471917
-50.5	0.0477528	0.0817814	0.0480654
-49.5	0.0402622	0.0550607	0.0429568
-48.5	0.0308989	0.0340081	0.0329617
-47.5	0.0234082	0.0404858	0.0304296
-46.5	0.0140449	0.0461538	0.0372411
-45.5	0.0271536	0.0421053	0.0383664
-44.5	0.0327715	0.065587	0.0459775
-43.5	0.0262172	0.0566802	0.0414464
-42.5	0.0308989	0.0623482	0.0377741
-41.5	0.0280899	0.0631579	0.0411354
-40.5	0.0458802	0.0672065	0.0507308
-39.5	0.0299625	0.0566802	0.048406
-38.5	0.0262172	0.0663968	0.039551
-37.5	0.0318352	0.0502024	0.0347386
-36.5	0.0224719	0.0307692	0.0267277
-35.5	0.0252809	0.0453441	0.0292153
-34.5	0.0346442	0.0566802	0.0400989
-33.5	0.0346442	0.0566802	0.0393437
-32.5	0.0393258	0.0761134	0.0492648
-31.5	0.0533708	0.0672065	0.053944
-30.5	0.0393258	0.0607287	0.047399
-29.5	0.0262172	0.059919	0.0418906
-28.5	0.0215356	0.0380567	0.0282084
-27.5	0.0131086	0.0315789	0.0285934
-26.5	0.0290262	0.0518219	0.0378037
-25.5	0.0243446	0.0388664	0.0285934
-24.5	0.0271536	0.0518219	0.0372411
-23.5	0.0327715	0.0477733	0.0416981
-22.5	0.0262172	0.0445344	0.035553
-21.5	0.0243446	0.042915	0.0345313
-20.5	0.0355805	0.0510121	0.0435935
-19.5	0.0234082	0.065587	0.0418314
-18.5	0.0271536	0.0412955	0.0353457
-17.5	0.0318352	0.0696356	0.0493092
-16.5	0.0290262	0.0453441	0.0446745
-15.5	0.0205993	0.0364372	0.0342943
-14.5	0.0177903	0.0437247	0.0346941
-13.5	0.0140449	0.0477733	0.0301334
-12.5	0.0196629	0.0445344	0.0280455
-11.5	0.0458802	0.0955466	0.0579569
-10.5	0.0449438	0.0825911	0.0553655
-9.5	0.0318352	0.0412955	0.030859
-8.5	0.0149813	0.0283401	0.0204345
-7.5	0.0224719	0.0502024	0.038011
-6.5	0.0449438	0.0550607	0.0513823
-5.5	0.0224719	0.0469636	0.0332134
-4.5	0.0121723	0.0307692	0.0219004
-3.5	0.0196629	0.0283401	0.0235589
-2.5	0.0262172	0.0534413	0.039788
-1.5	0.0440075	0.08583	0.0626805
-0.5	0.0308989	0.0623482	0.0456962
0.5	0.0327715	0.0647773	0.0497683
1.5	0.0468165	0.0631579	0.0545215
2.5	0.0131086	0.0251012	0.0173841
3.5	0.0093633	0.0267206	0.0178876
4.5	0.0196629	0.0631579	0.0372114
5.5	0.0271536	0.0461538	0.0330949
6.5	0.0280899	0.0793522	0.0482135
7.5	0.0327715	0.0769231	0.0470881
8.5	0.0215356	0.0404858	0.0274681
9.5	0.0224719	0.0315789	0.0284602
10.5	0.0187266	0.0348178	0.028164
11.5	0.0168539	0.0331984	0.0267721
12.5	0.0346442	0.0615385	0.0390624
13.5	0.0299625	0.0558704	0.0400989
14.5	0.0177903	0.0275304	0.0222114
15.5	0.0159176	0.0412955	0.0338353
16.5	0.0355805	0.106073	0.0613034
17.5	0.0215356	0.0518219	0.0301334
18.5	0.0215356	0.0453441	0.0302371
19.5	0.0337079	0.0761134	0.0519894
20.5	0.0355805	0.0534413	0.0440822
21.5	0.0365169	0.0663968	0.0481246
22.5	0.0374532	0.0607287	0.038781
23.5	0.0196629	0.0251012	0.0245806
24.5	0.0196629	0.0380567	0.0291265
25.5	0.0374532	0.0477733	0.0372114
26.5	0.0346442	0.0550607	0.0336872
27.5	0.0280899	0.0672065	0.0431937
28.5	0.0383895	0.0680162	0.0468512
29.5	0.0252809	0.0753036	0.0467475
30.5	0.0280899	0.0720648	0.050405
31.5	0.0374532	0.0663968	0.0458294
32.5	0.0243446	0.0396761	0.0360564
33.5	0.0308989	0.0421053	0.035938
34.5	0.0196629	0.0445344	0.0322213
35.5	0.0205993	0.0469636	0.02886
36.5	0.0215356	0.054251	0.032399
37.5	0.0271536	0.0704453	0.0415352
38.5	0.0243446	0.054251	0.0412687
39.5	0.0365169	0.0769231	0.045326
40.5	0.0383895	0.0623482	0.0420535
41.5	0.0224719	0.0477733	0.036397
42.5	0.0177903	0.0396761	0.0350051
43.5	0.0271536	0.0437247	0.0329617
44.5	0.0177903	0.0469636	0.0356122
45.5	0.0215356	0.0785425	0.045711
46.5	0.0102996	0.054251	0.0388107
47.5	0.0187266	0.0493927	0.0337168
48.5	0.0205993	0.0704453	0.0435787
49.5	0.0374532	0.0866397	0.050094
50.5	0.0337079	0.0672065	0.0464514
51.5	0.0355805	0.059919	0.0491463
52.5	0.0346442	0.0558704	0.0443339
53.5	0.0365169	0.0461538	0.0366932
54.5	0.0262172	0.0591093	0.0382628
55.5	0.0177903	0.0348178	0.032858
56.5	0.0243446	0.0437247	0.0325026
57.5	0.0159176	0.0761134	0.0371374
58.5	0.0168539	0.0574899	0.038322
59.5	0.0205993	0.0728745	0.0404839
60.5	0.0243446	0.065587	0.0484208
61.5	0.0299625	0.0663968	0.0495906
62.5	0.0187266	0.0534413	0.0420979
63.5	0.0337079	0.0518219	0.041017
64.5	0.0121723	0.0404858	0.0339242
65.5	0.0159176	0.0315789	0.0273792
66.5	0.0177903	0.0477733	0.0326063
67.5	0.0159176	0.054251	0.0305628
68.5	0.0196629	0.0404858	0.0267425
69.5	0.0224719	0.0550607	0.0345609
70.5	0.0187266	0.0493927	0.0380259
71.5	0.0196629	0.0510121	0.033939
72.5	0.0234082	0.0477733	0.0367524
73.5	0.0290262	0.042915	0.0372559
74.5	0.0318352	0.0412955	0.0366191
75.5	0.0299625	0.0502024	0.0400397
76.5	0.0299625	0.0526316	0.043327
77.5	0.0234082	0.0437247	0.0386626
78.5	0.0234082	0.0566802	0.0398028
79.5	0.0299625	0.042915	0.039862
80.5	0.0224719	0.0469636	0.0361009
81.5	0.0224719	0.048583	0.0395214
82.5	0.0196629	0.0493927	0.0381591
83.5	0.0243446	0.0469636	0.0344572
84.5	0.0383895	0.0502024	0.0371818
85.5	0.0318352	0.0461538	0.0391068
86.5	0.0280899	0.0404858	0.034709
87.5	0.0187266	0.0477733	0.0394474
88.5	0.0318352	0.0502024	0.0414168
89.5	0.0215356	0.0502024	0.0360416
90.5	0.0318352	0.048583	0.0395806
91.5	0.0308989	0.0493927	0.0377741
92.5	0.0177903	0.042915	0.0346053
93.5	0.0327715	0.0445344	0.0367968

## Sheet: dGdC
Dist. To Dyad	Preferred	Unpreferred	Average
-91.5	0.0383895	0.0518219	0.0403358
-90.5	0.0337079	0.0469636	0.0366636
-89.5	0.0308989	0.0534413	0.0374484
-88.5	0.0280899	0.0502024	0.0417129
-87.5	0.0402622	0.037247	0.0363526
-86.5	0.0271536	0.0380567	0.0362193
-85.5	0.0327715	0.037247	0.0383368
-84.5	0.0402622	0.0388664	0.0346941
-83.5	0.0234082	0.0453441	0.0344572
-82.5	0.0290262	0.0518219	0.0376557
-81.5	0.0280899	0.0469636	0.0358639
-80.5	0.0271536	0.048583	0.036782
-79.5	0.0327715	0.0591093	0.0413576
-78.5	0.0271536	0.0453441	0.0387366
-77.5	0.0337079	0.0469636	0.0387662
-76.5	0.0402622	0.0469636	0.0418758
-75.5	0.0374532	0.0404858	0.0369005
-74.5	0.0355805	0.0340081	0.0352716
-73.5	0.0411985	0.0558704	0.0374632
-72.5	0.0393258	0.0356275	0.0347534
-71.5	0.0290262	0.054251	0.0346497
-70.5	0.0346442	0.0639676	0.0400545
-69.5	0.0177903	0.0445344	0.0333615
-68.5	0.0215356	0.0396761	0.0268313
-67.5	0.0243446	0.0453441	0.0310959
-66.5	0.0205993	0.0283401	0.0282973
-65.5	0.0215356	0.0364372	0.0273496
-64.5	0.0365169	0.0550607	0.0347682
-63.5	0.0337079	0.0477733	0.0369893
-62.5	0.0393258	0.0445344	0.0414464
-61.5	0.0571161	0.0777328	0.0531444
-60.5	0.0411985	0.0728745	0.0452964
-59.5	0.0337079	0.0461538	0.0389883
-58.5	0.0215356	0.059919	0.0391512
-57.5	0.0327715	0.048583	0.0325322
-56.5	0.0196629	0.0315789	0.0245213
-55.5	0.0215356	0.0582996	0.0320288
-54.5	0.0383895	0.0639676	0.039477
-53.5	0.0346442	0.0453441	0.0335984
-52.5	0.0355805	0.0785425	0.0473398
-51.5	0.0449438	0.0591093	0.0457554
-50.5	0.0430712	0.0631579	0.0466291
-49.5	0.0430712	0.0769231	0.046555
-48.5	0.0374532	0.0582996	0.0377593
-47.5	0.0252809	0.0404858	0.0280011
-46.5	0.0177903	0.0493927	0.0322509
-45.5	0.0308989	0.0550607	0.0381443
-44.5	0.0262172	0.0477733	0.0337168
-43.5	0.0308989	0.0534413	0.038396
-42.5	0.0346442	0.0469636	0.040247
-41.5	0.0355805	0.0720648	0.0447929
-40.5	0.0383895	0.0769231	0.0502865
-39.5	0.0440075	0.0582996	0.0451779
-38.5	0.0337079	0.0582996	0.0362786
-37.5	0.0365169	0.0615385	0.0449262
-36.5	0.0168539	0.0315789	0.0259725
-35.5	0.0187266	0.0315789	0.0234848
-34.5	0.0308989	0.0510121	0.0342647
-33.5	0.0243446	0.0550607	0.034709
-32.5	0.0374532	0.048583	0.0386182
-31.5	0.0308989	0.0817814	0.0522559
-30.5	0.0365169	0.0736842	0.0471177
-29.5	0.0383895	0.0526316	0.0422756
-28.5	0.0177903	0.0453441	0.0377001
-27.5	0.0243446	0.0396761	0.026239
-26.5	0.0299625	0.0437247	0.0332578
-25.5	0.0318352	0.0404858	0.0337168
-24.5	0.0299625	0.0340081	0.028475
-23.5	0.0346442	0.042915	0.0298373
-22.5	0.0337079	0.0607287	0.0384997
-21.5	0.0308989	0.0453441	0.0349607
-20.5	0.0393258	0.0566802	0.0399508
-19.5	0.0421348	0.0736842	0.0486429
-18.5	0.0280899	0.0582996	0.0366191
-17.5	0.0280899	0.0574899	0.0373743
-16.5	0.0543071	0.0761134	0.0536775
-15.5	0.0252809	0.0291498	0.0217968
-14.5	0.0187266	0.0437247	0.0272756
-13.5	0.0271536	0.054251	0.0334503
-12.5	0.0196629	0.037247	0.0238106
-11.5	0.0355805	0.0477733	0.0344128
-10.5	0.0327715	0.0688259	0.04848
-9.5	0.0393258	0.054251	0.0383812
-8.5	0.0159176	0.0275304	0.020316
-7.5	0.0262172	0.0647773	0.0376557
-6.5	0.0327715	0.0663968	0.0439489
-5.5	0.0337079	0.0396761	0.0329172
-4.5	0.0243446	0.0469636	0.0302815
-3.5	0.0131086	0.0251012	0.0173249
-2.5	0.0280899	0.0445344	0.0331097
-1.5	0.0346442	0.0923077	0.0548176
-0.5	0.0262172	0.0453441	0.0351532
0.5	0.0280899	0.0502024	0.0365451
1.5	0.0374532	0.0906883	0.0558394
2.5	0.0308989	0.0396761	0.0335244
3.5	0.0140449	0.0259109	0.0184058
4.5	0.0243446	0.0469636	0.0298373
5.5	0.0205993	0.0469636	0.0324434
6.5	0.0318352	0.0712551	0.0435047
7.5	0.0224719	0.0550607	0.0373891
8.5	0.0168539	0.0323887	0.0206418
9.5	0.0318352	0.0526316	0.0363674
10.5	0.0411985	0.0728745	0.0496646
11.5	0.0299625	0.0412955	0.0344424
12.5	0.0205993	0.0348178	0.0248175
13.5	0.0159176	0.0502024	0.0330209
14.5	0.0271536	0.0445344	0.0267425
15.5	0.0140449	0.0283401	0.0204493
16.5	0.0533708	0.0761134	0.0535294
17.5	0.0299625	0.0550607	0.0361453
18.5	0.0337079	0.0663968	0.0352716
19.5	0.0402622	0.0704453	0.0487317
20.5	0.0327715	0.054251	0.0398028
21.5	0.0346442	0.0404858	0.0355086
22.5	0.0308989	0.0607287	0.0380555
23.5	0.0224719	0.0412955	0.0296744
24.5	0.0262172	0.0380567	0.0286082
25.5	0.0168539	0.0437247	0.0311255
26.5	0.0308989	0.0412955	0.032473
27.5	0.0271536	0.0404858	0.0245954
28.5	0.0252809	0.0591093	0.0384109
29.5	0.0449438	0.0518219	0.041787
30.5	0.0355805	0.0688259	0.048791
31.5	0.0346442	0.0793522	0.050094
32.5	0.0299625	0.0493927	0.0388107
33.5	0.0327715	0.0404858	0.0342943
34.5	0.0224719	0.042915	0.033702
35.5	0.0205993	0.0396761	0.0245806
36.5	0.0290262	0.0404858	0.0270831
37.5	0.0290262	0.0801619	0.0445856
38.5	0.0383895	0.0453441	0.035938
39.5	0.0383895	0.0680162	0.047636
40.5	0.0365169	0.0817814	0.052404
41.5	0.0355805	0.0534413	0.0434306
42.5	0.0318352	0.0672065	0.0404691
43.5	0.0262172	0.0680162	0.0374632
44.5	0.0365169	0.0510121	0.0347534
45.5	0.0187266	0.0582996	0.0365007
46.5	0.0215356	0.0493927	0.0320436
47.5	0.0243446	0.0299595	0.0282825
48.5	0.0365169	0.0550607	0.0380555
49.5	0.0280899	0.0680162	0.0464514
50.5	0.0374532	0.0712551	0.0449558
51.5	0.0411985	0.0663968	0.0466883
52.5	0.0374532	0.0728745	0.047251
53.5	0.0430712	0.0493927	0.0329172
54.5	0.0327715	0.0518219	0.0365895
55.5	0.0234082	0.0340081	0.0322065
56.5	0.0196629	0.0251012	0.0240031
57.5	0.0290262	0.0307692	0.0314217
58.5	0.0224719	0.0704453	0.0374928
59.5	0.0243446	0.0615385	0.0396251
60.5	0.0365169	0.0631579	0.0463181
61.5	0.0477528	0.0744939	0.0535442
62.5	0.0402622	0.0591093	0.0426458
63.5	0.0290262	0.0502024	0.0364266
64.5	0.0308989	0.0566802	0.0351088
65.5	0.0290262	0.0437247	0.0279715
66.5	0.0205993	0.0388664	0.0273644
67.5	0.0252809	0.0453441	0.0302223
68.5	0.0159176	0.0283401	0.0278086
69.5	0.0243446	0.0623482	0.0329469
70.5	0.0280899	0.0526316	0.0392993
71.5	0.0280899	0.042915	0.035168
72.5	0.0299625	0.0558704	0.033243
73.5	0.0365169	0.0380567	0.0372855
74.5	0.0337079	0.0453441	0.0347238
75.5	0.0327715	0.0356275	0.0352124
76.5	0.0402622	0.0591093	0.0420535
77.5	0.0262172	0.0469636	0.0395955
78.5	0.0411985	0.0453441	0.0375816
79.5	0.0402622	0.0461538	0.0414612
80.5	0.0318352	0.0502024	0.0367672
81.5	0.0271536	0.0493927	0.0354938
82.5	0.0252809	0.048583	0.0386922
83.5	0.0243446	0.0299595	0.0349311
84.5	0.0280899	0.042915	0.034709
85.5	0.0299625	0.0574899	0.0391808
86.5	0.0346442	0.0437247	0.0362341
87.5	0.0299625	0.0437247	0.0357307
88.5	0.0374532	0.0526316	0.0410318
89.5	0.0327715	0.0445344	0.0367968
90.5	0.0308989	0.0510121	0.0356715
91.5	0.0477528	0.0437247	0.0387514
92.5	0.0318352	0.0469636	0.0345313
93.5	0.0224719	0.0380567	0.0344128

## Sheet: dCdG
Dist. To Dyad	Preferred	Unpreferred	Average
-91.5	0.0234082	0.0356275	0.027779
-90.5	0.0290262	0.0388664	0.0301038
-89.5	0.0252809	0.0299595	0.0310071
-88.5	0.0271536	0.0364372	0.029778
-87.5	0.0280899	0.0331984	0.031629
-86.5	0.0290262	0.0348178	0.0306369
-85.5	0.0252809	0.0218623	0.0279715
-84.5	0.0205993	0.0315789	0.0303555
-83.5	0.0346442	0.0299595	0.0297928
-82.5	0.0224719	0.0364372	0.0274384
-81.5	0.0271536	0.0453441	0.0312292
-80.5	0.0224719	0.0275304	0.0301186
-79.5	0.0215356	0.0299595	0.0282529
-78.5	0.0299625	0.0412955	0.0316586
-77.5	0.0299625	0.0453441	0.0325471
-76.5	0.0280899	0.0283401	0.0293634
-75.5	0.0271536	0.0307692	0.0324878
-74.5	0.0290262	0.0259109	0.0313624
-73.5	0.0327715	0.0380567	0.0269202
-72.5	0.0252809	0.037247	0.029393
-71.5	0.0234082	0.0251012	0.0293782
-70.5	0.0243446	0.0364372	0.0287267
-69.5	0.0355805	0.0437247	0.0297188
-68.5	0.0131086	0.0291498	0.0267869
-67.5	0.0187266	0.0210526	0.0223446
-66.5	0.0252809	0.0291498	0.0270386
-65.5	0.0187266	0.0323887	0.0269054
-64.5	0.0196629	0.0299595	0.0242844
-63.5	0.0327715	0.0396761	0.031244
-62.5	0.0383895	0.0404858	0.0356566
-61.5	0.0280899	0.0388664	0.0340278
-60.5	0.0262172	0.0453441	0.0368264
-59.5	0.0234082	0.0518219	0.035627
-58.5	0.0224719	0.0307692	0.0276754
-57.5	0.0149813	0.0299595	0.0227296
-56.5	0.0196629	0.0242915	0.01885
-55.5	0.0168539	0.0234818	0.0205825
-54.5	0.0224719	0.0356275	0.0254098
-53.5	0.0224719	0.0364372	0.032473
-52.5	0.0402622	0.048583	0.0311403
-51.5	0.0252809	0.054251	0.0353161
-50.5	0.0271536	0.042915	0.0332874
-49.5	0.0337079	0.0364372	0.0335984
-48.5	0.0308989	0.0469636	0.030859
-47.5	0.0102996	0.0299595	0.0251877
-46.5	0.0243446	0.0307692	0.020701
-45.5	0.0308989	0.0356275	0.0294375
-44.5	0.0234082	0.0364372	0.0351236
-43.5	0.0224719	0.0388664	0.0294523
-42.5	0.0262172	0.0453441	0.0303703
-41.5	0.0262172	0.0348178	0.0303851
-40.5	0.0290262	0.0388664	0.0348866
-39.5	0.0308989	0.0396761	0.0338057
-38.5	0.0308989	0.0340081	0.0384257
-37.5	0.0252809	0.0299595	0.0271423
-36.5	0.0234082	0.0275304	0.0230258
-35.5	0.0196629	0.0210526	0.0194127
-34.5	0.0262172	0.0331984	0.0232923
-33.5	0.0290262	0.0477733	0.0325619
-32.5	0.0290262	0.0404858	0.0366636
-31.5	0.0505618	0.0502024	0.0327692
-30.5	0.0262172	0.0550607	0.0344572
-29.5	0.0196629	0.0340081	0.0309182
-28.5	0.0224719	0.0275304	0.0225075
-27.5	0.0346442	0.0412955	0.0320288
-26.5	0.0215356	0.0234818	0.0244029
-25.5	0.0215356	0.0234818	0.0208787
-24.5	0.0234082	0.0331984	0.0320584
-23.5	0.0149813	0.0299595	0.0241067
-22.5	0.0196629	0.0267206	0.0203308
-21.5	0.0252809	0.0283401	0.0301778
-20.5	0.0149813	0.0331984	0.0271423
-19.5	0.0299625	0.0348178	0.0298373
-18.5	0.0337079	0.0526316	0.0403062
-17.5	0.0290262	0.0331984	0.029319
-16.5	0.0149813	0.0340081	0.0252765
-15.5	0.0271536	0.0331984	0.0260169
-14.5	0.0093633	0.017004	0.0150001
-13.5	0.0131086	0.0194332	0.018465
-12.5	0.0337079	0.0558704	0.0399953
-11.5	0.0243446	0.0404858	0.039477
-10.5	0.0159176	0.0356275	0.0232479
-9.5	0.0102996	0.0242915	0.0172656
-8.5	0.0215356	0.0251012	0.0263279
-7.5	0.0299625	0.037247	0.0313032
-6.5	0.0346442	0.0510121	0.0372855
-5.5	0.0121723	0.0194332	0.0168954
-4.5	0.0121723	0.0178138	0.0133712
-3.5	0.0205993	0.0299595	0.0193387
-2.5	0.0102996	0.017004	0.0125272
-1.5	0.0327715	0.0469636	0.0345313
-0.5	0.0271536	0.037247	0.0319399
0.5	0.0215356	0.0315789	0.0319399
1.5	0.0290262	0.0461538	0.0353901
2.5	0.0149813	0.0186235	0.0127641
3.5	0.0159176	0.0242915	0.0179912
4.5	0.0121723	0.011336	0.0133268
5.5	0.0102996	0.0251012	0.016466
6.5	0.0262172	0.054251	0.0379222
7.5	0.0355805	0.0331984	0.0314513
8.5	0.0187266	0.0275304	0.0272607
9.5	0.0131086	0.0121457	0.0170731
10.5	0.0215356	0.0283401	0.0234848
11.5	0.0393258	0.0534413	0.0407653
12.5	0.0290262	0.0502024	0.039092
13.5	0.0168539	0.0275304	0.0186131
14.5	0.0102996	0.0161943	0.0142597
15.5	0.0224719	0.0356275	0.0265944
16.5	0.0252809	0.0259109	0.0246842
17.5	0.0271536	0.0283401	0.0275865
18.5	0.0346442	0.0404858	0.0414168
19.5	0.0355805	0.0356275	0.0308294
20.5	0.0252809	0.0356275	0.0267425
21.5	0.0177903	0.0445344	0.0294375
22.5	0.0121723	0.0202429	0.0198866
23.5	0.0196629	0.0315789	0.0236477
24.5	0.0243446	0.0259109	0.0313624
25.5	0.0224719	0.0202429	0.0195164
26.5	0.0196629	0.0275304	0.0236033
27.5	0.0355805	0.042915	0.0334799
28.5	0.0215356	0.0234818	0.0216635
29.5	0.0318352	0.0356275	0.0305628
30.5	0.0252809	0.0477733	0.0324286
31.5	0.0327715	0.0364372	0.0333763
32.5	0.0393258	0.0388664	0.0365155
33.5	0.0252809	0.0380567	0.0330653
34.5	0.0243446	0.0323887	0.0239735
35.5	0.0149813	0.0210526	0.0181097
36.5	0.0187266	0.0218623	0.0224779
37.5	0.0187266	0.0323887	0.0283417
38.5	0.0299625	0.0526316	0.0382035
39.5	0.0402622	0.037247	0.0350199
40.5	0.0299625	0.048583	0.036397
41.5	0.0168539	0.0469636	0.0307849
42.5	0.0205993	0.0364372	0.0299853
43.5	0.0299625	0.0299595	0.0305036
44.5	0.0290262	0.0421053	0.0336724
45.5	0.0215356	0.0388664	0.0307405
46.5	0.0168539	0.0275304	0.0213673
47.5	0.0159176	0.0331984	0.02424
48.5	0.0271536	0.0348178	0.0321176
49.5	0.0374532	0.0566802	0.0354197
50.5	0.0327715	0.0380567	0.0331394
51.5	0.0205993	0.0388664	0.0349015
52.5	0.0299625	0.0396761	0.0300446
53.5	0.0224719	0.0574899	0.0319696
54.5	0.0243446	0.0218623	0.024699
55.5	0.0224719	0.0186235	0.0199902
56.5	0.0140449	0.0234818	0.0179764
57.5	0.0168539	0.0267206	0.0223594
58.5	0.0271536	0.0356275	0.028475
59.5	0.0337079	0.0364372	0.0349607
60.5	0.0280899	0.054251	0.0390476
61.5	0.0262172	0.0340081	0.0331986
62.5	0.0393258	0.0404858	0.0353457
63.5	0.0308989	0.0331984	0.0315994
64.5	0.0271536	0.0323887	0.0245806
65.5	0.0280899	0.0331984	0.0261058
66.5	0.0187266	0.0380567	0.0263279
67.5	0.0159176	0.0186235	0.0217671
68.5	0.0252809	0.0331984	0.0257356
69.5	0.0196629	0.0259109	0.0292746
70.5	0.0215356	0.0356275	0.0272311
71.5	0.0205993	0.0315789	0.029393
72.5	0.0262172	0.0267206	0.030089
73.5	0.0355805	0.0348178	0.0275865
74.5	0.0280899	0.0267206	0.0301926
75.5	0.0374532	0.0194332	0.0320288
76.5	0.0262172	0.0283401	0.0297484
77.5	0.0271536	0.0364372	0.0299113
78.5	0.0280899	0.0242915	0.0314661
79.5	0.0224719	0.0251012	0.0282973
80.5	0.0252809	0.0315789	0.0309478
81.5	0.0224719	0.0364372	0.0301334
82.5	0.0205993	0.0348178	0.027394
83.5	0.0374532	0.0380567	0.02963
84.5	0.0280899	0.0307692	0.031244
85.5	0.0308989	0.0356275	0.0277494
86.5	0.0196629	0.0323887	0.029778
87.5	0.0327715	0.037247	0.0325915
88.5	0.0243446	0.0291498	0.0285194
89.5	0.0280899	0.0340081	0.031703
90.5	0.0280899	0.0275304	0.0308886
91.5	0.0215356	0.0396761	0.0261946
92.5	0.0252809	0.0412955	0.0293782
93.5	0.0262172	0.0299595	0.0293634

## Sheet: dAdC
Dist. To Dyad	Preferred	Unpreferred	Average
-91.5	0.0430712	0.0615385	0.0532628
-90.5	0.0514981	0.0534413	0.0528038
-89.5	0.0411985	0.059919	0.0522707
-88.5	0.0543071	0.0631579	0.0527298
-87.5	0.0571161	0.048583	0.0522411
-86.5	0.0533708	0.0461538	0.0525077
-85.5	0.0477528	0.0574899	0.0510121
-84.5	0.0571161	0.0477733	0.050405
-83.5	0.0430712	0.0574899	0.0529815
-82.5	0.0440075	0.0493927	0.0521227
-81.5	0.0552434	0.0688259	0.0529075
-80.5	0.0337079	0.0550607	0.0523744
-79.5	0.0496255	0.0591093	0.0548028
-78.5	0.0402622	0.0680162	0.0526409
-77.5	0.0505618	0.0510121	0.0546844
-76.5	0.0449438	0.0437247	0.0544178
-75.5	0.0636704	0.0518219	0.0522263
-74.5	0.0589888	0.0558704	0.0503013
-73.5	0.0505618	0.0607287	0.0501385
-72.5	0.0411985	0.0534413	0.0505679
-71.5	0.0505618	0.0647773	0.0560467
-70.5	0.0571161	0.0769231	0.0602076
-69.5	0.0552434	0.0502024	0.0510417
-68.5	0.0486891	0.0396761	0.0427939
-67.5	0.0477528	0.0453441	0.0499904
-66.5	0.0374532	0.0526316	0.0458443
-65.5	0.0561798	0.0421053	0.0486577
-64.5	0.0571161	0.0437247	0.055484
-63.5	0.0608614	0.0607287	0.0531888
-62.5	0.0486891	0.0591093	0.0525225
-61.5	0.0468165	0.0623482	0.0532332
-60.5	0.0458802	0.0607287	0.0540625
-59.5	0.0514981	0.0510121	0.0499163
-58.5	0.0308989	0.0518219	0.04617
-57.5	0.0477528	0.042915	0.0445856
-56.5	0.0374532	0.037247	0.0392401
-55.5	0.0543071	0.0453441	0.0516636
-54.5	0.0674157	0.0558704	0.0568759
-53.5	0.0580524	0.0631579	0.0539588
-52.5	0.0496255	0.0639676	0.0598374
-51.5	0.0608614	0.0574899	0.0584751
-50.5	0.0702247	0.0696356	0.0623695
-49.5	0.0580524	0.0582996	0.0597782
-48.5	0.0496255	0.0493927	0.0419647
-47.5	0.0543071	0.0574899	0.0481542
-46.5	0.0552434	0.0615385	0.0574238
-45.5	0.0496255	0.059919	0.0570092
-44.5	0.0524345	0.0477733	0.0482135
-43.5	0.0646067	0.0696356	0.0617032
-42.5	0.0636704	0.0566802	0.0516192
-41.5	0.0608614	0.0469636	0.0559134
-40.5	0.0533708	0.0493927	0.0566982
-39.5	0.0617978	0.0591093	0.0635097
-38.5	0.0505618	0.0566802	0.053944
-37.5	0.0477528	0.0453441	0.0436972
-36.5	0.0346442	0.0396761	0.0420387
-35.5	0.0524345	0.0510121	0.0428383
-34.5	0.0514981	0.0534413	0.0537811
-33.5	0.0524345	0.0421053	0.0520782
-32.5	0.0571161	0.0663968	0.0570832
-31.5	0.0580524	0.0591093	0.0588453
-30.5	0.0608614	0.0607287	0.0626509
-29.5	0.0514981	0.0615385	0.0555284
-28.5	0.0608614	0.0558704	0.0536923
-27.5	0.0308989	0.0437247	0.0371818
-26.5	0.0458802	0.054251	0.0512046
-25.5	0.0524345	0.0404858	0.0505679
-24.5	0.0290262	0.0453441	0.0433418
-23.5	0.076779	0.0502024	0.0555876
-22.5	0.0786517	0.0801619	0.0795611
-21.5	0.0524345	0.0493927	0.0535738
-20.5	0.0692884	0.0672065	0.0576459
-19.5	0.0664794	0.0550607	0.062562
-18.5	0.0262172	0.0437247	0.0346645
-17.5	0.0468165	0.0850202	0.0672264
-16.5	0.0337079	0.0404858	0.0406912
-15.5	0.0402622	0.0323887	0.0329024
-14.5	0.0589888	0.0647773	0.0560615
-13.5	0.0599251	0.0680162	0.0606518
-12.5	0.0571161	0.0445344	0.0501977
-11.5	0.0440075	0.042915	0.0483467
-10.5	0.0468165	0.0510121	0.0412243
-9.5	0.0646067	0.0518219	0.0661306
-8.5	0.0552434	0.0663968	0.0587713
-7.5	0.0589888	0.0712551	0.0616291
-6.5	0.0421348	0.0421053	0.0440081
-5.5	0.0430712	0.065587	0.0463477
-4.5	0.0561798	0.0582996	0.057172
-3.5	0.0411985	0.0194332	0.0286082
-2.5	0.140449	0.155466	0.145218
-1.5	0.0533708	0.0647773	0.0644278
-0.5	0.0674157	0.0647773	0.0686775
0.5	0.0543071	0.0647773	0.0616291
1.5	0.0514981	0.0558704	0.0492648
2.5	0.0411985	0.0299595	0.033702
3.5	0.0168539	0.0226721	0.0226556
4.5	0.0374532	0.0469636	0.0440822
5.5	0.0889513	0.0753036	0.0831593
6.5	0.0655431	0.0777328	0.0702471
7.5	0.0458802	0.0323887	0.038322
8.5	0.0262172	0.0356275	0.0369745
9.5	0.0692884	0.0890688	0.0799461
10.5	0.0589888	0.0574899	0.0564169
11.5	0.0617978	0.0696356	0.0657753
12.5	0.0346442	0.0493927	0.0447929
13.5	0.0449438	0.0526316	0.0461404
14.5	0.0458802	0.0591093	0.0536627
15.5	0.0374532	0.0331984	0.0427347
16.5	0.0646067	0.0421053	0.0547288
17.5	0.0655431	0.0680162	0.0634208
18.5	0.071161	0.0777328	0.0630507
19.5	0.071161	0.0518219	0.0663824
20.5	0.0505618	0.0631579	0.0596153
21.5	0.0533708	0.0639676	0.0584603
22.5	0.0571161	0.0591093	0.0578976
23.5	0.0477528	0.0461538	0.0497831
24.5	0.0337079	0.0315789	0.0349459
25.5	0.0524345	0.0558704	0.0525669
26.5	0.0458802	0.0421053	0.0489242
27.5	0.0374532	0.0380567	0.0415204
28.5	0.0589888	0.0510121	0.0577792
29.5	0.0505618	0.0696356	0.0554248
30.5	0.0496255	0.0582996	0.0546548
31.5	0.0608614	0.0510121	0.0516044
32.5	0.0458802	0.048583	0.0487021
33.5	0.0365169	0.0510121	0.0453704
34.5	0.0337079	0.0534413	0.0441118
35.5	0.0318352	0.0453441	0.0409429
36.5	0.0430712	0.0574899	0.0510713
37.5	0.0383895	0.0720648	0.0574386
38.5	0.0533708	0.059919	0.0527594
39.5	0.0608614	0.0769231	0.064102
40.5	0.0365169	0.0518219	0.0480062
41.5	0.0430712	0.0526316	0.0510713
42.5	0.0589888	0.059919	0.0639539
43.5	0.0496255	0.0639676	0.0558098
44.5	0.0393258	0.0404858	0.0419943
45.5	0.0365169	0.0404858	0.0478877
46.5	0.0299625	0.0526316	0.0438748
47.5	0.0533708	0.0453441	0.0430308
48.5	0.0430712	0.0615385	0.0575719
49.5	0.0505618	0.0518219	0.0573201
50.5	0.0383895	0.0591093	0.0600151
51.5	0.0411985	0.054251	0.0521227
52.5	0.0514981	0.0647773	0.0515896
53.5	0.0533708	0.0526316	0.0462144
54.5	0.0449438	0.0761134	0.0536034
55.5	0.0355805	0.0469636	0.0403358
56.5	0.0355805	0.0493927	0.0391068
57.5	0.0543071	0.0672065	0.057557
58.5	0.0421348	0.0574899	0.0543142
59.5	0.0505618	0.0615385	0.0550398
60.5	0.0599251	0.059919	0.0561651
61.5	0.0552434	0.059919	0.0566094
62.5	0.0561798	0.0558704	0.0529075
63.5	0.0440075	0.0663968	0.0493981
64.5	0.0383895	0.0526316	0.0479321
65.5	0.0262172	0.0356275	0.041787
66.5	0.0318352	0.0477733	0.0423793
67.5	0.0411985	0.0502024	0.0491908
68.5	0.0374532	0.0526316	0.0495461
69.5	0.0402622	0.0534413	0.0543734
70.5	0.0411985	0.0582996	0.0512638
71.5	0.0543071	0.0493927	0.0482135
72.5	0.0421348	0.0477733	0.0489094
73.5	0.0393258	0.0437247	0.0500496
74.5	0.0524345	0.0502024	0.0513527
75.5	0.0561798	0.0518219	0.05156
76.5	0.0440075	0.0607287	0.0519154
77.5	0.0533708	0.059919	0.0515156
78.5	0.0374532	0.0550607	0.053485
79.5	0.0458802	0.0631579	0.0526854
80.5	0.0393258	0.042915	0.0498867
81.5	0.0383895	0.0591093	0.0509084
82.5	0.0505618	0.0591093	0.0509825
83.5	0.0365169	0.0518219	0.051175
84.5	0.0514981	0.0534413	0.0512638
85.5	0.0449438	0.0469636	0.052019
86.5	0.0365169	0.0502024	0.0503902
87.5	0.0533708	0.0461538	0.0525817
88.5	0.0524345	0.0510121	0.0518117
89.5	0.0374532	0.0518219	0.0513823
90.5	0.0552434	0.0502024	0.0510121
91.5	0.0533708	0.0623482	0.0509973
92.5	0.0514981	0.0518219	0.0513231
93.5	0.0505618	0.0404858	0.0517969

## Sheet: dGdT
Dist. To Dyad	Preferred	Unpreferred	Average
-91.5	0.0486891	0.0502024	0.0516636
-90.5	0.0533708	0.0526316	0.0512342
-89.5	0.0533708	0.0526316	0.0507456
-88.5	0.0383895	0.0591093	0.0516192
-87.5	0.0477528	0.0591093	0.0547436
-86.5	0.0514981	0.0534413	0.0502273
-85.5	0.0430712	0.0502024	0.0529963
-84.5	0.0533708	0.0510121	0.0507308
-83.5	0.0355805	0.0510121	0.0496646
-82.5	0.0496255	0.0566802	0.0523004
-81.5	0.0533708	0.0672065	0.0514859
-80.5	0.0552434	0.0518219	0.0516636
-79.5	0.0477528	0.0502024	0.0511898
-78.5	0.0365169	0.0550607	0.0527594
-77.5	0.0430712	0.054251	0.0513823
-76.5	0.0365169	0.0550607	0.052404
-75.5	0.0543071	0.0469636	0.051175
-74.5	0.0430712	0.0388664	0.0490575
-73.5	0.0533708	0.0582996	0.0501385
-72.5	0.0430712	0.0526316	0.0501829
-71.5	0.0393258	0.0574899	0.0463033
-70.5	0.0430712	0.0550607	0.0506123
-69.5	0.0486891	0.0647773	0.0538255
-68.5	0.0449438	0.0753036	0.0503902
-67.5	0.0393258	0.054251	0.0465698
-66.5	0.0505618	0.0412955	0.0421868
-65.5	0.0477528	0.0404858	0.0417426
-64.5	0.0440075	0.0526316	0.047251
-63.5	0.0411985	0.0493927	0.0508048
-62.5	0.0524345	0.0631579	0.0534702
-61.5	0.0589888	0.0615385	0.0560023
-60.5	0.0421348	0.0526316	0.0572609
-59.5	0.0477528	0.0688259	0.0535146
-58.5	0.0524345	0.0623482	0.0528186
-57.5	0.0430712	0.0591093	0.0559874
-56.5	0.0290262	0.0510121	0.0408393
-55.5	0.0299625	0.0469636	0.0406616
-54.5	0.0533708	0.0631579	0.0535146
-53.5	0.0421348	0.042915	0.0459775
-52.5	0.0468165	0.0461538	0.0498275
-51.5	0.0571161	0.054251	0.0524484
-50.5	0.0477528	0.0704453	0.0578384
-49.5	0.0477528	0.0769231	0.0584011
-48.5	0.0486891	0.054251	0.0533221
-47.5	0.0383895	0.0445344	0.0441858
-46.5	0.0355805	0.0477733	0.0436527
-45.5	0.0411985	0.0582996	0.0485837
-44.5	0.0374532	0.0380567	0.0405135
-43.5	0.0440075	0.0591093	0.0532184
-42.5	0.0617978	0.0680162	0.0625472
-41.5	0.0533708	0.0558704	0.050405
-40.5	0.0430712	0.0510121	0.048791
-39.5	0.0533708	0.0712551	0.064102
-38.5	0.0543071	0.0469636	0.0522855
-37.5	0.0468165	0.0785425	0.0587565
-36.5	0.0440075	0.0615385	0.049709
-35.5	0.0346442	0.0421053	0.0418906
-34.5	0.0402622	0.0615385	0.0418018
-33.5	0.0486891	0.0574899	0.0440822
-32.5	0.0533708	0.0607287	0.0487465
-31.5	0.0486891	0.0566802	0.0525373
-30.5	0.0552434	0.054251	0.0528779
-29.5	0.0430712	0.0518219	0.05387
-28.5	0.0496255	0.0526316	0.0548473
-27.5	0.0486891	0.0526316	0.0419202
-26.5	0.0449438	0.0493927	0.0463477
-25.5	0.0486891	0.054251	0.0501088
-24.5	0.0243446	0.0404858	0.0345017
-23.5	0.0468165	0.059919	0.048939
-22.5	0.0552434	0.0558704	0.0583863
-21.5	0.0552434	0.0688259	0.0583122
-20.5	0.0589888	0.0696356	0.0595561
-19.5	0.0543071	0.0582996	0.0658197
-18.5	0.0683521	0.0615385	0.062177
-17.5	0.0589888	0.0510121	0.0609628
-16.5	0.0514981	0.0558704	0.0548769
-15.5	0.0337079	0.0461538	0.0449558
-14.5	0.0533708	0.0591093	0.0524929
-13.5	0.0421348	0.048583	0.0439045
-12.5	0.0271536	0.0502024	0.0451631
-11.5	0.0617978	0.065587	0.064487
-10.5	0.0468165	0.0534413	0.0548176
-9.5	0.0608614	0.0923077	0.0785542
-8.5	0.0337079	0.0404858	0.0366488
-7.5	0.0430712	0.0291498	0.0368116
-6.5	0.0683521	0.065587	0.0719796
-5.5	0.0758427	0.08583	0.0798424
-4.5	0.0411985	0.0518219	0.0445116
-3.5	0.0318352	0.0340081	0.0235737
-2.5	0.0308989	0.0461538	0.034398
-1.5	0.0514981	0.054251	0.051175
-0.5	0.07397	0.0761134	0.0644574
0.5	0.0814607	0.0736842	0.0707358
1.5	0.0599251	0.0558704	0.0663676
2.5	0.14794	0.152227	0.145884
3.5	0.0337079	0.0242915	0.0297632
4.5	0.071161	0.0639676	0.054788
5.5	0.0543071	0.0550607	0.0491908
6.5	0.0486891	0.0526316	0.0418314
7.5	0.0524345	0.0663968	0.0611405
8.5	0.0599251	0.059919	0.057098
9.5	0.0524345	0.0712551	0.0666045
10.5	0.0430712	0.0445344	0.0426014
11.5	0.0552434	0.0510121	0.0495017
12.5	0.0458802	0.0469636	0.0519598
13.5	0.0524345	0.0777328	0.0605482
14.5	0.0505618	0.0712551	0.0555136
15.5	0.0308989	0.0340081	0.0334651
16.5	0.0440075	0.0396761	0.0427347
17.5	0.0646067	0.0825911	0.0693291
18.5	0.0393258	0.0380567	0.0345017
19.5	0.0702247	0.0680162	0.0616884
20.5	0.0617978	0.0469636	0.0585343
21.5	0.0692884	0.0534413	0.052863
22.5	0.0730337	0.0923077	0.0802867
23.5	0.0655431	0.0591093	0.0572757
24.5	0.0421348	0.0421053	0.0419202
25.5	0.0468165	0.0502024	0.0515156
26.5	0.0533708	0.0582996	0.0514119
27.5	0.0402622	0.0364372	0.0372559
28.5	0.0627341	0.0558704	0.0534405
29.5	0.0505618	0.0550607	0.052789
30.5	0.0646067	0.0591093	0.0619697
31.5	0.0524345	0.0647773	0.0588305
32.5	0.0552434	0.0469636	0.056328
33.5	0.0496255	0.0461538	0.0499163
34.5	0.0608614	0.0615385	0.0536627
35.5	0.0533708	0.0412955	0.0426162
36.5	0.0477528	0.0388664	0.0424977
37.5	0.0430712	0.0421053	0.042631
38.5	0.0477528	0.0493927	0.0510121
39.5	0.0608614	0.0534413	0.0623103
40.5	0.0636704	0.0623482	0.056328
41.5	0.0692884	0.0672065	0.0559134
42.5	0.0430712	0.0550607	0.0513675
43.5	0.0617978	0.0550607	0.0618068
44.5	0.0524345	0.0445344	0.0479617
45.5	0.0589888	0.0615385	0.0562984
46.5	0.0505618	0.0736842	0.0582826
47.5	0.0477528	0.0550607	0.0494869
48.5	0.0477528	0.0461538	0.0417277
49.5	0.0514981	0.0712551	0.0605334
50.5	0.0749064	0.0809717	0.0620437
51.5	0.0561798	0.0631579	0.0580901
52.5	0.0599251	0.0453441	0.0591415
53.5	0.0617978	0.0591093	0.0539292
54.5	0.0580524	0.0607287	0.0580605
55.5	0.0589888	0.0510121	0.0525373
56.5	0.0365169	0.0202429	0.0386478
57.5	0.0393258	0.0526316	0.043401
58.5	0.0327715	0.042915	0.0453556
59.5	0.0411985	0.0453441	0.0493833
60.5	0.0608614	0.0388664	0.0528334
61.5	0.0524345	0.0615385	0.0529815
62.5	0.0589888	0.0477733	0.0554396
63.5	0.0655431	0.065587	0.0552767
64.5	0.0749064	0.059919	0.0554099
65.5	0.0477528	0.0574899	0.0502125
66.5	0.0449438	0.0380567	0.0445708
67.5	0.0477528	0.0534413	0.0510121
68.5	0.0468165	0.037247	0.0434898
69.5	0.0486891	0.0502024	0.0485688
70.5	0.0533708	0.0672065	0.057942
71.5	0.0514981	0.0591093	0.0584307
72.5	0.0477528	0.0510121	0.0519154
73.5	0.0449438	0.065587	0.0516784
74.5	0.0552434	0.0510121	0.05079
75.5	0.0543071	0.0461538	0.0502717
76.5	0.0589888	0.059919	0.0538996
77.5	0.0646067	0.048583	0.0546548
78.5	0.0496255	0.0574899	0.0536775
79.5	0.0477528	0.0534413	0.0551878
80.5	0.0561798	0.0526316	0.0539144
81.5	0.0449438	0.0493927	0.0516044
82.5	0.0524345	0.0477733	0.0532332
83.5	0.0552434	0.0582996	0.0520782
84.5	0.0571161	0.0615385	0.0496646
85.5	0.0561798	0.054251	0.0517229
86.5	0.0561798	0.0558704	0.0517525
87.5	0.0402622	0.0469636	0.0495461
88.5	0.0561798	0.0550607	0.0533961
89.5	0.0496255	0.048583	0.0530555
90.5	0.0617978	0.0582996	0.0530111
91.5	0.0524345	0.0404858	0.0519894
92.5	0.0477528	0.0477733	0.0496942
93.5	0.0430712	0.0574899	0.0494573

[truncated: 6 more sheets: dCdA, dTdG, dAdG, dCdT, dGdA, dTdC]
