# Supplementary material for: H2A.Z deposition by the SWR complex is stimulated by polyadenine DNA sequences in nucleosomes
Source: PLoS Biol. 2025 May 12;23(5):e3003059. doi: 10.1371/journal.pbio.3003059 (PMC12068740; doi:10.1371/journal.pbio.3003059)
Supplement: S8 Data — (XLSX) [file pbio.3003059.s029.xlsx]

## Sheet: Sheet1
[SWR] nM	Control (Average)	Control (Range)	poly(dA) at Pos 3 (Average)	poly(dA) at Pos 3 (Range)
34.36	57	2.224	66.84	10.671
27.488	38.76	3.265	45.31	3.982
20.616	23.35	2.684	32.87	0.115
13.744	9.87	0.08	18.97	0.867
6.872	3.72	0.295	8.48	0.563
3.436	1.29	0.101	3.83	0.404
1.718	0.85	0.159	2.62	0.221
0	0.25	0.251	0.94	0.027
