# Supplementary material for: H2A.Z deposition by the SWR complex is stimulated by polyadenine DNA sequences in nucleosomes
Source: PLoS Biol. 2025 May 12;23(5):e3003059. doi: 10.1371/journal.pbio.3003059 (PMC12068740; doi:10.1371/journal.pbio.3003059)
Supplement: S9 Data — (XLSX) [file pbio.3003059.s030.xlsx]

## Sheet: Fig S1B
	ave WT	ave swc2	ave swr1	stdev WT	stdev swc2	stdev swr1
ZZ	0.105	0.033	0.034	0.018	0.006	0.003
AZ	0.474	0.352	0.375	0.034	0.031	0.01
mono Z	0.42	0.615	0.591	0.052	0.027	0.013
