# Supplementary material for: H2A.Z deposition by the SWR complex is stimulated by polyadenine DNA sequences in nucleosomes
Source: PLoS Biol. 2025 May 12;23(5):e3003059. doi: 10.1371/journal.pbio.3003059 (PMC12068740; doi:10.1371/journal.pbio.3003059)
Supplement: S10 Data — (XLSX) [file pbio.3003059.s031.xlsx]

## Sheet: Fig_S2A
Position	All Nuc WT	Z Nuc WT	All nonZ WT	All Nuc swc2	Z Nuc swc2	All nonZ swc2
-990	11.779	11.2213	11.902	5.89033	6.1193	5.83984
-980	11.8283	11.2369	11.9587	5.91096	6.13812	5.86086
-970	11.8665	11.2844	11.9948	5.93218	6.15715	5.88256
-960	11.8837	11.3199	12.008	5.94668	6.17013	5.8974
-950	11.8667	11.306	11.9903	5.94866	6.17181	5.89945
-940	11.8308	11.2614	11.9564	5.94415	6.161	5.89633
-930	11.7871	11.2443	11.9068	5.9333	6.14242	5.88719
-920	11.7301	11.2403	11.8381	5.91972	6.1274	5.87392
-910	11.6607	11.2411	11.7532	5.90285	6.11618	5.85581
-900	11.5782	11.2266	11.6558	5.87716	6.09901	5.82825
-890	11.5216	11.2083	11.5907	5.85712	6.08505	5.80686
-880	11.5142	11.2136	11.5805	5.84576	6.08273	5.79351
-870	11.5566	11.2505	11.6241	5.84384	6.09931	5.78751
-860	11.6272	11.2859	11.7024	5.85061	6.12389	5.79035
-850	11.734	11.3363	11.8217	5.86741	6.15543	5.8039
-840	11.8382	11.362	11.9432	5.88817	6.18224	5.82333
-830	11.9233	11.3782	12.0435	5.91039	6.20321	5.84583
-820	12.0022	11.4069	12.1334	5.93493	6.22173	5.87169
-810	12.0536	11.4179	12.1938	5.95457	6.23125	5.89356
-800	12.0704	11.4266	12.2124	5.96247	6.23404	5.90259
-790	12.0454	11.4194	12.1834	5.95978	6.23052	5.90008
-780	11.9957	11.4084	12.1251	5.94715	6.2123	5.88869
-770	11.9167	11.3841	12.0341	5.9288	6.1825	5.87286
-760	11.8321	11.3957	11.9284	5.90593	6.14613	5.85297
-750	11.7473	11.4476	11.8134	5.88154	6.11997	5.82897
-740	11.6673	11.4967	11.7049	5.8576	6.09952	5.80425
-730	11.6269	11.5748	11.6383	5.84537	6.09611	5.79008
-720	11.6288	11.657	11.6226	5.84259	6.1033	5.78511
-710	11.6727	11.719	11.6625	5.84862	6.11491	5.78991
-700	11.7613	11.7841	11.7563	5.86621	6.14	5.80584
-690	11.8642	11.8518	11.8669	5.88815	6.16533	5.82704
-680	11.9688	11.9353	11.9762	5.91257	6.19667	5.84993
-670	12.0765	12.0269	12.0874	5.93595	6.23263	5.87054
-660	12.1694	12.097	12.1854	5.95887	6.26918	5.89046
-650	12.2369	12.1506	12.2559	5.97204	6.29761	5.90026
-640	12.2532	12.1716	12.2712	5.96799	6.30117	5.89453
-630	12.2271	12.1584	12.2422	5.95245	6.28518	5.87909
-620	12.1474	12.1189	12.1537	5.92412	6.24936	5.85241
-610	12.0107	12.0404	12.0041	5.88691	6.19313	5.8194
-600	11.8531	11.9767	11.8259	5.84358	6.12846	5.78078
-590	11.6889	11.9481	11.6318	5.80407	6.06924	5.74561
-580	11.5787	12.0052	11.4846	5.77711	6.03317	5.72066
-570	11.5716	12.1363	11.4471	5.77409	6.02971	5.71774
-560	11.6643	12.3	11.5242	5.79688	6.03796	5.74373
-550	11.7936	12.47	11.6445	5.83896	6.06387	5.78938
-540	11.9217	12.6821	11.754	5.88771	6.0918	5.84272
-530	12.0197	12.926	11.8199	5.93209	6.10707	5.89352
-520	12.0932	13.2088	11.8473	5.9658	6.12308	5.93112
-510	12.1935	13.5803	11.8878	5.9919	6.13541	5.96026
-500	12.3037	14.0228	11.9247	6.00953	6.15345	5.97781
-490	12.3917	14.4519	11.9376	6.01549	6.1808	5.97905
-480	12.4403	14.7611	11.9287	6.00658	6.18873	5.96642
-470	12.4264	14.9383	11.8726	5.98035	6.16348	5.93998
-460	12.357	15.036	11.7664	5.93399	6.107	5.89585
-450	12.2042	15.0568	11.5754	5.87049	6.01786	5.838
-440	11.976	15.0102	11.3072	5.79222	5.90001	5.76846
-430	11.7116	14.962	10.9951	5.71561	5.78294	5.70077
-420	11.5005	14.9786	10.7338	5.66027	5.70205	5.65107
-410	11.4601	15.1074	10.6561	5.65017	5.67929	5.64375
-400	11.653	15.2937	10.8505	5.7022	5.72085	5.69809
-390	11.9577	15.481	11.181	5.80071	5.79427	5.80213
-380	12.2206	15.6587	11.4628	5.91412	5.84659	5.929
-370	12.3517	15.8815	11.5736	6.00495	5.86045	6.0368
-360	12.3826	16.2214	11.5365	6.06643	5.84647	6.11491
-350	12.3998	16.7694	11.4367	6.10191	5.81382	6.1654
-340	12.4394	17.5767	11.3071	6.11693	5.78602	6.18986
-330	12.5125	18.529	11.1865	6.11744	5.76706	6.19466
-320	12.5736	19.4061	11.0677	6.10399	5.74711	6.18264
-310	12.5901	20.0961	10.9358	6.0713	5.70858	6.15125
-300	12.5246	20.5294	10.7603	6.01428	5.64103	6.09654
-290	12.341	20.667	10.506	5.92748	5.52161	6.01693
-280	12.0339	20.6233	10.1408	5.8123	5.35614	5.91283
-270	11.5998	20.5423	9.629	5.67447	5.16541	5.78667
-260	11.1466	20.6224	9.0582	5.54355	4.98997	5.66556
-250	10.9113	21.1447	8.65599	5.47703	4.9086	5.6023
-240	11.142	22.2223	8.70002	5.53015	4.98467	5.65037
-230	11.7659	23.4584	9.18901	5.70623	5.18404	5.82131
-220	12.4227	24.2035	9.82638	5.93465	5.3893	6.05484
-210	12.7991	24.0607	10.3172	6.12393	5.51351	6.25846
-200	12.8608	23.1668	10.5896	6.23576	5.53321	6.39059
-190	12.7093	21.8682	10.6909	6.28482	5.47247	6.46385
-180	12.4779	20.5499	10.699	6.29722	5.38027	6.4993
-170	12.2338	19.3882	10.6571	6.29361	5.28893	6.51502
-160	12.0101	18.481	10.584	6.27666	5.20478	6.51288
-150	11.798	17.8158	10.4718	6.2436	5.1274	6.48958
-140	11.5622	17.2298	10.3133	6.18548	5.03643	6.4387
-130	11.2625	16.6026	10.0857	6.09446	4.9139	6.35462
-120	10.8454	15.8676	9.73865	5.95799	4.73489	6.22753
-110	10.2411	14.9487	9.20366	5.75515	4.48484	6.03509
-100	9.44458	13.9547	8.45068	5.49416	4.1774	5.78434
-90	8.64126	13.6193	7.54426	5.22625	3.91226	5.51581
-80	8.38315	15.6011	6.79253	5.09193	3.87508	5.36008
-70	9.41967	22.2276	6.59717	5.27602	4.33523	5.48334
-60	11.2714	31.2881	6.86034	5.70712	5.13436	5.83334
-50	12.7372	37.8928	7.19368	6.10345	5.78687	6.17322
-40	13.6005	41.5964	7.43097	6.36124	6.17928	6.40134
-30	14.0408	43.4081	7.56892	6.50026	6.38239	6.52623
-20	14.2561	44.2582	7.64432	6.57215	6.47812	6.59288
-10	14.3657	44.6535	7.69092	6.61337	6.52566	6.6327
0	14.4226	44.8365	7.71984	6.63698	6.54885	6.65641
10	14.4503	44.9445	7.72974	6.64355	6.55881	6.66222
20	14.4371	44.9218	7.71839	6.63516	6.55406	6.65304
30	14.3458	44.5767	7.68306	6.60343	6.51282	6.62341
40	14.1249	43.705	7.60559	6.53189	6.41057	6.55863
50	13.6552	41.7536	7.46241	6.38915	6.18996	6.43305
60	12.7461	37.8453	7.21414	6.12355	5.7728	6.20085
70	11.2185	30.9746	6.86418	5.71232	5.09123	5.84921
80	9.34662	21.8606	6.58844	5.27749	4.28714	5.49578
90	8.38257	15.6068	6.79023	5.10577	3.85265	5.38199
100	8.67388	13.9468	7.51163	5.24159	3.91995	5.53291
110	9.49553	14.4405	8.40558	5.50637	4.20472	5.79328
120	10.273	15.3811	9.1471	5.76381	4.50544	6.04119
130	10.8486	16.2098	9.66694	5.96036	4.74218	6.22887
140	11.2365	16.8575	9.99754	6.08981	4.91412	6.34896
150	11.5048	17.3634	10.2135	6.17437	5.02746	6.42718
160	11.7119	17.8145	10.3668	6.22758	5.10662	6.47466
170	11.9215	18.4593	10.4805	6.26176	5.18944	6.49814
180	12.1612	19.371	10.5719	6.28515	5.28369	6.50591
190	12.4171	20.5357	10.6276	6.29698	5.38279	6.49851
200	12.6623	21.8755	10.6314	6.29152	5.48405	6.46952
210	12.8181	23.1481	10.5409	6.24817	5.54738	6.40265
220	12.7742	24.1006	10.2773	6.1398	5.54034	6.27194
230	12.3961	24.2316	9.78689	5.94949	5.41172	6.06804
240	11.7327	23.4239	9.1554	5.71901	5.19464	5.83461
250	11.1084	22.1315	8.67838	5.54315	4.99615	5.66374
260	10.9092	21.1631	8.64876	5.4887	4.93612	5.61052
270	11.1635	20.7396	9.05241	5.55119	5.01611	5.66916
280	11.6355	20.6783	9.64184	5.67836	5.17877	5.78851
290	12.0708	20.7354	10.1605	5.81639	5.35625	5.91783
300	12.3657	20.7092	10.5263	5.93173	5.50511	6.02579
310	12.5317	20.5383	10.7665	6.01528	5.61241	6.10411
320	12.5919	20.128	10.9303	6.06986	5.68269	6.15522
330	12.58	19.451	11.0651	6.10067	5.71894	6.18484
340	12.5284	18.5728	11.1958	6.1136	5.73686	6.19667
350	12.4679	17.6153	11.333	6.11727	5.75354	6.19747
360	12.4151	16.7404	11.4614	6.10273	5.78246	6.17335
370	12.3832	16.1068	11.5622	6.06783	5.81306	6.12401
380	12.335	15.7695	11.5777	6.00684	5.83076	6.04567
390	12.1989	15.591	11.451	5.91363	5.81307	5.93581
400	11.9349	15.4119	11.1682	5.80375	5.76328	5.81267
410	11.6228	15.2378	10.8257	5.71084	5.7103	5.71097
420	11.4348	15.1101	10.6244	5.65972	5.67995	5.65526
430	11.4715	15.0157	10.69	5.66495	5.7141	5.65411
440	11.6927	14.9888	10.9659	5.71378	5.79387	5.69611
450	11.9678	15.0232	11.294	5.78984	5.90489	5.76447
460	12.1987	15.0486	11.5703	5.86517	6.00793	5.83369
470	12.3509	15.0312	11.7599	5.92888	6.09204	5.8929
480	12.4202	14.9444	11.8636	5.97319	6.14772	5.9347
490	12.4231	14.7579	11.9083	6.00027	6.1714	5.96253
500	12.3797	14.4725	11.9182	6.00891	6.16583	5.9743
510	12.298	14.0561	11.9103	6.00626	6.14747	5.97512
520	12.2061	13.5912	11.9007	5.98952	6.11918	5.96092
530	12.1132	13.1502	11.8845	5.96299	6.09532	5.93381
540	12.0217	12.79	11.8523	5.92374	6.07318	5.89079
550	11.9229	12.5091	11.7937	5.87737	6.05445	5.83832
560	11.794	12.2874	11.6851	5.83247	6.04651	5.78526
570	11.6447	12.1308	11.5374	5.7933	6.03486	5.74003
580	11.561	12.0581	11.4514	5.77391	6.03325	5.71672
590	11.5952	12.0081	11.5041	5.77773	6.05462	5.71666
600	11.721	11.9914	11.6614	5.80179	6.09413	5.73731
610	11.8827	12.0438	11.8472	5.83929	6.15202	5.77032
620	12.0384	12.1175	12.0209	5.87921	6.20922	5.80643
630	12.1542	12.1736	12.1499	5.91694	6.25828	5.84166
640	12.2147	12.2007	12.2178	5.94296	6.29197	5.86599
650	12.2301	12.2139	12.2337	5.95508	6.30156	5.87866
660	12.2065	12.2178	12.2041	5.9538	6.29589	5.87834
670	12.1347	12.1719	12.1265	5.94423	6.27662	5.87092
680	12.0539	12.1194	12.0394	5.92872	6.24391	5.8592
690	11.9662	12.0421	11.9495	5.90603	6.21011	5.83897
700	11.8666	11.9404	11.8504	5.87756	6.17384	5.8122
710	11.7729	11.8296	11.7604	5.85559	6.13981	5.7929
720	11.6805	11.6727	11.6823	5.83931	6.10955	5.7797
730	11.6105	11.5665	11.6202	5.83159	6.09416	5.77368
740	11.5889	11.49	11.6108	5.83685	6.09471	5.77997
750	11.6514	11.4352	11.6991	5.8537	6.10907	5.79738
760	11.759	11.3989	11.8384	5.8771	6.13894	5.81935
770	11.8678	11.3655	11.9785	5.90053	6.17395	5.84021
780	11.9628	11.3535	12.0972	5.92133	6.20522	5.85871
790	12.0366	11.3811	12.1811	5.93953	6.23813	5.87367
800	12.0816	11.4003	12.2318	5.95166	6.26076	5.88348
810	12.103	11.4152	12.2547	5.95314	6.26407	5.88456
820	12.0777	11.4159	12.2237	5.94073	6.25382	5.87167
830	12.0155	11.4185	12.1472	5.92417	6.24265	5.85391
840	11.9355	11.4335	12.0462	5.90318	6.22272	5.83269
850	11.8422	11.4423	11.9304	5.87843	6.1906	5.80957
860	11.7575	11.4428	11.8269	5.85648	6.1632	5.78882
870	11.6693	11.4126	11.726	5.84116	6.13827	5.77562
880	11.5869	11.3622	11.6365	5.83348	6.11786	5.77075
890	11.5471	11.3121	11.5989	5.84089	6.10736	5.7821
900	11.5361	11.2872	11.591	5.85783	6.10428	5.80346
910	11.5825	11.297	11.6454	5.88127	6.11408	5.8299
920	11.6551	11.2908	11.7355	5.90625	6.13069	5.85674
930	11.7381	11.2998	11.8348	5.92795	6.15004	5.87895
940	11.8126	11.3217	11.9209	5.94706	6.17178	5.89749
950	11.8671	11.339	11.9837	5.95959	6.18986	5.90878
960	11.8958	11.3427	12.0178	5.96069	6.20147	5.90757
970	11.9137	11.327	12.0432	5.95394	6.19812	5.90006
980	11.9079	11.3041	12.0411	5.93719	6.18534	5.88245
990	11.8856	11.2966	12.0155	5.91866	6.17076	5.86304
1000	11.8338	11.2805	11.9558	5.89631	6.15228	5.83984
