# Supplementary material for: H2A.Z deposition by the SWR complex is stimulated by polyadenine DNA sequences in nucleosomes
Source: PLoS Biol. 2025 May 12;23(5):e3003059. doi: 10.1371/journal.pbio.3003059 (PMC12068740; doi:10.1371/journal.pbio.3003059)
Supplement: S12 Data — (GZIP–TXT) [file pbio.3003059.s033.gz]

Archive with 1 entries (1 files):
- LP006-LP012_mean_v3_all_nuc.mat
