# Supplementary material for: H2A.Z deposition by the SWR complex is stimulated by polyadenine DNA sequences in nucleosomes
Source: PLoS Biol. 2025 May 12;23(5):e3003059. doi: 10.1371/journal.pbio.3003059 (PMC12068740; doi:10.1371/journal.pbio.3003059)
Supplement: S13 Data — (XLSX) [file pbio.3003059.s034.xlsx]

## Sheet: Fig_S3A
Figure S3A Genome Browser Track Information
GEO Accession	GSE252824 (under supplemental files)
Track	File Name
H2A.Z ChIP-seq in WT	GSE252824_LP003-LP009_mean_v3.bw
H2A.Z ChIP-seq in swc2∆	GSE252824_LP006-LP012_mean_v3.bw
SWR-dependent H2A.Z	GSE252824_WT-swc2_mean_v3.bw
Annotated Nucl.	Supplemental File S1 -- All nucleosomes
H2A.Z Nucl.	Supplemental File S1 -- SWR-dependent H2A.Z
H2A.Z islands	Supplemental File S1 -- H2A.Z islands
H3K9Ac	Rossi et al. 2021 doi.org/10.1038/s41586-021-03314-8
H4K12Ac	Rossi et al. 2021 doi.org/10.1038/s41586-021-03314-8

## Sheet: Fig_S3B
@{"upstream":[500],"downstream":[500],"body":[1500],"bin size":[10],"ref point":[null],"verbose":false,"bin avg type":"mean","missing data as zero":false,"min threshold":null,"max threshold":null,"scale":1,"skip zeros":false,"nan after end":false,"proc number":12,"sort regions":"ascend","sort using":"mean","unscaled 5 prime":[0],"unscaled 3 prime":[0],"sample_labels":["WT-swc2_mean_v3"],"group_la…
XV	647925	649887	chrXV:647925-649887	.	.	0.5439	0.82333	0.65264	0.54084	0.31315	0.26955	0.05465	-0.02325	-0.02308	0.02577	0.23208	0.23773	-0.09563	-0.135025	-0.08249	-0.17295	-0.27668	-0.17535	-0.02311	0.2754	0.58548	0.66955	0.8087	0.85402	0.97738	0.9847	0.86673	0.89618	1.08139	1.21239	1.29926	1.08287	1.13747	1.41159	1.39631	1.28888	1.26094	0.93969	1.01411	0.86295	0.77571	0.54513	0.16456	0.1538
II	27711	29952	chrII:27711-29952	.	.	-0.51496	-0.76353	-0.92814	-1.11101	-1.26481	-1.5483	-2.36358	-2.60415	-2.54544	-2.37058	-2.27143	-2.29146	-2.37549	-2.27901	-1.95085	-1.61726	-2.20555	-2.11712	-1.67154	-0.63518	-0.86858	-1.25784	-1.36903	-1.48826	-1.6777	-2.04347	-1.8747	-2.03645	-1.75231	-1.48441	-1.76944	-1.72443	-1.61762	-1.53903	-0.95443	-0.74605	-0.64845	-0.68414	-0.80319	-0.6908	-0.84671	-0.90061	-0.90429	-1.00269
X	141384	144093	chrX:141384-144093	.	.	-2.52101	-2.55444	-2.379	-2.07148	-1.98948	-2.14566	-1.98056	-2.0855	-2.68897	-1.87866	-1.50438	-1.5039	-1.36979	-1.46561	-1.36175	-1.37948	-1.37704	-1.41271	-1.4364	-1.21809	-1.14846	-1.02164	-0.41557	0.11016	0.09594	0.08847	0.06176	0.25338	0.2272	0.24741	0.32901	0.48724	0.46941	0.42704	0.65617	0.73153	0.70753	0.83685	0.99258	0.83228	0.87439	0.90468	0.85922	0.88096
X	430995	433662	chrX:430995-433662	.	.	-1.40614	-1.48826	-1.40667	-1.05463	-0.64384	-0.583135	-0.94103	-1.71984	-1.86297	-1.56094	-1.38657	-1.65468	-1.34918	-1.32863	-1.42121	-1.46081	-1.29329	-1.16771	-1.35711	-1.18126	-0.56002	-0.77843	-0.83528	-0.86201	-0.33586	-0.2538	-0.45782	-0.63264	-0.38196	-0.82068	-0.78414	-0.95787	-0.94153	-0.94499	-0.86102	-0.81262	-0.45729	-0.08217	-0.15602	-0.41314	-0.19813	-0.113925	-0.10347	0.06189
X	219345	221328	chrX:219345-221328	.	.	-0.704925	-0.18058	-0.04141	0.16231	0.71866	0.56576	0.74318	0.77044	1.05646	1.05135	1.39961	1.63688	1.49937	1.60227	1.74261	1.82233	1.37143	1.37042	1.34824	0.86263	0.84375	0.31701	-0.54838	-2.39428	-2.87415	-3.20182	-3.24785	-3.42628	-3.58888	-3.70847	-3.63814	-3.44075	-3.78509	-3.19909	-3.06608	-2.41464	-1.42647	-0.25082	-0.12315	-0.56569	-1.03296	-0.9506	-1.13294	-1.14801
XI	388638	390501	chrXI:388638-390501	.	.	-1.13725	-1.14814	-1.12215	-0.92289	-0.91496	-0.75302	-0.75257	-0.6868	0.224565	-0.2054	-0.43938	-0.64549	-0.75003	-0.80363	-0.90508	-1.15401	-1.42044	-1.3087	-1.2386	-1.06074	-0.98432	-0.93894	-0.45747	-0.47127	-0.46007	-0.41601	-0.52594	-0.36069	-0.18645	-0.02336	0.26065	0.22255	0.19433	0.08193	0.08996	0.02426	0.11958	0.34978	0.61576	0.63762	0.61216	0.63198	0.48434	0.43114
VIII	411729	413883	chrVIII:411729-413883	.	.	0.06555	-0.18794	-0.30369	-0.20066	-0.14966	-0.04108	0.08085	-0.06821	-0.08314	-0.13656	-0.3018	-0.53249	-0.33733	-0.12364	-0.0199	0.06406	0.10133	0.197	0.04738	-0.18129	-0.21028	-0.03811	0.14261	0.68566	0.73625	0.9872	1.56066	1.76175	2.37948	2.94267	3.80045	4.17021	4.47869	4.69243	4.72475	5.00059	5.52485	5.58985	5.59975	5.92331	5.55391	5.21247	5.73163	5.00923
II	608745	610749	chrII:608745-610749	.	.	-1.13684	-1.67339	-1.50111	-1.29276	-1.17433	-0.933825	-1.10194	-1.12913	-1.06149	-1.36035	-1.45492	-1.40125	-1.44674	-0.56123	-0.281505	-0.053245	0.16302	0.29482	0.465605	0.7229	0.9104	1.11237	1.26327	1.35633	1.28052	1.05195	1.17877	1.32959	1.53683	1.36576	0.3894	-0.17325	-0.15121	0.00548	0.04655	0.42538	0.67261	0.91656	1.12973	1.46307	1.91009	2.01435	2.09689	1.99855
IX	194877	197151	chrIX:194877-197151	.	.	-0.23707	-0.44027	-0.52575	-0.42399	-0.32017	-0.95095	-1.31595	-1.42875	-1.39343	-1.21469	-1.26123	-1.11446	-1.07117	-1.20719	-1.65012	-1.53031	-1.25639	-1.49474	-1.28933	-0.55972	-0.09476	0.101915	-0.10038	-0.25584	-0.39336	-0.62755	-0.480595	-0.355445	0.12129	0.21582	0.0948	-0.079185	-0.32136	-1.15717	-1.21082	-1.29877	-1.32737	-1.28816	-1.18575	-1.23514	-1.38753	-1.86771	-2.19282	-2.25289
XII	791865	794004	chrXII:791865-794004	.	.	-1.26394	-1.0605	-1.01736	-0.9932	-0.83664	-0.81333	-0.91359	-1.02178	-0.75179	-0.60931	-0.53365	-0.3012	-0.32212	-0.50389	-0.488295	-0.83024	-1.22905	-1.29829	-1.56669	-1.97449	-2.19047	-2.27387	-2.18132	-2.56292	-2.5614	-2.65637	-2.7938	-2.96046	-2.53453	-2.30528	-2.16038	-1.98555	-1.62874	-0.96896	-1.06217	-0.630635	-0.43137	-0.26789	-0.22577	-0.21452	-0.10874	0.24467	0.25358	0.22784
XII	602244	604215	chrXII:602244-604215	.	.	-1.27924	-1.26041	-1.01555	-0.94998	-0.72666	-1.20022	-1.30659	-1.35074	-0.873445	-0.15746	-0.14435	-0.02352	0.39391	0.92228	1.24578	0.91924	0.79648	0.41625	0.33997	0.6702	0.72947	0.64636	0.47553	0.484715	0.36877	0.29712	0.37794	1.16274	2.3819	3.17659	3.57199	3.71128	4.18988	4.66869	4.82761	4.95627	5.4771	5.53995	5.09439	4.52665	4.27536	3.51137	2.87285	1.91068
X	48891	51141	chrX:48891-51141	.	.	0.59215	0.64929	0.59061	0.36781	0.375935	0.82008	1.32873	1.51349	1.43515	1.51309	1.91166	2.04215	2.3988	2.38415	2.2871	2.14648	2.01525	1.92597	2.24124	2.08522	1.2392	1.06718	1.05222	0.97721	1.07884	1.13184	1.43614	1.56701	2.05451	2.37983	2.38997	2.55905	2.48175	2.50272	2.41534	2.33978	2.31864	2.05443	1.9845	1.73353	1.73407	1.51568	1.23666	1.34097
VII	1003809	1006578	chrVII:1003809-1006578	.	.	-1.1608	-1.64762	-1.6475	-1.5556	-1.61441	-1.58082	-1.5745	-1.55092	-1.44604	-1.37405	-1.35931	-1.31603	-0.78361	-0.17886	0.45855	0.80199	1.18035	1.39132	1.32033	1.21306	1.20864	1.24108	1.20119	1.09134	1.05881	0.96594	0.94057	1.15577	1.63445	1.5191	1.0349	1.34184	1.60728	1.83065	1.97357	1.9412	1.86215	1.92775	1.937	1.97158	2.07005	1.83366	1.38812	1.45705
X	304623	307584	chrX:304623-307584	.	.	0.213285	0.30518	0.35852	0.29688	0.20414	0.462295	1.02168	1.29237	1.07393	0.8671	0.71176	0.81298	0.91492	0.82706	0.82198	0.84732	0.93227	0.96538	1.12225	0.84761	0.47931	0.26307	0.19024	0.33179	0.2718	0.32218	0.20454	0.17927	0.55935	1.12598	1.2958	1.73015	1.85027	1.9813	2.47109	2.34652	2.12526	2.37175	2.67781	2.67693	2.27143	2.13515	1.68643	1.24356
X	636006	639150	chrX:636006-639150	.	.	0.0135	0.22865	0.62413	0.53626	0.69073	0.99287	0.96919	0.86425	1.00496	1.03784	0.70126	0.73866	0.67491	0.59862	0.338105	0.561435	0.43296	0.50773	0.57805	0.673005	1.01963	1.16134	1.25437	1.37948	1.31891	1.24746	1.27616	1.23219	1.18576	1.03791	0.76297	0.43431	0.12817	-0.15898	-0.32656	-0.91819	-1.03388	-1.25324	-1.39906	-1.4823	-1.49971	-1.56365	-1.62599	-1.5191
XVI	192969	196458	chrXVI:192969-196458	.	.	-1.09664	-1.3434	-1.27684	-1.39783	-1.25607	-1.17126	-0.89274	-1.04502	-1.00497	-1.40979	-1.49847	-1.55262	-1.22602	-0.88786	-0.976585	-0.784585	-1.12749	-1.17346	-1.50422	-1.89796	-1.82133	-1.48699	-1.30014	-1.41114	-1.43717	-1.59134	-1.6722	-1.86684	-1.72359	-1.49222	-0.923945	-0.22506	0.25692	1.75887	1.66352	1.70002	1.83673	1.82003	1.8837	2.10078	2.24279	2.29448	2.31441	2.33988
XII	273219	275724	chrXII:273219-275724	.	.	-1.3872	-1.28623	-0.9409	-0.81517	-0.61498	-0.49756	-1.13757	-1.85501	-2.31481	-2.76136	-3.87627	-4.40972	-4.61004	-4.61174	-4.49171	-4.56071	-4.69804	-4.91424	-5.1304	-4.91343	-4.54274	-4.22594	-3.37549	-2.80321	-2.09172	-2.26142	-3.17586	-4.07115	-4.46691	-4.71845	-4.50315	-4.28565	-4.12619	-4.27254	-4.24506	-4.25208	-4.0753	-3.75712	-3.40616	-3.35298	-2.37638	-0.87903	-1.54003	-2.32357
X	179850	182070	chrX:179850-182070	.	.	-1.71206	-1.63953	-1.77331	-1.6219	-1.16598	-0.80672	-1.13531	-1.33666	-1.13038	-1.20054	-1.32364	-1.45978	-1.28427	-1.33129	-1.39676	-0.89347	-0.61362	-0.641395	-0.87754	-0.52043	0.138435	0.48522	0.53377	0.274	0.15822	-0.13785	0.11296	0.05181	-0.16785	-0.318595	-0.53799	-0.88743	-0.64722	-0.22246	-0.31689	-0.57076	-0.44443	-0.15626	-0.16841	-0.60972	-0.93129	-0.90224	-0.87889	-0.85355
X	495828	498009	chrX:495828-498009	.	.	-1.91062	-1.39082	-1.43655	-1.31259	-0.35731	-0.08568	-0.4035	-0.66665	-0.81037	-1.12487	-0.86433	-0.82688	-0.8396	-1.04913	-0.99341	-0.95168	-1.05608	-1.16599	-1.34554	-1.27433	-0.864895	-1.70052	-1.41492	-1.6556	-2.4438	-3.17271	-3.18482	-3.01265	-3.03344	-2.89492	-2.72238	-2.60413	-2.64268	-2.54922	-2.15627	-1.83123	-1.76884	-1.4534	-0.613725	0.07144	0.29882	0.19074	0.07038	-0.10892
X	277353	279663	chrX:277353-279663	.	.	-0.13607	-0.10964	0.14834	0.21306	0.38944	0.162605	0.00218	-0.01517	0.15866	0.00374	-0.11298	-0.1997	-0.35944	-0.36942	-0.58449	-0.56189	-0.702435	-0.9905	-1.09037	-0.941815	-1.02369	-1.41165	-1.64039	-1.55535	-1.58614	-1.48535	-1.43369	-1.37306	-1.48345	-1.59821	-1.59014	-1.92964	-2.15822	-1.88059	-1.74908	-1.55051	-1.65937	-1.89882	-2.23158	-2.37717	-2.33899	-2.48404	-2.33956	-2.28232
IX	88122	90228	chrIX:88122-90228	.	.	10.098	9.77465	8.50188	7.8885	7.25762	5.9	5.3714	5.19909	5.27394	4.61552	4.19914	4.83465	4.69508	4.52995	4.59946	4.7345	4.85573	4.901	5.05626	5.19463	5.03513	4.57039	4.13758	4.05888	4.14476	3.31648	2.97879	2.78797	2.27068	1.98907	1.77059	1.06934	0.90596	0.96214	1.27138	1.48233	1.26882	0.93793	0.5038	0.43866	0.99695	1.93511	2.29997	2.61337
IV	15852	18183	chrIV:15852-18183	.	.	0	0	0	0	0	0	0	0	0	0	0	0	0	0	0	0	0	0	0	0	0	0	0	0	0	0	0	0	0	0	0	0	0	0	0	0	0	0	0	0	0	0	0	0
IX	29949	32172	chrIX:29949-32172	.	.	3.8208	5.09458	6.62861	7.32762	7.42837	7.429	7.58478	7.51935	7.27766	6.8674	7.0599	7.19305	7.06814	6.94519	6.10836	5.49713	4.46212	3.11334	3.4497	3.56117	3.39126	3.47986	3.53023	3.65065	4.33861	4.49179	4.59087	4.61359	4.89866	4.64317	4.58911	4.22508	4.22335	3.83369	3.35511	3.57972	4.02017	5.02261	5.51055	5.41016	5.33151	5.39748	5.55602	5.69141
XV	1043202	1045161	chrXV:1043202-1045161	.	.	1.22822	0.94238	0.61817	1.73319	2.21983	3.0496	3.69681	4.36968	4.9616	5.16904	5.31646	5.15468	5.11565	5.11159	5.0281	4.80028	4.5182	4.17919	3.42217	3.14629	4.12186	5.8541	7.72326	9.38913	10.2216	10.5064	10.6762	10.714	11.0191	11.2268	11.2651	11.0288	10.9534	10.8908	9.9579	7.01205	4.19806	2.83484	2.27658	2.84214	4.19924	4.92214	6.04754	6.45405
XV	700605	702750	chrXV:700605-702750	.	.	0.36497	0.13184	-0.10727	-0.51893	-0.71005	-0.76596	-0.61172	-0.69092	-0.62271	-0.64914	-0.492545	-0.48752	-0.38	-0.48971	-0.46135	-0.42828	0.05431	0.28144	0.55806	1.3508	1.98618	2.68435	2.68608	2.92751	2.83359	2.88917	2.90244	2.87748	2.72048	2.63929	2.38339	2.16413	1.93114	1.77045	1.09596	0.49112	0.201595	0.54166	0.586845	0.46582	0.41737	0.52291	0.406	0.49195
XV	233226	235122	chrXV:233226-235122	.	.	-2.83632	-2.74585	-2.49027	-2.29929	-2.21894	-2.20221	-1.34631	-0.61839	-0.270995	0.6805	1.16554	1.92878	2.28035	2.0546	1.91502	1.86729	1.76697	1.77194	1.70084	1.53021	1.62811	0.798755	0.63953	0.56433	0.51266	0.56916	0.785055	1.07119	0.82834	1.09486	1.21225	1.50422	1.54022	1.56295	1.3675	1.02933	0.663605	0.50278	0.20667	0.544465	0.92469	2.07702	4.10562	4.72099
XV	512667	515274	chrXV:512667-515274	.	.	2.83898	1.94037	0.6137	0.31385	0.58855	0.49639	0.50404	0.35104	0.06644	0.00695	0.02692	-0.03854	-0.29091	-0.49132	-0.338435	-0.6008	-0.84963	-1.5739	-2.40222	-2.69798	-2.80321	-2.98643	-3.0884	-2.69244	-2.30346	-2.1182	-2.0506	-2.06183	-2.11256	-1.99102	-1.60817	-0.73678	-0.85616	-0.658785	-0.60176	-0.56304	-0.59653	-0.71614	-0.78978	-0.72689	-0.70738	-0.50614	-0.43901	-0.56658
XV	435897	438714	chrXV:435897-438714	.	.	-0.45525	-0.258215	-0.13002	-0.23177	-0.49218	-0.47231	-0.40701	0.08944	1.01355	1.64871	2.08695	2.55809	2.87448	3.05267	3.38797	3.21151	3.1897	3.08789	2.95921	2.51588	2.05586	1.79571	0.98803	0.51984	-0.21467	-0.68759	-0.79276	-0.78566	-0.84767	-0.13528	0.20556	1.63225	2.78898	4.11027	5.74828	5.95917	6.32602	6.48138	6.43699	6.4874	6.36144	6.12484	5.91104	5.45626
XIII	369777	372516	chrXIII:369777-372516	.	.	-1.60142	-1.13667	-1.09621	-1.22616	-1.3339	-1.16738	-1.20772	-1.11032	-0.96517	-0.61743	-0.39251	-0.23206	-0.28582	0.07761	0.33069	0.01557	-0.1544	-0.62801	-1.05489	-0.695725	-0.80209	-0.93918	-1.08444	-1.19563	-1.16805	-1.13633	-1.11095	-0.858735	-0.638715	-0.43721	-0.51184	-0.343945	-0.3844	-0.70897	-1.4353	-2.19611	-2.45306	-2.35849	-2.34423	-2.32314	-2.33938	-2.53089	-2.61884	-2.99808
VI	199284	201981	chrVI:199284-201981	.	.	-0.94068	-1.18694	-1.29383	-1.38839	-1.29318	-1.23895	-0.99107	-0.39763	0.27526	1.02603	0.77246	1.50784	2.14553	2.74671	2.7364	2.73249	3.08046	3.44501	3.5854	3.64592	3.7319	3.79137	3.4487	3.23405	3.59282	4.3809	4.69951	4.78562	5.48998	7.15168	8.44038	9.30338	10.0352	9.98603	9.99312	9.81746	9.55983	9.4026	9.19644	9.10494	8.40984	8.44398	8.90934	7.93528
IV	847521	849495	chrIV:847521-849495	.	.	-1.28683	-1.38297	-0.92796	-0.92524	-1.4599	-1.47828	-1.34574	-1.40602	-1.56419	-1.49274	-1.41518	-1.34411	-1.18358	-0.96031	-0.99751	-1.25791	-1.24922	-1.03333	-1.24795	-1.13582	-0.797545	-1.123	-1.21317	-1.46599	-1.5197	-1.72489	-1.66581	-1.63157	-1.53191	-1.39972	-1.0691	-1.29801	-0.98964	-0.86803	-1.23636	-1.47286	-1.28757	-0.86093	-0.60898	-0.51756	-0.45846	-0.31944	-0.59682	-0.64858
II	471753	474576	chrII:471753-474576	.	.	-0.2394	-0.18523	-0.14887	0.13738	0.20693	0.46481	0.615035	0.65567	0.68945	0.65259	0.49966	0.58352	0.56166	0.56508	0.10151	-0.3705	-0.42978	-0.4325	-0.3052	-0.36571	-0.41061	-0.38526	-0.45663	-0.56298	-0.75531	-0.78812	-0.65925	-0.18775	0.00231	-0.63592	-0.677645	-1.05959	-1.14343	-1.3969	-1.59983	-1.52269	-1.78508	-1.78474	-2.00418	-2.10977	-1.93815	-1.95592	-1.62361	-1.27936
II	38949	41214	chrII:38949-41214	.	.	-2.65851	-2.67255	-2.7136	-2.82468	-2.50606	-2.25477	-2.10586	-2.06397	-1.89954	-1.78311	-1.63451	-1.34472	-0.85096	-0.58941	-0.64118	-0.87366	-0.86507	-0.79621	-0.61148	-0.46028	-0.49679	-0.57354	-0.52282	-0.45121	-0.43131	-0.39584	-0.38313	-0.35379	-0.33858	0.04987	0.30229	0.31965	0.416065	0.523265	0.535	0.552945	0.49029	0.43005	0.56608	0.5581	0.52104	0.58424	0.7117	0.59174
VII	756267	758037	chrVII:756267-758037	.	.	-2.8915	-3.06152	-3.58051	-3.78091	-3.73961	-3.75071	-3.69203	-3.62685	-3.8622	-3.97508	-3.74022	-3.34975	-2.96908	-2.76913	-1.69793	-1.52277	-0.78989	-0.34048	-0.37502	-0.55509	-0.63693	-0.50241	-0.36774	-0.35416	-0.52633	-0.67451	-0.6921	-0.80639	-0.72149	-0.83967	-0.94025	-0.99128	-1.38566	-1.70267	-1.61204	-1.47228	-1.28496	-1.29597	-1.15977	-1.05465	-1.16844	-1.3631	-1.1233	-0.957205
XII	848295	850515	chrXII:848295-850515	.	.	-2.0385	-1.6993	-1.42995	-1.27715	-0.93557	-0.82122	-0.87597	-0.99677	-1.092	-1.04887	-0.8366	-0.60476	-0.41126	-0.39388	-0.44311	-0.29352	-0.39538	-0.1748	-0.02505	-0.07704	0.02852	0.55314	0.63891	0.45687	0.333665	0.410445	0.66746	0.41285	0.17277	-0.02212	0.03102	-0.06365	-0.25152	-0.60506	-0.54969	-1.05269	-1.15987	-0.81478	-0.7315	-0.18378	0.42358	0.4878	0.63589	1.0729
XIV	465279	467616	chrXIV:465279-467616	.	.	-2.47113	-2.13159	-1.73552	-1.4907	-1.21659	-0.40357	0.47652	1.3638	2.04193	2.53829	2.62963	3.27371	3.86966	4.03111	5.40958	7.53951	8.25083	8.42009	8.80167	8.78148	8.24634	7.49071	7.22729	7.39482	7.08963	7.13176	6.65254	5.99745	5.30637	3.80478	1.64666	0.94847	0.52757	-0.05927	-0.47441	-0.75498	-0.564535	-0.52362	-0.12476	-0.06256	0.11035	0.44076	1.20932	1.49315
XIII	306357	309333	chrXIII:306357-309333	.	.	10.4087	9.17046	6.89367	4.08613	2.0017	1.78443	1.80194	3.15573	6.93479	8.79054	10.4248	12.1632	12.9055	12.9824	13.3314	13.3353	13.3618	13.4623	13.5031	13.4616	12.5915	10.5761	8.1583	6.09115	3.74456	1.41403	0.6407	0.56724	0.25703	0.00589	-0.03456	-0.10766	-0.19558	-0.26606	-0.17874	-0.25439	-0.31509	-0.29998	-0.13404	0.28529	0.35057	0.30489	0.43729	0.38781
II	416772	418770	chrII:416772-418770	.	.	2.38552	2.13148	2.17846	1.94151	0.96888	-0.32841	-0.80731	-1.5246	-1.77257	-1.87862	-2.00186	-1.97142	-2.05042	-2.18609	-2.18382	-2.27108	-2.27381	-1.93102	-0.77823	-0.43418	0.014685	0.28434	0.53065	0.6294	0.76261	0.80606	0.75742	0.77858	0.780315	0.90137	1.08081	0.88123	0.88806	1.0536	0.95893	0.58928	-0.21213	-0.80815	-0.89927	-1.25353	-1.26666	-1.40465	-1.32289	-1.22112
IV	1333353	1335339	chrIV:1333353-1335339	.	.	1.19534	0.99299	1.05752	1.16621	1.18262	1.15996	1.43135	1.41987	1.60542	1.48883	1.61037	1.66498	1.58888	1.50528	1.41017	1.2824	1.12696	0.25125	-0.14807	-0.33415	-0.31684	-0.1187	-0.24319	-0.41836	-0.49486	-0.71988	-0.83499	-0.51157	-0.27884	-0.16812	0.48676	1.19612	1.25139	1.34123	1.22739	1.0576	0.99895	1.17443	1.27198	1.07654	1.13222	0.88555	0.61748	0.58806
VIII	518892	520596	chrVIII:518892-520596	.	.	-1.97869	-1.8176	-2.35584	-2.57907	-2.2848	-1.87048	-1.72787	-1.37425	-1.40561	-1.56522	-1.49162	-1.46546	-1.76291	-1.89663	-1.60618	-1.28045	-0.91069	-0.97325	-0.85915	-1.0087	-1.1998	-1.11471	-0.96903	-0.69423	-0.66037	-0.37309	-0.15033	-0.04582	-0.18732	-0.22496	-0.19958	-0.20241	-0.00411	-0.06799	-0.01001	0.11369	0.266405	0.28183	0.74825	1.2732	1.69617	1.89751	2.12232	2.44567
VII	592830	595251	chrVII:592830-595251	.	.	6.72663	6.91278	6.88628	6.8473	9.02948	12.8522	15.5421	17.3878	18.5175	19.1073	18.1105	17.4401	16.7017	16.2127	15.5058	14.8579	14.3869	14.0151	13.2413	10.4676	6.34696	3.56688	2.8119	1.55339	0.24054	0.21656	0.38957	0.57097	0.60854	0.55147	0.4161	0.33314	0.34665	0.44799	0.49491	0.532515	0.69398	0.71106	0.89218	0.74187	0.53106	0.47187	-0.04176	-0.03064
VII	1068702	1070694	chrVII:1068702-1070694	.	.	0.3258	0.22864	-0.01761	0.13452	0.13998	-0.0029	-0.25882	-0.44647	-0.58063	-0.48676	-0.33513	-0.00329	0.16972	0.3386	0.33966	0.41475	0.518025	0.77882	0.71146	1.12349	1.24434	1.37902	1.50341	1.62442	1.68456	1.58425	1.45149	1.3642	1.40469	1.30538	1.27671	1.05836	1.24902	1.15533	1.16484	1.09869	0.77579	0.68341	0.93196	1.355	1.17145	0.92238	0.54199	0.45411
XV	4350	6081	chrXV:4350-6081	.	.	0	0	0	0	0	0	0	0	0	0	0	0	0	1.24418	3.21554	3.22707	3.10945	3.10065	2.92604	2.57849	2.91771	3.04661	2.93244	2.52676	2.38503	3.6827	5.21497	6.50699	7.49367	7.98438	8.00248	7.90917	7.72424	7.17086	7.11	6.87196	6.39643	6.20966	5.97223	4.85356	4.16357	3.4639	3.75541	4.13742
IV	1469193	1471083	chrIV:1469193-1471083	.	.	0.0089	0.00931	0.02982	-0.00892	-0.08248	-0.06298	-0.09913	-0.10833	-0.148765	-0.23357	-0.20724	-0.09652	-0.17129	-0.12033	-0.09363	-0.08643	-0.109	-0.06607	-0.00956	-0.00112	0.01893	0.00786	0.01192	-0.00112	-0.0542	-0.00332	0.076495	0.07097	-0.00725	-0.05178	0.01672	-0.0013	-0.05416	-0.17642	-0.1704	-0.16182	-0.18972	-0.18618	-0.16343	-0.20123	-0.19052	-0.236045	-0.20368	-0.04826
XV	224769	226872	chrXV:224769-226872	.	.	1.67922	1.6331	1.58699	1.54366	1.59046	1.49327	1.42784	1.49445	1.37848	1.55773	1.7861	1.96011	2.08571	2.40175	2.5358	2.49033	2.76904	3.32486	3.5524	4.00964	4.51738	5.22994	7.16007	8.18992	8.35656	8.57746	8.80875	8.79135	8.05812	7.47822	7.56261	7.70715	7.4941	7.4583	7.23369	6.69834	5.20509	3.2262	3.06347	2.70668	2.96535	2.75931	2.75919	3.24167
X	639894	642228	chrX:639894-642228	.	.	9.5459	7.60542	2.59695	1.09323	0.50258	0.00111	-0.02838	-0.04897	-0.21065	-0.14536	-0.08127	-0.21727	-0.20172	-0.15056	-0.15812	-0.30117	-0.47005	-0.66986	-0.76141	-0.671	-0.56973	-0.52222	-0.4821	-0.566425	-0.4352	-0.27574	-0.42141	-0.49692	-0.4221	-0.32675	-0.03723	0.14611	0.18218	0.2259	0.17268	0.18233	0.26913	0.37201	0.21727	0.27575	0.52079	0.88646	2.79436	4.21178
IV	702234	704646	chrIV:702234-704646	.	.	2.52753	2.2274	2.69151	2.91617	2.89923	2.8017	2.74747	2.75049	2.62665	2.43479	2.22131	1.85711	1.74689	1.65348	1.84221	1.99706	1.9	1.98682	2.58025	4.13722	4.62829	5.92236	6.46172	6.59602	6.59545	6.85553	7.02064	6.87103	6.50254	6.30747	6.17487	6.23848	6.46295	6.04331	5.83882	5.32252	7.29228	9.89947	11.1023	11.8814	12.2612	12.4378	12.5944	12.5318
VII	510240	512415	chrVII:510240-512415	.	.	-2.57076	-2.63935	-2.03258	-1.72298	-1.7851	-1.81063	-1.80845	-1.96685	-2.08224	-2.22494	-2.12511	-1.72994	-1.60433	-1.29832	-1.1323	-0.83401	-0.88954	-0.62765	-0.429115	-0.553345	-0.75234	-0.59373	-0.49379	-0.516775	-0.45113	-0.55357	-1.37794	-1.94051	-2.1868	-2.50575	-2.52827	-2.45788	-2.52236	-2.4967	-2.436	-2.45031	-2.44282	-2.40776	-2.46785	-1.93992	-1.10522	-1.01217	-1.02339	-0.83179
I	16464	19440	chrI:16464-19440	.	.	1.2192	1.41808	1.53785	1.80087	2.13927	2.04835	2.31254	2.0062	2.09206	2.03317	1.75144	1.68704	1.62953	1.51188	1.53168	1.06992	0.69214	0.56423	0.7485	1.08627	1.38536	2.21159	2.88509	3.12956	3.31388	3.60073	4.15759	4.53767	5.19493	5.53982	5.70945	5.62907	5.42223	4.995	4.46738	3.72427	5.02502	5.81922	7.21061	8.74652	9.36103	9.05203	8.72422	9.78482
I	190740	192987	chrI:190740-192987	.	.	1.67055	1.66103	1.33277	1.01646	0.56211	0.125435	0.11523	0.03553	0.02105	0.14059	0.2724	0.31506	0.59505	0.76317	1.12846	1.20017	1.05267	1.54036	2.45424	2.60288	3.19155	3.58339	3.6171	3.66919	3.78826	3.94913	4.03597	4.09814	3.95876	3.78132	3.64248	3.5245	3.206	2.24302	1.58998	2.98385	3.71715	3.93776	4.447	5.78669	6.59673	7.13372	7.22744	7.97598
IV	1278777	1280565	chrIV:1278777-1280565	.	.	0.29478	0.31726	0.23539	0.07681	-0.25666	-0.70022	-0.77706	-0.49615	0.0339	-0.027	-0.02981	0.23758	0.58507	0.507	0.88294	1.01856	0.69337	0.796	0.85763	0.77763	0.91163	1.03236	0.941655	0.63415	0.42644	0.258	0.157095	0.22901	1.27937	2.45558	3.51567	4.20096	5.24364	6.19737	6.80005	7.20072	7.30658	7.2877	7.14311	7.06406	7.05519	6.72933	5.7977	5.1731
II	537522	540342	chrII:537522-540342	.	.	2.6294	2.73817	2.43192	1.97321	1.26423	1.37402	1.41509	1.10478	1.08188	0.93408	0.59137	0.58084	0.51921	0.41432	0.21886	0.1069	0.16159	0.15894	-0.10027	0.483875	1.67937	2.89621	3.68864	4.52379	4.97013	5.18894	5.1997	5.30444	5.48748	5.55717	5.80522	5.61367	6.26878	7.52989	8.41738	10.4563	13.0234	18.8657	21.5004	24.2185	25.5422	26.0811	26.5482	26.7401
XIII	567183	569409	chrXIII:567183-569409	.	.	6.22883	4.95819	3.65285	3.03123	2.3954	1.68846	2.21779	2.251	2.64704	3.65458	5.11735	6.80523	8.47056	9.3269	9.62277	9.75269	9.83101	9.87323	10.0359	9.96136	9.64932	9.03222	8.63386	7.80803	6.60287	4.41959	2.4919	2.44461	2.30007	1.71467	1.3428	0.90194	0.99591	0.87944	0.70342	0.77123	1.23147	1.55517	1.73857	1.84848	2.02819	1.85379	2.09615	2.68324
XV	7959	10182	chrXV:7959-10182	.	.	2.43142	2.16863	2.04989	1.99222	1.92387	1.89948	1.14437	0.46134	-1.91098	-2.39076	-2.80174	-3.00922	-3.0423	-2.88404	-2.66389	-2.56744	-2.45306	-2.32673	-2.16728	-1.75206	-1.60254	-1.33674	0.54466	1.07412	0.819165	0.7266	0.74193	0.49694	0.2852	0.13475	0.02606	-0.0276	0.22956	1.85685	4.75795	8.90799	11.5459	13.7278	15.0074	15.4381	15.58	15.6271	15.7084	15.7138
II	110055	111729	chrII:110055-111729	.	.	-3.07102	-2.88723	-3.16418	-2.76315	-1.91469	-2.08977	-1.99833	-1.8654	-1.94973	-1.92341	-1.58709	-1.39822	-1.04643	-0.99896	-0.82829	-0.70182	-0.69824	-0.2877	-0.10754	0.62064	1.023	1.35716	1.27082	1.41484	1.33742	1.44536	1.21683	1.23799	1.05305	0.83774	0.97321	1.10484	0.99689	0.877335	0.84325	1.01675	1.04987	1.45516	2.16105	3.1489	3.61047	3.87108	4.14203	4.27313
VII	1064526	1067496	chrVII:1064526-1067496	.	.	1.4006	1.18628	0.93064	0.56142	0.22785	0.23194	0.35603	0.4464	0.679	0.80888	0.9003	1.12076	1.20967	1.30547	1.40237	1.4924	1.62528	1.57223	0.83229	0.37747	-0.13556	-0.459755	-0.55588	-0.61824	-0.80174	-0.92338	-0.93839	-0.95164	-0.97974	-1.08667	-1.04023	-0.8474	-0.37734	0.10085	0.829025	1.28749	1.78889	2.38514	4.43465	5.6785	6.72934	7.33601	7.49995	7.49783
XVI	555543	559020	chrXVI:555543-559020	.	.	2.40992	2.17887	1.90636	1.52836	1.48503	1.4439	1.71269	1.70449	1.97746	2.45653	2.57949	2.93206	2.89411	1.96161	1.50923	1.03795	0.74393	0.74721	0.63166	0.85632	0.78457	1.00635	0.96485	0.86991	1.10533	1.31336	1.27246	1.5116	1.49517	1.48888	1.60587	1.77602	1.97524	2.10379	1.59658	1.37356	1.21528	0.92361	0.66955	-0.00037	-0.46677	-0.42897	-0.47505	-0.61415
XVI	922635	924831	chrXVI:922635-924831	.	.	0.39157	-0.130935	-0.48516	-0.52759	-0.70764	-0.61654	-0.44536	-0.27728	-0.04067	0.17436	0.51345	0.84187	1.07072	1.21149	1.22843	1.14027	1.16076	1.1476	1.16674	1.20016	0.83403	0.23775	-0.65731	-1.0743	-1.28852	-1.67368	-2.16638	-2.29736	-2.42417	-2.56948	-2.58421	-2.58906	-2.63479	-2.48106	-2.92404	-2.67594	-1.93565	-1.96194	-1.96909	-1.68397	-1.51737	-1.39683	-1.57815	-1.44701
XII	829563	831756	chrXII:829563-831756	.	.	-0.27891	-0.4618	-0.72532	-1.11723	-1.1609	-1.14342	-1.12744	-1.17155	-1.16201	-0.816	-0.75848	-0.60612	-0.74792	-1.29916	-1.337	-1.25522	-1.08619	-0.90073	-1.00348	-1.01569	-0.90547	-1.0445	-1.02604	-1.00427	-0.97319	-1.02767	-0.65994	-0.2148	-0.2543	-0.1547	-0.262665	-0.24131	-0.19406	-0.13547	-0.01206	-0.00813	-0.00752	-0.02093	-0.03181	-0.15126	-0.11785	-0.16135	0.00616	0.11571
X	502371	504996	chrX:502371-504996	.	.	-1.06408	-1.20337	-1.22872	-1.03628	-0.92948	-0.93236	-0.9745	-0.97181	-0.79853	-0.85568	-0.7278	-0.617125	-0.27358	0.32454	0.3822	0.3475	0.57658	0.92133	1.22615	1.54692	1.45266	1.72647	1.77144	1.30022	0.97985	0.90599	0.85535	0.53613	0.58986	0.59263	0.46144	0.53941	0.48472	0.31503	0.59297	1.1446	2.26244	3.14222	3.29028	2.91939	2.8674	2.93743	2.91961	2.86239
I	207684	209262	chrI:207684-209262	.	.	4.25608	3.58436	2.04516	1.80448	1.6967	4.26183	5.42646	5.98693	6.75781	6.96693	6.69538	6.50638	6.78142	6.85132	6.9889	7.24078	7.23447	6.73084	6.73286	5.12923	4.76094	4.09037	4.46677	5.06041	6.22788	6.83744	7.48822	7.64301	7.80665	7.43995	6.93657	6.36211	5.67705	5.22334	4.74312	4.29496	3.99798	3.49905	4.03205	5.20955	9.08337	11.0904	13.9185	16.4786
XII	852996	855894	chrXII:852996-855894	.	.	-0.53019	-0.6052	-0.62678	-0.68271	-0.67398	-0.69579	-0.667825	-0.84952	-1.01191	-1.01843	-1.11579	-1.57223	-1.70478	-1.85493	-1.9544	-2.06052	-2.12482	-2.0911	-2.07786	-2.04528	-1.91661	-1.74261	-1.55245	-1.22629	-0.65286	-0.21867	-0.06986	0.13198	0.71705	1.01754	0.79698	0.78088	0.896709	1.05596	1.01147	1.05338	1.04347	0.90211	0.74265	0.7592	0.68473	0.68052	0.76534	1.13885
XV	16647	19209	chrXV:16647-19209	.	.	4.00125	3.85624	3.69244	2.891	2.95793	3.01175	2.85684	2.85588	2.50729	2.55063	2.55983	2.56088	2.5244	2.47533	2.62178	2.9015	3.07513	4.15541	4.65966	4.56052	4.98718	5.27278	5.44717	5.88534	5.80273	5.78066	5.84886	6.09673	5.94945	5.65133	4.98502	4.32613	3.78803	4.31508	4.74892	5.62236	7.29868	9.96478	13.2223	14.5584	15.5876	15.9351	16.2998	16.5268
IV	407058	410199	chrIV:407058-410199	.	.	-3.34945	-3.3928	-3.16135	-3.03554	-2.53415	-2.16142	-1.85216	-1.78086	-1.20241	-1.13357	-1.20117	-1.06403	-1.1686	-1.20496	-1.46912	-1.53495	-1.24854	-0.93926	-0.53853	-0.71112	-0.50181	-0.41853	-0.377265	-0.56272	-0.87559	-0.87881	-0.92856	-0.50957	-0.54177	-0.46363	-0.58119	-0.67991	-0.44807	-0.25589	-0.25352	-0.12187	0.4751	0.73357	1.57157	1.76079	1.79966	1.78832	2.01534	2.16455
XV	1057689	1060536	chrXV:1057689-1060536	.	.	-2.41352	-2.30332	-2.60051	-2.22865	-2.09395	-1.83027	-1.02746	-0.36821	-0.89373	-1.31458	-1.59285	-1.59457	-1.61649	-0.98651	-0.72568	-0.784055	-0.834025	-1.34395	-1.35458	-1.44197	-1.70608	-1.92919	-1.55956	-1.19536	-0.65572	-0.836521	-0.49752	-0.47676	-0.4418	-0.5327	-0.71723	-0.72966	-0.74038	-0.78017	-1.21786	-0.85091	-0.29604	0.40501	0.2276	0.4408	0.48987	0.85463	1.25873	1.71415
XVI	876342	879102	chrXVI:876342-879102	.	.	-2.88728	-2.86641	-2.71754	-2.06819	-1.86332	-1.60595	-1.36119	-1.11948	-1.24216	-1.13813	-0.80705	-0.58767	-0.57164	-0.39808	-0.37799	-0.7081	-0.86231	-0.713925	-0.5215	-0.4207	-0.35001	-0.290695	-0.27212	-0.1354	0.23454	-0.03339	0.12614	0.35528	0.65909	0.95257	0.9018	0.75607	0.63168	0.63958	1.10437	1.46451	1.46005	1.50774	1.35784	1.17981	0.96354	0.93639	0.92838	0.83115
IX	164799	166455	chrIX:164799-166455	.	.	2.10423	2.12728	2.00464	2.09519	2.28799	2.34262	2.50595	2.21216	2.23796	2.38189	2.35453	2.1965	2.8659	3.12174	3.22968	3.60048	3.94507	4.12802	4.39119	4.80399	4.99407	4.90481	4.53493	4.34082	4.49635	4.19869	3.94585	3.24963	2.75756	2.45802	2.52891	3.90593	4.79022	5.40741	7.26923	7.92659	8.89967	9.43294	9.95079	10.2479	10.3641	10.6362	11.1391	10.8181
XV	844416	846267	chrXV:844416-846267	.	.	-0.272245	-0.2315	-0.32648	-0.23094	-0.34112	-0.50125	-0.570235	-0.5759	-0.78348	-0.69955	-0.6838	-0.70764	-0.75025	-1.13191	-1.19811	-1.10277	-1.18521	-1.02183	-0.6755	-0.58138	-0.024605	0.40267	0.66431	0.89205	0.89231	0.91725	0.86457	0.82094	0.9873	1.03102	0.9174	0.76468	0.6883	0.49795	0.65661	1.11803	1.6444	2.07378	2.54804	2.97139	3.15576	3.55054	3.68509	3.62704
XIII	492849	495630	chrXIII:492849-495630	.	.	3.09555	3.13801	3.29808	3.30863	3.27074	3.26673	2.9888	2.91479	2.7369	2.67553	2.57071	2.30003	2.04736	1.3509	0.52338	0.23078	-0.40938	-0.46131	-0.43463	-0.36972	-0.2689	-0.17524	-0.21105	-0.22205	-0.17033	-0.11338	-0.48237	-0.44838	-0.18231	-0.08646	-0.53998	-0.70461	-0.53409	-0.47626	-0.63109	-0.60227	-0.695315	-0.57032	-0.61465	-0.67862	-0.55435	-0.37984	-0.29914	-0.28286
V	270918	272937	chrV:270918-272937	.	.	-0.49856	-0.41928	-0.34474	0.04031	0.15099	0.11914	0.15198	0.19247	0.12584	-0.0116	-0.11554	-0.08221	-0.0107	0.07264	0.16194	0.43195	0.6481	1.57618	1.86186	3.01521	6.24085	7.99334	8.65122	9.00705	9.33358	9.31282	9.2797	9.2584	9.12242	8.76167	8.2269	7.7852	6.75569	5.8618	4.03548	1.67647	0.76747	0.35577	0.3333	0.35708	0.40699	0.35881	0.48767	0.59716
I	41907	44484	chrI:41907-44484	.	.	-1.64203	-1.559	-1.30715	-1.21755	-1.12263	-1.07633	-0.82238	-0.91535	-0.87842	-0.63847	-0.40139	-0.28334	-0.12555	-0.23566	-1.33956	-1.62932	-1.6416	-1.94822	-2.10919	-2.14796	-1.97807	-2.10289	-2.11072	-2.07452	-2.08705	-2.08363	-1.80553	-1.4605	-0.616805	-0.34856	-0.21375	0.4167	0.45964	0.46123	0.51267	0.44167	0.41554	0.45763	0.50678	0.32748	0.19554	0.15639	0.3797	0.34844
VI	204417	206187	chrVI:204417-206187	.	.	3.48138	2.84402	2.44935	2.2862	2.31221	2.50345	2.91453	3.04452	3.18359	3.80335	4.12259	4.13535	3.61265	3.39191	3.26087	3.03718	3.10097	2.86639	2.7215	2.50147	2.37753	2.60559	2.7791	2.75883	2.40257	1.86747	2.13407	2.69817	2.73789	3.16734	3.56574	3.608	3.50948	3.5715	3.67749	3.68608	3.74665	3.41613	3.27261	3.36447	3.28924	3.07768	3.52318	5.01421
I	20175	21714	chrI:20175-21714	.	.	3.91054	3.90971	5.3499	5.98057	5.78748	6.40488	6.66269	6.40065	6.44992	6.65322	7.6135	8.05583	8.52185	8.79376	8.39682	6.97697	6.20021	4.80775	4.28472	4.14355	3.54678	4.07276	4.60428	4.81945	4.56595	4.25591	4.08461	3.70576	3.61388	3.5155	3.77215	4.26099	4.48436	4.99737	5.19683	5.05581	6.39676	7.25931	8.53063	9.35048	10.9354	12.4386	13.2037	13.2352
XIII	609492	612462	chrXIII:609492-612462	.	.	2.20616	1.69776	1.59705	1.39033	1.11016	0.815745	0.74827	0.484175	0.458325	0.359905	0.13417	0.23118	0.19416	-0.375055	-0.71596	-0.86992	-0.71288	-0.59563	-0.42856	0.39863	1.0274	1.30492	1.68538	1.82665	2.17811	2.33395	2.5153	2.39149	2.07876	1.7732	2.24185	2.11451	1.96206	1.9471	1.58858	1.25697	1.17523	1.0924	0.9591	0.77625	0.73217	0.84346	1.43416	1.59092
IX	92016	94959	chrIX:92016-94959	.	.	-0.82889	-1.00095	-0.95117	-0.9417	-0.89052	-0.86036	-0.8692	-0.69351	-0.70368	-0.69634	-0.4846	-0.52699	-0.58391	-0.48795	-0.7984	-0.738	-0.49631	-0.17615	-0.14194	-0.32353	-0.54873	-0.67383	-0.88329	-1.03614	-1.21054	-1.5587	-1.64022	-1.75526	-1.71026	-1.66022	-1.62896	-1.65496	-1.83983	-1.78925	-1.40484	-1.25286	-0.87155	-0.89128	-0.98247	-0.70435	-0.48753	-0.36328	-0.66361	-0.77224
XIV	762870	765432	chrXIV:762870-765432	.	.	0.43547	0.16422	0.53626	1.05749	1.3911	1.3327	1.42944	1.25907	1.19293	1.16853	1.14251	0.98821	0.86167	0.77289	0.74205	0.94876	1.19029	1.19542	1.09943	1.36531	1.85151	1.95265	1.58477	1.99609	2.21894	2.278	2.31694	2.39687	2.3849	2.46135	2.6429	2.65663	2.71676	2.61061	4.23788	6.51602	18.8758	28.8315	32.7514	33.5257	34.1142	34.5772	34.7356	34.8091
XIII	675204	677484	chrXIII:675204-677484	.	.	0.52648	0.74779	0.55284	0.41316	0.43541	0.27853	0.29071	0.2838	0.30021	0.351085	0.04339	-0.076	-0.15945	-0.17755	-0.265	-0.39353	-0.2604	-0.27208	-0.29009	-0.30684	-0.09878	0.11328	0.06913	0.15101	0.13659	0.21517	0.19635	0.29526	0.75987	0.85459	0.58703	0.45789	0.24026	0.37106	0.3412	0.36491	0.33718	0.37915	0.10846	-0.01725	0.10116	0.46641	0.01471	-0.092015
XII	92589	95064	chrXII:92589-95064	.	.	0	0	0	0	0	0	0	0	0	0	0	0	0	0	0	0	0	0	0	0	0	0	0	0	0	0	0	0	0	1.34903	1.64989	1.61966	1.57528	1.44832	1.41301	1.34224	1.31239	1.27567	1.1081	0.774075	0.41608	0.33874	0.27361	0.15843
XV	868740	870960	chrXV:868740-870960	.	.	10.4832	15.455	23.2263	29.4999	38.8006	48.7953	51.7111	52.3645	52.4763	52.5675	52.7224	52.4181	51.4276	49.5188	44.169	36.9182	30.2166	24.6012	13.9253	2.35446	3.53021	6.07711	6.93293	6.93357	6.91747	7.04744	7.14153	7.28039	7.28511	7.02109	7.06322	6.88724	6.50189	6.26841	5.03568	2.00901	-0.72614	-1.30431	-1.54579	-1.98498	-2.26848	-2.3314	-2.36522	-2.41214
X	20352	21960	chrX:20352-21960	.	.	0	0	0	0	0	0	0	0.02969	0.08356	0.90481	1.80237	3.35554	4.911	5.48883	6.52377	7.67562	7.8493	7.9803	7.9803	7.97645	8.63844	9.51424	9.56959	9.56127	8.76404	8.16565	7.75465	6.42428	5.86331	4.85442	4.67392	5.13466	6.92012	8.34648	9.50636	10.4235	10.6177	10.4488	10.3258	9.81799	9.59104	9.37775	8.93394	9.57344
X	715968	718551	chrX:715968-718551	.	.	-2.5865	-2.7604	-2.68973	-2.83477	-3.05347	-3.10247	-3.23893	-3.20391	-2.62427	-2.47831	-2.3746	-1.58157	-0.676465	-0.26095	-0.22633	0.48377	0.26947	0.20504	0.361	0.57248	0.59941	0.70275	0.76181	0.82115	0.702125	0.60548	0.70978	0.96558	1.06909	1.04141	1.81682	3.91231	5.25996	7.19	8.54631	8.89664	9.01528	9.01895	8.95812	8.88957	8.72565	8.51808	8.21751	8.02585
IV	302262	304284	chrIV:302262-304284	.	.	-0.44758	0.51101	1.59255	2.82941	3.48006	4.28974	4.77285	4.90316	4.83361	4.94591	5.05991	5.11736	5.1127	4.89615	4.6685	4.17247	3.29372	2.32457	1.55266	1.74585	1.90786	2.11513	2.23205	2.52207	2.75021	2.8157	3.32062	3.64219	3.81967	4.16278	4.41378	4.73478	5.89927	7.04034	8.24568	9.22954	9.64036	11.2014	11.7973	11.8179	11.783	11.563	11.2591	10.6927
VII	580095	582576	chrVII:580095-582576	.	.	3.0391	2.62657	2.65807	3.10211	3.10837	3.70487	3.91535	4.45979	4.68152	4.63366	4.53659	4.39804	4.24777	3.77564	3.58373	3.00775	2.44904	1.8497	0.93733	1.05623	1.09564	0.92639	0.29919	0.31245	0.66519	0.99127	1.50886	1.75637	2.162	2.60554	2.31512	2.08154	1.79394	1.79961	1.44655	1.13284	0.96457	0.80548	0.88814	0.86997	0.5143	0.40102	0.21266	0.65482
IV	903321	905301	chrIV:903321-905301	.	.	-0.48396	-0.56592	-0.33054	0.28353	1.40279	1.96191	2.73239	2.75912	2.63186	2.9671	3.18572	3.00047	3.14555	3.24416	3.26012	3.34209	3.10669	2.78218	1.68425	1.12826	1.004	0.61753	0.43256	0.25149	0.80486	1.84853	2.82191	3.08626	3.19335	3.30116	3.3028	3.27782	3.32604	3.32184	3.30927	3.40783	3.45018	3.57491	2.81168	3.72228	4.7837	5.29893	5.51381	5.69773
IX	35892	37800	chrIX:35892-37800	.	.	3.97981	3.82103	3.32111	2.60375	2.42077	2.30717	1.7942	1.66838	1.26246	0.85862	0.93561	1.04545	1.05822	0.98414	0.92762	0.75711	0.64827	0.52451	0.50322	0.84089	0.7364	0.5706	0.58922	0.37019	0.02822	-0.14305	-0.14398	-0.10813	0.13084	0.30051	0.50758	0.94286	1.22637	1.85698	2.51506	2.31643	2.50768	3.00872	3.06361	3.04348	3.1493	3.14027	3.03151	3.01521
VII	153483	156624	chrVII:153483-156624	.	.	13.493	14.3696	14.709	15.1255	15.3582	15.453	15.3931	15.0631	14.4855	13.7309	13.4597	10.8495	7.2883	4.35457	3.16195	3.1635	4.30905	4.61959	6.11052	7.46811	7.93656	8.35074	8.18267	7.91028	7.80902	7.77544	8.04652	8.17929	7.87019	7.2894	6.87445	5.18681	3.88869	3.57859	3.07726	2.8522	2.89682	3.83329	4.21883	4.33294	4.58894	5.04595	5.54638	5.6204
IX	226260	228441	chrIX:226260-228441	.	.	2.23997	2.35873	2.39673	2.10359	1.9952	1.978	1.95927	1.80245	1.84003	2.03254	1.80178	1.54883	1.25778	1.34778	2.80734	3.07788	3.36233	3.74479	3.7742	3.88216	3.97897	3.9205	3.72858	3.65518	3.81432	3.77347	3.79871	3.57062	3.04215	1.92085	1.95676	2.4304	2.52662	2.66941	2.87324	3.14646	3.52706	4.88244	5.51903	6.82371	9.00318	12.4425	19.4801	28.99
XIII	386688	388407	chrXIII:386688-388407	.	.	0.48269	0.438	0.60558	0.73083	0.89162	0.7253	1.28194	2.0132	2.62974	2.95533	3.27357	3.68247	3.82638	3.85254	3.77078	3.79433	3.83103	3.58372	3.40694	3.26108	2.81172	1.91488	1.47074	0.90729	0.72073	0.8674	0.82953	0.92383	1.01606	0.65125	0.46592	0.42104	0.492035	0.57442	0.73	0.5614	0.89598	2.00886	2.88859	3.913	4.79484	5.5135	6.27335	6.62419
IX	178866	180948	chrIX:178866-180948	.	.	3.21109	3.44267	3.89558	4.06667	3.94708	3.32323	3.02025	2.63779	1.96331	1.69244	1.61481	1.87738	2.33294	2.26762	1.6579	1.27268	0.81233	0.36584	-0.01143	-0.42608	-0.72462	-0.78886	-0.8936	-1.41683	-1.33313	-1.16838	-1.3553	-2.0923	-2.01995	-1.9456	-1.92565	-2.16555	-2.16068	-1.78383	-1.6219	-1.18143	-0.77856	-0.57179	-0.460255	-0.55565	-0.2101	-0.02671	0.20492	0.424455
VI	99660	101472	chrVI:99660-101472	.	.	3.55637	4.3688	4.63586	5.01977	5.19822	5.2326	5.33614	5.45642	5.59959	5.41076	5.06119	4.37796	3.52618	2.4189	1.76652	2.44418	2.21876	2.12342	1.85273	1.84932	1.98328	2.06073	1.92138	2.07193	2.17548	2.05542	2.22651	2.30142	1.74992	1.92824	1.79494	2.65099	4.9863	7.3549	8.86116	9.57705	10.1377	10.6285	10.873	10.8804	10.8047	10.7814	10.8206	10.6644
I	7863	11688	chrI:7863-11688	.	.	5.01892	5.22903	5.05826	4.83876	4.2386	3.91328	3.91368	3.85376	3.58037	3.42865	3.17836	3.10674	2.89179	2.83592	2.73441	2.67822	2.21784	1.98887	1.59449	1.36138	0.96802	0.22465	0.16519	0.26864	0.37473	0.32985	0.33864	0.21769	0.269065	0.29131	0.15088	0.21977	0.39847	0.28527	0.75012	0.981675	1.14641	1.77901	1.75078	2.0766	2.09513	2.04445	1.9981	2.65205
XVI	566409	569385	chrXVI:566409-569385	.	.	1.01612	0.99595	1.2011	1.18236	1.23302	1.3144	1.50247	1.64454	1.81258	1.78093	1.64417	2.11016	2.6525	3.12073	3.38888	3.49711	3.38843	3.41155	3.78596	4.00372	4.28595	4.28112	4.74582	5.00285	5.34394	5.32394	5.22498	4.82571	4.75268	5.42391	6.23941	5.90282	5.54226	5.17113	5.07458	4.99132	4.98221	4.59412	4.60662	5.72566	6.50892	7.08382	8.65858	10.2391
IV	20838	23217	chrIV:20838-23217	.	.	0.11256	0.12344	0.04993	0.08298	0.05582	0.16813	0.22144	0.26574	0.29541	0.64455	1.47568	2.21057	2.77337	4.40746	5.09867	5.40028	5.78733	5.88093	5.75963	5.50261	5.45776	5.44934	5.60031	5.29093	4.75428	4.83272	4.8813	3.84839	5.13965	6.41679	7.1265	7.55766	8.10816	8.44403	8.50702	8.49343	8.47318	8.5743	8.54449	8.53773	8.48762	6.83732	5.48442	3.72555
X	413217	416166	chrX:413217-416166	.	.	-0.9766	-0.726305	-0.84951	-0.93233	-0.96033	-0.68507	-0.62527	-1.0277	-1.21927	-1.46734	-1.91232	-2.37264	-2.99747	-3.53862	-3.89125	-3.88694	-3.55351	-3.55117	-3.57265	-3.50687	-3.37066	-3.32315	-2.98544	-2.62218	-3.2795	-3.16573	-2.40441	-1.76904	-2.69815	-2.69333	-2.71737	-2.82432	-2.86463	-2.92538	-3.05123	-3.00125	-3.24848	-3.01866	-2.49428	-1.87461	-1.11216	0.301475	0.92125	0.7471
XV	1053489	1055424	chrXV:1053489-1055424	.	.	1.92912	1.47219	1.10704	1.34401	1.9004	2.11392	2.56233	2.85583	3.10054	3.35268	3.38913	3.35699	3.36457	2.97908	2.85986	2.93349	4.18273	5.6358	7.0736	7.25957	7.98132	8.05587	8.13351	8.33033	8.30335	8.34569	8.30982	8.06015	7.94437	7.58471	6.7871	5.86378	4.40258	3.11448	2.4883	4.56556	5.501	7.63428	9.65922	10.2619	10.4499	10.4649	10.5396	10.6837
XI	11430	14004	chrXI:11430-14004	.	.	2.21529	1.85488	1.87363	1.52892	1.4869	1.7001	1.76956	1.80941	2.54905	2.99446	2.94284	2.75672	2.56206	2.37782	2.14546	2.09382	2.36971	2.1873	2.0665	2.15922	1.89319	1.21736	1.06979	0.79961	0.7091	0.73851	0.88322	1.05575	1.1594	1.21388	1.55027	1.84812	2.24162	2.74719	2.79152	2.9097	2.82949	2.70973	2.24599	2.45816	2.46984	2.70483	3.07238	3.05273
V	171579	176919	chrV:171579-176919	.	.	-2.42292	-2.05395	-2.29856	-2.55545	-2.47575	-2.21066	-2.07198	-2.01127	-1.86029	-1.64125	-1.58322	-1.44291	-1.07548	-0.81122	-0.784495	-0.79709	-0.19013	0.723765	0.64322	0.15373	-0.17344	-0.36241	-0.42649	-0.50455	-0.35654	-0.41183	-0.42504	-0.31429	-0.276	0.12168	0.77326	1.19137	3.36806	4.91874	6.46324	7.12548	7.48533	7.9498	8.15373	8.13218	8.05955	8.06503	8.03674	8.02431
XII	24861	27465	chrXII:24861-27465	.	.	0.53864	1.02528	1.04606	0.68078	0.26871	0.29999	0.20806	0.24762	0.69169	0.72247	0.64352	0.92926	0.86537	1.15493	1.41055	1.62329	1.67029	1.71995	1.6056	1.55093	1.58464	1.6083	1.33119	1.22442	1.5392	1.90238	2.01128	1.67754	1.51713	1.25145	0.8018	0.76196	0.77104	0.7797	0.85274	0.94316	0.58337	0.4682	0.38871	0.42101	0.32752	0.37513	0.22611	0.17694
VII	358056	359883	chrVII:358056-359883	.	.	6.1318	4.53488	3.94346	5.89799	6.22445	6.45232	6.64071	6.7214	6.73092	6.69449	6.77075	6.93302	6.75009	6.46877	6.22682	4.963	3.72724	2.06855	1.43005	2.06576	3.08315	4.09519	6.66762	7.53766	8.03807	8.42157	8.56591	8.55701	8.62713	8.51067	8.2666	8.1328	8.14839	7.31929	6.55304	6.05062	5.19885	3.88722	3.33308	3.34074	3.11696	3.11064	2.94133	2.97504
X	81411	84816	chrX:81411-84816	.	.	-1.21369	-1.24618	-1.45692	-1.46319	-1.48033	-1.21773	-1.01348	-0.87127	-0.779105	-0.20186	-0.35893	-0.834755	-0.91312	-0.939975	-1.39519	-1.72802	-1.99603	-2.18707	-2.33321	-2.43622	-2.59779	-2.55119	-2.5211	-2.39453	-2.16451	-2.19927	-2.2182	-2.23548	-1.7895	-1.38498	-0.655	-0.58787	-0.68895	-0.85285	-0.78666	-0.86324	-0.88181	-0.98269	-0.69471	-0.67772	-0.59724	-0.918495	-1.14536	-1.07064
XI	454158	457629	chrXI:454158-457629	.	.	-1.70812	-1.68995	-1.73345	-1.39156	0.00735	-0.52231	-0.822495	-1.44426	-1.43984	-1.52454	-1.83421	-1.86711	-2.16194	-2.28246	-2.36824	-2.37217	-2.0625	-2.17514	-2.38275	-1.9183	-1.3927	-0.82476	-0.30493	-0.84872	-0.81335	-0.80305	-0.72823	-0.60163	-0.48014	-0.62029	-0.61559	-0.53669	-0.37042	-0.44195	-0.44412	-0.47966	-0.14587	0.21003	0.56931	0.8539	0.92336	0.89023	0.90689	0.93312
XIV	605724	608187	chrXIV:605724-608187	.	.	4.56804	5.14294	5.25505	4.58209	4.33259	4.73004	4.863	4.56505	4.90176	4.64013	4.12957	3.84649	3.596	3.32381	3.67773	3.67989	3.50161	3.63521	3.8443	4.2425	3.88587	3.65247	3.68251	3.49075	3.34929	3.37786	3.24174	2.83783	2.35609	2.00586	1.89654	1.65672	1.14995	0.62597	0.52307	0.3323	0.58506	0.698755	0.59419	0.68862	0.64464	0.60971	0.60046	0.70146
X	115305	118032	chrX:115305-118032	.	.	-0.15269	-0.53427	-0.72986	-0.91811	-0.616675	0.10658	0.462025	0.39681	0.62523	0.80967	0.92415	0.81347	0.92378	1.0626	0.95091	1.13544	1.081	1.00145	0.95668	0.62904	0.865955	1.08514	1.38694	1.99988	2.9658	4.29002	4.46519	4.61784	4.74672	4.94552	5.12657	5.23997	5.27297	5.17772	5.13668	4.7768	4.59605	4.25124	5.98244	7.62665	7.84431	11.9317	14.3812	15.139
XI	184539	186405	chrXI:184539-186405	.	.	-1.69145	-1.58654	-1.6828	-1.02874	-0.75655	-0.69788	-0.75419	-0.71528	-0.69645	-0.38614	-0.497115	-0.95138	-1.05885	-1.23356	-1.50009	-1.6165	-1.60187	-1.55301	-1.46994	-1.18934	-0.67638	-0.464595	-0.61638	-0.48425	-0.1977	-0.08619	-0.0217	0.02161	-0.12933	-0.06661	-0.00201	0.06965	-0.20449	-0.41492	-0.54514	-0.057095	-0.06058	-0.09262	-0.12536	0.00256	0.44648	0.809875	1.02234	0.95663
XVI	588435	591579	chrXVI:588435-591579	.	.	-0.69458	-0.66694	-0.441105	-0.64441	-0.68949	-0.79349	-0.87883	-0.78031	-0.4957	-0.2419	-0.02355	0.49747	0.56208	3.20775	4.80916	5.56658	6.47583	6.83571	6.89319	7.05679	7.17487	7.17561	7.39941	7.39915	7.27319	7.14155	6.64183	4.96983	2.22956	1.5149	1.60463	1.144	1.33264	1.49972	1.62999	2.13738	2.68113	4.07932	5.9704	8.46689	9.51939	10.6255	13.5325	15.6488
XIII	654690	656286	chrXIII:654690-656286	.	.	0.39275	0.46005	0.67574	0.52132	0.49826	0.60977	0.44065	0.42002	0.09891	-0.08146	-0.16047	-0.00952	0.33515	0.28386	0.23627	0.350485	0.22085	0.01387	0.24087	0.67542	1.45718	2.22971	2.87698	3.73507	4.03219	4.10363	4.35501	4.29907	4.58934	4.89054	5.03645	4.83943	4.62237	4.40719	3.96984	3.29893	2.32077	2.01777	1.15527	1.02995	0.81152	1.03358	2.75788	5.08776
X	708684	712362	chrX:708684-712362	.	.	-0.96144	-1.05213	-1.01371	-0.84781	-0.66273	-0.63397	-0.6037	-0.48335	-0.34645	-0.57512	-0.518	-0.30665	0.07961	0.10759	0.18328	0.519455	0.7926	1.11106	1.06502	0.98011	1.5022	2.52739	3.69366	4.47343	4.85213	5.01887	5.43478	6.17413	6.75606	6.98563	7.17229	7.18798	7.23553	7.21208	6.8996	5.89023	5.20554	4.6034	3.97785	3.67962	3.41174	2.88591	2.44182	2.07511
XV	803199	805005	chrXV:803199-805005	.	.	3.89505	3.5763	3.55487	3.00361	2.64215	2.19642	1.2071	0.34414	-0.55749	-0.87831	-1.70293	-2.1976	-1.90953	-1.70258	-1.5886	-1.36521	-1.22617	-1.17588	-1.00774	-0.85523	-0.7183	-0.18649	-0.361475	-0.71993	-0.99017	-1.36577	-1.24155	-1.14879	-1.04587	-1.01258	-1.0726	-0.75995	-0.61406	-0.75746	-0.81272	-0.49566	-0.2573	-0.08841	-0.02828	-0.04034	-0.15287	-0.26277	-0.2493	-0.44986
X	469503	472425	chrX:469503-472425	.	.	0.81849	0.89947	0.86397	0.36766	0.19462	0.15405	0.12573	0.15802	0.29754	0.25193	0.20461	0.36034	0.43428	0.11619	-0.093445	-0.17612	0.24053	0.44054	0.68449	0.81259	0.74065	0.60496	0.5139	0.48994	0.48251	0.41527	0.29775	0.64411	1.22695	1.45133	1.6384	1.74668	2.04794	2.16521	2.21691	1.96441	1.69455	1.56503	1.59894	1.5907	1.46763	1.26402	0.97764	1.97096
I	179223	182949	chrI:179223-182949	.	.	-1.02099	-1.31663	-1.19791	-1.32587	-1.46657	-1.74222	-1.899	-1.80177	-0.97614	-0.62913	0.45175	1.11403	1.78562	2.71623	3.03256	3.27778	3.31054	3.46592	3.53922	3.60923	3.49099	3.40939	3.61574	3.59197	3.05611	2.9941	3.21107	3.73442	4.00335	4.61439	4.69423	4.68287	5.08602	5.2826	5.49577	5.76594	5.83393	5.79806	5.62533	5.13464	4.31236	3.42387	2.69131	2.32969
VII	651285	654249	chrVII:651285-654249	.	.	0.05509	0.0307	-0.06625	-0.02868	-0.06192	-0.05439	0.02593	-0.07494	-0.24915	-0.25012	-0.1298	-0.06428	0.01576	-0.03956	-0.2301	0.02267	0.18244	0.39352	0.4478	0.31624	0.37849	0.17759	0.15031	0.1629	0.13198	0.1566	0.27332	0.25765	0.25335	0.0792	0.11732	0.11675	0.24492	0.46251	0.66518	0.87657	1.17546	1.27772	1.49699	1.85434	2.25676	2.59818	3.10074	3.51027
XVI	363399	365115	chrXVI:363399-365115	.	.	-0.72407	-0.692705	-0.90288	-1.09432	-0.94662	-0.87485	-0.83285	-0.97274	-1.04773	-1.09462	-0.95928	-0.754945	-0.65002	-0.68432	-0.67264	-0.56729	-0.14951	0.10763	-0.04368	-0.09724	-0.10901	0.01374	0.25476	0.04444	-0.01213	-0.246735	-0.346625	-0.30414	-0.25927	-0.16249	-0.09642	-0.04087	0.1156	0.13511	0.42708	0.61596	0.83682	1.20969	1.0864	1.19497	1.24617	1.85352	2.09704	2.07654
IV	1071234	1072857	chrIV:1071234-1072857	.	.	-1.12619	-1.206	-1.48331	-1.40318	-1.11037	-1.213	-1.22035	-1.3904	-1.53514	-1.63579	-1.51463	-1.54393	-1.64747	-1.49481	-1.42066	-1.52719	-1.77033	-1.71626	-1.49322	-1.36803	-1.57191	-1.89368	-1.5656	-1.21216	-0.90525	-0.11286	0.44369	0.82947	1.0175	0.96453	1.42211	1.56147	1.96548	1.98882	2.07778	2.15981	1.8819	1.72343	1.35372	0.96206	1.69788	2.29466	2.36236	3.23049
XII	390309	391920	chrXII:390309-391920	.	.	8.28778	8.12952	8.09773	8.16932	7.70202	7.25274	6.38724	5.83373	5.02869	5.44551	5.3289	5.2467	5.27047	6.08153	7.66955	10.1022	11.7892	13.1168	13.8117	14.1231	14.6673	14.852	14.7114	14.2449	13.3658	11.2238	10.5323	11.4505	10.9999	8.89905	9.81573	10.4674	9.73358	8.95275	8.7717	8.62659	8.55622	8.46658	8.30037	8.22741	8.16764	7.05773	4.73447	3.76666
I	135510	137226	chrI:135510-137226	.	.	-0.98751	-0.99861	-0.90986	-0.81008	-0.56657	-0.58057	-0.47136	-0.131255	-0.05392	-0.06699	-0.01021	-0.00243	-0.08396	-0.03804	-0.17713	-0.24334	-0.19214	-0.33636	-0.32963	-0.32354	-0.33219	-0.1474	0.1761	0.70568	1.27639	1.05074	0.81951	0.67873	0.536419	0.48149	0.4693	0.41495	0.36744	0.37133	0.45291	0.42466	0.29009	0.06738	-0.80437	0.31593	1.46172	2.21276	2.67538	2.90661
V	158973	160491	chrV:158973-160491	.	.	-2.05694	-1.63327	-1.26857	-0.50116	0.58672	1.08483	1.313	0.975	0.72019	0.54522	0.41661	0.11481	-0.09784	-0.02665	-0.03117	-0.34193	-0.88777	-1.17668	-1.29465	-1.08423	-0.77069	-0.119025	0.38831	0.761905	0.817845	1.26604	1.46083	1.46554	1.3633	1.54092	1.74737	1.76165	2.03374	1.95504	2.334	3.99732	7.03628	11.6345	18.3326	19.6028	20.069	20.5514	20.5071	20.4075
IV	545103	546681	chrIV:545103-546681	.	.	19.3635	18.735	17.8222	16.3853	14.5009	11.6889	6.31846	2.0976	1.70242	1.13537	0.81472	0.905	0.83951	0.79567	0.7099	0.67754	0.6406	0.60191	0.64547	0.60644	0.62146	0.65687	0.74878	0.97528	1.4298	1.31741	2.16213	3.59076	3.94915	4.14557	4.36594	4.58088	4.70392	4.56173	4.60316	4.67767	4.64162	4.71801	4.42793	3.78947	3.03316	2.23672	2.83485	6.01495
II	532155	534096	chrII:532155-534096	.	.	-1.71524	-1.72962	-1.34836	-1.27977	-1.13685	-1.15541	-1.18214	-1.2129	-1.2661	-1.19942	-1.28778	-1.07891	-0.66457	-0.4069	-0.165865	-0.28387	-0.25783	-0.22676	-0.50776	-0.9007	-0.99754	-0.8779	-0.77454	-0.63479	-0.56857	-0.49859	-0.63092	-0.71369	0.16975	2.15975	3.34282	4.74646	6.34598	7.30872	7.78534	8.10426	8.14346	8.18226	8.15886	8.16324	8.30947	8.09156	7.4892	6.09242
XI	152676	156000	chrXI:152676-156000	.	.	1.5912	2.00502	1.60868	1.89307	2.17492	2.39967	2.60795	2.75406	2.44845	2.41218	2.39949	2.61823	2.67107	2.49409	2.56921	2.48461	2.11331	1.41608	1.41635	1.3437	0.944065	0.75928	0.94467	1.30794	1.46531	1.57395	1.76256	2.24229	2.45621	3.79072	6.68006	9.42042	10.0773	11.5033	13.6492	15.2949	16.3574	16.6119	16.8208	16.4488	15.9285	15.9288	15.4396	14.6906
VI	193368	195585	chrVI:193368-195585	.	.	6.63631	6.6126	5.81757	4.50232	4.04115	3.64192	2.99813	2.24073	1.78982	1.77335	1.83408	1.98196	2.03492	1.81341	1.92958	1.78537	1.56659	2.54366	2.96149	3.37527	3.44427	3.48152	3.6259	3.73211	3.58387	3.30869	3.47187	3.66568	3.27935	3.23734	3.33039	2.72973	1.30515	1.3244	1.44196	1.46591	1.48231	1.22634	1.13906	1.05187	0.76671	0.68489	0.81122	0.52317
IX	46899	48918	chrIX:46899-48918	.	.	2.79569	2.6035	2.47925	2.12627	1.80167	1.81829	2.14302	2.29284	2.20533	2.32978	2.42662	2.48966	2.69835	2.87163	2.90739	3.08596	3.12978	3.00716	2.82225	2.30906	1.43727	0.70074	-0.00658	0.22492	0.20044	0.07827	0.06348	-0.19707	-0.29294	-0.28112	-0.30918	-0.166	0.03825	0.28046	0.8817	2.03435	2.06278	2.05625	2.09046	2.28199	2.2948	2.29097	2.35169	2.33586
X	397110	398622	chrX:397110-398622	.	.	18.8733	18.4995	15.4397	8.82492	6.95106	4.32974	1.99268	1.30331	0.59334	0.35256	0.37509	0.41837	0.4621	0.45479	0.46476	0.42623	0.20538	0.22578	0.16095	0.09435	0.0588	0.07284	0.08892	0.13241	0.17265	0.50986	2.21686	3.19412	4.03164	4.38633	4.68017	4.73918	4.821	4.93648	4.91942	5.08404	5.35854	5.63219	5.54719	7.53276	7.64683	7.21378	8.46162	9.40331
XIV	768717	771105	chrXIV:768717-771105	.	.	1.0686	0.73178	-0.40276	-1.00998	-1.34608	-1.57021	-1.71297	-1.80598	-1.57568	-1.36208	-1.27188	-0.84312	-0.55907	-0.47743	-0.27058	-0.08517	0.61084	0.80299	0.96106	0.900145	0.688695	0.453985	0.30021	0.02475	-0.15985	-0.54366	-0.92429	-1.08727	-1.2352	-1.33528	-1.4342	-1.40992	-1.22018	-0.8877	-0.73454	-1.07941	-1.01855	-0.72708	-0.32277	-0.12654	-0.26837	-0.37012	-0.20983	0.09484
XII	248328	250179	chrXII:248328-250179	.	.	-2.26988	-2.13191	-1.95334	-1.93614	-2.00182	-1.88195	-1.63393	-1.27408	-0.98499	-0.90117	-0.857535	-0.53704	-0.30375	-0.298	-0.11599	0.01406	0.02136	0.01601	0.08549	0.03022	-0.02725	0.05036	0.522	1.057	1.03482	1.64857	2.19866	2.97114	4.45548	5.38746	5.93858	6.14125	6.22975	6.32916	6.07388	6.02976	6.29112	6.43709	6.19243	6.01976	4.94736	3.90244	3.79302	3.27045
XVI	592842	595002	chrXVI:592842-595002	.	.	-0.79395	-0.99953	-1.07954	-0.91859	-1.1948	-1.20116	-1.30782	-1.74826	-2.07036	-2.34495	-2.40194	-2.49378	-2.48555	-2.44081	-2.39957	-2.33243	-2.17835	-1.89466	-1.7094	-1.4086	-1.90963	-1.51379	-1.13608	-1.10067	-0.97986	-0.813505	-0.67866	-0.56796	-0.52221	-0.55894	-0.23292	0.11475	0.64156	0.60974	0.98525	1.12974	1.07669	0.76949	0.89984	1.03151	0.98521	0.74926	0.52819	0.51544
IV	84051	86481	chrIV:84051-86481	.	.	0.31008	0.46382	0.60949	0.63852	0.63352	0.65542	0.72555	0.79444	0.68025	0.78572	1.50277	2.74472	3.61276	5.33331	6.18108	6.7788	6.96949	6.8875	6.76985	6.77634	6.83829	6.95983	6.90617	6.83863	6.24993	5.77291	3.69057	1.79154	1.21681	2.31965	6.69056	13.0245	17.7144	19.0894	21.2046	33.9072	44.7387	54.7594	66.4495	69.9331	70.8957	71.2238	71.2415	69.7899
XIII	544365	546387	chrXIII:544365-546387	.	.	2.03016	1.98471	1.62705	1.2555	0.30026	-0.770035	-1.30707	-1.26721	-1.15919	-1.04588	-0.79052	-0.80155	-0.89266	-0.90181	-0.67477	-0.474395	-0.001085	0.43525	0.37777	0.526135	0.34969	0.46251	0.23751	0.06021	0.12093	-0.10924	-0.18475	-0.06976	-0.36559	-0.26626	-0.22506	-0.06056	-0.07495	-0.03683	0.03446	0.4104	0.43467	0.570255	0.54003	0.53054	0.30599	0.23202	0.23175	0.3853
IV	1513632	1515891	chrIV:1513632-1515891	.	.	-0.4206	-0.40355	-0.18292	-0.31727	-0.66284	-0.71569	-0.7989	-1.05218	-1.26632	-1.31963	-0.98216	-1.00953	-0.82136	-0.55602	-0.35685	-0.29526	-0.17517	-0.26234	-0.1554	-0.10432	0.06768	0.31472	0.71876	1.11027	1.26131	1.38586	1.46595	1.04948	0.95706	0.91335	0.75036	1.03596	1.38004	1.33298	1.37312	1.26576	1.41481	1.24084	0.92081	1.2446	1.53824	1.51468	2.14736	2.59895
V	400707	402708	chrV:400707-402708	.	.	5.91973	4.66092	5.72079	6.18459	6.50823	6.69939	7.71512	8.18919	8.3986	8.54913	8.38155	8.54474	8.52691	8.47684	8.47282	7.96165	7.35834	6.83723	5.33925	4.44873	3.31645	2.01604	2.677	3.23558	3.41795	4.02795	4.04432	4.22336	4.6562	4.92997	4.99557	5.02179	4.94158	4.99302	5.70883	7.18242	7.69484	11.0382	13.4869	16.3244	19.7196	20.3356	20.4626	20.5595
IV	375168	376677	chrIV:375168-376677	.	.	-0.78146	-0.405775	-0.13661	0.07458	0.17394	-0.01145	-0.12025	-0.08488	-0.04828	-0.04291	-0.04284	-0.09003	-0.11295	0.13063	0.32199	0.42721	1.97131	2.7392	3.95649	5.12038	5.38574	5.66719	5.6937	5.66968	5.57136	5.48389	5.51438	5.47355	5.30657	5.06089	4.40576	3.85398	3.57086	2.15756	4.92771	6.91786	7.87492	8.92078	10.2272	10.7959	11.4853	11.9372	11.969	12.055
II	783684	787365	chrII:783684-787365	.	.	-1.11951	-1.45922	-1.51793	-1.30227	-1.26665	-1.37639	-1.46852	-1.60652	-1.62181	-1.57704	-1.52623	-1.46353	-0.97004	-0.38049	-0.40771	-0.687855	-1.14389	-1.21014	-1.41254	-1.27903	-1.14776	-1.29966	-1.3726	-1.44365	-1.53194	-1.63195	-1.66328	-1.75209	-1.71834	-1.37708	-0.9041	-0.66574	-0.57964	-0.29203	-0.08087	-0.1504	-0.13257	-0.17504	0.018355	0.22659	0.37485	0.32342	0.32132	0.21406
VII	234558	236076	chrVII:234558-236076	.	.	1.90433	2.36614	3.3085	4.37233	4.97913	5.01111	4.98429	4.97947	5.04387	4.93345	4.75473	4.20513	3.84516	3.69147	3.48317	3.0901	2.43302	1.96933	1.52749	2.40801	3.47017	5.89548	8.1703	8.46233	8.55311	8.68481	8.8061	8.75305	8.84751	8.78803	8.69013	8.85176	9.26163	9.32692	8.70007	8.02292	10.9608	20.8343	34.9707	38.2882	39.2469	39.648	39.9915	40.2095
XIII	512031	513597	chrXIII:512031-513597	.	.	-0.02395	0.06565	0.22336	0.26732	0.13493	0.11025	0.21829	0.22174	0.44949	0.58281	0.55893	0.44452	0.39196	0.47543	0.68694	0.73791	0.7427	0.74675	0.72508	0.86094	0.87923	0.9421	0.88545	0.42725	0.4884	0.47354	0.41255	0.39071	0.25177	0.26567	0.21092	0.16527	0.05308	0.029245	0.04917	-0.02924	0.76708	2.01104	2.9937	4.34548	5.66752	7.1373	11.8951	18.9859
XIV	614493	616221	chrXIV:614493-616221	.	.	-0.48529	-0.11087	0.06528	0.25067	0.55139	0.61466	0.36207	0.44252	0.33864	0.45456	0.42511	0.45494	0.63411	0.5049	0.3278	0.40705	0.40674	0.265	0.16037	-0.13487	0.13003	0.491495	0.22898	-0.132805	-0.40678	-0.416	0.04899	0.29611	1.34771	2.71823	4.10395	7.20667	8.77289	9.07412	9.65389	9.9325	10.1537	10.4223	10.6932	10.6274	10.7147	9.83871	8.09243	6.98754
XII	192597	194829	chrXII:192597-194829	.	.	0.23445	0.60049	0.71445	0.68176	0.867	0.53499	0.16425	-0.26228	-0.43759	-0.45269	-0.50941	-0.61896	-0.71101	-0.82013	-0.8665	-0.77592	-0.85627	-0.94926	-0.77466	-0.73393	-0.29536	-0.04902	0.20059	0.04035	0.03285	0.2087	0.43172	0.42979	0.49839	0.50973	0.53914	0.77181	0.69189	0.65366	0.74128	0.8229	1.25537	1.61186	1.61855	1.92955	1.83817	1.50052	1.41292	1.27633
II	699105	702858	chrII:699105-702858	.	.	0.5551	0.4	0.20105	0.03278	-0.29132	-0.32205	-0.27899	0.03968	0.17685	0.30766	0.590125	0.3282	0.02293	0.09864	0.24048	0.54088	0.78326	1.08751	1.54144	1.9469	2.60104	3.45142	4.56406	5.69105	6.1094	6.19645	6.83336	6.90142	6.84039	6.70317	6.36355	6.08928	5.68556	5.3523	4.99517	3.71343	2.69805	1.61627	0.95225	0.70078	0.31282	0.10363	-0.16819	-0.3203
V	10458	13599	chrV:10458-13599	.	.	51.7666	51.9816	51.8931	51.3722	50.2703	44.3327	31.945	25.36	20.0741	15.8548	10.6508	7.95482	4.42857	6.77165	8.01899	8.0239	8.07491	8.0749	8.01254	7.9174	7.82392	7.76407	7.66228	7.88686	8.0278	7.26222	6.85089	6.12736	4.88925	4.04099	4.40642	4.68956	4.65337	4.75175	4.80981	4.88667	4.87012	4.878	4.77974	4.08075	3.14424	2.73318	2.63958	6.6933
XVI	614094	616716	chrXVI:614094-616716	.	.	1.86154	1.56751	1.00747	-0.12236	-0.34571	-0.58107	-0.75774	-0.8195	-0.82328	-0.80171	-0.76297	-0.881965	-0.43026	-0.1479	0.16057	0.19809	0.34947	0.20046	-0.03309	-0.31368	-0.30035	-0.19584	-0.16542	-0.13822	-0.37874	-0.56194	-0.67224	-1.04824	-1.21508	-1.12502	-0.85383	-0.37106	0.17928	0.15005	0.06683	-0.03133	-0.3787	-0.23028	-0.27525	-0.28691	-0.68729	-0.54479	-0.47934	-0.3025
X	466872	468576	chrX:466872-468576	.	.	0.31881	0.22508	0.19497	0.19461	0.17993	0.1991	0.28608	0.59354	0.68509	0.78422	2.28304	3.70467	5.46244	8.08664	11.3931	13.8395	15.1487	15.8767	15.9711	16.0938	16.1394	16.0738	15.5811	15.078	13.3693	12.1348	10.9828	10.2236	8.00235	2.11729	0.23883	-0.29579	-0.87087	-1.07861	-1.08927	-1.06832	-1.03185	-0.93828	-0.91482	-0.53205	0.07772	0.34855	0.46661	0.38117
X	190236	193017	chrX:190236-193017	.	.	125.345	125.093	125.007	124.934	122.224	117.266	103.455	75.1968	53.3356	24.0831	9.59936	10.9636	11.9153	12.792	13.5119	13.4734	13.7627	13.7721	13.6232	13.4442	12.8439	12.5768	12.1369	10.9396	9.07636	5.28515	3.38709	3.05389	1.31245	1.88694	2.46673	3.00121	3.07776	3.34516	3.86134	3.72875	3.58615	3.35324	3.1493	3.3351	3.00862	2.80513	2.19164	1.32479
II	136356	138297	chrII:136356-138297	.	.	0.16617	0.12133	0.14241	0.18356	0.19833	0.02246	0.0202	-0.01351	-0.04715	-0.03322	-0.0625	0.01111	-0.0178	0.06334	0.14701	0.46886	0.95357	1.35282	1.40738	1.48038	1.87348	2.39043	2.4711	2.35389	2.49605	2.50408	2.38971	2.49155	2.68018	2.72461	2.52284	1.89736	1.87599	1.74366	1.25099	1.51365	2.32549	2.94263	3.03691	3.55204	4.85654	8.2137	9.8101	14.3741
XIII	320376	322077	chrXIII:320376-322077	.	.	1.67583	1.73137	1.91769	2.16613	1.83609	1.83009	2.07859	2.55572	2.85519	3.03537	2.92677	2.74028	2.57757	2.36696	2.23471	2.28692	2.07637	2.0724	2.88956	3.40228	3.40138	3.35776	3.36093	3.51803	3.52372	3.79897	4.11413	4.25036	4.09827	3.99541	3.87083	3.53129	2.83298	2.29815	2.038	2.01324	2.52288	2.85364	3.14419	4.04136	4.92535	5.84417	6.58857	6.86336
VII	106932	108951	chrVII:106932-108951	.	.	-0.42392	-0.38251	-0.09656	0.13219	0.00178	-0.29657	-0.46405	-0.46076	-0.91709	-1.16277	-1.35958	-1.54809	-1.53488	-1.64441	-1.82362	-1.85578	-1.74531	-1.63517	-1.42435	-1.10059	-1.09395	-0.96792	-0.27957	-0.46597	-0.69517	-0.835	-0.52697	-0.36959	0.1947	0.30762	0.13451	0.10841	0.02115	-0.00398	-0.07391	0.05341	0.14857	0.391325	0.62878	0.77486	0.77336	0.46734	-0.14653	-0.4311
XV	13251	16164	chrXV:13251-16164	.	.	3.80189	3.87432	3.85021	4.11115	4.23016	4.17404	3.9979	3.42968	2.14161	1.55354	1.60313	1.5117	1.76694	1.84187	1.92505	1.9928	2.06746	2.0377	1.84383	2.01576	2.12154	2.30952	3.36997	3.81107	4.4542	6.73732	8.76969	10.4147	10.7496	11.1749	11.2608	11.3282	11.3969	11.5315	11.5264	11.5393	11.0294	10.2519	8.41324	5.90029	4.86337	2.63539	1.96776	2.1104
XII	28266	30015	chrXII:28266-30015	.	.	0.89237	1.08953	1.23265	1.19167	1.19707	1.08875	1.23368	1.485	1.51438	1.15271	1.06346	1.02612	0.58494	0.698	0.55861	0.68089	0.47403	0.71859	0.94651	1.14849	1.33059	1.38821	1.53198	1.54652	1.18091	1.07197	0.65335	0.82125	0.8225	1.00673	0.84299	0.40254	0.32373	0.06806	-0.32539	-0.4192	-0.31217	-0.13039	0.0325	0.06153	0.3838	1.17902	2.61698	3.74391
IX	429021	430977	chrIX:429021-430977	.	.	3.18546	3.33436	3.71691	3.90382	3.69722	4.31859	6.05147	6.62121	6.84882	8.43168	10.159	11.2933	12.6441	13.4888	13.6991	13.4938	13.0571	13.0128	12.8499	12.2545	11.4205	10.7165	10.3747	8.42353	7.20885	6.9082	5.11795	3.92868	3.65868	3.91476	4.62081	4.73646	5.02129	5.49278	5.62937	5.31778	5.34746	5.50132	5.63207	5.61933	5.60924	5.86727	6.19388	5.81326
X	28035	29670	chrX:28035-29670	.	.	-1.22388	-1.34042	-1.48611	-1.78229	-1.87173	-1.99605	-1.95066	-2.02262	-1.49805	-1.24985	-1.02444	-1.17764	-1.52565	-1.76879	-1.88759	-1.66761	-1.08403	-0.63127	-0.35037	-0.32696	-0.479	-0.32004	-0.42823	-0.28543	0.33038	0.29758	0.17021	0.58254	0.806005	0.75077	0.514645	0.70353	1.20076	2.8254	3.88233	4.79136	5.08432	5.08064	5.11499	5.22843	5.52699	5.72961	5.74597	6.0278
VI	134931	137226	chrVI:134931-137226	.	.	2.38873	2.39884	2.39554	2.44032	2.54223	2.70034	2.75294	4.69614	9.54034	12.6418	16.7747	24.4556	28.5658	33.8924	40.0489	45.3631	46.8124	47.6236	48.1536	48.3878	47.4625	46.0174	43.8966	40.5145	35.7857	32.2635	25.681	19.5695	18.6432	14.5945	13.6486	13.8411	14.4613	14.7808	15.542	16.1546	17.0617	17.2629	17.5329	17.5483	17.1812	16.1993	14.7816	11.5142
III	40281	42303	chrIII:40281-42303	.	.	7.35722	7.34887	7.57875	8.75746	9.65745	10.7253	11.1933	11.3985	11.6653	11.9936	12.0385	11.839	11.6996	11.5186	10.8433	9.11748	5.8079	6.38289	6.00985	5.81055	6.54675	7.28634	7.58969	7.80451	7.54871	7.62012	7.67451	7.55942	7.23955	6.98064	7.19314	6.8506	5.19381	4.02196	3.14375	1.97677	1.56709	1.59939	1.92164	2.08727	2.13256	2.14562	2.18073	2.29025
XI	136239	137895	chrXI:136239-137895	.	.	5.34339	2.90918	4.77881	12.7144	38.4661	51.2876	57.3601	59.2769	59.7874	59.8119	59.885	59.8453	59.7428	59.5985	59.4617	58.2706	55.1511	46.4507	32.6889	10.9932	1.6791	0.95053	0.84006	0.75975	0.68554	0.70329	0.80896	0.71638	0.99762	2.22927	5.3087	10.1362	13.874	15.6435	16.5169	16.5546	16.6682	16.6674	16.7132	16.8165	16.7567	16.6154	16.3461	15.2523
VI	109197	113385	chrVI:109197-113385	.	.	0.24892	0.69882	0.842825	0.420985	0.2768	0.32919	0.27551	0.343485	0.10895	-0.00643	-0.46959	-0.53644	-0.63514	-0.6437	-0.57878	-0.56431	-0.50464	-0.33614	-1.19714	-1.66479	-1.8549	-2.11427	-2.39379	-2.44251	-2.3774	-2.19106	-2.09523	-2.17107	-2.37674	-2.63356	-2.67108	-2.60345	-2.11458	-1.93889	-2.16899	-2.36964	-2.03528	-1.96989	-2.09961	-1.96442	-2.02886	-2.05083	-1.70784	-1.42408
II	759852	761649	chrII:759852-761649	.	.	-0.46666	-0.59273	-0.25864	-0.234	-0.03323	-0.0331	-0.05544	0.08849	0.06695	0.08514	0.11801	0.13544	0.25125	0.12047	0.26648	0.44	0.48464	0.50317	0.24836	0.31892	0.41602	0.49208	0.4346	0.40877	0.33764	0.38499	0.52518	0.4701	0.46007	0.4431	0.68792	1.13488	1.68261	2.04317	1.52681	1.57637	1.81535	1.73227	1.69381	1.57791	1.3357	1.14091	1.10762	1.08723
VI	255720	257220	chrVI:255720-257220	.	.	11.7136	12.0755	13.86	14.8572	15.3208	15.4037	15.4212	15.2091	15.2778	13.8962	13.2127	10.9937	9.78611	8.86157	7.57567	6.00803	5.35947	6.53726	8.69294	11.0021	11.9005	11.8487	11.4617	11.1932	10.6912	10.3685	10.1736	10.2383	10.2994	10.0376	9.23638	7.66995	6.18635	6.77579	13.1227	21.728	37.5279	43.523	46.3927	46.8834	47.3186	47.3764	47.2367	46.9755
XI	477639	479334	chrXI:477639-479334	.	.	-0.09594	0.52395	0.84406	1.16132	1.65537	2.11425	2.38896	2.59563	2.62279	2.17519	2.18502	1.69107	1.4125	0.92709	0.8669	0.49841	0.40421	0.65668	0.50611	0.6564	0.35211	0.29573	-0.38652	-0.19198	-0.00333	0.25923	0.4408	0.4212	0.56066	0.51	0.52495	0.08972	0.10792	0.28835	0.83205	1.55865	2.05009	1.71641	1.25165	0.51225	0.11295	-0.34466	-0.39613	-0.36814
IX	336594	338883	chrIX:336594-338883	.	.	9.36413	14.2349	23.0302	26.1906	29.7848	39.037	43.7971	44.7377	45.168	45.1251	44.8391	44.4942	43.671	42.7983	40.7607	34.3143	24.8614	20.2685	18.3158	7.98871	1.12533	0.63437	0.466215	0.39906	0.37161	0.42316	0.46653	0.50127	0.43457	0.25717	0.1636	0.04298	0.03083	0.08988	0.10108	0.11396	0.10175	0.100925	-0.20781	0.29128	0.54591	0.62822	1.41989	2.13017
XI	526011	528465	chrXI:526011-528465	.	.	-2.21633	-2.13318	-1.95011	-1.63704	-1.67993	-1.76405	-1.80503	-1.96193	-2.22055	-2.51319	-2.72084	-2.82122	-3.01851	-3.11069	-3.20845	-3.16685	-2.80074	-2.91358	-2.85983	-2.60053	-2.5184	-3.02307	-3.32416	-3.10103	-3.4943	-3.70453	-3.7708	-3.78695	-3.87221	-3.87515	-4.09572	-4.17841	-3.94794	-3.59607	-3.68672	-3.75564	-3.38938	-3.50665	-3.6769	-3.60483	-3.56265	-3.66359	-3.90312	-3.81407
II	310242	311898	chrII:310242-311898	.	.	-0.683015	-0.29283	0.19179	-0.04267	-0.83097	-1.35716	-1.43176	-1.40178	-1.36607	-1.38839	-1.31213	-1.34955	-1.46255	-1.47312	-1.50182	-1.50998	-1.55091	-1.61444	-1.13889	-1.4335	-1.69532	-1.69342	-1.66942	-1.58848	-1.72875	-1.96772	-2.00857	-2.02412	-2.14145	-2.12563	-1.93696	-1.21022	0.8008	2.88328	6.06471	9.25145	10.0607	10.363	10.5346	10.6868	10.8409	10.9578	10.934	10.9929
VI	206391	208410	chrVI:206391-208410	.	.	1.20091	2.73555	3.62244	7.32751	10.8364	12.4032	13.5793	14.3368	14.5809	14.8783	14.9938	15.0532	14.9141	14.8093	14.6715	14.1291	10.7656	8.24273	6.40353	4.44036	3.32497	2.78713	2.67608	2.5748	2.50309	2.53957	2.47449	2.3624	2.27781	2.15626	2.29812	2.32469	1.81937	1.34992	0.71343	0.98905	2.29455	3.5563	4.31626	5.06055	5.37805	5.92421	5.99982	6.13939
VI	47367	49488	chrVI:47367-49488	.	.	-1.63534	-1.45152	-1.58548	-1.64355	-1.71045	-1.9894	-2.05619	-2.01224	-1.63718	-1.32754	-0.30599	0.25634	0.22611	0.53801	0.74882	0.810145	0.97532	1.05004	1.01381	1.07494	1.11041	1.29056	1.62186	1.79914	2.10173	2.02988	1.85214	1.7834	1.42766	1.45764	1.45097	1.5302	1.61083	1.56956	1.54818	1.54264	1.36285	1.13075	1.07344	1.6469	2.20295	2.53479	2.65045	2.23675
XV	241155	242781	chrXV:241155-242781	.	.	2.25947	1.92856	1.84556	2.00637	2.05962	2.41165	2.63018	2.94609	3.19533	3.53347	3.40357	3.1542	2.84237	3.1582	3.40879	3.69943	3.7866	3.82346	3.78167	3.8222	3.90097	3.90618	4.27191	4.66861	4.71034	4.96785	5.64449	6.05047	5.60553	5.34932	5.45414	5.44987	5.62946	5.95081	6.1918	6.43857	6.75784	7.31253	8.15764	8.91984	8.95648	9.12877	9.50977	10.6305
IV	421944	424923	chrIV:421944-424923	.	.	4.35043	5.15074	6.21435	6.88004	7.29725	7.54388	7.6217	7.72547	7.80986	7.85812	7.62772	7.44628	8.07616	8.15361	8.91584	9.53637	9.767	10.9507	12.8922	13.6549	13.9153	15.5591	16.8046	17.0982	17.4293	17.8655	17.987	17.244	16.1462	13.9144	12.101	10.4614	7.41862	6.24557	5.71753	4.36655	4.54271	4.25319	3.55426	3.78752	5.1703	6.13723	7.76685	10.0805
II	275238	277173	chrII:275238-277173	.	.	-0.24523	-0.20925	-0.28569	-0.42569	-0.28291	-0.23964	-0.10089	0.09718	-0.309505	-0.51182	-0.23282	-0.25797	-0.32651	-0.366795	-0.04463	0.041785	0.11764	0.49643	0.45737	0.43768	0.17587	0.04248	0.17662	0.37302	0.23322	0.73991	1.31828	1.3608	1.00103	0.74927	0.981	1.12368	0.83531	0.75552	0.59773	0.6884	0.51326	0.36657	0.24014	0.13059	0.09989	0.59428	0.682305	0.87072
V	24903	28047	chrV:24903-28047	.	.	-0.58231	-0.31649	0.06012	0.42257	0.493775	0.67846	0.63293	0.63074	0.48898	0.18083	0.09832	-0.0246	-0.21983	-0.16683	-0.07615	-0.27226	-0.55991	-0.91738	-1.42998	-1.47546	-1.38209	-1.19589	-1.08128	-0.94673	-0.795	-0.74177	-0.32991	-0.06011	-0.31945	-0.33383	-0.0182	0.24702	0.38143	-1.3672	-1.62072	-1.76069	-1.50999	-1.60831	-1.60397	-1.67589	-1.73129	-1.75852	-1.59219	-1.62482
X	356811	358344	chrX:356811-358344	.	.	0.985665	0.06728	-0.167545	-0.69495	-1.62711	-2.20106	-1.52915	-1.58478	-1.6934	-1.49312	-1.34741	-1.23291	-1.13794	-0.87797	-0.55167	-0.32714	-0.41371	-0.73798	-0.00574	0.99714	1.95226	2.48824	2.70455	3.18024	3.36767	3.61268	3.62768	3.64796	3.68585	3.77836	3.85297	3.99662	4.05327	4.07582	4.00742	5.36658	5.69147	5.94634	11.9329	15.9106	17.9933	19.2247	20.1816	20.3306
XII	227781	231957	chrXII:227781-231957	.	.	-0.70041	-0.90188	-1.05591	-1.23752	-1.3879	-1.20482	-1.24976	-0.97261	-1.00489	-1.11651	-1.02286	-1.03766	-1.16228	-1.17731	-1.58735	-0.964895	-0.89022	-0.66894	-0.7495	-0.73885	-0.88044	-1.20593	-1.1609	-1.1774	-0.85848	-0.775	-0.62086	0.02165	0.07928	-0.04197	0.01661	-0.38538	-0.58651	-0.5301	-0.19945	-0.05643	-0.0801	-0.08455	-0.07878	-0.12448	-0.14347	-0.20629	-0.2029	-0.23625
X	581046	584922	chrX:581046-584922	.	.	1.20947	1.43525	1.72746	1.9272	1.9908	2.19136	1.84109	1.29741	1.09412	1.29355	1.21559	1.27861	1.25431	1.25754	0.96034	0.85173	0.59982	0.62284	0.72651	0.90543	1.03663	0.857835	0.93999	0.60167	0.59326	1.13208	1.97819	2.84707	2.99192	3.21894	3.15656	3.22143	3.01973	3.13203	3.34083	3.31509	2.91022	2.80207	2.86602	2.54801	1.87941	1.25961	0.70063	0.79365
IV	1384197	1387170	chrIV:1384197-1387170	.	.	40.2832	40.715	41.0979	40.3962	39.7871	37.998	36.2724	35.2004	34.8229	32.6962	29.8218	23.5803	9.84697	7.819	9.1606	8.1823	8.49626	9.07533	9.1988	9.12423	9.11447	9.20873	9.24316	9.10753	8.92303	8.57898	8.25075	6.33387	2.96947	2.1625	0.72848	-0.2904	-0.46697	-0.45023	-0.41796	-0.33712	-0.39177	-0.35544	-0.27811	-0.15353	-0.10051	0.03042	-0.082	-0.41367
XV	385212	386763	chrXV:385212-386763	.	.	40.2715	35.5485	28.965	23.4989	12.4397	4.03959	0.98125	0.79769	0.358	0.14031	0.00357	-0.19276	-0.29923	-0.3387	-0.36295	-0.38433	-0.3657	-0.2288	0.24191	0.41426	0.91055	1.28784	1.66234	2.03183	2.14978	2.28496	2.57751	2.80906	2.86295	2.83475	2.84306	3.26493	3.13925	2.58352	2.14649	1.95132	1.7717	1.51083	1.48335	2.57635	4.66224	5.84354	6.62226	7.92366
VII	621426	624738	chrVII:621426-624738	.	.	7.71069	7.93283	7.64001	7.34353	7.67999	7.84045	6.33624	4.09799	4.32044	5.36593	6.02541	6.16112	6.19888	6.01185	5.79768	5.82964	5.52033	5.40033	5.49669	5.41504	5.06745	4.88278	4.1243	2.56138	2.41874	2.5941	3.10722	3.65633	5.34246	5.87797	5.86134	5.65607	5.69942	5.82203	6.0412	6.71399	7.01659	6.87812	8.14182	8.30651	8.34291	8.3062	7.42268	6.54568
XI	462711	464325	chrXI:462711-464325	.	.	-0.34842	-1.22185	-1.54936	-1.92932	-1.83628	-1.89675	-1.98004	-1.96435	-1.87153	-1.89004	-1.92908	-1.68249	-1.34425	-0.73455	-0.1306	-0.08643	0.14484	0.286145	0.33869	0.36044	0.38911	0.438315	0.47391	0.51481	0.58756	0.35174	0.34593	0.66633	0.9953	1.51503	3.22828	5.34624	6.54223	7.48401	7.8798	7.98606	8.10945	8.26722	8.28996	8.45553	8.1866	7.87336	7.59952	7.34546
VII	938547	940047	chrVII:938547-940047	.	.	6.04175	6.30081	6.41034	6.51544	6.69815	6.78149	6.69174	6.66898	6.38008	6.02536	5.85158	5.52343	5.5192	4.78748	3.71954	3.7296	5.0988	5.85972	6.24031	7.7858	9.11699	9.51645	10.2632	10.4689	10.6119	10.7574	10.5744	10.2729	9.93116	9.20695	9.31246	7.70134	8.1054	8.15998	8.88015	9.7985	11.2068	12.1743	13.1558	13.6642	14.284	15.0443	15.3533	15.6356
I	56154	58392	chrI:56154-58392	.	.	0.04964	0.00784	0.36155	0.46042	0.77116	0.86733	0.39002	0.452545	0.74223	0.85205	1.00429	1.22101	1.40155	1.46234	1.45115	1.3771	1.43577	1.57058	1.55984	1.51609	1.74435	1.72764	1.51151	1.40168	1.41225	1.01188	0.96102	0.99108	1.21808	1.58414	1.6162	1.72003	1.69035	1.7407	2.1007	2.10786	2.07253	2.33062	2.56551	3.67644	4.49503	4.82154	5.61265	5.679
XI	30402	32115	chrXI:30402-32115	.	.	-0.44662	-0.36999	-0.39368	-0.880795	-1.52941	-1.3036	-1.1101	-1.08017	-1.13762	-0.77862	-0.30894	0.04854	0.20796	0.27859	0.32073	0.58464	0.95569	1.65786	1.80028	2.03485	2.11547	2.26895	2.5672	2.28578	2.3033	2.11376	1.93973	2.05678	2.04668	2.04929	1.73363	1.64223	1.61522	1.33875	1.08199	1.13641	1.46284	1.50385	1.54736	1.57368	2.21352	2.20808	2.8002	3.07485
X	255792	258315	chrX:255792-258315	.	.	-2.03828	-2.02154	-2.25798	-1.89496	-1.85493	-2.17196	-2.19717	-2.19729	-1.99472	-1.72121	-1.90816	-1.74466	-1.39582	-0.83896	-0.84225	-1.21296	-1.31786	-1.31077	-1.03844	-1.08595	-0.820705	-0.91614	-0.75982	-0.65264	-0.724665	-0.65076	-0.90427	-0.96068	-0.86348	-0.66201	-0.52557	-0.21563	-0.49998	-0.46872	-0.2726	-0.12271	-0.06516	-0.14369	-0.49927	-0.97182	-0.96239	-1.23664	-1.40454	-1.48379
XIV	382380	383883	chrXIV:382380-383883	.	.	1.38289	1.76101	1.92821	2.09267	2.14834	2.04411	2.07791	2.51698	2.49409	2.3429	2.2651	2.28119	2.1837	2.46102	2.54317	2.68205	5.52054	7.56254	8.24124	9.2415	9.73912	9.77542	9.95755	10.1602	9.9234	9.91055	9.72877	9.33963	8.919	8.00708	6.07603	2.97285	1.85907	1.21764	0.752885	0.26742	3.01234	9.55527	16.1291	18.9354	20.2807	21.0712	21.3592	21.4253
XIII	627648	629415	chrXIII:627648-629415	.	.	-1.13528	-1.42178	-1.55253	-1.40483	-1.31739	-1.28367	-1.63993	-1.56902	-1.59865	-1.53776	-1.47975	-1.3927	-1.22539	-0.99102	-0.75599	-0.53592	-0.64796	-0.67531	-0.75335	-0.653165	-0.44476	-0.43928	-0.42682	-0.22971	-0.60821	-0.7948	-1.02272	-0.87912	-1.09848	-1.63189	-2.05918	-2.00018	-3.06244	-3.477	-3.43734	-3.39169	-3.31049	-3.3884	-3.55679	-3.5005	-3.52079	-3.68616	-3.17697	-1.70318
IX	238632	241437	chrIX:238632-241437	.	.	15.7786	17.1828	18.6629	19.2089	19.3838	19.0523	18.1949	17.8217	17.5156	17.035	15.5184	13.7001	11.2157	8.82004	7.8571	6.71423	6.63086	5.25629	5.99355	7.29988	8.21829	8.48214	9.14225	9.7174	10.631	11.4775	12.1933	12.3009	12.2377	12.2318	11.5601	10.8586	11.7924	12.6404	11.8483	10.7837	10.6481	10.3552	9.60786	8.93323	7.23335	6.92466	6.8444	6.88845
II	381621	383616	chrII:381621-383616	.	.	13.4177	11.7587	9.46062	7.36032	5.69171	4.37943	3.61859	3.97943	4.48777	5.88819	6.41223	6.54634	6.68202	6.52725	6.61417	6.80182	6.8185	7.01018	7.15507	6.6261	5.92084	5.6092	5.00461	4.06654	4.26358	4.28124	4.42123	6.04397	8.70174	9.68594	9.99768	10.0951	10.9115	11.2989	11.9543	11.8178	11.6158	10.7957	10.0921	9.97362	9.09907	8.47983	6.3588	4.48747
XII	744525	748053	chrXII:744525-748053	.	.	4.32073	5.10778	7.08522	10.7712	15.357	21.6056	27.1648	31.641	35.4831	36.5698	37.4341	37.5406	37.0852	36.2771	35.2122	34.2795	32.1436	29.4363	25.1401	17.9732	12.7603	9.1325	3.80875	3.27045	3.28669	3.46022	3.6498	3.44826	3.5427	3.57037	3.49162	3.46889	3.27528	3.3419	3.37628	3.29659	3.59122	3.54299	3.1492	2.7833	2.55948	2.38281	2.11118	2.09454
XII	415224	418014	chrXII:415224-418014	.	.	-2.37345	-2.45916	-2.34588	-1.82712	-2.0216	-2.22824	-2.11861	-1.87806	-1.64891	-1.12465	-0.73268	-0.54032	-0.28117	-0.26565	-0.04584	0.04738	-0.457305	-0.46923	-0.3556	0.01228	-0.11582	-0.16406	-0.00238	-0.24629	-0.3175	-0.27238	-0.177	-0.13535	-0.04948	0.01364	0.0032	-0.24437	-0.31727	-0.22715	0.15836	0.259915	0.66888	0.74891	0.38179	0.38227	0.34843	0.48165	0.6787	0.94425
X	578571	580191	chrX:578571-580191	.	.	-0.13505	1.31787	9.63782	14.7833	18.2457	19.1904	19.3139	19.3618	19.4844	19.341	19.2769	19.4103	19.2436	18.9941	17.8934	15.6506	12.3199	6.17319	1.46738	-0.82002	-0.99206	-0.94154	-0.90238	-0.87009	-0.81598	-0.71824	-0.72369	-0.68315	0.03066	0.67469	1.55846	1.95622	2.4083	2.92207	3.46985	3.53593	3.50177	3.47454	3.42798	3.41893	3.62728	3.73431	4.07412	4.88258
XVI	127419	130563	chrXVI:127419-130563	.	.	0.46278	-0.02045	0.12801	-0.19418	-0.50535	-1.07706	-1.47475	-1.78371	-1.70116	-1.46797	-1.47036	-1.36107	-1.41306	-1.43813	-1.4594	-1.5628	-1.40317	-1.44376	-1.20692	-0.52205	-0.7776	-0.57769	-0.7639	-1.26731	-1.23137	-1.48325	-1.20758	-0.72427	-0.31008	-0.055065	-0.23013	-0.17681	-0.32757	-0.39355	-0.29824	0.05293	-0.14724	-0.35719	-0.00523	-0.14511	-0.52644	-0.42584	0.32901	0.47146
VII	779547	782319	chrVII:779547-782319	.	.	0	0	0	0	0	0	0.45118	0	0	0	0	0	0	0	0	0	0	0.10299	0	0	0	0	0	0	0	0	0	0	0	0	0	0	0	0	0	0	0	0	0	0	0	0	0	0
VIII	340941	342885	chrVIII:340941-342885	.	.	-0.63152	-0.71136	-0.73919	-1.03333	-0.99613	-0.88474	-0.97889	-1.12036	-0.95706	-0.9583	-0.51619	-0.14138	0.10292	0.37256	0.9159	1.4684	1.99146	2.32807	2.59112	2.62922	2.74914	2.55144	2.51444	2.49831	2.55944	2.43843	2.27683	2.27012	1.75395	1.2726	0.75881	0.06265	-0.15692	-0.20058	-0.24498	-0.1411	-0.21144	-0.32603	-0.28475	-0.22777	-0.21742	0.12665	0.8541	1.44869
XI	145254	146949	chrXI:145254-146949	.	.	1.9607	1.61025	1.98736	1.95794	2.06971	2.4948	1.99771	1.80062	1.56407	1.75528	1.73324	1.51761	1.03734	0.67394	0.39929	0.05621	-0.02041	0.11321	-0.55725	-2.22188	-2.50021	-2.37333	-2.01036	-1.85741	-1.84884	-1.7462	-0.934715	-0.99279	-0.89364	-0.65596	-0.92426	-0.9708	-0.1282	0.54148	0.487495	0.36006	-0.1583	-0.24256	-0.40984	-0.28659	-0.22019	-0.18879	-0.24049	-0.05212
XIV	406770	408456	chrXIV:406770-408456	.	.	2.20695	0.96531	0.92264	1.47389	1.90064	2.8442	3.76755	4.53783	4.84424	5.18252	5.3506	5.40058	5.45949	5.48048	5.60029	5.53104	5.53482	5.13303	4.68435	4.52573	4.41986	4.74308	5.28869	5.74674	5.90037	5.74604	5.95485	5.99323	6.04493	5.85963	5.79638	5.74944	5.51833	5.43286	5.38266	6.96621	7.40867	7.42654	10.2945	10.9284	11.0947	11.4532	12.3541	12.5004
V	371652	373401	chrV:371652-373401	.	.	0.13586	0.17037	0.07523	0.18832	0.19539	0.19841	0.27564	0.5185	0.40981	0.23985	-0.43649	-0.66021	-0.35792	-0.25373	-0.24934	-0.14416	-0.25126	-0.24621	-0.30476	-0.27654	-0.25192	0.08872	0.196	0.38613	0.5158	0.29076	0.5049	0.60335	0.38233	0.29891	0.24532	0.27919	0.29205	0.36883	0.3357	0.17026	-0.05814	-0.17281	-0.17231	0.05117	-0.078135	-0.02573	0.27277	0.12971
I	186525	188388	chrI:186525-188388	.	.	12.0007	8.94711	7.86677	7.42824	7.48309	7.20957	7.33681	7.27499	7.18963	7.02495	7.03616	6.86011	6.51357	6.29475	5.70938	4.07086	2.19263	0.89838	0.54418	0.89852	1.31999	1.49328	2.67421	4.33866	5.97164	6.47641	6.46106	6.5731	6.87157	6.84656	6.87827	6.4972	6.0323	5.6173	5.12592	4.60456	3.78314	1.58698	-0.19045	-1.58674	-1.95275	-2.36062	-2.45653	-2.34814
IX	405315	408294	chrIX:405315-408294	.	.	-0.10877	-0.08858	-0.1618	-0.0825	0.10871	0.10392	0.1933	-0.19619	-0.26356	-0.09217	0.04897	-0.08407	-0.03898	0.12223	0.01294	0.00264	-0.08458	-0.66449	-1.00134	-1.3635	-1.36181	-1.20822	-1.15112	-1.1896	-1.1991	-1.86359	-2.38692	-2.87341	-2.95606	-3.16378	-3.06715	-3.02692	-2.50926	-2.12792	-2.4411	-2.71809	-2.88636	-2.76041	-2.24584	-1.53071	-1.07014	-1.20093	-1.05003	-1.35519
X	528459	530037	chrX:528459-530037	.	.	0.89791	0.22359	-0.35792	-0.57977	-0.41282	-0.29277	0.05727	1.60975	3.20346	3.97552	4.31474	4.22718	4.91599	5.1898	5.18753	5.58292	5.73352	5.83594	5.81209	5.49235	5.36293	4.72426	2.63538	4.0421	5.21061	7.97348	11.4678	11.9346	12.0857	12.3614	12.2955	12.0952	12.0908	12.0076	12.1045	12.2566	11.9846	11.6603	10.9794	10.1456	15.4545	22.1887	29.528	33.0434
III	222897	224646	chrIII:222897-224646	.	.	0.16101	-0.12823	-0.21397	-0.34559	-0.45612	-0.27718	-0.24568	-0.38171	-0.686645	-0.68041	-0.74879	-1.08856	-1.32576	-1.62936	-2.03602	-2.06425	-2.05669	-1.92248	-2.21241	-2.15893	-2.05563	-2.04166	-2.06199	-1.88511	-1.56627	-1.30682	-1.29769	-0.55783	-0.51748	-0.88899	-0.78855	-1.11167	-1.15046	-1.14415	-1.27545	-1.44381	-1.35968	-1.29583	-1.1953	-1.18633	-1.30254	-1.03622	-1.00947	-0.8922
X	609615	612756	chrX:609615-612756	.	.	-1.15255	-1.13599	-1.15124	-1.10725	-0.98599	-0.6835	0.13339	1.25747	1.65526	2.04077	2.76486	4.80084	7.61279	12.8495	17.4079	20.3754	21.9026	22.8962	23.2199	23.424	23.9004	23.7187	23.0407	22.2652	21.5031	20.0692	17.9973	13.283	5.97705	5.24408	5.46995	5.13407	5.05724	5.14765	4.89145	3.99964	3.71574	3.56474	3.51668	3.40775	3.53347	3.37674	3.43916	2.79367
VIII	217479	219078	chrVIII:217479-219078	.	.	0.91727	0.71834	0.67379	0.73287	0.92155	1.15952	1.21078	0.80765	0.67651	0.64282	0.60834	0.23001	-0.08198	-0.61862	-0.8949	-1.37864	-1.34179	-1.272	-1.42162	-1.37756	-1.14673	-0.61907	-0.3249	0.11938	0.43099	0.58019	0.543295	0.31835	1.01882	1.73078	1.94674	1.90113	1.82056	1.98979	1.76768	1.35803	0.78833	0.47846	0.01434	-0.23288	-0.26199	-0.03923	0.398795	1.22903
X	448914	450972	chrX:448914-450972	.	.	13.2333	13.0812	12.8567	12.5905	12.3093	11.7727	10.2465	8.68559	7.23348	5.09176	4.45779	2.24554	0.18236	0.29094	0.40069	0.28902	0.16106	0.02626	-0.03147	-0.11177	-0.12925	-0.28176	-0.29494	-0.25788	-0.21972	-0.00887	1.28154	2.20772	2.95795	2.35033	2.34284	2.4237	2.4036	2.56708	2.70445	2.87091	2.91166	2.92866	2.79197	2.66413	2.42046	1.69879	1.53833	1.90855
XII	384042	386082	chrXII:384042-386082	.	.	-1.43112	-1.37873	-1.24616	-0.828335	-0.73294	-0.51358	-0.28536	-0.027175	0.27097	0.12815	0.13931	-0.30627	-0.75508	-1.0871	-1.30814	-1.44206	-1.50901	-1.6148	-1.38308	-1.25223	-1.23628	-1.25515	-1.27314	-1.40814	-1.14458	-1.03763	-0.802925	-0.554185	-0.63552	-0.7362	-0.69957	-0.81416	-0.93141	-0.9713	-0.900835	-1.12176	-1.0386	-1.09867	-0.87731	-1.04381	-0.874885	-1.34199	-1.70719	-2.35265
IV	1275075	1276779	chrIV:1275075-1276779	.	.	0.26839	0.36465	0.17803	0.44231	0.85832	0.70325	0.94774	1.06391	1.00424	1.04788	1.04487	0.97791	0.99278	1.06825	1.14531	1.30366	1.32377	1.14996	1.18855	1.46402	2.36071	3.23382	4.34256	5.09997	5.21053	5.22388	5.21912	5.34287	5.48393	5.43922	5.3891	5.38834	5.13808	4.52613	3.58562	3.02712	2.67752	2.57794	4.62372	8.1714	10.1787	10.3773	10.2554	10.372
XI	631116	633396	chrXI:631116-633396	.	.	-0.1477	-0.0817	0.015615	-0.02719	0.08788	0.09398	0.23339	0.38262	0.84503	5.21182	6.67791	17.4788	47.8129	58.6287	74.3683	79.4647	82.707	84.9044	86.0017	86.0812	86.0764	86.138	85.7144	83.4962	76.4247	71.676	47.8586	32.7597	15.5321	9.74601	6.62012	5.22655	5.21383	5.20441	5.13451	5.10675	4.9658	4.8899	4.86133	4.8329	4.70227	4.61521	2.88656	1.42095
XII	986817	988671	chrXII:986817-988671	.	.	1.08346	1.0276	0.92129	0.97798	1.0552	0.88908	0.74866	0.60331	0.75489	0.79277	0.77409	0.63191	0.61503	0.72533	1.34882	1.51003	1.3706	1.42174	1.50371	1.36989	1.26862	1.11571	0.96079	0.79248	0.888775	0.90466	1.11746	1.88281	2.51952	2.34213	2.58926	2.82439	2.93232	2.92796	3.0199	3.06492	3.10539	3.31264	3.11485	3.17087	3.16351	3.23053	3.06742	4.14206
VII	1016769	1019553	chrVII:1016769-1019553	.	.	-2.21286	-2.10488	-1.87621	-1.50475	-1.48486	-1.29729	-0.93321	-0.55158	-0.54135	-0.45814	-0.6508	-0.54331	-0.43326	-0.22061	0.09793	0.30012	0.36148	0.48777	0.77063	1.2454	1.31471	1.63648	3.10619	3.8174	4.78243	5.44426	5.71821	5.42926	5.34463	5.30026	5.20113	5.26444	5.25606	5.32559	5.26126	4.87239	4.70699	12.7594	51.4456	68.0574	86.5404	88.1259	88.2186	88.3783
IX	408945	412269	chrIX:408945-412269	.	.	0.75426	0.55138	0.47878	0.78526	1.39449	1.93657	2.42674	2.91779	3.10222	3.42555	3.57412	3.47816	3.47305	3.44786	3.33387	3.35215	2.9346	1.92945	1.30297	1.15669	1.32946	1.17295	0.94734	0.97051	0.86569	0.9	1.12805	1.1057	1.09505	1.19069	1.32479	2.03547	2.35859	1.88288	1.49711	1.2221	0.67625	0.83229	0.88536	1.22717	1.23154	1.85925	2.26044	2.41155
III	103062	104724	chrIII:103062-104724	.	.	-2.09903	-2.17855	-1.76006	-1.61398	-1.24617	-1.04893	-0.83092	-0.802965	-0.89945	-0.78484	-0.74828	-0.98385	-1.09103	-1.0773	-0.58359	-0.41175	-0.22391	-0.02416	-0.17408	-0.26536	0.05867	-0.25084	-0.24636	-0.49468	-1.39277	-1.21559	-1.31505	-1.57742	-1.57476	-1.62792	-1.71171	-1.69382	-1.60958	-1.54358	-1.48706	-1.31424	-1.02354	-0.5226	-0.37739	-0.127725	0.19733	0.43726	0.6159	0.44827
VIII	10425	12174	chrVIII:10425-12174	.	.	1.27697	1.07254	0.83746	0.83655	1.12038	1.38789	1.70236	2.14281	2.52665	2.57143	3.06778	3.3538	3.55062	3.72326	3.83334	4.01036	4.27135	4.39202	4.43992	4.13871	3.91417	3.93907	3.41993	3.56727	3.67271	3.60757	3.81185	4.59314	4.6205	5.27068	5.45529	5.98513	6.25279	6.26757	6.19097	6.32016	6.10287	5.67112	5.38167	5.48074	5.25816	5.47692	5.2739	4.42124
IV	299646	301641	chrIV:299646-301641	.	.	-1.16273	-1.21056	-1.23615	-1.15067	-0.8416	-0.6746	-0.6782	-0.550865	-0.61046	-0.5205	-0.65188	-0.24957	-0.12716	-0.09982	-0.15675	-0.09295	-0.04502	-0.24108	-0.49503	-0.83362	-1.38404	-1.18988	-1.18893	-1.213	-1.26093	-1.19144	-1.15925	-1.33617	-1.3245	-1.22446	-1.15739	-1.10678	-0.64769	-0.33758	0.22216	0.03323	-0.43013	-0.65325	-1.23659	-1.52367	-1.55182	-1.49084	-1.44443	-1.43233
XIII	396411	397983	chrXIII:396411-397983	.	.	3.07613	2.89044	2.94402	2.88207	3.16624	2.75349	2.31959	2.65038	3.99065	5.34662	6.36509	7.08709	7.36522	7.31932	7.27492	7.35746	7.29623	7.13497	6.64523	6.387	6.44578	6.33988	5.13011	3.79234	3.38453	3.22398	5.61937	8.01158	9.5448	10.2419	10.6804	10.7788	10.8387	10.9447	10.8386	10.8059	10.8586	11.0798	10.7092	11.5239	10.7053	10.7096	22.8665	50.683
XV	145977	147678	chrXV:145977-147678	.	.	11.6215	11.8914	11.9713	12.2384	12.3084	12.2787	12.2621	12.0298	11.6096	10.8239	9.61853	8.36762	7.85233	6.25399	5.44422	6.2455	7.29254	8.91193	9.96671	10.1234	9.9825	9.92688	9.45561	8.99701	8.53952	8.46424	8.26481	7.53905	6.88613	6.31467	6.24361	4.17949	2.84027	2.74332	3.20209	3.79387	4.03448	4.23057	4.22524	4.32957	5.61196	6.55931	7.65953	7.88578
XII	424176	426984	chrXII:424176-426984	.	.	68.4915	68.6131	68.7097	68.4973	68.3819	68.3062	68.053	67.0333	66.8377	65.4686	56.3456	31.3695	10.4031	11.4673	13.6836	14.4947	15.0421	15.7002	15.8348	16.0045	16.1399	16.2447	16.2359	16.2556	16.1023	15.9351	13.7142	8.1671	4.41779	2.39709	1.07879	0.67722	0.67977	0.74299	0.718925	0.60708	0.36439	0.38979	0.13834	-0.0195	-0.19333	-0.29694	-0.59405	-0.63968
IV	59598	61752	chrIV:59598-61752	.	.	6.72634	9.04128	13.2981	15.4459	16.1477	16.5267	16.5219	16.358	16.1761	16.237	15.894	15.4173	14.6705	13.5604	12.7537	7.67152	5.52177	4.81813	3.61701	3.71394	4.52426	4.8698	5.1127	5.10346	5.31706	5.32017	5.8696	5.90135	5.82684	5.38789	4.56856	3.59415	2.90013	2.27096	2.3114	2.27699	2.72615	2.89857	2.99482	2.85979	2.95058	3.10075	2.92102	2.9551
XIV	121308	123093	chrXIV:121308-123093	.	.	2.66138	2.62326	2.51696	2.39447	2.3138	2.2976	1.7458	1.44417	0.809355	0.00839	-0.269945	-0.37786	-0.39681	-0.27499	0.04049	0.34359	0.46861	0.74938	1.30161	1.50137	1.65724	1.6988	1.7493	1.78657	1.87697	2.10249	2.18663	2.33712	2.44792	2.58106	2.4828	2.70963	2.39761	2.72582	2.63594	3.04821	3.29987	3.41468	3.58839	4.96261	6.98542	8.86312	12.252	14.7568
V	186894	188739	chrV:186894-188739	.	.	9.30568	9.23488	7.7032	5.56851	5.23739	4.59683	4.32687	4.30503	4.33196	4.32554	4.19444	4.30983	4.08127	4.79645	5.64146	5.57592	6.50069	6.63818	8.00439	8.94307	8.82788	9.0757	8.95491	8.96212	8.96121	9.17394	9.51247	8.91485	6.57096	5.93659	5.7342	5.41852	5.0424	3.706	4.07526	4.51744	4.95937	5.38506	5.80084	6.13278	6.26282	6.18453	6.56366	7.62327
IX	424077	427575	chrIX:424077-427575	.	.	1.0836	1.24695	1.2982	1.27093	1.21039	1.40809	1.59758	1.3397	1.21082	1.0695	0.8917	0.5949	0.43446	0.1273	-0.02539	-0.51953	-0.39682	0.03222	0.24834	0.42594	0.40732	0.54426	0.87419	1.23704	1.82174	2.40316	2.86546	3.50108	3.63494	3.88876	4.09426	4.14717	4.68192	5.76411	6.01575	6.33486	6.38092	6.54017	6.73142	6.67717	6.12989	5.07537	4.24096	4.06226
X	458976	460815	chrX:458976-460815	.	.	2.33274	1.58095	1.03868	1.3763	3.29239	15.0852	34.826	42.9578	45.4541	45.818	46.1066	46.3889	46.3842	46.3381	46.295	46.1008	45.832	45.3278	41.4845	32.2104	7.41308	3.5328	6.01336	7.22552	8.07681	8.46398	8.46767	8.47784	8.48346	8.6543	8.83002	9.01195	9.20562	8.80785	8.37513	7.24622	5.36934	2.41356	2.84993	3.18558	3.44151	3.51219	3.58553	3.60441
XV	761055	762636	chrXV:761055-762636	.	.	4.46293	4.49568	4.40444	4.19224	4.17424	4.00835	3.46334	2.6405	2.33375	1.52191	1.19589	0.728605	0.44365	0.19115	0.490005	0.33987	-0.34039	-0.2905	-0.44231	-0.47111	-0.44808	-0.36192	-0.3825	-0.31005	-0.31718	-0.25957	-0.1245	-0.06135	0.16674	0.74257	1.05006	1.15463	1.3336	1.20548	0.84989	0.48173	0.59023	0.66074	0.49476	0.22233	0.16951	-0.04435	-0.19941	0.28399
X	312516	314073	chrX:312516-314073	.	.	-2.14348	-2.05491	-1.78353	-1.43669	-1.51541	-1.76484	-1.50398	-0.43855	-0.35323	-0.18051	-0.41593	-0.67952	-0.99207	-1.22132	-1.30349	-1.22303	-1.20806	-1.10476	-0.99239	-0.90338	-1.17129	-0.90721	-0.76136	-0.57845	0.01433	0.58337	1.23588	1.35935	1.49464	1.4747	1.49682	1.63821	1.66004	1.58063	1.54224	1.33928	1.11149	1.11943	1.36122	1.48467	4.7247	11.4688	22.1271	24.1595
VIII	501159	502677	chrVIII:501159-502677	.	.	0.07039	0.15072	0.17243	0.54867	0.857535	1.03279	1.22695	1.36684	1.71736	1.8676	1.97371	1.82291	1.79506	1.58756	1.4111	1.37025	1.27512	0.93534	0.73726	0.55352	0.64426	0.89251	1.62953	2.40177	2.92778	3.37929	3.50339	3.62439	3.57374	3.57193	3.55756	3.46307	3.82758	4.10791	4.28185	4.99779	8.29301	16.292	20.915	26.8062	31.1972	32.3312	32.8544	33.1501
IV	794247	795789	chrIV:794247-795789	.	.	0.84012	0.95326	0.91558	0.62522	0.66122	0.88678	0.81534	0.62684	0.96342	1.02836	1.05566	0.98984	1.09496	1.04856	0.836965	0.98199	1.20165	1.82475	2.28469	2.30596	2.21044	2.19796	2.2119	2.31025	2.02024	2.21338	2.38728	2.35698	2.30497	2.24516	1.7759	1.21374	0.87968	0.86092	0.79808	0.94481	1.68213	4.0989	6.67921	17.8995	34.2562	54.5655	61.776	65.3121
XV	331071	333324	chrXV:331071-333324	.	.	-0.72583	-0.58695	-0.50615	-0.577	-0.60882	-0.38841	-0.358	-0.50614	-0.50866	-0.45286	-0.27709	-0.35298	-0.3212	-0.39098	-0.14881	-0.19119	-0.49841	-0.48081	-0.639315	-0.68921	-0.54236	-0.54344	-0.38116	-0.24812	-0.36874	-0.62916	-0.58697	-0.53055	-0.406405	-0.31214	0.01197	0.22152	0.71838	0.86686	0.45033	0.09692	0.13286	0.24077	0.20162	0.333	0.31405	0.29503	0.26232	0.19168
VI	166965	170280	chrVI:166965-170280	.	.	0.18088	0.097035	0.233205	0.28223	0.16482	0.2507	0.3065	0.34736	0.32319	0.25235	0.33747	0.35325	0.088555	0.0644	0.1008	0.12859	0.13675	0.35484	1.09607	1.88055	2.20756	2.69703	3.00804	5.15632	7.15229	7.50797	7.78534	7.89834	8.20338	8.30494	8.13785	7.8305	7.22714	6.99358	6.37893	6.10009	5.29305	3.71399	2.07384	2.27818	2.03504	1.54693	1.30471	1.31948
X	675600	677277	chrX:675600-677277	.	.	0.13232	0.13407	0.20583	0.23228	-0.12354	-0.3169	-0.1583	0.07669	-0.05648	-0.10979	-0.37403	-0.20984	-0.2537	-0.25722	-0.44373	-0.70745	-0.63303	-0.62093	-0.717845	-0.88268	-1.0271	-1.4092	-1.44044	-1.43654	-1.57484	-1.57851	-1.685	-1.69147	-1.71238	-1.65958	-1.67379	-1.45561	-1.22107	-0.95678	-0.32239	-0.23569	0.26631	0.6098	0.95012	1.27026	1.05171	1.23807	1.29711	1.39157
XI	598323	600300	chrXI:598323-600300	.	.	-0.81157	-0.412255	0.16728	-0.13514	-0.48643	-0.37394	-0.21335	-0.14612	-0.01284	0.07987	-0.08223	-0.01549	-0.08286	-0.11905	-0.06062	-0.25955	-0.03658	-0.07584	-0.56352	-0.80152	-1.34763	-1.6695	-1.59859	-1.71981	-1.6167	-1.68655	-1.73147	-1.63929	-1.51137	-1.45927	-1.44743	-1.27289	-0.7955	-0.698065	0.06173	0.14952	0.1675	-0.05695	0.1328	0.24931	0.34951	0.28899	0.20587	0.35591
VII	842436	843939	chrVII:842436-843939	.	.	0.12527	0.36309	0.0932	-0.14609	0.33296	0.9328	1.07652	1.25056	1.13813	1.15113	1.3223	1.5023	1.58487	1.51964	1.61215	1.61094	1.78175	1.66898	1.54067	1.7868	1.62717	1.99219	2.21353	2.26694	2.54281	2.33693	2.30742	2.3945	2.28762	2.33501	2.31261	2.22262	2.18756	2.62639	3.87044	4.93574	7.57091	9.81958	10.3969	10.875	11.4924	12.6298	13.1959	13.4453
XVI	29082	30870	chrXVI:29082-30870	.	.	70.3032	87.8344	91.0619	92.4458	92.6619	92.8084	93.0439	92.927	92.5269	91.489	87.7168	77.9391	64.0001	52.4065	43.1715	23.6744	9.4098	7.64613	7.84983	7.87631	7.94562	7.82078	7.8312	7.97782	7.83321	7.49677	7.30097	6.81518	5.57788	3.01954	2.49028	2.08726	2.43546	3.0305	3.43725	3.5974	3.60717	3.43322	3.3994	3.47077	3.68196	3.86227	3.86092	4.18987
XIII	191892	195225	chrXIII:191892-195225	.	.	-2.72476	-2.34134	-1.87109	-0.90597	-0.13298	0.50466	1.31153	2.39045	2.48836	2.81488	2.66124	2.36072	2.35241	2.14333	2.01689	2.04304	1.97093	0.87766	0.44849	0.04129	0.38917	0.560895	2.7712	3.57417	4.12289	5.2822	6.19899	6.47687	6.68166	6.7251	6.96669	7.16566	7.27609	7.18395	6.79613	6.01745	5.92434	5.03883	4.28066	8.3626	35.072	70.5405	80.3958	85.1103
III	73287	76602	chrIII:73287-76602	.	.	7.51299	7.04625	6.72602	5.7762	5.27657	4.7145	4.25973	3.7447	3.20149	2.80425	2.85244	3.01513	3.3418	3.4271	3.70791	3.80428	3.96347	4.2552	3.73394	4.20552	4.82651	5.6503	6.26773	6.45239	6.63503	6.72869	7.18189	7.90773	7.90413	7.73808	7.77062	8.0502	7.96246	7.13918	6.8744	6.79263	6.5287	5.83524	5.91712	5.4653	5.20826	4.67341	4.06618	3.94698
XIV	541755	543441	chrXIV:541755-543441	.	.	-0.872495	-0.63711	0.01308	-0.0091	-0.3587	-0.50159	-0.1575	0.1554	0.11112	0.15762	0.07642	0.11986	0.05501	0.00506	0.06333	0.15306	0.43919	0.970705	1.23468	1.39084	1.96159	2.4928	6.4766	7.62709	8.1601	8.68723	8.94392	8.99287	9.05169	9.00299	9.0458	8.68689	8.43915	8.3841	8.19443	8.99367	8.1334	6.7088	7.24379	7.3399	7.98194	8.09329	8.37268	8.34443
XVI	681150	682821	chrXVI:681150-682821	.	.	-0.21843	-0.14261	0.01841	0.38415	0.62749	0.75862	1.05017	1.0529	1.18268	1.30467	1.48315	1.53904	1.52506	1.59124	1.72633	1.83292	1.69643	1.16495	0.87412	0.74325	0.62744	0.58785	0.43515	0.35312	0.44139	0.55774	0.52905	0.47218	0.72894	1.44596	2.10611	2.794	3.9594	4.23954	4.42537	4.736	4.61359	4.53582	4.46526	4.50024	4.43316	4.21985	3.91893	3.46487
V	347646	349605	chrV:347646-349605	.	.	1.11122	1.25791	1.20614	1.19384	1.29931	1.37783	0.90609	1.26155	1.43802	0.99822	0.94368	1.22451	1.02923	1.00839	1.02702	1.10874	1.0949	1.11604	1.13427	1.24302	1.41314	1.401	1.69934	2.2573	3.41206	5.44647	6.28988	6.98644	7.74657	8.06697	8.2364	8.84265	9.14439	9.36611	9.60091	9.42672	9.18565	8.72937	7.99712	7.79521	11.7597	23.8634	29.7817	42.8635
XV	1009533	1011087	chrXV:1009533-1011087	.	.	1.74804	2.02137	2.0488	2.22619	2.2572	2.15076	2.17335	2.34579	2.27198	2.33682	2.30739	2.18348	1.98577	1.67509	1.0024	0.94804	1.1396	1.39387	2.34709	3.45333	4.09536	4.76447	5.70668	6.46852	7.22266	7.88559	8.05105	8.21715	8.27958	8.07906	7.62349	7.47471	5.94418	5.15106	4.86269	4.41591	3.71613	2.50496	1.96687	4.0593	9.39171	11.5681	12.6696	14.3276
X	554508	556395	chrX:554508-556395	.	.	-1.18229	-1.29383	-1.27747	-1.4175	-1.39527	-1.48568	-1.51419	-1.89663	-1.70007	-1.99903	-1.97077	-2.08177	-2.00377	-1.8694	-1.87419	-1.68151	-1.67126	-1.8618	-1.90812	-1.03202	-0.99187	-0.868645	-0.9154	-0.75145	-0.77884	-0.808	-1.13388	-1.32439	-1.45754	-1.35496	-1.302	-1.25365	-1.21773	-0.89803	-0.82603	-0.71456	-0.47905	-0.01024	0.38641	0.55326	0.95476	0.99873	0.75301	0.59719
XV	347172	350070	chrXV:347172-350070	.	.	3.18021	3.19578	3.2035	3.07744	3.1518	3.79587	4.65806	5.12699	4.79124	4.51383	4.24784	4.4982	4.98342	4.92297	4.58974	4.20984	4.79595	5.6317	6.65425	7.36276	7.21157	7.58202	7.94752	8.44775	8.52459	8.55008	8.59525	8.55607	8.3096	8.20933	7.88506	7.12601	5.74158	5.01439	4.66556	4.38847	5.1603	5.90845	6.34014	6.34859	6.27283	7.09846	7.91537	8.40171
II	48027	50007	chrII:48027-50007	.	.	-1.66798	-1.42631	-1.3557	-1.5064	-1.63682	-1.16309	-0.82266	-1.28138	-1.64632	-1.60522	-1.92955	-2.07848	-2.23603	-2.751	-2.89947	-2.86375	-2.74044	-2.46624	-2.42448	-2.5603	-2.21862	-2.32858	-2.80078	-2.42695	-2.43053	-2.39779	-1.77077	-1.65846	-1.77755	-1.74937	-1.98646	-2.38814	-2.40098	-2.44726	-2.47859	-1.80288	-2.22272	-2.27063	-2.14793	-2.13262	-2.2086	-2.36302	-2.46327	-2.29546
XV	47511	49155	chrXV:47511-49155	.	.	-0.91204	-0.81482	-0.96522	-1.15276	-0.97732	-0.97398	-1.08039	-1.09225	-1.09536	-1.05062	-0.97714	-0.93908	-0.41537	-0.37507	-0.39541	-0.13497	-0.44046	-1.20012	-1.03874	-1.24198	-1.30207	-1.0943	-0.96951	-0.94159	-0.84132	-0.79658	-0.60928	-0.3679	-0.26457	-0.08395	0.794135	1.76378	4.44297	6.71546	7.98811	9.08821	9.25494	9.11578	9.28625	9.21239	9.21083	9.12901	9.21149	9.14474
VIII	314274	316671	chrVIII:314274-316671	.	.	-0.032265	0.24814	0.55959	0.40976	0.48384	0.50037	0.52646	0.77533	1.17616	1.60005	2.35397	2.28129	2.5041	3.1703	3.7932	4.48125	5.50625	8.03807	9.61075	10.3806	10.8279	10.9882	10.9887	10.786	10.8705	10.5737	10.2391	9.35671	7.73428	6.57289	5.49761	4.88804	1.68449	1.41199	1.87382	2.80798	3.77297	4.79394	5.53679	6.39932	7.02623	8.02423	8.88105	9.85339
X	571965	574098	chrX:571965-574098	.	.	3.13732	3.25708	3.28499	3.07038	2.74718	2.40432	1.59125	0.92675	0.54019	0.17766	-0.17351	-0.4752	-0.60813	-0.794751	-0.8098	-0.92695	-0.93774	-0.71661	-0.84125	-0.66262	-0.18051	-0.05831	-0.143925	0.01674	0.30806	0.16317	-0.06006	-0.25792	-0.3361	-0.09517	-0.15158	0.0412	-0.03807	-0.29794	-0.41781	-0.1695	-0.10863	0.34639	2.39114	4.54105	6.60614	8.19668	9.01626	9.60164
VI	259764	262614	chrVI:259764-262614	.	.	14.0915	14.8079	14.4313	14.2994	16.6687	15.376	17.5902	21.9651	26.396	29.6395	32.4343	32.7787	33.5675	34.3473	34.4268	33.8713	32.1409	30.2707	28.2234	25.4743	24.1397	19.9381	14.5404	12.7997	9.71106	7.32811	7.26237	6.78102	7.08496	7.31215	7.6133	7.45861	7.27	7.25864	7.11033	6.89502	6.1619	6.43781	6.45878	6.69422	6.80287	6.97559	6.71224	6.11413
XV	161937	164667	chrXV:161937-164667	.	.	11.7918	13.7668	15.2554	16.0477	16.4439	16.4621	16.4579	16.3894	16.2453	16.345	16.3384	15.8108	13.9726	8.75472	4.56482	3.78765	3.76787	3.8286	3.99538	3.80658	3.47675	3.44457	3.50074	3.47258	3.54968	3.56457	3.60236	3.46745	3.00847	2.62712	2.28462	0.94665	-0.00976	-0.1664	-0.2704	-0.24731	-0.19204	-0.22142	-0.4192	-0.58256	-0.68368	-0.6388	-0.65296	-0.80575
X	332739	334425	chrX:332739-334425	.	.	-0.38322	-0.15513	-0.113475	0.02735	0.39564	0.54529	0.99643	1.28479	1.67352	2.27011	3.19095	3.91713	4.8416	6.65568	6.98608	7.48735	8.10104	8.2247	7.95034	7.76036	7.89876	7.89292	7.53338	7.13893	6.89378	6.01364	6.3145	5.92894	5.17642	4.79899	4.57689	4.68055	4.74962	5.04528	5.13136	5.04763	5.11032	5.12807	4.91564	4.72152	4.07196	3.75773	3.43873	3.16033
II	287808	289599	chrII:287808-289599	.	.	2.91705	2.78193	3.00972	3.2028	3.09362	3.00082	2.89998	2.7033	3.00328	2.6881	1.47338	0.42217	0.331445	0.662225	1.2576	1.37448	1.48044	1.46812	1.3644	1.39885	1.37883	1.47047	1.50258	1.28968	0.95588	0.83256	0.61829	0.60295	0.50662	1.01705	2.24022	2.94658	3.314	3.67388	3.73378	3.67748	3.73303	3.82656	3.71219	3.71231	3.63512	3.35274	3.21172	2.88865
XII	551694	554484	chrXII:551694-554484	.	.	-2.84398	-2.80042	-2.64753	-2.38996	-1.67652	-1.17763	-1.47997	-1.60232	-1.65312	-1.49739	-1.76974	-1.53544	-1.49045	-1.47508	-1.48581	-1.38494	-1.37501	-1.15795	-0.72064	-0.05884	0.52604	1.26454	1.21744	2.01353	2.39177	2.59764	2.69382	2.99338	2.96903	2.97145	2.97855	2.97989	2.8041	2.74708	2.24627	1.87043	1.54768	1.22577	0.94004	0.497895	0.08027	0.3891	0.63103	0.76834
VIII	193905	195417	chrVIII:193905-195417	.	.	48.3463	49.2961	50.0307	50.228	50.3422	50.2694	49.8851	48.84	44.9384	35.0104	20.6579	15.5202	13.6916	15.8987	14.1934	15.0035	17.1044	18.0989	21.6949	23.3869	24.2583	24.3478	24.8847	25.0053	23.0796	20.9643	18.954	16.5651	14.9872	12.9965	11.7743	7.86896	5.36338	4.08932	6.62503	12.4436	23.8372	30.2879	34.6827	36.6761	39.077	41.0902	42.5425	43.0433
X	314718	318027	chrX:314718-318027	.	.	38.3937	28.7792	16.3031	7.54423	4.48883	5.24214	7.88136	9.60967	9.83155	10.0066	10.0197	10.0139	9.97918	9.92336	9.92642	9.79282	8.94596	8.06999	6.98799	5.20362	2.49255	1.24614	0.42156	1.29908	1.96364	2.30869	2.80449	3.06869	3.22751	3.29493	3.3766	3.35279	3.35036	3.46027	3.67426	3.64793	3.65556	4.00592	4.71337	4.2294	4.28848	4.81606	4.90804	4.62711
XV	273537	275118	chrXV:273537-275118	.	.	-0.42713	-0.099655	0.30872	0.54771	0.45713	0.71077	0.71931	0.65505	0.75573	0.698595	0.52228	0.17645	0.1865	-0.06411	-0.05268	-0.136235	-0.51677	-0.90329	-1.132	-1.44288	-1.29978	-1.28826	-1.24599	-0.90373	-0.18523	0.91484	1.05325	1.00159	1.34869	1.70083	1.83959	1.90376	1.64592	1.22826	0.95721	1.00209	0.892085	0.71213	0.451005	0.0599	-0.244555	0.14923	0.6994	2.26835
XV	165588	167334	chrXV:165588-167334	.	.	4.61095	4.41934	4.4259	4.04024	2.78638	4.20104	7.7112	10.6123	12.7767	14.6682	16.1672	16.6424	16.7728	17.0448	17.304	17.208	16.8673	15.6488	15.6794	14.4205	12.5443	10.7385	10.1148	11.4762	13.7808	15.5762	15.7814	16.5479	16.9278	17.0443	17.1667	17.1949	16.5163	16.0814	15.3305	13.385	11.4857	8.20105	4.07744	3.41209	2.95104	4.07116	8.03308	11.2233
IV	1365654	1367910	chrIV:1365654-1367910	.	.	5.86197	5.70561	5.99054	5.9152	5.92226	5.85438	5.99752	5.81895	5.19084	3.37716	4.2641	9.69	14.5203	26.4625	33.9495	45.9717	50.1807	51.3895	52.4596	53.5656	54.1017	54.4447	54.4332	54.2289	52.729	49.0036	39.6972	25.3944	18.8052	11.4375	7.44737	4.93945	3.67207	3.96866	3.64006	3.85551	6.21471	9.53052	15.0586	22.3032	29.4597	39.6176	45.1515	47.9175
VIII	453963	455499	chrVIII:453963-455499	.	.	0.85507	0.868	0.54981	-0.0064	-0.16197	-0.13828	-0.04515	-0.09786	0.0003	0.2262	0.21436	0.20124	0.20209	0.18645	0.15199	0.316605	0.34003	0.22582	0.85595	1.2609	1.90617	2.7986	3.30307	3.83025	4.12842	4.10055	4.07959	4.23522	4.27508	4.32643	4.50284	4.46078	4.74207	5.77732	14.6361	24.3174	32.8596	40.8827	44.8371	52.427	54.8463	59.7991	60.7519	61.0125
XI	112788	115758	chrXI:112788-115758	.	.	3.56449	3.56554	3.87969	3.95271	3.99531	4.02506	3.88934	4.12687	4.41777	4.26129	5.07005	5.15859	11.7634	43.924	55.3237	63.7907	65.6196	65.7787	65.7769	65.9053	65.9409	65.9534	65.6998	65.1644	63.5231	61.3741	50.1825	24.3603	11.3742	3.0886	1.44786	0.83723	0.92411	0.89389	0.81112	0.95776	0.911	1.25561	1.85935	5.5163	22.9981	68.1037	83.1063	113.333
IV	64767	66399	chrIV:64767-66399	.	.	0.83991	1.05271	1.22954	1.39457	1.41944	1.4866	1.60886	1.73462	1.57343	1.36203	1.21783	0.60102	0.66426	0.75229	0.80854	1.09632	1.163	1.93063	2.29536	2.35892	2.3633	2.3374	2.39422	2.35686	2.42265	2.25116	2.30222	2.13362	1.82012	1.71227	1.84655	2.23137	2.10223	2.09635	2.37948	2.3846	2.6751	2.68439	2.65775	2.64225	2.68553	2.74901	2.75943	2.53941
III	205332	206955	chrIII:205332-206955	.	.	-0.4724	-0.5099	-0.35266	-0.40022	-0.47625	-0.50532	-0.65171	-0.62727	-0.45493	-0.35702	-0.3229	-0.29566	0.07186	0.0553	-0.33887	-0.29138	-1.56218	-2.28774	-2.22101	-2.19607	-2.30284	-2.3533	-2.38559	-2.34841	-2.48389	-2.37158	-2.43159	-2.15509	-1.83644	-0.64441	0.90054	2.12495	3.19845	3.50586	3.66759	3.70722	3.30604	3.21351	3.427	3.48045	3.42436	3.44556	3.51488	3.75239
IX	374007	375711	chrIX:374007-375711	.	.	-0.95901	-0.79759	-0.46415	-0.32608	-0.24427	-0.50237	-0.53276	-0.717	-1.25053	-1.53524	-1.52233	-1.31704	-1.35912	-1.36565	-1.09025	-0.75564	-0.50098	-0.10564	0.3896	0.35939	0.50072	0.62024	0.7219	0.78569	0.88156	0.7462	0.49175	0.40586	0.39102	0.04387	-0.12613	-0.26658	-0.43705	-0.48046	0.078295	0.7352	1.2964	1.04563	1.36362	2.24036	3.18129	3.91042	3.95573	4.11857
XII	777624	779679	chrXII:777624-779679	.	.	0.0604	-0.04346	-0.1701	-0.57014	-0.58173	-0.59998	-0.54905	-0.47021	-0.34697	-0.05237	-0.29038	-0.26099	-0.35116	-0.50866	-0.74057	-1.05013	-1.19471	-0.78024	-0.62544	-0.58756	-0.70289	-0.69836	-0.72953	-0.762095	-0.89491	-0.82913	-0.82808	-0.4842	-0.08517	0.44205	0.41548	0.57856	0.22806	-0.00392	-0.04987	0.06015	0.10841	0.06726	0.02853	0.1565	0.31058	0.42237	0.19784	0.21583
XII	98784	100491	chrXII:98784-100491	.	.	1.46616	1.37624	1.44299	1.16569	1.02564	0.97961	1.06522	1.00889	0.73901	0.58161	0.234985	0.47306	1.09447	1.99585	4.84104	7.69531	9.00775	11.0582	11.9234	12.4466	13.0768	13.5247	13.6037	13.514	13.5853	13.4481	12.7169	10.8687	9.43176	7.80485	5.90857	5.0412	4.69862	4.31861	4.41511	4.82473	5.19334	5.88941	7.26302	8.41722	8.94786	9.40488	9.69213	9.78719
IX	414693	416334	chrIX:414693-416334	.	.	-0.69246	-0.28538	-0.36356	-0.31085	-0.31824	-0.09731	-0.1732	-0.36007	-0.41795	-0.67374	-0.83141	-0.476625	0.09373	0.136805	0.12433	0.3923	0.55028	1.30526	2.35031	2.50299	2.75622	3.16991	3.25143	3.31015	3.3324	3.32954	3.2015	2.91509	2.90366	2.77376	2.33366	2.35659	3.33908	5.37756	8.2661	10.6564	11.5896	11.7607	11.6348	11.7746	12.0746	12.1944	12.2217	12.2487
VII	215682	217287	chrVII:215682-217287	.	.	-0.10498	0.0398	0.057415	0.027275	0.11819	0.28211	0.07168	0.29674	0.45157	0.61033	1.30259	1.77657	2.14241	2.16763	2.15951	2.30942	2.27708	2.23257	2.27093	2.25047	2.11358	1.90393	1.6336	1.34374	0.90157	1.53458	1.64727	3.06428	4.52099	5.22873	5.72573	5.97468	6.0026	6.00086	6.10427	6.30328	6.37183	6.3856	6.00258	5.25284	4.58985	3.73585	3.37457	3.66399
V	326880	328581	chrV:326880-328581	.	.	-0.14003	-0.25247	-0.42638	-0.66282	-0.73691	-0.58039	-0.48139	-0.651	-1.0134	-1.0655	-1.11346	-0.83892	-0.85057	-0.880405	-0.945155	-0.97158	-0.97188	-0.91179	-0.7346	-0.66221	-0.59089	-0.23596	-0.11809	-2.07931	-3.81295	-4.26128	-4.37707	-4.25772	-4.22195	-4.10857	-4.11673	-4.08661	-4.11152	-4.09885	-3.90097	-3.5521	-2.58312	0.72113	6.71063	11.8667	13.6831	18.3458	19.4591	19.583
[truncated: 206 more columns]

## Sheet: Fig_S3C_H3K9Ac
@{"upstream":[500],"downstream":[500],"body":[1500],"bin size":[10],"ref point":[null],"verbose":false,"bin avg type":"mean","missing data as zero":false,"min threshold":null,"max threshold":null,"scale":1,"skip zeros":false,"nan after end":false,"proc number":12,"sort regions":"ascend","sort using":"mean","unscaled 5 prime":[0],"unscaled 3 prime":[0],"sample_labels":["H3K9ac_mean"],"group_labels…
VII	779547	782319	chrVII:779547-782319	.	.	0	0	0	0	0	0	4.31	0	0	0	0	0	0	0	0	0	0	1.375	0	0	0	0	0	0	0	0	0	0	0	0	0	0	0	0	0	0	0	0	0	0	0	0	0	0
IX	424077	427575	chrIX:424077-427575	.	.	21.5	21.5	20.5	20.11	18.55	18.55	18.64	14.675	13.03	12.65	10.65	11.05	8.865	5.82	5.9	4.9	7.665	12.52	14.1	13.6	13.6	13.6	12.745	13.155	18.765	19.55	18.55	18.665	19.06	19	20.4	23.86	24.06	27.8	27.535	29.03	29.4	28.8	25.38	36.855	38.95	40.37	39.6	38.925
XIII	369777	372516	chrXIII:369777-372516	.	.	22.85	15.555	10.415	9.75	9.75	7.915	9.55	11.745	12.4	11.1	11.6	11.6	11.6	11.6	9.945	10.65	8.72	7.67	8.75	9.32	7.385	7.655	6.78	6.8	8.37	8.275	7.8	7.02	6.705	6.8	7.56	6.8	6.225	6.4	8.04	9.215	10.1	10.5	11.75	12.35	12.08	13.665	14.75	15.55
XVI	588435	591579	chrXVI:588435-591579	.	.	11.7	14.505	13.785	14.975	15.45	15.255	14.385	15.595	13.505	13.6	13.415	13.76	11	15.22	18.49	20.925	22.02	20.215	19.55	19.55	18.95	17.695	17.6	15.9	13.8	12.65	11.7	11.2	7.22	5.36	4.4	4.565	6.8	7.8	7.8	7.5	6.725	11.7	12.4	12.32	11.75	9.82	10.7	13.35
I	190740	192987	chrI:190740-192987	.	.	5.945	5.85	6.8	6.5	4.66	4.6	5.66	6.5	4.85	6.305	7.75	8.13	7.795	8.65	8.52	8.6	10.12	10.5	9.835	9.55	13.15	15.735	16.4	16.59	16.875	15.255	12.55	11.885	10.745	9.32	9.035	9.89	10.65	10.365	10.8	13.465	12.49	11.7	11.81	9.75	9.37	9.275	9.75	10.605
XII	791865	794004	chrXII:791865-794004	.	.	19.85	25.33	28.16	27.2	28.245	30.305	30.73	31.57	31.47	31.765	29.77	28.3	28.39	28.45	29.595	34.71	30.195	28.51	30.4	28.51	28.29	30	26.77	23.25	21.625	22.55	23.35	22.97	21.83	19.925	21.025	19.735	16.73	15.065	16.5	15.455	16.11	14.675	13.035	11.95	12.95	13.7	16.135	13.735
II	136356	138297	chrII:136356-138297	.	.	2	2	2	1.4	0	0.9	2	2	2	2	1.5	3.13	4.955	5.85	5.05	4.85	4.85	4.85	4.85	3.71	4.2	7.895	9.85	9.85	11.2	13.65	13.65	13.34	15.7	15.7	15.7	15.5	12.9	11.225	10.295	10.8	9.435	8.85	8.85	9.25	8.565	7.385	6.825	7.99
II	27711	29952	chrII:27711-29952	.	.	20.5	20.6	20.005	20.36	26.79	27.38	31.965	34.975	36.315	32.14	30.68	31.81	29.5	29.605	29.965	28.145	28.76	29.35	30.15	26.07	33.045	28.59	27.075	32.48	34.995	36.15	36.85	35.29	34.295	33.84	36	37.375	39.73	39.66	32.35	29.685	29.76	29.75	28.755	29	27.25	28.905	27.32	24.465
XIII	306357	309333	chrXIII:306357-309333	.	.	54.46	48.7	44.545	45.19	56.5	56.59	35.11	34.24	40.58	41.66	44.59	49.475	46.345	44.52	46.05	46.43	47	51.37	51.175	43.2	36.585	29.09	23.48	22.105	21.915	21.65	20.73	19.195	18.835	18.595	15.56	10.725	7.8	6.95	7.9	7.68	8.945	7.95	9.13	11.8	12.085	18.585	21.25	24.495
VI	255720	257220	chrVI:255720-257220	.	.	20.555	18.75	20.725	27.7	27.5	26.025	24.675	24.16	26.55	27.45	30.55	29.95	27.58	24.33	12.93	16.535	22.8	22.79	27.885	32.72	34.29	37.39	39.05	39.275	39.95	37.94	38.54	36.88	37	36.7	33.405	15.86	12.8	8.37	9.35	10.06	11.335	12.7	12.7	12.7	12.55	12.75	12.36	10.8
V	371652	373401	chrV:371652-373401	.	.	20.44	21.7	21.425	20.35	20.175	23.6	23.4	24.97	26.35	23.395	16.035	13.925	11.955	10.42	10.8	10.61	9.08	9.2	9.9	8.275	7.945	8.4	6.89	7.275	6	6.8	9.505	9.7	10.1	9.265	11.96	23.025	23.36	24.3	24.815	26.55	26.55	27.13	28.7	26.235	25.215	26.1	23.855	25.415
XV	347172	350070	chrXV:347172-350070	.	.	35.715	41.075	42.54	45	43.45	43.29	41.8	42.975	42.795	42.01	39.865	38.86	35.155	28.975	21.7	9.825	17.675	18.2	18.07	20.77	23.375	30.33	40.11	41.3	42.4	43.2	43	41.255	38.81	37.95	37.05	36.97	32.895	34.465	35.81	28.82	14.47	14.965	14.435	17.5	17.455	29.24	33.3	35.145
IV	903321	905301	chrIV:903321-905301	.	.	24.52	24.22	26.12	23.25	28.605	27.625	27.2	31.4	30.38	32.28	34.2	38.625	39.1	38.5	38.5	38.3	38.2	38.2	36.25	32.675	25.535	19.075	19.28	17.35	13.6	11.055	22.85	24.6	26.8	26.965	28.32	31.11	31.1	30.675	31.51	33.56	31.92	23.15	21.02	26.47	33.225	43.04	44.535	46.62
XVI	592842	595002	chrXVI:592842-595002	.	.	17.26	16.8	16.845	15.515	17.3	15.85	13.65	12.88	14.19	16.035	14.9	15.1	14.895	15.75	15.75	16.035	15.32	15.7	13.92	10.45	9.75	10.51	13.195	13.4	13	12.3	11.6	10.73	9.51	8.75	9.89	11.6	10.935	8.605	7.85	12.26	17.625	20.455	22.15	22.075	22.55	22.25	21.55	22.55
XIII	627648	629415	chrXIII:627648-629415	.	.	46.845	47.42	47.305	47.57	48.745	47.46	47.105	46.255	42.895	43.645	40.155	45.21	48.99	46.7	40.755	34.2	35	35	35	34.52	33.67	34.1	33.625	33.15	30.22	22.605	18.79	14.455	13.325	13.04	9.605	9.3	9.1	9.9	9.9	10.865	11.85	11.85	11.85	11.15	10.05	8.85	9.795	11.89
XVI	192969	196458	chrXVI:192969-196458	.	.	17.835	21.16	21.35	21.265	20.59	21.35	21.35	19.39	24.005	23.155	22	20.5	21.25	22.605	29.42	30.76	25.4	24.905	29.05	29.825	29.9	27.375	25.925	25.5	26.78	25.77	23.165	22.01	18.84	16.45	16.5	16.7	15.13	11.8	12.8	13.8	12.735	10.9	10.6	3.77	1.475	2.33	3.76	5.45
XV	385212	386763	chrXV:385212-386763	.	.	29.75	27.54	22.12	17.65	6.945	6.45	5.35	4.85	4.85	3.305	1.95	1.95	1	0.3	0	0	0	1.385	4.85	5.8	5.8	6.6	6.8	6.8	6.8	6.8	6.8	6.8	6.8	7.42	7.05	7.545	7.8	7.895	9.7	8.94	7.37	6.8	7.2	10.045	15.45	19.05	22.125	23.655
II	416772	418770	chrII:416772-418770	.	.	21.15	21.235	24.84	24.745	22.925	26.035	27.395	35	36.85	35.85	34.69	37.915	38.61	39.4	39.4	39.3	40.6	42.4	28.465	24.08	19.81	22.11	19.145	16.15	13.65	13.935	14.1	13.6	12.9	12.2	17.64	21.735	26.08	23.52	21.765	28.3	32.475	41.525	48.55	50.05	50.645	51.73	50.41	49.41
XV	435897	438714	chrXV:435897-438714	.	.	16.8	17.83	16.32	13.68	13.275	12.85	12.25	12.285	12.99	21.31	22.035	22.56	21.8	22	23.6	27.045	32.95	31.95	32.335	33.2	30.245	26.25	19.555	15.23	12.85	11.95	12.85	12.49	13.08	11.685	9.9	9.47	12.35	13.7	13.605	14.605	16.1	15.7	15.7	15.2	16.46	17	17	17.02
XI	145254	146949	chrXI:145254-146949	.	.	118.845	119.015	117.17	118.6	110.195	114.635	108.8	104.93	104.805	100.19	95.945	98.865	93.63	88.19	88.615	83.445	79.27	63.35	57.405	58.185	47.05	30.635	30.25	30.35	32.3	30.5	24.57	21.74	20.455	18.025	19.12	21.855	19.945	15.89	19.08	22.76	23.345	25.785	27.11	29.11	35.485	39.72	46.95	52.56
IV	375168	376677	chrIV:375168-376677	.	.	26.35	21.52	32.535	42	41.06	41.365	41.05	41.25	43.21	42.81	40.185	36.345	33.2	27.46	24.68	23.145	24.165	20.995	22.4	22.115	21.5	21.78	21.59	21.31	20.785	19.93	18.05	16.35	18.625	17.21	17.435	18.7	15.68	16.505	21.175	24.53	22.585	20	26.55	29.35	32.6	34.15	35.43	35.435
XII	192597	194829	chrXII:192597-194829	.	.	39.28	40.85	40.275	33.53	30.155	23.595	18.615	24.725	25.5	22.1	17.95	15.835	16.26	18.05	19.23	24.005	23.76	24.03	25.72	27.6	25.2	25.64	29.275	31.115	33.485	35.02	38.085	39.245	39.925	40.34	39.48	37.7	38.96	39.055	35.25	35.455	36.655	33.935	31.82	30.96	32.55	35.86	37.87	35.795
XII	744525	748053	chrXII:744525-748053	.	.	11.3	11.3	17.49	23.265	27.725	34.375	40.745	51.23	53.68	54.95	54.85	56.055	55.94	58.68	58.95	62.965	60.585	58.215	54.24	48.175	52.38	37.69	22.435	21.215	35.71	46.675	48.415	48.99	48.85	48.85	46.895	44.835	51.685	52.275	47.765	42.515	39.33	49.425	49.88	43.25	39.67	42.37	42.95	43.67
IX	226260	228441	chrIX:226260-228441	.	.	18.03	18.315	18.25	17.39	13.725	11.75	11.99	11.8	12.155	12.075	9.65	9.22	11.275	11.1	11.575	11.08	10.7	10.035	9.75	8.385	7.8	7.5	6.8	4.67	3	0.49	1.8	4.14	6.1	6.9	9.335	11.75	11.95	14.82	15.73	16.75	18.125	20.1	18.3	17.7	16.235	13.06	14.9	16.5
X	578571	580191	chrX:578571-580191	.	.	24.9	21.305	34.88	41.6	50.06	54.2	55.1	56.03	52.935	50.085	49.8	49.8	47.8	43.7	40.28	40.44	39.735	36.76	21.26	11.375	9.7	8.64	5.75	7.27	7.65	8.885	9.55	10.63	12.465	19.005	21.05	23.68	24.64	24.5	24.5	26.4	26.75	27.35	27.35	26.18	26.2	24.315	24.55	25.055
X	255792	258315	chrX:255792-258315	.	.	53.15	52.295	55.265	51.18	36.81	39	36.8	33.35	32.085	31.73	31.09	31.75	35.775	31.165	24.76	22.695	23.91	29.015	45.32	44.735	46.41	48	49.415	47.85	46.53	45.75	44.025	39.8	35.5	34.215	35.14	34.43	31.89	29.13	24.6	18.805	17.77	18.145	18.44	19.855	19.55	21.38	22.3	23.6
VII	651285	654249	chrVII:651285-654249	.	.	7.75	6.75	7.1	6.3	5.605	6.65	7.315	6.65	4.75	3.8	5.265	5.75	5.75	5.75	5.165	2.85	2.85	2.85	2.85	2.85	0.76	0	0	0	0.7	1	1.38	2.71	2.9	2	1.9	3.515	4.2	4.8	4.8	5.8	5.8	6.75	6.75	6.37	6.58	7.75	9.7	12.28
IX	164799	166455	chrIX:164799-166455	.	.	48.54	49.465	47.14	47.18	46.15	45.85	40.24	33.02	34.43	33.295	29.605	36.355	36.175	30.855	42.1	47.61	47.21	47.895	46.8	48.42	47.925	45.18	41.15	41.33	47.05	46.555	42.805	41.805	29.705	22.36	16.485	18.105	17.2	18.57	22.59	24.585	23.305	24.4	25.035	26.83	25.755	27.255	26.75	25.595
IX	194877	197151	chrIX:194877-197151	.	.	23.565	22.515	22.315	20.725	20.11	22.74	24.88	24.45	25.25	24.36	23.5	22.915	19.975	18.815	16.595	16.4	17.9	18.035	19.26	17.165	16.175	15.085	13.9	16.655	17.08	18.36	16.95	18.1	22.65	22.05	22.485	25.705	34.45	40.3	41.155	37.61	42.065	44.59	49.37	51.85	50.97	52.725	51.17	48.245
X	715968	718551	chrX:715968-718551	.	.	20.185	25.55	28.5	28.5	27.845	28.55	29.25	28.315	23.185	22.3	20.88	18.61	13.305	16.325	15.98	16.415	15.05	16.5	16.5	15.9	15.5	14.1	13.5	12.93	12.05	12.55	11.45	13.35	13.22	12.86	11.735	9.4	9.48	14.98	16.75	17.75	17.75	17.25	17.15	17.75	17.75	20.155	22.2	22.405
XV	761055	762636	chrXV:761055-762636	.	.	29.62	32.7	32.425	31.6	30.6	30.5	29.805	25.075	24.6	23.88	21.015	18.625	15.05	11.76	8.175	10.475	14.365	15.05	16.805	18.22	18.28	18.265	20.1	21.355	21.04	22.4	22.4	21.81	17.795	15.7	16.08	17.845	21.48	24.975	26.75	26.65	25.85	26.075	28.335	30.075	29.22	25.78	22.15	26.775
X	639894	642228	chrX:639894-642228	.	.	57.68	53.22	42.025	38.345	36.8	34.095	27.335	17.07	13.98	11.745	10.32	8.8	8.8	8.1	1.775	1	1	1	1	1	2.45	2.95	3.65	4.95	4.65	3.95	3.95	3.15	2.95	2.95	2.25	1.05	0.95	0.95	0.95	0.475	0	0	1.95	1.95	1.95	1.95	2.15	3.805
XV	1053489	1055424	chrXV:1053489-1055424	.	.	8.13	3.9	3.9	7.235	9.7	8.47	10.55	11.55	13.09	12.9	12.9	12.9	12.1	12.15	20.685	30.82	40.985	46.935	57.97	59.12	63.045	62.545	61.34	62.98	62.325	65.85	65.45	64.05	64.165	59.585	50.7	45.47	36.075	26.835	10.495	8.07	7.18	9.785	11.5	14.2	14.8	17.745	18.25	19.605
XI	631116	633396	chrXI:631116-633396	.	.	1.805	1.54	2.9	2.9	3	3.9	3.9	3.9	4.59	4.9	5.09	8.49	10.75	10.75	10.95	11.75	10.67	12.7	12.7	12.7	12.7	12.13	11.275	10.8	8.09	7.7	6.595	5.375	4.995	4.45	4.705	5.655	5.75	6.305	7.315	7.6	7.98	8.55	9.15	9.55	10.25	9.6	5.895	5.04
X	708684	712362	chrX:708684-712362	.	.	41.225	39.915	37.085	29.56	31.52	37.305	34.4	32.03	31.845	31.56	32.105	28.645	30.385	28.62	26.685	25.64	25.355	23.15	17.42	12.385	14.43	14.135	15.345	16.345	17.85	16.94	20.01	22.02	22.815	21.005	20.45	20.55	21.12	19.46	15.21	13.03	13.775	11.98	12.55	11.69	12.45	11.33	11.41	11.14
V	10458	13599	chrV:10458-13599	.	.	31.61	31.765	31.625	32	32	31.04	27.655	21.52	19.45	22.36	29.835	28.965	30.605	35.7	36.3	35.54	34.97	34.4	35.265	39.9	39.9	34.1	27.94	21.33	17.615	15.875	14.885	19.935	22.06	24.625	30.35	30.95	32.14	34.56	33.265	34.915	36.55	36.95	37.95	35.04	30.69	27.19	18.435	19.695
VI	99660	101472	chrVI:99660-101472	.	.	2	3.71	7.665	13.175	14.6	15.55	14.79	16.94	20.405	29.985	34.575	35.54	37.95	42.815	51.675	57.755	57.685	63.245	65.335	68.975	83.685	89.675	91.925	91.005	84.9	82.955	85.3	83.215	87.4	95.63	92.215	84.41	83.64	89.51	96.91	94.3	76.045	79.415	79.1	77.92	77.15	75.65	70.44	60.885
XIV	605724	608187	chrXIV:605724-608187	.	.	20.96	20.91	21.575	20	23.405	27.55	35.595	37.455	37.65	36.65	35.185	33.83	30.4	28.63	29.035	27.63	24.8	34.335	35.06	32.725	34.015	31.68	29.255	29.45	30.35	30.35	30.35	28.595	26.97	24.45	21.65	19.5	15	11.515	9.605	7.09	5	4.855	5.84	8.755	8.85	9.61	9.3	9.8
X	277353	279663	chrX:277353-279663	.	.	26.815	20.055	15.9	17.1	12.58	9.94	18.715	17.28	17.855	22.415	25.3	26.58	28.55	28.25	32.6	31.835	29	31.6	30.2	33.25	33.61	42.255	43.95	41.9	46.345	46.93	46.45	44.14	43.315	44.575	40.45	48.67	48.2	50.075	52.175	44.24	43.905	36.645	35.34	34.35	35.515	36.1	36.4	35.345
XIV	768717	771105	chrXIV:768717-771105	.	.	40.095	37.565	24.235	23.375	27.255	31.8	33.59	32.385	32.965	35.35	33.935	35.555	35.165	35.35	35.11	33.4	32.965	33.235	31.28	20.855	19.6	21.355	20.825	25.37	27.01	28.38	29.15	30.51	33.155	34.905	36.265	34.64	33.505	40.195	41.625	45.12	45.035	51.49	55.11	53.72	54.58	52.655	47.32	46.86
IX	429021	430977	chrIX:429021-430977	.	.	12.74	14.725	15.6	16.835	16.265	16.855	18.4	18.4	17.61	13.05	8.955	10.08	14.255	18.45	22.105	24.13	26.87	28.83	33.555	34.15	34.15	30.98	28.4	26.45	27.35	26.495	22.9	23.23	25.65	25.75	26.275	16.03	17.08	20.22	20.695	19.075	21.85	22.93	24.25	24.845	27.5	28.245	28.015	24.17
V	24903	28047	chrV:24903-28047	.	.	11	10.41	10.52	13.45	12.75	12.54	10.6	11.5	11.41	11.525	12.1	10.745	11.27	10.7	9.75	9.275	8.215	5.88	8.275	8.4	7.8	8.395	10.75	10.75	12.51	13.7	13.4	13.76	15.27	12.845	12.815	14.705	16.65	17.55	18.53	18.75	20.235	21.01	24.55	24.67	27.7	23.89	27.745	40.75
VII	621426	624738	chrVII:621426-624738	.	.	24.255	27.925	29.35	33.3	35.65	37	34.86	36.045	35.725	33.08	34.51	34.52	34.6	33.02	34.92	33.15	30.23	28.49	32.88	33.875	37.915	36.14	36.25	33.345	29.635	31.81	37.46	42.64	57.95	61.4	63.7	63.12	63.955	63.02	59.88	57	56.3	50.64	49.05	49.45	41.875	28.315	22.285	19.865
XVI	566409	569385	chrXVI:566409-569385	.	.	25	26.17	25.62	28.215	28.65	28.935	28.8	28.6	29.4	28.325	30.75	27.31	30.585	35.61	31.84	28.875	30.03	27.82	26.03	26.675	28.8	30.1	29.485	29.59	31.415	33.1	34.2	29.15	31.895	35.575	34.755	36.34	36.61	36.58	38.1	37.67	39.25	39.85	30.485	30.4	32.15	34	35.895	43.825
X	448914	450972	chrX:448914-450972	.	.	16.7	16.1	15.7	15.7	13.25	14.32	9.28	8.705	8.8	6.76	7.3	7.7	10.845	13.48	14.75	15.415	15.505	13.15	13.035	13.7	13.985	14.65	14.65	13.195	13.42	13.005	10.33	8.075	10.24	13.48	14.835	14.645	14.55	14.17	14.265	14.55	14.85	15.55	14.695	13.46	11.8	10.32	6.995	2.53
VI	134931	137226	chrVI:134931-137226	.	.	38.145	38.82	40.29	38.395	37.305	31.555	23.14	26.46	22.23	26.55	38.115	42.52	44.04	61.945	77.875	81.25	85.565	86.18	84.6	83.38	82.085	80.855	82.03	81.95	66.56	68.43	71.785	69.425	67.585	56.555	58.05	55.17	54.62	55.86	74.61	81.17	87.43	89.585	92.995	88.585	90.575	90.725	88.38	72.79
XV	241155	242781	chrXV:241155-242781	.	.	59.855	61.12	53.965	43.76	42.115	47.37	50.095	45.315	44.15	36.92	31.68	29.945	35.36	37.965	35.72	34.06	35.16	34.16	33.59	27.945	25.55	24.925	22.255	17.74	16.755	16.71	10.14	8.8	7.72	6.85	4.135	3.27	12.32	13.775	15.34	16.7	18.085	19.65	19.85	21.65	21.01	22.255	23.425	25.805
XV	161937	164667	chrXV:161937-164667	.	.	8.17	9	9.3	7.8	7.8	7.8	7.5	6.99	7.465	6.8	7.465	7.75	7.75	7.085	7.41	9.92	11.575	14.355	20.25	20.75	22.35	22.92	21.435	19.4	19.4	19.4	19.2	17.735	16.69	16.405	14.175	10.015	4.01	2.95	3.71	3.9	3.7	3.775	4.375	3.9	3.9	3.9	4.755	4.45
IV	545103	546681	chrIV:545103-546681	.	.	22.35	20.97	19.355	20.86	20.88	21	17.305	13.225	12.465	6.6	4.57	3.255	2.95	2.95	2.95	1.78	0.7	1.1	3.855	4.235	5.66	5.85	7.35	7.95	8.585	8.045	10.025	13.95	14.525	23.84	25.49	27.105	28.15	27.85	28.15	28.15	27.75	29.405	29.345	30.18	26.085	19.515	18.695	19.505
IV	64767	66399	chrIV:64767-66399	.	.	17.85	11.4	11.6	13.065	13.65	11.655	11.75	11.16	10.615	13.545	13.33	11.65	13.685	14.155	17.07	19.66	25.28	28.36	31.4	33.97	35.05	36	34.9	35.76	34.385	31.86	30.91	29.725	26.65	27.025	26.76	26.3	27.33	23.895	27.36	25.94	28.91	30.1	29.6	29.4	29.1	28.99	31.35	31.77
IV	407058	410199	chrIV:407058-410199	.	.	42	42.095	42.175	35.375	35.025	38.485	37.505	36.165	31.35	32.905	35.255	32.74	32.8	30.075	30	29.5	29.5	29.425	26.37	24.245	20.06	16.745	18.05	24.37	26.055	25.9	27.2	25.535	26.2	26.2	26.1	25.055	25.85	24.775	22.34	17.99	16.925	17.155	20.75	19.27	18.11	19.08	22.03	22.915
IV	1278777	1280565	chrIV:1278777-1280565	.	.	19.89	19.7	20.4	20.7	19.335	18.75	17.515	8.68	5.95	6.33	6.95	7.9	10.68	14.65	13.95	13.75	15.43	16.345	16.75	16.75	16.275	16.75	16.235	15.9	15.7	12.26	11.285	8.945	8.61	7.05	13.93	20.35	20.45	22.62	26.435	28.3	27.205	24.795	23.45	23.45	22.55	20.85	19.75	20.21
VII	106932	108951	chrVII:106932-108951	.	.	17.65	18.22	17.235	15.95	19.325	25.335	21.95	21	19.9	18.195	20.63	21.5	22.55	22.55	21.885	21.02	17.465	16.8	17.75	15.375	12.2	12.87	12.87	15.45	15.945	26.835	28.6	28.22	28.255	30.015	29.75	31.35	31.65	32.36	29.05	26.655	24.15	31.23	40.25	36.76	35.28	35.3	37	35.135
X	609615	612756	chrX:609615-612756	.	.	3.85	3.85	3.565	2.9	2.52	1.95	2.55	3.95	4.14	5.7	5.8	7.68	13.66	18.68	21.115	22.445	24.1	24.9	25.3	28.28	28.57	27.105	27.55	27.755	26.665	24.2	23.775	18.465	10.015	11.97	11.75	12.025	11.05	9.315	8.935	8.365	7.7	7.7	7.13	8.71	10.005	13	14.5	15.28
XIII	675204	677484	chrXIII:675204-677484	.	.	68.175	70.96	68.04	74.03	77.64	80.225	80.3	83.765	84.335	78.02	72.5	70.25	69.355	52	45.95	43.455	29.005	24.81	16.425	16.975	15.835	15.35	14.3	12.95	13.46	10.44	10.095	12.81	14.95	16.42	18.415	18.43	18.415	17.83	20.505	20.05	19.75	20.22	20.6	20.3	19.6	20.575	17.58	13.6
II	275238	277173	chrII:275238-277173	.	.	26.295	28.825	28.05	28.15	25.4	23.665	22.165	21.21	19.4	23.03	28.545	29.11	29.965	30.05	33.21	30.815	30.705	31.68	39.195	42.6	44.555	43.995	40.19	38.63	37.12	37.94	50.365	54	50.755	53.13	55.16	55.71	59.16	62.865	63.45	62.785	59.105	55.42	53.15	50.71	48.62	33.96	36.685	27.195
II	38949	41214	chrII:38949-41214	.	.	24.95	26.385	34.47	33.065	31.435	30.25	28.715	23.86	18.05	18.9	23.585	27.35	28.825	29.365	29.295	30.805	27.865	24.665	21.05	20.755	22.12	23.45	23.15	22.275	21.1	17.54	15.605	13.4	11.54	9.75	9.75	9.75	7.47	4.44	3.95	2.28	0	0.2	2	2	2	2	4.285	6.25
XIII	386688	388407	chrXIII:386688-388407	.	.	32.75	30.81	29.505	28.4	25.44	26.8	27.3	28.17	27.6	27.085	27.43	24.9	24.56	24.26	23.935	23.83	23.4	23.5	25.64	26.4	30.4	27.26	32.56	35.57	45.46	49.835	56.5	58.2	60.2	60.685	62.495	62.86	61	60.48	58.08	50.24	45.7	40.535	32.185	23.445	18.31	14.395	11.445	11.65
IX	374007	375711	chrIX:374007-375711	.	.	30.475	24.88	18.65	17.82	15.5	16.6	16.935	23.165	33.23	36.8	34.25	34.05	32.585	31.35	32.985	33.35	32.35	29.035	28.635	26.78	24.635	24.155	24.11	17.945	19.045	24.16	25.55	25.55	26.85	27.355	26.575	25.6	27.6	26.4	24.03	23.65	23.25	20.325	17.98	11.56	14.7	15.46	16.6	15.6
VI	259764	262614	chrVI:259764-262614	.	.	17.735	29.11	31.695	29.55	28.85	31.49	36.035	40.78	47.62	52.07	53.7	53.53	52.095	54.65	55.45	52.74	48.78	47.3	48.685	47.935	48.325	63.05	64.31	58.33	55.305	56.135	55.775	57.525	56.71	52.18	51.8	51.68	48.98	44.7	42.715	40.805	34.19	46.015	45.415	44.365	47.3	51.885	53.4	51.97
VI	109197	113385	chrVI:109197-113385	.	.	39.05	30.12	15.78	14.83	16.19	19.085	21.305	20.5	16.75	17.435	17.835	18.45	19.35	19.63	19.07	19.555	22.67	21.595	24.57	27.23	28.1	30.98	32.435	31.64	30.67	29.91	26.705	27.325	31.685	36	34.23	32.865	31.135	29.25	26.495	26.815	25.75	21.92	21.6	22.755	25.245	25.4	25.05	24.77
XV	273537	275118	chrXV:273537-275118	.	.	16.1	14.78	14.325	16	19.71	22.655	23.65	26.035	29.81	34.44	33.95	32.15	32.59	34.475	35.2	38.96	39.15	39.25	38.35	34.17	30.935	27.55	22.775	22.6	16.6	14.5	15.67	15.945	15.545	16.75	17	20.45	20.45	20.45	20.45	20.45	21.115	21.4	20.165	20.2	14.465	17.765	20.385	21
III	73287	76602	chrIII:73287-76602	.	.	23.39	24.69	30.455	28.79	28.3	26.28	30.86	32.195	31.53	28.105	27.035	28.3	30.7	31.59	30.28	29.8	29.365	25.845	27.305	28.51	27.45	28.97	29.16	25.395	30.305	30.215	34.29	34.85	35.95	34.565	31.84	32.875	31.34	25.335	23.07	24.215	26.05	24.995	26.47	27.265	24.925	23.445	19.245	18.55
VII	1003809	1006578	chrVII:1003809-1006578	.	.	25.84	30.315	32.4	34	31.26	32.15	31.965	30.445	30.155	28.85	27.47	25.13	20.09	16.685	15.855	19.67	17.475	22.14	26.635	27.08	28.105	27.915	27.25	25.34	27.345	28.58	31.165	35	30.54	32.5	33.135	26.595	28.97	35.145	33.5	34.2	34	32.1	32.15	29.35	28.3	27.73	27.16	9.12
IX	405315	408294	chrIX:405315-408294	.	.	26.11	27.36	28.35	26.08	26.52	25.58	25.15	30.105	32.18	33.52	32.45	30.975	29.895	30.025	31.285	31.1	30.9	38.9	40.7	42.4	41.8	34.22	33.915	30.845	30.215	34.25	35.96	33.95	31.57	29.45	25.67	20	14.46	11.83	13.82	17.14	19.64	20.97	21.35	23.95	37.43	37.42	35.05	33.67
VI	199284	201981	chrVI:199284-201981	.	.	30.21	33.63	36.19	32.25	33.52	35.87	34.58	21.65	25.6	24.565	25.4	28	48.5	60.535	63.54	64.9	62.265	60.68	59.395	59.22	57.7	55.415	55.215	51.32	32.03	23.78	29.2	27.12	21.15	20.45	20.665	23.475	26.25	27.515	28.3	27.335	23.065	23.35	23.415	23.3	22	18.645	15.425	14.97
XI	526011	528465	chrXI:526011-528465	.	.	37.92	39.9	39.33	37.6	35.86	36.81	36.21	29.935	29.615	34.865	34.2	31.92	32.3	32.175	31.11	32.76	33.05	30.57	26.59	20.715	14.955	15.645	18.13	23.155	28.03	33.69	35.685	38.1	39.635	41.285	40	40	40	38.1	37.91	38.805	40.65	36.815	31.21	25.11	20.585	21.87	18.835	19.11
XIII	512031	513597	chrXIII:512031-513597	.	.	14.55	14.88	14.6	11.71	10.75	12.175	11.7	12.2	12.245	10.48	8.3	8.775	10.17	19.15	23.45	23.45	22.75	22.355	21.405	19.03	19.16	17.415	15.95	5.645	4.475	3.6	3.3	3	3	4.465	3.25	3.52	4.85	4.85	5.325	9.03	11.25	11.55	11.55	9.24	4.8	9.15	11.58	17.025
XV	512667	515274	chrXV:512667-515274	.	.	49.73	54.955	58.83	55.6	54.715	52.65	51.7	53.92	57.345	57.09	55.05	54.265	49.05	47.815	30.1	26.08	28.64	37.21	44.235	47.61	48	48.895	48.925	48.055	50.705	49.175	48.72	45.955	45.66	43.295	39.855	25.29	27.12	25.345	21.41	21.96	23.5	28.52	28.4	29.435	28.935	27.865	27.13	30.39
VII	580095	582576	chrVII:580095-582576	.	.	21.675	22.515	28.46	28.63	30.85	34.11	33.9	33.2	30.07	30.5	29.2	27.1	22.825	19.97	31.06	28.495	30.09	33.605	34.08	52.255	58.1	59.05	60.525	69.91	73.34	72.555	76.97	76.35	74.81	71.21	71.775	75.79	71.905	74.1	66.075	61.24	62.325	60.935	54.325	55.115	46.67	43.015	38.645	36.205
XIV	465279	467616	chrXIV:465279-467616	.	.	40.705	35	33.835	32.29	29.73	29.485	28.83	27.165	25.85	18.775	18.215	18.975	12.67	10.8	14.805	23.35	25.31	24.615	25.7	28.075	29.05	29.25	31.415	32.2	36.145	36.74	37.48	36.32	33.675	32.905	28.7	27.36	32.25	29.15	27.255	26.295	22.55	20.425	17.075	16.98	16.03	20.065	21.17	17.55
X	219345	221328	chrX:219345-221328	.	.	41.335	35.25	27.125	22.01	17.1	17.5	19.21	20.13	22.025	21.25	17.895	17.6	17.6	17.6	16.84	13.92	15.46	14.535	19.165	22.335	36.855	44.985	56.02	63.8	64.285	68.105	70.105	69.345	68.95	64.28	63.125	61.58	62.73	56.2	57.265	52.715	56.975	53.715	50.185	58.1	60.295	60.95	60.87	59.12
X	28035	29670	chrX:28035-29670	.	.	29.46	31.545	33.75	43.66	43.545	44.615	45.3	46	45.805	39.96	40.815	49.75	54.125	59.22	68.64	71.75	65.65	62.71	67.055	65.76	67.295	70.685	72.05	68.55	67.99	68.205	64.7	56.975	52.88	38.86	28.025	19.645	15.53	15.43	16.025	18.345	20.9	20.82	19.93	22.55	23.805	26.565	27.55	28.66
X	81411	84816	chrX:81411-84816	.	.	20.55	19.6	20.4	19.9	19.22	21.505	23	22.41	21.65	17.65	18.92	20.23	18.65	19.24	17	22.025	29.26	34.02	36.4	35.45	36.3	34.7	32.705	30.93	29.57	30.905	33.3	32.86	34.7	37.49	29.425	23.86	22.405	22.5	22.595	24.325	27.35	24.385	30.965	38.91	39.005	39.305	40.465	40.85
VI	206391	208410	chrVI:206391-208410	.	.	33.41	41.09	41.535	48.57	62.335	64.015	61.945	62.435	62.695	65.5	66.4	64.68	62.285	62.675	61.4	60.515	35	29.925	35.71	35.38	25.515	25.985	28.225	25.67	27	28.4	27.03	27.37	27.855	26.915	29.72	28.105	26.075	21.405	17.425	17.885	20.55	23	23.2	21.475	21.52	24.55	28.82	28.055
X	636006	639150	chrX:636006-639150	.	.	18.62	15.355	18.45	18.35	18.215	19.85	20.15	21.305	21.4	21.4	20.9	21.2	19.43	16.835	18.74	15.665	14.335	15.035	15.08	12.85	11.75	12.83	14.7	12.05	10.75	10.085	9.12	3.03	5.235	9.15	9.25	10.725	13.09	14.65	13.23	17.915	25.65	30.015	35.855	34.585	35.875	37.97	40.335	40.6
V	171579	176919	chrV:171579-176919	.	.	9.99	14.5	15.705	14.25	15.82	18.235	16.95	17.65	17.365	16.4	15.355	14.75	15.23	16.39	18.76	16.44	17.7	18.445	19.995	37.925	40.005	41.96	43.15	43.435	41.02	41.105	41.2	40.72	36.765	37.525	39.61	37.15	28.07	27.14	31.905	29.73	30.26	29.12	26.95	25.97	26.22	24.25	24.22	23.7
VI	166965	170280	chrVI:166965-170280	.	.	17.55	17.885	16.725	16.65	19.265	17.07	14.91	14.65	13.005	11.65	10.37	10.095	8.34	8.85	7.055	7.85	10.675	14.375	31.23	35.77	39.91	39.06	36.405	37.54	40.9	42.205	41.33	45.075	48.98	49.3	47.625	47.84	40.295	37.68	36.945	34.765	29.785	29.62	36.62	41.29	42.15	46.105	51.7	49.48
IV	847521	849495	chrIV:847521-849495	.	.	19.865	16.075	12.82	10.635	12.825	14.645	14.835	14.7	15.48	17.45	17.15	17.45	16.31	15.55	19.315	20.07	21.76	21.61	18.725	21.805	21.53	19.7	20.675	19.13	19.685	19.8	19.6	17.8	17.8	19.035	19.52	21.67	22.72	23.91	21.675	17.425	17.555	16.88	16.865	18.26	19.64	18.925	18.65	19.65
IX	238632	241437	chrIX:238632-241437	.	.	11.42	10.995	12.7	14.44	16.4	17.6	19.88	21.785	22.12	22.6	32.31	37.24	51.695	52.665	53.92	56.58	61.19	61.83	64.355	64.15	62.85	61.47	58.42	58.695	51.6	50.305	53.305	41.275	38.655	38.765	37.04	29.385	29.265	31.1	33	33.86	35.14	35.945	36.935	34.305	32.715	36.585	38.8	38.03
II	537522	540342	chrII:537522-540342	.	.	49.315	40.8	34.135	21.38	13.82	16.45	18.205	18.4	18.02	14.45	10.795	11.7	9.115	8.65	8.85	8.75	7.09	7.56	6.75	3.25	4.81	7.85	7.75	6.85	7.705	9.065	10.55	10.85	11.75	11.45	10.75	10.665	11.75	11.37	11.625	11.7	12.19	16.37	12.705	15.55	16.45	16.03	15.9	12.745
VII	592830	595251	chrVII:592830-595251	.	.	43.59	44.55	40.7	40.24	38.37	41.9	40.4	43.155	35.155	27.905	25.735	24.04	21.95	21.53	23.255	25.69	26.825	27.2	27.675	22.3	20.33	17.01	11.46	9.43	6.8	5.8	4.6	5.47	7.7	7.8	9.27	9.95	11.65	11.65	11.65	9.33	5.73	4.85	4.86	7.075	8.75	8.56	7.8	8.58
XII	390309	391920	chrXII:390309-391920	.	.	25.92	25.16	25.475	26.545	25.475	23.235	22.5	20.955	16.75	17.55	35.47	56.585	62.525	69.935	69.795	71.715	69.975	69.6	71.645	72.81	71.6	71.815	70.485	70.2	69.235	52.625	34.045	18.875	23.305	28	26	31.75	33	34.08	32.25	32.645	33.6	31.7	34.415	35.2	35.7	34.215	32.06	29.96
XII	602244	604215	chrXII:602244-604215	.	.	24.945	24.86	24.765	27.06	27.25	26.49	26.23	27.72	28.48	22.46	18.985	15.225	15.65	15.685	13.615	18.395	19.835	21.5	21.54	20.56	20.73	19.825	19.325	16.84	14.895	21.025	22.6	25.07	25.1	23.49	24.405	26.85	28.82	31.15	29.87	27.65	28.01	26.465	26.85	26.015	29.605	29.115	30.2	29.305
V	326880	328581	chrV:326880-328581	.	.	71.37	72.07	71.085	71.1	71.4	68.25	62.575	60.15	45.2	36.35	25.03	26.35	22.945	19.65	20.55	20.455	20.55	21.25	22.31	24.065	24.58	25.46	22.385	22.12	20.42	22.91	23.3	22.73	22.16	22.445	23.2	21.35	22.42	23.11	22.16	20.51	17.515	21.955	27.945	29.52	27.37	27.01	30.01	30.01
III	222897	224646	chrIII:222897-224646	.	.	10.03	8.9	10.65	10.825	9.935	10.6	9.935	9.08	9.3	9.7	8.9	14.365	16.7	17.2	24.1	26.575	27.35	28.15	27.685	26.6	25.65	24.7	24.3	23.7	22.235	20.32	18.805	11.045	11.4	8.2	9.4	9.825	11.35	12.825	13.8	13.8	14.37	14.465	13.88	14.04	14.7	17.575	20.08	16.895
X	554508	556395	chrX:554508-556395	.	.	21.645	21.55	20.97	16.175	12.925	13.645	17.1	16.15	17.18	17.32	18.06	19.905	18.75	19.225	21.125	22.55	22.55	22.55	21.785	18.705	13.8	17.215	14.045	11.315	11.035	15.05	18.16	18.645	23.54	27	27.535	27.25	27.25	25.495	24.74	24.07	26.245	25.3	26.2	31.545	26.395	22.3	23.84	23.85
XIII	544365	546387	chrXIII:544365-546387	.	.	24.685	24.78	23.575	22.99	27.665	25.955	28.155	23.285	23.315	28.48	29.95	30.15	28.85	30.47	31.15	30.58	26.34	29.26	32.695	34.75	35.585	35.82	41.29	44.4	43.095	47.865	54.8	53.62	54.185	55.875	57.05	57.16	57.2	36.79	23.51	22.08	19.975	18.07	17.3	16.62	26.265	29.485	31.385	32.86
XI	112788	115758	chrXI:112788-115758	.	.	19.125	16.75	18.2	19.8	20.7	19.445	19.25	17.4	12.28	13.705	12.185	17.915	31.88	59.215	70.555	77.8	78.94	80.65	80.75	79.785	80.34	84.15	82.34	79.395	63.25	59.685	43.435	22.145	13.935	8.305	4.925	4.995	5.85	5.555	4.075	5.65	5.85	7.605	8.955	15.24	25.19	48.915	53.445	60.82
XI	388638	390501	chrXI:388638-390501	.	.	29.35	30.9	29.295	32.15	32.1	37.065	38.51	36.725	36.755	40.895	44.7	45.7	45	43.82	38.91	34.135	30.28	30.105	29.035	29.4	29.025	24.105	17.34	25.065	24.015	22.115	21.4	21.9	21.925	19.95	20.05	20.45	21.59	22.025	26.23	26.345	23.71	26.345	34.315	37.54	38.1	38.875	41.64	45.725
IX	29949	32172	chrIX:29949-32172	.	.	76.085	79.865	77.75	69.725	62.955	58.055	43.645	38.335	31.37	32.98	36.105	36.5	37.9	39.05	34.995	30.855	29.52	29.425	33.395	35.43	36.815	34.67	34.86	29.735	39.805	41.17	40.4	39.4	39.105	37.65	37.75	38.27	38.86	36.575	33.315	32.18	33.995	38.895	41.805	39.605	39.31	38.8	40.2	42.2
XV	7959	10182	chrXV:7959-10182	.	.	29.4	27.6	26.2	26.635	26.91	34.28	33.205	42.21	41.77	48.105	49.125	50.58	58.2	57.975	58.2	58.08	60	62.66	61.705	57.96	57.2	54.53	49.85	47.85	46.41	39.535	35.85	35.825	30.955	36.65	36.435	36.245	35.71	32	32.9	33.41	22.08	24.49	33.365	34.41	44.47	49.48	51.85	52.85
VII	1016769	1019553	chrVII:1016769-1019553	.	.	69.51	66.16	60.65	59.415	54.77	57.565	57.005	54.07	47.785	47.8	40.57	36.19	27.11	26.35	26.65	26.15	25.05	24.52	22.39	23.705	22.78	18.915	24.09	27.05	33.515	35.805	39.675	38.455	42.92	49.125	49.98	51.155	50.955	51.5	51.5	46.545	32.945	22.15	31.715	36.525	38.245	39.7	39.835	37.605
V	400707	402708	chrV:400707-402708	.	.	43.69	43.865	42.365	34.29	32.21	38.555	42.79	54.51	53.6	50.605	50.765	49.41	50.21	51.7	52.41	50.87	50.065	46.57	46.325	46.515	35.15	34.17	32.35	31.425	28.55	28.975	26.95	27.31	27.5	27.5	27.1	28.005	27.55	22.945	19.15	19.75	15.05	16.45	16.05	19.145	29.79	36.38	38.15	40
IV	1275075	1276779	chrIV:1275075-1276779	.	.	17.4	16.105	12.405	17.28	31.9	33.315	32.81	38.1	39.58	40.15	40.53	39.955	38.405	39.01	38.725	36.965	35.92	36.02	36.06	18.13	9.74	10.595	10.39	21.975	24.62	26.425	26.35	28.45	29.25	29.05	28.09	28.3	29	28.855	24.55	20.08	15.65	9.67	8.455	16.985	21.02	20.69	21.35	21.35
IV	59598	61752	chrIV:59598-61752	.	.	59.615	62.505	69.815	72.91	76.85	78.965	79.25	86.475	86.67	86.48	86.265	83.01	73.395	61.15	64.165	61.38	49.895	43.045	38.425	42.815	42.86	45.77	44.23	44.42	42.8	43.655	43.35	41.55	37.025	30.26	28.82	32.11	27.16	31.19	34.19	36.245	38.155	40.945	42.465	50.11	52.3	53.025	54.9	55.025
II	381621	383616	chrII:381621-383616	.	.	25.35	23.61	18.385	10.6	9.11	8.8	9.55	9.275	6.11	11.185	13.505	17.465	19.55	19.95	21.69	23.82	24.9	25.24	28.545	34.705	38.585	43.855	40.02	39.815	41.875	42.9	41.265	31.65	32.52	33.22	33.26	35.995	35.585	43.895	51.86	51.73	49.115	52.445	50.765	47.6	46.8	45.9	44.37	45.3
VIII	453963	455499	chrVIII:453963-455499	.	.	21.305	18.9	19.225	21.065	19.16	26.595	29.67	29.605	30.875	29.235	30.87	30.735	30.545	32.2	32.58	33.325	21.09	25.86	27.05	30.01	28.915	25.59	25.585	24.81	27.865	30.35	30.255	31.35	33.06	33.25	31.97	25.57	21.83	17.07	14.16	12.21	7.8	7.9	7.945	7.9	9.385	12.35	15.57	17.175
VII	358056	359883	chrVII:358056-359883	.	.	12	13.18	11.695	20.7	28.185	29.35	30.11	30.3	29.3	29.795	30.3	31.215	34.23	32.97	30.5	28.6	28.4	24.88	11.815	11.7	17.25	20.875	25.445	28.105	26.65	25.075	25	25.3	24.925	27.3	26.6	27.3	25.635	21.875	21.4	17.19	19.755	21.135	19.205	19.84	20.215	30.14	33.65	34.75
IX	35892	37800	chrIX:35892-37800	.	.	42.5	40.645	35.815	19.27	21.5	25.575	25.18	25.85	23.865	20.82	20.465	18.77	23.285	31.58	32.905	35.285	36.4	35	27.605	28.48	27.695	31.67	37.8	38.5	39.515	30.975	32.1	32.1	31.34	30.105	29.07	29.91	30.205	27.135	28.565	25.085	33.805	33.7	37.085	38.915	40.055	40.15	39.675	39.075
XII	424176	426984	chrXII:424176-426984	.	.	51.665	53.55	55.66	56.075	54.075	56.6	54.725	59.755	60.55	60.17	58.66	50.9	41.86	42.555	44.85	44.06	41.93	44.135	44.99	45.815	43.18	43.605	43.7	42.425	42.25	43.9	37.8	25.63	25.51	18.55	15.24	13.12	13.215	13.5	12.745	11.65	11.65	11.52	12.55	13.5	13.2	11.17	12.5	13.26
XV	4350	6081	chrXV:4350-6081	.	.	0	0	0	0	0	0	0	0	0	0	0	0	0	6.49	16.625	16.845	16.6075	15.515	17.355	17.225	17.825	17.5125	15.7975	10.9825	5.55	14.575	16.535	19.3	23.3	25.08	25.745	26.5	25.4	26.05	26.915	24.905	23.395	24.055	23.865	19.17	18.715	25.67	25.92	28.105
XV	16647	19209	chrXV:16647-19209	.	.	30.99	29.895	35.005	33.395	37.77	40.825	41.8	43.655	40.98	41.105	39.74	42.695	42.395	42.225	44.6	37.645	31.055	38.07	44.21	52.42	54.89	51.055	57.65	62.465	61.15	59.315	60.435	60.69	63.05	62.67	60.27	62.59	56.89	32.265	35.045	34.54	42.42	51.405	55.795	65.575	76.29	74.96	73.66	71.82
XV	1057689	1060536	chrXV:1057689-1060536	.	.	34.43	29.97	27.84	30.475	29.45	30.34	25.26	26.63	27.18	25.635	25.35	24.35	23.97	21.1	18.58	17.41	17.48	19.16	17.7	16.46	18.25	20.92	21.32	21.55	22.305	31.28	35.15	35.35	36.3	37.275	38.25	37.14	32.455	30.855	31.89	31.015	36.575	37.385	39.215	40.92	38.855	40.25	39.35	36.845
XI	454158	457629	chrXI:454158-457629	.	.	17.3	18.41	18.75	19.56	21.285	24.96	22.85	20.315	20.8	21.205	18.85	18.15	17.25	16.85	16.85	15.55	14.65	14.435	14.07	8.72	5.93	5.325	5.85	6.62	10.3	10.7	12.4	12.7	12.7	11.625	12.15	14.305	16.505	15.46	15.48	17.35	15.68	15.58	14.81	12.985	15.62	18.45	18.9	18.6
VII	510240	512415	chrVII:510240-512415	.	.	24.355	24.45	24.45	24.28	23.975	24.45	24.25	24.065	25.2	26.365	27.11	26.33	20.79	19.5	18.26	16.145	15.55	13.525	12.05	16.475	18.44	18.835	18.8	23.165	22.8	23.5	19.28	18.6	20.1	21.565	20.75	20.375	18.8	17.205	15.56	14.61	11.8	13	15.4	15.305	11.71	11.495	12.85	12.85
XII	28266	30015	chrXII:28266-30015	.	.	30.375	23.265	30.94	34.06	35.96	34.045	31.55	28.84	27.65	26.675	27.75	29.9	31.75	29.49	30.355	31.13	35.5	36.76	39.18	37.555	34.85	28.565	27.2	26.9	27.69	30.135	29.945	27.34	26.245	26.035	26.965	32.4	31.215	34.255	35.23	35.8	34.945	32.75	32.35	30.88	30.31	22.75	24.2	26.45
XIII	191892	195225	chrXIII:191892-195225	.	.	10.75	10.275	11.7	11.685	12.92	12.465	16.71	18.1	19.11	19.45	19.28	19.765	18.5	19.2	19.5	18.915	17.55	17.15	17.265	16.6	17.265	12.725	13	12.4	10.625	9.45	8.04	8.24	10.5	11.705	11.35	11.85	11.85	11.85	10.475	8.8	7.3	6.51	2.955	1.68	13.855	31.9	37.55	48.83
XVI	127419	130563	chrXVI:127419-130563	.	.	34.19	34.09	35.18	36.86	36.61	29.425	29.845	27.66	26.445	26.05	25.3	29.76	31.105	30.93	32.255	36.385	38.735	37.38	33.74	31.325	30.85	26.445	22.395	31.47	38.62	40.77	39.24	37.49	39.9	36.78	31.595	30.695	34.44	35.45	36.3	32.1	29.915	30.3	30.14	30.32	42.78	48.565	55.125	61.075
II	287808	289599	chrII:287808-289599	.	.	18.975	19.6	20.645	23.5	26.98	28.8	27.735	28.35	25.62	23.09	23.45	19.92	14.345	19.205	23.035	27.765	29.145	31.6	30.145	30.995	29.985	29.01	32.45	32.95	31.24	31.05	28.065	23.085	18.17	17.875	28.305	29.325	34.285	37.31	41	39.3	39.3	39.9	40.3	40.205	38.4	38.185	37.255	37.35
I	179223	182949	chrI:179223-182949	.	.	56.565	55.75	48.44	46.9	49.595	49.735	49.25	49.21	44.685	37.675	35.835	35.255	34.29	26.35	27.64	31.96	32.25	33.89	32.425	26.35	27.3	27.3	25.975	26.73	27.965	23.875	12.535	16.945	25.35	39.85	46.04	56.545	64.5	68.93	69.725	68.975	69.1	71.905	73.35	71.175	68.15	70.405	71.38	61.54
XV	165588	167334	chrXV:165588-167334	.	.	55.74	55.42	48.53	44	50.72	58.62	62.485	58.835	57.59	56.08	54.7	55.4	55.57	55.8	54.65	50.32	46.98	45.995	31.615	19.26	18.75	19.795	22.035	20.755	17.535	17.25	18.7	19.46	19.65	19.25	16.185	14.92	12.97	11.95	11.26	10.675	9.25	8.785	8.9	9.7	11.075	11.325	14.105	19.6
X	413217	416166	chrX:413217-416166	.	.	10	12.465	12.6	12.42	13.12	13.8	14.4	14.4	11.05	11.25	10.375	19.19	21.4	22.16	24.06	23.775	21.055	18.85	18.59	19.35	17.285	16	14.8	14.23	16.54	17.3	13.275	12.535	14.37	17.315	20.21	19.45	19.45	19.07	18.5	17.93	18.625	20.97	20.905	20.49	19.055	23.49	21.55	26.425
XV	145977	147678	chrXV:145977-147678	.	.	25.35	26.265	24.56	22.045	21.755	26.885	27.83	27.2	27.35	26.875	30.775	29.5	31.665	32.84	29.64	30.105	32.41	33.785	34.67	34.005	32.06	27.91	21.14	20.83	23.47	18.81	20.105	23.29	26.24	30.03	34.85	37.79	40.7	41.8	41	41.695	40.345	43.07	43.495	40.37	39.33	45.285	46.735	42.2
XIV	762870	765432	chrXIV:762870-765432	.	.	34.075	35.235	45.57	51.245	55.9	60.455	61.935	60.46	63.6	63.9	66.35	67.92	67.785	68.165	66.14	62.4	44.92	23.605	24.69	24.575	30.15	33.58	33.91	32.87	37.425	42.855	42.85	42.08	39.465	40.88	42.72	43.105	36.3	40.47	42.96	48.825	57.55	56	55.935	53.4	47.63	47.665	45.395	53.005
VII	153483	156624	chrVII:153483-156624	.	.	19.9	24.185	26.385	30.155	35.6	34.6	35.18	36.7	38.285	41.085	40.895	42.91	45.605	37.495	27.425	33.19	34.785	45.22	52.62	58.155	59.775	61.45	60.575	58.05	60.895	69.195	66.425	63.63	65.305	66.465	61.425	46.86	43.98	37.01	36.535	37.09	39.24	40.82	39.45	41.735	43.28	41.65	44.65	37.27
XVI	614094	616716	chrXVI:614094-616716	.	.	20.355	21.52	29.43	37.62	37.805	43.345	45.41	45.9	46.85	47	46.65	44.765	45.75	45.75	42.47	39.885	37.56	34.46	22.76	21.14	18.945	19.8	23.585	25.6	29.78	32.19	33.81	33.975	33	29.915	31.15	30.67	29.325	23.67	18.77	15.815	14.935	15.61	14.51	15.25	17.65	17.95	18.75	19.405
XV	1043202	1045161	chrXV:1043202-1045161	.	.	38.25	45.71	46.18	46.12	41.305	39.74	46.25	43.75	43.45	44.235	43.445	40	44.44	50.22	48.25	51.195	51.24	53.795	59.875	73.29	70.415	70.17	84.635	84.48	90.92	88.1	91.035	89.95	83.285	71.15	65.375	61.415	59.03	61.825	54.73	64.105	59.895	55.43	55.99	55.68	55.95	52.18	47.665	43.1
XIV	406770	408456	chrXIV:406770-408456	.	.	6.705	4.15	3.75	3.15	10.08	13.84	15.55	15.55	17.48	21.4	21.4	22.59	23.35	22.75	23.325	24.4	23.97	22.1	21.4	21.435	20.18	26.82	26.955	27.6	26.335	40.14	39.35	38.295	41.355	42.05	43.85	44.05	41.98	40.275	41.46	38.425	33.75	26.66	29.37	31.85	34.15	34.15	40.65	42.205
XII	92589	95064	chrXII:92589-95064	.	.	0	0	0	0	0	0	0	0	0	0	0	0	0	0	0	0	0	0	0	0	0	0	0	0	0	0	0	0	0	9.6275	7.1225	7.725	8.7475	7.75	8.75	8.75	6.47	6.9125	5.76	5.6125	5.8	5.9	5.9	5.9
III	40281	42303	chrIII:40281-42303	.	.	6.755	8.085	10.65	11.335	17.88	18.45	21.26	25.055	25.915	25.72	25.42	25.3	26.3	27.2	26.6	29.36	53.38	65.925	73.96	82.98	86.275	89.6	90.035	89.845	90.09	90.85	90.45	90.85	90.85	89.08	91.3	88.905	56.17	51.25	45.2	30.655	35.44	48.3	45.12	49.575	49.135	50.085	51.545	54.3
XVI	922635	924831	chrXVI:922635-924831	.	.	20.275	25.12	26.185	23.83	30.985	35	37.135	37.585	41.125	45.165	46.02	45.45	45.25	44.05	44.35	39.865	39.025	40.5	39.72	35.04	34.705	33.945	26.02	30	27.32	26.63	27.8	27.955	26.665	25.1	24.815	25.1	25.1	22.905	26.45	19.35	17.705	29.83	30.765	33.17	34.435	35.24	35.35	35.955
VII	938547	940047	chrVII:938547-940047	.	.	35.7	45.24	56.445	55.935	59.03	61.185	61.75	57.22	53.04	52.465	53.35	49.69	50.62	51.905	42.675	41.6	39.245	32.655	23.605	13.23	14.05	14.5	19.15	26.75	31.785	41.055	38.615	38.9	39.085	37.295	40.5	43.78	60.075	62.95	66.885	66.145	68.305	72.155	71.475	69.745	69.16	61.985	63.075	67.92
XIV	121308	123093	chrXIV:121308-123093	.	.	31.255	30.6	29.42	29.875	29.475	28.755	27.96	30.47	27.295	17.95	18.05	20.05	21.545	22.265	26.665	28.965	28.195	30.93	31.8	30.93	28.015	28.1	22.09	17.55	16.075	15.19	18.115	30.84	29.52	27.995	31.355	32.92	35.38	38.82	40.755	40.19	38.68	38.105	39.19	38.345	44.3	43	34.245	34.575
VIII	518892	520596	chrVIII:518892-520596	.	.	13.14	10.04	19.19	22.83	26.605	30.665	31.155	31	36.28	37.73	38.15	36.44	38.61	40.77	43.1	42.19	37.66	41.405	36.945	34.875	38.255	40.85	40.96	39.75	39.17	36.085	32.34	30	27.355	26.44	25.825	23.295	17.47	15.175	14.65	11.675	10.025	12.73	15.235	17.87	19.135	19.725	20.75	20.695
IV	20838	23217	chrIV:20838-23217	.	.	10.03	9.5	9.455	8.885	7.935	7.65	7.175	7.69	7.985	6.465	10.555	10.65	9.58	10.5	11.7	10.94	10.75	10.36	8.13	4.625	2.18	1.395	5.735	7.675	11.4	12.9	12.055	11.95	15.07	16.8	17.6	17.6	19.475	20.55	20.05	20.5	19.55	18.185	17.6	17.3	12.09	10.435	8.605	7.73
IX	178866	180948	chrIX:178866-180948	.	.	22.54	22.35	20.45	20.35	19.435	18.47	20.935	26.35	20.125	23.09	25.6	26.88	26.775	24.72	23.41	23.5	23.9	24.6	25.075	24.2	22.6	22.22	19.275	18.98	18.48	21.77	21.885	19.35	21.11	23.55	24.405	27.03	28.68	31.105	31.525	28.5	23.91	24.405	21.17	23.35	27.06	27.4	33.94	36.77
II	532155	534096	chrII:532155-534096	.	.	20.675	23.35	23.42	24.15	23.945	25.5	26.4	26.4	26.4	27.16	28.05	26.55	20.595	18.545	16.27	17.995	18.11	24.08	26.75	26.95	27.95	28.595	29	28.5	28.5	28.5	29.555	23.89	25.985	33.55	37.71	33.485	32.255	30.19	29.8	33.265	35.135	35.66	35.575	38.015	38.05	40.895	37.16	34.735
IV	302262	304284	chrIV:302262-304284	.	.	58.055	51.505	61.77	62.31	67.295	71.745	71.915	71.755	70.68	72.485	74.255	74.1	71.17	72.62	71.345	61.995	62.545	56.015	37.355	34.66	43.28	52.05	52.84	59.5	60.6	60.075	62.16	60.5	58.66	65.69	72.415	72.45	69.725	68.585	66.685	64.6	68.43	76.675	83.225	89.05	86.675	84.52	85.4	82.5
VIII	411729	413883	chrVIII:411729-413883	.	.	31.135	33.165	34.005	31.885	31.395	32.69	35.825	29.235	32.875	28.985	27.17	33.81	34.025	36.25	38.185	39.67	41.915	41.63	43.935	50.2	52.1	49.225	43.73	43.305	40.935	32.94	19.11	17.05	17.15	16.75	19.1	21.35	19.7	17.14	17.2	26.905	28.3	28.29	30.18	30.95	30.54	33.01	36.495	38.49
XV	233226	235122	chrXV:233226-235122	.	.	22.6	20.63	16.04	20.455	21.83	24.9	29.51	31.16	31.245	24.895	24.885	22.995	18.21	25.2	25.2	26.175	27.45	29.35	33.895	39.45	38.03	41.9	39.87	35.99	39.74	44.25	42.3	43.465	45.505	45.415	45.985	46.65	46.65	47.355	40.38	36.91	34.68	31.315	22.095	28.605	28.905	31.295	42.695	45.35
X	190236	193017	chrX:190236-193017	.	.	43.65	44.65	45.15	44.795	43.07	40.525	38.115	28.395	26.345	23.61	22.625	30.485	34.875	33.19	34.91	36.44	37.335	36.29	35.185	34.81	32.215	34.575	36.185	33.94	33.95	29.58	21.44	18.975	18.675	24.015	25.035	29.3	29.3	28.51	25.97	25.35	24.495	22.82	21.94	20.88	18.64	15.42	19.5	17.845
VII	756267	758037	chrVII:756267-758037	.	.	25.535	27.035	28.93	32.8	32.645	33.33	35.1	36	36.67	38	37.395	36.885	40.07	41.435	40.805	39.405	33.695	33.45	31.91	28.35	28.35	27.6	28.4	28.4	17.425	17.6	14.25	13.08	12.11	12.165	12.81	17.55	19.41	19.5	20.255	20.55	19.835	20.12	18.6	18.505	20.6	19.36	18.26	19.205
IV	299646	301641	chrIV:299646-301641	.	.	31.4	30.15	30.45	25.75	17.985	17.575	15.64	14.45	13.275	14.5	14.7	10.91	12.935	16.35	15.55	16.97	17.39	19.32	19.4	20.975	22.65	25.345	29.05	28.45	28.45	28.37	28.33	28.8	28.5	25.105	23.35	20.95	16.75	16.615	12.16	10.055	10.6	13.225	17.74	20.705	20.4	19.94	20.925	20.735
X	115305	118032	chrX:115305-118032	.	.	14.89	13.175	17.34	26.12	33.815	44.035	43.16	47.365	50.385	52.515	55.94	57.685	57.78	58.825	59.525	56.49	53.92	51.385	44.935	42.6	35.095	21.025	27.23	37.375	40.93	45.835	45.82	46.995	49.235	52.955	52.095	51.54	53.1	51.92	43.33	35.19	35.745	29.17	24.475	20.295	22.145	26.68	25.61	31.74
XIII	320376	322077	chrXIII:320376-322077	.	.	59.95	53.3	52.2	46.14	41.2	38.415	29.435	26.985	28.305	29.05	28.68	28.12	28.805	27.14	27.73	30.1	29.67	31.03	34.465	34.47	35.86	42.365	41.6	47.17	53.995	67.755	68.05	67.625	68.55	68.55	62.535	61.225	60.295	54.14	52.47	48.22	39.355	36.36	25.62	34.605	48.28	56.5	57.6	59.885
XIII	396411	397983	chrXIII:396411-397983	.	.	27.59	30.615	33.455	30.45	29.88	22.29	21.74	23.3	20.06	17.25	18.43	20.28	26.175	29.035	31.255	31.35	32.15	31.95	28.895	26.835	27.45	25.63	22.9	19.65	19.6	13.59	24.7	26.62	27.3	26.03	25	24.395	26.01	26.2	26.2	26.3	26.46	26.35	25.625	25.25	22.57	17.015	18.89	27.625
IV	1384197	1387170	chrIV:1384197-1387170	.	.	47.7	49.375	49.565	49.185	48.06	51.265	49.62	46.34	45.165	35.46	32.52	30.51	61.985	87.49	93.78	106.94	115.115	119.6	127.305	124.28	124.1	123.5	123.8	124.215	120.085	111.325	114.45	95.645	56.19	49.98	43.2	47.08	50.33	56.955	58.8	57.645	58.535	58.15	57.25	56.85	56.05	57.055	53.72	45.965
XII	829563	831756	chrXII:829563-831756	.	.	30.67	31.59	46.505	54.79	54.98	55.455	55.55	54.35	52.465	48.7	41.23	45.87	49.005	44.68	44.495	39.02	38.87	42.755	43.45	42.115	44.17	46.85	46.35	41.915	40.86	38.915	35.985	30.365	29.495	25.585	21.985	14.63	13.655	10.505	4.785	1.1	1.4	2.855	3.92	6.22	6.8	8.295	13.51	15.95
XV	13251	16164	chrXV:13251-16164	.	.	10.85	10.85	10.85	11.85	14.36	16.7	17.4	21.42	21.28	23.225	21.035	28.3	29.6	31.2	30.035	27.85	27.55	28.455	27.31	23.85	23.65	24.135	19.98	20.615	21.71	23.73	21.52	29.18	31.35	31.15	30.54	29.9	29.395	28.3	28.535	27.21	27.4	26.45	23.18	23.06	23.665	15.48	13.035	16.22
XI	462711	464325	chrXI:462711-464325	.	.	17.205	17.485	17.685	17.5	17.405	16.7	15.845	13.6	12.8	11.03	11.61	14.43	18.195	18.23	19.025	20.97	24.1	26.4	25.7	23.925	26.3	26.3	25.5	24.825	23.77	22.4	21.1	16.03	13.46	10.5	8.975	13.49	16.465	19.15	20.41	20.4	19.7	20.1	20.6	19.6	20.1	19.625	18.05	17.05
X	581046	584922	chrX:581046-584922	.	.	34.785	36.145	37.5	38.58	36.835	37.895	36.83	32.845	32.68	35.95	35.985	32.54	27.7	27.15	25.725	26.62	20.69	17.305	21.145	22.15	22.155	20.215	18.675	17.355	12.535	10.7	11.955	15.4	16.1	23.3	34.15	34.245	34.96	43.66	47.69	49.41	56.18	58.93	56.515	55.125	52.85	54.82	48.675	44.2
VIII	501159	502677	chrVIII:501159-502677	.	.	52.6	50.545	47.52	42.5	39.105	41.205	36.095	37.925	44.99	46.575	43.735	44.2	42.55	42.25	41.25	39.915	36.4	26.965	22.945	22.46	27.205	31.575	52.945	65.38	72.85	73.15	68.67	66.31	65.525	68.55	67.965	65.115	66.655	69.165	64.655	58.18	54.035	73.53	78.54	84.535	102.51	103.505	103.9	98.155
XV	844416	846267	chrXV:844416-846267	.	.	31.395	34.335	60.44	62.225	64.935	68.895	76.02	83.7	85.555	87.44	89.955	91.16	94.115	92.29	92.05	91.53	86.875	70.475	66.75	66.35	64.935	64.08	58.525	60.315	65.395	66.88	68.585	69.38	68.7	64.37	62.23	60.25	61.77	61.925	45.36	27.88	24.165	19.395	25.605	35.505	35.64	37.775	38.35	38.95
X	397110	398622	chrX:397110-398622	.	.	65.8	63.015	52.725	34.6	14.205	9.65	4.755	2.95	2.855	2.95	3.52	6.055	6.85	7.8	7.8	7.8	8.01	5.24	4.65	3.95	2.15	1.855	1.19	1.95	2.535	4.66	13.805	18.36	20.75	20.55	17.695	16.325	16.8	16.8	16.8	17.36	17.96	19.415	20.7	22.71	24.66	26.05	30.055	32.045
II	471753	474576	chrII:471753-474576	.	.	35.595	33.955	40.71	36.925	42.245	43.085	44.91	43.825	43.75	38.615	36.635	41.125	46.75	45.97	47.96	48.155	47.645	48.4	41.075	42.22	41.065	37.08	36.055	35.86	34.2	33.6	28.65	27.075	23.82	26.97	27.85	29.01	33.855	29.66	27.81	25.85	25.35	25.5	26.135	26.85	27.35	28.62	27.57	27.355
XI	11430	14004	chrXI:11430-14004	.	.	51.15	53.045	32.165	35.385	38.96	42.975	43.75	41.59	40.65	43.705	46.37	44.73	45.75	43.715	42.48	48.11	51.63	64.365	60.31	58.265	55.7	54.8	57.845	57.65	59.165	58.855	54.025	49.7	48.6	39.395	37.1	35.075	35.74	30.645	35.1	36.555	43.01	43.985	44.41	47.86	50.465	52.605	53.1	57.465
II	310242	311898	chrII:310242-311898	.	.	43.435	34.195	15.535	19.8	23.18	22.025	21.75	22.15	22.64	22.035	21.15	21.85	20.485	20.6	21.3	22.35	22.885	25.29	40.295	65.93	75.35	76.45	77.85	78.35	77.005	75.735	77.255	76.865	76.755	75.95	76.495	77.165	61.495	61.855	63.88	55.34	56.355	55.55	51.83	46.55	42.42	40.35	40.185	39.9
IX	414693	416334	chrIX:414693-416334	.	.	36.62	50.725	52.87	51.45	57.6	57.505	60.71	61.83	66.05	66.005	65.45	61.625	62.2	61.9	59.61	48.46	62.45	72.96	83.11	91.9	94.275	91.12	87.985	81.25	82.45	82.85	81.67	80.065	75.615	69.865	61.635	61.295	47.17	39.345	27.18	24.845	25.475	28.515	30.1	29.435	30.1	30.4	31.97	34
VIII	340941	342885	chrVIII:340941-342885	.	.	14.85	20.655	25.255	30.83	31.23	32.485	31.6	38.145	40	39.21	36.05	38.085	41.755	42.85	42.78	38.245	27.955	27.205	24.53	24.165	22.775	21.455	20.98	20.85	22.15	23.8	20.835	21.05	19.56	18.625	22.715	25.085	29.725	33.265	36.1	36.6	37.4	37.7	37.48	36.755	37.115	35.335	32.965	27.24
X	304623	307584	chrX:304623-307584	.	.	22.79	23.485	23.2	23.88	24.26	21.75	22.585	22.55	25.15	28.885	30.67	36.6	30.94	30.29	30.535	26.245	26.825	29.23	37.175	45.66	53.02	60.775	59.975	55.74	57.35	55.085	56.13	53.155	53.835	53.16	48.14	44.84	42.315	46.31	45.405	42.175	40.33	34.52	30.655	30.97	27.45	29.105	34.48	35.25
XVI	555543	559020	chrXVI:555543-559020	.	.	24.21	25.15	24.69	27.2	27.5	25.635	25.99	28.35	29.975	36.735	38.325	33.78	34.4	33.475	32.695	40.45	43.065	41.9	36.915	32.09	30.805	29.155	34.775	37.73	39.7	39.735	38.25	37.45	36.835	35.485	33.085	34.58	35.27	33.55	31.895	35.37	25.295	26.555	26.15	25.285	25.835	26.405	26.29	27.45
II	699105	702858	chrII:699105-702858	.	.	46.52	40.825	40.625	40.63	36.48	38.72	39.695	40.95	38.935	29.365	25.545	24.95	31.25	36.08	42.95	52.275	52.46	54.795	56.545	57.535	66.43	69.43	75.93	76.905	73.58	73.065	69.14	70.1	59.99	55.28	49.26	47.91	49.855	44.015	48.455	45.4	46.75	51.475	52.915	51.06	48.065	49.99	53.125	54.52
XII	777624	779679	chrXII:777624-779679	.	.	16.475	14.85	14.34	14.125	13.65	15.45	14.95	14.69	13.75	13.35	10.02	8.66	10.74	28.61	47.715	57.475	60.05	62.15	60.185	58.255	58.35	59.45	58.495	58.205	55.67	57.59	58.165	54.865	44.5	35.77	19.26	28.145	34.6	36.575	38.39	42.5	42.7	43.4	44.78	45.85	43.1	37.735	34.75	31.015
II	759852	761649	chrII:759852-761649	.	.	23.465	28.745	36.82	38.385	40.05	37.995	39.1	37.43	34.7	40.785	46.175	50.895	59.375	61.46	65.575	84.91	82.51	80.275	81.405	81.89	82.9	84.32	88.085	89.695	92	91.575	89.22	81.355	72.95	62.6	55.19	47.595	57.11	56.395	66.865	73.9	73.565	75.16	72.275	69.305	68.295	71.35	73.37	76.15
VII	1068702	1070694	chrVII:1068702-1070694	.	.	60.31	61.99	65.625	63.835	61.01	57.075	59.615	61.455	54.2	57.77	54.345	55.41	52.815	56.415	70.03	74.435	82.775	88.44	97.46	101.8	102.61	106.575	111.3	113.185	119.955	118.35	111.01	106.785	116.4	116.07	87.5	79.545	79.745	94.28	124.135	134.265	132.065	136.765	124.19	115.995	119.71	128.545	139.255	139.035
XII	248328	250179	chrXII:248328-250179	.	.	59.41	54.01	52.45	47.56	45.6	42.625	37.76	35.66	25.49	16.94	15.97	13.015	13.215	10.54	13.42	14.185	14.65	14.84	14.59	16.165	16.085	15.935	14.12	16.455	19.1	19.915	21.595	22.26	25.495	28.5	33.795	34.34	36.42	32.57	33.53	35.7	37.505	34.38	37.7	39.36	39.14	35.675	32.8	30.3
XVI	29082	30870	chrXVI:29082-30870	.	.	23.81	39.515	47.665	50.34	51.345	52.44	52.475	52.985	52.98	53.55	47.105	46.1	43.49	43.765	45.025	45.22	37.71	36.87	33.27	32.055	30.555	29.315	28.875	29.3	29.175	28.405	27.55	26.29	23.07	25.99	34.305	37.795	37.985	40.625	43.675	44.1	44.9	44.2	43.6	45.575	44.275	41.795	41.09	40.9
X	430995	433662	chrX:430995-433662	.	.	63.61	59.74	60.7	61.045	77.48	76.095	74	74	73.525	68.01	57.5	55.69	56.78	52.66	48.38	48.185	46.365	41.295	38.965	38.735	32.035	33.95	32.295	35.535	35.285	37.05	37.725	44.565	43.68	45.36	43.35	46.61	54.265	59.345	66.76	63.41	64.1	55.815	53.755	56.14	56.265	52.125	51.13	46.94
IV	794247	795789	chrIV:794247-795789	.	.	22.5	23.495	26.3	27.535	26.285	25.67	23.47	22.38	23.925	22.45	20.24	20.65	20.175	20.65	16.995	16.11	9.3	9.51	7.95	8.965	12.275	13.225	17.36	17.995	17.99	23.945	26.165	26.15	26.73	27.4	27.8	28.6	27.4	26.375	24.71	23.635	28.56	50.825	62.465	65.08	78.13	85.475	88.3	88.05
VIII	314274	316671	chrVIII:314274-316671	.	.	78.98	80.975	81.365	78.3	79.5	77.965	78.86	77.91	67.585	66.85	40.88	27.76	37.37	43.935	44.405	43.605	46.7	45.94	43.7	43.7	43.7	41.625	39.655	39.75	39.75	38.04	33.555	23.46	8.65	1.8	1.285	6.005	13.07	19.24	25.22	31.54	32.3	38.57	40.885	41.81	43.575	48.79	52.85	52.455
XII	384042	386082	chrXII:384042-386082	.	.	33.585	29.96	28.395	26.085	24.1	22.07	22.02	19.52	20.325	22.365	28.995	51.615	57.79	58.89	57.75	57.04	56.415	54.475	53.73	53.33	52.47	52.755	55.75	50.15	35.19	31.085	35.385	31.555	36.725	39.965	41.05	41.05	39.23	39.2	37.49	40.59	42.055	43.14	40.32	40.15	40.705	25.595	25.52	33.835
IV	421944	424923	chrIV:421944-424923	.	.	29.725	36.78	42.755	45.29	46.1	46.1	45.505	43.37	43.2	43.2	41.55	38.495	29.255	26.19	26	23.07	19.745	35.215	48.27	55.36	57.37	66.585	69.11	69.285	70.87	72.87	71.88	72.18	73.25	73.565	72.35	69.5	60.485	17.025	13.7	8.915	13.6	12.935	14.665	13.1	10.13	8.6	10.16	16.5
IX	336594	338883	chrIX:336594-338883	.	.	80.52	55.585	77.865	78.025	78.805	89.62	95.485	95.065	94.195	93.32	90.66	88.955	85.1	82.82	77.715	64.505	44.375	23.92	20.79	13.66	4.58	3.9	3.425	2.95	4.47	6.655	7.7	9.15	10.315	10.6	9.08	4.565	3.5	2.14	1.95	1.95	3.125	3.9	23.24	40.195	45.815	49.245	52.155	54.3
XV	47511	49155	chrXV:47511-49155	.	.	17.7	18.1	19.07	18.225	17.5	18.5	18.92	19.8	20.4	20.8	19.7	18.205	11.045	10.45	7.065	5.735	8.475	15.9	19.58	27.37	30.96	33.235	33.95	33.95	33.25	32.19	32.25	33.03	33.2	33.77	34.325	35.065	27.325	50.105	62.1	65.375	67.025	68.295	70.97	68.485	72	72.825	72.45	73.38
V	158973	160491	chrV:158973-160491	.	.	39.895	31.875	30.595	30.52	26.835	25.915	29.13	32.28	39.29	43.62	43.65	44.05	44.05	43.385	39.41	36.11	33.57	28.32	31.29	30.13	31.71	31.4	29.705	28.82	32.08	44.8	44	43.5	43.76	44.335	45.2	47.85	51.6	51.7	43.12	39.035	34.345	36.75	39.705	40.65	35.63	36.15	40.505	44.27
II	783684	787365	chrII:783684-787365	.	.	22.325	25.4	25.81	25.55	25.835	25.875	23.785	25.145	27.21	26.925	28	25.375	21.7	20.4	21.8	18.435	24.11	25.92	27.25	25.49	24.095	25.525	28.15	27.37	25.915	27.34	28.44	28.305	29.18	30.75	25.54	26.86	27.4	25.1	26.015	28.04	25.905	25.45	25.36	25.16	18.95	20.125	21.4	18.985
IX	408945	412269	chrIX:408945-412269	.	.	13.685	14.75	18.875	21.69	23.8	27.855	32.2	34	32.85	32.72	29.1	29.03	26.745	28.255	27.685	25.22	15.615	15.085	18.21	20.64	21.8	22.16	23.77	22.61	22.115	24.105	26.365	27.16	26.605	27.4	26.735	24.66	23.07	21.65	16.97	11.14	13.37	7.48	17.385	23.51	21.78	22.775	24.75	26.15
XII	551694	554484	chrXII:551694-554484	.	.	28.24	28.25	28.25	25.085	23.19	21.645	22.09	21.065	24.12	20.21	26.31	26.12	27.585	28.65	29.545	29.64	26.55	26.55	25.98	21.435	17.355	18.22	20.52	19.195	22.755	22.195	28.235	30.35	30.68	30.3	30.3	29.445	29.255	28.4	28.4	28.4	27.4	20.22	16.865	12.7	5.1	5.9	13.8	34.475
I	41907	44484	chrI:41907-44484	.	.	39.66	39.3	38.835	38.725	39.9	40.755	41.29	43.495	48.67	42.335	45.735	42.13	44.335	51.755	56.515	58.755	59.345	62.25	65.3	64.7	61.42	61.65	55.26	49.645	50.095	53.75	42.29	37.68	45.485	43.49	42.15	36.05	36.575	35.3	33.83	33.45	33.45	29.915	23.285	22.98	22.39	21.55	18.705	10.41
II	110055	111729	chrII:110055-111729	.	.	27.545	34.585	40.14	47.07	48.7	48.8	49.42	50.32	54.8	50.95	47.745	46.2	41.8	42.03	39.875	37.71	36.465	32.21	31.515	26.43	31.38	29.05	26.82	29.905	30.5	30.8	31.56	30.55	30.25	30.055	28.5	23.955	21.17	18.02	13.47	12.945	12.29	15.935	19.83	23.495	25.45	24.69	23.5	25.255
X	469503	472425	chrX:469503-472425	.	.	34.755	37.7	36.495	33.75	35.15	35.21	36.76	38.4	42.45	42.835	35.405	36.3	35.825	32.63	37.69	29.16	25.24	28.255	27.75	28.21	31.815	32.62	31.78	31.9	31.05	32.3	32.3	29.96	26.725	19.97	19.51	16.655	33.345	38.715	40.575	49.665	52.13	52.3	53.18	54.6	53.625	53.15	54.895	54.06
XII	24861	27465	chrXII:24861-27465	.	.	36.645	30.82	34.775	34.515	35.4	32.4	30.6	31.165	24.5	24.505	25.03	25.65	23.38	22.4	21.575	19.55	19.55	19.82	19.005	17.405	21.12	21.13	18.5	21.82	21.525	20.85	23.375	25.45	26.45	26.45	26.35	28.645	30.5	29.96	32.455	29.12	37.05	37.635	37.685	38.225	39.015	41.65	43.715	41.545
IX	88122	90228	chrIX:88122-90228	.	.	72.05	73.735	79.09	72.73	74.95	75.71	78.03	81.63	82.995	76.015	61.235	61.09	53.23	49.175	42.345	41.915	43.6	44.435	39.44	38.95	34.46	25.69	21.83	17.515	15.95	14.75	14.195	15.495	15.02	14.895	15.67	14.55	15.205	30.07	33.505	36.05	35.68	35.255	37.2	37.28	41.765	43.195	48.585	45.35
X	502371	504996	chrX:502371-504996	.	.	52.965	56.235	55.735	52.515	49.52	50.335	51.47	41.425	30.225	33.355	33.62	37.375	39.675	40.395	39.605	37.845	40.21	40.305	36.585	33.86	32.845	31.915	33.385	37.335	43.125	42.08	39.05	38.95	37.43	37.825	35.58	26.63	27.5	23.56	23.845	28.755	39.6	41.85	42.5	42.1	44.195	48	50.45	50.6
X	332739	334425	chrX:332739-334425	.	.	38.6	36.295	36.81	33.01	31.7	31.08	24.09	27.105	26.065	29.585	28.165	25.99	27.945	31.325	31.3	33.12	38.915	41.76	38.795	37.07	39.095	38.61	33.75	33.435	38.46	36.47	43.23	52.345	52.83	49.53	56.075	53.78	51.55	52.19	51.26	50.975	50.785	52.44	54.02	47.395	42.16	31.835	24.995	15.455
V	186894	188739	chrV:186894-188739	.	.	39.1	45.325	46.57	45.22	52.14	57.7	59.105	58.415	57.325	57.035	55.055	50.875	47.185	40.21	34.25	32.91	33.16	25.365	19.3	27.97	30.35	26.8	26.99	26.845	29.875	31.43	36.15	37.465	38.1	37.35	37.59	38.03	36.535	34.23	35.32	36.78	38.95	37.585	38.175	38.05	33.795	29.855	27.76	27.72
X	141384	144093	chrX:141384-144093	.	.	34.3	34.3	34.4	34.1	31.65	30.64	28.92	31.6	33.445	31.38	28.99	22.7	22.5	21.175	21.8	22.4	22.1	20.6	20.4	20.4	19.8	18.605	12.385	7.14	6.085	6.7	4.805	4.235	3.445	4.59	6.2	7	7.085	7.56	7.1	8.085	8.75	8.75	8.75	6.185	9.595	10.95	12.27	12.65
XVI	681150	682821	chrXVI:681150-682821	.	.	24.05	22.635	22.005	21.4	20.6	19.54	18.685	18.8	19.31	19.125	19.265	18.25	16.4	14.6	13.13	12.04	11.715	9.2	6.735	15.11	23.25	23.48	25.35	25.65	26.55	26.15	23.62	22.2	22.6	21.6	18.81	18.32	16.315	14.025	10.33	7.58	6.8	6.47	6.095	7.85	7.375	10.605	8.6	10.605
V	347646	349605	chrV:347646-349605	.	.	48.55	48.85	47.79	46.84	44.575	34.26	30.98	35.66	34.375	36.56	41.675	50.615	53.595	61.75	64.43	66	66.2	67.945	72.47	70.92	63.255	62.66	56.765	53.35	44.67	25.93	26.165	16.35	21.205	29.2	30.48	31.115	31.3	30.8	30.9	30.3	26.89	26.4	25.24	22.805	14.985	22.5	26.175	28.825
VII	842436	843939	chrVII:842436-843939	.	.	12.2	13.535	14.04	18.84	28.13	32.14	35.55	38.415	39.19	42.2	42.77	43.815	43.1	43.735	43.555	43.25	39.87	43.57	29.905	30.63	33.815	34.885	37.555	42.325	44.65	45.39	46.175	46.65	46.65	46.35	42.18	39.405	36.53	34.04	50.84	55.905	64.01	71.23	88.4	88.63	88.37	91.35	94.655	95.425
IV	1513632	1515891	chrIV:1513632-1515891	.	.	72.335	67.115	66.935	72.7	72.375	70.52	70.145	70.25	68.075	67.06	51.83	49.465	39.28	36.05	30.21	22.415	21.6	36.55	34.28	35.985	36.105	35.975	36.055	33.75	33.52	33.58	35.435	46.275	56.55	64.215	68.33	63.365	54.735	50.575	50.3	52.99	53.565	54.655	55.15	56.75	56.805	55.635	44.06	38.725
XV	803199	805005	chrXV:803199-805005	.	.	69.75	72.62	67.345	67.365	67.195	62.33	65.77	70.57	70.515	68.785	58.92	43.295	38.48	41	42.875	47.355	53.325	55.59	57.555	58.015	59.685	58.63	40.595	42.045	42.69	43.34	43.25	43.135	45.535	46.285	47.405	40.915	49.085	54.02	53.95	51.515	47.895	45.895	47.65	44.7	43.235	42.435	42.685	42.435
XII	273219	275724	chrXII:273219-275724	.	.	42.7	41.9	43.88	43.445	49.86	56.27	63.49	61.99	67.205	59.025	60.935	66.095	66.58	64.89	70.3	70.405	68.605	62.88	59.51	57.275	50.955	48.995	33.38	26.39	24.115	20.845	18.595	20.36	23.825	24.5	26.115	25.75	26.51	29.43	28.83	31.25	31.25	26.55	23.3	24.435	26.155	27.73	35.26	43.79
I	20175	21714	chrI:20175-21714	.	.	69.745	58.725	62.01	60.505	63.095	64.595	67.165	63.595	61.98	36.155	31.01	38.9	51.12	54.82	55.09	54.53	60.15	62.19	61.09	68.235	72.535	86.32	84.825	83.05	77.755	63.915	59.325	60.72	61.18	64.515	62.24	62.115	44.695	50.22	36.1	30.14	38.09	50.625	60.6	62.495	73.29	76.235	76.51	75.675
XV	331071	333324	chrXV:331071-333324	.	.	24.725	18.805	21.5	22.63	24.75	24.88	25.05	24.55	25.45	27.71	26.95	24.58	19.995	20.21	20.01	22.925	27.605	27.045	31.52	32.325	32.255	34.45	37.155	37.4	37.965	38.455	34.445	34.135	34.52	31.71	26.75	28.265	32.735	35.96	39.04	39.525	39.125	40.2	39.345	40.415	39.12	37.8	36.7	34.505
XV	700605	702750	chrXV:700605-702750	.	.	42.235	33.335	36.07	43.22	42.6	41.68	37.395	33.305	33.05	34.88	36.15	36.85	36.805	35.755	34.825	35.885	33.675	32.35	28.63	22.72	21.61	20.06	22.735	25.35	24.99	24.695	24.35	24.16	23.24	22.88	22.965	21.605	21.3	22.2	20.63	17.365	17.96	15.515	15.625	25.5	26.09	28.58	28.7	27.8
IV	1469193	1471083	chrIV:1469193-1471083	.	.	2	2	1.7	0	0	0	0	0	0	0.8	1	1	1	0.3	0	0	0	0	0	0	0.57	0.95	0.95	0.95	0.95	0.95	0.95	0.95	0.95	0.95	0.95	0.95	0.95	0.95	0.95	0.95	0.95	0.57	0	0	0	0.76	1.9	1.9
X	179850	182070	chrX:179850-182070	.	.	22.55	22.45	20.6	20.43	17.93	14.75	18.555	20.15	16.45	16.75	16.425	17.84	18.675	21.45	22.25	22.07	23.15	23.25	21.88	23.61	24.6	24.895	26.44	29.22	29.345	30.85	29.385	27.42	25.375	25.365	24.655	25.25	25.285	20.895	20.26	18.475	21.395	28.59	28.15	32.5	34	34	34	35
VIII	193905	195417	chrVIII:193905-195417	.	.	68.6	67.35	67.75	67.75	67.35	66.75	67.15	67.75	66.17	46.18	34.21	23.125	19.24	21.835	16.88	18.735	23.4	23.4	25.25	26.87	28.865	28.165	29.575	30.425	32.055	32.05	30.455	23.415	21.15	14.455	15.61	14.285	13.6	11.13	11.345	13.64	17.4	21.555	26.35	27.53	35.235	39.605	40	39.2
III	205332	206955	chrIII:205332-206955	.	.	27.765	28.365	28.065	32.955	36.65	38.15	38.25	36.93	37.15	34.535	34.55	41.16	38.925	41.065	33.265	24.755	35.805	35.205	35.5	40.085	40.08	40.4	40.9	40.02	38.015	37.35	37.55	28.925	24.75	34.24	26.19	38.72	42.6	42.71	41.14	42.3	41.82	38.535	39.015	39	33.735	33.3	33.9	33.095
XIII	654690	656286	chrXIII:654690-656286	.	.	62.485	60.265	59.385	59.175	61.965	59.75	61.42	63.83	59.71	63.255	55.05	54.62	55.875	56.7	50.34	49.15	43.745	42.57	42.82	38.1	33.64	31.81	27.95	27.535	24.25	18.695	16.19	13.695	16.93	19.455	21.97	22.755	25.45	26.4	29.285	30.25	30.315	31.565	30.2	30.2	32.42	28.25	25.145	19.755
XV	647925	649887	chrXV:647925-649887	.	.	22.965	27.43	31.52	31.2	31.085	29.95	33.255	37.15	38.99	37.24	33.515	32.035	31.065	30.075	31.995	36.715	37.07	40.51	42.69	46.985	47.3	47.97	50.14	49.685	48.35	45.975	40.985	40.51	41.31	39.075	34.825	34.425	22.85	22.48	33.4	35.595	34.65	38.71	39.615	40.85	40.775	37.87	33.545	31.725
IV	84051	86481	chrIV:84051-86481	.	.	3.95	6.245	5.85	5.85	5.95	6.09	5.6	2.57	2.9	4.185	12.55	16.05	19.13	21.355	24.035	27.83	30.205	32.775	32.4	33.3	33.965	32.445	31.2	31.4	26.485	26.5	15.895	9.19	14.14	17.66	20.8	22.645	24.5	22.46	22.37	29.95	34.06	42.955	48.5	49	48.385	48.95	46.55	44.315
VI	204417	206187	chrVI:204417-206187	.	.	65.915	64.235	65.95	64.005	61.15	60.285	61.4	61.4	60.45	58.915	57.005	49.485	47.87	28.135	30.3	42.065	46.26	48.035	51.5	50.71	49.95	50.14	51.28	51.435	49.52	48.465	51.335	43.9	50.41	53.24	46.155	43.925	55.075	56.15	55.31	53.64	50.46	47.125	44.57	39.825	39.785	42.57	30.055	28.23
VII	1064526	1067496	chrVII:1064526-1067496	.	.	59.075	62.77	62.84	59.78	50.085	60.535	64.245	64.32	64.95	64.97	61.755	63.5	60.85	52.315	46.65	43.355	41.26	45.72	50.015	42.13	39.75	34.94	37.84	42.35	50.75	53.255	52.25	50.665	46.995	48.615	49.99	46.025	47.25	49.16	47.46	50.7	49.42	45.855	38.74	34.875	33.18	38.905	39.705	39.075
XVI	876342	879102	chrXVI:876342-879102	.	.	28.4	27.425	26.8	24.445	22.15	22.25	22.35	20.13	20.56	19.45	15.38	14.7	14.9	14.415	13.75	15.22	16.875	16.7	16.7	16.605	17.945	21.355	20.55	23.35	25.4	26.175	26.855	26.4	27.1	20.78	18.9	19.6	18.55	16.645	11.255	9.7	7.435	6.85	6.85	6.25	2.76	3.68	17.6	18.7
XII	227781	231957	chrXII:227781-231957	.	.	24.4	35.25	36.965	37.96	38.75	38.87	38.005	38.19	39.45	36.74	32.27	32.33	36.465	34.52	37.9	34.905	31.745	33.345	33.9	34.635	36.86	38.35	37.08	36.4	34.335	31.695	27.99	26.52	27.29	23.035	21.455	21.945	26.525	27.2	25.21	24.195	25.45	27.45	27.95	27.65	27.75	28.27	27.4	23.145
XII	852996	855894	chrXII:852996-855894	.	.	22.3	21.3	21.3	21.3	21.3	21.395	21.28	25.855	26.245	25.73	16.715	10.33	14.24	20.335	27.515	37.295	39.33	38.675	39.275	39.15	36.145	34.7	32.18	31.3	29.7	25.675	26.78	27.07	28.27	19.025	24.155	29.375	33.595	36.31	36.35	36.335	35.15	38.205	39.96	39.39	40.15	38.255	33.69	28.63
I	186525	188388	chrI:186525-188388	.	.	9.555	6.915	12.11	15.35	16.935	17	18.4	18.6	18.6	18.505	17.54	21.07	20.65	21.55	21.005	20.57	22.33	25.125	31.99	38.07	37.755	35.4	36.11	39.75	42.33	44.3	43.325	40.31	37.35	33.505	28.09	26.62	19.8	20.75	23.28	28.58	32.23	31.85	33.18	36.665	39.56	39.865	40.05	40.62
XII	98784	100491	chrXII:98784-100491	.	.	85.45	81.96	76.315	77.64	78.28	78.65	75.795	68.89	67.93	62.905	53.715	41.24	32.1	27.625	39.44	41.655	56.075	57.33	66.36	68.99	68.065	64.525	65.15	64.855	65.15	64.56	61.98	61.9	59.78	54.37	40.15	33.675	30.88	28.03	30.365	34.325	37.835	39.85	45.5	57.125	58.925	59.255	57.4	56.55
IV	1365654	1367910	chrIV:1365654-1367910	.	.	53.945	53.9	53.11	52.595	54.425	57.27	56.4	50.545	38.735	31.255	30.8	54.825	58.52	80.92	99.46	126.105	134.05	133.915	133.98	133.03	132.55	131.175	129.75	130.275	131.25	130.75	117.87	82.715	73.91	46.81	11.2	10.225	8.88	10.75	9.29	7.435	12.31	14.835	25.56	31.47	35.54	42.13	54.64	58.62
XIV	541755	543441	chrXIV:541755-543441	.	.	32.465	39.565	38.9	39.845	40.315	44.765	47.4	46.57	53.425	53.88	57.54	56.295	54.755	53.5	53.12	49.32	46.895	40.55	33.77	22.63	23.485	24.005	20.35	19.75	18.485	17.3	15.815	15.45	16.8	15.9	19.115	17.58	13.85	14.75	21.51	35.055	34.845	44.895	62.15	59.015	62.25	63.69	62.2	61.535
X	20352	21960	chrX:20352-21960	.	.	64.825	65.395	60.19	59.305	52	62.115	57.95	61	63.33	66.26	68.95	72.97	77.955	81.69	88.515	89.75	106.4	110.725	110.445	113.645	108.485	112.66	109.795	105.26	103.875	93.855	100.75	94.78	79.07	83.71	91.725	96.335	109.93	112.61	118.96	121.275	123.265	120.31	123.395	119.995	118.54	116.725	113.935	108.145
XI	477639	479334	chrXI:477639-479334	.	.	55.7	57.675	64.05	69.11	69.325	75.47	72.39	73.3	73.895	72.475	70.76	67.425	60.99	58.26	55.35	50.82	50.125	49.9	46.48	39.515	36.245	28.88	31.44	40.57	43.625	43.9	47.06	48.25	47.75	48.06	46.445	45.54	45.71	42.2	37.755	35.215	31.55	19.265	26.17	35.065	43.965	48.355	46.19	46.95
X	312516	314073	chrX:312516-314073	.	.	14.645	14.645	12.135	10.275	9.7	9.7	8.655	7.29	5.615	4.23	7.25	12.425	15.4	16.7	17.19	19.45	18.89	18.2	19.2	19.7	19.89	21.025	21	19.81	20.395	20.38	23.065	21.555	20.975	23.71	30.605	29.92	30.3	30.3	30.3	30.015	28.085	26.07	22.075	16.975	20.23	27.4	38.67	38.275
X	675600	677277	chrX:675600-677277	.	.	12.7	13.3	17.36	17.275	20.015	17.39	16.985	15.095	16.055	18.91	22.3	22.3	21.73	20.78	18.36	17.405	16.55	15.555	13.705	17.57	15.965	19.945	26.55	28.405	27.55	27.65	29.13	30.21	29.5	29.5	29.385	29.55	29.25	20.885	19.375	18.475	23.345	24.125	27.63	30.29	31.785	33.35	32.45	32.805
VIII	217479	219078	chrVIII:217479-219078	.	.	23.25	21.46	22.815	22.3	22.3	22.3	22.3	22.9	22.7	19.23	20.06	17.325	20.15	19.245	19.175	22.55	24.04	26.2	25.5	25.5	25.63	27.38	25.12	28.445	32.135	31.35	30	30.105	26.7	19.505	14.41	14.605	15.37	15.02	15.8	15.8	16.29	18.7	18.8	18.7	17.74	15.585	15.4	12.95
XV	1009533	1011087	chrXV:1009533-1011087	.	.	26.755	26.85	21.955	16.955	16.6	15.745	13.3	11.27	10.8	8.87	5.97	4	4.4	8.14	11.85	12.2	14.625	21.165	22.975	31.01	30.3	38.12	50.39	49.78	49.2	52.5	52.325	52.36	54.74	57.215	55.93	53.24	52.92	54.255	52.195	50.23	46.39	42.835	24.105	24.675	35.235	38.77	41.515	46.055
XII	848295	850515	chrXII:848295-850515	.	.	53.515	48.595	48.4	48.8	46.72	45.875	50.59	54.865	54.6	53.245	53.77	53.255	39.74	42.705	31.325	33.65	33.145	32.8	31.5	26.515	51.96	46.4	45.2	45.315	40.34	37.7	36.205	35.215	35	35.19	36.65	36.475	32.175	24.105	21.285	18	14.06	12.03	16.275	17.95	19.735	25.2	38.59	43.105
VI	193368	195585	chrVI:193368-195585	.	.	47.93	45.83	39.44	34.375	44.19	44.05	43.035	43.945	44.1	45.295	43.8	44	43.615	41.75	45.76	43.29	34.52	37.1	37.1	36.9	27.595	27.355	29.97	28.8	29.155	27.355	26.59	25.985	24.77	24.315	25.725	23.35	22.05	25.53	30.655	30.92	35.63	42	41.95	42.04	44.8	41.48	40.75	38.2
VIII	10425	12174	chrVIII:10425-12174	.	.	25.21	22.2	22.975	23.955	26.6	28.725	28.45	23.1	23.76	28.37	32.445	30.18	29.58	29.1	29.48	32.275	41.84	51.865	57.685	58.69	61.33	57.99	50.87	49.56	52.54	58.835	58.635	62.265	59.225	60.29	54.95	55	64.665	60.93	53.43	51.25	51.27	49.09	49.75	48.34	43.57	36.955	34.735	41.155
IV	1071234	1072857	chrIV:1071234-1072857	.	.	26.005	25.35	26.925	26.62	23.2	23.41	26.365	27.57	30.3	32.63	29.68	28.465	28.225	29.305	28.365	27.165	28.3	30.2	30.93	26.955	24.6	25.47	26.225	27.755	27.35	19.955	21.505	21.74	20.96	21.15	19.09	19.3	20.6	20.2	19.5	18.895	21.65	21.675	21.9	23.43	22.35	23.93	22.55	18.87
XII	986817	988671	chrXII:986817-988671	.	.	59.2	57.52	58	58	55.785	51.495	48.54	48.24	49.61	40.495	56.82	49.35	46.7	48.05	59.42	63.27	65.84	67.08	68.115	68.4	68.4	69.36	58.385	53.47	57.02	64.52	64.49	56.29	77.74	88.305	81.775	82.585	83.63	86.1	88.03	92.75	89.345	86.77	82.095	80.23	75.765	56.875	41.815	29.235
X	48891	51141	chrX:48891-51141	.	.	40.935	41.715	42.44	42.11	44.56	41.54	40.065	38.635	29.185	22.37	29.55	34.06	33.225	33.165	32.98	34.25	32.85	43.415	49.525	49.9	49.72	44.385	54.275	58.5	74.795	83.015	90.085	102.23	97.415	82.705	81.815	76.475	73.17	70.57	72.42	74.73	74.175	61.91	48.37	20.97	42.465	52.67	54.33	56.95
XIV	382380	383883	chrXIV:382380-383883	.	.	7.185	13.105	15.995	17.04	18.455	18.55	18.55	18.65	18.885	19.28	22.455	23.55	22.685	22.675	22.62	23.98	33.12	40.515	43.405	65.65	67.41	70.215	68.865	66.6	66.15	65.5	66.385	67.865	66.5	57.77	45.015	40.225	35.34	21.77	15.65	9.85	15.23	16.84	19.77	23.1	22.7	22.595	22.75	23.675
VII	215682	217287	chrVII:215682-217287	.	.	24.845	25.55	25.45	23.575	16.355	12.81	10.445	13.85	14.745	18.92	27.59	29.25	30.12	30.19	25.94	25.43	34.57	34.625	36.11	37.125	33.485	31.3	29.785	32.36	34.215	53.815	58.27	64.44	66.5	65.555	64.235	59.925	61.215	60.55	59.95	57.995	56.8	56.98	48.32	31.13	28.78	17.805	17.645	23.7
I	135510	137226	chrI:135510-137226	.	.	26.155	22.245	19.685	17.845	18.19	18.77	28.765	33.415	35.575	33.1	41.26	43.8	44.73	45.05	45.85	44.72	46.05	45.75	44.855	47.425	46.95	43.8	26.125	22.455	25.98	35.315	35.87	44.555	51.24	53.275	55.27	58.75	59.65	60.79	59.035	55.7	55.7	49.72	46.87	38.84	42.515	59.825	68.875	67.29
XI	152676	156000	chrXI:152676-156000	.	.	44.975	47.63	46.4	49.255	48.865	49.055	51.6	50.08	50.395	51.65	49.285	43.485	29.205	45.18	54	58.235	72.255	82.56	87.095	86.32	82.19	83.56	91.505	94.25	93.75	93.28	89.05	100.5	96.15	70.36	68.7	70.36	67.54	73.685	73.795	74.85	70.9	72.315	72.6	68.705	56.475	57.635	60.74	60.375
IX	46899	48918	chrIX:46899-48918	.	.	40.215	40.05	38.485	37.225	33.065	39.355	34.675	35.23	32.155	27.18	25.625	26.79	30.34	31.45	31.05	27.915	33.655	34.275	35.53	40.53	60.22	59.295	62.465	77.525	78.83	78.95	78.95	77.475	76.415	77.375	73.97	70.1	67.245	62.745	49.73	19.2	16.94	17.66	15.035	13	13.6	13.06	15.175	15.25
XV	868740	870960	chrXV:868740-870960	.	.	18.68	24.455	32.74	38.02	41.71	60.8	62.56	65.285	66.05	67.67	71.175	69.56	70.14	71.525	65.63	59.21	51.72	54.26	42.465	38.955	43.84	41.39	43.465	42.34	39.95	37.07	34.14	33.645	34.49	35.8	39.895	39.205	41.72	50.65	46.915	50.22	60.12	66.565	68.7	71.645	71.64	69.91	65.695	65.78
XI	184539	186405	chrXI:184539-186405	.	.	30.53	33.4	33.915	29.795	24.685	26.545	26.735	23.345	20.585	18.18	15.445	14.65	12.6	15.7	15.32	15.12	14.1	19.03	17.55	15.265	14.34	15.275	20.33	24.015	27.05	32.325	31.63	39.615	43.705	42.9	42.895	43.05	45.73	49.39	48.75	49.05	50.5	49.275	43.655	46.3	39.37	35.39	32.03	33.75
XV	224769	226872	chrXV:224769-226872	.	.	11.75	10.35	7.465	6.705	5.09	6.395	6.8	5.9	6.255	8.7	11.325	15.085	19.22	28.035	29.275	34.735	48.905	51.25	50.37	55.74	56.65	56.8	59.095	58.5	53.41	52.42	64.28	70.72	82.07	81.06	79.285	78.805	84.74	79.605	75.5	75.92	78.805	79.54	81.05	74.585	69.075	67.015	54.625	47.655
VII	234558	236076	chrVII:234558-236076	.	.	43.36	49.31	57.665	45.885	53.325	56.445	58.765	62.94	68.435	68.495	69.545	70.81	69.1	69.1	67.275	63.905	57	39.765	33.95	31.94	39.415	47.205	48.9	49.47	51.45	53.515	52.7	52.91	52.46	51.26	52.7	49.01	46.465	49.32	47.28	34.605	28.355	52.705	87.38	88.8	89.6	89.82	87.95	88.675
XI	136239	137895	chrXI:136239-137895	.	.	29.11	19.45	21.66	30.615	38.85	42.88	49.17	52.75	55.05	54.765	51.7	51.6	51.225	48.22	44.225	40.54	35.865	24.48	16.7	12.455	6.44	4.14	5.62	9.75	9.705	9.8	8.44	7.85	7.41	8.925	7.8	8.37	8.75	7.19	5.65	4.185	2.57	3.1	6.96	11.895	16.055	30.535	35.785	41.2
X	356811	358344	chrX:356811-358344	.	.	47.77	45.97	61.665	69.715	75.275	77.78	83.05	79.09	74.485	73.63	74.2	76.35	79.625	76.78	75.36	73.19	68.8	63.13	49.93	39.975	29.6	39.97	41.36	43.42	44.22	43.25	42.485	41.3	46.61	45.625	43.56	43.5	43.775	44.15	38.99	37.995	39.77	29.23	36.8	40.375	51.09	53.85	55.25	57.55
X	495828	498009	chrX:495828-498009	.	.	28.805	29.03	26.55	23.39	17.385	29.82	39.1	46.47	48.005	52.135	55.275	54.94	56.35	55.005	57.725	60.24	64.705	66.25	68.505	70.315	68.57	64.115	41.945	36.68	41.485	43.5	45	40.795	36.61	31.09	34.3	34.3	33.635	31.98	25.6	22.64	22.635	24.61	22.23	19.565	25.755	36.73	44.155	45.555
VI	47367	49488	chrVI:47367-49488	.	.	91.5	89.55	89.7	88.76	86.1	80.365	76	73.745	64.01	49.39	34.855	35.01	31.775	35.515	32.65	32.87	30.83	29.45	31.02	34.2	35.2	38.565	36.99	42.14	38.195	34.265	32.895	36.04	35.025	47.68	48.43	49.08	47.86	47.6	47.1	45.185	45.95	49.2	44.91	45.9	47.625	48.855	45.255	42.98
XIII	567183	569409	chrXIII:567183-569409	.	.	56.41	42.845	35.1	34.325	33.855	29.67	29.01	26.715	27.13	38.34	38.7	37.895	38.56	47.03	51.595	56.405	61.855	67.67	79.2	78.085	77.69	78.11	74.16	63.465	66.685	70.905	80.5	94.39	90.235	73.83	77.355	81.95	77.5	75.575	79.2	72.935	70.05	72.185	81.095	72.525	74.27	65.49	70.955	73.155
XIV	614493	616221	chrXIV:614493-616221	.	.	70.89	78.11	74.38	68.7	48.975	35.485	35.92	40.755	42.8	40.9	39.205	37.135	40.375	43.515	41.18	37.13	36.595	43.875	43.02	42.39	42.43	43.82	37.675	35.865	33.925	29.655	30.02	32.74	34.765	39.95	43.32	43.185	45.335	49.73	49.15	48.56	48.65	48.525	46.475	45.56	44.455	42.65	36.765	29.13
XI	30402	32115	chrXI:30402-32115	.	.	37.3	32.75	33.95	32.08	30.455	27.56	25.29	20.16	23.575	21.45	19.2	19.3	18.85	17.83	18.83	21.265	18.985	19.02	18.58	19.535	19.745	17.395	15.33	18.08	24.245	28.79	35.875	46.73	50.4	54.43	52.57	48.28	45.55	39.695	38.245	32.26	29.985	26.23	29.285	28.265	70.305	71.905	79.5	92.12
III	103062	104724	chrIII:103062-104724	.	.	38.95	39.55	39.05	38.15	35.58	36.55	32.425	23.93	22.98	24.5	19.98	15.75	14.51	16.805	16.02	16.15	17.95	18.45	19.65	20.45	17.03	16.93	16.74	15.79	13.1	11.085	15.21	19.76	19.14	20.8	20.4	20.4	20.4	20.09	25.155	26.05	26.11	22.24	21.55	21.17	17.945	19.02	17.315	14.86
XI	598323	600300	chrXI:598323-600300	.	.	70.81	68.16	51.915	40.595	58.1	53.385	53.82	54.65	53.86	55.9	59.06	59.1	58.455	58.515	58.48	57.57	49.815	41.47	57.44	76.33	77.565	84.58	85.1	85.565	81.945	81.345	78.6	79.36	77.4	77.63	79.845	78.59	65.135	71.26	74.345	69.76	80.01	90.37	98.1	98.385	98.805	96.05	96.24	96.45
V	270918	272937	chrV:270918-272937	.	.	2.95	2.95	1.485	0	0	0	0	0	0	0	0.8	1	1	4.455	6.01	6.4	9.375	12.02	12.215	26.87	50.045	75.575	85.5	86.925	90.3	87.15	90.225	88.97	86.73	84.41	83	92.025	110.35	145.65	186.51	219.41	224.715	234.49	236.255	242.69	244.72	244.77	246.4	246.27
II	608745	610749	chrII:608745-610749	.	.	23.375	23.165	22.735	24.915	25.155	21.795	22.705	22.135	22.02	23.2	24.495	25.825	24.845	25.425	26.4	22.505	19.86	20.7	24.43	23.365	22.135	24.985	34.51	39.42	40.5	42.035	42.7	40.125	38.275	37.4	33.95	32.21	26.1	27.25	25.39	17.1	17	18.445	16.65	14.46	14.2	13.18	12.275	12.85
XIII	492849	495630	chrXIII:492849-495630	.	.	32.105	37.305	38.1	38.685	41.795	44.755	45.25	47.75	47.45	45.52	32.885	36.585	33.035	37.655	44.065	43.6	56.24	57.9	57.52	56.955	58.03	57.34	55.38	54.75	51.48	46.1	49.045	47.135	42.045	31.315	38.64	44.56	43.37	42.75	43.185	39.29	40.85	35.67	33.115	34.78	36.255	39.3	38.82	40.255
IV	1333353	1335339	chrIV:1333353-1335339	.	.	19.33	22.335	23.85	23.02	21.865	20.025	22.595	24.35	24.445	24.135	25.655	26.345	24.145	27.25	24.67	19.19	18.815	19.995	27.68	31.96	34.315	40.85	41.515	42.075	40.53	43.58	44.85	43.265	50.7	51.17	49.715	47.17	60.625	66.565	64.64	71.68	75.53	78.46	83.795	87.26	89.885	81.915	72.33	66.935
X	528459	530037	chrX:528459-530037	.	.	38.4	36.615	40.645	35.925	35.9	35.45	39.19	45.73	52.815	53.82	54.18	53.585	55.86	55.625	56.385	55.15	51.37	52.805	50.25	50.195	47.13	37.715	18.39	20.925	28.36	41.625	57.48	58.295	63.42	64.11	61.08	61.3	61.3	60.7	59.3	62.695	62.05	60.645	51.44	42.88	40.59	55.38	68.785	72.89
II	48027	50007	chrII:48027-50007	.	.	30.105	29.44	30.2	30.4	28.47	27.085	26.905	29.475	32.05	33.515	36.78	37.36	33.48	42.515	45.66	42.15	42.5	40.725	41.87	44.605	45.35	45.53	47.365	45.665	43.21	42.955	36.825	29.92	27.99	25.045	24.51	27.78	27.53	30.965	31.055	34.585	42.01	42.6	43.07	44.355	43.5	44.755	45.55	47.155
I	16464	19440	chrI:16464-19440	.	.	31.38	30.56	32.495	31.675	31.455	33.575	32.53	34.05	34.46	36.26	45.635	52.165	59.34	63.96	67.39	65.395	57.235	52.68	56.9	54.18	53.705	58.085	62.065	63.41	62.57	55.32	52.43	51.65	40.985	28.875	30.72	35.75	37.935	45.91	46.8	44.16	42.405	41.635	42.79	47.57	46.615	45.185	44.135	45.46
X	314718	318027	chrX:314718-318027	.	.	42.3	45.3	43.375	28.955	36.055	40.36	52.435	55.945	62.105	63.5	63.69	63.69	62.74	61.36	56.3	55.9	56.75	53.895	51.395	39.66	31.3	32.815	59.22	89.785	91.5	92.28	95.04	95.07	94.85	94.73	96.75	96.38	91.49	87.625	84.395	83.315	66.1	63.44	70.485	46.21	44.745	58.245	64.98	66.35
X	458976	460815	chrX:458976-460815	.	.	21.65	18.98	21.08	25.375	40.615	48.01	52.855	54.375	55.5	54.05	55.95	57.9	58.695	60.245	59.65	67.295	69.87	69.3	63.44	63.355	32.55	34.2	57.99	61.1	60	61.4	59.33	54.235	60.75	60.75	60.45	60.45	61.72	61.6	58.355	47.285	33.58	29.03	30.485	36.765	41.81	43.8	42.755	44.5
I	7863	11688	chrI:7863-11688	.	.	48.01	44.28	42.255	36.63	36.35	34.825	36.055	41.2	43.61	45.26	44.63	46.46	41.91	26.365	26.02	29.31	35.26	35.44	27.01	26.31	24.22	25.275	29	26.03	25.155	25.45	26.25	25.77	23.54	25.48	24.53	27.75	25.74	30.95	28.765	26.275	29.405	31.765	28.725	31.2	31.485	31.05	30.815	25.55
XII	415224	418014	chrXII:415224-418014	.	.	29.24	42.89	43.455	42.765	42.86	44.46	45.22	47.3	48.465	47.185	50.71	52.615	55.555	56.735	47.35	31.115	32.17	30.25	31.05	28.735	25.28	24.955	22.08	20.4	20.965	19.97	20.35	19	19.57	19.255	20.44	27	27.93	27.95	29.4	31.99	37.14	36.92	52.615	55.025	65.035	67.53	68.045	76.8
X	466872	468576	chrX:466872-468576	.	.	6.8	6.8	6.8	6.8	8.13	7.75	7.855	16.735	20.45	26.19	28.06	27.87	32.375	37.275	65.66	73.525	77.805	80.18	81.225	83.35	84.65	84.27	82.08	77.19	70.85	71.035	75.76	72.765	72.4	60.025	49.71	51.19	56.51	53.435	52.375	51.9	49.415	46.2	44.145	44.105	39.125	32.22	55.475	74.45
IX	92016	94959	chrIX:92016-94959	.	.	50.745	58.315	52.505	55.095	53.82	60.16	56.63	51.515	55.865	56.93	59.305	64.25	64.185	62.59	63.67	52.89	49.725	46.79	47.74	50.5	46.78	43.445	42.4	48.525	46.72	45.395	50.535	52.78	53.825	51.075	52.82	56.21	59.4	58.23	56.89	54.735	60.13	57.52	61.195	59.545	60.625	77.45	76.015	80.96
IV	702234	704646	chrIV:702234-704646	.	.	38.465	46.615	47.42	45.145	47.49	55.37	58.32	60.26	62.705	62.9	58.1	50.735	45.905	41.215	46.325	47.555	42.205	35.745	29.655	30.57	27.285	32.08	36	39.705	38.95	38.15	39.375	37.025	29.05	25.72	24.34	28.98	39.565	38.43	38.23	34.665	36.58	36.7	35.09	36.6	37.755	36.985	37.99	35.4
X	571965	574098	chrX:571965-574098	.	.	51.585	53.65	55.55	55.27	55.345	50.46	48.565	54.535	60.535	65.895	69.985	75.445	81.3	80.9	79.8	77.785	73.93	70.24	72.375	69.825	66.13	56.655	49.87	41.195	31.98	38.61	49.95	49.23	48.45	52.325	55.7	55.51	55.25	56.65	56.655	56.295	52.675	55.955	56.105	51.175	64.355	67.24	61.78	63.785
I	56154	58392	chrI:56154-58392	.	.	43.9	45.6	44.35	39.545	35.74	35.625	40.12	34.48	31.795	35.985	40.315	40.7	41.895	38.35	37.84	38.3	38.3	34.64	30.245	28.55	25.1	24.25	19.08	23.275	29.8	22.83	21.37	21.555	27.335	35.775	39.005	43.505	45.89	48.62	48.605	47.105	41.675	41.025	34.56	25.775	35.215	43.15	48.44	59.755
XVI	363399	365115	chrXVI:363399-365115	.	.	25.2	20.74	20.45	25.885	25.2	22.93	26.15	26.66	33.26	46.545	52.62	56.1	61.6	58.665	58.32	57.145	46.695	43.22	43.9	49.2	63	61.185	68.34	61.205	57.43	63.84	62.67	64.015	68.1	66.305	65.25	64.91	65.68	63.75	60.975	51.425	39.43	29.385	37.465	49.685	48.79	77.255	80.06	81.01
XIII	609492	612462	chrXIII:609492-612462	.	.	228.165	276.035	284.62	317.795	321.39	324.6	325.115	323.45	316.75	313.47	313.625	313.545	312.76	323.85	302.655	267.385	266.265	206.04	211.82	175.59	152	143.515	105.565	102.08	109.315	105.995	119.17	120.98	124.625	131.745	123.095	118.62	116.865	103.235	109.64	110.575	128.76	143.475	148.97	166.45	169.66	174.71	170.675	155.045
I	207684	209262	chrI:207684-209262	.	.	110.345	106.17	105.05	126.245	115.555	115.19	119.675	123.87	116.52	107.31	98.885	98.215	98.43	109.55	115.24	126.76	138.77	127.755	128.3	126.405	140.04	143.865	155.32	172.085	192.26	188.805	175.035	176.095	198.02	211.455	236.045	236.67	225.725	215.37	215.425	212.36	212.23	218.095	228.39	203.055	201.82	210.025	211.705	211.01
IV	15852	18183	chrIV:15852-18183	.	.	13.95	13.25	13.51	14.135	11.985	12.495	14.55	13.845	17.12	16.715	21.295	20.325	22.32	25.85	25.64	27.3	28	27.68	28.55	29.25	28.185	28.705	27.35	27.35	21.415	9.655	6.3	3.2	3.74	6.275	8.415	13.83	14.4	15.1	16.065	21.815	22.2	21.25	21.365	21.11	19.565	16.56	21.235	23
[truncated: 206 more columns]

## Sheet: Fig_S3C_H4K12Ac
@{"upstream":[500],"downstream":[500],"body":[1500],"bin size":[10],"ref point":[null],"verbose":false,"bin avg type":"mean","missing data as zero":false,"min threshold":null,"max threshold":null,"scale":1,"skip zeros":false,"nan after end":false,"proc number":12,"sort regions":"ascend","sort using":"mean","unscaled 5 prime":[0],"unscaled 3 prime":[0],"sample_labels":["H4K12ac_mean"],"group_label…
XII	791865	794004	chrXII:791865-794004	.	.	64.9	75.3	79.04	78.8	83	95.04	97.26	93.7	97.38	97.7	96.7	85.72	87.32	100.64	105.34	108.58	99.76	88.96	93.42	88.36	93.4	100.2	99.4	101.2	99.32	93.4	92.92	87.12	75.2	76.44	87.5	87.8	74.3	56.68	54.8	47.12	43	34.28	27.5	26.4	36.54	30.26	33.68	38.8
II	27711	29952	chrII:27711-29952	.	.	39.2	40.3	40.88	43.48	48.12	48.9	63.54	70.86	74.46	70.6	66.3	69.68	72.5	75.4	74.9	71.08	80.64	83.3	81.08	60.12	81.78	80.3	72.2	84.7	83.66	84.96	90.42	88.2	85.38	85.7	82.7	81.62	82.9	81.42	72.58	75	73.26	61.8	50.24	51.92	53.1	55.46	53.82	65.16
VII	779547	782319	chrVII:779547-782319	.	.	0	0	0	0	0	0	8.38	0	0	0	0	0	0	0	0	0	0	2.46	0	0	0	0	0	0	0	0	0	0	0	0	0	0	0	0	0	0	0	0	0	0	0	0	0	0
XVI	192969	196458	chrXVI:192969-196458	.	.	49.4	53.8	52.7	54.16	57.7	65.4	60.34	52.22	51.8	49.1	48.6	47.1	48.2	37.78	37.12	47.2	44.36	37.2	38.4	43.46	44.4	44.8	45.9	47.4	47	46.8	46	46.3	44.1	31.42	24.7	13.36	10.04	8	12.3	15.4	14.7	14.4	14.4	13.6	10.2	3.6	5.1	8.3
XIII	306357	309333	chrXIII:306357-309333	.	.	75.9	68.8	58.44	54.5	63.3	60.04	28.6	27.8	31.4	30.2	31.1	41	39.7	41.52	48.1	48.7	48.9	48.9	49	41.72	36.6	32.9	24.26	19.2	18.7	16.76	12.2	11.4	11	11.8	8.56	3.16	1	2.9	4.9	5.2	10.4	9.6	10.2	13.2	13.6	14.4	16.66	19.2
V	371652	373401	chrV:371652-373401	.	.	69.98	83.2	85.7	84.2	73.58	83.5	83.8	78.62	79.3	74.8	61.14	60.5	55.38	56.3	51.18	45.28	42.76	46.28	53.2	52.2	51.9	50.2	51.8	56.4	48.34	49	58.1	53.5	46.36	47	53.72	65.5	66.6	66.9	61.54	60.6	53.02	52.82	56.2	55	54.8	54.2	48.04	72
II	136356	138297	chrII:136356-138297	.	.	6.2	7.5	7	6	4	4	4	3.4	2	2.88	6.3	10.62	11.8	12.4	17.12	20.8	20.6	21.6	17.8	17.8	19.1	26.8	27	27.2	25.04	20.9	20.6	19.8	19.5	20.8	17.44	12.9	11.1	10.4	18.48	22.8	22.8	19.54	18.9	17.68	14.1	17.5	29.38	32.8
XIII	369777	372516	chrXIII:369777-372516	.	.	81.72	31.1	24.4	31.82	36.3	29.78	27.1	30.88	35.8	34	34.7	33.6	33.2	31.8	29.8	31	26.76	31.42	42.5	42.5	38.64	37.3	30.02	34.6	36.1	32.36	30.8	30.1	27.5	28.1	31.38	26.92	26.44	28.84	40.12	51.66	59.4	55.5	54.4	59.04	61.48	73.42	82.8	82.66
IX	226260	228441	chrIX:226260-228441	.	.	39.7	41.9	41.2	40	37.4	33.34	28.62	31.76	34.34	35.8	27.94	25.38	18.8	16.42	23.4	27.9	28.7	29.9	30.2	30.2	29.9	29.1	25.84	18.4	20.1	16.34	17.7	29.4	42.2	46.74	55.34	68.6	72.1	79.6	76.6	73.9	75.6	78.56	71.34	75.7	76.6	59.06	53.3	53.58
XIII	386688	388407	chrXIII:386688-388407	.	.	95.6	106.92	113.36	110.48	108.5	108.1	93.48	92.4	107.68	105.74	111	106.3	104	106.92	103.54	99.98	97	94.08	89.7	89.3	86.54	64.86	88.06	96.68	127.36	144.28	161.9	172.38	171.66	168.8	172	173	175.4	173.42	168.48	169.6	171.1	155.24	131.4	104.08	78.98	69.08	54.3	53.2
VI	199284	201981	chrVI:199284-201981	.	.	32.08	31.8	33	31.9	32	35	32.1	22.2	27.2	26.5	25.7	39.78	69.18	81.88	84.8	82.7	81.2	81.2	81.62	84.2	84.4	86	86.6	78.94	52.88	49.8	65.4	57.66	41.22	38	38.8	47.12	57.2	56.2	55.1	53.9	52.98	52.86	41.7	40.6	39.7	32.92	25.9	23.64
IX	194877	197151	chrIX:194877-197151	.	.	85.96	87.46	86.64	81.84	79.4	84.4	79.56	73	76.7	70.16	58.56	42.1	41.92	44.1	42.56	42	42.6	40.2	37.9	33.86	29.1	29	31.12	36.8	38.1	41.7	39.8	41.2	52.92	50.1	54.18	67.6	82.4	93.4	95.62	87.94	84.46	91.56	94.62	98.2	96.5	92.82	88.8	87.92
X	578571	580191	chrX:578571-580191	.	.	80.72	57.48	48.02	58.4	63.54	66.8	67.1	70.2	70.3	70.4	70.8	70.8	70.5	66.72	61.78	60.3	55.48	50.62	28.78	12.38	8.6	9.5	7.3	28.78	35.6	37.52	43.72	46.6	59.5	91.1	95.52	103.1	110.26	116.2	117.1	116.2	115.6	116.4	114.8	108.96	103.9	104.8	108.2	107.46
VI	134931	137226	chrVI:134931-137226	.	.	59.18	61.94	61	61.2	60.8	53.82	43.8	46.28	28.96	38.5	66.04	73.1	75.48	124.48	186.86	196.14	209.22	217	211.44	211.3	205.72	201.62	202.3	203.8	196.3	203.96	209.94	190.98	169.8	127.5	91.86	79.12	77.8	77.66	91.8	95.8	105.8	114.16	123.7	109.24	119.58	131.6	131.5	118.22
XV	385212	386763	chrXV:385212-386763	.	.	72.44	70.8	58.58	41.66	12	11.44	11.36	16.2	16.2	13.7	10.4	9.8	8.2	7	6.4	6.4	6.4	2	2	3	3	2.5	2	2	2.88	6.4	6.8	9	10.4	9.8	9.4	9.9	10.4	11.3	12.1	11.9	13.52	16.8	17.6	21.9	26.16	32.54	45.6	47.6
X	277353	279663	chrX:277353-279663	.	.	70.12	56.2	31.7	26.8	19.42	14.7	27.74	31.94	39.24	45.8	48.7	44.94	45.4	44.24	53	55.2	56.9	60.1	59.94	59.84	53.48	59.06	57.86	53.2	64.32	61.6	59	53.22	58.68	62.8	59.2	77.6	79.98	82.5	89.9	85.82	96.2	85.86	90.2	91.1	92.54	90.5	90.1	86.48
XII	744525	748053	chrXII:744525-748053	.	.	30.86	32.8	50.78	69.6	79.02	89.78	107.72	137.04	148.24	154	150.3	138.22	136.72	146.5	144.9	150.7	155.14	155.6	130.76	115	134.24	94.84	67.3	66.42	114.06	147.94	160.22	161	167.7	167.06	154.32	151.52	165.08	162.3	147.22	141.34	136.9	182.26	184	151.58	149.16	159.9	163.2	165
XIV	465279	467616	chrXIV:465279-467616	.	.	93.7	74.74	65.02	62.4	58.02	54	51.06	48.1	42.68	28.7	23.6	26.72	22.72	20.04	28.56	48.18	53.1	52.6	55.9	58	60.8	61.6	59.8	59.8	58.32	58.3	60.54	53.52	49.5	49.46	43.64	34.54	36.8	29.56	27.8	26.5	25.6	26.4	23.8	25.08	28.3	30.9	30.56	25.5
XIII	675204	677484	chrXIII:675204-677484	.	.	60.44	64.8	62	61.26	57.74	52.3	47.74	47.9	47.1	40.8	42.66	45	42.6	38.3	37.86	32.4	19.98	15.7	14.4	16.56	14.34	15.62	18.7	18.2	18.2	13.88	15.7	20.82	27.2	27.4	28.2	28.7	27.4	26.2	21.8	18.5	17.6	22.06	24.5	23.7	21.1	19.3	13.5	12.4
I	190740	192987	chrI:190740-192987	.	.	20.3	21.8	21.8	21.8	16.76	13.4	13.7	14	16.48	16.8	15.8	15.16	7.12	7	6.2	6	6.7	8.32	11.4	11.4	28.86	36.72	44.5	44.9	45.6	45.9	45.6	43.8	42.6	41.9	42.22	45	46	43	38.6	53.6	52.1	50.2	49	50.2	49.5	48	51.32	51.4
XIV	605724	608187	chrXIV:605724-608187	.	.	49.5	46.9	44.9	38.6	43.52	55.2	67.4	74.34	76.5	79.4	78.5	74.16	64.7	63	63.2	57.84	52.66	60.82	63.9	79.8	95.14	94.88	105	115.4	115.8	116.6	120.3	122.3	120.46	114.4	112.8	111.4	103.7	82.54	66.76	57.5	45.88	33.46	26.9	27.4	26.2	26.8	25.3	24.5
VII	651285	654249	chrVII:651285-654249	.	.	10	7	8.6	8.2	8	10	7.8	7.88	9.2	9.4	13.4	16.8	16.8	16.3	10.6	0	0	0	0	0	0.3	1	1	1	3.7	4.8	4.3	5	5	4.7	4.4	9	9.58	13.8	13.8	13.8	15.2	15.36	11.5	16.2	14	10.32	12.4	15.8
XI	112788	115758	chrXI:112788-115758	.	.	43.3	39.7	47.7	50.4	51.9	51	52.74	52.28	61.7	63.5	59.68	65.06	98.02	162.68	186.16	208.1	210.08	214.78	202.32	199.84	200.9	196.76	192	186.52	139.9	133.24	102.56	65.24	48.76	24.44	8.2	7.4	7.2	6.4	4.32	4	4	8.4	9.6	19.16	36.44	87.18	99.3	105.22
X	413217	416166	chrX:413217-416166	.	.	37.62	39.28	39.1	40.1	42.8	43.86	45.86	46.4	42.68	51.9	47	69.4	74.22	81.4	80.6	81.2	75.14	71.32	73.1	73.4	72.8	76	77	68.52	67.96	74.68	66.74	76.08	100.42	102.1	109.1	103.38	102.8	103.4	103.7	102.6	105.2	111.5	113.1	118.52	101.04	82.32	87.28	90.56
IV	375168	376677	chrIV:375168-376677	.	.	66.28	51.42	88.32	125.8	126.8	129.9	136.06	136.7	137	137.6	131.5	129.02	119.06	111.54	101.26	100.2	101.08	94.48	112.7	107.46	108.9	109.2	114.32	117.48	117.5	118	114.62	110.9	110.7	107.9	104.76	90.74	51.66	59.76	88.92	102.88	111.36	101.68	119.7	124.1	129.18	134.1	135.2	134.9
VIII	411729	413883	chrVIII:411729-413883	.	.	52.48	58.94	64.8	68.2	67.06	69.76	71.22	63.9	68.58	57.52	52.48	51.3	53.32	54.9	52.24	53.66	50.58	49.04	47	53.16	53.14	48.3	45.9	47.3	46.9	44.44	33.92	30.7	30.1	33.42	41.06	44	40.2	36	31.24	46.26	46.3	53.7	74.28	78.08	81.3	80.7	91.4	89.48
XI	145254	146949	chrXI:145254-146949	.	.	302.24	283.1	274.06	284.08	272.9	293.4	277.04	264.52	281.96	280.24	292.3	309.82	296.32	279.3	279.4	233.62	234.56	214.4	212.38	218.42	189.3	139.78	126.04	126.96	129.22	106.82	89.78	90.7	87.3	73.62	63.8	63.02	69	59.66	63.26	72.84	77.34	79.84	85.2	91.64	107.56	113.42	121.18	141.52
IV	903321	905301	chrIV:903321-905301	.	.	98.88	92.28	89.76	83.18	97.44	90.66	69.94	104.66	106.64	120.66	144.32	164.52	168.4	161.94	161.9	164	164	162.8	153.9	144.08	117.6	89.8	87.38	90.6	96.28	103.66	140.92	145.14	152.9	153	150.7	149.8	142.7	141.4	135.6	134.14	128.7	95.08	75.78	77.48	132.32	203.38	204.24	215.88
XV	761055	762636	chrXV:761055-762636	.	.	53.02	70.54	79.24	85	81.48	81.6	81.3	73.62	74.36	69.5	63.5	58.1	49.14	36.84	26.34	40.38	51.62	54.92	63.3	65.52	67.8	72.52	84.84	91.28	94.52	103	100.28	95.14	77.3	76.86	90	95.4	104.62	111.12	106.8	106.2	102.24	94.56	91.8	98.18	97.62	84.3	63.52	69.18
XI	388638	390501	chrXI:388638-390501	.	.	120.64	122	113.02	106.62	97.66	119.54	129.9	127.22	109.42	115.84	134.1	139	137.4	135.06	117.36	103.1	99.26	104	100.16	101.94	93.26	74.1	53.76	75.8	70.82	63	64.2	64.2	65	65.2	68.28	68.8	61.36	55.9	57.58	47.2	35.36	48.14	64.76	71.1	70.56	66.7	70.14	79.42
XVI	588435	591579	chrXVI:588435-591579	.	.	42.4	46.7	46.1	53.62	55.4	54.02	49	39	35.44	33.2	30.42	36.66	33.02	48.4	53.58	58.5	58.5	57.02	58.7	58.24	60.16	59.7	62.64	60.36	48.98	43.4	37.9	36.3	30.5	25.42	23.6	24.6	29.6	28.2	29.7	35.32	32.78	41.4	41.6	38.94	37	30.42	27.4	31.9
XVI	592842	595002	chrXVI:592842-595002	.	.	81.18	80.2	82.36	77.12	80.7	74.98	65.64	60.5	64.36	75.12	88.66	88.7	84.4	83.94	78.1	78.3	80.1	84.46	72.86	50	44.4	43.2	49.6	49.32	52.2	50.3	45	37.42	38.4	36.2	40.24	42.1	41.06	34.5	34.1	44.58	59.04	71	72.5	79	87.36	95.36	87.28	93.12
XII	192597	194829	chrXII:192597-194829	.	.	68.98	65.3	63.3	58	58.82	57.94	42.2	58.96	63.6	60.72	48.38	44.82	46.82	52.6	54.64	58.9	58.8	59	63.44	65.5	64.16	60.72	67.16	66.22	67.78	72.86	55.64	54.3	61.62	68.48	71.72	75.5	81.58	84.42	83.5	87.72	93.54	90.6	84.64	94.22	96.56	97.48	90.88	86.66
XV	512667	515274	chrXV:512667-515274	.	.	138.76	137.18	140.6	149.9	146.34	144.9	147.82	151.24	156.8	153.1	146.7	142.62	126.78	107.12	69.62	73.3	84.64	100.08	119.26	131.02	135.44	140.6	144.16	135.78	143.3	141.3	134.66	126.52	129.12	130.18	122.2	83.86	90.72	86.6	81.5	86.2	91.7	95.96	96.3	98.68	93.72	87.92	72.6	82.5
IV	1278777	1280565	chrIV:1278777-1280565	.	.	101.8	101.8	95.48	93.3	84.72	82	72	34.84	19.4	19.8	22.1	15.94	11.76	19.3	18.4	21.3	23	24.9	25.7	26.2	26.4	29.02	32.5	32.68	38.1	38.32	41	37.6	33.06	31.06	64.22	75	75	84.1	88.8	89.8	84.34	88.58	91.8	91.8	91.8	87.5	84.4	83.8
II	416772	418770	chrII:416772-418770	.	.	84.3	86.52	95.62	88.82	91.6	111.84	129.62	171.5	192.02	196	195.88	207.1	219.34	228.2	226.7	219.4	219.4	219.4	167.84	149.64	101.7	90.2	76.78	69.26	56.72	51.6	47.18	45.3	39.32	35.7	45	48.9	50	45.36	35.96	39.42	69.1	115.04	155.54	161.2	163.8	164.56	163.4	160.46
XIII	512031	513597	chrXIII:512031-513597	.	.	38.6	40.8	46.62	47.4	47.3	46.4	50.98	49	46.9	40.98	22.34	14.2	14.92	30.5	35.2	31.68	30.8	30.8	29.82	22.2	23	21.8	20	9.74	7.9	6.5	7.4	7.8	7.8	17	16.8	18.5	19.4	16.8	16.7	17.4	24.52	24.6	23.6	22.7	22.58	25.5	29.3	32.96
XII	92589	95064	chrXII:92589-95064	.	.	0	0	0	0	0	0	0	0	0	0	0	0	0	0	0	0	0	0	0	0	0	0	0	0	0	0	0	0	0	23.1	20.85	20.06	16.1	13	12.9	12.9	18.36	18.15	17.3	16.8	19.4	20	16.1	13.4
VII	106932	108951	chrVII:106932-108951	.	.	42.3	39.6	27.18	22.5	21.96	27	23.86	26.06	33.12	36.4	41.68	47	48.84	54	53.3	53.5	54.5	55	59.4	53.86	46.86	45.02	35.48	36.2	53.08	73.8	78.4	82.14	90.94	93.5	88.68	89.58	90.18	88.2	88.2	89.68	82.38	112.04	158.1	148.6	151.44	138.72	135	127.34
X	255792	258315	chrX:255792-258315	.	.	102.6	109.24	119.14	115.34	92.9	99.02	104.26	97.5	96.1	96.3	98.9	103.46	112.48	105.74	82.04	78.12	83.46	80.1	99.4	100	102.04	99.82	100.8	101.4	95.14	98.42	96.94	90.2	82.74	84.58	85.2	81.8	81.6	75.74	71.1	64.56	60.08	58.48	47.98	50.2	51.3	50.86	41.5	44.58
VI	255720	257220	chrVI:255720-257220	.	.	77.26	72.72	71.06	84.2	83.4	77.64	74.6	75.92	85.1	87.78	100.8	100	97.3	81.08	36.62	54.94	76.6	82.58	103.98	124.76	123.7	136.12	139.68	136.4	141.1	135.34	137.1	141.42	145	141.9	131.5	75.98	66.42	35.98	46.86	61.6	64.9	66.16	75.4	75.4	72.7	72.4	72.4	71.7
XIII	627648	629415	chrXIII:627648-629415	.	.	133.08	136.68	138.6	145.98	148.54	147.9	152.06	144.8	139.54	152.1	145.26	159.64	174.36	168.18	165.58	147.06	147.72	147.44	145.1	140.84	134.5	134.6	133.7	132.6	127.02	100.94	84.48	61.22	50.62	63.06	66.94	72.5	78.06	86.36	92.52	89.6	89.72	85.8	88.52	91.8	91.1	78.48	82.22	100.9
IX	29949	32172	chrIX:29949-32172	.	.	166.14	178.7	174.6	169.96	147.08	144.76	109.74	98.62	83.52	86.46	94	90.32	91.1	89.86	75.72	66.1	63.54	71.94	86.02	89.58	86.72	76.2	81.4	79.76	84.3	90.3	88.84	92.9	92.9	92.8	94.94	86.7	86.4	79.3	79.86	72.4	75.52	83.16	81.62	73.2	80.66	80.56	82.48	86.4
XII	424176	426984	chrXII:424176-426984	.	.	108.1	111.9	114.1	113.62	109.14	114	112.26	125.72	130.92	132.3	132.2	108.76	99.9	103.98	100.6	98.58	97.36	100.32	100.1	97.2	85.5	72.2	73.7	69.04	71.62	74.8	72.6	65	51.66	23.04	16	16.8	18.12	21.2	19.12	15.8	15.8	17.5	20.2	22.2	22.8	16.4	15.3	14.9
VII	580095	582576	chrVII:580095-582576	.	.	92.7	95.04	102.9	92.72	93	100.3	95.94	90.4	89.12	83.98	78	78.4	53.56	40.8	67.7	68.06	85.08	94.5	97.36	145.96	168.24	178.84	181.84	198.16	212.1	214.6	241.22	241.1	224.58	217.08	221.5	214.2	206.58	207.38	188.58	171.48	165.2	160.66	152.8	149.2	137.46	130.52	120.96	118.6
IX	424077	427575	chrIX:424077-427575	.	.	124	124.7	124.5	119.44	104.8	103.6	102.82	81.48	70.36	80.2	83.2	83.2	70.92	51.5	41.66	33.28	34.3	46.5	59.6	58.8	60.3	64.82	58.3	59.38	87.52	91.4	91.4	91.6	91	89.4	80.46	73.7	76.9	106.26	102.98	114.9	120	113.62	99.68	138.2	146.9	176.32	177	184.5
XV	161937	164667	chrXV:161937-164667	.	.	14.5	15.68	18.22	14.4	14.8	14.8	14.8	15.3	15.4	16.2	16.9	17.8	15.8	14	13.84	18.4	25.4	38.3	61.66	62.7	66.04	67.8	68.82	70.2	70.5	71.2	71.2	70.2	70.2	69.6	61.98	55.54	32.48	22.96	18.8	17.88	13.4	11.28	9.3	9.7	10	10	11.4	12
XI	11430	14004	chrXI:11430-14004	.	.	85.9	93.54	73.74	75.6	78.48	84.86	75.24	63.86	58.2	59.7	62	65.32	78.4	77.9	73.24	75.6	80.58	104.78	97.34	93.2	91.8	93	96.82	102.2	104.4	103.1	101.8	97.5	91.16	66.04	63.6	66.26	67.24	59.38	67.9	77.9	78.1	73.88	73.1	81.26	89.98	97.72	100.9	110.26
XV	1057689	1060536	chrXV:1057689-1060536	.	.	110.86	95.52	84.24	88.8	91.9	85.9	62.12	62.78	68.5	67.7	73.2	72.8	71	69.4	68	64.86	55.2	62.86	55.5	48.7	56.52	61.7	65.2	63.46	49.28	59.94	64.2	64.3	65.3	69.4	74.02	77.44	70.22	73.46	79.24	82.06	75.66	80.7	85.44	85.9	84.16	83.02	84.6	81.5
III	73287	76602	chrIII:73287-76602	.	.	81.44	81.62	74.88	66.98	71.9	75.96	90.68	101	92.22	79.28	78	79.2	85.3	84.94	83.98	78.4	75.7	73.4	79.74	82.82	79.1	75.98	66.82	56.54	59.7	61.5	67.6	69.3	70.2	66.8	64.2	65.6	59.4	42.2	33.8	34.2	32.8	28.8	31.2	36.5	31.54	42.32	41.6	40.8
VII	358056	359883	chrVII:358056-359883	.	.	28.42	24.4	36.4	50.52	66.5	74.3	77.5	79.8	80.8	82.7	82	86.06	88	87	86.56	69.02	64.8	58.08	20.78	14.44	36.06	49.9	57.24	64.4	65.2	61.88	63.5	63.6	61.88	72.5	75.9	79.2	77.12	74.8	86.92	98.42	98.4	94.2	101	104.2	105.7	143.7	156.8	157.1
II	471753	474576	chrII:471753-474576	.	.	54.4	52.54	61.06	48.44	50	50.3	51	45.78	48.8	45.8	45	50.02	53.3	52.32	49.2	48.28	47.42	51.12	48.3	55.06	51.78	43.7	45.2	47.72	48.6	50.16	52.4	52.4	48.46	56.24	51.8	53.4	58.5	54.64	56	54.6	53.5	50.78	51.8	57.14	58.5	59.6	54.04	41.3
X	636006	639150	chrX:636006-639150	.	.	74.2	59.1	58.3	54.48	52.5	51.22	51.06	51.4	49.46	44.1	42.3	46.66	47.2	42.84	51.4	45.1	45.2	49.06	56.1	52.52	44.8	44.48	43.2	44.2	45.8	35.96	30.9	22.52	24.3	23.04	21.3	31.06	45.4	52.8	53.32	56.62	71.26	84.94	92	93	108.34	123.9	125.6	126
VIII	453963	455499	chrVIII:453963-455499	.	.	47.64	45.86	44.22	47.3	45.04	70.78	78.94	82.94	98.12	94.7	101.16	99.52	93.1	92.6	92.9	94.82	78.9	75.3	74.68	85.9	98.36	73.32	65.62	63.8	71.56	85.7	83.8	83.4	87.06	86.8	85.3	77.5	64.22	44.9	40.12	33.52	22.6	20.84	7.74	7.12	9.1	14.92	29.7	34.8
II	537522	540342	chrII:537522-540342	.	.	131.2	109.12	92.2	66.68	44.78	66.3	71.8	72.9	73.6	67.76	57.8	60.1	59.3	61.12	64.6	64.4	38.56	31.82	27.26	18.6	15.84	29.94	33.92	35.1	37.2	38.3	38.8	38.4	37.6	37.4	37.08	39.5	39.2	38.1	40.5	40.84	36.4	51.34	45.9	50.7	52.5	47.32	44.8	39.54
XV	435897	438714	chrXV:435897-438714	.	.	52.74	60.44	61.6	58	59.7	55.6	53.26	56.9	58.38	73.1	71.46	74.14	73.12	76.4	78.94	93.62	96	89.84	85.92	96.12	94.46	90.9	83.8	82.6	75.86	62.5	60.9	57.08	47.64	43.58	35.6	38.76	46.06	50.7	48.48	55.08	65.3	65.4	65.44	64.92	59.1	54.54	55.9	55.64
XIV	762870	765432	chrXIV:762870-765432	.	.	112.84	102.58	126.94	125.92	141.7	155.96	160.5	154.18	156.74	156.3	163.8	166.2	169.16	170	166.78	154.82	117.96	63	73.7	62.34	70.4	69.7	63.18	63.26	66.5	68.1	65	60.3	58.2	60.8	65.4	65.6	56.44	57.2	47.2	47.18	64.48	69.88	75	75.2	67.7	66.5	61.6	64.4
X	219345	221328	chrX:219345-221328	.	.	96.98	94.6	80.94	76.26	54.5	52.98	43.68	43.78	49.4	50	40.2	39.6	38.7	38.6	39.2	33.7	33.08	32.7	46.4	46.2	62.26	71.62	85.2	106.14	111.2	127.98	133	133.3	133.9	126.12	116.4	117.3	118.2	97.42	100.84	109.22	127.82	127.16	131.98	149.96	159.88	164	158.64	157.3
XV	16647	19209	chrXV:16647-19209	.	.	62.22	62.2	66.6	65.86	67.9	67.34	67.4	72.9	68.7	67.5	66.86	75.8	77.08	79.8	82.92	68	72.38	106.34	118.9	143.8	145.26	136.1	143.48	154.06	145.7	143.9	143.3	145.72	150.1	151.5	146.94	145.2	128.04	62.8	66.72	66.12	105.44	140.3	173.24	209.52	242.5	239.66	231.34	228.92
XI	631116	633396	chrXI:631116-633396	.	.	1.8	1.5	4.4	4.3	4	4	4	3.6	8.9	15.8	18.56	32.1	45.3	49.7	50.9	50.8	50.5	51	51	51	51.88	55.4	54.8	53.9	52.7	52.1	32.38	28.78	32.32	34	31.2	31.2	31.2	31.2	31.2	31.2	31.6	32.6	33.6	34.2	32.6	32.2	9.94	6.08
VII	938547	940047	chrVII:938547-940047	.	.	109.28	129.24	151.5	148.7	154.08	156.8	159.44	149.64	135.14	130.24	134.7	128.02	128.2	119.8	78.04	70.96	63.2	55.2	46.12	27.76	25.6	23.78	38.96	57.82	91.1	123.9	124.7	126.1	125.3	134.2	156.8	161.96	188.32	193.34	209.08	219.1	231.36	246.7	244.14	221.82	216.36	197.16	198.56	205.02
V	24903	28047	chrV:24903-28047	.	.	50.16	46.28	42.28	43.42	43.72	41.96	37.48	37.5	36.12	27.98	27.2	30.9	32.24	36.6	39.5	37.8	34.4	34.24	42.1	46.64	44.5	44.24	44.8	46.86	57.64	68.9	65.68	61.24	62.94	53.4	51.1	60.02	69.96	73.6	80.26	83.5	79.08	75.72	81.3	72.88	69.3	69	76.08	105.2
V	10458	13599	chrV:10458-13599	.	.	92	94	94.7	84.76	82.2	80.9	77.62	69.18	62.6	73.78	92.16	97.96	109.4	119.2	119.8	119	116.64	113.4	113.9	121.7	119.3	93.72	78.16	66.9	57.72	59.4	57.18	76.72	82.5	83.88	99.2	100.3	103.24	110.8	108.2	108.8	110.3	111.6	110.2	104.08	90.62	85.62	56.98	49.2
X	609615	612756	chrX:609615-612756	.	.	10	10	8.3	7	6.6	4.7	8.82	11.4	13.5	16.8	17.4	17.5	31.98	47.2	52.8	60.3	65.1	67.3	67.8	70	70.8	70.8	69.18	65.5	63.7	59.4	58.12	38.68	26.02	29.1	30.26	28.6	30.2	31.4	31.4	30.2	30.1	28.6	25.54	21.08	18.42	30.26	36.8	33.4
X	397110	398622	chrX:397110-398622	.	.	131.8	130.66	111.58	85.1	55.5	38.86	19.4	14.8	12.6	8.1	1.1	2.2	5.8	6	6	6	3.2	1.3	0.7	0	3.96	5.4	5.4	5.84	13	13.8	32.36	35.8	37.2	37.2	34.5	35.82	40.6	42	45.68	44.72	41.26	47.3	45.94	42.7	38.6	38.06	60.98	65.42
X	304623	307584	chrX:304623-307584	.	.	63	66.5	64.6	70.74	76.56	71.6	70.68	69.92	71.8	79.68	68.58	79.6	78.44	81.2	74.84	69.5	70.2	69.16	87.34	89.68	94.3	90.7	92.3	86.54	88.4	81.08	78.6	67.12	57.42	55.8	56.2	50.34	42.34	42.6	41.1	41.62	45.5	46.48	46.08	55.24	54	62.28	62.3	62.4
XV	347172	350070	chrXV:347172-350070	.	.	181.24	179.36	179.32	156.4	141.72	148.8	171.68	164.7	155.78	154.9	153.7	150.3	140.64	107.6	87.36	66.98	105	125.4	119.82	131.52	164.16	202.88	237.62	233.56	228.1	226.7	226.6	222.84	213.18	213.1	204.6	192	181.24	177.1	164.12	132.1	79.1	73.76	68.52	70.36	61.78	105.7	115.5	117.14
V	326880	328581	chrV:326880-328581	.	.	228	230.8	229.1	227.2	221.72	207.8	201.08	191.68	144.12	111.08	86.12	93.74	88.96	80.34	79.32	79.6	80.6	80.8	78.48	78	74.8	68.44	61.24	76.8	71.3	86.58	87.8	89.94	84.42	84.7	86.6	84.8	82.5	82.28	78.8	77.46	64.76	88.44	109.2	144.12	137.26	134.16	131.6	131.9
X	639894	642228	chrX:639894-642228	.	.	89.64	80.5	66.68	63	60.8	46.68	37.96	26.4	21.6	15.7	14.6	13.2	13.2	13.2	1.34	2.6	3	3	3	3	3	3	3.2	3	3	3	3	2.2	2	2	1.3	0.1	0	0	0	0	0	0	1.2	3	12.84	20.94	37.7	55.02
XV	1053489	1055424	chrXV:1053489-1055424	.	.	34.94	30.74	34.32	45.62	54.1	56.04	67.68	80.46	88.72	90.7	94.1	93.8	86.88	72.24	80.44	88.94	93.46	100.58	120.4	117.44	127.46	127.4	126.4	129.4	129.44	132.86	128.96	129.8	124.04	108.68	95	84.68	67.5	49.4	19.4	20.82	11.04	18.04	23.9	29.5	29.3	28.7	29.2	30.4
IX	336594	338883	chrIX:336594-338883	.	.	197.42	130.7	129.26	126	124.56	140.18	147	141	142.68	144.68	126.66	121.9	118.98	111.8	101.02	75.2	52	23.3	18.1	14.4	9.1	8.4	6.6	5.6	23.44	38.46	53.5	57.9	58.1	53.72	39.08	12.64	9.8	3	3	3	3	3	46.06	76.86	82.04	95.88	101.04	107.2
X	502371	504996	chrX:502371-504996	.	.	62.42	64.2	68.06	66.14	61.2	55.96	58	54.04	49.44	53.2	53.12	65.5	74.48	74.6	73.1	71.86	71.4	72.56	67.08	60.2	69.76	65.88	52.44	56.38	66	64.08	60.2	55.8	52.8	53.4	51.2	44.48	42.36	28.9	28.04	32.1	56.7	66.6	73.98	81.62	86.2	90.7	94	96.2
XV	241155	242781	chrXV:241155-242781	.	.	125.36	137.1	125.1	119.1	124.26	126.5	126.08	116.46	130.62	128.54	126.88	129.98	140.92	151.12	143.34	139.1	141.38	138.6	136.6	130.6	123.92	108.2	93.02	81.56	63.92	67.2	69.06	68.26	64.08	68.3	47.74	41	52.62	54.5	54.3	55.6	61.5	69.26	69.5	72.04	56.24	44	46.58	55.1
VI	206391	208410	chrVI:206391-208410	.	.	77.86	84.5	75.3	94.46	117.64	122.8	112.04	110.2	111.9	117.6	113.5	111.8	106.3	106.1	106.06	103.58	68.14	67.94	91.94	99.66	79.82	72.1	73.5	76.36	87.4	89.1	90.4	92.4	92.7	88.56	93.9	92	78.78	62.88	43.22	41.8	48.06	57.14	64.98	60.2	56.7	57.6	60.7	55.2
VIII	501159	502677	chrVIII:501159-502677	.	.	136.9	121.5	112.14	98.22	81.78	75.9	76.1	86.84	122.66	137.72	135.72	140.6	141.6	141.72	134.32	132.7	129.36	106.86	90.1	89.32	91.68	91.84	114.66	127.2	143.1	149.7	146.2	141.36	142.5	146.5	144.4	128.94	132.18	144.2	141.1	129.02	120.86	148.92	146.5	134.16	149.3	150.3	147.16	132.12
X	430995	433662	chrX:430995-433662	.	.	70.64	69.92	69.88	66.58	84.98	79.24	69.8	69.3	70.94	67.72	68	70	72.24	72.2	66.6	68.4	65.7	51.62	46.54	45	41.18	43.5	42.8	52.06	52.7	67	58	58.52	49.9	49.5	42.38	44.56	59.5	70.64	90.4	96.68	100.2	94.54	89.4	90.8	94.92	91.6	86.5	76.14
VII	1003809	1006578	chrVII:1003809-1006578	.	.	112.92	117.42	118.1	119.4	110.2	110.8	112	112.1	120.06	123.06	113.76	99.86	92.66	90.62	63.36	71.2	75.18	83.6	87	90.7	92	90.7	89.4	89.4	90.98	93.9	101.14	103.92	91.62	104.24	108.48	97.88	100.48	116.92	120.2	121.8	123.8	126.3	126.2	126.1	123.1	116.86	132.12	66.88
V	400707	402708	chrV:400707-402708	.	.	138.84	132.74	129.28	100.26	90.24	101.42	106.5	154.26	158.24	155.5	158.4	157.48	162.12	163.9	165.2	163.9	160.38	154.26	146.7	134.46	110.86	106.72	98.9	91.56	77.82	81.9	95.06	99.4	97.08	98.78	98.3	100.8	100.4	85.5	82.6	84.1	67.66	73.4	73.18	70.82	91.02	101.2	100.92	96.2
XII	852996	855894	chrXII:852996-855894	.	.	52	50.8	50.4	50.4	52	53.4	48.88	47.4	49.72	55.5	30.22	25.7	39.9	57.98	64.24	83.3	91.02	90.1	88.3	87.2	82.12	87	83.7	78.14	69.48	62.8	58.5	74.3	95.44	86.48	116.18	125.56	135.1	133.8	136.54	135.32	129.8	129.3	127.62	123.88	131.8	126.36	107.46	89.3
VI	166965	170280	chrVI:166965-170280	.	.	36.94	38.5	41.06	45.66	57.4	54.5	52.8	48.48	40.84	39.4	39.28	35.9	31.18	34.6	22.44	28.86	31.9	29.08	49.16	64.92	63.28	52.7	47.88	55.5	69.9	76.2	77.84	80.9	87.2	87.8	89.86	99	94.9	97.66	103.68	97.74	87.14	80.66	94.08	114.18	115.58	133.68	153.8	155.86
IX	405315	408294	chrIX:405315-408294	.	.	38.08	42.5	42	35.9	37.1	36.64	42.4	52.98	64.2	87.1	90.7	85.8	73.68	67.24	70.8	60.78	58	63.4	65.7	74.42	72.1	57.78	58.98	55.08	54.3	52.56	57	57.3	53.8	53.4	51	45.5	41.94	29.32	27.3	50.64	63.12	74.2	81.6	106.62	135.5	137.1	133.1	136.84
X	448914	450972	chrX:448914-450972	.	.	36.7	37.6	31.06	31.8	23.68	21.3	17.2	17.8	19.1	15	14.4	10.96	19.9	27.6	30.9	32.2	32.02	22.4	23	23.4	23.4	23.4	23.4	19	20.74	22.4	22.9	21.2	26.6	30.7	29.3	29.8	29.8	29.2	29.5	28.8	27.8	28.2	25.28	24.1	20.6	15.8	15.1	6.42
II	275238	277173	chrII:275238-277173	.	.	86.26	100.96	103.72	103.7	105.1	104.86	98.18	93.02	77.26	84.52	107.8	110.4	105.52	104.72	100.16	81.5	87.12	89.14	103.32	107.16	116.2	117.8	111.08	113.06	100.06	96.22	124.8	130.96	135.2	138.76	130.7	138.82	165.3	176.36	178.8	175.62	160.78	148.6	141.78	136.4	128.78	89	84.6	69.14
XII	986817	988671	chrXII:986817-988671	.	.	71.2	70.4	71.8	71.2	70.6	58.58	53.12	51	56.2	55.08	71.4	72.32	81.94	90.36	106.56	107.1	109.4	117.34	118.4	120.04	118.76	115.9	99.92	91.5	99.6	115.06	110.58	88.92	137.02	166.3	166.8	172.2	174.4	179.1	178.96	184.4	182.8	188.2	185.94	180.72	154.36	113.36	96.4	63.16
XI	526011	528465	chrXI:526011-528465	.	.	96.2	100.1	95.84	78.8	69.06	62.4	61	67.76	83.6	87.42	85.6	85.4	85.5	85.4	82.7	86.72	90.44	93.1	87.02	72.82	62.96	78.3	112.44	126.28	144.54	163.6	174.48	181.2	184.46	189.5	187.46	184.6	184.6	167.68	156.5	155.4	158.54	145.2	125.44	111.62	107.08	125.8	111.2	113.9
IV	407058	410199	chrIV:407058-410199	.	.	141.6	140.46	131.08	111.1	108.82	114.7	132.96	129.76	128.5	138.66	146.56	147.92	146.7	143.04	144.24	149.5	151.8	150.16	132.26	142.2	126.64	107.54	94.6	111.14	125.66	121.9	122.2	113.14	117.7	118.4	112.28	104.7	99.2	93.12	80.24	63.54	67.36	69.66	85.5	91.54	102.6	104.66	113.16	121.8
IV	1469193	1471083	chrIV:1469193-1471083	.	.	1.4	1	1	0	0	0.6	1	1	1	1	0.9	0	0	0	0	2.2	4.4	4.4	4.4	5	5.9	6.8	3	3.4	4	3.3	3	2.9	2	3.9	4	3.4	3	3	3	3	2.2	1	1	1	1	1	2.2	2.88
I	179223	182949	chrI:179223-182949	.	.	113.44	116.1	110.26	115.86	115.72	101.8	98	98.92	91.28	81.18	77.46	73.72	73.24	61.2	64.7	68	68	70.7	69.2	68.04	71.9	74.3	72.14	78.8	81.02	73.48	39.34	46.56	53.68	109.6	114.18	145.08	165.7	168.6	175.52	179.7	183.52	186.66	183.2	168.9	164.7	157.06	170.88	152.68
IX	164799	166455	chrIX:164799-166455	.	.	144.9	145.74	137.38	137.9	140.42	139.2	119.64	98.12	96.56	94	95.76	119.18	122.7	108.7	137.6	148.86	154.28	159.28	169.94	173.58	154.78	147.76	139	143.68	175.2	169.04	174.24	180.44	128.24	100.62	92.86	99.7	94.2	93.36	103.9	125.14	118	116.86	108.38	108.56	102.08	99.2	92.94	90.24
XV	233226	235122	chrXV:233226-235122	.	.	70.34	59.96	44.8	52	54.3	63.52	85.32	84.02	78.2	73.04	88.42	91.72	77.48	93.64	94.08	88.4	88.9	90.2	98.6	108.42	110.42	111.3	105.68	89.36	106.18	130.1	123.24	124.5	125.1	125.3	125.2	126.54	132.7	133.7	132.5	126.78	120.72	122.14	97.24	99.92	99.36	102.36	130.2	137.1
X	28035	29670	chrX:28035-29670	.	.	101.8	95.04	95.4	112.72	121.16	127.48	131.22	134.1	130	124.3	122.82	133.6	142.16	149.66	169.14	173.86	169.18	167.46	188.58	181.24	181.38	193.8	193.02	187.2	189.9	192	179.78	162.84	154.54	123.88	98.84	70.3	67.1	58.32	44.28	42.9	54.7	54.9	60.38	79.7	79.56	90.8	91.3	98.02
VII	1016769	1019553	chrVII:1016769-1019553	.	.	183	166.52	152.4	145.82	139.88	151.4	141.44	120.54	96.22	90.34	79.18	74.58	73.16	77.5	78.2	79	77.1	72.8	66.78	60.5	50.12	39.02	66.88	74.38	78.72	84.46	95.3	95.82	105.2	125.1	129.8	130.9	130.1	129.4	128.8	123.06	88.24	59.88	68.64	69.12	74.22	75.7	72.56	68.1
II	287808	289599	chrII:287808-289599	.	.	67.82	67.8	73.8	76.5	81	80.6	73.32	73.8	68.62	64	65.4	53.86	38.34	58.22	59.52	65.42	70.28	91.8	93.54	98.3	96.3	89.44	92.5	92	87.08	85.6	84.38	62.3	51.62	45.16	71.9	70.22	97.6	105.9	115.8	115.1	115.2	110.84	110.6	109.9	105.6	104	105.2	104.6
IV	1513632	1515891	chrIV:1513632-1515891	.	.	149.98	137.2	143.76	153.4	159.14	156.4	157.8	156.8	153.48	147.58	114.46	110.28	78.34	63.04	52.6	49.5	44.62	70.28	56.14	51.06	60.9	67.2	71.8	71.6	71.1	72.28	82	91.2	107	114.5	117.82	101.92	91.92	83.06	76.9	69.86	66.7	65.3	66.86	72.3	77.5	76.02	56.96	61.24
IV	1275075	1276779	chrIV:1275075-1276779	.	.	41.1	38.4	35.86	48.08	79.62	89.3	88.3	93.16	94.2	95.3	94.8	90.9	90.86	93.3	93.8	91.9	95.82	106.34	96.7	51.78	53.98	67.02	66.98	74.96	105.38	115.9	115.46	113.8	113.8	116.44	118.8	118.66	113.58	117.2	104.22	87.66	72.04	42.92	31.76	47.32	58.8	59.2	59.5	58.6
IV	545103	546681	chrIV:545103-546681	.	.	80	69.78	60.12	50.2	50.1	49.8	49	42.8	39.42	8.6	4	4.4	4	4	2.8	1.6	0.74	10.1	15.5	16.3	21.82	25.52	33.5	42.04	53.1	52.3	53.42	60.32	58.58	69.96	71.1	71.9	75.7	80.4	81	76.88	71.44	63.8	58.64	66.36	59.9	56.5	53.9	58.16
XVI	614094	616716	chrXVI:614094-616716	.	.	49.56	48.24	59.52	69.86	83.4	109.5	115.48	116.42	112.6	113.3	107.72	105.8	107.8	111.72	109	104.4	98.7	108.7	76.4	69.52	59.36	55.26	64.6	70.7	78.4	86.5	88.2	86.6	84.4	77.52	76.8	77	76.7	71.18	54.92	62.44	66.4	66.84	66.6	68.4	70.3	71.1	70.6	70.9
XII	273219	275724	chrXII:273219-275724	.	.	68.7	70.7	70.6	69.1	78.7	82.2	104.46	108.72	118.7	111.72	116.62	125.9	122.64	118.48	127.8	121.4	118.2	116.9	115	109.26	104.7	105.5	72.64	58.22	48.56	48.26	39.7	21.3	38.34	47.4	56.1	61.9	74.24	80.6	81.2	83.5	83.6	77.04	87.6	86.56	83	83.5	89.68	114.24
IV	794247	795789	chrIV:794247-795789	.	.	62.5	62.5	64.2	64.9	62.1	53.26	49.8	47.44	59.98	64.3	66.2	65.84	68.98	74.62	79.16	81.3	78.7	81.38	62.92	54.58	50.46	47.76	55.76	54.98	53	58.2	67.8	67.74	68.4	68.4	67.9	66.5	69.36	68.9	65.08	70.8	78.64	130.76	154.76	153	166.84	179.2	182.94	185.6
XV	145977	147678	chrXV:145977-147678	.	.	88.4	93.16	93.2	91	92.48	88.96	92.58	80.38	74.06	77.44	82	81.96	77.48	76.82	68.5	73.2	79.2	81.56	80.6	80.8	76.72	59	43.9	53.36	66.12	52.06	61.6	76.1	80.5	89.12	90.3	95.1	100.9	105.2	105.8	105.74	103.46	100.4	91.02	97.7	107.92	126.32	128.66	100.4
X	554508	556395	chrX:554508-556395	.	.	75	74.9	74.2	64.22	57.46	66.96	75.8	58.4	56.38	54.7	57.2	64.16	64.3	68.16	74	74.3	73	73	72.32	59.4	49.92	57.36	42.9	37.7	44.08	43.8	37	36.1	36.1	41.7	49	49.1	50	49	49.36	45.8	48.56	50.8	61.64	88.38	98.24	94.66	107.2	108.3
IV	847521	849495	chrIV:847521-849495	.	.	82.5	75.92	61.04	50.3	73	80.62	76.4	76.56	82.1	85.2	83	80.8	80.9	77.54	83.7	80.74	81	83.3	85.82	103	89.82	76.72	82.6	71.12	75.9	77.9	78.3	77.4	76.7	76.4	69.26	74.3	72.14	87.32	109.9	104.68	121.42	106.44	101.02	93.88	99.2	98.18	94.84	99.5
XV	4350	6081	chrXV:4350-6081	.	.	0	0	0	0	0	0	0	0	0	0	0	0	0	16.14	40.1	39.65	38.52	35.7	32.75	36.31	44.5	45.8	42	35.58	20	43.66	50.18	61	63.1	63.7	64.4	64.4	63.2	68.28	73.7	71.7	68.3	70.4	66.32	41.3	37.5	91.84	99.7	104.76
XIII	320376	322077	chrXIII:320376-322077	.	.	67.06	58.16	58.6	53.48	44.08	34.4	24.62	24.8	31.74	46.94	48.4	49.9	53.36	57.5	59.2	60.6	59.6	59.1	52.58	50.32	41.26	53.08	54.18	62.1	73.24	93.82	103.7	102.8	102.6	108.26	102.66	104.1	112.46	110.42	107.88	108.16	94.24	106.74	85.64	138.52	188.1	222.24	228.06	236.6
VII	153483	156624	chrVII:153483-156624	.	.	34.5	38.5	39.16	38.92	42.78	38.34	35.8	40.34	45.4	47.3	48.2	48.5	46.6	39.4	36.96	46.4	61.7	74.58	95.98	118	136.02	141.7	139.7	131.68	130.3	132.7	131.78	130.58	129.6	132.06	125.66	107.2	96.64	77.72	70.34	87.94	95.88	102.5	109.64	108.68	112.08	112.14	114.6	105.32
X	708684	712362	chrX:708684-712362	.	.	50.3	53.4	51.22	51.3	54.58	57.5	58.06	61.2	61.84	61.16	65.2	64.78	68.18	67.96	61.34	62.06	72.4	67.6	52.2	37.2	37.6	40.7	61.18	63.3	63.2	49.92	51.18	56.3	56.3	54.9	58.4	59.6	54.24	48.66	39.1	38.16	32.6	31.6	30.5	28.68	26.52	30.8	33.32	33.7
X	715968	718551	chrX:715968-718551	.	.	35.56	47.4	49.3	55	56.2	56.6	56.6	56.3	52.9	50.18	52.2	47.4	41.7	47.1	44.52	41.6	43.68	48.5	53.8	50.44	46.4	46.9	47.4	47.4	43.18	42	38.4	51.14	55.6	50.46	39.12	31.4	35.82	46.64	49.3	52.6	51.4	51.4	51.4	51.2	49.36	50.08	54.5	54.7
X	48891	51141	chrX:48891-51141	.	.	121.6	112.84	108.2	105.52	107.22	101.32	104.32	95.64	63.18	36.7	53.4	51.18	54.82	57.1	54.7	54.64	56.1	65.36	77.04	83.38	83.6	80.04	89.02	85.46	98.66	110.78	120.72	143.5	140.96	137.9	138.2	134.58	132.4	130.66	143	147.64	149.2	139	125.8	78	114.12	134.92	129.94	133.22
XV	647925	649887	chrXV:647925-649887	.	.	29.48	32.08	33.4	35.2	39.9	44.22	49.3	51	50.7	52.76	56.94	54.8	53.9	52.32	64.38	79.4	60.94	66.96	66.44	72.92	79	82.52	90.3	91.9	88.4	89.8	79.76	74.3	72.82	63.18	59.9	85.74	65.28	69.66	101.34	106.9	105.88	103.6	104.6	105.3	104.7	101.42	98.46	89.6
XV	7959	10182	chrXV:7959-10182	.	.	65.8	62.56	56.7	60	57.3	82.14	86.04	124.82	122.62	138.52	138.5	150.18	183.4	184.22	186.9	187.4	192.08	195.2	192.24	176.94	179.22	181.18	176.3	176.54	176.86	160.78	146.5	145.1	128.36	130.76	117.64	124.86	129.8	124.7	120.86	113.5	81.18	79.52	88.04	89.9	127.2	131.5	138.3	144.3
XIV	768717	771105	chrXIV:768717-771105	.	.	98.02	90.14	72.7	70.76	73.8	85.44	92.4	93.7	93.6	93.3	92.8	94.66	89.4	89.4	89.76	85	75.94	69.16	67.42	43.02	40.74	70.82	81.86	97.62	101.4	101.2	101.3	99.64	98.36	98	97.9	93.3	80.6	81.42	74.98	80.16	61	78.66	90.14	93.6	98.8	98.4	96.2	97.3
XII	602244	604215	chrXII:602244-604215	.	.	95.56	90.7	90.7	94.2	89.46	89.18	85.62	86.78	88.8	82.74	82.76	71.24	74.04	73.06	73.3	90.7	92.72	98.6	98.8	94.86	96.3	93.56	90.42	78.18	76.4	81.32	80.26	68.9	79.3	84.7	80.5	80	86.68	95.38	94.6	97.92	102.46	111.3	105.2	107.76	117.24	122.76	135.16	134.4
IV	64767	66399	chrIV:64767-66399	.	.	63.64	49.5	50.3	53.8	53	52.7	55.4	53.2	55.12	60.82	53.98	40.88	33.6	30.3	34.54	47	72.6	78.18	80.7	89.62	102.4	102.18	101.3	97.7	97	95.4	91.6	86.84	83.8	79.92	71.92	78.38	83.66	84.4	91.08	92.3	116.6	130.04	135	135.4	133.1	133.6	133.9	129.1
IV	1384197	1387170	chrIV:1384197-1387170	.	.	68.4	69.1	70.8	71.9	72.5	74.1	74.9	72.4	71.7	59.64	58	52.5	87.12	136.74	158.56	205.26	229.26	239.2	253.12	254.7	256.2	250.9	251.8	251.9	248.02	241.94	244.9	216.4	166.9	143.8	140.06	142.26	137.9	153.8	171.46	176.96	181.7	180.8	186.7	183.14	181.3	182.3	172.68	145.34
X	81411	84816	chrX:81411-84816	.	.	82	75.36	74.2	75.3	73.7	73.3	68.62	63.56	66.6	54.16	47.68	50.2	46.88	44.08	41.3	63.9	87.1	95.74	109.5	111.9	112.9	110.88	102.6	97.5	97.34	115.06	128.32	127.28	127.98	126.84	103.4	91.12	99.8	97.88	103.4	106.7	111.4	105.06	126.34	135	131.26	103.48	98.22	102.52
VI	109197	113385	chrVI:109197-113385	.	.	99.48	77.98	37.84	33.12	31.7	39.38	44.36	49.2	50.2	53.06	57.3	59.08	63.5	69.7	71.62	72.1	76.1	82.42	98.4	111.54	122.6	117.08	121.3	116.36	112.88	110.82	100.08	97.56	102.8	107.9	106.64	107.2	109.9	103.9	86.34	89.52	93.7	89.8	93.46	100.68	108.86	108.6	103.6	103.38
VIII	340941	342885	chrVIII:340941-342885	.	.	97.3	104.44	117.24	133.1	123.16	125.46	123.7	131.88	138.4	124.06	116.8	115.12	118.46	116	126.94	122.12	86.26	84.16	80	76.92	75.32	75.82	73	73.7	75.1	72	69.24	73.08	78.8	72.46	83.9	107.9	140.38	154.74	157.68	154.74	162.4	161.9	158.74	158.5	159.1	157.56	149.96	130.34
VII	592830	595251	chrVII:592830-595251	.	.	105.94	116	105.32	92	91.52	83.08	77.98	80.46	75.3	65.62	52.38	50	49.1	50.4	49.52	43.9	44.2	43.7	37.34	31.2	26.26	17.1	13.5	7.04	5	5	7	12.12	27.88	29.6	29.8	34.6	36.4	36.6	37.3	27.78	9.46	4.9	4.6	9.52	14.8	14.6	12.8	12.4
XII	227781	231957	chrXII:227781-231957	.	.	54.1	58.4	59.42	59.8	63.7	64.1	59.7	56.8	58.1	55.3	43.1	30.8	29.16	30.26	53.22	56.7	57.9	70.36	78.4	76.7	77.6	77.2	76.6	79.6	79.08	81.5	81	70.9	65.9	54.2	49.68	49	63.44	60.18	54.9	45.6	50.96	57.3	60.62	65.5	65.6	64.44	56.96	48.7
II	783684	787365	chrII:783684-787365	.	.	42.96	55.9	58.4	55.74	55.12	58.2	59.92	63.76	69.6	74.5	78.2	66.72	62.9	62.88	61.5	45.24	52.94	62.5	82.16	87.9	89.72	91.52	101.8	98.5	95.9	95.7	102.32	110.3	102.8	112	85.44	81.08	85.9	89.3	93.54	89.64	80.5	74.34	66.96	63.32	53.34	57.4	60.8	55.46
III	222897	224646	chrIII:222897-224646	.	.	40.4	42.7	45.4	38.68	23	23	23.8	27.3	32	30.82	30.48	48.08	56.9	55.3	60.8	71.74	85.92	90.8	89.76	89.8	91	91.5	90.34	83.2	76.64	63.9	59.84	54.92	80.2	81.3	82.88	74.32	80.8	87	88.4	89.92	94.9	95	96.1	97.08	100.9	103	103.36	86.92
X	581046	584922	chrX:581046-584922	.	.	55.7	61.1	64.38	71.2	75.48	77.8	77.8	74.06	77.88	85	84.4	85	80.4	79.3	73.2	74.74	58.3	51	53.7	64.56	65.4	70.02	73.86	77	72.44	79.5	81.8	91.46	90.1	92.12	117.8	120.3	122.12	144.3	146.62	140.68	167.1	183.82	179.58	175.4	166.48	164.86	132.9	120.3
IX	46899	48918	chrIX:46899-48918	.	.	91.1	88	82.1	73.72	55.3	70.44	60.94	63.4	63.5	62.7	61.3	65	73.36	76.8	77	77.1	89.2	88.5	88.26	82.98	137.02	137.5	147.46	177.1	180.6	177.94	173.1	173.9	174.3	177.76	176	174.8	171	163.5	135.7	69.5	56.96	55.46	53.1	50.1	54.36	42.54	43.14	43.52
II	381621	383616	chrII:381621-383616	.	.	44.4	42	36.46	30.58	35.8	33.7	36.82	40.66	37.88	45.48	52.5	52.3	50	55.02	63.18	69.4	70.4	72.5	74.9	80.8	81.5	87.32	84.94	87.7	96.34	99.8	91.62	66.3	66.18	77.62	79.3	83.6	85.78	99.38	118.12	117.42	115.58	123.92	125.08	119.9	120.4	115.7	111.8	115.5
XII	248328	250179	chrXII:248328-250179	.	.	151.3	149.7	152.58	150.18	149.3	146.8	145.6	143.72	92.86	58.54	59.3	55.48	52.88	39.4	38.24	44.2	40.48	34.02	30.5	25.5	23.32	25.06	20.7	19.6	25.82	28.4	37.42	40.12	52.64	59.4	71.78	86.22	88.6	87.5	95.36	101.02	101.2	102.1	119.56	119.8	115.36	107.1	110.26	109.9
XV	700605	702750	chrXV:700605-702750	.	.	68.34	52.8	57.18	61.5	63	64.8	54.62	54.38	62.5	68.9	71.5	72	71.38	72.3	73.3	73.6	74.8	71.38	74.3	69.98	58.2	44.12	44.42	46.5	44.6	37.98	39.72	40.6	39.9	39.3	41.44	38.98	41.48	39.6	37.7	35.1	43.1	47.4	47.44	56.5	55	54.5	52.48	51.6
XI	184539	186405	chrXI:184539-186405	.	.	67.58	66.74	77.6	70.12	62.4	62.4	60.8	50.24	45.54	39.2	40.1	51.2	51.3	53.4	53.34	58	57.7	70.4	67.02	60.88	62.88	50.38	51.6	57.98	66.34	75.96	79.88	94.7	104.7	106.2	107.6	108	109.6	108.98	103.72	98.64	108.52	99.9	95.08	103.22	101.92	94.04	88.5	92.1
VI	259764	262614	chrVI:259764-262614	.	.	55.88	73.86	74.06	64.2	63.8	57.86	60.1	54.1	60.3	68.32	72.6	71.86	65.14	71	72.5	68.6	59.36	59.92	65.9	68.6	81.54	142.84	165.7	181.3	184.94	188.96	196.32	205.24	200.48	191.66	194.84	196.86	200	200.98	200.06	186.06	173.78	212.44	192.58	190.08	195.5	204.56	212.3	208.28
XV	1043202	1045161	chrXV:1043202-1045161	.	.	126.12	120.98	127.1	135.2	123.08	104.3	107.08	96.9	91.02	88.6	90.36	90	93.88	98.8	97.4	102.4	103.54	106.88	111.72	131.74	120.8	118.32	149.18	153.68	191.7	194.78	212.4	211.4	207.5	194.8	184.88	181.4	167.92	161.02	138.7	149.94	132.84	113.08	105.9	96	99.6	93.32	84.52	76.7
II	532155	534096	chrII:532155-534096	.	.	112.36	123.02	114.4	115	117.8	121	118.9	118.6	116.3	110.02	111.44	114.6	89.22	85.5	86.54	87.96	71.9	83.7	92.44	98.1	95	94.9	98.4	96.06	86.04	79.6	82	72.22	76.94	110.9	127.56	117.76	109.5	113.54	115.3	114.8	114.82	110.16	111.5	117.46	115.9	109.36	97.34	80.52
V	270918	272937	chrV:270918-272937	.	.	0.3	0	0	0	0	0	0.1	1	1	1	1	1	1	11.08	13.7	14.7	18.1	17.42	20.24	43.22	74.44	103.16	109	108.4	114.46	115.7	119.2	119.6	119.66	113.44	112	110.5	139.52	176.4	221.64	275.78	307.86	350.62	353.4	355.4	352.62	337.64	339.3	339.6
XVI	681150	682821	chrXVI:681150-682821	.	.	52.6	50.9	58.36	60.4	59.5	54.5	46.6	48.62	47	45.5	47.3	51.18	53.3	55.86	64.68	60.72	54.38	45.5	45.66	60.16	83.46	91.56	101.2	101	99.8	98.8	79.62	62.74	65.5	69.1	64.56	65.06	53.98	42.7	30.12	24.92	20.5	17.48	15.24	20.8	20.3	22.6	24.3	26.7
II	38949	41214	chrII:38949-41214	.	.	53.36	51.4	60.56	60.6	62.14	62	64.58	62	53.1	51.9	57.9	61.28	70.24	77.06	76.7	78	74.4	65.08	55.2	56	56.5	54.2	52.4	51.7	50.98	35.02	27	24.2	20.08	14.22	11.4	11.4	10.5	8.6	8.4	4.86	2	2	2.9	3.9	3.7	4.2	11.42	15.7
X	141384	144093	chrX:141384-144093	.	.	135.7	138	138.8	137.96	135.5	134.6	127.44	138.34	147.2	135.5	125.2	115.5	110.94	93.64	91.1	91.6	91.8	94.94	94.8	92.78	82.76	71.36	57.04	41.1	27	24.9	22.2	19.7	19.6	21	25.52	32.2	34.2	37.46	36.4	39.2	40.2	41.4	43.2	33.9	39.18	35.48	34.7	30.48
VI	99660	101472	chrVI:99660-101472	.	.	41.36	56.44	68.1	71.9	72	72	72	78.68	94.42	107.06	121.4	121.4	120.58	139.42	156.96	174.56	178.2	186.3	191.64	207.84	248.94	265.84	265.7	260.52	264.52	266.58	273.6	269.6	262.74	270.34	251.32	205.4	212.14	262.78	298.5	286.7	243.76	249.4	247.06	239.84	243.9	241.26	224.12	205.3
VIII	518892	520596	chrVIII:518892-520596	.	.	71.92	61.06	99.28	105.16	103.3	115	107.08	101.5	106.6	109.8	107.48	105.6	109.1	112.46	111.98	108.76	99.02	104.96	79.98	73.76	80.18	92.4	97	103.8	102.2	99.6	95.4	91.3	81.1	81.6	79.9	74.6	57.64	47.5	45	40.16	34.88	29.16	27.6	28.8	31	32.26	33.4	37.28
VII	621426	624738	chrVII:621426-624738	.	.	127.48	151.7	153.14	163.76	169.66	173.72	168.56	165.62	163.96	143.6	147.02	145.78	134.4	129.74	140.86	149.2	136.06	129.68	139.46	127.3	133.5	128.92	126.18	104.1	86.92	107.68	126.04	136.38	182.6	190.34	200	198.3	191.3	186.98	172.5	167.06	170.6	139.12	125	128.06	117.08	87.78	82.62	77.46
XV	331071	333324	chrXV:331071-333324	.	.	55.9	48.52	53.1	50.86	48.2	53.64	57.5	49.4	49.6	55.12	57	52.54	42.08	45.5	51.62	56.4	55.24	49.58	63.5	64.2	71	74.9	74.6	71.7	71.92	70.3	65	56.7	55.7	50	36.3	43.94	53.18	60.7	66.6	67.6	68.4	68.6	68.6	68.6	68.5	62.6	64.24	69.1
XII	848295	850515	chrXII:848295-850515	.	.	95.4	76.98	79.76	86.7	80.78	74.24	81.9	89.86	92.2	87.34	88.94	92.14	69.3	81.34	72.5	73.6	74.3	82.12	79.76	65.54	116.66	103.98	103.18	115.38	116	97.98	83.1	83.46	82.8	83.8	84.5	84.8	82.68	83.6	74.64	62.3	47.7	42.16	40.5	40.7	44.22	71.18	98.16	103.8
XVI	922635	924831	chrXVI:922635-924831	.	.	61.32	78.8	72.48	82.32	104.04	116.8	118.8	120.9	124.68	129.9	130.1	128.4	127.84	128.1	129.62	121.52	127.78	135.2	136	114.84	107.6	108.46	103.48	119.8	123.22	125.9	128.1	127.6	123.98	123.2	118.74	116.96	113	93.42	96.4	86.14	81.58	83.5	88.36	85.1	87.2	89	88.3	90.4
XI	462711	464325	chrXI:462711-464325	.	.	77.2	98.34	101.56	101.3	97.1	95.8	98.7	103.12	97.82	85.6	89.38	101.6	125.44	130.82	135.52	146.6	155.78	169.6	168.28	165.9	171.62	164.92	157.94	156.4	153.72	141.48	123.74	93.94	81.18	62.44	52.16	56.08	67.9	79.54	76.3	76.6	76.2	75.2	75.8	75	74.1	69.38	64	61.5
XV	803199	805005	chrXV:803199-805005	.	.	177	179.6	168.7	165.4	170.86	152.24	150.4	162.7	166.46	183.2	171.92	135.88	131.58	147.46	143.7	149.9	155.7	154.2	163.7	164.7	170.78	170.92	149.88	169.02	161.64	149.12	143.2	135.5	133.3	138.02	141.22	109.88	121.34	125.7	121.2	114.74	106.42	104.7	109.1	104.9	107.96	113.2	113.9	112.9
XV	13251	16164	chrXV:13251-16164	.	.	41.96	43	44.4	51.7	52.12	50.6	44.48	43.66	41.38	56.96	57.8	64.8	68.9	67.6	67	65.9	64.7	64.6	63.9	59.9	60.4	56.88	29.08	27.78	46.72	56.6	57.34	82.6	87.4	86.7	92.9	94.8	95.56	97.2	97.1	96	98.8	99.6	80.92	68.7	69.08	40.4	24.26	23.7
I	41907	44484	chrI:41907-44484	.	.	54.48	50.2	52.32	51.3	49.5	48.1	46.3	56.2	64.52	54.14	54.26	53.24	63.84	80.64	81.5	81	81.5	85.96	91	91	89.18	92	79.46	82.98	84.98	83.3	74.74	61.14	70.4	64.4	62.3	58.2	58.6	55.68	51.1	53.8	53.9	46.36	37.54	37	36.08	23.06	18.2	12.56
X	179850	182070	chrX:179850-182070	.	.	53.8	61.06	58.3	58.2	50.56	46.9	63.66	75.92	76.08	78	78	77.9	78.52	85.48	81.4	79.8	81.2	77.14	61.7	72.58	76.3	72.22	61.7	67.1	62.3	61.5	60.8	60.6	57.3	54.1	59.48	62.92	57.64	39.12	41.5	37.7	53.64	87.72	87.8	91	94.6	95.1	94.54	96.82
IX	88122	90228	chrIX:88122-90228	.	.	118.9	117.94	127.66	121.08	128.8	132.3	135.6	136.96	133.7	123.24	112.36	114.1	105.24	94	79.24	75.96	80.06	86.96	81.08	84.6	71.8	63.38	66.9	63.7	64.64	65.68	60.46	58.32	48.86	42.6	47.4	43.06	38.98	72.18	75.84	88.62	89.06	88.82	93.52	95.8	89.98	90.42	101.36	96.18
IV	59598	61752	chrIV:59598-61752	.	.	165.78	181.34	198.7	202.68	206	211.34	213.4	219.72	213.9	212.56	204.48	189	167.38	141.88	148.78	133.76	106.34	96.5	94.2	115.12	117.42	116.76	111	121	126.1	130.86	129.8	123.34	109.04	92.98	87.88	101.4	97.34	110.68	110.94	110.6	112.06	103.88	105.5	114.1	119.1	121.06	125.28	126.1
XI	454158	457629	chrXI:454158-457629	.	.	35.18	41.58	43.92	54.6	59.58	67.4	61.42	56.38	54.84	52.88	53.7	54.1	54.8	55.9	54.6	54.24	55	58.1	61.98	50.5	46.96	49	44.2	41.76	51.6	51.16	46.1	51	50.74	46.86	46.48	48.28	49.6	47.1	40.82	40.1	36.78	26.98	23.5	24.42	26.6	25.98	22.8	23.4
IV	20838	23217	chrIV:20838-23217	.	.	10	8.2	9	6.7	4.3	3.8	4.1	6.3	6.6	6	13.36	14.5	14.2	13.4	14.3	13.8	13.2	12.9	11.6	9.1	5.7	4.9	14.8	27.74	63.14	81.26	96.3	91.9	99.34	100.04	106.2	110.82	113.3	118.6	117.8	119	116	107.6	109.28	111	94.34	73.44	59.28	64.86
XIV	382380	383883	chrXIV:382380-383883	.	.	17	25.3	35.84	43.4	51.76	54.6	55.4	55.7	54	54.6	54.9	54.4	51.9	45.6	45.58	47.32	68.46	76.8	89.94	149.2	153.36	158	156.3	155.32	158.4	158.2	156.78	158	157.6	139.92	115.36	97.58	79.4	52.36	34.2	21.9	29.2	29.4	32.6	38	44.06	48.3	49.6	49.4
II	310242	311898	chrII:310242-311898	.	.	113.8	91.34	49.42	50.96	50.64	55.96	62	64.8	65.9	64.3	61.2	62.6	58.6	60.6	63.7	62.44	81.82	90.32	112.38	198.88	228.48	246.7	247.6	246.9	244.62	244.9	244.9	244.4	244.7	238.54	232.2	227.36	180.62	174.08	200.6	198.88	198.76	191.7	178.82	165	158.5	153	152.5	146.84
III	205332	206955	chrIII:205332-206955	.	.	80.44	77.6	77.38	95.22	111	116.88	119.6	118.6	119.4	118.6	116.3	127.98	118.92	127.84	119.78	106.04	119.18	116.7	116.54	117.6	115.02	114.7	115.6	114.52	110.36	106.92	114.1	96.6	82.24	82.72	42.24	100.68	117.1	115.2	112.6	113	107.42	101.2	103.18	103.9	89.5	83.2	83	77.98
X	469503	472425	chrX:469503-472425	.	.	105.96	110.1	118.18	116	118.54	122.6	129.44	134.9	138.1	139.62	123.32	129.1	124.4	119.38	137.16	119.5	103.9	116.18	117.32	116.36	133.16	137.64	125.28	123.9	121.66	122.22	119	106.64	90.94	80.4	86.32	101.54	157.44	189.94	205.74	236.78	239.1	239	238.82	237.2	237.4	237.9	236.02	230.9
II	110055	111729	chrII:110055-111729	.	.	34.72	32.4	33.84	44.12	46.8	48.1	50.48	53.3	56.7	50.1	51.2	51.2	49.9	48.8	47.8	44.5	46.3	54.1	60.58	58.26	71.6	74.1	72.46	80.7	81.3	79.6	77.3	75.7	74.2	74.8	74.3	76.96	73.36	61.6	51.2	44.32	37	34.74	34.26	39.8	40.4	43.4	42.5	43
X	495828	498009	chrX:495828-498009	.	.	57.8	57.6	54.9	54.4	39.66	62.84	72.2	84.22	81.38	82	90.46	104.12	106.72	95.84	89.3	95	98.7	101.14	112.46	108.8	112.2	108.38	78.42	70.06	72.6	85.12	83.14	80.9	89.96	89.6	91.4	91.4	91.5	86.6	75.34	73.5	67.3	68.42	55	51.2	64.46	91.7	101.6	98.3
XII	829563	831756	chrXII:829563-831756	.	.	121.32	122.9	173.26	200.1	202.1	199.46	199.4	198.8	198.02	196.4	179.7	177.32	184.2	172.2	172.32	153.6	147.82	143.46	133.02	128.46	127.1	133.6	133.86	125.38	119.54	105.32	77.42	60.04	54.7	41.7	38.02	30.4	31.1	18.1	9.9	7.5	13.04	18.7	20.1	25.32	31.7	32	38.5	47.3
IV	299646	301641	chrIV:299646-301641	.	.	82.62	80.22	73.9	65.48	50.54	54.46	49.3	46.4	46.3	52.72	56.8	51.94	52.98	61.8	59.88	56.4	55.8	50.78	57.34	67.16	66.2	79.26	107.4	111	111.92	106.9	109.1	107.4	107.8	100.64	92.6	89.3	85.52	90.32	75.16	50.1	47.5	45.48	46.74	48.96	55.46	57.16	62.44	64.2
XV	224769	226872	chrXV:224769-226872	.	.	29.3	22	19.5	20.4	19.6	18.4	16.1	12.04	12.32	17.8	18	22.88	33.88	45.6	45.04	63.02	85.98	89.5	91.48	105.68	115.12	116.4	118.94	122	113.88	111	109.66	110.62	110.56	98.58	88.46	86.34	104.2	95.38	88.8	87.8	92.62	88.02	85	83.12	76.6	72.6	61.18	61.3
XVI	127419	130563	chrXVI:127419-130563	.	.	101.94	103.72	95.04	91.1	90.2	65.92	70.6	76.38	68.64	66.22	62.86	88.8	95.82	94.38	92.8	100.4	101.86	94	91.6	91.3	99.74	102.94	86.96	98.16	107.9	108.58	111.16	98.3	98.6	90.36	71.98	76.32	86.78	103.38	103.76	91.3	92.9	91.8	80.04	72.82	90.62	101.88	112.7	125.66
XIII	191892	195225	chrXIII:191892-195225	.	.	55.68	57	59.1	59.36	72.6	82.7	103.9	114.76	128.54	134.5	142.92	162.2	161.4	159.4	160.6	162	161.2	158.4	158	156.22	148.3	130.2	124.7	95.48	83	75.98	75.12	84.3	81.88	78.7	73.6	77.5	77.6	86.26	83.6	76.6	72.16	61.1	38.32	22.88	67.74	143.12	166.8	192
IX	429021	430977	chrIX:429021-430977	.	.	95.92	100.58	105.2	105.8	95.42	78.86	78.5	77.7	78	72.2	65.1	72.06	85.7	93.92	110.06	124.1	153.3	161.78	178.8	179.6	184.4	176.6	174.3	170.4	175.3	187.1	162.62	162.7	153.7	137.7	135.86	70.34	65.4	84.98	93.8	87.3	92.58	97.5	108.92	112.4	118.4	120.36	117	86.56
XII	28266	30015	chrXII:28266-30015	.	.	63.86	48.2	51.7	56.62	69.66	73.62	78.52	78.68	83.66	81.1	89.04	98.5	101.5	92.1	92.2	87.38	90.5	90.4	91.6	86.46	80.18	63.98	59.54	61.22	66.36	75.48	75.68	66.72	82.52	85.24	93.38	108.2	110.24	124.8	132.32	132.84	130.64	126.44	122	109.9	102.3	80.96	77.3	82.8
XIII	544365	546387	chrXIII:544365-546387	.	.	65.7	62.04	62.7	64.96	88.84	88.86	94.66	80.42	80.8	84.6	86.2	87.1	84.78	100.24	106.7	106.22	97.4	98.56	93.66	102.42	117.62	123.72	145.48	168.66	176.24	195.7	211.64	215.4	214.4	213.98	199.84	196.58	192.82	129.8	86.88	74.54	58.5	49.14	56.5	56.98	68.08	69.6	69.6	72.56
XI	136239	137895	chrXI:136239-137895	.	.	93.8	42.38	40.6	53.86	70.14	88.3	99.1	100.6	108.28	108	108	106.2	106	100.22	96.52	86.64	87.92	75.3	61.18	43.68	27.84	25	25.9	26	27.2	24.92	23.6	23.6	15.76	13.32	15.6	16.46	13.6	13.6	9.2	6	3.5	1.9	13.98	32	36.58	54.1	59.92	67.4
XVI	555543	559020	chrXVI:555543-559020	.	.	117.56	130.24	134.5	129.18	138.46	129.14	140.58	151.8	137.94	134.64	133.76	123.66	123.76	123.1	118.72	143.56	145.2	128.1	109.22	95.62	97.68	84.38	88.86	102.9	104.4	107.26	109.88	112.7	114.22	109.84	83.72	84.32	91.32	78.56	76.88	75.76	52.38	48.3	46.58	46.9	52	52.9	52.5	49.98
IX	374007	375711	chrIX:374007-375711	.	.	83.32	85.44	79.3	79.18	76.82	75.4	82.4	90.52	109.52	122.1	127.94	125.78	119.3	114.82	108.5	109.1	104.2	91.46	88.6	79.68	63.32	61.84	82.86	69.2	88.3	114.68	115.9	115.7	116.9	116.52	118.5	117.4	120	117.5	113.5	114.2	114.12	102.12	68.62	50.3	62.7	71.68	84.56	79.6
I	135510	137226	chrI:135510-137226	.	.	74.5	70.3	58.34	49.4	44.6	45.5	66.62	80.04	85.12	74.2	89.38	92.3	93.4	94	95.4	97.4	108.9	109.96	113.4	121.66	119.16	100.94	51.7	44.68	55.48	84.58	95.4	124.24	136.12	140.4	143.44	151.02	152.6	150.94	149.58	143.1	147.58	137.94	124.4	107.5	127.68	203.08	231.06	232.2
VIII	314274	316671	chrVIII:314274-316671	.	.	119.38	124.1	124.1	122.88	120.4	118.6	117.1	114.2	100.3	96.98	67.1	43.44	52.72	75.42	80.52	77.08	84.8	82.8	83.7	83.9	82.9	83.5	83.3	83.6	82.7	81.1	77.2	56.72	23.88	14.9	12.4	23.3	31.38	47.08	61.4	70.8	68.76	76.6	77.8	76.5	75.8	79.04	81.1	86.34
II	759852	761649	chrII:759852-761649	.	.	86.76	105.84	123.96	125.1	121.4	115.68	114.8	109.06	95.38	104.58	118.98	127.5	140.8	146.9	132.86	165.5	146.3	148.3	157.26	167.58	179.18	191.36	195.3	200.22	206.2	201.74	198.24	190.96	169.22	154.82	141.16	122.76	138.94	159.38	203.38	242.4	252	253.4	258.74	272.4	275.4	285.34	290.6	291.8
XII	777624	779679	chrXII:777624-779679	.	.	60.28	53.48	52.6	52.1	53.6	57.96	58.5	58.4	55.68	48.5	30.98	26.42	39.66	77.48	105.7	139.6	145.4	146.8	145.2	154.86	158.2	160.1	158.5	157.9	152.5	154.18	153.06	151.68	139.8	132.92	70.42	93.5	115.1	117.8	119.24	127.1	127.8	131.1	131.6	131.5	130.86	123.1	127.22	108.86
XIV	121308	123093	chrXIV:121308-123093	.	.	55.84	57.8	56.24	54	54.4	57.84	59.2	67.94	68.26	59.8	57.98	52.68	41.16	31.2	37.46	46.24	50.4	56.4	56.22	51.5	50.8	49.6	42.8	47.2	46.8	46.8	59.18	101.9	98	98.2	115.2	116.58	123.1	143.86	149.8	160.2	148.66	146.28	149.2	160	175.52	171.36	150.04	140.94
XV	868740	870960	chrXV:868740-870960	.	.	38.08	50.2	51.1	52.4	60.24	91.04	99.7	103.3	105.9	107.22	116.4	105.9	105	104.16	94	99.2	94	110.76	98.28	86.12	109.7	113.04	126.4	128.5	116.52	112.4	109.58	119.3	117.02	109.86	108.2	106.92	105.14	119.68	108.28	114.58	152.8	167.1	175.74	182	181.7	179.24	174.1	176.24
VII	756267	758037	chrVII:756267-758037	.	.	71.32	85.14	107.84	120.8	122.7	129.02	143.52	148.3	145.2	142.2	142.5	139.68	149.1	155.62	160.28	147.62	116.34	105.26	100.94	96	106.14	107.8	109.48	108.7	98.16	99.32	74.7	74.2	72.38	66.3	69.82	73.5	76.5	80.6	90.88	84.24	82.2	82.4	81.6	83.72	86.2	86	80.4	79
XIII	567183	569409	chrXIII:567183-569409	.	.	89.4	72.04	67.74	80.3	82.8	73.12	57.8	40.3	34.34	60.68	68.2	68.92	65.6	73.52	73.54	76.58	86.5	90.46	101.9	100.4	93.88	96.14	96.56	78.04	86.52	99.54	102.94	137.16	143.9	147.3	155.9	157.6	156.9	162.28	173.6	147.66	148.6	149.24	154.94	147.52	146.84	120.8	111.14	113.44
XV	165588	167334	chrXV:165588-167334	.	.	144.66	133.94	109.52	109.12	136.04	171.08	191.04	185.06	174.3	172.7	174.2	175.2	176.8	176.8	173.88	172.1	168.1	166.4	134	72.86	48.6	49.28	55.68	46.12	36.34	40.8	42	43.26	49.3	51	49.8	49.8	45	41.24	41.78	26.18	17.06	13.7	12.6	12.7	19.82	21.68	27.88	39
IV	302262	304284	chrIV:302262-304284	.	.	167.46	143.42	136.36	126.56	145.58	146.66	150.9	152.2	153.4	157.7	161.4	161.3	156.34	158.44	161.7	160.36	163.8	151.12	112.72	81.36	86.98	100.6	98.06	124.1	123.9	122.84	128.8	133.68	122.44	136.4	145.5	141.4	133.6	132.3	124.4	124.4	129.74	144.42	169.5	172.4	164	156.88	150.6	146
VII	234558	236076	chrVII:234558-236076	.	.	138.64	136.66	143.66	96.56	120.84	136.48	154.16	174.32	190.82	188.4	186.8	188.9	193.2	195.2	190.34	192.36	178.24	156.24	113.72	112.42	138.16	148.86	159.2	162.44	163	164.5	163.3	160.2	158.9	158.6	164.7	153.2	136.68	130.4	104.28	65.72	58.5	88.34	124.48	126.52	128.32	128.82	121.44	125.52
XII	384042	386082	chrXII:384042-386082	.	.	66.2	59.08	56	53.9	52.7	51.1	46.56	47.66	55.26	52.54	62.42	100.38	122.5	128.7	132.8	132.7	140.74	138.48	140.26	146.6	147.74	153.68	166.6	153.14	95.94	76.66	99.6	121.96	149.58	154	153.9	156	151.76	146.8	146.8	146.14	147.6	159.64	146.84	153.88	182.66	149.92	148.16	187.72
XII	24861	27465	chrXII:24861-27465	.	.	78.76	70.2	81.3	84.7	86.24	85.4	71.62	79.46	68.06	73.7	88.4	88.6	84.86	77.8	77.96	72.02	68.88	70.8	67.5	65.8	59.14	58.48	56.48	56.7	44.44	39	36.7	48.08	52.5	55.7	57.7	57.2	59.2	57.5	52.38	42.12	48.4	49	57	63.86	66.88	87.02	91.6	83.94
XVI	876342	879102	chrXVI:876342-879102	.	.	103.76	99.9	95.42	99.22	102.34	106.48	103.1	97.7	93.36	88.44	85.5	83.1	81.2	79.5	74.92	63.6	62.9	60.5	58.8	36.12	33.96	36.28	36.8	40.4	43.6	44.5	45.5	45.6	46	42.9	37.4	39.3	39.7	38.4	31.44	25.28	15.82	20.64	20.6	21.1	19.3	22.12	56.6	57.6
X	115305	118032	chrX:115305-118032	.	.	98.6	95.12	98.02	126.56	142.1	146	116.04	125.1	128.32	136.44	139.44	150.9	155.1	163	168.18	151.02	150.42	154.3	145.4	145.7	139	113.48	132.06	141.72	139.96	142.7	138.1	142.46	146.46	153.28	148.56	141.9	145.12	141.9	133.28	112.42	110.68	88.18	82.42	75.28	81.06	86.3	78	84.26
VII	510240	512415	chrVII:510240-512415	.	.	33.2	33.2	33.2	34.86	34	36.9	36.32	37.6	40.6	41	43.12	44.56	43.1	44	47.62	49.5	49.6	44.92	43.98	53.92	50.44	50.82	50.96	58.2	63.32	66.5	65.32	68.42	68.02	72.2	71.6	73.2	73.8	71.48	63.3	70.02	65.98	75.02	82.5	79.34	73.5	70.54	80.16	79.8
V	186894	188739	chrV:186894-188739	.	.	60.6	67.32	67.4	66.6	84.32	105	109.4	113	114.8	114.86	107.96	96.42	89	78.22	79.46	84.12	92.3	83.64	67.18	98.42	112.06	104.38	101.8	104.4	108.5	118.5	126.32	130.7	123.78	121.1	117	114.3	114.8	84.02	80.06	75.6	75.08	66.08	63.9	64.1	51.62	52.3	53.12	59.22
II	608745	610749	chrII:608745-610749	.	.	37.68	32	32.6	35.24	39.2	36.1	40.18	40.4	39.4	44.12	46.7	46.6	47.2	48.24	55.5	51.9	51.4	54.3	56.36	53.44	58.08	63.5	74.48	81	78.18	78.6	78.62	81.6	77.4	77.4	74.4	65.02	63.38	76.3	74.82	66.26	62.76	58.04	52.52	46.9	44.46	36.82	34.8	35.6
IX	408945	412269	chrIX:408945-412269	.	.	29.5	27.74	40.54	49.9	46.08	51.2	63.6	63.6	62.4	61.36	61.24	64.7	62.3	63.3	62.42	48.5	40.9	40.12	59.86	61.9	61.2	63.32	66.78	60.8	56.8	55.1	55.8	55.6	54.8	57	57.6	53.42	50.86	46.6	33.1	16.28	20.6	16.54	40.48	60.5	63.2	79.6	90.6	91.2
XV	273537	275118	chrXV:273537-275118	.	.	69.86	61.38	61.38	58.6	69.9	69.86	68.42	73.04	81.66	92.32	97.9	106.52	128.34	151.18	155.34	182.12	195.86	202	200.9	199.22	196.92	188	168.18	162.68	108.12	81.5	78.58	70.78	73.2	101.92	115.92	130.7	130.74	134	130.1	134.46	134.2	134.9	135.3	133.6	93.42	97.86	102.3	113.8
X	675600	677277	chrX:675600-677277	.	.	36.22	32.98	38.1	36.04	42.9	43.64	51.32	53.2	58.06	56.9	58.3	58.8	57.5	54.86	52.3	54.2	55.3	51.36	49.9	59.3	58.22	52.54	58.62	67	73.4	74	72.5	70.7	66.34	63.8	61.8	59.8	53.9	37.92	31.2	32.1	31.6	37.8	62.16	74.42	77.6	79	77.6	78
V	171579	176919	chrV:171579-176919	.	.	45.84	61.34	86.02	83.4	89.4	91.42	97.8	101.34	98.9	95.1	93.48	93.56	95.94	97.5	95.4	89.34	102.12	91.68	78.24	123.14	130.7	134.64	140.52	138.38	133.7	133.2	133.2	131.5	108.06	107.3	118.12	113.7	86.1	83.9	95.06	77.54	99.44	102.3	92.56	87.8	90.8	87.9	96.64	99.3
XI	30402	32115	chrXI:30402-32115	.	.	98.24	98.1	106.4	107.8	101.78	99.54	107.48	98.4	108	103.2	103.32	102.92	103.72	95.76	94.3	95.8	89.54	85.2	84.3	75.48	75.06	54.94	50.3	41.44	57.12	72.32	103.12	124.86	130.66	134.9	135	132.6	129.62	112.3	111.9	92.06	89.6	78.48	78.8	69.6	154.5	159.92	170.7	200.46
III	40281	42303	chrIII:40281-42303	.	.	37.28	42.64	60.94	66.36	104.14	111.4	120.06	130.4	138.88	140.1	136.74	133.4	133	133.3	131.9	132.46	187.02	191.64	184.74	210.66	205.2	206.26	207.5	197.82	200.7	203.2	203.5	204.5	198.5	196.92	217.06	219.54	138.36	138.44	139.8	106.98	128.62	171.4	177.82	216.34	223.74	223.78	230.78	229.5
XV	844416	846267	chrXV:844416-846267	.	.	71.16	72.84	100.72	114.52	153.88	170.1	182.44	200.78	197.54	198.98	202.92	205.38	209.96	213.66	216.4	214.1	200.64	169.8	160.22	157.72	176.44	162.92	150.1	148.46	145.7	147.58	145.3	144.9	144	142.4	144	143.6	143.7	143.7	121.36	81.3	71.08	51.38	74.14	83.7	88	87.5	90.52	96.4
IV	1365654	1367910	chrIV:1365654-1367910	.	.	144.62	146.46	156	158.44	159.6	159.6	160.3	137.88	103.96	91.82	83.76	163.2	175.48	215.38	248.84	317.68	328.64	328.34	333.9	337.7	348.7	347.6	349.7	351.52	356.06	348.24	298.14	199.94	159.54	114.2	56.8	60.18	49.44	53.9	45.64	43.94	55.3	48.58	68.56	78.12	80.9	90.62	123.12	129.1
VI	204417	206187	chrVI:204417-206187	.	.	194.76	177.66	180.82	173.1	164.98	167.62	172.5	172.4	172.2	165.04	161.04	154.02	162.64	90.4	90.4	120.36	133.1	140.82	152.78	155.3	154.9	151.62	151.8	152.1	151.38	154.28	163.8	127.36	133.22	142.74	135.18	127.94	161.04	167.9	167.96	164.3	163.06	156.4	155.6	138.06	136.4	144.42	119.28	122
XIII	396411	397983	chrXIII:396411-397983	.	.	158.54	170.32	177.88	188.04	191	147.8	134.4	130.08	106.04	102.6	112.14	124.36	149.24	164.3	168.72	168.7	169.38	159.32	145.44	138.1	145	140.28	132.02	124.14	122.4	63.84	87.36	94.72	99.8	89.8	86.88	90.46	93.7	92.8	93.4	90.04	90.2	89.7	96.2	94.8	86.82	71.3	73.4	101.38
X	458976	460815	chrX:458976-460815	.	.	42.2	27.38	24.8	33.78	65.1	88.48	105.4	106.6	104.52	97.22	100.6	101.5	99.44	107.76	116.6	140.46	146.2	147.4	141.76	155.9	87.64	70.74	118.6	126.1	131.6	137.9	132.9	122.2	132.76	136.3	137.96	137.4	143.6	139.8	133.86	108.36	92.04	73.52	76.44	103.1	114.34	119.6	120.9	122.6
X	190236	193017	chrX:190236-193017	.	.	155.8	157.3	157.6	157.6	157.2	149.68	134.14	109.58	114.32	104.68	83.36	101.44	111.96	114.84	124.02	132.56	135.6	134.1	132.9	131.7	140.44	174.98	184.76	182.34	179.48	146.26	118.42	108.34	106.7	125.36	126.14	141.5	141.7	143	139.1	133.9	123.44	105.1	87.58	66.56	68.46	66.52	80.26	81.78
XIII	492849	495630	chrXIII:492849-495630	.	.	75.66	78.6	79.2	78.5	76.44	69.4	70.2	74.86	79.3	77.7	67.6	74.7	72.98	93.26	102	103.26	138.34	144.94	143.14	135.4	139.16	140.8	132.76	122.68	118.22	108.8	107.3	95.9	83.7	58.38	83.2	80.02	71.58	73.6	79.7	70.7	77.3	71.6	72.84	84.76	92.04	94.4	92.6	112.38
XIV	614493	616221	chrXIV:614493-616221	.	.	256.22	246.86	231.88	203.3	149.82	93.52	72.96	88.86	91.7	89.3	88.1	84.5	83.6	88.44	86.9	78.9	82.72	93.2	97.3	96.6	92.62	90.66	88.9	80.76	75.76	83.46	89.2	86.72	80.68	83.8	86.8	88.9	98.28	103.62	88.7	90.1	88.3	86.5	82.28	77.1	76.8	76.38	69.76	52.96
XIII	654690	656286	chrXIII:654690-656286	.	.	119.26	116.08	124.3	125.88	126.22	120.72	124.9	131.6	130.5	139.06	120.7	118.6	134.68	143.2	131.74	129.6	120.7	110.62	103.94	95.12	86.92	88.4	81.98	73.4	59.36	51.96	47.64	41.34	46.26	57.24	63.72	65.74	70.8	66.88	69.38	74.6	74.4	74.5	80.12	80.2	80.7	69.2	57.12	38.18
XVI	566409	569385	chrXVI:566409-569385	.	.	132	146.7	144.6	147.66	154.8	151.3	149.7	152.3	150.3	128.78	143.16	122.24	114.96	123.54	113.52	120.54	129.64	122.78	125.78	125.94	133.8	136.06	126.06	120.78	119.76	102.9	114.24	112.4	122.1	130.1	136.86	151.8	152.72	154.3	158.5	155.28	162.3	169.5	154.74	190.02	209.84	214.36	218.94	227.66
IV	421944	424923	chrIV:421944-424923	.	.	105.34	111.06	133.04	143.56	156.22	158.2	155.9	159.12	157.2	152.7	140.8	127.48	98.8	87.1	90.5	80.2	59.1	93.6	110.38	115.1	108.18	130.7	131.6	135.86	148.06	153.9	152.4	151.72	156	153.68	154	153.7	142.54	48.74	41.6	34.64	46.28	49.6	48.44	41.9	22.78	16.1	20.76	35.9
V	158973	160491	chrV:158973-160491	.	.	179.68	158.74	164.96	168.76	149.02	128.66	133.22	146.58	163.66	174.02	176.5	176.6	178	177.14	169	160.28	141.74	121.94	137.22	109.12	108.4	90.5	86.8	82.9	91.52	124.2	121.8	122.5	124.2	122.8	122.3	127.2	134.9	135.36	112.32	114.6	111.08	124.22	120.6	120.24	119.18	115	119.1	119.9
IV	84051	86481	chrIV:84051-86481	.	.	3.1	5.62	11.7	12.4	12.4	12.4	9.2	6.4	11.4	14.58	33.2	36.92	41.2	49.8	55.92	69.32	71.1	71.36	70.9	75.4	73.7	72.8	78.82	80	77	76.1	62.46	40.18	35.8	40.14	46.1	50.84	53.8	44.7	47.56	66.7	83.48	114.48	138.3	140.48	142.2	141.2	135.28	132.2
XII	390309	391920	chrXII:390309-391920	.	.	68.1	71	73.2	75.28	105.98	109.22	112.5	112.08	93.94	88.76	139.18	180.9	205.7	230.92	223.06	226.88	224.5	223.4	228.84	228.04	211.4	214.1	214.8	211.5	202.3	162	126.04	73.14	86.42	95.4	95.08	137.76	137.5	139	145.1	144.4	139.62	129.9	132.5	130.7	129.8	125.02	118	110.76
IX	414693	416334	chrIX:414693-416334	.	.	115.42	144.92	156.66	149.16	170.44	169.4	175.7	178.4	178.7	172.74	167.44	147.78	132.96	142.7	133.84	109.94	178.54	196.24	237.26	260.14	262.76	263.16	267.1	264.8	266.18	278	272.04	260.06	252.4	226.8	209.52	211.52	169.24	145.26	104.18	104.46	113.42	122.42	125.2	120.54	121.8	119.5	117.98	121.6
XII	551694	554484	chrXII:551694-554484	.	.	75.8	72.8	72.7	69.1	70.56	76.42	89.12	77.22	100.52	92.14	114.5	116.02	111.9	110.9	109.4	110.5	111	111.1	109.3	102.56	98.32	90.88	94.78	72.8	76.92	77.04	90.2	88.3	90.7	99.22	102.82	107.4	105	92.06	88.2	86.9	83.2	58.24	46	44.54	36.52	48.6	94.98	156.4
IX	178866	180948	chrIX:178866-180948	.	.	77.3	77.1	75	75.78	65.78	56.88	70.82	88	63.52	65.9	68.8	70.7	68.76	67.5	67.5	74.3	75.3	76.4	86.26	84.08	83.32	79.22	74.1	83.8	88.22	106.5	111.14	106.36	107.04	118.7	124.76	129.1	122.9	110.08	105.98	96.3	96.54	109.42	116.94	111.14	126.9	146.66	172.5	175.08
II	699105	702858	chrII:699105-702858	.	.	100.4	95.92	97.6	99.2	103.2	104.84	106.42	108.6	95.34	70.44	64.88	65.4	80.26	84.1	86.46	94.8	97.66	101.26	105.34	109	120.06	126.6	125.12	121.6	117.8	115.84	112.7	108.88	111.6	111.72	101.2	103.16	112.22	98.88	103.44	86.04	94.9	120.74	130.98	128.4	124.18	131.46	142.7	141.6
XII	98784	100491	chrXII:98784-100491	.	.	172.58	171.26	169.08	174.1	175.5	178.8	172.62	164.4	161.08	155.3	142.78	103.86	81.64	65.12	77.4	83.4	119.4	121.24	155.74	173.7	172.5	162.96	158	154.58	153.8	152.1	150.34	148.8	141.94	131.72	110.74	88.86	62.86	59.28	56.24	57.74	66.66	76.5	84.3	102.38	109.8	110.52	105.5	104.32
X	356811	358344	chrX:356811-358344	.	.	146.6	137.84	152.56	166.36	187.34	199.6	206.4	195.68	187.24	198.4	200.8	198.7	197.7	195.6	194.8	190.8	177.78	140.24	112.72	91.48	80.1	102.64	105.32	114.1	119	119.6	117.8	117.9	123.8	122.24	122.6	125.1	123.4	122.3	102.62	93.72	92.2	71.12	81.3	81.38	92.8	91.84	89.3	90.6
XV	1009533	1011087	chrXV:1009533-1011087	.	.	98.5	98.52	87.5	84.8	93.36	89.64	70.92	60.3	58.4	36.1	26	30.36	32.62	37.88	45.48	44.6	50.16	67.48	67.6	74.56	70.7	88.14	128.9	127.1	127.14	136.46	136.88	145.16	152	171.74	179.1	180	178.52	175.88	173.1	171.42	165.58	153.18	100.12	102.6	113.72	101.98	86.56	97.3
XI	598323	600300	chrXI:598323-600300	.	.	117.58	108.38	84.78	71.78	100.3	84.08	91.1	97.4	99	101.8	105.3	104.1	103	103.6	102.8	93.5	82.62	69.64	80.56	111.84	105.94	119.1	124.52	127.12	124.4	132.22	140.28	136.4	135.7	131.34	141.22	142.66	116.04	130.3	162.22	158.86	198.28	247.06	259.2	257.52	261.76	262.2	264	264.12
XV	47511	49155	chrXV:47511-49155	.	.	74.2	72.3	83.42	89.58	91.7	97.78	105.04	108	108.4	108	107.9	105.82	86.6	80.64	58.9	52.1	41.12	58.82	78.16	93.18	98.98	99.8	105.1	106.1	106.8	106.5	104.82	99.6	96.94	98.58	105.68	103.74	85.94	141.3	189.34	203.28	216	220.36	223.08	217.74	223.2	224.2	222.8	222.4
II	48027	50007	chrII:48027-50007	.	.	52.8	51.38	53.8	51.6	45.62	44.02	47.9	67.1	74.2	75	75.98	86.56	84.24	97	112.58	116.5	119.2	119.8	122.56	121.5	128.72	117.82	121.48	131.46	126.14	120.06	106.44	101.8	96.82	80.06	70.38	74.3	74.7	86.06	90.56	87.34	123.52	125.12	126.62	124.28	122.6	127.2	128.1	127.6
XI	477639	479334	chrXI:477639-479334	.	.	146.4	145.48	141.84	147.6	129.36	129.78	125.32	118.88	124	122.3	122.42	119.8	112.1	107.7	103.06	96.52	94.6	92.5	89.16	96.48	82.6	51.9	53.8	68.1	75.4	73.1	81.12	83.4	83.4	83.4	83.4	84.48	83.66	75.76	74.78	78.36	67.56	61.5	118.5	154.62	189.16	212.9	215.78	228
XVI	29082	30870	chrXVI:29082-30870	.	.	37.98	51.96	55.04	54.6	58.92	58.2	55.8	56.1	57.2	60.4	51.38	55.1	54.3	54.44	55.52	61.26	66.4	79.58	89.24	93.9	94.4	93.6	92.98	88.9	86.7	86.8	87.1	86.02	66.18	61.08	108.08	118.48	122.46	132.68	131.4	128.7	127.9	128.1	127	130.2	132.3	129.4	129.2	137.66
XIV	541755	543441	chrXIV:541755-543441	.	.	120.06	139.78	136.32	130.44	139.42	160.02	172.36	164.92	174.72	175.28	196.26	197.8	191.4	189	177.94	168.36	157	136.32	116.98	81.52	84.32	83.38	67.02	79.1	79.5	73.86	62.36	49.14	52.2	53	66.36	60.4	55.9	61.16	84.72	132.2	134.34	156.58	192.16	185.1	191.5	196.38	187.3	186.6
VI	193368	195585	chrVI:193368-195585	.	.	153.18	133.16	118.86	115.8	162.48	158.94	156.4	143.16	125.4	131.3	134.92	135.42	132.76	132.84	133.36	123.42	98.76	106.2	106.62	96.72	67.96	67.9	66.8	67.4	68.7	65.48	61.2	61.18	58.6	58.98	68.72	58.3	50.2	61.96	68.4	68.92	74.8	80.2	80.1	81	81.8	80.24	72.34	72.8
V	347646	349605	chrV:347646-349605	.	.	156.5	155	154.38	162.16	152.26	123.92	107.6	136.96	148.02	157.36	200.08	227.4	241.28	274.42	299.56	303.9	302	301.8	305.7	302.54	285.8	286.1	262.56	246	215.26	126.06	124.68	54.98	70.4	87.92	91.92	96.8	96.7	98.16	101.1	112.6	111.7	110.9	105.78	90.36	68.48	98.6	100.1	99.9
IX	35892	37800	chrIX:35892-37800	.	.	169.2	154.12	149.14	114.52	120	139	131.16	132.3	134.18	108.2	109.02	101.6	89.28	107.08	114.72	125.5	123	117.1	101.22	115.74	104.18	109.54	128.6	126.88	130.3	115.78	120.4	119	116.6	110.22	96.38	83.4	77.84	77.4	94.82	82.28	141.26	139	148.86	154.78	157.8	161.06	163.6	161.8
IX	92016	94959	chrIX:92016-94959	.	.	117.94	125.96	108.08	104.68	91.62	102.98	93.78	89.14	98.42	107.6	110.7	121.24	123.7	120.9	121.7	109.3	101.8	92.78	103.18	116.6	104.26	85.36	79.76	90.9	88.8	116.94	145.76	146.8	145.06	143.16	149.3	155.4	168.12	174.7	171.12	169.6	180.64	146.06	142.24	134.46	119.66	132.4	128.58	132.34
VII	842436	843939	chrVII:842436-843939	.	.	74	61.64	45.22	51.5	78.74	95.82	108.32	116.42	113.78	129	124.08	121.7	121.3	117.6	113.6	111.5	109.2	123.98	107.72	115.6	97.34	96.66	107.32	103.62	108.1	104.8	102	103.2	103.4	100.6	96.1	90.38	84.82	94.64	126.06	138.14	193.26	221.66	269.8	272.46	268.68	272	276.2	278.8
IX	238632	241437	chrIX:238632-241437	.	.	48.2	54.26	61.8	69.76	83.4	92.4	92.2	95.7	97.6	92.44	96.16	107.56	130.76	133.62	144.46	143.16	141.14	145.54	161.2	156	156.96	159.3	154	153.64	148.4	145.48	134.66	101.06	98.2	103.32	99.94	83	100.72	109.4	109.8	107.08	111	113.8	117.72	114.74	115.46	119.8	132	126.6
VIII	217479	219078	chrVIII:217479-219078	.	.	57.18	58.2	61.5	61.1	62.7	63.2	60	60.3	60.4	56.8	58.18	52.1	57.4	62.28	58.7	65.3	70.94	77.46	79.4	79.7	80.42	85.32	92.8	99.2	104.78	98.04	90.1	93.2	86.88	70.56	54.04	64.8	68.8	73.2	76.4	77	78.3	84.4	89.48	88.34	91.7	88.3	92.24	80.54
VI	47367	49488	chrVI:47367-49488	.	.	264.1	259.92	248.62	242.04	234	226.84	222.5	214.66	169.62	133.98	105.12	104.02	79	81.06	82.1	81	78.9	80.24	82.14	94.2	91.2	95.04	93.48	95.6	79.92	61.1	69.28	93.96	92.48	122.76	131.9	136.42	132.72	137.24	138.24	134.72	131.58	136.96	131.8	130.72	120.44	125.46	120.6	103.9
XIV	406770	408456	chrXIV:406770-408456	.	.	44.2	34.8	32.4	29.42	35.7	39.44	44	42.42	40.56	56.5	59.94	65.6	66.5	66	65	64.2	63.7	55.82	59.88	64.4	65.66	85.6	94	95.86	84.4	117.36	117.4	111.02	108.6	108.5	118.36	118.08	111.1	109.3	128.02	112.08	110.88	110.7	149.34	157.96	155.1	152.24	160.6	160.1
XII	415224	418014	chrXII:415224-418014	.	.	65.54	101.24	108.4	104.1	103.8	95.82	96.8	102.3	101.1	98.9	108.96	118.56	122.16	121.72	100.44	74.14	80.94	66.6	73.08	77.3	80.1	80.38	79.08	75.24	75.5	78.1	79.3	78.54	96.7	98.4	91.82	115.4	122.4	118.84	126.06	139.14	158.94	156.12	202.86	207.12	228.4	235.2	236.68	242.04
X	314718	318027	chrX:314718-318027	.	.	89.9	94.8	90.9	78.38	103.98	113.38	144.5	151.26	155.9	157.84	159.9	162.4	162.6	157.84	136.8	134.9	136.5	127.24	118.96	98.48	104.98	128.34	202.52	283.74	283.92	289.1	290.96	295.6	298	295	298.8	294.92	289.8	282.5	251.84	227.82	176.2	152.94	199.3	172.32	173.9	215	231.38	243.88
VII	215682	217287	chrVII:215682-217287	.	.	75.66	78.92	79.9	75.1	57.82	50.28	53.28	68.12	67.04	72.52	78.42	82.8	80.68	75.58	67.7	77.24	112.4	113.9	116.62	120.2	115.8	109.22	115.84	114.84	109.82	128.2	133.42	135.46	143.4	138.42	120.86	106.72	114.86	116.94	122	119.4	114.18	109.84	91.16	78.1	82.86	69.44	62.28	76.02
X	466872	468576	chrX:466872-468576	.	.	29.2	29.2	27.3	24.2	20.5	18.44	18.94	24.2	25.9	36.1	39.6	36.88	39.64	44.4	70.3	79.4	81.52	82.2	82.8	83.32	92.32	93.7	93.5	91.18	79.9	78.84	96.62	94	94.3	86.48	82.82	103.88	113.6	113.5	113	111.3	108.32	100.8	104.14	105.3	94.16	88.18	120.42	136.5
IV	702234	704646	chrIV:702234-704646	.	.	72.72	93.82	100.2	97.24	99.86	118.18	130.92	135.5	134.24	130.24	126.44	116.98	112.42	107.86	112.62	100.5	85.28	78.16	70.74	73.6	50.34	52.2	53.24	64.7	63.9	60.7	60.1	59.4	53.5	50.4	48.5	50.4	58.66	56.16	70.1	73.9	87	89.5	87.78	95.12	97.6	90.38	90.24	90.54
XI	152676	156000	chrXI:152676-156000	.	.	162.22	189.9	186.3	190.9	188.8	196.36	204.86	199	200.2	205.9	200.54	180.66	137.4	176.72	220.24	239.14	280.26	302.2	313.76	321.86	313.14	311.88	332.86	337.1	335.4	334.38	284.66	278.28	253.24	173.1	169.4	173	157.74	162.72	149.3	144.46	142.6	143.7	139.12	134.6	121.08	127.18	131.16	136.66
X	528459	530037	chrX:528459-530037	.	.	134	133.7	135.12	115.2	117.38	114.18	101.92	93.06	95.16	102.3	110.1	105.94	108.8	110.4	108.12	98.38	86.8	93.6	92.1	89.3	80.12	63.06	34.5	49.22	89.68	130.32	174.68	175.9	186.16	190.2	175.84	178.2	182.68	184.8	184.2	189.72	182.94	175.9	142.08	133.88	128.28	156.2	178.86	176.78
IV	1071234	1072857	chrIV:1071234-1072857	.	.	83.56	88.58	85.48	83.24	77.86	86.56	105.3	105.8	97.62	96.7	96.42	101.24	108.4	118.1	123.9	121.94	133.56	138.1	121.58	108.1	96.06	85.58	89.58	92.46	85.6	61.38	65.5	67.7	70.3	66.56	53.1	73.68	92	92.8	95.6	114.88	146.6	149.72	155.68	156.22	154.8	155.4	148.36	124.5
VIII	193905	195417	chrVIII:193905-195417	.	.	309.5	310.2	311.7	312.8	314.08	310.3	310.3	309.3	305.12	223.8	188.44	119.6	84.74	85.7	48.6	62.68	77.2	74.7	78.5	78.9	78.6	78.6	79.2	78.64	87.7	87.4	82.6	66.84	67.98	41.2	42.28	34.32	28.2	25.9	33.92	55.14	80.4	89.86	115.5	119.2	135.26	145	141.86	136.2
X	332739	334425	chrX:332739-334425	.	.	100	99	97.8	95.68	97.5	92.44	84.3	91.18	82.1	86.24	73.2	63.82	70.46	83.52	95.1	92.42	105.8	108.76	101.88	102.6	111.9	107.12	97.7	93.04	103.7	99.04	128.1	170.44	177.22	177.42	226	219.6	216	215	214.8	217.2	217.7	226.48	236.44	228.12	216.4	181.06	125.84	66.02
IV	1333353	1335339	chrIV:1333353-1335339	.	.	16.34	12.8	17.04	18.2	17.5	15.2	14.8	17.2	17.24	21.2	21.2	25.5	25.4	36.7	36.38	37.02	36.48	37.8	48.62	53.8	56.84	71.16	74.2	73.6	77	87.92	94.68	103.06	116.2	120.72	124.88	130.4	141.04	146.6	144.22	152.72	164.76	161.22	160.4	162	161	139.5	119.86	104.66
I	56154	58392	chrI:56154-58392	.	.	110.36	112.8	112.3	109.98	102.26	104.36	112.28	108	105.58	105.74	109.68	107.1	102.2	93.1	97.1	98.18	98.24	103.4	102.9	92.9	88.1	84.9	56.28	59	75.8	62.88	61.92	67.8	84.78	97.6	101.9	106.2	106.8	110.5	115.1	115.7	111.2	104	88.12	61.6	66.28	80.32	97.7	133.5
VII	1064526	1067496	chrVII:1064526-1067496	.	.	179.6	198.78	199.88	190.86	179.1	208.22	216.84	210.5	207.4	208.36	201.7	206.4	199.36	171.74	143.62	135	124.46	141.1	146.5	125.24	115.16	109.3	119.58	116.44	138.74	152.62	154.2	152.6	135.42	134	129.64	125.02	125.2	123.56	121.56	129.28	129.38	114.06	96.72	88.48	88.66	101.62	98.52	97.3
I	186525	188388	chrI:186525-188388	.	.	64.88	48.08	58.92	71.74	73.72	77.64	82.3	85.4	82.9	74.6	71.84	69.2	67.98	69.9	72	77.84	107.06	118.76	135.38	179.74	182.26	163.98	183.04	204.6	205.3	206.2	206.2	192.28	174	161.18	138.3	132.6	101.62	111.34	116.38	120.8	110.7	111.5	116.44	130.2	134.4	135.4	135.76	131.9
I	7863	11688	chrI:7863-11688	.	.	116.1	108.02	101.04	78.44	72.5	67.34	71.26	102.2	108.72	111.38	103.18	104.52	94.66	84.24	83.6	82.3	85.66	93.4	85.64	84.42	73.7	81.54	89.36	77.3	59.36	55.62	59.7	59.4	56.38	53.9	50.88	48	48.4	59.3	53.26	45.1	37.94	42.5	40.8	38.9	37.7	37.4	37	34.3
XVI	363399	365115	chrXVI:363399-365115	.	.	40.3	29.84	31.54	41.5	41.3	57.16	83.36	87.6	90.82	103.2	110.3	114.88	124.86	118.06	120.1	122	106.5	103.6	105.5	107.52	115.56	94.96	106.72	91.92	86.1	91.6	86.74	89.7	90.2	89.2	86.8	85.2	85	84.1	82.86	72.94	56.62	39.28	53.66	58.7	59	110.28	119.7	124.6
III	103062	104724	chrIII:103062-104724	.	.	88.6	92.18	94.8	95.6	89.72	99.52	92.2	77.24	78	84.22	68.46	59.7	59.64	69.3	65.1	62.98	71.3	71.2	72.8	73.2	67.16	62	63.8	61.64	49.9	50.38	57.04	59.88	59	55.12	52.9	51.6	51.8	52.38	66.6	65.6	63.9	61.02	70.64	81.4	71.96	69.92	67.66	52.36
VIII	10425	12174	chrVIII:10425-12174	.	.	65.2	59.12	63.5	62.5	65.24	61	49.76	42.08	45.84	54.26	58.92	70.1	76.5	70.68	86.18	103.76	126.4	161.86	177.3	178.04	179.58	173.84	163.24	158.36	158.12	163.16	151.94	168.36	162.58	175	166.26	161.7	171	159.6	128.5	117.24	123	123.9	125.3	122.62	117.08	104.4	92.62	104.96
X	312516	314073	chrX:312516-314073	.	.	31.2	25.2	25.32	26.7	27.6	27.4	25.24	17.78	22.4	16.58	21.78	35.12	37.2	38.32	42.9	51.12	53.7	51.92	57.2	55.9	53.72	47.8	46.4	45.5	48.56	45.8	55.82	78.5	95.28	107.66	121	123.08	128.4	127.06	122.5	123.7	122.4	121	105.94	85.04	109.48	166.84	195.46	184.92
X	571965	574098	chrX:571965-574098	.	.	156.4	156	156.8	152.04	121.16	113.22	130.5	153.04	154.66	165.3	172.44	190.9	204.68	202.5	202.7	201.22	199.44	195.5	196.1	192.66	183.1	162.06	136.7	113.28	103.26	121.08	145.16	144.5	142.3	150.2	159.4	158.7	160.2	166.8	165.2	155.68	155	175.54	198.08	182.56	236.58	270.9	268.86	272.7
X	20352	21960	chrX:20352-21960	.	.	227.56	230.86	221.24	221.52	198.52	227.1	234.86	245.7	245.82	266.68	260.9	264.52	291.14	312.78	317.58	310.44	368.9	380.98	376.46	385.28	372.94	373.6	357.82	345.9	340.1	291.98	320.26	303.14	269.52	266.7	281.02	289.6	325.06	328.96	353.2	380.74	406.5	405.68	417.14	404	398.9	392.44	402.32	378.76
I	16464	19440	chrI:16464-19440	.	.	66.4	66.1	77.36	83.42	84.8	89.8	84	85.9	84.12	93.52	109.1	120.98	130.7	135.4	151.48	148	133.92	128.2	128.6	123.44	125.32	131.06	137.46	144.8	140.8	110.58	117.22	117	110.38	86.2	97.68	104.62	104.4	118.92	122	127.62	131.2	121.38	131.74	137.3	137.48	137.94	126.3	124.68
VII	1068702	1070694	chrVII:1068702-1070694	.	.	241.22	226.1	219.98	211.32	201.08	190.8	198.96	194.48	173.06	170.3	165.7	168.18	169.7	183.82	224.66	244.98	268.82	285.76	331.16	354	380.62	410.5	431.38	456.16	495.08	503.54	477.64	493.14	540.26	534.28	460.62	393.74	376.1	426.76	591.4	677.34	660.48	705.38	633.68	600.12	638.04	702.34	721.06	710.82
I	20175	21714	chrI:20175-21714	.	.	362.92	298.92	290.76	278.1	298.94	306.8	306.4	300.76	276.54	162.38	121.18	125.58	168.58	184.68	185.4	188.74	230.48	245.04	246.06	292.14	299.8	364.36	373.46	371.46	348.7	296.04	300.48	308.48	297.48	306.78	306.58	298.66	223.68	240.28	165.36	142.3	163.02	226.18	297.7	313.66	357.44	375.1	370.9	361.48
XIII	609492	612462	chrXIII:609492-612462	.	.	622.3	773.5	798.3	917.32	936.28	922.96	926.38	909.5	890.92	894.42	901.2	906.36	875.82	878.92	821.6	727.38	716.44	571.14	611.26	484.6	424.36	420.5	353.22	322.16	337.7	331.02	363.9	364.66	377.8	397.76	354.7	329.72	344.88	307.32	346.12	347.84	395.82	429.7	444.84	484.4	487	499.64	485.54	420.86
I	207684	209262	chrI:207684-209262	.	.	264.2	256.74	247.02	266.36	258.7	256.66	246.26	240.54	231.18	206.9	185.26	185.72	183.7	234	246.34	264.36	318.22	290.06	303.92	299.52	367.1	389.94	418.94	491.62	569.98	573.66	540.78	533.1	584.5	615.96	683	685.84	647.62	605.86	593.56	568.98	576.4	586.56	603.28	494.58	501.2	524.7	519.62	520.44
IV	15852	18183	chrIV:15852-18183	.	.	45.28	43.7	36.94	24.6	23.1	22.8	23.8	27.32	32.5	35.6	45.46	40.38	41.66	61.04	64.3	67.9	67.3	66.4	66.4	69.2	68.1	65.86	63.72	63	56.56	43.78	35.36	23.9	29.52	41.62	35.74	60.82	62.8	64.4	67	73.9	76.1	76.8	76.8	73.2	69.08	54.58	63.82	70.32
[truncated: 206 more columns]

## Sheet: Fig_S3D
bins	SWR-dependent H2A.Z	Z-enrichment 30min	Z-enrichment 45min
1	3.3229	1.57909	1.91819
2	3.3624	2.1665	1.80946
3	3.40634	3.02433	2.19803
4	3.44131	2.65165	2.60482
5	3.596	3.14489	2.78635
6	3.74125	2.91301	2.29666
7	3.8148	2.65994	2.31813
8	3.76629	2.7527	1.72744
9	3.74071	3.3411	1.5332
10	3.6395	2.93998	0.903333
11	3.52022	2.85946	0.674709
12	3.44957	2.98487	1.18789
13	3.44813	3.47722	0.671778
14	3.67688	3.03097	-0.247389
15	3.8276	1.82973	-0.79123
16	3.82081	1.26343	-1.19242
17	3.72204	0.073698	-1.08725
18	3.66489	-0.368896	-0.786693
19	3.57438	-1.14889	-1.05304
20	3.39826	-1.4246	-0.958177
21	3.27518	-0.713802	-0.493768
22	3.29334	-1.00339	-0.259181
23	3.35596	-0.587723	0.205099
24	3.3781	-1.35108	-0.0522931
25	3.33139	-1.70898	0.171654
26	3.27925	-2.17508	0.139564
27	3.13094	-1.97684	0.389999
28	2.87994	-1.41403	0.624565
29	2.69163	-1.12514	1.37032
30	2.57445	-0.0520395	2.49045
31	2.58589	1.08965	3.15843
32	2.61064	2.26503	3.82578
33	2.6621	3.39711	4.0431
34	2.74484	3.25669	4.4014
35	2.92201	3.00484	4.48377
36	3.15762	2.15898	4.30133
37	3.53267	1.63091	4.02012
38	3.97094	2.24799	4.45294
39	4.54202	2.03586	4.22437
40	5.02333	1.76163	4.21681
41	5.64087	1.44816	3.93679
42	6.37395	1.67181	3.72261
43	6.85112	2.20848	4.56501
44	7.41082	1.92084	4.90767
45	7.85156	1.35716	4.53392
46	8.31024	1.42268	4.87433
47	8.77538	1.01134	4.49819
48	9.3837	0.842891	4.97895
49	9.90603	0.458507	4.51593
50	10.3403	0.740637	4.15487
51	10.5592	0.805327	4.63543
52	10.5594	1.07106	5.44934
53	10.6783	1.70986	5.95635
54	10.9597	1.18926	6.12572
55	11.6618	-0.690612	4.79099
56	12.39	-0.561427	3.86888
57	12.5105	-1.14012	3.00998
58	12.4577	-2.4094	1.25129
59	12.6284	-3.22785	0.147239
60	13.0416	-3.48109	0.0473568
61	13.9105	-2.85335	-0.665859
62	14.4051	-2.13273	-0.322578
63	15.065	-1.09586	-0.0510433
64	16.0242	-1.18554	-1.31204
65	16.5359	-1.61319	-0.999855
66	16.6348	-1.24848	-0.4413
67	16.3753	-2.26317	-1.11904
68	16.1097	-1.81725	-1.12318
69	16.4768	-1.7992	-0.908104
70	16.9251	-1.59644	-0.153636
71	16.8368	-0.534785	-0.459059
72	16.844	0.684529	0.189454
73	16.8047	2.21473	1.85953
74	17.0095	2.38503	3.25166
75	17.1672	4.06504	5.29291
76	17.4675	3.89622	5.56734
77	17.8506	4.29699	5.53622
78	18.4298	3.40791	6.3022
79	19.1302	2.24452	5.85017
80	19.6088	2.16643	4.68856
81	20.023	2.61015	5.34466
82	20.2449	3.00574	6.08825
83	20.5241	3.44682	6.71174
84	20.0515	3.84243	7.31801
85	19.6414	4.74412	8.3903
86	19.6291	5.60376	8.30854
87	19.5322	5.98359	7.72233
88	19.4462	5.60588	7.58857
89	20.0477	7.32937	7.9412
90	20.188	8.65123	8.54704
91	20.0074	9.05263	8.85969
92	19.9013	9.64415	9.42103
93	19.6056	10.8154	10.1835
94	19.3693	10.7317	10.3372
95	19.1025	10.8868	9.74325
96	18.97	11.75	8.98997
97	19.1785	10.9055	8.41435
98	18.9375	10.5984	8.71761
99	19.0057	9.83958	8.74195
100	18.7499	7.61682	8.12392
101	18.5925	6.59992	7.89546
102	18.3914	6.64343	7.86863
103	18.386	6.34681	7.66098
104	18.3656	6.22524	6.98256
105	18.7007	3.91869	6.07548
106	18.8931	3.16052	5.81376
107	19.0841	3.1864	5.34972
108	19.5331	4.04062	6.12727
109	19.7304	2.85721	5.00364
110	20.0725	0.725475	3.60626
111	19.987	-1.10332	2.72271
112	19.8055	-3.12349	2.16671
113	19.4005	-4.53222	1.50052
114	19.0776	-4.70217	0.708605
115	18.9199	-5.14545	-0.867364
116	19.0161	-2.44804	0.42389
117	18.7183	0.348485	3.15222
118	18.5966	0.433163	4.11585
119	18.5027	-0.554742	4.15878
120	18.1746	-0.963474	3.9847
121	17.5404	-0.52158	4.52029
122	17.0221	0.291008	5.13195
123	17.2962	-0.0123478	5.37493
124	17.3568	-0.382636	4.83274
125	17.4994	0.35033	5.12864
126	17.9935	0.743205	4.85067
127	18.6344	1.78227	5.29406
128	18.284	2.73597	6.11201
129	18.0025	3.22136	7.01309
130	18.2407	3.70846	6.77682
131	18.7254	3.1783	6.69252
132	18.445	2.87327	7.04719
133	17.2974	2.49198	7.02572
134	16.4339	2.88535	6.58747
135	16.1826	2.45994	6.09106
136	16.5043	1.15909	5.21807
137	16.8715	-0.0735047	3.97447
138	17.0223	-1.18058	2.86983
139	16.995	-1.32135	2.22835
140	17.3872	-1.2035	2.6831
141	18.0276	-2.13882	2.82494
142	19.0395	-2.14679	2.69201
143	19.8339	-2.77159	2.82195
144	20.4882	-4.2212	1.61763
145	21.0608	-4.5923	1.57733
146	20.872	-4.18318	1.42843
147	20.7495	-4.37338	1.48475
148	20.3316	-3.31383	2.73172
149	19.0996	-0.484998	4.91797
150	18.5296	2.0941	5.94843
151	18.1059	3.84785	7.59359
152	18.1471	3.41238	7.49623
153	18.8016	3.21059	6.71
154	18.8418	2.30476	5.96263
155	18.4065	3.36558	5.78053
156	17.894	3.1321	6.27309
157	17.8694	2.3955	5.5302
158	18.5532	3.10075	5.35468
159	18.6497	3.40157	5.34582
160	18.317	3.5038	4.53866
161	18.1453	4.11755	4.99542
162	18.6809	5.18536	5.84964
163	19.6884	6.07981	6.8276
164	20.6806	7.26035	9.27922
165	21.2523	7.86508	10.4269
166	21.4615	8.72423	10.9244
167	21.6109	10.0768	12.0896
168	22.2502	12.0821	12.9509
169	22.6837	13.9323	13.9329
170	22.2896	13.7748	14.5521
171	21.8957	15.1139	15.3336
172	21.5311	17.3305	16.1832
173	21.1208	16.5438	15.7668
174	20.1781	15.8095	15.1153
175	18.8263	14.4541	14.4402
176	18.4967	13.0591	13.4778
177	18.6344	12.452	13.2768
178	17.9141	11.8	13.136
179	17.6413	10.5323	12.7234
180	17.6937	9.02944	12.0105
181	17.0338	7.61855	10.4027
182	16.2375	5.49196	8.60447
183	16.1838	4.33581	7.23512
184	15.9056	2.8286	5.74639
185	15.029	2.39824	5.40529
186	14.3546	3.66142	6.24909
187	13.5206	4.01277	5.89038
188	13.1196	2.25455	4.139
189	12.712	1.65522	3.44508
190	12.2756	-0.0108697	1.74687
191	12.0008	0.280344	1.179
192	11.559	0.507137	0.80487
193	11.0013	0.907977	1.00401
194	10.5447	0.620982	-0.404131
195	9.78545	0.521425	-0.451617
196	8.80119	2.47595	1.08378
197	8.34657	2.52269	0.689369
198	8.23542	1.78652	0.768631
199	8.49558	1.99616	1.76755
200	8.5698	2.01988	2.30747
201	8.54658	2.25191	2.13683
202	8.34348	2.48435	2.10875
203	8.05484	1.48685	1.78695
204	7.73505	0.720905	0.884322
205	7.3431	1.21731	1.16793
206	6.85929	0.883641	0.720452
207	6.29272	0.552458	0.887898
208	5.72368	0.511378	0.871944
209	5.14131	1.35105	0.673248
210	4.69087	1.4672	0.685815
211	4.2366	1.03235	0.513504
212	3.83883	0.826497	0.563083
213	3.3649	0.468607	0.276929
214	2.80721	0.191953	0.291111
215	2.40545	0.215635	0.230199
216	2.27203	-0.396954	0.94789
217	2.30315	0.242403	2.33069
218	2.32335	1.23762	2.85893
219	2.37647	1.26234	2.52113
220	2.41095	1.41583	2.17534
221	2.45508	1.4529	2.02921
222	2.48037	1.27933	1.92697
223	2.47757	1.05927	2.76723
224	2.52663	0.497358	2.53573
225	2.65766	0.563474	2.20871
226	2.75416	0.297819	2.25674
227	2.84667	0.188863	1.972
228	2.99787	0.417624	2.3271
229	3.21895	0.822554	2.26819
230	3.28714	0.853638	1.92815
231	3.22564	0.462717	1.55002
232	2.98602	1.44792	1.43161
233	2.78051	1.52389	1.58044
234	2.71699	1.16077	1.14044
235	2.60289	0.192735	0.269793
236	2.53804	0.194642	0.251329
237	2.45153	-0.280247	0.415971
238	2.36112	0.044737	0.493698
239	2.30937	0.640599	1.06033
240	2.31765	0.560058	0.936234
241	2.30222	0.634036	0.950498
242	2.44142	1.21565	1.50375
243	2.73633	0.430623	0.424679
244	3.03105	-0.208216	0.267305
245	3.30233	-0.193724	-0.191689
246	3.51947	-0.959788	-0.559907
247	3.79249	-1.41775	-0.461237
248	3.90807	-1.48814	0.331062
249	4.03139	-1.99921	0.677241
250	4.14453	-2.44324	0.213622
