# Supplementary material for: H2A.Z deposition by the SWR complex is stimulated by polyadenine DNA sequences in nucleosomes
Source: PLoS Biol. 2025 May 12;23(5):e3003059. doi: 10.1371/journal.pbio.3003059 (PMC12068740; doi:10.1371/journal.pbio.3003059)
Supplement: S14 Data — (XLSX) [file pbio.3003059.s035.xlsx]

## Sheet: Left
	15 min FT Rep 1		15 min Eluate Rep 1		15 min FT Rep 2		15 min Eluate Rep 2		30 min FT Rep 1		30 min Eluate Rep 1		30 min FT Rep 2		30 min Eluate Rep 2		45 min FT Rep 1		45 min Eluate Rep 1		45 min FT Rep 2		45 min Eluate Rep 2		SWR-dependent H2A.Z
309654	285.184	309654	246.652	309654	291.096	309654	237.082	309654	265.44	309654	239.58	309654	293.488	309654	247.008	309654	286.11	309654	229.808	309654	266.8	309654	246.644	309654	-1.2567
309655	284.07	309655	245.12	309655	286.12	309655	231.21	309655	262.122	309655	236.676	309655	290.832	309655	245.52	309655	283.866	309655	227.64	309655	263.32	309655	245.392	309655	-1.2039
309656	287.412	309656	246.652	309656	286.742	309656	234.146	309656	266.546	309656	238.128	309656	293.488	309657	236.592	309656	286.11	309656	228.724	309657	255.2	309656	246.644	309656	-1.2723
309657	278.5	309657	243.588	309657	277.412	309657	226.072	309657	262.122	309657	233.772	309657	278.88	309659	229.152	309657	270.402	309657	223.304	309658	254.04	309657	235.376	309657	-1.384
309659	275.715	309659	238.992	309659	274.924	309659	223.136	309659	258.804	309658	239.58	309659	274.896	309662	223.2	309658	269.28	309658	224.388	309662	251.72	309659	232.872	309658	-1.3712
309660	275.158	309662	237.46	309667	271.192	309661	221.668	309661	259.91	309659	233.772	309662	272.24	309667	220.224	309659	264.792	309659	220.052	309666	252.88	309662	234.124	309659	-1.5071
309662	274.044	309663	235.928	309668	269.948	309667	227.54	309662	256.592	309662	230.868	309667	270.912	309671	211.296	309667	264.231	309667	216.8	309668	251.14	309667	236.628	309660	-1.4938
309667	269.588	309667	238.992	309670	268.704	309668	226.072	309666	255.486	309667	229.416	309670	269.584	309673	203.856	309668	263.67	309668	215.716	309669	250.56	309671	235.376	309661	-1.4629
309668	267.36	309671	235.928	309671	266.216	309671	223.136	309667	257.145	309668	227.964	309671	268.256	309675	200.88	309671	258.621	309670	216.8	309670	249.4	309673	225.36	309662	-1.4433
309670	268.474	309672	237.46	309673	255.642	309673	217.264	309668	254.38	309670	229.416	309673	258.96	309689	202.368	309672	258.06	309671	211.38	309671	247.08	309674	215.344	309663	-1.4252
309671	265.132	309673	229.8	309674	246.934	309674	214.328	309671	251.062	309671	217.8	309674	249.664	309693	193.44	309673	250.767	309673	205.418	309673	233.16	309676	214.092	309667	-1.4249
309673	256.22	309674	226.736	309675	243.824	309677	211.392	309673	244.426	309672	214.896	309675	248.336	309694	197.904	309674	244.596	309674	201.082	309674	222.72	309679	219.1	309668	-1.4623
309674	251.207	309675	225.204	309677	241.336	309678	212.86	309674	236.684	309673	206.184	309676	249.664	309697	199.392	309675	243.474	309675	198.372	309675	221.56	309682	220.352	309670	-1.4907
309675	249.536	309677	222.14	309684	240.092	309679	214.328	309677	235.578	309676	205.458	309677	248.336	309699	200.88	309677	242.352	309677	196.204	309677	219.24	309689	221.604	309671	-1.5462
309677	247.308	309678	225.204	309686	238.848	309680	217.264	309679	234.472	309678	204.732	309679	249.664	309703	197.904	309681	241.791	309678	195.12	309682	220.4	309690	220.352	309672	-1.4886
309679	243.966	309679	226.736	309689	240.092	309689	220.2	309690	235.578	309681	206.184	309680	250.992	309706	188.976	309682	242.352	309680	194.036	309689	222.72	309693	201.572	309673	-1.5124
309681	245.08	309689	228.268	309691	238.848	309694	224.604	309691	236.684	309682	209.088	309682	252.32	309707	186	309685	241.23	309682	191.868	309693	211.12	309694	204.076	309674	-1.3709
309682	243.966	309693	211.416	309692	238.226	309695	223.136	309692	236.131	309685	206.184	309689	256.304	309710	187.488	309687	242.352	309686	192.952	309694	212.28	309696	205.328	309676	-1.3875
309683	245.08	309694	216.012	309693	222.676	309703	221.668	309693	220.647	309686	204.732	309692	255.64	309712	188.976	309688	245.718	309689	198.372	309696	213.44	309698	206.58	309677	-1.4699
309687	246.194	309696	217.544	309695	221.432	309706	214.328	309694	223.412	309689	206.184	309693	233.728	309714	190.464	309689	249.084	309692	197.83	309705	214.6	309702	204.702	309678	-1.4352
309689	248.422	309706	212.182	309702	220.81	309707	209.924	309695	222.306	309690	207.636	309694	232.4	309715	188.976	309693	231.693	309693	197.288	309706	207.64	309703	204.076	309679	-1.4528
309692	247.308	309707	209.884	309703	217.7	309709	214.328	309696	223.412	309693	201.828	309702	231.736	309717	187.488	309694	237.864	309694	201.624	309707	204.16	309706	194.06	309681	-1.4842
309693	226.142	309708	211.416	309706	204.638	309712	218.732	309697	224.518	309696	204.732	309703	231.072	309718	184.512	309696	240.108	309697	202.708	309708	205.32	309707	191.556	309682	-1.4276
309695	229.484	309709	217.544	309707	198.418	309714	220.2	309698	225.624	309697	206.184	309705	230.408	309719	180.048	309697	241.23	309703	201.624	309709	207.64	309708	192.808	309683	-1.4095
309703	227.256	309714	223.672	309708	197.796	309715	215.796	309705	224.518	309702	204.006	309706	220.448	309721	181.536	309703	238.986	309706	194.036	309712	211.12	309709	194.06	309685	-1.465
309705	225.028	309715	221.374	309712	201.528	309716	214.328	309706	218.988	309703	201.828	309707	217.792	309722	186	309705	240.108	309707	191.868	309714	212.28	309712	197.816	309686	-1.4559
309706	212.774	309716	220.608	309714	202.772	309717	212.86	309707	217.882	309705	203.28	309712	215.136	309723	187.488	309706	232.254	309708	194.036	309718	207.64	309714	202.824	309687	-1.4265
309707	204.976	309717	219.842	309715	201.528	309718	202.584	309713	218.988	309706	201.828	309714	220.448	309730	186	309707	228.888	309709	195.12	309719	206.48	309715	201.572	309688	-1.4843
309709	206.09	309718	209.884	309718	199.04	309719	196.712	309714	223.412	309707	198.924	309715	219.12	309732	184.512	309709	231.132	309712	200.54	309720	207.64	309718	200.32	309689	-1.4861
309712	207.204	309719	206.82	309719	197.796	309721	201.116	309715	222.306	309708	200.376	309718	217.792	309733	178.56	309712	233.376	309714	203.792	309721	213.44	309719	199.068	309690	-1.4049
309714	211.66	309721	208.352	309721	201.528	309722	204.052	309718	218.988	309714	206.184	309719	216.464	309734	172.608	309714	236.742	309715	201.624	309722	220.4	309720	200.32	309692	-1.3916
309715	212.774	309722	216.012	309722	207.748	309723	205.52	309719	215.67	309715	203.28	309720	217.792	309735	171.12	309715	233.376	309718	197.288	309723	221.56	309721	202.824	309693	-1.133
309718	207.761	309727	212.948	309725	206.504	309733	200.382	309721	220.094	309717	201.828	309721	219.12	309736	169.632	309717	231.132	309719	195.662	309727	220.4	309722	206.58	309694	-1.1785
309719	203.862	309728	214.48	309727	205.26	309734	193.776	309722	226.73	309718	198.924	309722	224.432	309737	168.144	309718	227.766	309721	198.914	309732	219.24	309723	209.084	309697	-1.1672
309721	206.09	309733	208.352	309729	206.504	309736	190.84	309728	224.518	309719	197.472	309723	225.76	309739	169.632	309719	226.644	309722	202.166	309733	222.72	309726	207.832	309698	-1.1544
309722	211.66	309734	206.82	309732	205.26	309737	187.904	309733	215.117	309721	206.184	309727	224.432	309742	172.608	309722	230.01	309723	204.334	309734	213.44	309729	206.58	309699	-1.174
309727	210.546	309736	203.756	309734	196.552	309742	189.372	309734	201.292	309722	210.54	309728	225.76	309743	165.168	309726	231.132	309726	203.25	309735	211.12	309733	203.45	309702	-1.1991
309729	213.888	309739	205.288	309736	194.064	309743	169.554	309736	195.762	309725	209.814	309729	224.432	309746	157.728	309727	228.888	309729	204.334	309736	209.96	309734	196.564	309703	-1.2305
309732	212.774	309740	203.756	309742	195.308	309744	168.82	309737	194.656	309727	209.088	309732	225.76	309747	154.752	309728	225.522	309731	203.792	309739	207.64	309736	197.816	309704	-1.2604
309733	206.09	309742	206.82	309743	184.112	309745	167.352	309739	190.785	309728	210.54	309733	227.088	309748	139.872	309729	226.644	309733	201.624	309740	201.84	309739	194.06	309706	-1.1489
309734	192.722	309743	199.16	309745	181.624	309746	157.076	309740	191.338	309729	213.444	309734	216.464	309749	142.848	309730	225.522	309734	196.204	309742	203	309743	180.288	309707	-1.1308
309736	190.494	309745	200.692	309746	171.672	309747	154.14	309743	181.384	309733	210.54	309736	211.152	309750	141.36	309733	224.4	309735	195.12	309743	185.6	309745	176.532	309708	-1.119
309742	194.95	309746	196.096	309748	159.232	309748	149.736	309745	180.278	309734	206.184	309738	212.48	309752	139.872	309734	212.058	309737	194.036	309745	184.44	309746	168.394	309709	-1.3037
309743	177.126	309748	182.308	309749	161.72	309749	154.14	309746	174.748	309739	201.828	309739	207.168	309753	127.224	309735	211.497	309742	198.372	309746	169.36	309747	166.516	309710	-1.2871
309745	176.012	309749	183.84	309750	162.964	309750	158.544	309748	154.84	309743	197.472	309740	209.824	309754	126.48	309736	208.692	309743	190.784	309747	168.2	309748	159.004	309711	-1.317
309746	160.973	309753	170.052	309753	153.012	309753	151.204	309749	159.264	309745	193.842	309742	212.48	309755	119.04	309740	207.57	309745	187.532	309748	158.34	309753	145.232	309712	-1.262
309747	158.188	309755	153.2	309755	145.548	309755	139.46	309750	158.158	309746	175.692	309743	203.848	309756	120.528	309742	209.814	309746	176.692	309749	161.82	309755	137.72	309713	-1.2786
309748	152.618	309756	154.732	309756	143.06	309757	137.992	309753	148.757	309748	162.624	309745	199.2	309758	122.016	309743	197.472	309747	175.066	309750	162.4	309756	132.712	309714	-1.3118
309749	158.188	309762	121.794	309758	144.304	309762	118.908	309754	148.204	309749	163.35	309746	183.264	309759	120.528	309745	196.35	309748	163.684	309753	154.28	309757	133.964	309715	-1.2904
309753	155.96	309763	104.942	309759	143.06	309763	102.76	309755	138.803	309750	162.624	309747	181.936	309761	119.04	309746	187.374	309749	166.936	309755	140.94	309759	132.712	309716	-1.2557
309755	148.162	309764	101.112	309762	98.276	309764	101.292	309756	139.356	309753	156.09	309748	168.656	309762	86.304	309747	186.252	309750	165.852	309756	140.36	309761	131.46	309717	-1.2959
309756	150.39	309765	102.644	309763	73.396	309765	104.228	309759	136.038	309754	153.912	309750	167.328	309763	74.4	309748	173.91	309752	164.226	309759	138.04	309762	102.664	309718	-1.2353
309761	147.605	309768	108.772	309764	72.152	309768	113.036	309761	133.273	309755	145.2	309753	164.672	309764	71.424	309749	172.788	309753	155.012	309761	135.72	309763	90.144	309719	-1.2526
309762	112.514	309769	113.368	309765	73.396	309769	121.844	309762	97.881	309756	146.652	309755	151.392	309765	74.4	309753	159.324	309755	150.676	309762	102.08	309764	88.892	309721	-1.2873
309763	95.804	309770	136.348	309768	78.372	309770	147.534	309763	77.973	309761	144.474	309756	150.064	309767	75.888	309754	157.08	309756	151.76	309763	88.16	309768	95.152	309722	-1.2785
309764	92.462	309772	163.924	309770	125.644	309771	146.8	309765	79.079	309762	121.968	309762	106.904	309768	83.328	309755	145.86	309758	150.676	309764	87	309769	118.94	309723	-1.2491
309765	94.69	309775	162.392	309772	140.572	309772	165.884	309766	78.526	309763	107.448	309763	92.96	309769	93.744	309759	144.738	309759	149.592	309765	88.16	309770	164.012	309724	-1.2378
309768	102.488	309777	154.732	309775	139.328	309774	167.352	309768	81.844	309764	105.27	309765	94.288	309770	124.992	309761	142.494	309760	149.05	309768	95.12	309771	165.264	309725	-1.2197
309769	108.058	309778	160.86	309777	140.572	309775	165.884	309769	94.01	309765	107.448	309768	96.944	309772	138.384	309762	102.663	309761	145.798	309769	103.24	309772	190.304	309727	-1.2325
309770	145.934	309779	186.904	309778	144.304	309776	164.416	309770	124.978	309768	121.968	309769	104.912	309773	139.872	309763	92.004	309762	116.53	309770	140.94	309773	189.052	309728	-1.2491
309771	149.276	309780	216.012	309779	154.256	309777	160.012	309772	147.098	309769	126.324	309770	139.44	309777	141.36	309764	88.638	309763	98.644	309771	140.36	309776	190.304	309729	-1.179
309772	171.556	309781	228.268	309780	181.624	309778	167.352	309773	148.204	309770	169.884	309772	156.704	309778	144.336	309765	90.882	309765	99.728	309772	149.64	309777	187.8	309730	-1.1496
309775	170.442	309784	226.736	309781	190.332	309779	196.712	309775	147.098	309771	174.24	309777	152.72	309779	157.728	309768	94.248	309768	104.064	309773	151.96	309778	192.808	309731	-1.1292
309777	165.986	309785	220.608	309784	186.6	309780	220.2	309777	141.568	309772	200.376	309779	163.344	309780	184.512	309769	100.98	309769	115.988	309774	155.44	309779	216.596	309732	-1.0623
309778	168.214	309786	223.672	309785	185.356	309781	234.88	309778	143.78	309773	203.28	309780	183.264	309781	194.928	309770	143.616	309770	153.928	309777	154.28	309780	234.124	309733	-0.9745
309779	184.924	309787	249.716	309786	190.332	309784	231.944	309779	163.688	309775	201.828	309781	187.248	309783	193.44	309772	159.324	309772	168.02	309778	157.76	309781	244.14	309734	-0.9171
309780	206.09	309791	252.78	309787	213.968	309786	236.348	309780	191.338	309777	200.376	309784	180.608	309784	191.952	309774	161.568	309774	166.936	309779	174	309783	243.514	309736	-0.7745
309781	212.774	309792	251.248	309788	215.212	309787	252.496	309781	204.61	309778	203.28	309785	179.28	309785	191.208	309775	160.446	309776	168.02	309780	193.72	309784	239.132	309737	-0.7564
309784	211.66	309793	249.716	309791	216.456	309791	255.432	309784	201.292	309779	222.156	309786	177.952	309786	199.392	309776	161.568	309777	169.104	309781	201.84	309785	237.88	309738	-0.727
309785	210.546	309794	246.652	309792	210.236	309792	252.496	309785	200.186	309780	252.648	309787	192.56	309787	226.176	309777	157.08	309778	172.356	309784	197.2	309786	245.392	309739	-0.7515
309786	216.116	309795	245.12	309794	208.992	309794	246.624	309786	202.398	309781	271.524	309788	193.888	309788	230.64	309778	158.202	309779	199.456	309785	193.72	309787	276.692	309740	-0.7479
309787	237.282	309796	246.652	309795	207.748	309797	249.56	309787	217.882	309784	270.072	309791	195.216	309790	232.128	309779	177.276	309780	231.976	309786	198.36	309791	280.448	309741	-0.7056
309788	238.396	309797	248.184	309797	208.992	309798	252.496	309792	215.67	309785	268.62	309792	192.56	309791	236.592	309780	203.082	309781	250.404	309787	223.88	309792	277.944	309742	-0.7322
309791	239.51	309798	260.44	309798	213.968	309799	253.964	309794	212.352	309786	272.976	309793	191.232	309792	233.616	309781	206.448	309783	249.32	309788	226.2	309794	276.692	309743	-0.7403
309792	235.054	309802	255.844	309802	211.48	309802	249.56	309797	214.564	309787	293.304	309794	179.28	309793	231.384	309784	200.838	309786	255.824	309792	225.04	309795	275.44	309744	-0.71425
309794	229.484	309803	252.78	309805	216.456	309805	253.964	309798	220.094	309790	294.756	309795	177.952	309794	227.664	309785	201.96	309787	289.428	309794	221.56	309797	277.944	309745	-0.7201
309795	228.37	309805	258.908	309806	221.432	309806	258.368	309801	221.2	309791	296.934	309797	179.28	309795	226.176	309786	206.448	309788	293.764	309795	220.4	309798	282.952	309746	-0.6805
309796	227.256	309806	265.036	309809	222.676	309810	259.836	309802	218.988	309792	294.756	309798	183.264	309797	230.64	309787	237.864	309791	294.306	309797	221.56	309802	279.196	309747	-0.6576
309797	228.37	309809	266.568	309810	225.164	309813	258.368	309805	222.306	309793	293.304	309802	181.936	309798	235.104	309788	240.108	309792	292.68	309798	228.52	309803	277.944	309748	-0.7419
309798	232.826	309810	265.036	309812	226.408	309816	255.432	309806	230.048	309794	288.948	309805	183.264	309805	238.08	309792	235.62	309793	292.138	309799	229.68	309804	276.692	309749	-0.6715
309799	233.94	309813	263.504	309813	225.164	309818	265.708	309809	231.154	309795	287.496	309806	187.248	309806	241.056	309793	234.498	309794	289.428	309801	228.52	309805	281.7	309750	-0.6305
309803	235.054	309817	268.1	309818	231.384	309825	262.772	309816	228.942	309798	288.948	309809	188.576	309810	242.544	309794	232.254	309795	287.26	309802	226.2	309806	287.96	309751	-0.5413
309805	238.396	309818	274.228	309830	237.604	309827	259.836	309817	227.836	309804	290.4	309810	184.592	309813	239.568	309795	230.571	309796	286.176	309806	232	309807	289.212	309752	-0.5068
309806	246.194	309824	272.696	309832	238.848	309829	258.368	309818	234.472	309805	294.756	309813	181.936	309814	238.08	309796	232.815	309797	292.68	309811	229.68	309810	290.464	309753	-0.3262
309813	240.624	309831	274.228	309834	240.092	309831	256.9	309819	235.578	309806	304.92	309816	179.28	309817	242.544	309797	235.059	309798	305.688	309812	230.84	309813	287.96	309754	-0.3081
309815	239.51	309834	276.526	309835	242.58	309835	252.496	309824	236.684	309809	306.372	309817	181.936	309818	245.52	309798	239.547	309802	299.184	309813	229.68	309817	289.212	309755	-0.2891
309816	238.396	309835	274.228	309836	246.312	309836	251.028	309825	235.025	309813	302.016	309818	183.264	309827	242.544	309802	237.303	309804	301.352	309818	232	309818	295.472	309756	-0.2959
309818	239.51	309836	275.76	309840	245.068	309841	245.156	309826	234.472	309815	300.564	309825	180.608	309829	244.032	309804	238.425	309805	304.604	309819	233.16	309825	291.716	309757	-0.2876
309824	241.738	309841	272.696	309842	243.824	309842	243.688	309827	233.366	309818	315.084	309829	183.264	309830	245.52	309805	243.474	309806	307.856	309825	230.84	309827	290.464	309758	-0.28595
309829	242.295	309842	271.164	309844	242.58	309844	239.284	309828	234.472	309825	307.824	309830	189.904	309835	249.984	309809	244.596	309810	306.772	309826	232	309828	289.838	309759	-0.2197
309830	245.08	309843	268.1	309845	241.336	309845	236.348	309829	233.919	309827	303.468	309832	191.232	309836	251.472	309811	243.474	309814	304.604	309829	230.84	309829	282.952	309761	-0.18925
309836	246.194	309844	266.568	309846	240.092	309847	239.284	309830	238.343	309829	300.564	309835	192.56	309841	255.936	309813	240.108	309816	305.688	309830	234.32	309830	286.708	309762	0.2033
309841	246.751	309845	263.504	309847	246.312	309848	246.624	309831	237.79	309830	303.468	309836	195.216	309842	255.192	309817	242.352	309817	307.856	309833	233.16	309835	284.204	309763	0.2925
309842	246.194	309847	268.1	309848	251.288	309850	249.56	309834	240.002	309834	304.92	309840	196.544	309843	254.448	309818	243.474	309818	314.36	309836	234.32	309841	282.952	309764	0.2247
309844	242.852	309848	272.696	309855	255.02	309856	251.028	309835	240.555	309835	302.016	309841	200.528	309844	251.472	309819	244.596	309819	316.528	309841	232.58	309842	280.448	309765	0.2488
309845	237.839	309849	274.228	309856	257.508	309861	253.964	309836	242.214	309836	300.564	309842	199.2	309845	249.984	309824	244.035	309822	315.444	309842	231.42	309844	275.44	309768	0.1829
309846	237.282	309853	272.696	309857	263.728	309864	246.624	309837	243.32	309841	294.756	309844	195.216	309846	251.472	309825	243.474	309825	314.36	309843	228.52	309845	267.928	309769	0.1637
309847	245.08	309854	271.164	309861	264.972	309865	248.092	309841	242.214	309842	293.304	309845	192.56	309847	252.96	309826	246.84	309826	315.444	309844	225.04	309847	272.936	309770	0.00760007
309848	250.65	309855	275.76	309862	263.728	309868	245.156	309844	237.79	309844	284.592	309847	196.544	309848	255.936	309827	245.718	309827	314.36	309845	219.24	309848	276.692	309771	0.0967999
309853	249.536	309857	277.292	309863	261.24	309869	246.624	309846	238.896	309845	278.784	309848	200.528	309850	257.424	309829	241.23	309829	308.94	309847	223.88	309850	277.944	309772	0.0827999
309855	255.106	309861	275.76	309864	256.264	309870	249.56	309847	245.532	309846	280.236	309850	201.856	309851	260.4	309833	240.108	309830	312.192	309848	225.04	309855	279.196	309773	0.0759001
309857	256.22	309863	274.228	309865	253.776	309871	251.028	309848	246.638	309848	287.496	309853	204.512	309854	258.912	309834	242.352	309833	310.024	309849	226.2	309863	276.692	309774	0.0578001
309864	248.422	309864	266.568	309868	252.532	309872	252.496	309850	247.744	309850	288.948	309854	203.184	309855	260.4	309835	236.181	309835	308.94	309850	227.36	309864	275.44	309775	0.0364001
309868	246.194	309865	265.036	309871	255.02	309874	248.092	309854	249.956	309853	290.4	309855	204.512	309857	261.888	309836	237.864	309841	305.688	309855	233.16	309870	274.188	309777	0.0706
309870	247.308	309868	263.504	309873	257.508	309875	249.56	309855	251.062	309855	296.208	309856	205.84	309864	259.656	309841	234.498	309842	304.604	309856	235.48	309871	280.448	309778	0.0806
309871	248.422	309869	265.036	309874	255.02	309883	246.624	309856	252.168	309861	299.112	309857	208.496	309865	257.424	309842	233.376	309843	304.062	309861	236.64	309873	284.204	309779	-0.1264
309872	249.536	309870	266.568	309879	256.264	309885	244.422	309857	254.38	309862	297.66	309862	207.168	309868	255.192	309843	232.254	309844	299.184	309862	234.32	309874	282.952	309780	-0.1903
309873	250.65	309871	269.632	309884	257.508	309886	245.156	309862	253.827	309864	293.304	309863	204.512	309869	254.448	309844	230.01	309845	297.016	309864	228.52	309875	285.456	309781	-0.5505
309874	248.422	309875	272.696	309885	252.532	309887	243.688	309863	252.168	309866	294.756	309864	199.864	309870	258.912	309846	231.132	309847	300.268	309868	227.36	309881	284.204	309782	-0.5194
309875	249.536	309885	268.1	309887	250.044	309888	238.55	309864	238.343	309870	297.66	309865	199.2	309873	261.888	309847	236.742	309848	301.352	309869	229.68	309883	281.7	309784	-0.5767
309883	248.422	309887	266.568	309898	243.202	309889	237.816	309865	236.684	309871	302.016	309868	197.872	309874	258.912	309848	244.596	309850	302.436	309870	230.84	309885	278.57	309785	-0.5704
309885	245.08	309888	265.036	309899	241.336	309892	234.88	309870	240.002	309874	299.112	309870	199.2	309875	260.4	309850	246.84	309853	301.352	309871	232	309886	277.944	309786	-0.6861
309886	244.523	309892	258.142	309900	236.36	309893	236.348	309871	245.532	309876	300.564	309871	200.528	309883	258.912	309853	244.596	309856	302.436	309873	234.32	309887	279.196	309787	-0.9926
309887	238.953	309893	261.206	309901	232.006	309898	224.604	309873	247.744	309879	302.016	309872	201.856	309885	255.936	309855	247.962	309858	301.352	309874	232	309888	281.7	309788	-1.0107
309888	237.282	309894	259.674	309902	231.384	309899	223.136	309875	248.85	309880	300.564	309873	203.184	309889	254.448	309857	249.084	309861	302.436	309880	230.84	309891	281.074	309789	-1.0293
309892	241.738	309895	258.908	309903	233.872	309900	221.668	309877	249.956	309882	299.112	309874	201.856	309892	252.216	309864	245.718	309862	300.268	309885	228.52	309892	280.448	309790	-1.1002
309897	240.067	309897	255.844	309904	236.36	309901	209.924	309883	248.85	309885	296.208	309876	200.528	309893	247.008	309865	244.596	309863	302.436	309887	225.04	309893	281.7	309791	-1.3049
309898	225.028	309898	248.184	309906	238.848	309904	212.86	309884	252.168	309887	294.03	309882	199.864	309894	245.52	309869	245.718	309864	298.1	309889	223.88	309894	279.196	309792	-1.3245
309899	223.914	309900	240.524	309907	247.556	309906	214.328	309885	251.062	309888	296.208	309883	197.872	309898	238.08	309871	253.572	309865	294.848	309892	222.72	309897	277.944	309793	-1.3411
309900	219.458	309901	232.864	309908	246.312	309907	217.998	309887	252.168	309892	299.112	309885	193.888	309900	233.616	309872	254.694	309868	293.764	309893	220.4	309898	266.676	309794	-1.3923
309901	215.002	309902	231.332	309910	245.068	309908	215.796	309888	251.062	309894	296.208	309888	192.56	309901	226.176	309874	252.45	309869	294.848	309894	218.08	309900	257.912	309795	-1.3659
309903	217.23	309903	232.864	309911	263.728	309910	217.264	309889	249.956	309898	283.14	309892	188.576	309903	229.152	309875	254.694	309870	298.1	309897	219.24	309901	250.4	309796	-1.3493
309904	219.458	309904	238.992	309912	264.972	309911	224.604	309892	248.85	309899	281.688	309893	189.904	309904	236.592	309876	255.816	309871	301.352	309898	214.6	309903	254.156	309797	-1.3242
309906	223.914	309906	243.588	309915	263.728	309912	226.072	309893	252.168	309900	277.332	309894	188.576	309906	238.08	309879	258.06	309873	302.436	309900	211.12	309904	257.912	309798	-1.3849
309907	228.37	309907	237.46	309916	253.776	309916	224.604	309894	249.956	309901	267.168	309898	177.952	309907	251.472	309883	255.816	309874	300.268	309901	203	309905	255.408	309799	-1.3731
309908	230.598	309908	235.928	309919	251.288	309919	223.136	309898	243.32	309903	270.072	309899	176.624	309908	252.96	309885	253.572	309875	305.688	309902	200.68	309906	259.164	309801	-1.3432
309910	233.94	309910	242.056	309920	215.834	309920	190.84	309900	238.896	309904	274.428	309900	172.64	309911	249.984	309887	254.694	309883	302.436	309903	204.16	309907	266.676	309802	-1.353
309911	245.08	309911	249.716	309921	211.48	309921	202.584	309901	231.154	309906	275.88	309901	167.328	309916	244.032	309888	252.45	309884	303.52	309904	215.76	309908	267.928	309803	-1.3453
309912	243.966	309915	250.482	309922	221.432	309924	201.116	309902	228.942	309907	287.496	309903	171.312	309919	239.568	309892	251.328	309885	294.848	309906	218.08	309910	269.806	309804	-1.3325
309915	245.08	309916	242.056	309923	223.92	309925	199.648	309903	231.154	309910	285.318	309904	173.968	309920	215.016	309897	250.206	309887	292.68	309907	235.48	309911	281.7	309805	-1.3692
309916	241.738	309919	236.694	309924	220.81	309926	202.584	309904	236.684	309911	291.852	309906	176.624	309921	211.296	309898	235.059	309888	291.596	309910	237.8	309912	281.074	309806	-1.4914
309918	240.624	309920	202.99	309925	215.212	309927	199.648	309906	238.896	309915	293.304	309907	195.216	309922	209.808	309899	234.498	309892	290.512	309911	243.02	309916	272.31	309809	-1.4748
309919	233.94	309921	208.352	309926	220.188	309928	198.18	309907	248.85	309916	286.044	309910	196.544	309925	199.392	309900	228.327	309893	289.428	309912	238.96	309917	271.058	309810	-1.4843
309920	197.735	309923	206.82	309927	221.432	309929	205.52	309910	254.38	309917	284.592	309911	225.76	309926	193.44	309901	218.229	309894	288.344	309915	241.28	309918	267.928	309813	-1.4529
309921	196.064	309924	205.288	309928	227.652	309930	214.328	309911	264.334	309919	275.154	309912	224.432	309928	194.928	309902	217.668	309896	287.26	309916	230.84	309919	257.286	309814	-1.4416
309922	203.862	309925	202.224	309929	236.36	309931	212.86	309915	265.44	309920	241.758	309914	223.104	309929	200.88	309904	226.644	309898	279.672	309918	229.68	309920	222.856	309816	-1.3883
309923	206.09	309926	200.692	309930	245.068	309934	199.648	309916	254.38	309921	238.128	309915	224.432	309930	209.808	309906	228.888	309900	276.42	309919	222.14	309921	227.864	309818	-1.3584
309924	204.419	309927	202.224	309931	246.312	309935	195.244	309917	253.274	309922	235.224	309916	217.792	309934	206.832	309907	233.376	309901	264.496	309920	194.88	309922	231.62	309821	-1.3456
309925	199.963	309928	205.288	309933	246.934	309936	208.456	309919	244.426	309923	232.32	309919	216.464	309935	200.88	309908	235.62	309902	262.328	309921	193.72	309923	229.116	309822	-1.3328
309926	195.507	309929	209.884	309934	255.02	309937	204.052	309920	216.776	309924	235.224	309920	191.232	309936	214.272	309910	238.986	309903	260.16	309922	190.24	309924	227.864	309824	-1.3622
309927	201.634	309930	220.608	309935	251.288	309940	195.244	309921	223.412	309925	230.868	309921	200.528	309937	211.296	309911	251.328	309904	269.916	309924	191.4	309925	223.482	309825	-1.3921
309928	209.432	309931	223.672	309936	261.24	309941	196.712	309922	228.942	309926	222.882	309922	203.184	309939	215.016	309915	255.816	309905	271	309925	184.44	309926	230.994	309826	-1.374
309929	216.116	309933	225.204	309937	256.264	309942	205.52	309923	227.836	309927	222.156	309923	204.512	309940	188.232	309916	246.84	309906	271.542	309926	183.28	309927	231.62	309827	-1.3574
309930	225.028	309934	211.416	309938	257.508	309946	206.988	309924	227.283	309929	235.224	309925	200.528	309941	191.208	309919	238.986	309907	275.336	309927	178.64	309928	232.872	309828	-1.374
309932	224.471	309935	209.884	309939	258.752	309947	206.254	309925	219.541	309930	249.744	309926	193.888	309943	190.464	309920	203.082	309910	277.504	309928	182.12	309929	239.132	309829	-1.3478
309933	222.8	309936	222.14	309940	247.556	309948	204.052	309926	221.2	309933	249.018	309927	188.576	309944	191.952	309921	214.302	309911	288.344	309929	192.56	309930	250.4	309830	-1.3938
309934	216.116	309937	219.076	309941	248.8	309951	205.52	309927	218.988	309934	229.416	309928	189.904	309948	187.488	309922	221.034	309912	287.26	309930	200.68	309933	251.652	309832	-1.4232
309936	231.155	309940	201.458	309942	265.594	309952	211.392	309928	221.2	309936	236.676	309929	196.544	309951	188.976	309923	222.156	309915	288.344	309931	201.84	309934	245.392	309833	-1.4531
309937	223.914	309941	202.224	309943	263.728	309953	212.86	309929	225.624	309937	230.142	309930	205.84	309952	193.44	309924	224.4	309916	280.756	309933	202.42	309935	237.254	309834	-1.4237
309940	204.976	309942	205.288	309946	264.972	309956	215.796	309930	238.896	309938	229.416	309933	206.504	309956	191.952	309925	221.034	309918	279.672	309934	201.84	309936	249.148	309835	-1.4018
309941	212.774	309943	203.756	309947	266.216	309957	212.86	309934	242.214	309939	230.868	309934	211.152	309957	188.976	309927	219.912	309919	271	309935	198.36	309937	245.392	309836	-1.39
309942	232.826	309947	206.82	309948	264.972	309960	214.328	309935	238.896	309940	214.896	309935	208.496	309960	190.464	309928	224.4	309920	239.022	309936	219.82	309940	220.352	309840	-1.3435
309945	233.94	309948	203.756	309950	262.484	309961	211.392	309936	252.168	309941	220.704	309936	220.448	309962	191.952	309929	231.132	309921	240.106	309937	216.34	309941	224.108	309841	-1.2786
309947	235.054	309951	198.394	309951	259.996	309962	215.796	309937	247.744	309942	216.348	309937	219.12	309965	188.976	309930	240.108	309922	242.816	309938	216.92	309942	235.376	309842	-1.2439
309948	232.826	309952	200.692	309952	263.728	309963	212.86	309939	248.85	309948	213.444	309939	221.776	309966	184.512	309931	241.23	309923	243.9	309939	217.5	309943	234.124	309843	-1.2273
309951	235.054	309954	202.224	309953	264.972	309965	211.392	309940	238.896	309949	214.896	309940	208.496	309967	186	309933	243.474	309924	244.984	309940	206.48	309947	237.88	309844	-1.2818
309952	242.852	309956	203.756	309956	265.594	309966	206.988	309941	245.532	309951	216.348	309941	215.136	309968	187.488	309934	251.889	309925	238.48	309941	208.8	309948	232.872	309845	-1.3117
309956	247.308	309957	202.224	309957	263.728	309967	208.456	309942	253.274	309952	223.608	309942	231.072	309969	186	309935	250.206	309926	228.724	309942	213.44	309951	231.62	309846	-1.3592
309957	240.624	309960	205.288	309960	262.484	309970	209.924	309947	257.698	309953	225.06	309947	230.408	309970	187.488	309936	265.914	309928	231.976	309943	212.28	309952	239.132	309847	-1.2962
309960	242.852	309961	202.224	309961	261.24	309972	208.456	309948	256.592	309956	226.512	309948	229.08	309972	188.976	309937	262.548	309929	241.732	309948	211.12	309953	242.888	309848	-1.3254
309962	249.536	309962	208.352	309962	263.728	309973	205.52	309950	255.486	309959	225.06	309949	228.416	309973	188.232	309939	261.426	309930	252.572	309951	213.44	309956	242.262	309850	-1.3752
309966	248.422	309966	205.288	309965	262.484	309975	209.924	309957	252.168	309960	223.608	309950	227.088	309974	186	309940	255.816	309932	251.488	309952	215.76	309957	241.636	309853	-1.3405
309967	247.308	309967	203.756	309966	258.752	309976	206.988	309959	249.956	309963	219.252	309952	228.416	309978	188.976	309941	259.182	309933	250.946	309953	216.92	309960	242.888	309854	-1.3073
309968	248.422	309969	199.16	309970	261.24	309978	209.924	309960	251.062	309966	210.54	309953	229.744	309985	187.488	309942	265.914	309934	235.228	309956	219.24	309962	244.14	309858	-1.3367
309969	246.194	309973	196.096	309973	259.996	309984	206.988	309961	252.168	309967	209.088	309957	228.416	309988	188.232	309947	267.036	309935	230.892	309957	213.44	309963	242.888	309859	-1.3847
309970	245.08	309979	189.968	309974	258.752	309985	205.52	309962	253.274	309969	210.54	309961	227.088	309989	187.488	309948	265.914	309936	249.32	309959	214.6	309965	242.262	309860	-1.4146
309973	243.966	309982	191.5	309975	261.24	309988	206.988	309963	252.168	309972	213.444	309962	226.424	309990	190.464	309951	262.548	309937	240.648	309960	218.08	309966	237.88	309862	-1.4739
309974	241.738	309983	189.968	309976	259.996	309989	204.052	309965	251.615	309973	211.992	309963	224.432	309991	196.416	309952	263.67	309939	240.106	309961	216.92	309967	236.628	309863	-1.4392
309975	243.966	309988	189.202	309978	261.24	309990	215.796	309966	248.85	309976	210.54	309965	221.776	309997	194.928	309956	264.792	309940	212.464	309962	215.76	309969	234.124	309864	-1.4256
309976	239.51	309989	196.096	309985	258.752	309996	216.53	309967	247.744	309978	213.444	309966	219.12	309999	193.44	309957	263.67	309941	215.716	309966	214.6	309973	235.376	309866	-1.4437
309978	243.966	309990	203.756	309988	259.996	309997	215.796	309969	245.532	309979	210.54	309969	216.464	310002	191.952	309960	265.914	309942	218.968	309968	216.92	309984	236.628	309868	-1.4972
309979	245.08	309991	212.948	309989	261.24	310002	212.86	309972	246.085	309984	209.088	309973	213.808	310003	188.976	309961	264.792	309945	220.052	309969	218.08	309985	237.88	309870	-1.5153
309983	243.966	309994	214.48	309990	269.948	310003	211.392	309973	243.873	309988	207.636	309976	211.152	310004	190.464	309962	269.28	309947	222.22	309972	220.4	309989	239.132	309871	-1.4641
309985	242.852	309996	216.012	309991	274.924	310004	220.2	309974	241.108	309990	211.992	309978	213.808	310019	187.488	309963	267.036	309948	213.548	309973	215.18	309990	245.392	309873	-1.4689
309988	243.966	309999	214.48	309992	273.68	310008	223.136	309975	242.214	309991	217.8	309979	211.152	310021	184.512	309967	269.28	309951	214.632	309974	214.6	309991	251.652	309874	-1.4865
309989	241.738	310002	211.416	309993	277.412	310009	221.668	309976	241.108	309999	216.348	309982	212.48	310022	183.024	309968	270.402	309952	217.884	309975	216.92	309996	249.148	309875	-1.481
309990	248.422	310004	215.246	309994	276.168	310011	218.732	309978	242.214	310002	214.896	309983	211.152	310023	184.512	309969	269.28	309956	220.052	309976	215.76	310000	247.896	309876	-1.5715
309991	251.764	310005	214.48	309996	274.924	310019	215.796	309979	242.767	310003	211.992	309986	209.824	310024	193.44	309972	268.158	309957	216.8	309978	216.92	310002	247.27	309877	-1.5416
309993	253.992	310008	219.076	309999	272.436	310020	215.062	309980	242.214	310004	210.54	309988	211.152	310028	194.928	309973	262.548	309959	216.258	309985	215.76	310003	244.14	309878	-1.4235
309996	255.106	310011	217.544	310002	269.948	310022	214.328	309983	240.002	310006	211.992	309989	204.512	310030	188.976	309975	263.67	309960	216.8	309987	214.6	310004	247.896	309880	-1.4353
309998	256.22	310018	216.778	310003	266.216	310026	215.796	309988	241.108	310008	214.896	309990	217.792	310035	191.952	309976	262.548	309961	214.632	309988	215.76	310007	246.644	309882	-1.3991
310003	251.764	310019	211.416	310005	264.972	310027	217.264	309989	238.896	310009	208.362	309991	224.432	310038	188.976	309978	261.426	309963	212.464	309989	212.86	310009	241.636	309883	-1.3938
310004	256.22	310024	214.48	310007	263.728	310028	218.732	309990	242.214	310010	209.088	309993	228.416	310041	190.464	309979	258.06	309965	211.38	309990	214.6	310010	242.888	309884	-1.3745
310007	255.106	310030	209.884	310008	264.972	310029	220.2	309991	245.532	310011	207.636	309996	225.76	310042	194.928	309982	259.182	309966	210.296	309991	218.08	310019	241.636	309885	-1.4589
310008	256.22	310031	208.352	310009	263.728	310030	218.732	309993	247.744	310019	203.28	309998	227.088	310045	197.904	309983	254.694	309967	212.464	309993	216.92	310021	237.254	309886	-1.4888
310009	251.764	310032	203.756	310010	262.484	310031	220.2	309996	246.638	310020	204.732	310000	225.76	310046	193.44	309985	255.816	309969	213.548	309999	215.76	310022	235.376	309887	-1.5979
310011	250.65	310033	202.224	310011	261.24	310032	217.264	310002	246.085	310022	201.828	310002	223.104	310048	191.952	309988	258.06	309970	214.632	310002	213.44	310027	237.88	309888	-1.6042
310019	248.422	310034	203.756	310014	262.484	310035	220.2	310003	244.426	310024	198.924	310003	221.776	310049	193.44	309989	253.011	309972	215.716	310004	215.76	310029	239.132	309890	-1.5567
310021	246.194	310035	205.288	310019	258.752	310036	221.668	310005	243.32	310026	201.828	310004	223.104	310051	194.928	309990	258.621	309973	214.09	310006	216.92	310030	237.88	309891	-1.5401
310024	248.422	310036	202.224	310020	257.508	310037	220.2	310006	244.426	310029	200.376	310006	224.432	310052	180.048	309991	264.792	309974	212.464	310008	218.08	310032	229.116	309892	-1.4217
310027	249.536	310037	201.458	310021	254.398	310038	218.732	310007	245.532	310030	198.924	310007	223.768	310055	181.536	309994	262.548	309976	211.38	310010	222.72	310033	230.368	309893	-1.5062
310030	247.308	310038	200.692	310022	253.776	310040	215.796	310008	248.85	310032	196.02	310009	220.448	310056	177.072	309996	264.792	309978	214.09	310011	221.56	310035	232.872	309894	-1.5489
310031	248.422	310040	194.564	310024	258.13	310042	223.136	310009	245.532	310033	197.472	310010	221.776	310058	171.12	309999	267.036	309979	211.38	310016	222.72	310036	229.116	309895	-1.5323
310032	247.308	310041	197.628	310025	257.508	310044	226.072	310010	246.638	310035	198.924	310020	223.104	310059	174.096	310003	260.304	309988	211.922	310019	218.08	310037	227.864	309896	-1.567
310033	248.422	310042	211.416	310027	261.24	310045	229.008	310011	244.426	310038	200.376	310021	221.776	310060	171.12	310004	263.67	309989	213.006	310021	216.92	310040	221.604	309897	-1.6135
310035	250.65	310043	214.48	310030	258.752	310046	227.54	310019	237.79	310040	193.116	310024	225.76	310061	196.416	310007	262.548	309990	216.8	310022	215.76	310042	227.864	309898	-1.4702
310038	249.536	310045	219.076	310031	259.996	310047	229.008	310021	236.684	310042	196.02	310031	224.432	310062	181.536	310009	259.182	309991	226.556	310023	216.92	310045	229.116	309899	-1.4996
310040	242.852	310048	217.544	310032	258.752	310048	231.944	310022	233.366	310043	197.472	310035	225.76	310063	193.44	310010	260.304	309999	228.724	310024	213.44	310046	224.108	309900	-1.49
310042	251.764	310049	216.012	310033	257.508	310051	230.476	310024	234.472	310045	198.924	310036	224.432	310064	191.952	310011	258.06	310000	227.64	310027	214.6	310048	222.856	309901	-1.4504
310043	252.878	310051	212.182	310035	259.996	310052	221.668	310027	235.578	310046	197.472	310038	221.776	310065	194.928	310014	259.182	310002	226.014	310029	213.44	310050	221.604	309902	-1.4521
310045	253.992	310052	202.224	310038	258.752	310053	220.2	310028	234.472	310048	198.924	310039	221.112	310067	196.416	310018	258.621	310003	221.136	310030	207.64	310052	214.092	309903	-1.2599
310046	252.878	310053	201.458	310040	255.642	310054	223.136	310032	230.048	310051	200.376	310040	219.12	310068	193.44	310019	251.889	310005	220.052	310032	205.32	310053	212.84	309904	-1.3623
310048	251.764	310054	199.16	310041	257.508	310056	215.796	310033	232.26	310052	194.568	310042	229.744	310069	194.928	310020	251.328	310008	222.22	310033	206.48	310054	209.084	309905	-1.3457
310049	250.65	310056	187.67	310042	259.996	310058	209.924	310035	237.79	310054	190.212	310043	231.072	310072	194.184	310021	250.206	310009	221.136	310035	208.8	310056	206.58	309906	-1.4624
310051	249.536	310057	188.436	310045	261.24	310060	201.116	310036	235.578	310055	191.664	310045	229.744	310073	195.672	310022	249.645	310019	216.258	310036	207.64	310057	205.328	309907	-1.6785
310052	239.51	310058	183.84	310046	259.996	310061	218.732	310038	233.366	310056	178.596	310046	227.088	310074	196.416	310023	249.084	310020	215.716	310037	205.32	310058	190.304	309908	-1.7265
310054	237.282	310059	186.904	310047	258.752	310062	205.52	310041	235.578	310058	174.24	310047	228.416	310078	197.904	310027	253.572	310021	214.632	310038	204.16	310059	193.434	309909	-1.7099
310055	238.396	310061	199.16	310048	259.996	310063	214.328	310042	243.32	310060	165.528	310048	232.4	310079	187.488	310030	250.206	310029	212.464	310041	205.32	310060	189.052	309910	-1.6496
310056	227.256	310062	180.01	310049	257.508	310064	215.796	310043	244.426	310061	185.856	310051	233.728	310080	190.464	310032	246.84	310030	211.38	310042	207.64	310061	211.588	309911	-1.8622
310057	228.37	310063	180.776	310051	255.642	310065	217.264	310045	247.744	310062	175.692	310052	227.088	310081	178.56	310033	245.718	310031	212.464	310045	209.96	310062	194.686	309912	-1.8702
310058	212.217	310064	182.308	310052	248.8	310066	218.732	310046	246.638	310063	188.76	310054	224.432	310082	175.584	310035	249.084	310032	208.128	310046	207.64	310063	207.832	309913	-1.8863
310059	213.331	310065	180.776	310054	247.556	310068	206.988	310047	245.532	310064	187.308	310055	226.424	310083	177.072	310038	246.84	310033	210.296	310047	208.8	310064	206.58	309914	-1.8321
310060	207.204	310068	176.18	310055	251.288	310069	215.796	310048	244.426	310065	188.76	310056	212.48	310084	187.488	310040	243.474	310035	211.38	310048	212.28	310066	205.328	309915	-1.7446
310061	216.116	310069	182.308	310056	227.652	310073	214.328	310052	234.472	310066	187.308	310057	211.152	310086	193.44	310041	242.352	310036	210.296	310051	211.12	310067	207.832	309916	-1.6928
310062	202.748	310070	183.84	310057	228.896	310076	212.86	310054	232.813	310067	185.856	310058	191.232	310090	196.416	310042	247.962	310038	207.044	310052	200.68	310068	194.686	309917	-1.68515
310063	208.318	310072	191.5	310058	215.834	310077	211.392	310055	233.366	310068	178.596	310059	192.56	310091	190.464	310045	253.572	310039	208.128	310054	198.36	310069	200.32	309918	-1.59615
310064	206.09	310073	186.904	310059	215.212	310078	213.594	310056	218.988	310069	182.952	310060	180.608	310092	196.416	310046	250.767	310040	203.792	310055	199.52	310070	197.816	309919	-1.491
310066	207.204	310076	188.436	310060	208.992	310079	208.456	310057	217.882	310070	181.5	310061	189.904	310094	197.904	310047	249.645	310041	205.96	310056	186.76	310071	199.068	309920	-1.19975
310067	206.09	310078	189.968	310061	226.408	310080	206.988	310058	197.974	310071	182.952	310062	177.952	310095	200.88	310048	243.474	310042	212.464	310057	183.86	310072	205.328	309921	-1.14635
310068	193.836	310079	188.436	310062	216.456	310081	199.648	310059	197.421	310072	185.856	310063	187.248	310100	211.296	310051	242.352	310046	210.296	310058	169.36	310073	199.068	309922	-1.2029
310069	191.051	310080	189.202	310063	220.188	310082	198.18	310060	192.997	310076	183.678	310065	188.576	310110	212.784	310052	234.498	310051	209.754	310059	168.2	310077	196.564	309923	-1.221
310070	190.494	310081	188.436	310064	216.456	310083	202.584	310061	210.693	310077	180.774	310066	187.248	310111	218.736	310053	233.376	310052	200.54	310060	160.08	310078	197.816	309924	-1.1863
310072	192.722	310083	189.968	310066	215.212	310084	214.328	310062	193.55	310078	181.5	310067	185.92	310112	217.248	310054	232.254	310055	199.998	310061	176.32	310079	188.426	309925	-0.9548
310073	189.38	310084	197.628	310068	205.26	310085	223.136	310063	206.822	310079	169.884	310068	177.952	310113	218.736	310055	233.376	310056	192.952	310062	163.56	310080	190.304	309926	-0.9609
310078	192.722	310085	199.16	310069	207.748	310086	230.476	310065	207.375	310080	171.336	310069	181.936	310117	217.248	310056	219.351	310058	174.524	310063	176.9	310081	176.532	309927	-1.0281
310079	187.152	310086	203.756	310071	208.992	310087	231.944	310066	206.822	310081	152.46	310070	183.264	310120	223.2	310057	219.912	310059	175.608	310064	175.16	310082	172.776	309928	-0.9218
310080	197.178	310087	201.458	310072	215.212	310088	229.008	310068	197.974	310083	155.364	310071	181.936	310123	221.712	310058	206.448	310060	170.188	310065	176.32	310083	175.906	309929	-1.1605
310081	188.823	310088	200.692	310073	211.48	310090	230.476	310069	194.656	310084	158.268	310072	191.232	310124	215.76	310059	208.692	310061	196.204	310068	162.4	310084	183.418	309930	-1.3763
310082	188.266	310090	203.756	310076	209.614	310091	212.86	310070	196.868	310085	159.72	310075	189.904	310126	214.272	310060	200.838	310062	184.28	310072	163.56	310085	184.044	309932	-1.3597
310083	192.722	310091	197.628	310077	206.504	310092	223.136	310072	199.633	310086	171.336	310076	188.576	310128	205.344	310061	214.302	310063	195.12	310073	157.76	310086	186.548	309933	-1.3469
310084	208.318	310092	211.416	310078	207.748	310094	226.072	310073	193.55	310087	166.98	310077	185.92	310129	204.6	310062	189.618	310064	191.868	310077	155.44	310088	185.922	309934	-1.3789
310086	211.66	310093	212.948	310079	195.308	310095	230.476	310077	190.232	310090	168.432	310078	188.576	310132	205.344	310063	194.106	310065	194.036	310078	157.76	310089	185.296	309935	-1.3324
310088	212.774	310094	217.544	310080	199.04	310097	234.88	310078	191.338	310091	158.268	310079	176.624	310134	203.856	310064	190.74	310067	192.41	310079	151.96	310090	184.044	309936	-1.7203
310090	215.559	310099	219.076	310081	182.868	310098	233.412	310079	183.596	310092	166.98	310080	175.296	310135	199.392	310065	194.106	310068	181.57	310080	155.44	310091	169.02	309937	-1.5106
310091	194.95	310100	222.14	310083	187.844	310099	236.348	310080	189.126	310094	168.432	310081	156.704	310136	196.416	310066	191.862	310069	176.692	310081	143.84	310092	175.28	309938	-1.4646
310092	210.546	310101	223.672	310084	211.48	310100	246.624	310081	178.619	310095	169.884	310082	151.392	310138	205.344	310067	189.618	310070	177.776	310082	141.52	310093	176.532	309939	-1.5031
310094	217.23	310103	225.204	310086	217.7	310103	249.56	310082	173.642	310097	172.788	310083	156.704	310143	206.832	310068	177.276	310071	179.944	310083	143.84	310095	179.036	309940	-1.3742
310095	219.458	310104	222.14	310087	220.188	310104	245.156	310083	175.854	310098	171.336	310084	171.312	310144	202.368	310069	185.13	310072	188.616	310084	158.92	310099	180.288	309941	-1.3443
310097	221.686	310112	219.076	310090	221.432	310107	243.688	310084	193.55	310099	177.144	310085	172.64	310146	203.856	310070	186.252	310073	184.28	310086	162.4	310100	184.044	309942	-1.6444
310098	219.458	310113	222.14	310091	202.772	310111	242.22	310085	196.868	310100	178.596	310086	183.264	310148	202.368	310071	187.374	310076	183.196	310090	164.72	310103	186.548	309943	-1.6743
310100	223.357	310114	220.608	310092	216.456	310112	240.752	310086	202.398	310103	180.048	310087	184.592	310150	206.832	310072	186.252	310077	177.776	310091	163.56	310110	189.052	309945	-1.8214
310101	222.8	310120	223.672	310093	217.7	310113	246.624	310087	205.716	310104	177.144	310090	183.928	310154	206.088	310073	177.276	310078	177.234	310092	170.52	310111	190.304	309946	-1.792
310103	223.914	310121	225.204	310094	220.188	310120	256.9	310090	207.375	310108	175.692	310091	180.608	310155	206.832	310079	173.91	310079	172.356	310094	175.16	310112	189.052	309947	-1.67
310104	218.344	310124	217.544	310095	225.164	310121	258.368	310091	196.315	310110	176.418	310092	195.216	310156	208.32	310080	175.032	310081	160.432	310095	176.32	310120	191.556	309948	-1.6622
310108	213.888	310128	206.82	310099	228.896	310124	253.964	310092	212.352	310111	182.226	310094	196.544	310157	214.272	310081	159.885	310082	160.974	310097	177.48	310121	190.304	309949	-1.619
310111	209.432	310129	199.16	310100	231.384	310128	237.816	310093	213.458	310112	180.774	310095	197.872	310163	218.736	310082	154.275	310083	162.6	310099	180.96	310124	189.052	309950	-1.7012
310116	211.66	310131	200.692	310103	235.116	310130	239.284	310094	217.882	310113	180.048	310097	201.856	310168	214.272	310083	158.202	310084	175.608	310100	189.08	310128	184.044	309951	-1.6944
310117	210.546	310132	202.224	310104	231.384	310135	236.348	310095	220.094	310120	182.952	310099	205.84	310169	218.736	310084	172.788	310086	182.112	310103	190.24	310129	182.166	309952	-1.7045
310120	213.888	310133	200.692	310111	227.652	310137	237.816	310099	221.2	310121	177.144	310100	208.496	310175	215.76	310085	176.154	310087	184.28	310104	186.76	310130	181.54	309954	-1.6751
310121	211.66	310134	199.16	310113	231.384	310138	242.22	310100	228.942	310123	175.692	310104	205.84	310176	217.248	310086	186.252	310088	185.364	310109	187.92	310131	184.044	309955	-1.6932
310124	209.432	310135	194.564	310120	232.628	310141	243.688	310101	230.048	310127	173.514	310110	207.168	310182	215.76	310087	185.13	310090	184.822	310110	190.24	310134	182.792	309956	-1.7093
310125	207.204	310136	191.5	310121	227.652	310142	245.156	310103	235.578	310128	168.432	310111	208.496	310183	209.808	310089	186.252	310091	178.318	310111	192.56	310135	180.288	309957	-1.6591
310128	199.963	310138	197.628	310124	221.432	310144	243.688	310104	234.472	310129	166.98	310113	209.824	310187	211.296	310090	191.862	310092	192.41	310113	193.72	310136	177.784	309960	-1.7202
310129	193.836	310142	199.16	310128	215.212	310145	242.22	310107	235.578	310133	168.432	310120	215.136	310188	214.272	310091	178.959	310094	191.868	310120	197.2	310137	172.776	309961	-1.7501
310135	183.81	310144	197.628	310129	206.504	310146	243.688	310110	236.684	310135	166.98	310121	207.832	310189	212.784	310092	185.13	310095	192.952	310121	191.4	310138	177.784	309962	-1.7454
310136	182.696	310147	202.224	310131	207.748	310147	251.028	310111	235.578	310138	168.432	310122	207.168	310191	211.296	310094	186.252	310096	194.036	310123	187.92	310141	179.036	309963	-1.6866
310137	181.582	310150	211.416	310134	206.504	310150	262.772	310113	237.79	310143	169.884	310124	203.184	310196	206.088	310095	191.862	310097	196.204	310128	181.54	310144	177.784	309964	-1.67
310138	182.696	310151	214.48	310135	200.284	310151	264.24	310116	238.896	310146	168.432	310128	197.872	310197	205.344	310097	192.984	310098	195.12	310129	179.8	310150	187.8	309965	-1.6353
310141	183.81	310154	212.948	310136	196.552	310155	262.772	310120	246.638	310150	177.144	310129	192.56	310200	188.976	310099	194.667	310099	198.372	310131	180.96	310153	186.548	309966	-1.6486
310146	186.038	310155	214.48	310137	194.064	310156	261.304	310121	245.532	310156	178.596	310130	189.904	310202	190.464	310100	204.765	310100	205.96	310135	177.48	310155	187.8	309967	-1.6833
310147	187.152	310156	217.544	310138	195.308	310157	262.772	310123	241.108	310158	180.048	310131	191.232	310205	197.904	310101	204.204	310101	208.128	310136	176.32	310157	194.06	309968	-1.7132
310150	200.52	310157	222.14	310143	196.552	310158	264.24	310124	235.578	310159	178.596	310135	181.936	310208	196.416	310103	206.448	310103	211.38	310137	175.16	310160	195.312	309969	-1.6604
310154	199.406	310160	223.672	310144	195.308	310160	265.708	310128	229.495	310160	180.048	310136	176.624	310209	186	310104	205.326	310104	208.128	310138	178.64	310163	196.564	309970	-1.6257
310156	200.52	310163	225.204	310149	196.552	310163	261.304	310129	225.624	310163	181.5	310144	175.296	310210	188.976	310108	202.521	310111	211.38	310142	177.48	310164	194.06	309972	-1.5963
310157	204.976	310168	223.672	310150	212.724	310165	262.772	310135	222.306	310165	182.952	310146	177.952	310218	197.904	310109	201.96	310112	210.296	310143	180.96	310165	195.312	309973	-1.5488
310159	206.09	310169	229.8	310153	211.48	310169	270.112	310136	220.647	310166	181.5	310147	180.608	310219	196.416	310111	204.204	310113	211.38	310144	179.8	310168	194.06	309975	-1.5654
310160	207.204	310174	228.268	310154	212.724	310174	274.516	310137	220.094	310169	188.76	310149	181.936	310220	197.904	310112	203.082	310120	214.09	310147	178.64	310169	196.564	309976	-1.6109
310163	210.546	310175	226.736	310157	220.188	310175	273.048	310143	224.518	310170	193.116	310150	204.512	310222	196.416	310113	204.204	310121	210.296	310149	179.8	310172	197.816	309977	-1.5928
310165	211.66	310183	223.672	310160	222.676	310176	274.516	310144	223.412	310174	191.664	310156	205.84	310223	187.488	310114	205.326	310124	203.792	310150	196.04	310173	200.32	309978	-1.6094
310168	212.774	310188	226.736	310162	223.92	310182	273.048	310147	225.624	310175	190.212	310157	208.496	310224	186	310116	206.448	310127	202.708	310151	197.2	310174	201.572	309979	-1.5981
310169	215.002	310190	235.928	310163	227.652	310183	267.91	310150	235.578	310176	191.664	310160	211.152	310225	181.536	310120	210.936	310128	192.952	310153	198.36	310175	200.32	309981	-1.6162
310170	213.888	310191	225.204	310164	226.408	310184	264.974	310154	236.684	310182	193.116	310161	212.48	310226	177.072	310121	204.765	310129	189.7	310154	199.52	310176	202.824	309982	-1.6527
310173	215.002	310193	226.736	310168	227.652	310185	261.304	310155	235.578	310183	188.76	310169	213.808	310227	169.632	310122	204.204	310132	190.784	310155	200.68	310182	200.32	309985	-1.6409
310174	218.344	310195	228.268	310169	232.628	310188	258.368	310156	234.472	310187	187.308	310173	215.136	310228	171.12	310123	203.082	310135	187.532	310156	199.52	310183	199.068	309986	-1.659
310176	219.458	310196	226.736	310174	233.872	310190	262.772	310157	237.79	310188	185.856	310174	217.792	310230	169.632	310124	200.838	310136	186.99	310157	203	310184	200.32	309987	-1.7012
310182	218.344	310198	225.204	310175	232.628	310191	258.368	310159	238.896	310190	187.308	310175	216.464	310231	139.872	310128	194.106	310137	187.532	310162	206.48	310188	202.824	309988	-1.7193
310183	211.66	310199	223.672	310176	236.36	310196	255.432	310160	242.214	310191	185.856	310176	217.792	310232	130.944	310129	190.74	310138	190.784	310163	208.8	310189	204.076	309989	-1.8442
310184	213.888	310200	206.82	310177	237.604	310197	253.964	310163	240.002	310196	181.5	310182	216.464	310233	129.456	310135	186.252	310142	191.868	310165	207.64	310190	207.832	309990	-1.8513
310188	216.116	310202	214.48	310183	231.384	310200	227.54	310164	237.79	310198	180.774	310187	215.136	310234	130.944	310136	187.374	310144	190.784	310166	206.48	310191	202.824	309991	-1.9135
310190	220.572	310205	212.948	310184	230.14	310201	219.466	310166	235.578	310199	177.87	310188	216.464	310235	127.968	310137	188.496	310146	191.868	310168	208.8	310196	199.068	309992	-1.8836
310191	217.23	310208	212.182	310188	228.896	310202	221.668	310169	237.79	310200	161.172	310190	217.792	310237	126.48	310138	190.74	310147	194.036	310169	212.28	310200	176.532	309993	-1.9326
310195	216.116	310209	210.65	310191	227.652	310205	219.466	310174	236.684	310201	164.076	310191	210.488	310238	120.528	310145	191.862	310148	192.952	310175	211.12	310201	172.776	309994	-1.9389
310196	213.888	310210	212.182	310195	226.408	310208	218.732	310175	235.578	310202	169.884	310192	209.824	310239	123.504	310146	190.74	310149	191.868	310182	209.96	310202	176.532	309996	-2.0334
310197	212.774	310211	209.884	310196	221.432	310209	212.126	310176	238.896	310208	168.432	310196	208.496	310241	126.48	310147	192.984	310150	203.792	310183	206.48	310205	177.784	309997	-2.0153
310200	199.406	310218	222.14	310197	220.188	310210	211.392	310182	237.79	310209	164.076	310199	206.504	310242	123.504	310150	213.18	310153	202.708	310184	203	310206	179.036	309999	-1.9791
310202	209.432	310219	217.544	310200	210.236	310211	212.86	310183	231.154	310210	165.528	310200	189.904	310243	127.968	310155	214.302	310155	203.792	310185	201.84	310208	177.784	310001	-1.961
310205	212.774	310222	214.48	310201	206.504	310218	221.668	310184	230.048	310218	171.336	310201	187.248	310244	129.456	310156	213.18	310156	208.128	310190	204.16	310209	166.516	310002	-1.9577
310209	203.862	310223	209.884	310202	213.968	310219	218.732	310187	228.942	310219	168.432	310202	195.216	310246	148.8	310157	223.278	310163	210.296	310191	201.84	310210	169.02	310003	-1.9994
310215	204.976	310225	206.054	310204	218.944	310223	212.86	310188	227.836	310222	169.158	310204	197.872	310247	207.576	310164	222.156	310169	213.548	310200	184.44	310218	177.784	310004	-2.0145
310218	218.344	310226	206.82	310205	217.7	310225	209.924	310189	226.73	310223	164.076	310205	199.2	310248	206.832	310166	221.034	310170	214.632	310201	185.6	310219	176.532	310006	-2.0311
310219	208.318	310227	208.352	310206	216.456	310226	208.456	310190	227.836	310225	159.72	310208	198.536	310249	217.248	310169	224.4	310174	213.548	310202	192.56	310222	175.28	310007	-2.0429
310221	207.204	310229	209.884	310209	197.796	310227	209.924	310191	218.988	310227	162.624	310209	193.224	310250	218.736	310170	225.522	310175	212.464	310203	193.72	310223	172.776	310008	-2.0017
310223	202.748	310231	174.648	310210	206.504	310231	173.224	310196	217.882	310228	161.172	310210	180.608	310251	223.2	310175	222.156	310176	214.632	310204	195.46	310225	167.768	310009	-1.9627
310225	198.292	310232	166.988	310211	205.26	310232	160.746	310199	216.776	310231	132.858	310211	179.28	310252	218.736	310176	223.278	310182	215.716	310205	194.88	310227	171.524	310010	-2.057
310227	197.178	310233	163.924	310216	202.772	310233	152.672	310200	201.292	310232	125.598	310218	195.216	310253	220.224	310177	225.522	310183	214.632	310209	183.28	310228	167.768	310011	-2.0042
310228	198.292	310234	160.86	310218	216.456	310234	154.14	310202	206.822	310233	121.968	310219	185.92	310255	221.712	310182	223.839	310185	212.464	310210	177.48	310231	140.85	310014	-1.9876
310231	152.061	310235	163.924	310219	211.48	310237	152.672	310204	207.375	310234	120.516	310222	187.248	310256	224.688	310183	217.668	310186	211.38	310211	178.64	310232	128.956	310015	-2.0004
310232	135.908	310237	159.328	310222	210.236	310238	145.332	310205	205.716	310237	119.064	310223	184.592	310257	226.176	310184	214.302	310187	212.464	310218	189.08	310233	127.704	310016	-2.0298
310233	134.794	310238	148.604	310223	206.504	310239	142.396	310206	203.504	310238	113.256	310225	181.936	310259	235.104	310185	213.18	310190	213.006	310219	187.92	310235	128.956	310019	-2.0132
310235	139.25	310239	146.306	310224	205.26	310240	139.46	310208	202.951	310239	116.16	310226	179.944	310262	241.056	310187	212.058	310191	209.212	310222	185.6	310237	127.704	310020	-2.0265
310237	138.136	310240	145.54	310225	204.016	310241	137.992	310209	188.02	310240	114.708	310227	181.272	310263	247.008	310190	213.18	310195	208.128	310225	180.96	310240	125.2	310021	-2.1157
310238	131.452	310242	151.668	310226	200.284	310243	138.726	310210	183.596	310242	111.804	310228	180.608	310266	244.032	310191	208.692	310196	203.792	310227	174	310243	140.85	310022	-2.175
310239	133.68	310243	156.264	310227	192.82	310244	136.524	310218	201.292	310243	117.612	310230	179.28	310267	247.008	310196	206.448	310199	201.624	310231	134.56	310244	140.224	310024	-2.1082
310240	132.566	310246	183.84	310228	191.576	310246	151.204	310219	197.974	310244	119.064	310231	138.112	310273	238.08	310199	205.326	310200	186.448	310232	122.96	310245	138.972	310025	-2.1215
310241	133.68	310247	239.758	310231	153.012	310247	205.52	310223	196.315	310246	145.2	310232	126.16	310274	236.592	310200	199.155	310201	185.364	310235	121.8	310246	176.532	310026	-2.1509
310242	140.364	310248	238.992	310232	136.84	310249	223.136	310224	195.762	310247	214.896	310233	122.176	310278	230.64	310201	194.106	310202	192.952	310236	120.64	310247	270.432	310027	-2.1572
310243	153.732	310249	246.652	310233	131.864	310251	224.604	310225	193.55	310248	217.8	310234	124.832	310279	227.664	310202	200.838	310205	191.868	310237	119.48	310248	269.18	310028	-2.1107
310244	152.618	310250	252.78	310235	134.352	310252	226.072	310226	190.232	310249	239.58	310235	127.488	310280	233.616	310204	205.326	310206	192.952	310238	116	310249	277.944	310029	-2.1069
310245	153.732	310251	258.908	310238	125.644	310253	230.476	310227	186.914	310250	241.032	310237	126.16	310281	239.568	310205	201.96	310209	184.28	310239	117.16	310250	279.196	310030	-2.1529
310246	184.924	310252	260.44	310239	123.156	310258	231.944	310228	185.808	310251	246.84	310238	124.832	310283	241.056	310208	199.716	310210	177.776	310241	119.48	310251	285.456	310031	-2.1562
310247	249.536	310253	263.504	310240	120.668	310259	240.752	310231	144.886	310252	251.196	310239	127.488	310286	239.568	310209	191.862	310211	176.692	310242	124.12	310253	287.96	310032	-2.0518
310248	248.422	310256	258.908	310241	121.912	310262	248.092	310232	127.19	310253	254.1	310240	124.832	310289	238.08	310210	190.74	310218	185.364	310243	136.88	310259	296.724	310033	-2.1315
310249	270.702	310258	260.44	310242	130.62	310263	253.964	310233	126.084	310256	251.196	310241	126.16	310291	239.568	310211	189.618	310219	182.112	310244	138.04	310262	302.984	310035	-2.1049
310250	272.93	310259	266.568	310243	149.28	310264	255.432	310235	124.978	310257	249.744	310243	134.128	310295	233.616	310218	203.082	310220	183.196	310245	139.2	310263	304.236	310036	-2.1727
310251	275.158	310262	265.036	310244	150.524	310266	256.9	310237	123.872	310259	255.552	310244	136.784	310297	232.128	310219	200.838	310222	182.654	310246	174	310264	302.984	310037	-2.1659
310252	278.5	310263	269.632	310245	149.28	310267	265.708	310238	112.812	310266	254.1	310246	177.952	310299	233.616	310220	201.96	310223	177.776	310247	240.12	310266	304.236	310038	-2.1061
310253	281.842	310266	271.164	310246	200.284	310272	264.974	310239	113.918	310267	257.004	310247	249.664	310303	239.568	310222	203.082	310224	176.692	310248	237.8	310267	306.74	310039	-2.0895
310256	278.5	310267	275.76	310247	277.412	310273	234.88	310240	111.706	310270	255.552	310248	248.336	310306	238.08	310223	198.594	310225	170.188	310249	251.72	310269	309.244	310040	-2.1536
310257	279.614	310269	277.292	310248	278.656	310274	236.348	310241	113.365	310272	254.826	310249	266.928	310307	236.592	310224	197.472	310226	168.02	310250	257.52	310270	306.74	310041	-2.1488
310258	282.956	310270	278.824	310249	303.536	310278	225.338	310242	118.342	310273	251.196	310250	268.256	310311	239.568	310225	192.984	310227	165.852	310251	261	310273	299.854	310042	-2.0815
310259	286.298	310272	278.058	310250	306.024	310279	222.402	310243	138.25	310280	254.1	310251	276.224	310321	238.08	310226	191.862	310228	164.768	310252	265.64	310274	299.228	310043	-2.0702
310261	287.412	310273	271.93	310251	312.244	310280	230.476	310246	176.96	310281	264.264	310252	277.552	310322	235.104	310227	190.74	310231	134.416	310253	270.28	310278	292.968	310044	-2.082
310262	296.324	310274	271.164	310252	319.708	310281	233.412	310247	252.168	310282	265.716	310253	286.848	310325	230.64	310228	191.862	310232	124.66	310256	268.54	310279	291.716	310045	-2.0564
310263	306.35	310278	261.206	310253	320.952	310283	234.88	310249	273.182	310283	267.168	310256	285.52	310326	232.128	310231	147.543	310233	120.324	310257	267.96	310280	300.48	310046	-1.949
310266	305.236	310279	259.674	310255	322.196	310284	233.412	310250	275.394	310284	265.716	310259	288.176	310328	231.384	310232	126.786	310235	121.408	310259	274.92	310281	311.748	310047	-1.826
310267	309.692	310280	269.632	310259	327.172	310286	231.944	310251	286.454	310285	264.264	310261	289.504	310329	229.152	310233	124.542	310237	120.324	310260	276.08	310282	314.252	310048	-1.8436
310270	308.578	310281	275.76	310263	338.368	310287	230.476	310252	289.772	310288	267.168	310262	292.16	310330	226.176	310234	123.42	310238	118.156	310262	290	310283	315.504	310051	-1.7737
310272	309.692	310282	274.228	310266	337.124	310289	231.944	310253	293.09	310291	270.072	310263	301.456	310331	227.664	310235	124.542	310239	120.324	310263	295.8	310286	316.756	310052	-1.87515
310273	307.464	310284	272.696	310267	340.856	310291	233.412	310256	289.772	310294	269.346	310267	304.112	310334	224.688	310238	121.176	310240	119.24	310267	298.12	310287	318.008	310053	-1.8502
310278	301.894	310286	271.164	310270	339.612	310295	227.54	310257	290.878	310295	264.264	310269	302.784	310335	226.176	310239	125.664	310241	120.324	310270	294.64	310291	321.764	310054	-1.862
310279	300.78	310289	274.228	310273	337.124	310296	226.072	310258	293.09	310296	262.812	310270	300.128	310336	229.152	310241	127.908	310242	124.118	310272	293.48	310294	323.016	310055	-1.492
310280	305.236	310290	275.76	310278	327.794	310298	227.54	310259	296.408	310298	264.264	310273	292.16	310338	230.64	310242	127.347	310243	122.492	310273	288.84	310295	316.756	310056	-1.1447
310281	316.376	310291	278.824	310279	325.928	310299	226.072	310262	295.302	310299	262.086	310277	293.488	310343	233.616	310243	136.884	310246	139.836	310278	277.24	310298	318.008	310057	-1.06315
310283	317.49	310294	278.058	310280	329.66	310303	230.476	310263	298.62	310300	259.908	310278	288.176	310345	236.592	310244	135.762	310247	197.288	310279	274.92	310303	321.764	310058	-0.85025
310284	316.376	310295	272.696	310281	333.392	310304	231.944	310266	299.726	310303	261.36	310279	286.848	310350	238.08	310246	160.446	310248	196.204	310280	279.56	310304	320.512	310059	-0.8245
310286	315.262	310296	269.632	310283	334.636	310307	227.54	310267	300.832	310304	259.908	310280	292.16	310351	236.592	310247	241.23	310249	211.38	310281	291.16	310307	318.634	310060	-0.833
310289	316.376	310299	272.696	310284	333.392	310312	231.944	310268	301.938	310307	255.552	310281	297.472	310353	238.08	310249	262.548	310250	214.632	310283	292.32	310308	313	310061	-0.3072
310290	315.262	310301	274.228	310286	330.904	310314	233.412	310269	300.832	310311	258.456	310282	298.8	310355	239.568	310250	264.792	310251	218.968	310286	291.16	310311	315.504	310062	-0.1709
310291	318.604	310303	277.292	310291	333.392	310319	230.476	310270	297.514	310312	261.36	310283	301.456	310356	244.032	310251	270.402	310253	222.22	310287	290	310312	318.008	310063	0.1375
310292	319.718	310307	272.696	310295	327.172	310321	229.008	310273	295.302	310316	262.812	310284	300.128	310357	242.544	310252	272.646	310256	220.052	310289	288.84	310318	319.26	310064	0.2134
310294	320.832	310308	268.1	310296	323.44	310322	227.54	310274	294.196	310319	261.36	310287	298.8	310364	241.056	310253	273.768	310257	217.884	310290	291.16	310321	318.008	310065	0.1508
310295	309.692	310310	266.568	310299	311	310325	226.072	310278	290.878	310321	258.456	310289	297.472	310367	235.104	310254	276.012	310258	218.968	310291	292.32	310322	316.756	310066	0.5925
310296	307.464	310321	263.504	310301	312.244	310326	224.604	310280	304.15	310322	255.552	310291	298.8	310369	227.664	310256	274.89	310259	226.556	310295	281.88	310325	310.496	310067	0.788
310297	306.35	310325	258.908	310302	311	310329	221.668	310281	309.68	310326	258.456	310294	297.472	310370	224.688	310258	277.134	310262	236.312	310296	280.72	310326	313	310068	1.16165
310301	307.464	310326	265.036	310303	312.244	310330	223.136	310283	310.786	310329	255.552	310295	292.16	310374	223.2	310259	280.5	310263	247.152	310298	281.88	310327	314.252	310069	1.48095
310306	306.907	310329	260.44	310304	313.488	310333	224.604	310286	311.892	310330	252.648	310296	286.848	310375	214.272	310262	284.988	310267	253.656	310301	283.04	310330	311.748	310070	1.74
310307	305.236	310331	258.908	310306	312.866	310334	230.476	310288	312.998	310334	254.1	310299	284.192	310376	211.296	310263	299.574	310268	253.114	310303	287.68	310331	310.496	310071	1.9141
310308	303.008	310333	257.376	310307	309.756	310335	231.944	310289	315.21	310335	255.552	310300	282.864	310378	204.6	310266	298.452	310269	252.572	310304	286.52	310334	313	310072	2.0953
310310	301.894	310334	255.844	310308	308.512	310336	237.816	310290	316.316	310336	257.004	310303	288.176	310383	203.856	310267	302.94	310270	251.488	310307	288.84	310335	315.504	310073	2.1994
310311	306.35	310335	257.376	310311	309.756	310345	243.688	310291	318.528	310339	255.552	310304	286.848	310386	205.344	310269	304.062	310273	243.9	310308	285.36	310336	316.756	310074	2.3459
310312	310.806	310336	258.908	310312	313.488	310346	242.954	310294	317.422	310345	258.456	310307	282.864	310387	187.488	310270	301.818	310278	239.564	310311	287.68	310338	314.252	310075	2.5057
310314	311.92	310341	260.44	310313	314.732	310347	246.624	310295	304.15	310346	259.908	310308	280.208	310388	185.256	310273	297.33	310279	237.396	310312	292.32	310339	313.626	310076	2.5938
310320	311.363	310342	252.78	310324	313.488	310351	245.156	310296	301.938	310347	262.812	310311	284.192	310389	184.512	310278	284.988	310280	241.732	310314	293.48	310340	313	310077	2.7921
310321	309.692	310347	254.312	310325	312.244	310355	246.624	310299	303.044	310351	259.908	310312	288.176	310390	180.048	310279	286.11	310281	249.32	310320	294.64	310342	309.244	310078	3.1258
310322	305.236	310350	255.844	310326	311	310356	245.156	310301	307.468	310354	257.004	310313	286.848	310393	177.072	310280	290.598	310287	248.778	310321	290	310345	311.748	310079	3.242
310325	299.666	310351	251.248	310327	309.756	310357	243.688	310303	309.68	310355	258.456	310314	289.504	310394	151.776	310281	297.33	310288	248.236	310325	288.84	310347	315.504	310080	3.5892
310326	298.552	310354	249.716	310329	308.512	310363	242.954	310304	307.468	310357	257.004	310320	290.832	310395	130.2	310283	298.452	310289	247.152	310326	291.16	310350	316.756	310081	4.3436
310329	297.438	310355	254.312	310330	303.536	310364	242.22	310307	308.574	310358	259.908	310321	288.176	310396	113.088	310285	299.574	310290	246.068	310327	288.84	310354	318.008	310082	4.458
310330	298.552	310356	255.844	310333	304.78	310365	240.752	310308	306.362	310363	258.456	310325	285.52	310397	111.6	310286	298.452	310291	248.236	310329	287.68	310356	313	310083	4.5879
310334	297.438	310357	252.78	310334	303.536	310367	236.348	310311	310.786	310364	256.278	310330	282.864	310399	107.136	310289	297.33	310295	246.068	310330	290	310357	312.374	310084	5.4434
310335	296.324	310358	255.844	310336	304.78	310368	235.614	310312	315.21	310365	255.552	310331	281.536	310400	98.208	310295	289.476	310296	244.984	310331	287.68	310358	313	310085	5.571
310338	298.552	310364	254.312	310342	303.536	310369	228.274	310313	316.316	310366	257.004	310335	284.192	310402	97.464	310296	283.866	310299	249.32	310334	293.48	310364	311.748	310086	5.9795
310341	299.666	310365	252.78	310343	302.292	310370	227.54	310320	317.422	310367	254.1	310336	285.52	310403	95.232	310298	284.988	310300	248.236	310336	299.28	310367	307.366	310087	6.6154
310343	298.552	310366	251.248	310344	303.536	310371	231.944	310321	319.634	310369	252.648	310338	286.848	310405	93.744	310299	291.72	310301	249.32	310342	295.22	310368	306.74	310088	6.7682
310345	299.666	310367	246.652	310345	304.78	310372	230.476	310326	315.21	310371	258.456	310343	284.192	310406	92.256	310300	289.476	310303	251.488	310343	294.64	310369	297.976	310089	6.8164
310346	298.552	310368	245.886	310350	306.024	310374	226.072	310329	314.104	310374	257.004	310345	288.176	310408	89.28	310301	291.72	310304	250.404	310344	295.8	310370	295.472	310090	6.9156
310347	301.894	310369	242.056	310351	304.78	310375	217.264	310330	311.892	310375	245.388	310347	292.16	310411	86.304	310303	295.086	310305	249.32	310345	296.96	310371	297.976	310091	7.4917
310348	300.78	310370	237.46	310353	303.536	310376	215.796	310334	314.104	310376	243.936	310348	290.832	310413	84.816	310307	292.842	310306	248.236	310348	295.8	310372	295.472	310092	8.3673
310350	304.122	310372	229.8	310354	302.292	310377	214.328	310335	315.21	310377	242.484	310350	293.488	310415	86.304	310308	284.988	310307	249.32	310350	296.96	310374	291.716	310093	8.3972
310351	303.008	310375	220.608	310356	296.694	310378	206.988	310336	317.422	310378	235.224	310351	288.176	310416	81.84	310311	288.354	310308	246.068	310351	294.64	310375	275.44	310094	8.4987
310354	297.438	310377	219.076	310357	294.828	310379	204.052	310338	319.634	310379	233.772	310355	289.504	310419	69.936	310312	295.086	310310	244.984	310354	292.32	310376	272.936	310095	9.3963
310355	296.324	310378	209.884	310364	293.584	310383	201.116	310339	318.528	310382	232.32	310356	286.848	310420	66.96	310321	292.842	310311	247.152	310355	291.16	310378	269.18	310096	9.4385
310356	291.868	310379	208.352	310366	294.828	310387	179.096	310341	320.74	310387	217.8	310365	285.52	310422	63.984	310325	289.476	310312	248.236	310356	292.32	310379	266.676	310097	9.594
310364	289.64	310387	188.436	310367	284.876	310388	174.692	310342	317.422	310388	214.896	310367	281.536	310424	61.008	310326	291.72	310313	250.404	310357	291.16	310386	266.05	310098	9.6518
310367	284.07	310388	183.84	310368	284.254	310390	173.224	310343	318.528	310393	211.992	310368	280.208	310425	59.52	310329	290.598	310314	251.488	310359	290	310387	235.376	310099	9.7053
310369	271.816	310390	182.308	310369	272.436	310394	139.46	310345	319.634	310394	161.172	310369	269.584	310430	56.544	310330	289.476	310321	249.32	310364	288.84	310388	234.124	310100	9.7474
310370	270.702	310393	177.712	310370	271.192	310395	126.248	310347	320.74	310395	137.94	310371	272.24	310433	53.568	310333	290.598	310322	248.236	310366	290	310390	231.62	310101	9.718
310371	272.93	310394	140.178	310371	272.436	310396	117.44	310351	319.634	310396	119.064	310372	268.256	310435	55.056	310334	291.72	310325	247.152	310367	285.36	310391	227.864	310102	9.7479
310372	268.474	310395	127.156	310374	271.814	310397	115.972	310354	318.528	310397	116.16	310375	257.632	310437	58.032	310336	295.086	310326	248.236	310369	277.24	310393	226.612	310103	9.9152
310374	266.246	310396	121.028	310375	263.728	310399	110.1	310356	314.104	310399	111.804	310378	249.664	310440	56.544	310342	286.11	310329	247.152	310370	276.08	310394	174.654	310104	9.9682
310375	257.891	310397	119.496	310377	262.484	310400	104.228	310364	311.892	310400	107.448	310387	216.464	310441	58.032	310343	290.598	310330	246.068	310371	277.24	310395	150.24	310105	10.0338
310376	257.334	310399	113.368	310378	252.532	310401	101.292	310367	308.574	310401	104.544	310388	205.84	310449	56.544	310345	291.72	310333	244.984	310372	273.76	310396	135.216	310106	9.9692
310377	253.992	310400	108.772	310379	248.8	310405	89.548	310369	303.044	310403	103.092	310393	204.512	310455	55.056	310347	292.842	310334	247.152	310375	257.52	310399	118.314	310107	10.0632
310378	247.308	310401	106.474	310383	247.556	310407	86.612	310370	300.832	310404	102.366	310394	150.064	310457	58.032	310350	293.964	310335	250.404	310377	255.2	310400	108.924	310108	10.162
310379	241.738	310402	105.708	310385	246.312	310409	83.676	310372	297.514	310405	92.928	310395	122.176	310464	56.544	310351	291.72	310339	251.488	310378	249.4	310401	106.42	310109	10.2213
310380	240.624	310405	97.282	310387	210.236	310411	82.208	310374	294.749	310408	87.846	310396	106.24	310465	52.08	310354	289.476	310341	253.656	310380	248.24	310404	105.794	310110	10.1791
310387	211.66	310406	88.856	310388	206.504	310415	83.676	310375	283.136	310409	87.12	310397	104.912	310466	59.52	310355	291.72	310342	251.488	310386	249.4	310405	91.396	310111	10.347
310388	205.533	310407	87.324	310393	200.284	310416	77.804	310377	282.03	310411	84.216	310399	96.944	310468	61.008	310364	288.354	310343	249.32	310387	214.6	310406	88.892	310113	10.3289
310389	204.976	310408	84.26	310394	144.304	310418	73.4	310378	274.841	310416	81.312	310400	88.976	310472	69.936	310365	287.232	310345	253.656	310388	211.12	310408	83.884	310114	10.3588
310390	206.09	310411	73.536	310395	113.826	310419	67.528	310379	270.97	310419	69.696	310405	81.672	310473	71.424	310366	288.354	310347	254.74	310390	209.96	310409	81.38	310115	10.3882
310393	204.976	310416	70.472	310396	97.032	310424	60.188	310381	273.182	310420	65.34	310406	79.68	310482	69.936	310367	282.744	310350	255.824	310391	211.12	310411	78.25	310118	10.3701
310394	154.846	310418	68.94	310397	95.788	310425	63.124	310382	272.076	310424	59.532	310408	78.352	310483	66.96	310369	277.134	310351	252.572	310392	210.54	310412	76.372	310119	10.3535
310395	128.11	310419	61.28	310399	80.86	310430	62.39	310386	273.182	310425	62.436	310412	77.024	310484	58.032	310370	276.012	310354	251.488	310393	209.96	310416	72.616	310122	10.3716
310396	103.602	310420	58.216	310400	74.64	310431	61.656	310387	238.343	310426	60.984	310415	78.352	310489	56.544	310371	279.378	310355	253.656	310394	162.4	310418	71.364	310123	10.4043
310399	96.918	310422	56.684	310401	73.396	310433	57.252	310388	227.836	310435	62.436	310416	74.368	310490	55.056	310372	278.256	310356	250.404	310395	139.2	310419	63.852	310124	10.4352
310400	93.576	310424	53.62	310404	74.64	310435	60.188	310390	225.624	310439	63.888	310418	73.704	310491	53.568	310375	267.036	310362	249.32	310396	122.38	310420	62.6	310126	10.4058
310403	92.462	310425	55.152	310405	65.932	310437	61.656	310391	223.412	310442	62.436	310419	71.712	310497	46.128	310377	266.475	310367	247.152	310397	120.64	310424	60.096	310127	10.4224
310405	86.892	310430	53.62	310406	63.444	310441	63.124	310393	222.859	310443	65.34	310420	70.384	310500	49.104	310378	264.231	310369	237.938	310399	110.2	310425	57.592	310128	10.6639
310406	85.778	310433	49.024	310407	61.578	310442	61.656	310394	168.665	310444	63.888	310422	69.056	310504	47.616	310379	260.865	310370	237.396	310400	98.6	310426	56.34	310129	10.7404
310407	84.664	310434	50.556	310408	57.846	310443	63.124	310395	137.144	310445	65.34	310424	65.072	310508	46.128	310386	261.426	310372	234.144	310405	90.48	310430	53.836	310131	10.7271
310408	76.866	310435	55.152	310409	57.224	310444	62.39	310396	117.236	310449	60.984	310425	63.744	310514	44.64	310387	226.083	310374	233.06	310406	87	310433	48.828	310134	10.6256
310409	72.41	310436	53.62	310411	53.492	310445	61.656	310397	115.024	310451	59.532	310430	61.088	310516	43.152	310388	223.839	310375	223.304	310407	85.84	310435	50.08	310135	10.6128
310411	70.182	310437	55.152	310412	51.004	310460	60.188	310399	103.964	310457	60.258	310432	59.76	310518	46.128	310389	223.278	310378	217.884	310408	81.2	310437	51.332	310136	10.6613
310416	66.84	310442	53.62	310415	52.248	310461	57.252	310400	100.646	310460	56.628	310433	55.776	310521	44.64	310391	222.156	310379	216.8	310409	80.04	310440	50.08	310137	10.7073
310418	64.612	310443	55.152	310416	49.76	310464	54.316	310401	99.54	310464	55.176	310434	57.104	310525	50.592	310392	221.595	310387	200.54	310411	78.88	310441	51.332	310138	10.6972
310419	59.042	310444	53.62	310419	46.028	310465	46.976	310404	100.646	310465	52.272	310435	58.432	310532	53.568	310394	170.544	310388	197.83	310415	80.04	310444	48.828	310141	10.7153
310420	57.928	310449	50.556	310420	43.54	310472	51.38	310405	92.904	310466	58.08	310437	59.76	310533	61.008	310395	149.226	310389	197.288	310416	77.14	310451	47.576	310142	10.6987
310423	56.257	310451	49.024	310423	42.296	310483	45.508	310406	88.48	310467	56.628	310445	61.088	310535	65.472	310396	125.103	310390	196.204	310417	76.56	310453	46.324	310144	10.7168
310424	52.358	310465	53.62	310424	38.564	310484	44.04	310408	87.374	310468	58.08	310449	54.448	310536	119.04	310397	122.298	310393	194.578	310419	74.24	310457	48.828	310145	10.704
310430	50.13	310483	49.024	310425	39.808	310489	39.636	310409	86.268	310472	60.984	310458	53.784	310540	120.528	310398	121.737	310394	156.096	310420	71.92	310460	46.324	310146	10.7985
310433	47.902	310484	45.96	310433	38.564	310491	36.7	310411	84.056	310480	59.532	310460	51.128	310546	133.92	310399	117.249	310395	135.5	310424	68.44	310461	45.072	310147	10.9432
310434	46.788	310489	42.896	310435	39.808	310496	35.232	310415	82.95	310483	54.45	310461	49.136	310547	171.12	310400	108.834	310396	118.156	310425	63.8	310464	42.568	310149	10.955
310435	45.674	310490	36.768	310437	41.052	310497	33.764	310416	81.844	310484	52.272	310464	46.48	310552	169.632	310401	104.346	310397	115.988	310430	61.48	310465	38.186	310150	10.9755
310436	44.56	310491	33.704	310439	43.54	310499	35.232	310419	74.102	310489	50.82	310465	41.168	310556	175.584	310405	96.492	310399	111.652	310433	56.84	310466	38.812	310152	10.9574
310440	43.446	310493	35.236	310440	39.808	310507	30.828	310420	70.784	310491	47.916	310466	47.808	310557	197.904	310406	95.37	310400	104.606	310434	55.1	310472	37.56	310153	10.9755
310442	37.876	310494	36.768	310444	37.32	310509	36.7	310422	68.572	310494	49.368	310472	50.464	310558	224.688	310407	93.126	310401	102.98	310435	57.42	310482	35.056	310154	10.9408
310443	38.99	310496	39.066	310449	36.076	310517	38.168	310424	63.595	310497	46.464	310480	49.136	310561	223.2	310408	87.516	310402	101.896	310436	56.84	310483	30.674	310155	10.9755
310444	37.876	310497	38.3	310450	32.966	310518	42.572	310425	61.936	310506	43.56	310482	47.808	310565	224.688	310409	86.394	310405	95.392	310437	58	310484	27.544	310156	10.9172
310445	38.99	310499	39.832	310451	32.344	310521	41.104	310428	61.383	310507	40.656	310483	41.168	310568	230.64	310416	81.906	310406	94.308	310440	56.84	310489	25.04	310157	10.9252
310449	36.762	310500	41.364	310460	34.832	310525	42.572	310430	57.512	310508	39.204	310489	39.84	310569	236.592	310418	80.223	310407	93.224	310442	55.68	310497	20.032	310158	10.9551
310450	35.648	310501	42.896	310461	33.588	310532	45.508	310433	50.876	310509	43.56	310490	37.184	310570	238.08	310419	72.93	310408	87.804	310444	54.52	310498	18.78	310159	10.9883
310457	37.876	310514	40.598	310465	32.344	310533	54.316	310434	49.77	310515	40.656	310491	35.856	310573	244.032	310420	70.686	310409	85.636	310449	52.2	310501	20.032	310160	10.9717
310460	33.42	310515	38.3	310466	38.564	310535	67.528	310437	50.876	310517	42.108	310492	34.528	310574	249.984	310422	68.442	310411	83.468	310450	49.88	310506	18.78	310162	10.9355
310466	37.876	310518	39.832	310483	34.832	310536	118.908	310438	49.77	310518	45.012	310496	33.2	310575	252.96	310424	63.954	310416	79.132	310451	48.72	310508	20.032	310163	10.9302
310473	38.99	310521	38.3	310490	33.588	310540	120.376	310440	47.558	310521	43.56	310497	34.528	310576	254.448	310425	65.076	310418	75.88	310454	47.56	310509	21.284	310165	10.9121
310482	37.876	310526	39.832	310497	30.478	310544	121.844	310441	46.452	310522	40.656	310505	33.864	310578	278.256	310430	63.954	310419	62.872	310457	49.88	310510	20.658	310166	10.9501
310483	34.534	310530	38.3	310498	29.856	310546	135.056	310442	45.346	310524	42.108	310506	33.2	310585	276.768	310433	56.1	310420	60.704	310460	44.08	310511	20.032	310168	10.9682
310490	31.192	310532	39.832	310499	29.234	310547	155.608	310445	47.558	310533	47.916	310507	31.872	310586	278.256	310437	58.344	310422	57.452	310461	42.92	310514	18.78	310169	10.935
310491	27.85	310533	44.428	310500	29.856	310550	154.14	310449	46.452	310535	56.628	310508	33.2	310588	276.768	310443	61.71	310423	56.368	310465	39.44	310518	22.536	310170	10.9463
310494	30.078	310535	52.088	310509	31.1	310551	151.204	310450	45.346	310536	105.996	310509	37.184	310593	275.28	310449	58.344	310424	52.032	310466	40.6	310526	25.04	310171	10.8822
310497	28.964	310536	102.644	310513	29.856	310552	149.736	310452	44.24	310537	107.448	310516	35.856	310595	278.256	310450	57.222	310425	50.948	310472	44.08	310531	26.292	310172	10.8837
310498	27.85	310540	107.24	310514	27.368	310555	151.204	310457	45.346	310540	111.804	310517	37.184	310598	279.744	310451	56.1	310426	49.864	310473	42.92	310532	28.796	310173	10.9478
310500	31.192	310544	108.772	310518	34.832	310556	154.14	310461	39.816	310544	113.256	310518	37.848	310613	281.232	310464	53.856	310430	47.696	310482	41.76	310533	35.056	310174	11.0275
310509	32.306	310546	114.9	310526	37.32	310557	183.5	310465	36.498	310546	121.968	310519	37.184	310615	284.208	310465	50.49	310433	45.528	310483	34.8	310535	41.316	310175	11.0773
310515	30.078	310547	147.072	310529	38.564	310558	221.668	310466	45.346	310547	152.46	310522	35.856	310616	276.768	310466	51.612	310434	44.444	310484	32.48	310536	86.388	310176	11.0479
310518	31.192	310548	148.604	310530	39.808	310562	223.136	310472	49.77	310554	155.364	310525	38.512	310618	278.256	310472	52.734	310435	45.528	310489	31.32	310538	87.64	310177	11.0185
310522	30.078	310551	146.306	310531	41.052	310566	221.668	310473	50.876	310556	156.816	310526	42.496	310619	276.768	310473	53.856	310439	46.612	310490	28.42	310539	88.892	310179	10.9891
310524	27.85	310552	145.54	310532	43.54	310568	233.412	310481	49.77	310557	185.856	310529	43.824	310623	269.328	310482	52.734	310441	47.696	310491	26.1	310540	95.152	310181	10.9293
310525	30.078	310555	147.072	310533	51.004	310569	249.56	310482	47.558	310558	209.088	310532	45.152	310624	267.84	310483	50.49	310442	45.528	310492	24.36	310543	96.404	310182	10.8934
310532	32.306	310557	182.308	310535	59.712	310572	251.028	310484	46.452	310559	210.54	310533	49.136	310625	264.864	310484	48.246	310443	46.612	310494	25.52	310544	97.656	310183	10.8987
310533	37.876	310558	220.608	310536	115.692	310574	255.432	310489	44.24	310560	214.896	310535	61.088	310626	263.376	310489	47.124	310449	44.444	310497	27.84	310546	100.16	310184	10.9005
310534	38.99	310559	222.14	310538	116.936	310575	258.368	310492	43.134	310568	223.608	310536	104.912	310627	264.864	310490	42.636	310450	43.36	310500	30.16	310547	150.24	310187	10.937
310535	47.902	310560	225.204	310540	119.424	310577	259.836	310496	44.24	310569	239.58	310540	110.224	310635	266.352	310491	40.392	310456	44.444	310508	29	310556	155.248	310188	10.9008
310536	84.664	310561	226.736	310543	120.668	310578	273.048	310497	42.028	310570	241.032	310541	111.552	310643	269.328	310493	41.514	310457	45.528	310509	30.16	310557	192.808	310190	10.9596
310539	86.892	310562	229.8	310544	124.4	310579	271.58	310507	39.816	310574	242.484	310543	112.88	310644	267.84	310494	40.392	310458	46.612	310514	29	310558	224.108	310191	10.9682
310540	90.234	310568	237.46	310546	133.108	310581	270.112	310508	40.922	310575	245.388	310544	114.208	310647	270.816	310496	42.636	310460	42.818	310517	31.32	310559	225.36	310192	10.9388
310544	93.576	310569	252.78	310547	181.624	310584	270.846	310509	42.028	310577	249.744	310546	118.192	310650	273.792	310497	39.27	310461	42.276	310518	37.12	310561	226.612	310193	10.879
310546	105.83	310570	254.312	310548	182.868	310585	271.58	310514	39.816	310578	268.62	310547	169.984	310653	275.28	310507	34.782	310464	41.192	310526	38.28	310562	227.864	310195	10.7652
310547	152.618	310572	255.844	310551	179.136	310588	275.984	310515	37.604	310583	272.976	310551	166	310655	276.768	310508	33.66	310465	39.566	310529	37.12	310565	230.368	310196	10.7112
310549	153.732	310574	260.44	310553	180.38	310589	277.452	310518	38.71	310584	274.428	310556	171.312	310662	272.304	310509	34.782	310467	39.024	310530	38.28	310568	235.376	310197	10.5808
310551	152.618	310575	263.504	310556	181.624	310596	278.92	310521	37.604	310587	275.88	310557	192.56	310663	266.352	310518	37.026	310469	37.94	310532	40.6	310569	249.148	310198	10.4484
310554	153.732	310577	265.036	310557	212.724	310598	280.388	310526	39.816	310588	278.784	310558	229.744	310664	264.864	310522	35.904	310472	40.108	310533	42.92	310573	251.652	310199	10.4665
310556	160.416	310578	275.76	310558	240.092	310602	281.856	310527	40.922	310592	280.236	310560	231.072	310665	261.888	310525	38.148	310480	39.024	310535	47.56	310574	255.408	310200	9.4174
310557	204.976	310581	277.292	310559	241.336	310603	280.388	310532	42.028	310596	278.784	310561	229.744	310666	260.4	310526	40.392	310483	32.52	310536	93.96	310575	261.668	310201	9.4062
310558	242.852	310582	275.76	310560	243.824	310614	278.92	310533	46.452	310597	277.332	310562	231.072	310669	258.912	310532	41.514	310484	31.436	310537	95.12	310577	264.172	310202	9.5476
310559	243.966	310584	277.292	310562	242.58	310615	280.388	310535	58.618	310611	275.88	310563	232.4	310670	247.008	310533	48.246	310490	28.726	310540	98.6	310578	297.976	310203	9.5363
310560	248.422	310586	278.824	310564	243.824	310616	278.92	310536	106.176	310614	272.976	310565	231.072	310673	242.544	310535	57.222	310491	27.1	310544	102.08	310580	299.228	310205	9.3275
310562	249.536	310587	277.292	310565	245.068	310619	277.452	310537	110.6	310615	274.428	310568	237.712	310678	247.008	310536	103.224	310497	22.764	310546	111.36	310583	300.48	310206	8.9247
310568	259.562	310597	278.824	310566	248.8	310625	275.984	310540	112.812	310616	271.524	310569	253.648	310680	252.96	310539	104.346	310500	24.932	310547	160.08	310584	301.732	310207	8.883
310569	278.5	310598	280.356	310567	250.044	310629	277.452	310544	115.024	310619	270.072	310573	254.976	310681	257.424	310540	107.712	310505	23.848	310551	158.92	310585	302.984	310208	8.6492
310573	279.614	310602	284.952	310568	259.996	310632	275.984	310546	123.872	310622	269.346	310574	256.304	310682	254.448	310544	111.078	310507	22.764	310556	163.56	310587	306.74	310209	7.9414
310574	284.07	310615	288.016	310569	269.948	310633	273.048	310547	188.02	310623	267.168	310575	258.96	310685	255.936	310545	112.2	310508	23.848	310557	197.2	310588	307.992	310210	7.8525
310575	290.754	310616	286.484	310574	274.924	310635	274.516	310548	189.126	310632	265.716	310578	286.848	310686	218.736	310546	120.054	310509	30.352	310558	229.68	310592	309.244	310211	7.799
310577	294.096	310618	284.952	310575	277.412	310637	275.984	310551	185.808	310633	264.264	310581	288.176	310687	220.224	310547	176.154	310514	29.268	310559	232	310596	311.748	310212	7.7872
310578	331.972	310619	281.888	310577	283.632	310640	278.92	310552	186.914	310634	265.716	310583	292.16	310691	214.272	310552	173.91	310517	32.52	310561	230.84	310597	310.496	310213	7.7573
310583	336.428	310623	280.356	310578	311	310641	280.388	310555	189.126	310635	268.62	310584	294.152	310692	211.296	310556	179.52	310518	36.856	310562	232	310602	311.748	310214	7.6387
310584	338.656	310626	281.888	310584	312.244	310647	278.92	310556	199.08	310650	271.524	310585	293.488	310693	212.04	310557	224.4	310525	39.024	310567	233.16	310603	310.496	310215	7.6103
310585	339.77	310627	283.42	310585	311	310650	277.452	310557	248.85	310655	272.976	310587	294.816	310694	181.536	310558	265.914	310526	43.36	310568	241.28	310614	306.74	310216	7.3671
310589	340.884	310632	281.888	310587	312.244	310656	274.516	310558	284.242	310656	270.072	310588	300.128	310695	177.072	310559	267.036	310532	44.444	310569	270.28	310615	307.992	310217	7.3593
310592	341.998	310634	283.42	310588	317.22	310662	265.708	310559	286.454	310663	262.812	310593	298.8	310696	178.56	310561	268.158	310533	56.368	310570	271.44	310616	309.244	310218	7.5149
310602	340.884	310640	284.952	310589	315.976	310663	253.964	310562	287.56	310664	259.908	310597	296.144	310697	177.072	310562	270.402	310535	60.704	310573	276.08	310619	307.992	310219	7.2695
310614	338.656	310643	286.484	310592	317.22	310665	252.496	310565	289.772	310667	261.36	310598	297.472	310698	178.56	310565	272.646	310536	101.896	310574	280.72	310626	309.244	310220	7.2808
310615	339.77	310646	284.952	310593	315.976	310666	251.028	310568	295.302	310669	259.908	310602	300.128	310700	199.392	310566	274.89	310540	106.232	310575	284.2	310627	310.496	310221	7.2911
310616	337.542	310650	286.484	310596	317.22	310669	248.092	310569	312.998	310670	256.278	310603	298.8	310701	202.368	310567	276.012	310543	107.316	310577	287.68	310633	311.748	310222	7.2105
310619	334.2	310652	292.612	310597	315.976	310670	240.752	310572	311.892	310671	255.552	310610	300.128	310703	200.88	310568	289.476	310544	109.484	310578	315.52	310634	313	310223	6.9359
310623	333.086	310655	294.144	310615	318.464	310673	233.412	310573	312.998	310672	252.648	310615	301.456	310705	206.088	310569	309.672	310546	119.24	310579	316.68	310635	314.252	310224	6.8274
310625	329.744	310656	292.612	310616	313.488	310678	234.88	310574	318.528	310673	247.566	310616	298.8	310706	183.768	310570	311.916	310547	165.852	310582	314.36	310637	316.756	310225	6.6913
310626	328.63	310659	291.08	310618	315.976	310680	242.22	310575	326.27	310674	248.292	310618	300.128	310707	174.84	310573	314.16	310551	164.768	310583	316.68	310644	314.252	310226	6.4956
310627	329.744	310663	284.952	310625	317.22	310681	237.816	310577	329.588	310675	245.388	310619	298.8	310708	195.672	310574	320.892	310552	163.684	310584	317.84	310650	321.764	310227	6.2519
310629	330.858	310664	280.356	310626	315.976	310682	233.412	310578	353.92	310680	249.744	310624	297.472	310709	191.208	310575	322.014	310556	168.02	310587	319	310652	324.268	310228	6.0602
310634	336.428	310669	278.824	310632	314.732	310685	231.944	310581	355.026	310681	251.196	310626	296.144	310715	191.952	310576	323.136	310557	204.876	310588	323.64	310653	325.52	310229	5.9729
310637	337.542	310670	271.164	310634	317.22	310686	205.52	310583	359.45	310682	252.648	310628	297.472	310716	209.808	310577	324.258	310558	237.396	310596	327.12	310655	328.024	310230	5.8498
310640	338.656	310673	266.568	310637	318.464	310687	198.18	310584	367.192	310684	254.1	310633	298.8	310717	208.32	310578	366.894	310560	238.48	310597	325.96	310656	324.894	310231	3.3904
310643	339.77	310674	263.504	310656	317.22	310691	190.84	310587	368.298	310686	211.992	310634	300.128	310718	211.296	310579	368.016	310561	237.396	310598	328.28	310657	324.268	310232	2.6273
310644	340.884	310680	271.164	310663	306.024	310692	189.372	310588	370.51	310687	216.348	310637	301.456	310720	212.784	310581	369.138	310562	238.48	310602	329.44	310659	325.52	310233	2.1505
310646	339.77	310681	274.228	310664	301.048	310693	191.574	310596	374.934	310690	214.896	310641	302.784	310721	209.808	310582	366.894	310566	239.564	310615	332.92	310662	324.268	310234	2.2294
310647	338.656	310682	269.632	310669	299.804	310694	160.012	310597	371.616	310691	209.088	310647	300.128	310722	205.344	310584	372.504	310568	249.32	310616	331.76	310663	314.252	310235	2.2374
310649	339.77	310685	270.398	310670	296.072	310695	161.48	310598	374.934	310692	206.184	310650	302.784	310724	209.808	310585	373.626	310569	266.664	310619	330.6	310664	310.496	310236	2.2854
310650	348.682	310686	219.842	310671	294.828	310696	162.948	310601	376.04	310693	206.91	310655	304.112	310725	245.52	310587	374.748	310573	272.084	310623	329.44	310665	309.244	310237	2.0467
310652	349.796	310687	217.544	310672	293.584	310697	154.14	310602	373.828	310694	168.432	310662	298.8	310728	257.424	310588	380.358	310574	276.42	310625	328.28	310666	307.992	310238	2.0161
310655	352.024	310690	212.948	310673	287.364	310698	157.076	310603	374.934	310695	162.624	310663	289.504	310729	258.912	310593	379.236	310575	277.504	310626	327.12	310669	306.74	310239	1.944
310662	349.796	310691	193.032	310674	282.388	310699	158.544	310611	372.722	310697	166.98	310664	282.864	310731	269.328	310596	376.992	310577	280.756	310629	328.28	310670	304.236	310240	1.8463
310663	339.213	310693	196.862	310678	283.632	310700	162.214	310613	372.169	310698	172.788	310665	281.536	310735	275.28	310597	373.626	310578	303.52	310634	332.92	310673	300.48	310241	1.9958
310664	337.542	310694	181.542	310680	284.876	310701	161.48	310614	371.616	310700	177.144	310669	280.208	310736	293.136	310598	375.87	310583	304.604	310637	335.24	310678	301.732	310242	2.3091
310666	336.428	310695	174.648	310681	287.364	310702	165.884	310615	372.169	310701	169.884	310670	268.256	310737	294.624	310602	374.748	310584	314.36	310638	334.08	310680	304.236	310243	3.5347
310668	337.542	310696	176.18	310682	286.12	310703	164.416	310616	368.298	310702	171.336	310671	266.928	310741	296.112	310610	375.87	310587	315.444	310640	338.72	310682	305.488	310244	4.0503
310670	331.972	310697	180.776	310684	285.498	310705	162.948	310619	362.768	310704	169.884	310673	262.944	310742	293.136	310613	378.114	310596	314.36	310644	335.24	310686	263.546	310245	4.0684
310673	325.288	310698	183.84	310685	283.632	310706	146.066	310622	361.662	310705	169.158	310674	260.288	310746	290.16	310614	375.87	310597	313.276	310648	336.4	310687	266.676	310246	11.0658
310678	327.516	310699	185.372	310686	246.312	310707	135.056	310623	360.556	310706	164.802	310680	265.6	310747	288.672	310615	379.236	310602	315.444	310655	338.72	310691	251.652	310247	36.2482
310680	333.086	310700	203.756	310687	241.336	310708	158.544	310625	359.45	310707	159.72	310681	258.96	310750	287.184	310616	373.626	310609	314.36	310656	339.88	310693	252.904	310248	36.5173
310681	321.946	310701	205.288	310690	238.848	310712	160.012	310629	360.556	310708	181.5	310685	256.968	310751	290.16	310618	372.504	310611	313.818	310662	334.66	310694	202.824	310249	38.4306
310682	320.832	310703	206.82	310691	220.188	310715	167.352	310633	359.45	310709	184.404	310686	229.08	310754	299.088	310624	373.626	310612	313.276	310663	324.22	310695	197.816	310250	43.2366
310685	318.604	310705	207.586	310692	217.7	310716	182.032	310635	361.662	310712	185.856	310689	230.408	310755	297.6	310626	374.748	310613	314.36	310664	320.16	310696	200.32	310251	45.1953
310686	280.171	310706	184.606	310693	218.944	310717	179.096	310650	367.192	310715	203.28	310691	216.464	310764	299.088	310632	375.87	310615	318.696	310665	319	310697	199.068	310252	48.7868
310687	276.829	310707	163.924	310694	161.72	310718	180.564	310662	366.086	310716	216.348	310692	215.136	310770	300.576	310633	379.236	310616	316.528	310669	317.84	310698	202.824	310253	49.9576
310690	276.272	310708	179.244	310695	157.988	310719	177.628	310663	358.344	310717	220.704	310693	213.808	310771	302.064	310635	380.358	310619	314.36	310670	307.98	310700	215.344	310254	54.1783
310691	255.106	310709	182.308	310698	160.476	310721	176.16	310664	353.92	310718	222.156	310694	175.296	310774	303.552	310643	381.48	310622	312.734	310671	307.4	310701	211.588	310255	54.369
310692	249.536	310713	183.84	310699	162.964	310723	174.692	310665	352.814	310720	220.704	310696	177.952	310780	300.576	310644	380.358	310623	311.108	310673	295.8	310702	217.848	310256	54.5479
310693	247.308	310715	191.5	310700	177.892	310724	179.096	310666	351.708	310722	213.444	310697	175.296	310781	299.088	310650	385.968	310626	312.192	310674	292.32	310706	187.8	310257	54.8278
310694	209.432	310716	206.82	310701	175.404	310725	208.456	310667	353.92	310723	210.54	310698	177.952	310788	296.112	310653	388.212	310629	313.276	310675	291.16	310707	164.012	310258	54.9383
310695	207.204	310717	205.288	310702	180.38	310726	209.924	310669	352.814	310724	211.992	310700	184.592	310790	297.6	310656	387.09	310633	315.444	310678	293.48	310708	180.288	310259	56.0938
310697	203.862	310718	206.82	310703	182.868	310728	214.328	310670	341.754	310725	241.032	310701	181.936	310794	299.088	310662	383.724	310634	316.528	310680	298.12	310709	179.036	310260	56.0435
310698	209.432	310719	205.288	310706	163.586	310731	236.348	310671	340.095	310727	242.484	310702	185.92	310803	302.064	310663	375.87	310637	317.612	310681	291.16	310713	177.784	310261	56.0895
310700	220.572	310720	204.522	310707	133.108	310735	242.22	310672	338.989	310728	257.004	310706	173.304	310806	300.576	310664	371.382	310640	318.696	310682	290	310715	181.54	310262	57.1094
310702	225.028	310721	203.756	310708	149.28	310736	249.56	310673	337.883	310730	259.908	310707	152.72	310807	299.088	310665	370.26	310641	319.78	310685	287.68	310716	187.8	310263	60.6888
310703	223.914	310722	200.692	310709	150.524	310737	251.028	310674	335.118	310731	278.784	310708	164.672	310812	297.6	310666	368.016	310644	318.696	310686	266.22	310717	184.044	310264	61.2828
310705	224.471	310724	203.756	310712	151.768	310741	256.166	310678	336.224	310732	280.236	310709	162.016	310815	300.576	310669	366.333	310647	316.528	310687	269.12	310718	185.296	310265	61.42
310706	194.95	310725	231.332	310713	153.012	310742	264.24	310680	339.542	310735	283.14	310710	163.344	310816	302.064	310670	355.674	310649	317.612	310691	245.92	310719	182.792	310266	61.7715
310707	177.126	310727	232.864	310715	161.72	310743	265.708	310681	335.118	310736	296.208	310712	166	310821	299.088	310673	346.698	310650	321.948	310692	237.22	310720	181.54	310267	62.3679
310708	188.266	310728	246.652	310716	174.16	310746	262.772	310682	331.8	310737	299.112	310713	163.344	310822	300.576	310674	343.332	310651	323.032	310693	237.8	310721	177.784	310268	62.5458
310709	187.152	310729	248.184	310717	172.916	310749	267.176	310684	328.482	310739	300.564	310715	173.968	310823	305.04	310677	346.698	310655	324.116	310694	174	310722	174.028	310269	62.7958
310711	188.266	310730	249.716	310718	177.892	310751	268.644	310685	325.717	310741	303.468	310716	184.592	310824	306.528	310678	347.82	310656	325.2	310697	168.2	310723	171.524	310270	63.0197
310713	190.494	310731	268.1	310720	179.136	310753	270.112	310686	280.924	310743	304.92	310717	181.936	310828	308.016	310680	351.186	310658	326.284	310698	171.68	310724	172.776	310271	63.0192
310715	197.178	310733	266.568	310721	177.892	310754	274.516	310687	279.818	310746	303.468	310718	184.592	310831	309.504	310681	334.356	310662	320.864	310699	172.84	310725	215.344	310272	63.1677
310716	203.305	310735	268.1	310722	179.136	310762	273.048	310690	282.03	310751	306.372	310719	181.936	310836	304.296	310682	330.99	310663	307.856	310700	179.8	310726	216.596	310273	64.4144
310717	193.836	310736	288.016	310723	170.428	310763	272.314	310691	254.38	310753	309.276	310722	177.952	310837	287.184	310685	324.258	310664	300.268	310701	178.64	310727	220.352	310274	64.6398
310718	194.95	310737	289.548	310724	175.404	310764	270.112	310692	252.168	310754	316.536	310723	171.312	310838	288.672	310686	291.72	310665	299.184	310702	179.8	310728	226.612	310275	64.7418
310720	193.836	310741	291.08	310725	250.044	310767	268.644	310693	253.274	310763	315.084	310724	179.28	310839	267.84	310687	288.354	310670	288.344	310705	180.38	310730	227.864	310277	64.7717
310721	192.722	310742	301.804	310726	252.532	310774	270.112	310694	186.361	310764	316.536	310725	272.24	310841	273.792	310688	289.476	310673	286.176	310706	145.58	310731	231.62	310278	64.8924
310722	186.038	310743	303.336	310728	266.216	310777	268.644	310695	184.702	310778	315.084	310728	281.536	310843	272.304	310690	287.793	310674	285.092	310707	125.28	310732	234.124	310279	65.1791
310723	183.81	310746	302.57	310730	267.46	310780	267.91	310696	188.02	310783	312.18	310730	284.192	310844	285.696	310691	261.987	310677	286.176	310708	145	310735	240.384	310280	65.6354
310724	190.494	310747	303.336	310731	286.12	310781	267.176	310697	182.49	310788	309.276	310731	309.424	310845	268.584	310692	256.377	310678	288.344	310713	142.68	310736	260.416	310281	65.779
310725	280.728	310749	309.464	310734	286.742	310783	265.708	310698	183.596	310790	310.728	310735	318.72	310846	267.84	310693	255.255	310680	291.054	310715	151.96	310741	261.668	310282	65.9626
310726	281.842	310753	312.528	310735	296.072	310789	267.176	310700	189.126	310792	312.18	310736	333.328	310848	268.584	310694	200.838	310681	288.344	310716	154.28	310742	265.424	310283	66.2812
310727	282.956	310754	321.72	310736	315.976	310790	268.644	310701	188.02	310794	315.084	310739	334.656	310849	267.84	310695	192.984	310682	284.008	310717	149.64	310744	266.676	310284	66.7385
310728	292.982	310770	320.188	310737	317.22	310794	271.58	310702	191.338	310797	317.988	310741	337.312	310851	288.672	310697	191.862	310684	282.924	310718	150.8	310746	265.424	310285	66.7498
310730	295.21	310772	318.656	310741	323.44	310795	270.846	310703	186.914	310802	319.44	310742	343.952	310852	267.84	310698	192.984	310685	284.008	310720	149.64	310749	266.676	310286	66.8754
310731	324.174	310774	320.188	310742	334.636	310796	270.112	310706	150.416	310803	317.988	310748	345.28	310855	263.376	310700	203.082	310686	237.938	310721	147.32	310751	267.928	310287	66.9053
310733	325.288	310775	318.656	310743	335.88	310803	271.58	310707	134.379	310807	316.536	310749	346.608	310856	260.4	310701	199.716	310687	237.396	310722	145	310753	269.18	310288	67.0794
310734	326.402	310780	317.124	310746	332.148	310804	273.048	310708	144.886	310817	315.084	310751	349.264	310857	258.912	310702	200.838	310690	236.312	310723	141.52	310754	274.188	310289	67.2284
310735	334.2	310781	315.592	310748	333.392	310806	271.58	310709	142.674	310819	316.536	310754	354.576	310859	246.264	310703	198.594	310691	220.052	310724	151.96	310762	273.562	310290	67.353
310736	346.454	310788	312.528	310749	335.88	310807	275.984	310712	143.78	310820	317.988	310755	355.904	310860	248.496	310705	200.277	310692	214.632	310725	241.28	310763	271.684	310291	67.3482
310737	349.796	310789	314.06	310751	337.124	310815	277.452	310714	144.886	310821	310.728	310763	354.576	310861	247.008	310706	168.3	310693	217.342	310726	242.44	310765	270.432	310292	67.4379
310740	348.682	310791	315.592	310753	338.368	310820	280.388	310715	153.181	310822	312.18	310764	362.544	310862	248.496	310707	136.884	310694	178.86	310727	243.6	310770	269.18	310293	67.7359
310741	349.796	310792	317.124	310754	352.052	310821	275.984	310716	167.006	310823	313.632	310766	363.872	310865	247.008	310708	151.47	310695	179.944	310728	259.84	310784	266.676	310294	67.8362
310742	364.278	310797	315.592	310755	350.808	310823	280.388	310717	160.37	310827	312.18	310770	361.216	310866	248.496	310709	149.226	310696	182.112	310729	261	310788	265.424	310295	67.8533
310743	363.164	310800	317.124	310758	352.052	310827	278.92	310718	167.006	310831	310.728	310771	362.544	310867	223.2	310712	150.348	310697	179.944	310731	280.72	310789	262.92	310296	67.9008
310744	364.278	310806	314.826	310764	354.54	310831	277.452	310722	164.794	310836	306.372	310774	363.208	310869	181.536	310715	155.958	310698	182.112	310732	281.88	310794	265.424	310298	67.8714
310745	363.164	310807	314.06	310766	355.784	310836	276.718	310723	155.946	310837	290.4	310776	362.544	310870	160.704	310716	167.178	310699	183.196	310734	283.04	310806	264.172	310299	68.0413
310746	362.05	310815	320.188	310770	354.54	310837	266.442	310724	168.112	310839	276.606	310779	363.872	310871	169.632	310717	158.202	310700	195.12	310735	295.8	310807	259.164	310300	67.982
310747	360.936	310816	321.72	310771	353.296	310838	267.91	310725	241.108	310840	280.236	310780	362.544	310872	205.344	310718	168.3	310701	194.036	310736	307.4	310808	256.66	310301	67.9654
310748	364.278	310820	323.252	310774	354.54	310839	246.624	310726	243.32	310841	281.688	310781	361.216	310874	214.272	310719	167.178	310702	201.624	310737	310.88	310812	255.408	310302	67.9953
310749	367.62	310823	321.72	310783	353.296	310840	248.092	310728	245.532	310844	286.044	310783	359.888	310875	218.736	310720	168.3	310703	200.54	310741	314.36	310814	256.66	310303	67.99
310753	368.734	310827	318.656	310788	352.052	310842	249.56	310729	246.638	310845	269.346	310784	358.56	310877	209.808	310721	166.056	310705	199.998	310742	328.28	310815	262.92	310304	68.1689
310754	377.646	310831	315.592	310789	350.808	310844	262.772	310731	269.864	310846	268.62	310789	357.232	310878	212.784	310722	163.812	310706	181.028	310745	329.44	310818	261.668	310305	68.139
310762	376.532	310834	313.294	310790	352.052	310845	239.284	310732	272.076	310847	267.168	310792	358.56	310880	212.04	310723	158.202	310707	157.18	310746	328.28	310820	262.92	310306	68.1091
310764	377.646	310835	310.996	310792	353.296	310848	247.358	310733	270.97	310849	265.716	310794	362.544	310881	206.832	310724	164.934	310708	171.272	310751	330.6	310822	264.172	310307	68.1775
310766	378.76	310836	309.464	310797	355.784	310849	246.624	310734	269.864	310851	283.14	310796	363.872	310882	209.808	310725	241.23	310709	169.104	310752	331.76	310824	266.676	310308	68.1642
310772	377.646	310837	292.612	310799	357.028	310851	247.358	310735	284.242	310852	275.88	310803	367.856	310883	254.448	310726	244.596	310712	171.272	310754	341.04	310827	267.928	310311	68.1476
310774	378.76	310838	293.378	310806	358.272	310852	229.008	310736	299.726	310855	274.428	310808	369.184	310884	255.936	310727	245.718	310713	172.356	310764	343.36	310831	265.424	310312	68.1775
310775	377.646	310839	274.994	310807	360.138	310854	227.54	310737	304.15	310856	263.538	310812	366.528	310885	269.328	310728	263.67	310715	178.86	310767	342.2	310836	261.042	310313	68.1941
310780	374.304	310840	278.824	310808	359.516	310855	224.604	310739	305.256	310857	261.36	310816	365.2	310888	275.28	310729	264.792	310716	184.822	310770	341.04	310837	250.4	310315	68.1209
310783	373.19	310841	280.356	310815	362.004	310856	218.732	310741	306.362	310859	235.224	310817	369.184	310894	272.304	310730	265.914	310717	182.654	310771	344.52	310839	236.002	310316	68.1043
310784	369.848	310844	291.08	310816	359.516	310857	217.264	310742	312.998	310860	245.388	310820	371.84	310897	273.792	310731	290.598	310718	185.906	310774	346.84	310840	239.132	310317	68.1342
310785	372.076	310845	277.292	310820	365.736	310858	214.328	310743	310.786	310861	246.84	310821	374.496	310900	275.28	310734	292.842	310719	185.364	310780	340.46	310844	246.644	310319	68.2051
310788	367.62	310847	274.228	310821	360.76	310859	202.584	310746	309.68	310862	252.648	310824	373.168	310904	273.792	310735	305.184	310721	183.196	310781	339.88	310845	233.498	310320	68.1885
310789	365.949	310848	272.696	310822	362.004	310860	196.712	310747	308.574	310865	251.196	310825	372.504	310907	272.304	310736	327.624	310722	184.28	310783	336.4	310846	232.872	310321	68.1752
310790	365.392	310849	277.292	310823	363.248	310862	199.648	310748	309.68	310866	250.47	310826	375.16	310908	270.816	310737	328.746	310723	179.944	310785	335.24	310847	234.124	310322	68.2099
310791	366.506	310851	284.952	310824	362.004	310866	196.712	310751	310.786	310867	226.512	310827	379.144	310909	272.304	310741	335.478	310724	182.112	310788	331.76	310848	241.636	310323	68.2393
310793	365.392	310852	268.1	310826	363.248	310867	171.756	310753	311.892	310868	221.43	310828	378.48	310910	269.328	310742	353.43	310725	221.136	310789	332.92	310850	240.384	310325	68.1911
310794	368.734	310855	265.036	310827	362.004	310868	167.352	310754	319.634	310869	160.446	310831	379.808	310912	266.352	310743	355.674	310726	222.22	310790	335.24	310851	250.4	310326	68.1511
310795	366.506	310856	257.376	310836	360.76	310869	111.568	310755	324.058	310870	142.296	310836	381.136	310915	264.864	310746	353.43	310727	225.472	310792	337.56	310852	229.116	310327	68.1362
310796	367.62	310857	250.482	310837	357.028	310870	103.494	310764	331.8	310871	143.748	310837	375.824	310924	266.352	310747	352.308	310728	233.06	310794	342.2	310854	226.612	310328	68.1212
310797	366.506	310858	252.78	310838	356.406	310871	113.036	310767	334.012	310872	188.76	310838	373.832	310932	264.864	310748	353.43	310729	234.144	310796	344.52	310855	224.108	310329	68.1265
310803	368.734	310859	238.992	310839	343.344	310872	151.204	310775	332.906	310873	191.664	310839	361.216	310934	263.376	310749	354.552	310730	236.312	310797	345.68	310856	221.604	310330	68.1122
310812	367.62	310860	243.588	310841	345.832	310873	154.14	310780	330.694	310874	200.376	310840	359.224	310937	261.888	310751	357.918	310731	256.908	310806	346.84	310859	201.572	310331	68.1484
310813	365.392	310861	242.056	310844	362.004	310874	165.884	310789	329.588	310876	209.088	310841	359.888	310938	264.864	310753	360.162	310735	264.496	310807	348	310860	211.588	310334	68.1522
310814	367.62	310862	243.588	310845	354.54	310876	168.82	310790	330.694	310877	198.924	310844	370.512	310939	269.328	310754	365.772	310736	275.336	310808	349.16	310861	210.336	310335	68.1356
310816	366.506	310863	245.12	310847	352.052	310877	167.352	310794	331.8	310878	203.28	310845	350.592	310940	270.816	310755	364.65	310737	277.504	310811	348	310862	214.092	310336	68.0544
310817	367.62	310865	241.29	310848	358.894	310878	164.416	310796	336.224	310880	204.732	310846	349.264	310943	269.328	310762	364.089	310739	278.588	310813	346.84	310864	212.84	310338	67.9669
310820	373.19	310866	239.758	310849	357.028	310881	162.948	310806	337.33	310881	198.924	310847	350.592	310945	267.84	310763	362.406	310741	280.756	310815	350.32	310865	209.084	310340	67.9503
310821	370.962	310867	220.608	310850	355.784	310882	168.82	310811	336.224	310882	209.088	310848	346.608	310947	270.816	310764	364.65	310742	287.26	310816	348	310866	207.832	310341	67.944
310822	373.19	310868	219.842	310851	363.248	310883	218.732	310813	337.33	310883	248.292	310851	357.232	310948	272.304	310766	365.772	310746	286.176	310818	349.16	310867	182.792	310342	67.9086
310824	372.076	310869	159.328	310852	343.344	310885	229.008	310815	340.648	310884	249.744	310852	347.936	310960	270.072	310769	364.65	310751	287.26	310820	352.64	310868	180.288	310343	67.9684
310826	373.19	310870	137.88	310855	339.612	310886	230.476	310816	338.436	310885	259.908	310853	347.272	310961	266.352	310770	362.406	310753	288.344	310821	351.48	310869	135.216	310344	67.9978
310830	372.076	310871	145.54	310856	335.88	310888	243.688	310817	339.542	310888	267.168	310855	345.28	310969	264.864	310775	360.162	310754	293.764	310823	353.8	310870	123.322	310345	67.9797
310831	369.848	310872	180.776	310858	337.124	310893	248.092	310822	337.33	310893	272.976	310856	338.64	310976	263.376	310780	359.04	310762	292.68	310826	354.96	310871	135.216	310346	67.9812
310837	363.164	310873	182.308	310859	311.622	310895	246.624	310823	340.648	310894	271.524	310858	335.984	310977	261.888	310782	357.918	310763	289.428	310827	353.8	310872	181.54	310347	67.9465
310838	362.05	310874	189.968	310860	322.818	310898	243.688	310824	341.754	310895	272.976	310859	314.072	310980	260.4	310783	359.04	310764	288.344	310831	351.48	310873	182.792	310348	67.9782
310839	345.897	310875	191.5	310861	319.708	310900	248.092	310826	342.86	310896	272.25	310860	311.416	310981	249.24	310784	355.674	310767	287.26	310837	348	310874	199.068	310349	67.9948
310840	344.226	310876	193.032	310862	325.928	310903	252.496	310830	343.966	310897	271.524	310861	310.752	310982	249.984	310785	356.796	310769	286.176	310839	338.72	310875	197.816	310350	67.9767
310844	349.796	310879	194.564	310863	328.416	310904	249.56	310831	342.86	310899	275.88	310862	317.392	310983	248.496	310792	359.04	310771	284.008	310840	342.2	310876	199.068	310351	67.9179
310845	338.656	310881	185.372	310865	323.44	310906	248.092	310836	341.754	310900	281.688	310863	323.368	310985	251.472	310793	357.918	310774	285.092	310841	343.36	310877	196.564	310352	67.8998
310847	333.086	310882	194.564	310866	319.708	310907	249.56	310837	337.883	310903	283.866	310864	322.704	310986	249.984	310794	361.284	310781	282.924	310842	344.52	310878	197.816	310353	67.8405
310848	336.428	310883	223.672	310867	295.45	310908	251.028	310838	336.224	310904	278.784	310867	294.816	310988	247.008	310796	362.406	310783	280.756	310844	351.48	310881	195.938	310354	67.8272
310849	338.656	310884	225.204	310868	285.498	310912	249.56	310839	319.634	310905	280.236	310868	280.872	310989	245.52	310797	363.528	310784	278.588	310845	348	310882	210.336	310355	67.8571
310851	350.91	310885	245.12	310869	204.638	310915	246.624	310840	318.528	310906	281.688	310869	193.888	310991	244.032	310807	365.772	310788	277.504	310847	350.32	310883	247.896	310356	67.8544
310852	333.086	310888	248.184	310870	171.05	310916	245.156	310841	320.74	310907	280.236	310870	158.032	310992	238.824	310811	364.65	310789	275.336	310848	348	310885	269.18	310358	67.8657
310853	334.2	310890	249.716	310871	181.624	310936	242.22	310842	321.846	310909	278.784	310871	164.672	310993	238.08	310812	362.406	310790	277.504	310849	346.84	310886	270.432	310362	67.8363
310855	333.086	310893	251.248	310872	240.092	310937	240.752	310844	334.012	310911	278.058	310872	224.432	310994	236.592	310815	363.528	310792	278.588	310851	355.54	310888	275.44	310363	67.823
310856	318.047	310894	249.716	310873	246.312	310938	243.688	310845	319.634	310912	275.154	310873	228.416	310996	238.08	310816	362.406	310794	281.84	310852	342.2	310893	276.692	310364	67.7444
310857	313.034	310899	251.248	310874	264.972	310939	253.964	310847	317.975	310913	274.428	310874	253.648	310997	236.592	310820	363.528	310796	282.382	310854	341.04	310894	277.944	310366	67.7369
310859	292.982	310900	252.78	310875	268.704	310948	256.9	310848	324.058	310915	272.976	310875	257.632	310999	214.272	310821	360.162	310797	282.924	310855	340.46	310897	279.196	310367	67.4259
310860	301.337	310903	254.312	310876	272.436	310951	258.368	310851	332.906	310933	271.524	310876	258.96	311001	204.6	310822	359.601	310806	282.382	310856	332.92	310898	277.944	310368	67.3993
310861	299.666	310904	252.78	310877	267.46	310955	259.836	310852	323.505	310934	270.072	310877	247.008	311002	202.368	310823	358.479	310807	282.924	310857	329.44	310900	276.692	310369	67.1831
310862	303.008	310906	254.312	310878	264.972	310958	255.432	310853	322.952	310939	271.524	310878	249.664	311004	203.856	310824	356.796	310808	281.84	310858	331.18	310901	277.944	310370	67.2118
310863	301.894	310908	252.78	310881	261.24	310959	256.9	310854	321.846	310943	267.894	310881	247.008	311005	209.808	310827	354.552	310812	282.924	310859	304.5	310904	276.692	310371	67.0628
310864	300.78	310909	254.312	310882	279.9	310960	253.964	310856	319.634	310944	265.716	310882	262.944	311006	208.32	310836	352.308	310815	281.84	310860	310.88	310907	274.188	310372	65.9907
310865	299.666	310910	251.248	310883	353.296	310968	252.496	310857	318.528	310958	264.264	310883	343.952	311007	206.832	310837	345.576	310816	282.924	310862	314.94	310908	275.44	310373	64.5422
310866	300.78	310912	246.652	310884	360.76	310969	249.56	310858	316.869	310960	261.36	310884	345.28	311008	200.88	310838	348.942	310820	284.008	310863	316.1	310912	270.432	310374	63.6035
310867	280.728	310915	245.12	310885	371.956	310970	245.156	310859	289.219	310962	262.812	310885	359.888	311009	191.952	310839	339.966	310821	281.84	310864	315.52	310922	271.684	310375	63.225
310868	272.93	310916	246.652	310886	372.578	310971	243.688	310860	299.726	310969	259.908	310887	361.216	311011	159.216	310840	344.454	310824	280.756	310865	314.36	310924	276.692	310376	63.2122
310869	176.569	310924	249.716	310887	373.822	310976	239.284	310861	300.832	310970	261.36	310888	370.512	311012	157.728	310841	345.576	310826	281.84	310867	285.36	310925	277.944	310377	63.0941
310870	143.149	310925	251.248	310888	386.884	310981	237.816	310862	305.256	310976	263.538	310894	371.84	311013	136.896	310844	356.235	310831	278.588	310868	280.14	310939	279.196	310378	62.9371
310871	156.517	310932	246.652	310889	385.64	310983	239.284	310863	312.998	310977	262.812	310895	373.168	311014	130.944	310845	337.161	310834	279.672	310869	199.52	310940	280.448	310379	62.7901
310872	210.546	310936	243.588	310893	386.884	310986	237.816	310865	310.233	310980	262.086	310896	371.84	311017	133.92	310847	336.039	310836	274.794	310870	162.4	310943	277.944	310380	62.6715
310873	213.888	310937	241.29	310897	388.128	310988	236.348	310866	310.786	310981	249.744	310897	374.496	311018	135.408	310848	351.186	310837	270.458	310871	169.36	310947	279.196	310381	62.6435
310874	223.914	310938	242.056	310898	386.884	310992	233.412	310867	286.454	310982	251.196	310898	373.168	311019	142.848	310851	360.162	310838	268.29	310872	235.48	310948	280.448	310382	61.9181
310875	227.256	310939	248.184	310899	388.128	310999	224.604	310868	279.265	310985	252.648	310900	373.832	311020	148.8	310852	346.137	310839	254.74	310873	241.28	310955	282.952	310383	58.4596
310876	230.598	310943	251.248	310900	383.152	311000	222.402	310869	209.587	310986	251.196	310901	374.496	311021	150.288	310853	345.576	310840	261.244	310874	262.16	310960	281.7	310384	58.0258
310877	226.142	310948	252.78	310901	381.908	311001	218.732	310870	172.536	310990	252.648	310903	377.152	311023	149.544	310855	343.332	310844	277.504	310876	263.9	310962	280.448	310385	57.6479
310879	227.256	310951	255.844	310903	383.152	311002	217.264	310871	185.808	310991	251.196	310904	374.496	311024	110.112	310856	341.088	310845	263.412	310877	251.14	310963	281.7	310386	57.3405
310880	226.142	310954	254.312	310904	380.664	311004	215.796	310872	219.541	310992	246.84	310910	367.856	311025	104.904	310857	339.966	310846	261.786	310878	247.08	310969	279.196	310387	50.3771
310882	235.054	310957	255.844	310909	381.908	311005	223.136	310873	221.2	310993	248.292	310912	362.544	311026	104.16	310858	336.6	310847	259.076	310881	243.6	310970	280.448	310388	49.7941
310883	319.718	310960	253.546	310910	371.956	311006	215.796	310874	236.684	310997	246.84	310921	361.216	311028	96.72	310859	311.355	310848	263.954	310882	261	310973	281.7	310389	49.7642
310884	323.06	310961	252.78	310912	365.736	311008	212.86	310875	240.002	310998	248.292	310924	363.872	311029	88.536	310860	315.282	310849	262.328	310883	368.88	310975	282.952	310390	48.4248
310885	348.682	310962	254.312	310918	364.492	311009	201.116	310876	243.32	310999	238.128	310932	362.544	311030	77.376	310862	326.502	310851	275.336	310884	372.36	310976	284.204	310391	47.8057
310886	350.91	310969	252.78	310919	363.248	311011	169.554	310877	229.495	311001	234.498	310935	361.88	311031	75.888	310863	322.014	310852	265.58	310885	393.24	310977	282.952	310392	47.7774
310888	357.594	310970	251.248	310922	364.492	311012	168.82	310878	224.518	311002	232.32	310936	361.216	311032	78.864	310864	323.136	310854	264.496	310886	395.56	310980	280.448	310393	46.0886
310889	356.48	310972	252.78	310924	365.736	311013	151.938	310881	214.564	311003	233.772	310939	366.528	311034	80.352	310865	322.014	310855	262.328	310888	404.84	310981	275.44	310394	36.7757
310894	355.366	310975	254.312	310937	360.76	311014	143.864	310882	225.624	311005	241.758	310942	365.2	311035	83.328	310867	283.305	310856	255.824	310893	407.16	310982	279.196	310395	31.8112
310896	354.252	310980	255.844	310938	362.004	311016	145.332	310883	308.574	311006	239.58	310943	362.544	311038	90.768	310868	277.134	310857	253.656	310896	408.32	310988	276.692	310396	28.6936
310899	355.366	310981	249.716	310939	365.736	311017	146.8	310884	316.316	311007	238.128	310944	361.216	311039	96.72	310869	186.813	310858	254.74	310897	410.64	310989	274.188	310397	28.1956
310903	356.48	310982	254.312	310944	364.492	311018	140.928	310885	337.33	311008	233.772	310951	359.888	311040	104.16	310870	150.348	310859	234.686	310898	409.48	310991	271.684	310398	27.9735
310904	353.138	310986	252.014	310947	365.736	311019	152.672	310886	338.436	311009	223.608	310953	358.56	311043	160.704	310871	155.958	310860	237.396	310900	416.44	310992	270.432	310399	17.6843
310906	352.024	310987	251.248	310948	368.224	311020	154.14	310888	340.648	311010	221.43	310960	357.232	311044	224.688	310872	216.546	310861	235.228	310904	415.28	310994	266.676	310400	12.0445
310907	353.138	310988	252.78	310951	371.956	311024	124.78	310889	339.542	311011	184.404	310961	354.576	311045	232.128	310873	223.278	310865	229.808	310906	414.12	310996	265.424	310401	9.5665
310909	354.252	310992	246.652	310953	373.2	311025	111.568	310893	341.754	311012	182.952	310963	357.232	311048	241.056	310874	231.132	310867	200.54	310908	416.44	310997	262.92	310402	9.2396
310910	352.024	310993	248.184	310955	374.444	311028	95.42	310897	342.86	311013	172.788	310964	358.56	311050	242.544	310875	233.376	310868	198.372	310910	414.12	310999	252.278	310403	9.0906
310912	349.796	310997	245.12	310960	370.712	311029	89.548	310900	346.178	311014	164.076	310968	357.896	311051	272.304	310876	235.62	310869	146.34	310912	412.96	311000	250.4	310404	8.916
310915	348.682	310998	246.652	310962	371.956	311030	85.144	310901	345.072	311015	158.268	310969	353.912	311052	270.816	310877	227.766	310870	121.95	310917	409.48	311002	249.148	310405	7.0811
310924	349.796	310999	238.226	310963	373.2	311035	92.484	310903	348.39	311017	165.528	310970	359.888	311054	270.072	310878	228.888	310871	126.828	310919	408.9	311005	256.66	310406	6.665
310931	348.682	311000	235.928	310969	370.712	311038	99.824	310904	346.178	311019	175.692	310971	361.216	311055	269.328	310880	228.327	310872	171.272	310920	408.32	311006	249.774	310407	6.2788
310932	346.454	311001	228.268	310970	364.492	311039	105.696	310907	345.072	311020	178.596	310976	357.232	311056	267.84	310881	223.278	310873	173.44	310923	407.16	311007	251.026	310408	6.0132
310934	344.226	311002	223.672	310975	365.736	311040	114.504	310909	344.519	311023	174.24	310977	355.904	311058	273.792	310882	242.352	310874	184.28	310924	411.8	311008	250.4	310409	5.9401
310936	343.112	311005	235.928	310976	371.956	311041	115.972	310910	340.648	311024	132.132	310978	355.24	311059	275.28	310883	320.892	310875	186.448	310928	411.22	311009	241.636	310410	5.7931
310937	341.998	311006	223.672	310977	368.224	311042	120.376	310912	331.8	311025	116.16	310980	353.248	311060	278.256	310884	322.014	310876	187.532	310929	410.64	311010	239.758	310411	4.4378
310938	343.112	311008	222.14	310981	357.028	311043	189.372	310923	334.012	311028	101.64	310981	351.92	311061	279.744	310885	342.21	310877	178.86	310930	409.48	311011	206.58	310412	4.2295
310939	346.454	311009	216.012	310983	358.272	311044	251.028	310924	335.118	311029	97.284	310982	354.576	311065	278.256	310888	347.82	310878	181.028	310931	410.64	311012	205.954	310413	4.0554
310943	339.77	311011	187.67	310986	354.54	311045	258.368	310931	336.224	311030	86.394	310983	355.904	311066	274.536	310889	345.015	310881	179.944	310932	409.48	311013	189.678	310414	3.8112
310944	338.656	311012	186.904	310988	352.052	311048	268.644	310932	335.118	311031	85.668	310986	353.248	311067	278.256	310890	345.576	310882	190.784	310934	407.16	311014	180.288	310415	3.3074
310948	339.77	311013	174.648	310991	348.32	311050	280.388	310934	334.012	311034	87.12	310987	352.584	311068	279.744	310893	351.186	310883	249.32	310936	404.84	311017	185.296	310416	2.5293
310950	338.656	311014	171.584	310992	347.076	311051	312.684	310936	331.8	311035	92.928	310988	349.264	311069	282.72	310896	350.064	310884	253.656	310937	403.68	311018	184.044	310417	2.3205
310956	337.542	311015	168.52	310996	348.32	311056	314.152	310937	330.694	311039	97.284	310991	341.96	311070	284.208	310897	351.186	310885	267.748	310938	404.84	311019	197.816	310418	2.0725
310957	338.656	311016	170.052	310997	345.832	311057	315.62	310939	334.012	311040	110.352	310992	339.968	311072	285.696	310898	348.942	310886	268.832	310939	407.16	311020	204.076	310419	1.769
310960	333.086	311017	173.116	310998	343.966	311058	318.556	310942	335.118	311041	116.16	310993	343.952	311073	284.208	310899	352.308	310888	277.504	310940	408.32	311022	205.328	310420	1.4705
310962	331.972	311018	170.052	310999	333.392	311060	322.96	310943	332.906	311042	117.612	310997	342.624	311077	285.696	310900	359.04	310889	278.588	310943	404.84	311023	204.076	310421	1.32565
310964	333.086	311019	180.776	311000	332.148	311061	324.428	310944	329.588	311043	149.556	310999	326.688	311078	284.208	310903	363.528	310893	282.924	310948	407.16	311024	148.988	310422	1.1542
310970	338.656	311020	182.308	311001	326.55	311064	322.96	310948	331.8	311044	206.184	311001	322.704	311083	282.72	310907	364.65	310897	285.092	310957	406.58	311025	131.46	310423	1.13335
310971	337.542	311021	183.84	311002	323.44	311065	318.556	310951	335.118	311045	214.896	311002	317.392	311084	284.208	310910	363.528	310898	281.84	310958	406	311027	130.834	310424	0.51155
310976	341.998	311023	179.244	311005	329.66	311066	315.62	310956	332.906	311048	232.32	311004	314.736	311090	288.672	310912	355.674	310900	289.428	310960	404.84	311028	118.94	310425	0.32415
310977	340.884	311024	136.348	311006	320.952	311067	320.024	310960	329.588	311050	241.032	311005	321.376	311093	290.16	310914	354.552	310903	290.512	310961	402.52	311029	111.428	310426	0.3033
310980	339.77	311025	121.028	311008	318.464	311068	321.492	310961	328.482	311051	278.784	311006	314.736	311097	299.088	310915	353.43	310907	291.596	310964	403.68	311030	96.404	310429	0.2734
310981	336.428	311028	111.836	311009	306.646	311069	322.96	310962	329.588	311056	278.058	311008	315.4	311116	297.6	310916	354.552	310910	289.428	310969	399.04	311032	98.908	310430	0.1714
310982	339.77	311029	108.772	311010	302.292	311072	324.428	310968	330.694	311057	279.51	311009	304.776	311117	294.624	310919	353.43	310912	285.092	310970	401.36	311034	105.168	310432	0.1895
310985	340.884	311030	98.048	311011	247.556	311073	327.364	310969	331.8	311058	284.592	311010	302.784	311123	296.112	310923	355.674	310915	282.924	310971	400.2	311035	112.68	310433	0.089
310986	339.77	311033	99.58	311012	245.69	311078	325.896	310970	331.247	311060	287.496	311011	253.648	311124	290.16	310924	359.04	310917	281.84	310976	400.78	311038	120.192	310434	0.0116
310988	340.884	311034	102.644	311013	224.542	311079	328.832	310971	330.694	311066	288.948	311012	252.32	311125	291.648	310932	357.918	310924	282.924	310977	397.88	311039	127.704	310435	-0.0658
310989	341.998	311035	110.304	311014	212.724	311082	331.768	310975	331.8	311067	291.852	311013	231.072	311133	294.624	310933	356.796	310925	284.008	310980	394.4	311040	132.712	310436	-0.0791
310992	339.77	311036	111.836	311015	210.858	311083	328.832	310976	339.542	311069	293.304	311014	215.136	311134	296.112	310934	355.674	310928	283.466	310981	386.28	311041	133.964	310439	-0.0658
310997	337.542	311038	119.496	311017	213.346	311084	337.64	310980	341.754	311073	296.208	311015	213.808	311139	297.6	310936	354.552	310929	282.924	310982	388.6	311042	143.98	310440	-0.0786
310998	335.314	311039	127.156	311018	209.614	311085	339.108	310981	336.224	311083	299.112	311017	211.152	311140	303.552	310938	355.674	310934	280.756	310985	392.08	311043	191.556	310441	-0.108
310999	314.148	311040	139.412	311019	217.7	311087	342.044	310982	338.436	311084	303.468	311018	208.496	311145	299.088	310939	356.796	310936	280.214	310987	390.92	311044	251.652	310442	-0.1374
311000	311.92	311041	140.944	311020	218.944	311088	340.576	310983	340.648	311090	304.92	311019	227.088	311148	298.344	310942	355.674	310937	279.672	310989	392.08	311045	259.164	310443	-0.1555
311001	307.464	311042	145.54	311023	215.212	311090	343.512	310985	339.542	311097	312.18	311020	228.416	311149	294.624	310943	353.43	310938	281.84	310991	388.6	311046	260.416	310444	-0.2148
311002	305.236	311043	206.82	311024	157.988	311107	342.044	310986	337.33	311108	313.632	311021	229.744	311152	296.112	310944	354.552	310939	288.344	310992	385.12	311048	275.44	310445	-0.156
311004	301.337	311044	275.76	311025	143.06	311108	346.448	310991	329.035	311116	310.728	311023	225.76	311153	293.136	310947	355.674	310940	289.428	310993	388.6	311049	274.188	310446	-0.1741
311005	306.35	311045	283.42	311027	141.816	311113	344.98	310992	326.27	311117	309.276	311024	178.616	311154	294.624	310951	359.04	310942	287.802	310997	386.86	311050	277.944	310449	-0.1142
311006	296.324	311048	289.548	311028	125.644	311118	346.448	310997	324.058	311118	306.372	311025	160.024	311155	290.16	310960	357.918	310943	287.26	310998	388.6	311051	297.976	310450	-0.1961
311008	292.982	311049	288.016	311029	108.228	311119	347.916	310999	316.316	311119	309.276	311026	159.36	311156	285.696	310961	356.796	310948	288.344	310999	373.52	311052	299.228	310452	-0.2127
311009	279.614	311050	295.676	311030	89.568	311125	349.384	311000	315.763	311124	306.372	311028	152.056	311160	284.208	310970	355.674	310951	290.512	311000	371.78	311055	296.724	310457	-0.2426
311010	279.057	311051	308.698	311031	87.08	311126	350.852	311001	314.104	311125	307.824	311029	130.808	311161	293.136	310972	356.796	310957	291.596	311001	366.56	311058	299.228	310459	-0.2245
311011	216.116	311052	307.932	311032	88.324	311128	352.32	311002	311.892	311128	309.276	311030	108.896	311163	296.112	310973	357.918	310960	290.512	311002	364.24	311059	300.48	310460	-0.2591
311013	196.064	311053	306.4	311033	89.568	311130	353.788	311004	309.68	311133	312.18	311031	107.568	311165	294.624	310977	355.674	310963	293.764	311004	363.08	311060	305.488	310461	-0.2244
311014	183.253	311055	304.868	311034	93.3	311134	356.724	311005	317.422	311134	316.536	311033	106.24	311167	293.136	310981	345.576	310964	294.848	311005	371.2	311061	306.114	310464	-0.2078
311015	181.582	311057	306.4	311035	103.252	311135	358.192	311006	309.68	311139	310.728	311034	110.224	311168	258.168	310982	348.942	310969	296.474	311006	354.96	311062	305.488	310465	-0.2478
311017	192.722	311058	310.996	311038	113.204	311138	356.724	311008	306.362	311140	313.632	311035	120.848	311169	258.912	310983	353.43	310970	292.68	311008	346.84	311065	302.984	310466	-0.3504
311018	189.38	311060	314.06	311039	120.668	311140	358.192	311009	297.514	311144	312.18	311037	119.52	311170	260.4	310985	352.869	310971	291.596	311009	342.2	311066	306.74	310467	-0.3798
311019	208.318	311064	313.294	311040	134.352	311145	353.788	311010	295.855	311145	310.728	311038	132.8	311171	263.376	310986	351.186	310975	294.848	311010	334.66	311067	310.496	310468	-0.3783
311020	212.774	311065	310.996	311041	135.596	311148	340.576	311011	238.343	311148	300.564	311039	140.768	311175	264.864	310987	352.308	310976	297.016	311011	275.5	311069	311.748	310469	-0.3115
311023	212.217	311066	306.4	311042	153.012	311149	334.704	311012	236.131	311149	291.852	311040	158.032	311176	238.08	310988	354.552	310981	289.428	311012	272.6	311070	313	310472	-0.2587
311024	165.986	311067	309.464	311043	204.016	311152	337.64	311013	219.541	311150	294.756	311041	163.344	311177	237.336	310990	355.674	310982	290.512	311013	253.46	311072	314.252	310477	-0.2881
311025	149.833	311069	312.528	311044	258.752	311153	336.172	311014	213.458	311151	291.852	311042	167.328	311178	215.016	310991	353.43	310985	291.596	311014	243.6	311073	316.756	310479	-0.3175
311026	149.276	311073	314.06	311045	268.704	311155	330.3	311017	214.564	311152	294.756	311043	220.448	311179	212.784	310992	351.186	310986	287.26	311015	241.28	311077	318.008	310480	-0.2599
311027	148.162	311080	312.528	311046	269.948	311159	331.768	311018	220.094	311155	293.304	311044	269.584	311180	215.76	310993	354.552	310988	282.924	311016	240.12	311078	316.756	310481	-0.1968
311028	131.452	311082	314.06	311048	278.656	311160	325.896	311019	236.684	311160	291.852	311045	273.568	311183	212.04	310997	352.308	310990	281.84	311017	234.32	311079	319.26	310482	-0.2267
311029	121.983	311083	315.592	311050	284.876	311161	336.172	311020	240.002	311161	296.208	311046	274.896	311184	205.344	310998	351.186	310991	280.756	311018	232	311080	318.008	310483	-0.1935
311030	99.703	311084	323.252	311051	297.316	311163	342.044	311021	241.108	311162	297.66	311048	280.208	311185	199.392	310999	329.868	310992	278.588	311019	240.12	311083	321.764	310484	-0.2234
311031	95.804	311085	324.784	311056	294.828	311167	339.842	311023	240.002	311163	299.112	311050	281.536	311186	202.368	311001	323.697	310993	280.756	311020	240.7	311084	325.52	310485	-0.2053
311032	96.918	311093	327.848	311057	292.34	311168	292.132	311024	196.315	311164	297.66	311051	304.112	311187	205.344	311002	319.77	310997	277.504	311023	236.64	311085	326.772	310487	-0.1706
311033	98.032	311104	329.38	311058	299.804	311169	287.728	311025	177.513	311168	260.634	311056	305.44	311188	221.712	311004	317.526	310998	278.046	311024	183.86	311093	329.276	310489	-0.1819
311034	103.602	311108	330.912	311060	304.78	311171	292.132	311027	176.96	311169	258.456	311057	306.768	311191	226.176	311005	322.014	310999	266.664	311025	167.62	311108	328.024	310492	-0.2118
311035	114.742	311110	335.508	311064	303.536	311174	293.6	311028	157.605	311170	255.552	311058	310.752	311192	252.96	311006	310.794	311000	263.954	311026	165.88	311110	329.276	310493	-0.1824
311036	115.856	311111	333.976	311065	302.292	311175	295.802	311029	138.25	311171	261.36	311059	312.08	311193	254.448	311007	309.672	311001	256.908	311028	149.64	311111	330.528	310494	-0.1344
311037	118.084	311113	335.508	311066	304.78	311176	271.58	311030	110.047	311173	265.716	311060	318.72	311194	260.4	311008	306.306	311003	255.824	311029	129.34	311113	331.78	310496	-0.0869
311038	125.882	311116	333.976	311067	307.268	311177	270.846	311031	108.388	311175	270.072	311061	320.048	311195	261.888	311009	300.696	311005	262.328	311030	90.48	311116	329.902	310497	-0.1344
311039	138.136	311117	332.444	311069	308.512	311178	231.944	311032	110.6	311176	235.224	311064	319.384	311199	260.4	311010	299.574	311006	256.908	311031	88.16	311117	328.024	310498	-0.105
311040	148.162	311119	330.912	311072	311	311179	226.806	311034	116.13	311178	211.266	311065	318.72	311203	258.912	311011	236.181	311008	253.656	311033	89.32	311118	325.52	310499	-0.0751
311041	149.276	311123	329.38	311073	314.732	311180	226.072	311035	126.084	311179	205.458	311066	317.392	311204	253.704	311012	234.498	311009	247.152	311034	91.64	311119	324.268	310501	-0.105
311042	152.618	311124	321.72	311078	309.756	311183	224.604	311038	136.038	311180	201.828	311067	320.048	311205	244.032	311013	206.448	311010	244.984	311035	96.28	311124	316.756	310508	-0.0751
311043	190.494	311125	323.252	311079	306.024	311184	212.86	311039	143.78	311181	200.376	311068	321.376	311206	248.496	311014	197.472	311011	207.044	311038	105.56	311125	318.008	310509	-0.0739
311044	239.51	311133	324.784	311080	304.78	311185	192.308	311040	154.84	311183	198.924	311069	324.032	311207	233.616	311015	195.228	311012	205.96	311039	116	311126	316.756	310510	-0.0573
311045	250.65	311134	327.848	311081	306.024	311186	193.776	311041	158.158	311184	181.5	311073	328.016	311209	232.872	311018	197.472	311013	185.906	311040	121.8	311131	315.504	310512	-0.0754
311046	251.764	311139	325.55	311082	309.756	311187	212.86	311042	159.264	311185	170.61	311077	327.352	311210	193.44	311019	207.57	311014	179.944	311042	125.28	311134	319.26	310513	-0.0573
311048	264.018	311140	327.848	311083	313.488	311188	229.008	311043	192.444	311186	171.336	311078	326.688	311211	187.488	311020	208.692	311017	181.028	311043	183.28	311138	318.008	310515	-0.0113
311049	265.132	311141	326.316	311084	315.976	311191	237.816	311044	255.486	311187	182.952	311079	324.032	311213	186	311022	209.814	311018	187.532	311044	252.88	311140	319.26	310517	0.00530005
311050	269.588	311145	324.784	311085	317.22	311192	262.772	311045	262.122	311188	198.924	311083	326.688	311214	181.536	311023	206.448	311019	201.624	311045	258.68	311144	320.512	310521	0.0181
311051	291.868	311148	315.592	311087	319.708	311193	264.24	311048	265.44	311190	197.472	311084	328.016	311215	186	311024	172.227	311020	205.96	311046	259.84	311148	314.252	310522	0.0475
311058	296.324	311149	311.762	311090	323.44	311194	268.644	311050	267.652	311191	207.636	311085	329.344	311216	229.152	311025	157.08	311023	204.334	311048	265.64	311149	310.496	310525	0.1357
311060	300.78	311150	314.06	311091	324.684	311200	273.048	311051	295.302	311192	229.416	311087	334.656	311218	235.104	311027	154.275	311024	163.684	311050	270.28	311150	313	310526	0.1651
311061	300.223	311152	315.592	311093	325.928	311201	271.58	311055	294.196	311194	233.772	311090	335.984	311222	255.936	311028	137.445	311025	145.256	311051	298.12	311151	310.496	310527	0.195
311062	301.337	311155	310.996	311097	323.44	311203	269.378	311057	295.302	311195	235.224	311093	337.312	311223	290.16	311029	120.054	311028	138.752	311055	296.96	311152	311.748	310529	0.2131
311065	300.78	311157	309.464	311108	324.684	311204	264.24	311058	297.514	311200	236.676	311097	339.968	311224	293.136	311030	94.248	311029	121.408	311056	295.8	311156	310.496	310530	0.3018
311067	307.464	311159	308.698	311110	328.416	311205	262.772	311060	300.832	311201	232.32	311107	338.64	311225	294.624	311031	93.126	311030	106.232	311058	299.28	311157	309.244	310531	0.5106
311072	308.578	311160	304.868	311113	327.794	311206	270.112	311064	298.62	311204	230.142	311110	343.952	311230	300.576	311032	94.248	311031	104.064	311060	305.08	311160	297.976	310532	0.5118
311073	317.49	311161	307.932	311114	327.172	311207	259.836	311065	296.408	311205	224.334	311113	341.296	311231	305.04	311034	98.736	311033	102.98	311064	303.92	311161	301.732	310533	1.2005
311079	318.604	311163	314.06	311117	325.928	311210	227.54	311067	298.62	311207	198.924	311117	338.64	311235	312.48	311035	105.468	311034	104.064	311065	301.02	311163	305.488	310534	1.2299
311082	317.49	311167	310.996	311119	328.416	311211	217.264	311069	300.832	311209	199.65	311118	341.296	311236	309.504	311036	106.59	311035	114.904	311066	300.44	311164	304.236	310535	1.4463
311083	318.604	311168	263.504	311120	330.904	311213	214.328	311073	303.044	311210	169.884	311119	341.96	311241	312.48	311037	108.834	311037	115.988	311067	306.24	311168	263.546	310536	4.461
311084	321.946	311172	265.036	311122	329.66	311214	212.126	311074	304.15	311211	158.268	311120	341.296	311243	315.456	311038	116.688	311038	125.744	311069	307.4	311169	256.66	310537	4.6095
311087	325.288	311173	266.568	311124	324.684	311215	221.668	311078	300.832	311215	161.172	311123	343.952	311255	310.992	311039	123.42	311039	126.828	311073	313.2	311171	260.416	310538	4.7419
311090	327.516	311175	272.696	311125	325.928	311216	271.58	311079	299.726	311216	187.308	311124	334.656	311256	309.504	311040	127.908	311040	132.248	311077	315.52	311173	261.668	310539	5.1082
311093	328.63	311176	248.95	311133	324.684	311219	270.112	311082	301.938	311218	193.116	311130	335.984	311262	305.04	311041	130.152	311041	133.332	311078	314.36	311174	260.416	310540	5.1948
311096	329.744	311177	248.184	311134	328.416	311221	271.58	311083	303.044	311221	194.568	311131	334.656	311265	306.528	311042	133.518	311042	135.5	311079	315.52	311175	267.928	310541	5.2081
311097	328.63	311178	233.63	311138	329.66	311222	293.6	311084	305.256	311222	216.348	311133	337.312	311271	305.04	311043	176.154	311043	189.7	311080	316.68	311176	244.14	310542	5.19
311110	329.744	311179	226.736	311145	328.416	311223	321.492	311085	306.362	311223	249.744	311134	341.296	311272	299.088	311044	226.644	311044	234.144	311082	317.84	311177	241.01	310543	5.4779
311114	328.63	311180	222.14	311148	322.196	311226	322.96	311090	307.468	311224	251.196	311138	337.312	311278	296.112	311045	233.376	311045	241.732	311083	319	311178	237.88	310544	7.8058
311116	327.516	311181	216.012	311149	319.708	311229	327.364	311092	308.574	311229	249.744	311145	335.984	311279	294.624	311046	234.498	311048	254.74	311084	321.32	311179	236.628	310545	7.8656
311117	325.288	311182	215.246	311150	322.196	311230	350.852	311093	309.68	311230	259.908	311148	328.016	311280	299.088	311050	237.864	311050	262.328	311087	322.48	311180	235.376	310546	8.3319
311118	323.06	311183	206.054	311151	320.952	311231	353.788	311094	310.786	311232	261.36	311149	322.704	311287	300.576	311051	261.426	311051	297.016	311090	323.64	311181	225.986	310547	14.5929
311119	325.288	311184	188.436	311152	323.44	311235	358.192	311096	311.892	311235	267.168	311150	325.36	311294	299.088	311052	260.304	311057	299.184	311092	324.8	311182	225.36	310548	14.6811
311121	326.402	311185	176.946	311153	320.952	311236	356.724	311097	315.21	311241	268.62	311151	326.688	311297	293.136	311058	267.036	311058	302.436	311093	327.12	311183	224.108	310549	15.3205
311124	318.604	311186	176.18	311154	322.196	311239	355.256	311107	316.316	311243	274.428	311152	329.344	311299	288.672	311060	269.28	311059	303.52	311096	329.44	311184	214.092	310550	15.3793
311125	319.718	311187	200.692	311155	322.818	311240	358.192	311108	312.998	311247	277.332	311155	326.688	311301	287.184	311061	268.158	311060	304.604	311097	334.08	311185	205.328	310551	15.4685
311126	320.832	311188	214.48	311156	327.172	311243	359.66	311109	311.892	311254	278.784	311160	322.704	311302	288.672	311062	269.28	311061	306.772	311098	332.92	311186	204.076	310552	15.6582
311128	321.946	311190	217.544	311160	322.196	311256	358.192	311110	312.998	311255	277.332	311161	325.36	311304	290.16	311065	268.158	311064	304.604	311107	334.08	311187	222.23	310553	15.7341
311130	323.06	311191	231.332	311161	329.66	311257	359.66	311111	314.104	311256	271.524	311163	326.688	311308	282.72	311066	267.036	311065	301.352	311108	331.76	311188	242.888	310554	15.7459
311131	320.832	311192	251.248	311162	332.148	311262	355.256	311112	316.316	311262	270.072	311164	325.36	311309	279.744	311067	268.158	311066	298.1	311113	330.6	311189	244.14	310555	15.8479
311133	321.946	311194	255.844	311163	333.392	311265	358.192	311113	318.528	311265	271.524	311167	323.368	311311	282.72	311069	270.402	311067	299.184	311115	329.44	311190	245.392	310556	17.482
311134	325.288	311197	257.376	311167	327.794	311271	356.724	311117	314.104	311271	268.62	311168	279.544	311315	276.768	311073	274.89	311068	300.268	311116	328.28	311191	255.408	310557	23.7591
311139	324.174	311199	258.908	311168	301.048	311272	353.788	311118	312.998	311272	264.264	311169	272.24	311316	279.744	311078	276.012	311069	302.436	311118	325.96	311192	277.944	310558	27.5464
311144	325.288	311200	263.504	311169	298.56	311277	349.384	311119	315.21	311273	262.812	311171	274.896	311319	281.232	311081	277.134	311072	303.52	311119	324.8	311194	287.96	310559	29.5814
311145	323.06	311201	260.44	311170	296.072	311278	348.65	311124	306.362	311276	262.086	311173	273.568	311323	277.512	311082	276.012	311073	305.688	311120	323.06	311199	286.708	310560	31.0271
311148	313.034	311204	255.844	311171	297.316	311279	344.98	311125	304.15	311277	258.456	311174	272.24	311324	248.496	311083	280.5	311078	302.436	311121	322.48	311200	289.212	310561	31.711
311149	306.35	311205	251.248	311175	299.182	311280	350.852	311128	305.256	311278	259.908	311175	277.552	311325	242.544	311084	286.11	311079	303.52	311124	316.68	311201	281.7	310562	32.3062
311150	309.692	311206	258.908	311176	263.728	311281	352.32	311131	304.15	311279	258.456	311176	250.328	311326	248.496	311085	288.354	311082	307.856	311128	317.84	311202	280.448	310563	32.3655
311152	310.806	311207	245.12	311177	262.484	311284	355.256	311133	307.468	311280	259.908	311177	250.992	311331	244.032	311088	289.476	311083	306.772	311130	319	311203	279.196	310564	32.4062
311153	308.578	311209	244.354	311178	233.25	311285	353.788	311134	311.892	311284	262.812	311178	223.104	311334	243.288	311090	290.598	311084	313.276	311134	324.8	311204	272.936	310565	32.7396
311159	307.464	311210	206.054	311179	223.92	311286	355.256	311140	315.21	311285	261.36	311179	211.152	311335	221.712	311093	292.842	311085	314.36	311140	325.96	311205	262.92	310566	32.822
311160	301.894	311211	200.692	311180	225.164	311287	356.724	311144	314.104	311287	265.716	311180	210.488	311336	213.528	311096	291.72	311087	317.612	311145	322.48	311206	266.676	310567	32.8466
311161	313.034	311213	199.16	311181	223.92	311294	359.66	311145	311.892	311288	267.168	311181	203.184	311337	215.76	311097	293.964	311090	318.696	311148	313.2	311207	245.392	310568	33.5604
311163	314.148	311214	197.628	311184	191.576	311295	356.724	311148	301.938	311295	264.264	311182	201.856	311344	203.856	311108	299.574	311091	315.986	311149	312.04	311209	246.018	310569	35.154
311164	315.262	311215	211.416	311185	169.184	311296	361.128	311150	303.044	311296	270.072	311183	199.2	311345	202.368	311113	296.208	311092	315.444	311150	316.68	311210	220.978	310570	35.4216
311166	314.148	311216	238.992	311186	171.672	311297	359.66	311152	306.362	311297	268.62	311184	182.6	311346	200.88	311114	295.086	311096	318.154	311151	315.52	311211	212.84	310571	35.4168
311167	313.034	311218	243.588	311187	192.82	311300	352.32	311153	305.256	311299	267.894	311185	166.664	311347	203.856	311118	293.964	311097	318.696	311152	316.68	311214	210.336	310572	35.5208
311168	275.715	311222	271.164	311188	228.896	311302	350.852	311156	306.362	311300	261.36	311186	169.984	311348	202.368	311119	295.086	311107	320.864	311153	314.36	311215	215.344	310573	35.6994
311169	266.246	311223	301.804	311190	231.384	311303	347.916	311157	305.256	311308	254.1	311187	188.576	311350	191.208	311120	293.964	311108	318.696	311155	312.04	311216	252.904	310574	36.63
311171	267.36	311224	306.4	311191	236.36	311305	346.448	311159	306.362	311309	248.292	311188	216.464	311351	180.792	311123	295.086	311110	321.948	311156	313.2	311217	254.156	310575	37.3332
311173	268.474	311226	307.932	311192	278.656	311308	337.64	311160	308.574	311310	246.84	311190	217.792	311352	178.56	311124	284.988	311112	320.864	311157	314.36	311218	260.416	310577	37.4568
311175	279.057	311229	310.996	311194	287.364	311309	332.502	311161	310.786	311311	252.648	311191	237.712	311354	180.048	311126	288.354	311116	319.78	311159	315.52	311222	276.692	310578	38.5922
311176	235.611	311230	329.38	311195	288.608	311310	331.768	311163	314.104	311315	249.744	311192	281.536	311355	187.488	311128	289.476	311117	318.696	311161	319	311223	292.968	310579	38.6894
311177	232.269	311231	332.444	311200	294.828	311311	333.236	311164	312.998	311316	251.196	311193	284.192	311356	206.832	311129	287.232	311118	315.444	311163	320.16	311229	294.22	310580	38.9683
311178	208.875	311235	338.572	311201	293.584	311315	331.768	311167	310.786	311319	252.648	311194	296.144	311357	208.32	311131	286.11	311119	317.612	311167	317.84	311230	309.244	310581	39.3894
311179	201.634	311241	340.104	311204	294.206	311317	330.3	311168	261.016	311320	251.196	311200	300.128	311362	194.928	311133	288.354	311120	318.696	311168	281.88	311231	311.748	310582	39.4326
311180	202.191	311258	337.04	311205	293.584	311319	328.832	311169	254.38	311323	246.84	311201	296.144	311363	192.696	311134	289.476	311122	317.612	311169	272.6	311235	318.008	310583	39.5175
311181	191.608	311262	330.912	311206	302.292	311323	328.098	311170	252.168	311324	234.498	311205	291.496	311364	187.488	311139	287.232	311124	311.108	311171	274.92	311236	316.13	310584	39.6687
311184	177.683	311264	327.848	311207	287.986	311324	306.812	311171	255.486	311325	229.416	311206	302.784	311365	196.416	311140	288.354	311125	312.192	311172	276.08	311237	315.504	310585	39.6207
311185	167.1	311265	330.912	311208	287.364	311325	299.472	311175	261.569	311326	241.032	311207	293.488	311367	220.224	311145	286.11	311128	313.276	311173	277.24	311238	314.878	310587	39.6506
311186	169.328	311272	329.38	311209	286.742	311326	300.94	311176	225.624	311327	242.484	311209	294.152	311368	214.272	311148	278.256	311130	314.36	311175	281.88	311239	315.504	310588	39.7329
311187	204.976	311277	324.784	311210	268.704	311329	299.472	311177	225.071	311328	243.936	311210	272.904	311369	218.736	311149	277.134	311131	313.276	311176	247.66	311241	318.008	310589	39.7399
311188	232.826	311279	326.316	311211	257.508	311331	298.004	311178	203.504	311330	249.744	311211	267.592	311370	217.248	311151	276.012	311133	314.36	311177	245.92	311242	319.26	310590	39.7997
311190	233.94	311280	330.912	311214	252.532	311334	299.472	311179	199.08	311331	245.388	311213	265.6	311373	191.952	311152	277.134	311134	317.612	311178	221.56	311243	320.512	310591	39.811
311191	256.777	311286	332.444	311215	262.484	311335	278.92	311181	195.762	311334	243.936	311214	261.616	311376	200.88	311155	274.89	311135	318.696	311179	216.92	311247	319.26	310592	39.8879
311192	300.223	311287	333.976	311216	311	311336	249.56	311183	194.656	311335	220.704	311215	273.568	311377	217.248	311159	276.012	311138	317.612	311181	212.28	311255	320.512	310593	39.9173
311193	300.78	311289	335.508	311218	314.732	311337	271.58	311184	179.725	311336	210.54	311216	330.672	311380	218.736	311160	274.89	311140	318.696	311183	211.7	311256	321.764	310594	39.9467
311194	315.262	311294	337.04	311219	313.488	311338	273.048	311185	169.218	311337	226.512	311218	337.312	311384	214.272	311161	276.012	311141	317.612	311184	200.68	311257	324.268	310596	39.9633
311195	316.376	311295	330.912	311221	312.244	311341	271.58	311186	172.536	311338	227.964	311219	335.984	311385	224.688	311163	277.134	311145	316.528	311185	187.92	311258	323.016	310597	39.9995
311200	319.718	311296	332.444	311222	323.44	311343	267.176	311187	189.126	311342	227.238	311222	345.28	311386	226.176	311164	276.012	311148	307.856	311186	190.24	311262	321.764	310598	40.0422
311201	311.92	311297	329.38	311223	344.588	311344	245.89	311188	228.942	311343	222.156	311223	379.808	311389	227.664	311165	274.89	311149	306.23	311187	214.6	311271	319.26	310599	40.0716
311203	313.034	311299	327.848	311229	338.368	311345	258.368	311190	230.048	311344	214.896	311224	381.136	311390	225.432	311168	226.083	311150	306.772	311188	236.64	311272	315.504	310602	40.0683
311204	314.148	311301	326.316	311230	345.832	311347	265.708	311191	251.062	311345	225.06	311229	381.8	311391	224.688	311169	220.473	311151	304.604	311190	237.8	311274	316.756	310604	40.0517
311205	307.464	311302	327.848	311231	347.076	311348	258.368	311192	290.878	311347	230.868	311230	381.136	311392	215.76	311170	218.79	311153	305.688	311191	247.08	311277	310.496	310614	40.0593
311206	321.389	311304	329.38	311235	352.674	311349	259.836	311194	299.726	311348	229.416	311231	383.792	311393	217.248	311171	221.034	311154	304.604	311192	292.32	311278	307.992	310615	40.1073
311207	312.477	311307	328.614	311236	349.564	311350	249.56	311196	300.832	311350	223.608	311235	393.088	311394	218.736	311172	219.912	311156	300.268	311194	303.92	311280	309.244	310616	40.1212
311210	294.653	311308	327.848	311239	347.076	311351	245.156	311197	301.938	311351	216.348	311239	391.76	311395	223.2	311174	219.351	311161	303.52	311195	302.76	311286	310.496	310618	40.1227
311211	287.969	311310	326.316	311243	349.564	311352	249.56	311200	304.15	311355	227.964	311240	387.776	311396	224.688	311175	227.205	311163	305.688	311196	303.92	311294	311.122	310619	40.1921
311212	287.412	311311	327.848	311244	350.808	311353	248.092	311201	299.726	311356	242.484	311243	390.432	311397	226.176	311176	204.204	311167	301.894	311200	312.04	311295	307.992	310625	40.1622
311213	286.298	311315	326.316	311251	349.564	311354	246.624	311204	298.62	311357	246.84	311244	391.76	311398	239.568	311177	204.765	311168	252.572	311201	306.24	311296	310.496	310626	40.1132
311214	279.057	311316	333.976	311255	352.052	311355	258.368	311205	295.302	311358	249.744	311247	393.088	311409	235.104	311178	176.154	311169	243.9	311203	305.08	311297	307.366	310627	40.1725
311215	288.526	311319	330.912	311257	353.296	311356	286.26	311206	301.938	311362	238.128	311250	391.76	311411	255.936	311179	173.349	311172	244.984	311204	304.5	311298	306.74	310631	40.2024
311216	331.972	311320	329.38	311258	355.784	311358	287.728	311207	288.666	311363	229.416	311255	390.432	311417	258.912	311180	175.593	311175	253.656	311205	303.92	311299	304.236	310632	40.1868
311217	334.2	311323	325.55	311261	354.54	311360	289.196	311210	273.182	311365	239.58	311257	391.76	311419	260.4	311181	175.032	311176	229.808	311206	314.36	311300	305.488	310633	40.2461
311218	337.542	311324	301.804	311262	350.808	311361	287.728	311211	268.758	311367	264.264	311258	390.432	311422	264.864	311182	173.91	311178	201.082	311207	298.12	311301	302.984	310637	40.228
311222	355.366	311325	293.378	311264	348.32	311362	268.644	311213	267.652	311368	259.908	311261	389.104	311426	263.376	311183	173.349	311179	191.326	311209	298.7	311302	304.236	310638	40.2579
311223	379.874	311326	301.804	311266	347.076	311364	258.368	311214	265.44	311369	265.716	311262	383.792	311427	269.328	311184	155.958	311180	190.784	311210	265.06	311304	307.992	310640	40.2712
311224	382.102	311331	298.74	311270	346.454	311365	264.24	311215	270.97	311370	262.812	311264	381.136	311430	270.816	311185	146.982	311181	187.532	311211	259.84	311308	300.48	310641	40.2546
311228	382.659	311334	294.144	311271	343.344	311367	289.196	311216	322.952	311372	261.36	311265	386.448	311434	269.328	311186	148.104	311182	186.448	311214	257.52	311309	296.724	310642	40.2893
311229	383.216	311335	265.036	311272	338.99	311368	286.26	311218	328.482	311373	243.936	311267	385.12	311436	270.816	311187	184.008	311183	185.364	311215	269.12	311310	295.472	310643	40.2561
311230	386.558	311336	248.184	311273	338.368	311369	300.94	311221	329.588	311374	241.032	311270	383.792	311437	279.744	311188	223.278	311184	172.356	311216	334.08	311311	301.732	310644	40.2016
311231	387.672	311337	265.036	311277	337.124	311370	299.472	311222	338.436	311376	246.84	311271	378.48	311439	281.232	311190	226.644	311185	164.768	311217	335.24	311315	302.984	310648	40.1717
311235	393.242	311343	261.972	311278	335.88	311372	298.738	311223	373.828	311377	268.62	311272	371.84	311441	282.72	311191	246.279	311186	170.188	311218	341.04	311316	300.48	310650	40.184
311236	391.014	311344	238.226	311280	343.344	311373	286.26	311224	374.934	311378	267.168	311273	370.512	311442	281.232	311192	297.33	311187	181.028	311221	343.36	311319	302.984	310652	40.1674
311240	392.128	311345	245.886	311286	347.076	311374	284.792	311229	376.04	311384	254.1	311277	366.528	311444	282.72	311193	298.452	311188	202.708	311222	356.12	311320	301.732	310653	40.0799
311241	394.356	311346	244.354	311288	348.32	311376	295.068	311230	381.57	311385	265.716	311278	365.2	311445	285.696	311194	308.55	311190	203.792	311223	378.16	311323	297.35	310655	40.1344
311243	402.154	311347	248.184	311294	349.564	311377	311.216	311235	385.994	311386	267.168	311279	363.872	311448	284.208	311198	306.306	311191	211.38	311224	381.64	311324	263.546	310656	40.1231
311244	403.268	311348	246.652	311295	343.344	311383	311.95	311236	383.782	311390	264.264	311280	373.168	311451	282.72	311200	305.184	311192	242.816	311229	382.8	311325	261.668	310657	40.0643
311246	402.154	311349	245.12	311296	348.32	311384	288.462	311238	382.676	311392	259.182	311287	377.152	311454	278.256	311201	300.696	311193	243.9	311230	393.24	311326	267.928	310658	40.005
311255	404.382	311350	232.864	311297	347.076	311385	291.398	311239	380.464	311393	257.004	311288	378.48	311455	276.768	311204	299.013	311194	249.32	311231	395.56	311328	269.18	310660	39.9922
311256	405.496	311351	226.736	311299	348.32	311386	292.866	311240	381.57	311394	258.456	311294	382.464	311458	278.256	311205	294.525	311200	250.404	311232	396.72	311330	271.684	310661	40.0254
311258	403.268	311352	229.8	311300	347.076	311387	292.132	311241	382.676	311395	262.812	311295	381.136	311459	281.232	311206	300.696	311201	246.068	311235	403.68	311331	266.676	310662	39.9827
311262	399.926	311355	243.588	311303	344.588	311389	293.6	311246	381.57	311396	264.264	311296	385.12	311462	279.744	311207	292.842	311204	243.358	311236	401.36	311334	265.424	310663	39.8513
311270	397.698	311356	275.76	311304	349.564	311390	290.664	311247	382.676	311397	267.168	311297	381.8	311463	277.512	311209	296.208	311205	238.48	311239	399.04	311335	241.01	310664	39.8604
311271	395.47	311357	280.356	311308	340.856	311392	281.856	311248	384.888	311398	272.976	311300	381.136	311464	275.28	311210	287.232	311206	246.61	311240	400.2	311336	212.214	310665	39.5403
311272	393.242	311358	281.888	311309	333.392	311393	286.26	311251	383.782	311404	278.784	311302	385.12	311466	274.536	311211	280.5	311207	234.144	311243	403.68	311337	229.116	310666	39.5109
311277	388.229	311362	254.312	311310	334.636	311395	293.6	311255	379.911	311408	277.332	311305	383.792	311467	276.024	311214	279.378	311209	233.602	311246	404.84	311344	212.84	310667	39.4448
311278	391.014	311363	260.44	311311	339.612	311397	296.536	311256	380.464	311411	291.852	311308	374.496	311468	273.792	311215	291.72	311210	217.884	311247	406	311345	216.596	310668	39.3428
311279	389.9	311365	266.568	311316	343.344	311398	308.28	311257	381.57	311418	293.304	311309	369.184	311469	273.048	311216	350.064	311211	209.754	311248	404.84	311346	219.1	310669	38.5596
311280	399.926	311366	268.1	311317	342.722	311399	309.748	311258	378.252	311419	296.208	311311	370.512	311470	264.864	311218	359.04	311212	209.212	311249	404.26	311347	221.604	310670	37.6622
311281	401.04	311367	291.08	311319	344.588	311410	312.684	311262	377.146	311422	297.66	311315	369.184	311471	261.888	311221	361.284	311214	207.044	311250	406	311348	220.352	310671	37.5092
311286	402.154	311368	288.016	311320	342.1	311411	324.428	311264	374.934	311423	296.208	311316	370.512	311474	263.376	311222	373.626	311215	211.38	311255	403.68	311350	211.588	310672	37.4087
311287	404.382	311369	294.144	311323	340.856	311415	322.96	311265	376.04	311426	294.756	311319	373.168	311477	261.888	311223	397.188	311216	235.228	311256	401.36	311351	200.32	310673	36.6057
311294	405.496	311372	292.612	311324	317.842	311416	320.024	311266	374.934	311427	306.372	311320	371.84	311480	264.864	311224	399.432	311218	242.816	311257	402.52	311352	202.824	310674	36.3975
311295	402.154	311373	266.568	311325	321.574	311418	317.088	311271	371.616	311428	310.728	311324	337.976	311485	250.728	311230	403.92	311220	243.9	311258	401.36	311354	205.328	310675	36.2651
311296	405.496	311374	265.036	311326	332.77	311422	318.556	311272	368.298	311434	300.564	311325	334.656	311486	245.52	311231	405.042	311222	264.496	311261	400.78	311355	216.596	310677	36.247
311297	402.154	311376	275.76	311327	330.904	311427	322.96	311277	363.874	311436	302.016	311326	338.64	311490	236.592	311235	411.774	311223	290.512	311262	400.2	311356	240.384	310678	36.2005
311299	401.04	311377	294.144	311328	332.148	311431	321.492	311278	362.768	311437	310.728	311328	341.296	311491	229.152	311236	409.53	311224	292.68	311264	396.72	311357	246.644	310679	36.0525
311300	399.926	311384	288.016	311330	333.392	311434	320.024	311279	363.874	311439	315.084	311329	339.968	311492	227.664	311238	407.286	311230	304.604	311265	400.2	311359	247.896	310680	35.4811
311301	398.812	311385	286.484	311331	324.684	311437	325.896	311280	373.828	311442	317.988	311330	343.952	311497	223.944	311239	406.164	311231	306.772	311271	396.72	311361	249.148	310681	32.8958
311303	396.584	311389	288.016	311334	322.818	311439	328.832	311287	374.934	311445	320.892	311331	338.64	311498	223.2	311240	405.042	311235	310.024	311272	393.24	311362	227.864	310682	32.6842
311304	399.926	311390	281.888	311335	280.522	311442	327.364	311288	376.04	311446	322.344	311333	337.312	311500	217.248	311243	407.286	311236	307.856	311277	389.76	311363	229.116	310683	32.5581
311305	397.698	311392	280.356	311336	257.508	311444	328.832	311295	372.722	311451	312.18	311334	333.992	311501	214.272	311250	408.408	311239	305.688	311278	386.86	311364	226.612	310684	32.4374
311308	388.229	311393	281.888	311337	276.168	311451	327.364	311296	377.146	311452	309.276	311335	304.112	311502	212.784	311254	409.53	311240	307.856	311279	389.76	311365	229.116	310685	32.4017
311309	385.444	311395	289.548	311343	273.058	311452	325.896	311297	370.51	311459	307.824	311336	277.552	311504	206.088	311255	410.652	311241	308.94	311280	399.04	311366	231.62	310686	30.3698
311310	382.102	311397	294.144	311344	255.02	311454	322.96	311299	369.404	311460	306.372	311337	301.456	311505	191.952	311256	409.53	311243	311.108	311284	400.2	311367	260.416	310687	30.5232
311311	389.9	311398	301.804	311347	259.996	311458	324.428	311300	361.662	311463	303.468	311343	294.152	311506	186	311258	408.408	311245	312.192	311285	399.04	311368	261.668	310688	30.4644
311315	394.356	311404	306.4	311348	258.752	311459	321.492	311301	358.344	311464	299.838	311344	274.896	311509	183.024	311261	407.286	311248	313.276	311287	397.88	311369	277.944	310689	30.3772
311316	398.812	311408	304.868	311350	256.264	311460	320.024	311302	359.45	311465	296.208	311345	272.24	311510	181.536	311262	406.164	311250	314.36	311288	397.3	311370	279.196	310690	29.5214
311319	404.382	311409	303.336	311351	239.47	311462	318.556	311303	357.238	311469	294.756	311346	273.568	311511	184.512	311264	405.042	311255	312.192	311294	398.46	311372	277.944	310691	25.1235
311320	403.268	311411	315.592	311352	240.092	311463	315.62	311304	359.45	311470	287.496	311347	280.208	311516	177.072	311265	407.286	311256	311.108	311295	394.98	311373	248.522	310692	24.5529
311324	345.34	311412	317.124	311353	238.848	311464	310.482	311305	356.132	311471	281.688	311348	277.552	311517	151.776	311269	406.164	311262	305.688	311296	396.14	311374	246.644	310693	24.4802
311325	337.542	311417	321.72	311354	240.092	311465	308.28	311307	355.579	311472	280.236	311349	276.888	311518	144.336	311271	402.798	311265	306.772	311297	394.4	311375	249.148	310694	17.7881
311326	346.454	311418	317.124	311355	259.996	311468	300.94	311308	351.155	311473	274.428	311350	270.912	311519	141.36	311272	399.432	311270	304.604	311299	392.66	311376	262.92	310695	17.6889
311328	347.568	311419	318.656	311356	293.584	311469	300.206	311309	349.496	311476	275.88	311351	258.96	311523	139.872	311277	389.334	311271	302.978	311300	390.34	311377	277.944	310696	17.7381
311329	345.34	311422	320.188	311357	297.316	311470	287.728	311310	347.284	311477	272.976	311352	257.632	311527	138.384	311278	388.212	311272	301.352	311301	389.76	311382	279.196	310697	15.0652
311331	341.998	311423	321.72	311362	277.412	311471	286.26	311311	349.496	311478	274.428	311355	266.928	311528	124.992	311279	389.334	311277	295.932	311303	388.6	311384	272.31	310698	14.8656
311333	341.441	311427	330.912	311363	266.216	311472	281.856	311316	347.284	311479	271.524	311356	289.504	311529	126.48	311280	393.822	311278	293.764	311308	383.96	311385	280.448	310699	14.9098
311334	338.656	311431	329.38	311364	264.972	311473	280.388	311318	348.39	311480	274.428	311357	294.816	311535	120.528	311281	394.944	311279	294.848	311309	380.48	311389	281.7	310700	14.9627
311335	302.451	311432	326.316	311365	268.704	311474	281.856	311319	349.496	311484	272.976	311358	296.144	311536	119.784	311285	393.822	311280	298.1	311310	378.16	311390	279.196	310701	14.4354
311336	269.588	311434	324.784	311367	286.742	311475	280.388	311324	301.938	311485	255.552	311361	295.48	311537	96.72	311286	396.066	311287	300.268	311311	381.64	311391	280.448	310702	13.9461
311337	284.07	311435	323.252	311368	283.632	311479	273.048	311325	297.514	311486	248.292	311362	265.6	311542	98.208	311287	399.432	311295	299.184	311314	380.48	311392	275.44	310703	13.8403
311338	285.184	311437	327.848	311369	287.364	311480	274.516	311326	306.362	311490	236.676	311363	258.96	311544	97.464	311294	403.92	311296	302.436	311316	382.8	311393	276.692	310704	13.7079
311339	284.07	311439	329.38	311370	284.876	311481	271.58	311330	307.468	311491	223.608	311364	253.648	311545	96.72	311295	402.798	311297	300.268	311317	381.64	311395	280.448	310705	13.7501
311343	282.956	311442	327.848	311372	286.12	311485	258.368	311331	296.408	311492	222.156	311365	257.632	311546	95.232	311296	408.408	311300	295.932	311319	385.12	311396	281.7	310706	9.3535
311344	264.018	311445	329.38	311373	267.46	311486	253.964	311333	295.302	311493	223.608	311367	272.24	311549	96.72	311299	409.53	311301	294.848	311324	339.88	311397	282.952	310707	6.5072
311345	268.474	311451	324.784	311376	269.948	311490	240.752	311334	294.196	311494	222.156	311368	273.568	311551	99.696	311300	410.652	311304	295.932	311325	336.4	311398	295.472	310708	7.066
311347	280.728	311454	318.656	311377	289.852	311491	238.55	311335	255.486	311496	223.608	311369	282.864	311553	101.184	311301	409.53	311305	294.848	311326	348	311399	296.724	310709	6.1248
311348	277.386	311459	317.124	311383	288.608	311492	236.348	311336	227.836	311497	220.704	311370	281.536	311554	96.72	311305	408.408	311307	295.932	311329	346.84	311402	297.976	310710	6.0688
311350	268.474	311460	315.592	311384	283.632	311494	234.88	311337	245.532	311500	214.896	311372	278.88	311556	89.28	311308	397.188	311308	288.344	311330	348	311404	299.228	310711	6.3241
311351	255.106	311462	314.06	311385	299.804	311496	233.412	311338	246.638	311501	216.348	311373	249.664	311557	83.328	311309	392.7	311309	290.512	311331	339.3	311405	296.724	310712	6.2934
311352	256.22	311463	304.868	311386	302.292	311497	224.604	311343	239.449	311502	214.896	311374	247.008	311558	81.84	311310	394.944	311310	285.092	311333	338.72	311409	294.22	310713	6.5944
311354	257.334	311464	303.336	311389	303.536	311500	221.668	311344	231.154	311504	210.54	311375	249.664	311559	80.352	311311	402.798	311311	289.428	311334	337.56	311411	325.52	310714	6.714
311355	264.018	311467	304.868	311390	301.048	311501	217.264	311345	244.979	311505	190.212	311376	256.304	311563	78.864	311312	401.676	311315	286.176	311335	305.66	311414	326.772	310715	7.05035
311356	289.64	311468	297.208	311391	302.292	311502	215.796	311346	245.532	311506	180.048	311377	274.896	311564	80.352	311315	398.31	311316	285.092	311336	281.3	311422	328.024	310716	7.047
311357	291.868	311470	289.548	311392	301.048	311504	212.86	311347	254.38	311509	174.24	311378	277.552	311567	77.376	311316	399.432	311317	284.008	311337	296.38	311423	330.528	310717	6.6188
311358	292.982	311475	291.08	311394	299.804	311505	194.51	311348	251.062	311510	175.692	311383	276.224	311569	72.912	311318	401.676	311319	285.092	311338	298.7	311427	339.292	310718	6.8655
311362	266.246	311477	289.548	311395	302.292	311506	176.16	311349	250.509	311511	178.596	311384	268.256	311576	58.776	311319	403.92	311320	284.008	311341	298.12	311428	340.544	310719	7.1511
311363	261.79	311479	286.484	311396	306.024	311509	170.288	311350	241.661	311516	166.98	311385	285.52	311577	56.544	311320	401.676	311323	281.84	311343	292.9	311432	339.292	310720	6.9897
311364	257.334	311480	284.952	311398	318.464	311510	162.948	311351	230.601	311517	140.844	311386	286.848	311578	58.032	311324	357.918	311324	255.824	311344	282.46	311434	335.536	310721	7.041
311365	262.904	311481	283.42	311404	320.952	311511	164.416	311352	231.154	311518	137.94	311388	288.176	311581	56.544	311325	356.796	311325	247.152	311345	290.58	311435	334.284	310722	7.2299
311367	283.513	311485	261.206	311405	319.708	311516	152.672	311354	232.26	311519	133.584	311389	289.504	311583	55.056	311326	364.65	311326	249.32	311346	288.84	311436	335.536	310723	7.0188
311368	281.842	311486	254.312	311410	320.952	311517	120.376	311355	235.578	311520	132.132	311390	286.848	311585	58.032	311328	366.894	311330	248.236	311347	295.8	311437	344.3	310724	6.9649
311369	289.64	311490	245.12	311411	340.856	311518	117.44	311356	256.592	311521	129.228	311392	284.192	311588	61.008	311329	365.772	311331	242.816	311348	290	311442	339.292	310725	9.8974
311370	288.526	311491	225.204	311412	342.1	311519	106.43	311357	262.122	311522	127.776	311393	292.16	311589	62.496	311331	357.918	311335	216.258	311350	278.4	311445	338.04	310726	9.9562
311372	286.855	311492	223.672	311418	337.124	311520	105.696	311359	263.228	311523	129.228	311394	293.488	311593	59.52	311332	356.796	311336	197.288	311351	264.48	311447	340.544	310727	10.1192
311373	262.904	311493	226.736	311419	339.612	311526	102.76	311362	240.555	311525	130.68	311395	298.8	311594	58.032	311333	356.235	311337	218.968	311354	265.64	311451	338.04	310728	10.9278
311374	257.334	311497	219.076	311423	337.124	311527	101.292	311363	228.942	311526	129.228	311397	302.784	311595	56.544	311334	352.869	311338	220.052	311355	273.76	311456	339.292	310729	11.0735
311376	268.474	311500	217.544	311424	335.88	311528	88.08	311364	224.518	311527	128.502	311398	316.064	311599	59.52	311335	310.794	311343	217.884	311356	301.6	311458	341.796	310730	11.1425
311377	282.956	311501	209.884	311425	333.392	311530	93.952	311365	230.048	311528	121.968	311404	318.056	311602	61.008	311336	273.768	311344	203.792	311357	303.92	311459	339.292	310731	12.2343
311384	272.93	311505	187.67	311427	335.88	311531	92.484	311367	253.274	311530	127.776	311405	317.392	311603	58.032	311337	294.525	311345	212.464	311358	304.5	311462	338.04	310732	12.4107
311385	286.298	311506	173.116	311432	334.636	311533	91.016	311368	251.062	311531	126.324	311408	316.064	311604	56.544	311338	295.086	311346	211.38	311362	258.1	311464	334.91	310733	12.4705
311386	287.412	311507	171.584	311434	327.172	311535	88.08	311369	264.334	311534	124.872	311409	310.752	311609	59.52	311343	290.598	311347	220.052	311363	252.3	311465	334.284	310734	12.5303
311389	289.64	311509	163.924	311435	325.928	311537	80.74	311372	260.463	311535	121.968	311411	325.36	311617	55.056	311344	276.573	311348	217.884	311364	251.72	311467	335.536	310735	12.5076
311390	286.855	311510	160.86	311437	327.794	311538	79.272	311373	238.343	311536	120.516	311413	326.688	311619	53.568	311345	269.28	311349	216.8	311365	255.2	311468	334.284	310736	12.5447
311391	287.412	311511	165.456	311438	327.172	311539	80.74	311374	237.79	311537	105.996	311418	323.368	311624	52.08	311346	268.158	311350	211.38	311367	271.44	311470	321.764	310737	13.0554
311392	285.184	311516	153.2	311440	328.416	311542	82.208	311376	248.85	311538	104.544	311419	325.36	311625	50.592	311347	274.89	311351	201.624	311368	265.64	311471	318.008	310738	13.1285
311393	287.412	311517	127.156	311445	330.904	311543	80.74	311377	268.758	311540	103.092	311422	324.032	311628	52.08	311348	270.402	311352	199.456	311369	279.56	311472	313	310739	13.1579
311395	291.868	311518	117.964	311446	329.66	311546	79.272	311383	267.652	311542	105.996	311423	322.704	311631	53.568	311350	263.67	311354	202.708	311370	277.24	311473	311.748	310740	13.1873
311396	292.982	311519	111.836	311451	324.684	311549	80.74	311384	264.334	311545	104.544	311425	321.376	311636	55.056	311351	251.889	311355	214.632	311371	276.08	311477	307.992	310741	13.2536
311397	295.21	311520	110.304	311455	322.196	311554	79.272	311385	283.136	311549	105.996	311426	320.048	311637	53.568	311352	247.962	311356	237.396	311372	275.5	311479	306.114	310742	13.944
311398	308.578	311522	108.772	311456	320.952	311556	71.932	311386	285.348	311552	104.544	311427	329.344	311638	52.08	311354	253.572	311357	239.564	311373	261.58	311480	306.74	310743	13.9254
311399	310.806	311527	107.24	311458	322.196	311557	68.996	311389	288.666	311554	103.092	311428	328.016	311644	53.568	311355	264.792	311358	240.648	311374	258.68	311483	305.488	310744	13.9779
311401	311.92	311528	96.516	311459	320.952	311563	67.528	311392	285.348	311556	81.312	311434	322.04	311650	52.08	311356	281.622	311360	239.564	311375	259.84	311485	276.692	310745	14.0372
311404	313.034	311529	93.452	311460	319.708	311564	68.996	311393	290.878	311557	78.408	311435	321.376	311652	50.592	311357	283.866	311361	239.022	311376	266.8	311486	275.44	310746	14.0553
311408	314.148	311530	94.984	311462	318.464	311568	66.794	311394	289.772	311558	79.86	311437	324.032	311660	43.152	311360	282.744	311362	233.06	311377	281.88	311490	259.164	310747	14.1327
311410	316.376	311532	93.452	311463	310.378	311569	61.656	311395	291.984	311561	78.408	311442	322.704	311661	41.664	311361	282.183	311363	234.144	311384	277.24	311491	252.904	310748	14.1754
311411	338.656	311534	90.388	311464	297.316	311571	60.188	311397	294.196	311563	76.956	311445	325.36	311665	40.176	311362	245.718	311364	231.976	311385	288.26	311492	256.66	310749	14.2279
311412	339.77	311535	85.792	311465	296.072	311575	59.454	311398	300.832	311564	75.504	311447	328.016	311673	35.712	311363	243.474	311365	238.48	311386	287.1	311494	255.408	310751	14.2113
311417	339.213	311536	84.26	311468	292.34	311576	48.444	311399	301.938	311566	74.052	311450	327.352	311674	37.2	311364	241.23	311366	239.564	311387	286.52	311497	252.904	310752	14.1751
311418	336.428	311537	73.536	311470	281.144	311577	42.572	311404	303.044	311568	71.148	311451	326.688	311678	35.712	311365	249.084	311367	267.748	311389	291.16	311498	251.652	310754	14.1843
311419	337.542	311538	72.004	311471	274.924	311588	48.444	311405	301.938	311569	68.244	311452	325.36	311681	37.2	311367	273.768	311368	265.58	311390	290	311499	251.026	310756	14.2137
311422	335.314	311539	70.472	311472	266.216	311593	45.508	311408	303.044	311571	65.34	311455	324.032	311689	38.688	311368	269.28	311369	275.336	311392	285.36	311500	241.636	310757	14.2431
311423	334.2	311543	72.004	311473	264.972	311594	42.572	311409	300.832	311576	55.176	311458	325.36	311692	40.176	311369	277.134	311372	273.168	311393	288.26	311501	237.88	310759	14.2069
311424	330.858	311545	64.344	311477	263.728	311603	38.168	311410	299.726	311577	50.82	311459	320.048	311697	34.224	311372	276.573	311373	252.03	311394	287.68	311504	236.002	310760	14.2401
311425	329.744	311546	65.876	311479	259.996	311606	35.232	311411	314.104	311581	47.916	311460	318.72	311700	35.712	311373	255.816	311374	246.068	311395	294.64	311505	217.848	310761	14.2567
311426	330.858	311551	68.94	311482	259.374	311610	38.168	311412	315.21	311586	46.464	311463	313.408	311705	34.224	311374	253.572	311376	251.488	311396	296.96	311506	201.572	310764	14.1508
311427	335.314	311554	67.408	311485	234.494	311617	36.7	311417	317.422	311587	47.916	311464	312.08	311706	32.736	311376	263.67	311377	269.916	311397	299.28	311509	196.564	310766	14.189
311434	330.858	311556	61.28	311486	232.628	311619	33.764	311418	315.21	311593	43.56	311468	309.424	311709	31.248	311377	281.622	311378	271	311398	310.88	311510	190.93	310768	14.1973
311437	333.086	311557	56.684	311490	224.542	311621	35.232	311419	316.316	311594	39.204	311469	308.096	311710	38.688	311379	282.744	311379	272.084	311399	312.04	311511	190.304	310770	14.1513
311439	335.314	311558	53.62	311491	215.834	311624	32.296	311423	315.21	311595	40.656	311470	300.128	311711	37.2	311383	283.866	311381	273.168	311409	313.2	311516	179.036	310771	14.1332
311440	334.2	311568	52.088	311492	212.102	311628	33.764	311424	314.104	311599	39.204	311471	296.144	311714	43.152	311384	285.549	311383	274.252	311410	317.84	311517	152.744	310772	14.0739
311442	330.858	311569	50.556	311493	213.346	311629	30.828	311425	312.998	311603	42.108	311472	290.832	311715	50.592	311385	305.184	311384	262.87	311411	336.4	311518	146.484	310773	14.0905
311448	329.744	311570	47.492	311495	212.724	311631	33.764	311427	321.846	311606	37.752	311473	285.52	311721	53.568	311389	307.428	311385	273.168	311418	330.6	311519	136.468	310775	14.0724
311450	328.63	311576	33.704	311496	212.102	311636	35.232	311428	322.952	311609	39.204	311474	284.192	311727	56.544	311390	305.184	311386	275.336	311419	331.76	311520	137.72	310778	14.0259
311451	321.946	311577	32.172	311497	204.016	311637	38.168	311432	321.846	311617	37.752	311475	282.864	311728	69.936	311391	306.306	311387	276.42	311422	329.44	311521	136.468	310779	14.0586
311454	319.718	311581	30.64	311499	202.772	311638	36.7	311434	316.869	311624	36.3	311477	281.536	311729	92.256	311392	308.55	311389	281.84	311425	328.28	311522	135.216	310780	14.1099
311455	318.604	311587	32.172	311500	197.796	311651	35.232	311435	314.104	311636	37.752	311479	280.208	311730	93.744	311393	314.16	311390	278.588	311426	324.8	311523	137.72	310781	14.1265
311459	315.819	311588	35.236	311501	192.82	311660	30.828	311436	315.21	311637	39.204	311480	278.88	311731	107.136	311394	315.282	311392	276.42	311427	330.6	311526	133.964	310783	14.1484
311460	313.034	311594	32.172	311504	190.332	311661	29.36	311437	317.422	311649	38.478	311485	252.32	311732	108.624	311395	320.892	311393	275.336	311434	329.44	311528	127.704	310785	14.1665
311462	310.806	311595	30.64	311505	157.988	311673	27.892	311439	318.528	311650	37.752	311486	246.344	311733	110.112	311397	323.136	311395	281.84	311437	331.76	311529	126.452	310788	14.1419
311463	307.464	311599	32.172	311506	148.036	311674	24.956	311442	316.316	311651	34.848	311488	245.016	311734	124.992	311398	329.868	311397	285.092	311439	335.24	311531	125.2	310789	14.1434
311464	304.679	311603	30.64	311509	146.792	311678	26.424	311445	322.952	311653	33.396	311490	233.064	311735	126.48	311399	330.99	311398	295.932	311442	332.92	311532	126.452	310790	14.1054
311465	304.122	311606	29.108	311510	145.548	311685	24.956	311446	325.164	311660	26.136	311491	224.432	311736	129.456	311402	329.868	311399	299.184	311443	331.76	311533	125.2	310792	14.0888
311468	298.552	311617	27.576	311511	146.792	311686	23.488	311447	326.27	311661	24.684	311493	227.088	311737	135.408	311404	332.112	311404	301.352	311451	329.44	311535	122.696	310793	14.0707
311469	297.438	311619	26.044	311516	139.328	311692	27.892	311451	320.74	311673	21.78	311496	225.76	311740	133.92	311405	330.99	311405	299.184	311452	328.28	311536	122.07	310794	14.0541
311470	281.842	311620	24.512	311517	120.668	311693	29.36	311454	318.528	311675	23.232	311497	224.432	311743	144.336	311409	328.746	311409	298.1	311454	323.64	311537	107.672	310795	14.0242
311471	272.93	311624	22.98	311518	115.692	311694	30.828	311456	319.634	311686	21.78	311500	218.456	311744	153.264	311411	346.698	311410	301.352	311458	324.8	311538	106.42	310796	13.9895
311472	271.816	311625	21.448	311519	114.448	311697	27.892	311459	318.528	311688	23.232	311501	216.464	311747	154.752	311418	344.454	311411	319.78	311459	315.52	311542	107.672	310797	13.9136
311473	270.702	311628	22.98	311520	111.96	311700	29.36	311460	317.422	311693	27.588	311502	213.808	311748	165.168	311419	345.576	311412	323.032	311462	313.2	311545	102.664	310803	14.0209
311474	269.588	311631	24.512	311522	110.716	311709	30.828	311463	311.892	311694	29.04	311504	209.824	311749	166.656	311422	343.332	311422	321.948	311463	306.24	311546	101.412	310807	13.9553
311479	268.474	311635	22.98	311527	109.472	311710	41.104	311464	309.68	311699	30.492	311505	193.888	311752	174.096	311423	341.088	311427	331.704	311464	301.6	311547	102.664	310808	13.9425
311484	266.246	311640	21.448	311528	95.788	311714	46.976	311468	306.362	311704	31.944	311506	180.608	311753	215.76	311425	339.966	311434	327.368	311468	298.12	311548	103.916	310809	13.9244
311485	239.51	311660	22.98	311529	97.032	311719	48.444	311469	305.256	311705	33.396	311509	179.28	311754	218.736	311427	344.454	311435	326.284	311470	280.72	311549	102.664	310810	13.8945
311486	233.94	311661	18.384	311530	100.764	311724	46.976	311470	288.666	311706	34.848	311511	187.248	311755	220.224	311428	343.332	311437	331.704	311471	273.76	311551	101.412	310811	13.9307
311490	221.686	311673	15.32	311533	100.142	311725	45.508	311471	286.454	311707	33.396	311516	179.28	311757	218.736	311432	341.088	311440	332.788	311472	270.28	311554	98.908	310812	13.9473
311491	215.002	311676	16.852	311535	93.922	311727	48.444	311472	283.136	311710	43.56	311517	154.048	311758	220.224	311434	330.99	311442	331.704	311473	265.64	311556	86.388	310814	13.9355
311492	211.66	311688	18.384	311537	77.128	311728	64.592	311473	280.924	311714	50.82	311518	152.72	311759	221.712	311437	333.234	311445	334.956	311474	262.16	311557	80.128	310815	13.8832
311493	210.546	311692	21.448	311538	75.884	311729	99.824	311477	279.818	311715	55.176	311519	147.408	311760	239.568	311438	332.112	311446	331.704	311476	263.32	311558	78.876	310816	13.9222
311497	202.748	311693	22.98	311540	77.128	311730	105.696	311479	277.606	311720	56.628	311520	144.752	311761	241.056	311439	335.478	311447	332.788	311477	262.16	311560	80.128	310817	13.7159
311499	201.634	311698	21.448	311543	74.64	311731	118.908	311480	278.712	311723	58.08	311521	142.096	311763	254.448	311442	332.112	311451	329.536	311480	263.32	311561	78.876	310818	13.688
311500	199.406	311699	22.98	311545	62.2	311734	135.056	311483	278.159	311728	76.956	311523	140.768	311766	257.424	311445	333.234	311454	326.284	311482	262.16	311562	80.128	310820	13.5892
311501	196.064	311700	24.512	311551	63.444	311736	136.524	311484	277.606	311729	97.284	311524	143.424	311768	258.912	311447	334.356	311458	327.368	311485	240.12	311563	76.372	310821	13.5779
311502	197.178	311705	22.98	311552	62.2	311737	139.46	311485	252.168	311731	120.516	311526	139.44	311770	260.4	311451	329.868	311459	323.032	311486	229.68	311567	73.868	310822	13.5417
311504	195.507	311710	29.108	311554	59.712	311740	137.992	311486	243.873	311733	121.968	311527	138.776	311771	258.912	311452	327.624	311460	320.864	311489	229.1	311568	72.616	310823	13.453
311505	182.696	311714	38.3	311556	43.54	311741	136.524	311487	243.32	311734	139.392	311528	130.808	311775	264.864	311454	323.136	311462	319.78	311490	216.34	311569	67.608	310824	13.5138
311506	176.012	311721	39.832	311557	41.052	311743	137.992	311490	233.366	311735	140.844	311529	130.144	311781	266.352	311456	322.014	311463	314.36	311491	198.36	311571	66.356	310825	13.4595
311509	173.784	311725	38.3	311558	42.296	311744	148.268	311491	227.836	311737	143.748	311530	134.128	311788	263.376	311459	316.965	311464	307.856	311492	196.62	311574	65.104	310826	13.412
311510	171.556	311726	36.768	311564	41.052	311747	152.672	311492	225.624	311739	145.2	311535	124.832	311795	266.352	311460	313.038	311467	308.94	311493	198.36	311576	46.324	310830	13.2432
311511	176.012	311727	41.364	311569	38.564	311748	157.076	311493	231.154	311740	140.844	311537	90.304	311796	267.84	311462	306.306	311468	306.772	311497	190.24	311577	42.568	310831	13.1369
311512	177.126	311728	50.556	311576	34.832	311749	158.544	311496	230.048	311743	149.556	311538	88.976	311797	272.304	311463	299.574	311470	291.596	311498	189.08	311588	47.576	310832	13.0957
311516	168.214	311729	75.068	311577	32.344	311752	167.352	311497	221.2	311744	158.268	311542	90.304	311799	273.792	311464	288.354	311471	284.008	311500	180.96	311594	42.568	310833	13.0578
311517	136.465	311731	96.516	311582	33.588	311753	214.328	311500	215.67	311747	162.624	311543	88.976	311801	275.28	311465	286.11	311476	285.092	311501	175.16	311606	40.064	310834	13.131
311518	131.452	311733	98.048	311583	31.1	311754	215.796	311501	210.14	311748	165.528	311545	77.024	311804	278.256	311467	287.232	311479	284.008	311504	172.26	311609	41.316	310835	13.1391
311519	126.996	311734	122.56	311587	32.344	311758	217.264	311502	209.034	311749	166.98	311546	75.696	311814	279.744	311468	284.988	311485	257.992	311505	155.44	311613	40.064	310836	13.2863
311520	120.312	311737	127.156	311588	39.808	311759	218.732	311505	195.762	311751	164.076	311551	77.024	311815	281.232	311470	276.012	311486	254.74	311506	153.12	311615	38.812	310837	13.3266
311521	122.54	311738	128.688	311589	42.296	311760	234.88	311506	182.49	311752	172.788	311554	73.04	311820	282.72	311471	273.768	311490	246.068	311510	148.48	311617	31.3	310838	13.2801
311522	121.426	311739	130.22	311593	38.564	311761	239.284	311509	176.96	311753	216.348	311556	67.728	311823	281.232	311472	266.475	311491	238.48	311511	150.8	311627	30.048	310839	13.0284
311526	119.198	311740	128.688	311594	36.076	311763	249.56	311510	170.324	311754	217.8	311558	66.4	311826	282.72	311473	264.792	311492	235.228	311516	140.36	311637	32.552	310840	12.9922
311528	111.4	311742	131.752	311595	33.588	311766	251.028	311511	172.536	311759	220.704	311559	67.728	311831	281.232	311475	263.67	311493	236.312	311517	123.54	311638	31.3	310841	12.9741
311530	118.084	311743	134.816	311598	34.832	311768	252.496	311516	164.794	311760	245.388	311560	69.056	311832	282.72	311477	261.426	311494	238.48	311518	120.64	311650	30.048	310842	13.0035
311531	116.97	311744	147.072	311603	33.588	311770	255.432	311517	137.144	311763	259.908	311561	66.4	311834	284.208	311479	260.304	311496	236.312	311519	113.68	311651	28.796	310843	13.0073
311535	110.286	311747	148.604	311608	34.832	311771	253.964	311518	134.932	311764	261.36	311564	64.408	311837	285.696	311485	241.791	311497	231.976	311520	112.52	311652	30.048	310844	13.0238
311536	109.729	311748	163.924	311609	36.076	311775	262.772	311519	130.508	311766	262.812	311566	63.744	311839	287.184	311486	235.62	311499	230.892	311521	113.68	311660	26.292	310845	12.8984
311537	85.778	311749	165.456	311610	37.32	311776	264.24	311521	131.614	311768	267.168	311567	62.416	311843	284.208	311487	234.498	311500	228.182	311522	110.2	311661	25.04	310846	12.8557
311538	82.436	311752	171.584	311617	36.076	311780	265.708	311522	130.508	311774	268.62	311568	61.088	311852	276.768	311489	232.815	311501	221.136	311523	114.84	311667	26.292	310847	12.474
311545	74.638	311753	219.076	311630	37.32	311786	264.974	311523	128.296	311775	294.756	311569	57.104	311853	276.024	311490	212.058	311502	220.052	311526	110.2	311672	24.414	310848	12.2284
311546	69.068	311754	223.672	311635	36.076	311787	267.176	311526	122.213	311780	296.208	311572	58.432	311854	275.28	311491	198.033	311504	218.426	311527	109.04	311673	20.032	310849	11.7322
311549	70.182	311756	225.204	311636	34.832	311792	265.708	311527	120.554	311787	297.66	311576	47.808	311855	270.816	311492	196.35	311505	200.54	311528	100.92	311674	18.78	310850	11.394
311554	69.068	311759	228.268	311660	28.612	311796	271.58	311528	115.024	311788	296.208	311578	50.464	311856	266.352	311493	197.472	311506	191.868	311529	102.08	311684	16.276	310851	11.2475
311556	54.586	311760	242.056	311661	24.88	311797	273.048	311530	118.342	311795	297.66	311593	49.136	311857	264.864	311497	188.496	311507	189.7	311530	105.56	311693	20.032	310852	10.9689
311557	52.358	311761	246.652	311666	26.124	311798	274.516	311531	117.236	311796	300.564	311594	46.48	311858	262.632	311500	181.764	311509	187.532	311532	106.72	311697	18.78	310853	10.8262
311558	51.244	311763	263.504	311673	24.88	311799	275.984	311534	116.13	311797	303.468	311595	43.824	311859	241.056	311501	177.276	311510	186.99	311533	104.4	311700	20.032	310854	10.8305
311562	52.358	311768	268.1	311692	26.124	311801	278.92	311535	110.6	311799	304.92	311599	45.152	311860	227.664	311502	176.154	311511	189.7	311535	93.96	311701	21.284	310855	10.6595
311563	50.13	311769	269.632	311693	27.368	311803	280.388	311536	109.494	311800	306.372	311606	43.824	311861	229.152	311503	175.032	311513	188.616	311536	92.8	311706	25.04	310856	9.8682
311564	49.016	311774	271.164	311698	26.124	311804	287.728	311537	81.844	311801	309.276	311608	45.152	311862	232.128	311505	162.69	311515	187.532	311537	78.88	311709	26.292	310857	9.8852
311567	47.902	311775	291.08	311706	28.612	311814	290.664	311538	79.632	311802	310.728	311609	46.48	311864	235.104	311506	157.08	311516	170.73	311538	77.72	311710	37.56	310858	9.2641
311568	45.674	311778	292.612	311708	27.368	311815	295.068	311541	80.738	311804	313.632	311610	47.808	311865	236.592	311507	155.958	311517	142.004	311540	78.88	311713	38.812	310859	8.2258
311569	44.56	311779	291.08	311709	26.124	311817	298.004	311542	81.844	311808	310.728	311624	45.152	311869	227.664	311509	151.47	311518	131.706	311541	80.04	311714	50.08	310860	8.3214
311576	37.876	311787	294.144	311710	33.588	311818	296.536	311543	80.738	311814	312.18	311626	43.824	311870	221.712	311510	145.86	311519	125.744	311542	78.88	311715	51.332	310861	8.3101
311577	36.762	311788	292.612	311713	34.832	311820	298.004	311544	81.844	311815	313.632	311627	42.496	311871	223.2	311511	146.982	311520	126.828	311545	71.92	311719	50.08	310862	8.099
311582	35.648	311796	294.144	311714	51.004	311825	299.472	311545	77.42	311817	316.536	311628	43.824	311872	221.712	311515	146.421	311521	127.912	311546	69.6	311721	51.332	310863	8.0168
311587	36.762	311797	298.74	311715	54.736	311826	302.408	311547	78.526	311818	317.988	311636	42.496	311876	223.2	311516	136.323	311522	128.996	311548	70.76	311727	53.836	310864	7.6766
311588	37.876	311799	301.804	311719	52.248	311832	305.344	311553	79.632	311821	319.44	311651	39.84	311879	221.712	311517	118.932	311523	130.08	311550	71.92	311728	68.86	310865	7.2962
311593	35.648	311804	310.996	311727	62.2	311835	303.876	311556	76.314	311825	320.892	311659	39.176	311880	199.392	311518	115.566	311526	124.66	311552	73.08	311729	106.42	310866	7.2096
311594	33.42	311805	312.528	311728	87.08	311837	305.344	311557	72.996	311826	322.344	311660	26.56	311881	203.856	311519	114.444	311527	123.034	311554	69.6	311731	121.444	310867	6.6384
311596	32.306	311808	310.996	311729	109.472	311843	303.876	311558	70.784	311833	319.44	311661	25.232	311882	205.344	311520	112.2	311528	110.568	311556	61.48	311733	122.696	310868	6.1552
311597	31.192	311814	312.528	311730	110.716	311844	305.344	311560	71.89	311835	317.988	311663	23.904	311884	200.88	311522	108.834	311529	111.652	311557	58	311734	135.216	310869	2.05235
311603	33.42	311815	315.592	311731	125.644	311849	302.408	311561	70.784	311837	319.44	311673	22.576	311887	202.368	311523	107.712	311530	114.904	311559	59.16	311735	136.468	310870	1.5987
311609	34.534	311817	317.124	311733	129.376	311851	299.472	311563	68.572	311845	320.892	311674	21.248	311888	187.488	311526	103.224	311533	113.82	311561	58	311736	138.972	310871	1.9203
311610	35.648	311820	318.656	311734	148.036	311852	290.664	311564	65.807	311846	322.344	311676	22.576	311890	156.984	311527	102.663	311535	110.568	311563	56.84	311737	140.224	310872	2.0052
311619	33.42	311822	320.188	311737	149.28	311853	288.462	311565	65.254	311848	323.796	311679	21.248	311891	141.36	311528	92.565	311536	109.484	311568	55.68	311743	146.484	310873	1.9853
311620	32.306	311825	321.72	311739	150.524	311854	286.994	311568	64.148	311851	321.618	311692	22.576	311892	145.824	311529	94.809	311537	89.43	311569	54.52	311744	153.996	310874	1.9537
311631	34.534	311826	323.252	311740	149.28	311855	273.048	311569	58.618	311852	317.988	311693	25.232	311893	178.56	311530	103.224	311539	89.972	311575	53.94	311747	159.004	310875	2.1395
311637	32.306	311828	326.316	311742	151.768	311856	258.368	311574	58.065	311853	316.536	311697	22.576	311895	175.584	311533	102.102	311541	91.056	311576	45.24	311748	169.02	310876	2.0766
311644	33.42	311831	324.784	311743	159.232	311857	256.9	311576	43.134	311855	304.194	311706	21.248	311896	174.096	311535	92.004	311542	92.14	311577	44.08	311752	176.532	310877	1.8591
311647	32.306	311834	326.316	311744	181.624	311858	253.964	311577	38.71	311856	287.496	311709	23.904	311897	184.512	311536	91.443	311545	87.804	311578	47.56	311753	211.588	310878	1.5745
311650	28.964	311835	323.252	311745	184.112	311859	246.624	311582	42.028	311859	267.168	311710	25.232	311898	203.856	311537	67.32	311546	86.72	311583	46.4	311754	215.344	310879	1.6509
311651	28.407	311836	324.784	311747	185.356	311860	229.008	311586	43.134	311860	252.648	311711	26.56	311900	212.784	311538	63.954	311547	87.804	311588	47.56	311755	216.596	310880	1.5996
311652	27.85	311837	321.72	311748	199.04	311861	230.476	311588	44.24	311861	255.552	311714	41.168	311901	215.76	311542	66.198	311549	88.888	311589	48.72	311759	220.352	310881	1.2838
311660	24.508	311843	320.188	311751	196.552	311862	240.752	311593	42.028	311862	264.264	311715	45.152	311904	209.808	311543	63.954	311551	89.972	311593	46.4	311760	234.124	310882	1.265
311661	21.166	311846	321.72	311752	202.772	311869	236.348	311594	37.604	311863	262.812	311721	49.136	311905	212.784	311544	63.393	311554	86.72	311594	44.08	311761	236.628	310883	1.1564
311673	17.824	311849	320.188	311753	245.068	311870	231.21	311595	36.498	311869	261.36	311726	47.808	311906	208.32	311545	57.222	311556	80.216	311599	45.24	311763	249.148	310884	1.1453
311674	20.052	311852	314.06	311755	246.312	311871	230.476	311599	38.71	311870	259.908	311727	53.12	311907	215.76	311549	59.466	311557	76.964	311603	48.72	311765	250.4	310885	1.3661
311684	18.938	311853	312.528	311758	247.556	311872	229.008	311600	39.816	311871	258.456	311728	83.664	311908	217.248	311554	58.344	311558	80.216	311604	47.56	311766	251.652	310886	1.3663
311693	22.28	311855	307.932	311760	272.436	311873	226.072	311602	42.028	311872	259.908	311729	119.52	311912	208.32	311556	50.49	311560	81.3	311606	45.24	311768	252.904	310887	1.3032
311696	23.394	311856	289.548	311761	274.924	311875	229.008	311603	39.816	311873	258.456	311730	122.176	311913	183.024	311557	49.368	311561	80.216	311610	47.56	311769	254.156	310888	1.4737
311697	21.166	311859	269.632	311763	291.096	311879	226.072	311606	38.71	311874	261.36	311731	140.768	311914	181.536	311568	48.246	311563	76.964	311619	46.4	311771	255.408	310889	1.5928
311699	20.052	311860	252.78	311764	289.852	311880	217.998	311608	39.816	311875	262.812	311733	139.44	311915	193.44	311569	44.88	311564	75.88	311620	45.82	311775	261.668	310890	1.7483
311705	21.166	311861	254.312	311766	291.096	311881	206.988	311619	38.71	311876	264.264	311734	151.392	311916	227.664	311576	34.782	311568	70.46	311621	45.24	311787	264.172	310891	1.7186
311706	23.394	311862	271.164	311768	293.584	311884	202.584	311624	39.816	311879	262.812	311735	152.72	311917	229.152	311577	33.66	311569	65.04	311623	44.08	311792	262.92	310892	1.7907
311710	30.078	311869	266.568	311770	294.828	311886	201.116	311625	38.71	311880	245.388	311736	155.376	311919	233.616	311578	34.782	311571	62.872	311624	42.92	311794	261.668	310893	1.8756
311713	31.192	311871	268.1	311774	296.072	311887	198.914	311627	35.392	311881	237.402	311737	158.032	311920	230.64	311583	33.66	311576	53.116	311626	41.76	311795	262.92	310894	1.9829
311714	44.56	311872	266.568	311775	306.024	311888	178.362	311628	37.604	311882	238.128	311740	156.704	311923	227.664	311584	32.538	311577	50.948	311627	42.92	311796	269.18	310895	1.9648
311720	43.446	311877	268.1	311787	307.268	311889	177.628	311631	42.028	311883	236.676	311742	159.36	311926	229.152	311586	34.782	311578	52.032	311628	41.76	311797	270.432	310896	1.9253
311723	44.56	311879	266.568	311796	313.488	311890	151.204	311635	41.475	311884	232.32	311743	167.328	311927	264.864	311588	40.392	311582	51.49	311631	42.92	311798	271.684	310897	1.9728
311727	52.358	311880	252.78	311797	317.22	311891	143.864	311636	40.369	311888	211.266	311744	187.248	311928	270.816	311594	37.026	311583	50.948	311636	41.76	311799	272.936	310898	1.9429
311728	86.892	311881	246.652	311798	318.464	311892	145.332	311637	39.816	311889	210.54	311745	188.576	311930	273.792	311596	35.904	311584	49.864	311637	45.24	311801	274.188	310900	1.8871
311729	118.084	311883	243.588	311799	319.708	311893	161.48	311638	38.71	311890	189.486	311747	192.56	311931	278.256	311603	37.026	311585	50.948	311644	46.4	311804	281.7	310901	1.8577
311731	126.996	311884	240.524	311802	320.952	311896	162.948	311640	39.816	311891	177.144	311748	201.856	311932	282.72	311604	36.465	311586	49.864	311652	45.24	311814	284.204	310903	1.8984
311734	135.908	311886	242.056	311804	328.416	311897	173.224	311644	38.71	311892	184.404	311749	203.184	311939	281.232	311605	35.904	311588	54.2	311655	46.4	311815	286.708	310904	1.9359
311735	137.022	311887	243.588	311805	329.66	311898	195.244	311650	36.498	311893	229.416	311751	204.512	311942	273.048	311606	34.782	311589	55.284	311660	38.28	311816	287.96	310905	1.9721
311736	140.364	311888	228.268	311808	328.416	311899	201.116	311660	29.862	311896	225.06	311752	209.824	311943	267.84	311624	33.66	311593	53.116	311661	34.8	311817	289.212	310908	2.0128
311737	147.048	311889	226.736	311815	329.66	311900	214.328	311664	30.968	311897	230.868	311753	258.96	311944	276.768	311627	31.416	311594	50.948	311663	33.64	311818	291.716	310910	2.0294
311738	148.162	311890	202.224	311817	330.904	311901	221.668	311665	32.074	311898	243.936	311754	260.288	311945	319.92	311628	32.538	311595	48.78	311668	34.8	311820	292.968	310912	2.0988
311739	147.048	311891	183.074	311826	332.148	311903	223.87	311673	27.65	311899	245.388	311756	261.616	311947	324.384	311637	31.416	311596	47.696	311673	30.16	311824	294.22	310913	2.1154
311743	155.96	311892	185.372	311830	333.392	311904	218.732	311675	28.203	311900	259.908	311758	264.272	311948	325.872	311652	29.172	311599	49.864	311674	29.58	311825	295.472	310915	2.0855
311744	169.328	311893	216.012	311836	334.636	311906	212.86	311677	29.309	311901	265.716	311759	266.928	311950	333.312	311660	19.074	311604	48.78	311675	30.16	311826	296.724	310916	2.1036
311747	173.784	311896	214.48	311837	337.124	311907	218.732	311678	28.756	311903	263.538	311760	282.864	311954	331.824	311661	16.83	311617	47.696	311678	29.58	311830	297.976	310917	2.1217
311748	179.354	311897	219.076	311842	333.392	311912	212.126	311690	29.862	311904	255.552	311761	285.52	311957	351.168	311673	15.708	311619	47.154	311679	30.74	311834	299.228	310918	2.1383
311749	180.468	311898	251.248	311843	332.148	311913	191.574	311692	32.074	311905	262.812	311762	286.848	311958	352.656	311675	16.83	311620	46.612	311680	30.16	311838	297.976	310921	2.1549
311751	179.354	311899	254.312	311844	333.392	311914	186.436	311705	33.18	311906	252.648	311763	300.128	311959	358.608	311678	14.586	311624	44.444	311681	31.32	311841	296.724	310922	2.1881
311752	183.81	311900	271.164	311848	332.148	311915	211.392	311706	34.286	311907	254.1	311766	301.456	311960	370.512	311679	15.708	311626	43.36	311692	32.48	311842	294.22	310923	2.2356
311753	227.256	311901	278.824	311849	330.904	311916	246.624	311709	37.604	311908	255.552	311768	304.112	311961	377.952	311693	17.952	311627	41.192	311693	34.8	311843	295.472	310924	2.2763
311754	228.37	311903	277.292	311851	329.66	311917	248.092	311710	39.816	311909	257.004	311770	306.768	311962	379.44	311697	16.83	311636	39.024	311694	35.96	311844	294.22	310926	2.2469
311758	230.598	311904	272.696	311852	322.196	311919	262.772	311714	48.664	311911	255.552	311775	329.344	311964	385.392	311702	17.952	311640	37.94	311697	34.8	311847	292.968	310928	2.2303
311759	232.826	311905	277.292	311853	320.952	311921	261.304	311715	49.77	311912	246.84	311776	328.016	311966	386.88	311705	19.074	311644	38.482	311705	33.64	311849	291.716	310931	2.2597
311760	247.308	311906	281.888	311854	318.464	311922	262.772	311717	48.664	311913	225.06	311795	329.344	311967	389.856	311706	20.196	311645	37.94	311706	34.8	311852	279.196	310932	2.265
311761	250.65	311907	286.484	311855	309.756	311927	296.536	311721	51.982	311914	220.704	311796	337.312	311969	388.368	311709	22.44	311650	35.772	311709	40.6	311853	275.44	310936	2.2869
311763	257.334	311908	288.016	311856	294.828	311928	299.472	311725	50.876	311915	229.416	311797	346.608	311970	386.88	311710	31.416	311653	34.688	311710	48.72	311854	274.188	310937	2.257
311768	258.448	311912	278.058	311859	262.484	311931	287.728	311727	60.83	311916	258.456	311798	347.936	311974	388.368	311713	32.538	311660	28.184	311711	47.56	311855	262.92	310938	2.2389
311770	261.79	311913	243.588	311860	249.422	311932	299.472	311728	95.116	311917	261.36	311799	349.264	311975	389.856	311714	44.88	311661	27.1	311713	48.72	311856	256.66	310939	2.2688
311771	262.904	311914	232.864	311861	243.824	311937	298.004	311729	128.296	311919	268.62	311801	350.592	311976	392.832	311715	43.758	311667	28.184	311714	55.68	311857	254.156	310941	2.2522
311774	266.246	311915	243.588	311862	247.556	311938	300.94	311730	131.614	311920	267.168	311804	351.92	311977	394.32	311718	41.514	311673	21.68	311717	54.52	311859	231.62	310943	2.2688
311775	279.614	311916	275.76	311864	250.044	311939	296.536	311731	140.462	311922	268.62	311805	353.248	311981	391.344	311719	40.392	311674	20.596	311719	52.2	311860	221.604	310944	2.2982
311780	282.956	311917	277.292	311869	243.202	311942	290.664	311733	142.674	311924	265.716	311807	354.576	311987	395.808	311721	43.758	311675	21.68	311721	56.84	311861	217.848	310947	2.3015
311792	280.728	311919	283.42	311870	240.092	311943	286.26	311734	155.946	311927	294.756	311815	359.888	311988	400.272	311724	40.392	311681	22.764	311727	73.08	311862	224.108	310951	2.2668
311793	279.614	311920	281.888	311871	236.36	311944	292.132	311735	157.052	311928	296.208	311824	361.216	311990	407.712	311725	42.636	311690	23.848	311728	111.36	311867	222.856	310952	2.2849
311795	280.728	311922	283.42	311872	235.116	311945	355.256	311737	160.37	311930	294.756	311826	363.872	311991	409.2	311727	52.734	311692	26.016	311729	147.32	311868	221.604	310953	2.2683
311796	282.956	311923	281.888	311873	233.872	311946	356.724	311738	161.476	311931	296.208	311833	362.544	311994	410.688	311728	80.784	311693	27.1	311730	149.64	311869	215.344	310954	2.3015
311797	295.21	311926	286.484	311874	232.628	311947	364.064	311739	162.582	311932	302.016	311834	363.872	311998	415.152	311729	124.542	311696	28.184	311731	167.04	311870	210.336	310955	2.2721
311798	296.324	311927	306.4	311875	240.092	311948	367	311741	161.476	311937	300.564	311836	365.2	312003	413.664	311730	125.664	311700	30.352	311733	169.36	311872	209.084	310956	2.3053
311799	299.666	311928	314.06	311876	241.336	311951	368.468	311743	164.794	311939	293.304	311837	367.856	312008	409.2	311731	139.128	311705	27.1	311734	190.24	311875	207.832	310957	2.3219
311800	301.894	311929	315.592	311879	239.47	311956	367.734	311744	183.596	311942	286.044	311840	366.528	312009	407.712	311734	150.348	311706	29.268	311737	196.04	311876	209.084	310960	2.3843
311801	305.236	311930	312.528	311880	226.408	311957	368.468	311747	186.914	311943	278.784	311841	367.856	312010	409.2	311736	152.592	311708	30.352	311740	194.88	311879	207.206	310961	2.4258
311802	306.35	311932	317.124	311881	227.652	311958	369.936	311748	196.868	311944	286.044	311843	365.2	312011	410.688	311737	158.202	311709	34.688	311742	196.04	311880	176.532	310962	2.4243
311804	313.034	311942	304.868	311883	226.408	311959	372.872	311750	194.656	311945	332.508	311845	366.528	312015	407.712	311740	159.324	311710	40.108	311743	203	311881	174.028	310963	2.4356
311808	311.92	311943	300.272	311884	222.676	311960	375.808	311751	190.232	311947	336.864	311849	364.536	312016	409.2	311742	160.446	311714	45.528	311744	228.52	311882	172.776	310965	2.4341
311814	313.034	311944	307.932	311885	223.92	311961	380.212	311752	194.656	311948	338.316	311850	363.872	312018	412.176	311743	168.3	311719	43.36	311746	230.84	311888	160.256	310966	2.4688
311815	314.148	311945	352.36	311887	225.164	311964	381.68	311753	240.002	311950	341.22	311851	362.544	312019	410.688	311744	189.618	311720	42.276	311747	233.16	311889	159.004	310969	2.505
311820	316.376	311947	355.424	311888	212.724	311965	380.212	311754	241.108	311956	342.672	311852	350.592	312022	406.224	311747	192.984	311721	43.36	311748	248.24	311890	138.972	310970	2.4157
311821	315.262	311948	361.552	311889	210.236	311966	384.616	311758	242.214	311957	361.548	311853	346.608	312026	407.712	311748	200.838	311724	42.276	311749	251.72	311891	123.948	310972	2.4451
311823	314.148	311950	364.616	311890	177.27	311970	383.148	311760	272.076	311959	363	311854	345.944	312027	410.688	311749	201.96	311727	44.444	311751	247.08	311892	126.452	310975	2.4323
311825	315.262	311951	366.148	311891	148.036	311971	381.68	311761	274.288	311960	367.356	311855	328.016	312030	406.224	311750	205.326	311728	67.208	311752	248.24	311893	161.508	310976	2.4351
311826	318.604	311957	372.276	311892	153.012	311972	383.148	311763	289.772	311961	371.712	311856	320.712	312031	395.808	311751	203.082	311729	94.308	311753	278.4	311895	159.004	310977	2.4532
311828	320.832	311959	375.34	311893	207.748	311975	386.084	311764	287.56	311964	374.616	311857	317.392	312033	392.832	311752	206.448	311730	95.392	311754	280.72	311896	157.752	310979	2.4399
311829	319.718	311960	387.596	311894	206.504	311976	394.892	311766	288.666	311966	384.78	311858	312.08	312034	380.928	311753	254.694	311731	109.484	311758	283.04	311897	164.012	310980	2.4351
311834	321.946	311961	392.192	311895	204.016	311977	396.36	311768	290.878	311970	380.424	311859	278.216	312035	373.488	311754	258.06	311733	110.568	311759	287.68	311898	182.792	310981	2.5445
311837	323.06	311964	393.724	311896	197.796	311981	394.892	311770	291.984	311975	383.328	311860	270.248	312036	369.024	311759	259.182	311734	127.912	311760	301.6	311899	185.296	310982	2.5558
311842	318.604	311965	392.192	311897	208.992	311987	393.424	311774	293.09	311980	384.78	311861	266.928	312038	367.536	311760	270.402	311735	128.996	311761	305.08	311900	196.564	310983	2.5344
311845	319.718	311966	398.32	311898	238.848	311988	396.36	311775	307.468	311981	381.876	311862	274.896	312039	328.848	311761	272.646	311736	130.08	311763	321.32	311901	206.58	310985	2.5425
311846	320.832	311970	396.788	311900	243.824	311989	397.828	311780	310.786	311987	380.424	311869	270.912	312040	311.736	311763	287.232	311737	132.248	311766	323.64	311903	205.328	310986	2.4699
311849	317.49	311972	395.256	311901	246.934	311990	402.232	311787	315.21	311988	383.328	311870	266.928	312041	310.992	311769	288.354	311738	133.332	311768	325.96	311904	198.442	310987	2.4571
311852	306.35	311975	398.32	311903	245.068	311991	400.764	311788	314.104	311990	387.684	311872	265.6	312046	299.832	311770	289.476	311741	132.248	311770	329.44	311905	199.068	310989	2.4918
311853	305.236	311980	396.788	311904	238.848	311996	402.232	311792	312.998	311994	385.506	311875	268.256	312047	296.112	311774	290.598	311743	137.668	311774	330.6	311906	197.816	310990	2.5325
311855	296.324	311981	393.724	311905	238.226	311999	400.764	311793	311.892	311995	383.328	311876	269.584	312049	297.6	311775	314.16	311744	149.592	311775	344.52	311907	201.572	310991	2.4501
311856	289.64	311982	392.192	311906	230.14	312002	400.03	311794	312.998	311998	392.04	311879	264.272	312050	296.112	311780	315.282	311747	153.928	311787	348	311908	205.328	310992	2.4303
311858	288.526	311988	389.128	311907	232.628	312003	399.296	311795	315.21	312007	393.492	311880	236.384	312051	294.624	311787	316.404	311748	159.348	311788	346.84	311912	197.816	310993	2.425
311859	252.321	311997	387.596	311911	232.006	312008	397.828	311796	320.74	312008	390.588	311881	235.056	312055	293.136	311790	315.282	311749	160.432	311791	348	311913	179.036	310994	2.3165
311860	235.611	311998	392.192	311912	230.762	312009	394.892	311797	324.058	312009	392.04	311882	236.384	312056	296.112	311794	316.404	311752	165.852	311792	344.52	311914	177.784	310995	2.2866
311861	230.598	312003	390.66	311913	213.968	312010	396.36	311799	326.27	312014	393.492	311883	235.056	312057	309.504	311795	318.648	311753	199.456	311793	343.36	311915	197.816	310996	2.2337
311862	239.51	312008	387.596	311914	212.724	312014	397.828	311804	327.376	312015	392.04	311884	229.744	312060	313.224	311796	326.502	311754	200.54	311796	345.68	311916	236.628	310997	2.2219
311864	240.624	312009	381.468	311915	233.872	312017	396.36	311805	329.588	312016	393.492	311887	228.416	312061	288.672	311797	333.234	311759	203.792	311797	353.8	311917	237.88	310998	2.2647
311869	233.94	312010	383	311916	264.972	312019	394.892	311808	328.482	312017	392.04	311888	213.808	312062	287.184	311798	334.356	311760	210.296	311798	356.12	311919	252.904	310999	2.256
311870	223.914	312011	384.532	311917	266.216	312021	396.36	311809	327.376	312018	400.752	311889	212.48	312067	316.944	311799	337.722	311761	216.8	311799	360.76	311920	254.156	311000	2.2613
311872	220.572	312017	383	311919	277.412	312022	393.424	311812	328.482	312019	399.3	311890	183.928	312068	313.968	311800	342.21	311763	226.556	311801	361.92	311923	256.66	311001	2.2196
311873	218.344	312018	381.468	311920	278.656	312024	391.956	311814	330.694	312022	394.944	311891	168.656	312074	293.136	311804	347.82	311766	227.64	311805	363.08	311924	257.912	311002	2.2287
311874	219.458	312019	379.936	311922	274.924	312027	390.488	311815	334.012	312024	393.492	311892	173.968	312075	288.672	311808	347.259	311768	228.724	311807	362.5	311927	280.448	311003	2.2735
311875	221.686	312021	378.404	311923	278.034	312031	383.148	311817	335.118	312027	394.944	311893	216.464	312076	297.6	311809	345.576	311770	229.808	311808	360.76	311928	281.7	311004	2.2409
311876	223.914	312022	373.808	311924	277.412	312034	371.404	311819	336.224	312030	396.396	311894	215.136	312077	280.488	311811	346.698	311771	230.892	311810	361.92	311930	282.952	311005	2.4727
311877	225.028	312026	369.212	311926	278.656	312035	362.596	311825	337.33	312031	393.492	311895	212.48	312078	279.744	311814	347.82	311775	243.9	311815	363.08	311931	285.456	311006	2.4394
311879	223.914	312028	366.148	311927	311	312036	359.66	311826	338.436	312033	391.314	311896	209.824	312079	281.232	311817	351.186	311776	244.984	311817	364.24	311932	294.22	311007	2.41685
311880	219.458	312031	356.956	311928	322.196	312039	317.822	311828	339.542	312034	374.616	311897	213.808	312080	284.208	311820	355.674	311787	250.404	311823	365.4	311942	277.318	311008	2.8341
311881	220.572	312033	349.296	311929	323.44	312040	302.408	311831	338.436	312035	367.356	311898	248.336	312081	260.4	311821	356.796	311792	249.32	311824	367.72	311943	267.928	311009	2.9018
311883	221.686	312034	334.742	311930	325.306	312041	305.344	311833	337.33	312036	364.452	311900	250.992	312083	264.864	311832	357.918	311793	248.236	311825	370.04	311944	272.936	311010	2.7512
311884	225.028	312035	326.316	311931	325.928	312043	303.142	311834	341.201	312039	314.358	311901	254.976	312084	257.424	311835	356.796	311795	252.572	311826	373.52	311945	318.008	311011	2.6963
311887	226.142	312036	321.72	311932	334.636	312045	301.674	311835	340.648	312040	294.756	311904	237.712	312085	260.4	311842	353.43	311796	255.824	311829	371.2	311947	320.512	311012	2.6824
311888	215.559	312038	319.422	311939	335.88	312046	278.92	311837	341.754	312045	291.852	311905	236.384	312086	258.912	311843	352.308	311797	259.076	311832	372.36	311948	321.764	311013	2.8758
311889	216.116	312039	281.122	311941	337.124	312047	271.58	311841	342.86	312046	271.524	311906	227.088	312088	266.352	311848	353.43	311799	262.328	311833	371.2	311950	324.268	311014	2.1642
311890	182.139	312040	257.376	311942	327.172	312052	273.048	311846	343.966	312047	268.62	311907	232.4	312089	267.84	311849	348.942	311800	264.496	311834	372.36	311953	326.772	311015	2.1608
311891	173.784	312041	255.844	311943	324.684	312055	271.58	311847	342.86	312050	265.716	311908	236.384	312092	261.888	311851	347.82	311801	267.748	311835	371.2	311957	333.032	311016	2.1902
311892	183.81	312046	229.8	311944	335.88	312056	270.112	311849	338.436	312051	268.62	311912	231.072	312094	251.472	311852	337.722	311803	268.832	311837	370.04	311959	339.292	311017	1.9672
311893	226.142	312047	226.736	311945	403.056	312057	275.984	311851	336.224	312052	270.072	311913	219.12	312095	245.52	311853	332.112	311804	274.252	311840	368.88	311960	356.82	311018	1.9771
311894	225.028	312049	228.268	311946	404.3	312058	280.388	311852	331.8	312054	268.62	311914	217.792	312098	247.008	311854	330.99	311805	276.42	311842	364.24	311961	365.584	311019	1.8956
311895	223.914	312050	226.736	311947	415.496	312060	285.526	311853	329.588	312055	267.168	311915	232.4	312099	267.84	311855	319.77	311807	277.504	311844	363.08	311966	369.34	311020	1.9026
311896	221.686	312051	225.204	311948	419.228	312061	262.772	311855	315.21	312056	264.264	311916	273.568	312100	266.352	311856	300.696	311814	278.588	311847	361.92	311967	370.592	311021	1.7981
311897	230.598	312055	220.608	311950	421.716	312067	264.24	311856	303.044	312057	275.88	311917	274.896	312101	269.328	311857	298.452	311815	284.008	311849	360.76	311970	366.836	311022	1.8531
311898	251.764	312057	235.928	311953	422.96	312068	265.708	311857	301.938	312058	280.236	311919	282.864	312102	272.304	311858	295.647	311817	286.176	311850	359.6	311971	369.34	311023	1.8717
311899	252.878	312058	237.46	311958	425.448	312072	267.176	311858	300.832	312060	283.866	311920	281.536	312103	273.792	311859	259.182	311820	287.26	311852	350.32	311972	370.592	311024	1.4412
311900	264.018	312060	238.992	311959	427.936	312074	246.624	311859	257.698	312061	263.538	311921	280.208	312106	278.256	311860	238.986	311825	288.344	311853	347.42	311975	373.096	311025	1.2101
311901	269.588	312061	216.778	311960	434.156	312075	240.752	311860	246.638	312062	261.36	311922	278.88	312107	274.536	311861	233.376	311826	290.512	311854	345.68	311976	375.6	311027	1.1684
311903	267.36	312062	214.48	311961	442.864	312076	244.422	311861	244.426	312066	262.812	311923	276.224	312108	275.28	311862	236.742	311833	289.428	311855	324.8	311980	376.852	311028	1.0253
311904	253.992	312066	216.012	311962	444.108	312077	238.55	311862	253.274	312067	278.784	311927	333.328	312109	272.304	311869	231.693	311834	297.016	311856	307.4	311981	374.348	311029	0.8638
311906	240.624	312067	245.12	311965	445.352	312078	236.348	311865	254.38	312068	290.4	311928	338.64	312117	269.328	311870	223.278	311836	295.932	311857	306.82	311982	375.6	311030	0.5724
311907	248.422	312068	249.716	311966	449.084	312080	249.56	311868	255.486	312074	267.168	311930	339.968	312118	235.104	311873	222.156	311837	297.016	311858	305.66	311987	374.348	311031	0.5189
311908	251.764	312069	251.248	311967	450.328	312081	213.594	311869	250.509	312075	258.456	311932	350.592	312119	223.2	311875	221.034	311840	295.932	311859	267.96	311988	378.104	311032	0.5141
311909	252.321	312070	252.78	311970	447.84	312082	212.86	311870	246.638	312076	262.812	311937	346.608	312120	221.712	311880	209.253	311844	297.016	311860	248.82	311990	384.364	311033	0.6621
311912	245.637	312071	251.248	311975	449.084	312083	215.796	311871	245.532	312077	251.196	311938	347.936	312121	223.2	311881	204.204	311847	295.932	311861	242.44	311994	383.112	311034	0.6007
311913	232.826	312073	249.716	311976	456.548	312084	209.924	311873	242.214	312079	255.552	311942	332	312122	239.568	311882	203.082	311848	295.39	311862	245.92	312009	381.86	311035	1.0754
311915	246.194	312074	237.46	311981	452.816	312085	215.796	311875	241.108	312080	272.976	311943	322.704	312123	241.056	311883	204.204	311849	293.764	311869	237.22	312010	386.868	311037	1.1545
311916	289.64	312075	229.8	311982	454.06	312088	220.2	311876	243.32	312081	255.552	311944	333.328	312127	238.08	311884	201.96	311851	290.512	311870	235.48	312011	388.12	311038	1.2925
311917	292.982	312076	231.332	311988	456.548	312089	217.998	311880	227.836	312083	264.264	311945	402.384	312131	244.032	311887	204.204	311852	284.008	311872	229.68	312015	386.868	311039	1.4804
311919	304.122	312077	225.204	311990	464.012	312090	217.264	311881	232.26	312084	261.36	311947	411.68	312132	247.008	311888	192.984	311854	283.466	311873	225.62	312016	389.372	311040	1.5306
311920	303.008	312079	229.8	311991	465.256	312092	206.988	311882	231.154	312085	268.62	311948	415.664	312138	244.032	311890	164.934	311855	271	311874	223.88	312018	390.624	311041	1.6155
311922	301.894	312080	255.078	311997	464.012	312093	208.456	311887	233.366	312086	267.168	311950	420.976	312139	239.568	311891	148.104	311856	256.908	311876	225.04	312021	391.876	311042	1.6069
311923	297.438	312081	225.97	311998	470.232	312094	201.116	311888	218.988	312088	277.332	311951	422.304	312140	241.056	311892	157.08	311857	253.656	311880	200.1	312022	388.12	311043	1.5275
311926	298.552	312082	225.204	312007	471.476	312095	196.712	311889	217.882	312089	275.88	311954	420.976	312148	239.568	311893	212.058	311858	252.572	311881	199.52	312028	386.868	311044	1.3758
311927	349.796	312083	226.736	312008	470.232	312097	199.648	311890	194.656	312092	264.264	311957	430.272	312149	235.104	311894	210.936	311859	236.312	311882	198.36	312031	378.73	311045	1.3312
311928	357.594	312084	223.672	312009	467.744	312098	209.924	311891	179.172	312093	268.62	311959	434.256	312151	236.592	311895	209.814	311860	221.136	311883	199.52	312032	378.104	311046	1.3889
311930	359.822	312085	228.268	312010	471.476	312099	253.964	311892	186.914	312094	265.716	311960	436.912	312154	238.08	311896	209.253	311861	226.556	311885	200.68	312033	374.348	311047	1.3112
311931	358.708	312088	240.524	312015	470.232	312101	261.304	311893	238.896	312095	259.908	311961	438.24	312161	239.568	311897	212.058	311862	230.892	311887	199.52	312034	368.088	311048	1.6416
311932	363.164	312089	237.46	312017	468.988	312102	265.708	311894	238.343	312098	271.524	311962	439.568	312168	236.592	311898	241.23	311863	231.976	311888	183.28	312035	363.08	311049	1.6054
311937	362.05	312090	235.928	312018	472.72	312106	267.176	311895	233.366	312099	288.948	311965	438.24	312171	233.616	311899	240.108	311867	230.892	311890	148.48	312036	356.82	311050	1.5621
311939	358.708	312091	237.46	312019	471.476	312107	265.708	311896	229.495	312100	290.4	311966	440.896	312175	235.104	311900	249.084	311868	229.808	311891	131.08	312038	353.69	311051	1.5789
311942	340.327	312092	232.864	312021	468.988	312109	264.24	311897	241.108	312101	300.564	311967	439.568	312178	239.568	311901	252.45	311869	227.64	311892	141.52	312039	314.878	311052	1.706
311943	331.972	312094	223.672	312022	464.012	312114	259.836	311898	267.652	312102	302.016	311968	440.896	312182	233.616	311902	251.328	311870	222.22	311893	183.28	312040	300.48	311053	1.7766
311944	338.656	312095	220.608	312024	462.768	312115	256.9	311899	268.758	312103	303.468	311970	438.24	312183	232.128	311904	242.352	311873	223.304	311894	184.44	312046	277.318	311054	1.7947
311945	386.558	312096	219.076	312026	459.036	312117	258.368	311900	272.076	312105	304.92	311971	440.896	312184	235.104	311905	242.913	311874	222.22	311895	183.28	312047	270.432	311055	1.8545
311947	392.128	312098	228.268	312028	457.792	312118	251.028	311901	280.924	312106	307.824	311973	442.224	312186	236.592	311906	236.742	311879	221.136	311896	175.74	312050	269.18	311056	1.856
311948	394.356	312099	266.568	312030	460.28	312119	241.486	311903	280.371	312107	304.92	311975	443.552	312188	238.08	311907	243.474	311880	200.54	311897	191.4	312051	270.432	311057	1.818
311950	402.154	312100	271.164	312031	450.328	312120	240.752	311904	269.864	312115	300.564	311976	452.848	312189	239.568	311908	244.596	311881	195.12	311898	218.08	312052	271.684	311058	1.8624
311951	403.268	312101	274.228	312033	449.084	312121	243.688	311905	267.652	312117	296.934	311977	454.176	312190	242.544	311909	245.718	311884	194.578	311900	221.56	312055	267.928	311059	1.8923
311957	415.522	312102	277.292	312034	445.352	312122	265.708	311906	263.781	312118	277.332	311981	452.848	312192	244.032	311910	244.596	311885	194.036	311901	233.16	312056	270.432	311060	1.9478
311958	413.294	312105	278.824	312035	440.376	312124	268.644	311907	268.758	312119	268.62	311982	454.176	312194	245.52	311912	238.986	311888	184.28	311903	234.32	312057	290.464	311061	2.0749
311959	416.636	312106	281.888	312036	433.534	312125	267.176	311908	272.076	312120	267.168	311987	451.52	312200	244.032	311913	219.912	311890	161.516	311904	227.36	312058	291.716	311062	2.2917
311960	423.32	312107	277.292	312037	432.912	312127	265.708	311910	270.97	312122	281.688	311988	456.832	312201	242.544	311914	222.156	311891	152.302	311906	222.72	312060	294.846	311063	2.2537
311961	426.662	312112	278.824	312039	384.396	312131	267.176	311911	269.864	312123	283.14	311990	464.8	312203	245.52	311915	247.962	311892	154.47	311907	230.84	312061	267.928	311064	2.3429
311964	427.776	312113	277.292	312040	373.2	312132	270.112	311912	256.039	312124	287.496	311994	463.472	312205	247.008	311916	287.232	311893	182.112	311908	232	312067	282.952	311065	2.3592
311966	434.46	312118	268.1	312046	355.784	312133	274.516	311913	231.707	312125	288.948	311996	464.8	312206	245.52	311917	289.476	311894	183.196	311910	233.16	312068	284.204	311066	2.3416
311967	433.903	312119	265.036	312047	350.808	312139	273.048	311914	232.26	312131	291.852	311998	468.784	312208	248.496	311918	290.598	311896	182.112	311912	227.36	312073	283.578	311067	2.3069
311968	433.346	312122	281.888	312048	352.052	312140	280.388	311915	252.168	312132	294.756	312008	468.12	312209	239.568	311919	306.306	311897	190.784	311913	208.8	312074	268.554	311068	2.3368
311970	428.89	312124	286.484	312049	355.784	312142	283.324	311916	287.56	312133	296.208	312009	463.472	312214	238.08	311920	307.428	311898	210.296	311914	213.44	312075	264.172	311069	2.2988
311975	430.004	312125	288.016	312050	354.54	312149	281.856	311917	289.772	312138	294.03	312010	471.44	312215	236.592	311922	308.55	311900	218.968	311915	227.36	312076	267.928	311070	2.3282
311976	435.574	312130	289.548	312051	355.784	312150	283.324	311919	300.832	312139	291.852	312014	472.104	312217	239.568	311923	306.306	311901	225.472	311916	261	312077	257.912	311073	2.3347
311980	436.688	312131	300.272	312052	357.028	312151	284.792	311920	299.726	312140	293.304	312015	470.112	312218	214.272	311926	307.428	311903	224.388	311917	263.32	312080	271.684	311075	2.3342
311987	435.574	312132	301.804	312054	355.784	312152	286.26	311923	295.302	312142	294.756	312016	469.448	312220	199.392	311927	346.698	311904	217.884	311919	272.6	312081	254.156	311077	2.3749
311988	436.688	312138	300.272	312055	352.052	312153	287.728	311924	296.408	312148	290.4	312018	473.432	312222	181.536	311928	354.552	311905	220.052	311923	273.76	312082	252.904	311078	2.3226
311990	442.258	312139	298.74	312057	364.492	312158	283.324	311926	297.514	312149	286.044	312019	472.104	312223	182.28	311931	350.064	311906	221.136	311926	274.92	312083	255.408	311079	2.3359
311994	441.144	312140	304.868	312058	362.004	312160	286.26	311927	327.376	312150	287.496	312021	470.776	312225	181.536	311932	354.552	311907	223.304	311927	310.88	312084	250.4	311081	2.3643
311998	442.258	312142	307.932	312060	364.492	312179	283.324	311928	332.906	312152	288.948	312022	466.792	312226	165.168	311937	352.308	311908	224.388	311928	320.16	312085	252.904	311082	2.3167
311999	441.701	312148	304.868	312061	344.588	312182	280.388	311929	334.012	312157	287.496	312024	466.128	312227	163.68	311939	350.064	311912	214.632	311930	319	312088	261.668	311083	2.2963
312000	441.144	312158	303.336	312062	345.832	312183	270.112	311930	332.906	312158	286.044	312026	464.8	312230	172.608	311942	334.356	311913	192.952	311932	325.96	312089	259.164	311084	2.3141
312003	438.916	312159	304.868	312066	347.076	312184	271.58	311931	330.694	312160	288.948	312027	468.784	312232	180.048	311943	318.648	311914	191.868	311933	327.12	312091	261.668	311085	2.2218
312008	437.802	312160	307.932	312067	364.492	312185	273.048	311932	338.436	312167	287.496	312028	466.128	312233	181.536	311944	334.356	311915	208.128	311936	326.54	312092	251.026	311086	2.2517
312010	440.03	312168	306.4	312073	362.004	312186	274.516	311933	337.33	312168	284.592	312030	464.8	312234	203.856	311945	403.92	311916	261.244	311937	325.96	312093	251.652	311090	2.27
312011	441.144	312171	304.868	312074	338.368	312187	275.25	311936	336.224	312170	286.044	312031	457.496	312239	208.32	311947	409.53	311917	264.496	311939	324.8	312094	241.636	311091	2.2881
312012	442.258	312174	303.336	312075	323.44	312188	273.048	311938	338.436	312171	281.688	312032	456.832	312240	199.392	311948	412.896	311919	276.42	311942	309.72	312095	237.88	311093	2.2833
312015	441.144	312175	301.804	312076	327.172	312189	274.516	311939	336.224	312174	280.236	312033	454.176	312241	197.904	311950	419.628	311920	279.672	311943	308.56	312098	254.156	311095	2.2946
312016	442.815	312182	300.272	312077	311	312190	280.388	311942	329.588	312176	281.688	312034	444.88	312242	187.488	311953	420.75	311923	277.504	311944	314.36	312099	294.22	311097	2.3026
312018	447.271	312183	297.208	312078	312.244	312196	283.324	311943	321.846	312182	275.88	312035	442.224	312243	184.512	311957	429.726	311927	305.688	311945	370.04	312100	299.228	311101	2.3192
312019	446.714	312184	300.272	312079	318.464	312197	280.388	311944	334.012	312183	271.524	312036	438.24	312247	181.536	311959	434.214	311928	313.276	311947	378.16	312101	303.61	311105	2.277
312022	441.144	312185	301.804	312080	344.588	312201	275.25	311945	373.828	312184	272.976	312038	436.912	312248	214.272	311960	445.434	311930	314.36	311948	382.8	312102	304.236	311108	2.3707
312024	440.03	312187	300.272	312081	312.866	312202	274.516	311947	384.888	312186	278.784	312039	401.056	312249	239.568	311966	453.288	311932	324.116	311950	390.92	312106	305.488	311110	2.4001
312027	442.258	312189	301.804	312082	312.244	312203	283.324	311948	388.206	312187	280.236	312040	399.728	312250	248.496	311967	455.532	311933	323.574	311951	392.08	312107	301.732	311114	2.334
312028	440.03	312190	303.336	312083	319.708	312208	286.26	311950	392.63	312189	283.14	312041	398.4	312251	249.984	311970	454.41	311935	323.032	311957	399.04	312109	300.48	311115	2.3041
312030	437.802	312193	301.804	312084	318.464	312209	281.856	311951	393.736	312190	288.948	312045	397.072	312252	252.96	311973	455.532	311936	322.49	311958	400.2	312110	299.228	311118	2.2005
312031	430.004	312195	300.272	312085	322.196	312213	283.324	311952	394.842	312192	294.756	312046	378.48	312253	257.424	311974	456.654	311937	319.78	311959	403.68	312115	296.724	311119	2.2108
312034	423.877	312196	301.804	312086	320.952	312214	281.856	311953	395.948	312197	293.304	312047	375.824	312254	258.912	311975	460.02	311939	315.444	311960	414.12	312117	295.472	311122	2.2636
312035	418.864	312197	303.336	312088	339.612	312218	265.708	311954	394.842	312200	292.578	312048	374.496	312258	257.424	311976	466.752	311942	307.856	311961	421.08	312118	287.96	311123	2.247
312036	411.066	312200	301.804	312089	337.124	312219	264.24	311956	394.289	312201	290.4	312050	389.104	312259	245.52	311981	465.63	311943	299.184	311962	422.24	312119	271.684	311124	2.2503
312039	378.76	312201	297.208	312092	334.636	312220	261.304	311957	397.607	312202	288.948	312051	394.416	312260	247.752	311982	466.752	311944	308.94	311964	423.4	312121	275.44	311125	2.2563
312040	360.379	312202	298.74	312093	335.88	312221	259.102	311958	396.501	312203	293.304	312055	393.088	312261	248.496	311987	467.874	311945	340.376	311965	422.24	312122	295.472	311126	2.2691
312041	358.151	312203	301.804	312094	325.928	312222	232.678	311959	403.137	312205	294.756	312056	397.072	312262	261.888	311988	474.606	311946	341.46	311966	433.84	312127	292.968	311128	2.2985
312042	357.594	312205	304.868	312097	327.172	312223	226.072	311960	410.326	312208	296.208	312057	410.352	312265	263.376	311990	482.46	311947	351.216	311969	435	312130	295.472	311129	2.3445
312043	358.708	312208	306.4	312098	352.052	312224	227.54	311961	413.644	312209	284.592	312058	411.68	312266	261.888	311994	484.704	311948	356.636	311970	432.68	312131	296.724	311130	2.3573
312046	336.428	312209	292.612	312099	390.616	312225	226.072	311962	416.962	312214	283.14	312061	387.112	312267	261.144	311998	488.07	311950	359.888	311971	430.36	312132	302.984	311131	2.3146
312047	330.858	312213	294.144	312100	394.348	312226	185.702	311964	418.068	312215	281.688	312063	386.448	312268	258.168	312007	489.192	311953	360.972	311974	431.52	312133	304.236	311132	2.2548
312049	334.2	312214	291.08	312101	398.08	312227	184.968	311965	416.962	312217	280.962	312067	406.368	312269	257.424	312008	491.436	311957	373.98	311975	432.68	312138	302.984	311133	2.1721
312050	335.314	312216	289.548	312102	399.324	312228	186.436	311966	424.704	312218	263.538	312068	411.68	312270	261.888	312009	492.558	311958	372.896	311976	437.32	312140	299.228	311134	2.1245
312051	337.542	312218	268.1	312106	403.056	312229	182.032	311969	425.81	312220	244.662	312073	410.352	312271	275.28	312010	493.68	311959	376.148	311981	435	312141	297.976	311135	2.1079
312052	339.77	312220	257.376	312107	395.592	312230	196.712	311970	423.598	312221	242.484	312074	383.128	312272	273.792	312011	494.802	311960	386.988	311982	433.84	312148	301.732	311136	2.1373
312055	334.2	312221	256.61	312112	396.836	312231	195.244	311971	421.386	312222	225.06	312075	375.16	312276	274.536	312015	493.68	311961	391.324	311987	438.48	312150	305.488	311138	2.1207
312056	331.972	312222	237.46	312113	396.214	312232	205.52	311975	422.492	312223	220.704	312076	377.152	312277	281.232	312016	494.802	311964	392.408	311988	444.28	312152	307.992	311139	2.1506
312057	346.454	312223	234.396	312114	395.592	312234	229.008	311976	431.34	312224	219.252	312077	362.544	312284	288.672	312017	492.558	311965	391.324	311990	453.56	312154	309.244	311140	2.1913
312058	345.897	312225	232.864	312117	394.348	312235	226.072	311981	429.128	312225	218.526	312079	367.856	312285	295.368	312018	493.68	311966	396.744	311992	454.72	312157	307.992	311141	2.2207
312061	311.92	312226	202.99	312118	398.702	312239	225.338	311987	425.81	312226	187.308	312080	379.808	312286	293.136	312021	492.558	311967	395.66	311994	453.56	312158	305.488	311142	2.2373
312062	309.692	312227	197.628	312119	395.592	312240	223.136	311988	426.916	312227	185.856	312081	358.56	312288	294.624	312022	489.192	311970	384.82	311998	455.88	312160	307.992	311144	2.2079
312067	325.288	312228	196.862	312120	394.348	312241	223.87	311990	432.446	312229	184.404	312082	359.888	312289	292.392	312023	490.314	311971	382.652	312008	454.72	312167	306.74	311145	2.2031
312068	327.516	312229	188.436	312121	396.836	312242	203.318	311994	433.552	312230	203.28	312083	367.856	312290	291.648	312024	488.07	311975	384.82	312009	452.4	312168	302.984	311146	2.2212
312072	326.959	312230	194.564	312122	421.716	312243	201.116	311996	435.764	312232	213.444	312084	358.56	312291	293.136	312026	486.948	311976	394.576	312010	453.56	312174	301.732	311147	2.2031
312073	324.731	312232	205.288	312123	422.96	312244	202.584	312003	433.552	312234	233.772	312085	362.544	312292	308.016	312027	492.558	311977	395.66	312011	454.72	312175	299.228	311148	2.1397
312074	294.096	312233	208.352	312124	425.448	312247	190.84	312008	430.234	312235	230.868	312088	371.84	312293	328.848	312030	490.314	311981	391.324	312014	453.56	312179	297.976	311149	2.1445
312075	288.526	312234	231.332	312125	423.582	312248	231.944	312009	428.022	312237	232.32	312089	366.528	312294	330.336	312031	482.46	311987	392.408	312017	451.24	312182	292.968	311150	2.1397
312076	295.21	312235	223.672	312127	421.094	312249	268.644	312010	429.128	312238	226.512	312091	371.84	312295	331.824	312033	480.216	311988	394.576	312018	455.88	312183	285.456	311151	2.099
312077	291.868	312237	225.204	312129	420.472	312250	277.452	312011	430.234	312239	228.69	312092	361.216	312300	337.776	312034	471.24	311990	401.08	312019	454.72	312184	287.96	311152	2.0892
312079	297.438	312239	229.8	312130	421.716	312251	278.92	312014	431.34	312240	217.8	312093	362.544	312303	339.264	312035	462.825	311992	402.164	312022	453.56	312186	292.968	311153	2.1058
312080	337.542	312240	212.948	312131	430.424	312252	281.856	312015	430.234	312241	218.526	312094	345.944	312304	340.752	312036	456.654	311996	405.416	312024	452.4	312187	291.716	311154	2.0583
312081	317.49	312241	215.246	312132	432.912	312253	284.792	312016	431.34	312242	193.842	312095	349.928	312306	343.728	312037	456.093	311999	406.5	312025	450.08	312189	295.472	311155	2.0892
312083	324.174	312242	193.032	312133	434.156	312258	276.718	312017	429.128	312243	187.308	312096	347.936	312311	345.216	312039	410.091	312007	405.958	312028	447.76	312190	301.732	311156	2.1683
312084	320.832	312244	194.564	312138	426.692	312259	264.974	312018	433.552	312244	190.212	312097	349.264	312312	340.752	312040	382.041	312008	405.416	312030	446.6	312192	305.488	311157	2.1688
312085	324.174	312247	187.67	312139	427.936	312260	264.24	312022	431.34	312247	181.5	312098	363.872	312313	343.728	312041	380.919	312009	406.5	312031	439.64	312196	309.244	311158	2.1982
312086	323.06	312248	220.608	312140	447.84	312261	268.644	312024	428.022	312248	210.54	312099	398.4	312315	342.24	312042	380.358	312010	407.584	312034	428.62	312198	310.496	311159	2.1997
312088	338.656	312249	234.396	312142	449.084	312262	286.26	312026	424.704	312249	242.484	312100	401.056	312317	340.752	312045	379.236	312016	408.668	312035	421.08	312201	304.862	311160	2.2696
312089	333.086	312250	242.056	312143	452.816	312263	287.728	312027	425.81	312250	248.292	312101	406.368	312318	343.728	312046	354.552	312018	411.92	312036	411.8	312202	304.236	311161	2.2776
312091	335.314	312251	243.588	312148	455.304	312265	290.664	312028	423.598	312251	251.196	312105	407.696	312319	342.24	312047	345.015	312019	410.836	312038	408.9	312203	309.244	311162	2.3364
312092	329.744	312252	245.12	312150	456.548	312267	289.196	312031	410.879	312252	255.552	312106	411.68	312321	345.216	312048	346.698	312021	409.752	312039	353.8	312204	307.992	311163	2.4341
312093	334.2	312253	248.184	312151	457.792	312268	284.792	312032	410.326	312253	258.456	312107	405.04	312324	349.68	312049	350.064	312022	406.5	312040	337.56	312205	310.496	311164	2.4457
312094	325.288	312258	243.588	312152	459.036	312270	292.132	312033	408.667	312254	259.908	312108	406.368	312325	352.656	312050	359.04	312024	405.416	312041	335.24	312208	309.244	311165	2.4415
312095	319.718	312259	231.332	312153	461.524	312271	303.142	312034	400.372	312255	258.456	312113	405.04	312329	348.192	312055	352.308	312031	402.164	312042	336.4	312209	296.724	311166	2.4709
312098	340.884	312261	234.396	312154	462.768	312272	305.344	312035	392.63	312258	254.1	312118	409.024	312330	346.704	312056	354.552	312033	401.08	312045	335.24	312214	295.472	311167	2.3758
312099	383.216	312262	263.504	312158	454.682	312276	303.876	312036	385.994	312259	245.388	312119	413.008	312331	351.168	312057	366.894	312034	390.24	312046	305.66	312217	296.724	311168	2.247
312100	384.33	312266	257.376	312160	451.572	312277	312.684	312037	385.441	312260	242.484	312121	415.664	312332	348.192	312058	371.382	312035	381.568	312047	306.24	312218	284.83	311169	2.1679
312101	388.786	312268	254.312	312168	447.84	312278	309.748	312038	384.888	312261	246.84	312122	435.584	312336	340.752	312060	372.504	312036	380.484	312049	308.56	312219	281.074	311170	2.0194
312102	391.014	312269	252.78	312171	445.352	312281	308.28	312039	325.717	312262	261.36	312123	436.912	312338	337.776	312061	339.966	312038	379.4	312050	317.84	312220	267.928	311171	2.0772
312105	392.128	312270	260.44	312174	437.888	312284	309.748	312040	309.68	312263	262.812	312124	439.568	312339	339.264	312067	351.186	312039	339.834	312051	322.48	312221	266.676	311172	2.2476
312106	405.496	312271	272.696	312175	435.4	312285	311.216	312043	310.786	312265	264.264	312125	438.24	312341	337.776	312068	352.308	312040	325.2	312052	324.8	312222	241.01	311173	2.1239
312107	401.04	312272	275.76	312176	434.156	312286	309.748	312045	310.233	312266	262.812	312126	436.912	312342	337.032	312071	351.186	312045	324.658	312053	325.96	312223	232.872	311174	1.91265
312108	402.154	312273	277.292	312178	435.4	312287	312.684	312046	293.09	312268	258.456	312127	432.928	312343	336.288	312074	333.234	312046	289.428	312055	324.8	312224	227.864	311175	2.1476
312117	401.597	312278	275.76	312179	434.156	312289	314.152	312049	299.726	312271	274.428	312128	431.6	312344	339.264	312075	325.38	312047	285.092	312056	329.44	312225	227.238	311176	2.383
312118	410.509	312284	283.42	312182	431.668	312290	311.216	312050	308.574	312272	277.332	312130	432.928	312346	340.752	312076	329.868	312049	287.26	312057	341.04	312226	187.8	311177	2.4016
312119	416.636	312288	281.888	312183	425.448	312292	331.768	312054	307.468	312277	286.044	312131	438.24	312349	342.24	312077	320.892	312050	285.092	312058	343.36	312227	184.044	311178	2.9427
312121	419.978	312289	278.824	312184	429.18	312293	352.32	312055	308.574	312280	287.496	312132	441.56	312350	343.728	312078	322.014	312051	286.176	312060	346.26	312229	180.914	311179	2.9724
312122	431.118	312290	275.76	312185	431.668	312294	353.788	312057	322.952	312284	293.304	312133	445.544	312356	339.264	312079	326.502	312052	287.26	312061	332.34	312230	190.304	311180	3.4008
312125	430.004	312291	277.292	312186	435.4	312300	355.256	312060	330.694	312285	297.66	312134	444.88	312357	330.336	312080	342.21	312055	286.176	312062	328.28	312232	201.572	311181	3.9383
312127	426.662	312292	297.208	312187	424.204	312301	353.788	312061	298.067	312286	296.208	312138	441.56	312358	327.36	312081	309.672	312056	287.26	312069	329.44	312233	202.824	311182	3.96545
312128	425.548	312293	309.464	312189	426.692	312304	349.384	312062	296.408	312288	294.756	312139	438.904	312359	330.336	312082	310.794	312057	303.52	312071	328.28	312234	216.596	311183	3.9055
312131	436.688	312294	312.528	312190	437.888	312312	346.448	312066	295.302	312289	293.304	312140	452.848	312361	333.312	312083	322.014	312058	302.436	312074	305.08	312235	213.466	311184	3.9463
312132	440.03	312295	315.592	312191	439.132	312314	349.384	312067	310.786	312291	297.66	312142	455.504	312362	334.8	312084	315.282	312060	307.856	312075	300.44	312236	212.84	311185	4.0159
312138	436.131	312298	317.124	312192	442.864	312315	350.852	312073	308.574	312292	315.084	312143	458.16	312365	331.824	312085	317.526	312061	271	312076	308.56	312237	214.092	311186	4.3428
312139	438.359	312300	324.784	312193	439.132	312319	353.788	312074	286.454	312293	328.152	312148	455.504	312366	330.336	312086	316.404	312062	269.916	312077	293.48	312239	215.97	311187	5.9187
312140	448.942	312312	323.252	312195	440.376	312320	355.256	312075	278.712	312294	333.96	312151	456.832	312367	328.848	312088	324.258	312066	269.374	312079	294.64	312240	209.084	311188	8.1901
312142	451.17	312314	324.784	312196	442.864	312329	353.788	312076	284.242	312296	338.316	312154	458.16	312368	330.336	312089	327.624	312067	276.962	312080	316.68	312241	209.71	311189	8.3067
312148	446.714	312315	327.848	312200	444.108	312331	358.192	312077	278.712	312304	336.864	312157	459.488	312369	324.384	312091	329.868	312068	277.504	312081	294.06	312242	192.808	311190	8.5187
312149	447.828	312318	329.38	312201	440.998	312335	357.458	312079	280.924	312307	335.412	312158	452.848	312371	297.6	312092	320.892	312072	275.336	312082	293.48	312246	194.06	311191	9.8538
312152	448.942	312319	330.912	312202	439.132	312336	355.256	312080	309.68	312311	344.124	312168	451.52	312374	305.04	312093	326.502	312073	274.252	312083	300.44	312247	184.67	311192	12.8518
312155	447.828	312320	332.444	312203	450.328	312338	352.32	312081	301.938	312312	339.768	312170	452.848	312375	303.552	312094	313.038	312074	248.778	312084	295.8	312248	222.856	311193	12.8523
312156	448.942	312325	335.508	312204	449.084	312340	350.118	312082	300.832	312313	341.22	312171	451.52	312377	309.504	312095	311.355	312075	237.396	312085	306.24	312249	250.4	311194	13.2185
312157	450.056	312335	334.742	312205	452.816	312342	343.512	312083	306.362	312314	344.124	312174	443.552	312378	310.992	312096	310.794	312076	241.732	312088	321.32	312250	256.66	311195	13.6567
312158	445.6	312336	329.38	312206	450.328	312343	342.044	312084	300.832	312318	345.576	312175	438.24	312380	313.968	312097	308.55	312077	231.976	312089	313.2	312251	262.92	311196	13.7394
312160	446.714	312338	327.848	312208	451.572	312344	346.448	312085	306.362	312319	349.932	312176	436.912	312381	309.504	312098	320.892	312078	230.892	312091	317.84	312252	266.676	311197	14.1831
312167	444.486	312339	326.316	312209	436.644	312345	347.916	312086	307.468	312322	351.384	312182	430.272	312382	308.76	312099	370.26	312079	235.228	312092	308.56	312253	270.432	311198	14.262
312168	440.03	312342	324.784	312214	435.4	312348	347.182	312088	325.164	312325	352.836	312183	413.008	312383	316.944	312100	372.504	312080	248.778	312093	313.2	312258	264.172	311199	14.6492
312169	439.473	312343	326.316	312217	432.29	312349	344.98	312089	321.846	312326	354.288	312184	415.664	312388	316.2	312101	376.992	312081	236.312	312094	301.02	312259	255.408	311200	14.7854
312170	438.916	312344	327.848	312218	419.228	312350	346.448	312091	322.952	312336	352.836	312186	416.992	312389	312.48	312102	381.48	312082	237.396	312095	298.12	312260	257.912	311201	14.7463
312171	437.802	312349	324.784	312219	416.74	312354	342.044	312092	318.528	312338	348.48	312187	399.728	312392	313.968	312106	389.334	312083	243.9	312097	297.54	312261	260.416	311202	14.6405
312172	436.688	312354	323.252	312220	400.568	312356	334.704	312093	319.634	312339	349.932	312189	401.056	312393	293.88	312107	380.358	312084	240.648	312098	316.68	312262	281.7	311203	14.7478
312173	435.574	312356	321.72	312222	374.444	312357	324.428	312094	300.832	312340	348.48	312190	399.728	312394	299.088	312112	381.48	312085	243.9	312099	360.76	312263	282.952	311204	14.7629
312174	428.89	312357	315.592	312223	363.248	312358	322.96	312095	299.726	312342	341.22	312192	406.368	312395	288.672	312115	378.114	312088	248.236	312100	364.24	312265	284.204	311205	14.7795
312178	430.004	312358	312.528	312224	362.004	312359	324.428	312097	303.044	312344	342.672	312195	407.696	312396	322.152	312117	376.992	312089	244.984	312101	366.56	312266	277.944	311206	14.98
312182	424.434	312359	310.996	312225	358.894	312360	327.364	312098	319.634	312345	344.124	312196	411.68	312397	304.296	312118	387.651	312090	243.9	312102	367.72	312267	276.692	311207	15.1199
312183	416.636	312360	312.528	312226	309.134	312361	325.896	312099	341.754	312346	345.576	312200	410.352	312398	303.552	312119	393.822	312091	244.984	312106	372.36	312268	272.936	311208	15.1216
312184	423.32	312361	310.996	312227	306.024	312362	327.364	312100	346.178	312349	348.48	312201	398.4	312401	272.304	312120	392.7	312092	241.732	312107	367.72	312270	277.944	311209	15.2075
312185	428.89	312363	307.932	312229	303.536	312365	325.896	312101	348.39	312353	349.932	312202	394.416	312402	275.28	312121	401.676	312093	244.442	312112	370.04	312271	287.96	311210	16.3882
312186	432.232	312364	307.166	312230	324.684	312366	322.96	312102	351.708	312354	348.48	312203	405.04	312403	263.376	312122	431.97	312094	235.228	312115	366.56	312272	286.708	311211	16.5008
312187	418.864	312365	306.4	312232	340.856	312367	321.492	312104	352.814	312356	344.124	312205	406.368	312406	294.624	312123	434.214	312097	236.312	312117	367.14	312276	289.212	311212	16.5905
312188	416.636	312366	304.868	312234	352.052	312368	324.428	312105	353.92	312357	338.316	312206	407.696	312407	291.648	312124	437.58	312098	239.564	312118	371.2	312277	299.228	311213	16.5787
312189	418.864	312367	303.336	312235	348.32	312369	317.088	312106	357.238	312358	336.864	312208	412.344	312408	294.624	312127	427.482	312099	271	312119	360.76	312278	296.724	311214	16.6883
312190	421.092	312368	304.868	312237	347.076	312370	320.024	312107	351.708	312359	338.316	312209	390.432	312412	291.648	312131	435.336	312100	278.588	312121	363.08	312284	301.732	311215	17.3076
312192	423.32	312370	306.4	312238	345.832	312371	300.94	312112	352.261	312360	341.22	312218	377.152	312414	290.16	312132	439.824	312101	287.26	312122	414.12	312285	300.48	311216	21.8641
312194	426.662	312371	284.186	312239	347.076	312374	296.536	312113	349.496	312362	342.672	312219	374.496	312415	282.72	312138	435.336	312102	288.344	312124	418.76	312286	301.732	311217	21.8347
312195	427.776	312372	281.888	312240	337.124	312375	295.068	312115	348.39	312365	336.864	312220	348.6	312416	284.208	312140	437.58	312106	292.68	312127	415.28	312289	299.228	311218	22.36
312196	431.118	312376	284.952	312241	338.368	312376	296.536	312117	346.178	312366	339.768	312221	347.272	312417	315.456	312142	438.702	312107	291.596	312131	422.24	312292	318.008	311219	22.6479
312197	425.548	312377	304.868	312242	302.292	312377	305.344	312118	352.814	312368	341.22	312222	324.696	312421	297.6	312148	437.019	312112	292.68	312132	429.2	312293	334.284	311220	22.6421
312201	406.61	312380	306.4	312243	294.828	312378	309.748	312119	347.284	312369	336.864	312223	311.416	312422	294.624	312149	438.141	312113	291.596	312133	431.52	312294	339.292	311221	23.169
312202	407.724	312381	301.038	312244	296.072	312380	314.152	312121	348.39	312370	339.768	312224	305.44	312423	293.136	312150	440.946	312115	288.344	312134	432.68	312295	341.796	311222	24.5755
312203	421.092	312382	301.804	312246	294.828	312381	306.812	312122	374.934	312371	333.234	312225	304.112	312424	291.648	312152	445.434	312117	285.092	312138	429.78	312300	343.048	311223	26.3941
312205	422.206	312383	309.464	312247	265.594	312382	309.014	312123	379.358	312372	325.248	312226	273.568	312425	296.112	312154	448.8	312118	266.122	312139	428.04	312301	344.3	311224	26.5745
312206	421.092	312389	304.868	312248	290.474	312383	305.344	312124	381.57	312374	323.796	312227	266.928	312426	300.576	312155	449.922	312119	253.656	312140	440.8	312302	345.552	311225	26.6524
312208	423.32	312392	306.4	312249	312.244	312388	306.812	312126	381.017	312377	333.96	312228	268.256	312427	302.064	312157	451.044	312122	271	312141	439.64	312303	346.804	311226	26.9538
312209	408.838	312393	278.824	312250	318.464	312389	305.344	312127	378.252	312378	335.412	312229	274.896	312429	303.552	312158	448.8	312123	272.084	312142	440.22	312304	348.056	311227	26.9374
312213	407.724	312394	288.016	312251	323.44	312393	273.782	312130	380.464	312380	338.316	312230	294.816	312430	299.088	312160	453.288	312124	275.336	312143	439.64	312311	349.308	311228	26.9786
312214	404.382	312395	281.888	312252	324.684	312394	271.58	312131	382.676	312381	331.782	312232	309.424	312431	302.064	312167	451.044	312125	274.252	312148	438.48	312312	345.552	311229	26.9884
312216	405.496	312396	297.208	312253	329.66	312396	287.728	312132	389.312	312382	332.508	312234	325.36	312432	297.6	312168	447.678	312126	273.168	312149	439.64	312314	349.308	311230	27.5431
312217	404.382	312397	278.824	312258	324.062	312397	272.314	312134	390.418	312383	341.22	312235	322.704	312434	303.552	312169	446.556	312127	269.916	312150	441.96	312315	348.056	311231	27.7898
312218	392.128	312400	281.888	312259	312.244	312398	271.58	312138	388.206	312384	344.124	312236	324.032	312435	302.064	312171	445.434	312128	268.832	312151	444.28	312317	349.308	311232	27.7717
312219	389.9	312401	256.61	312260	317.22	312401	256.9	312139	385.994	312385	342.672	312239	326.688	312437	303.552	312173	444.312	312130	269.916	312152	445.44	312319	346.804	311233	27.9448
312220	370.405	312402	258.908	312261	314.732	312402	255.432	312140	398.16	312388	344.124	312240	321.376	312438	302.064	312174	443.19	312131	271	312155	446.6	312321	348.056	311234	28.0046
312221	369.291	312403	245.886	312262	332.148	312406	282.59	312141	399.266	312389	338.316	312241	318.72	312439	303.552	312175	442.068	312132	276.42	312157	447.76	312322	346.804	311235	28.4686
312222	329.744	312404	245.12	312263	333.392	312407	273.048	312142	401.478	312390	335.412	312242	291.496	312440	282.72	312176	440.946	312138	274.252	312158	445.44	312324	348.056	311236	28.9834
312223	325.288	312406	263.504	312265	332.148	312408	275.984	312148	400.372	312392	340.494	312243	289.504	312441	278.256	312178	442.068	312139	272.084	312160	448.92	312325	350.56	311237	28.9663
312224	324.174	312407	257.376	312266	328.416	312411	274.516	312149	404.796	312393	304.92	312247	268.92	312443	281.232	312182	434.214	312140	275.336	312165	450.08	312328	349.308	311238	29.1196
312225	320.832	312408	266.568	312268	319.708	312412	273.048	312150	405.902	312394	307.824	312248	290.168	312444	287.184	312183	417.945	312142	276.42	312167	448.92	312329	346.804	311239	29.2558
312226	279.057	312409	269.632	312270	329.66	312413	271.58	312152	407.008	312395	306.372	312249	313.408	312445	288.672	312184	421.872	312148	276.962	312168	447.76	312330	345.552	311240	29.3606
312227	272.93	312412	261.972	312271	357.028	312415	267.176	312154	408.114	312396	319.44	312250	322.704	312447	278.256	312186	424.116	312149	277.504	312169	446.6	312331	348.056	311241	29.4754
312229	271.259	312414	260.44	312272	360.76	312416	274.516	312155	407.008	312397	306.372	312251	324.032	312448	279.744	312187	414.018	312151	279.672	312173	445.44	312332	345.552	311242	29.5769
312230	292.425	312415	255.844	312273	362.004	312417	302.408	312157	410.326	312398	303.468	312252	326.688	312450	281.232	312188	412.896	312154	280.756	312174	441.96	312336	344.3	311243	29.6779
312231	291.868	312416	257.376	312277	363.248	312420	300.94	312158	409.22	312400	301.29	312253	333.328	312451	282.72	312189	414.018	312158	279.672	312175	437.32	312338	340.544	311244	29.6731
312232	316.376	312417	275.76	312279	364.492	312421	283.324	312160	410.326	312401	271.524	312254	334.656	312453	284.208	312190	416.262	312160	281.84	312182	428.62	312339	341.796	311245	29.6369
312233	313.034	312419	277.292	312280	366.98	312422	268.644	312165	409.22	312402	272.25	312258	324.032	312454	290.16	312192	419.628	312161	280.756	312183	418.76	312340	340.544	311246	29.6535
312234	338.656	312420	272.696	312284	371.956	312423	265.708	312168	405.902	312403	255.552	312259	304.112	312455	291.648	312195	418.506	312167	279.13	312184	419.92	312342	338.04	311248	29.8261
312238	335.314	312421	250.482	312285	376.932	312426	275.984	312169	404.796	312406	284.592	312260	296.144	312456	294.624	312196	421.872	312168	273.168	312185	424.56	312343	334.284	311249	29.8982
312239	336.428	312422	242.822	312286	375.688	312427	277.452	312171	400.372	312407	280.236	312261	301.456	312457	293.136	312197	417.384	312175	275.336	312186	426.88	312344	335.536	311251	29.8849
312240	324.174	312423	238.992	312288	376.932	312429	276.718	312174	396.501	312409	283.14	312262	316.064	312459	292.392	312201	403.92	312176	274.252	312187	423.4	312345	336.788	311254	29.8565
312241	323.617	312425	245.12	312289	368.224	312430	271.58	312175	394.289	312411	282.414	312265	316.728	312460	293.136	312203	414.018	312182	268.832	312188	422.24	312350	335.536	311255	29.9873
312242	303.565	312426	258.908	312290	363.248	312431	274.516	312176	392.63	312412	278.784	312266	314.072	312461	285.696	312205	418.506	312183	265.58	312189	425.72	312353	336.788	311256	30.0401
312243	300.78	312427	260.44	312291	371.956	312432	273.048	312178	393.736	312413	277.332	312267	313.408	312462	284.208	312209	400.554	312184	267.748	312190	429.2	312356	334.284	311257	30.0695
312247	280.171	312429	266.568	312292	384.396	312434	278.92	312182	384.888	312414	279.51	312268	310.752	312465	285.696	312214	399.432	312185	268.832	312191	430.36	312357	325.52	311258	30.0016
312248	299.666	312430	260.44	312293	401.812	312435	281.856	312183	376.04	312415	278.784	312270	312.08	312466	288.672	312217	398.871	312186	269.916	312194	431.52	312358	324.268	311259	30.0476
312249	321.946	312432	257.376	312294	406.788	312438	278.92	312184	377.146	312416	283.14	312271	329.344	312467	290.16	312218	388.212	312189	271	312197	428.04	312360	325.52	311262	30.0524
312250	328.63	312434	265.036	312295	408.032	312440	262.772	312185	378.252	312417	303.468	312272	332	312468	294.624	312219	385.407	312190	277.504	312201	412.96	312363	324.268	311264	30.1022
312251	329.744	312437	257.376	312300	410.52	312441	259.836	312186	379.911	312420	302.016	312273	333.328	312469	296.112	312220	362.406	312191	276.42	312202	412.38	312366	321.764	311265	30.0318
312252	331.972	312440	238.992	312301	409.276	312443	256.9	312187	366.086	312421	286.044	312277	340.632	312470	297.6	312221	363.528	312192	279.672	312203	415.28	312367	319.26	311266	30.068
312253	334.2	312443	237.46	312311	410.52	312447	248.826	312188	364.98	312422	278.784	312278	339.968	312471	294.624	312222	343.332	312193	278.588	312204	414.12	312368	318.008	311267	30.0567
312254	337.542	312446	236.694	312312	405.544	312448	248.092	312190	371.616	312423	272.976	312284	342.624	312472	299.088	312223	318.087	312194	281.84	312208	413.54	312369	315.504	311268	30.0899
312258	333.086	312447	237.46	312313	406.788	312451	253.964	312192	373.828	312424	270.798	312285	351.92	312473	296.112	312224	314.16	312196	284.008	312209	399.04	312371	292.968	311269	30.1198
312259	315.262	312448	240.524	312315	405.544	312452	252.496	312193	372.722	312425	274.428	312286	350.592	312475	299.088	312225	310.794	312200	283.466	312213	396.72	312372	286.708	311270	30.1379
312260	313.034	312449	245.12	312318	403.056	312453	255.432	312194	373.828	312426	286.044	312288	349.264	312476	297.6	312226	265.914	312201	278.588	312214	393.24	312373	287.96	311271	30.0854
312261	314.148	312450	246.652	312319	404.3	312454	265.708	312196	381.57	312429	288.948	312289	332	312478	296.112	312227	263.67	312202	275.878	312217	394.4	312374	285.456	311272	30.0319
312262	326.402	312451	257.376	312324	401.812	312456	273.048	312200	380.464	312430	283.866	312290	330.672	312480	294.624	312229	271.524	312203	280.756	312218	383.96	312375	284.204	311274	30.002
312263	327.516	312453	258.908	312325	404.3	312458	271.58	312201	370.51	312431	287.496	312292	349.264	312482	291.648	312230	284.988	312205	285.092	312219	382.22	312376	287.96	311276	29.9422
312265	328.63	312454	266.568	312326	401.812	312460	274.516	312202	369.404	312432	283.14	312293	367.856	312490	290.16	312232	310.794	312206	286.176	312220	372.36	312377	299.228	311277	29.9011
312266	326.402	312456	271.164	312328	400.568	312462	273.048	312203	376.04	312434	286.044	312294	374.496	312491	291.648	312233	311.916	312208	287.26	312222	357.28	312378	301.732	311278	29.9421
312268	324.174	312458	274.228	312329	395.592	312467	275.984	312205	377.146	312435	284.592	312295	377.152	312499	296.112	312234	326.502	312209	274.794	312223	348	312380	302.984	311279	29.9534
312270	327.516	312461	271.164	312331	399.324	312468	281.856	312206	378.252	312438	283.14	312296	378.48	312500	294.624	312235	324.258	312210	274.252	312224	345.68	312381	299.228	311280	30.1568
312271	349.796	312462	269.632	312332	396.836	312470	283.324	312208	380.464	312440	259.908	312300	379.808	312504	296.112	312238	320.892	312214	273.168	312225	344.52	312382	305.488	311281	30.2455
312272	352.024	312467	274.228	312335	395.592	312472	286.26	312209	371.616	312441	254.1	312302	381.136	312505	294.624	312239	322.014	312218	263.412	312226	301.02	312383	307.992	311282	30.2568
312275	348.682	312468	281.888	312336	394.348	312473	283.324	312214	368.298	312444	255.552	312306	383.792	312506	296.112	312240	310.794	312219	262.87	312227	294.64	312384	306.74	311283	30.2573
312276	347.568	312470	283.42	312337	389.372	312475	284.792	312218	348.39	312447	249.744	312307	382.464	312507	294.624	312241	315.843	312220	247.152	312228	296.96	312389	300.48	311284	30.2814
312277	358.708	312471	281.888	312338	385.64	312476	283.324	312219	346.731	312448	252.648	312311	385.12	312510	293.136	312242	297.891	312221	246.61	312229	303.92	312392	305.488	311285	30.3412
312278	356.48	312472	289.548	312339	384.396	312479	284.792	312220	334.565	312449	254.1	312312	378.48	312511	299.088	312243	286.11	312222	229.808	312230	324.8	312393	284.204	311286	30.308
312284	360.936	312473	286.484	312341	385.64	312482	283.324	312221	333.459	312451	258.456	312314	383.792	312515	296.112	312244	287.232	312223	222.22	312232	335.24	312394	287.96	311287	30.4005
312285	364.278	312475	291.08	312342	375.688	312483	284.792	312222	302.491	312454	272.976	312317	382.464	312518	297.6	312246	286.671	312224	217.884	312234	352.06	312395	284.204	311288	30.4304
312286	365.392	312476	289.548	312343	370.712	312487	287.728	312223	289.219	312455	275.88	312319	383.792	312521	296.112	312247	246.84	312225	215.716	312235	349.16	312396	301.106	311290	30.4123
312287	366.506	312480	288.016	312344	374.444	312488	290.664	312224	284.795	312456	277.332	312320	385.12	312523	291.648	312248	272.646	312226	182.654	312237	350.32	312397	283.578	311291	30.3535
312289	357.594	312482	286.484	312346	375.688	312494	292.132	312225	280.371	312457	275.88	312321	386.448	312526	275.28	312249	299.574	312227	182.112	312239	349.16	312398	282.952	311294	30.4394
312292	368.734	312486	289.548	312348	376.932	312495	290.664	312226	244.979	312461	270.072	312324	389.104	312528	267.84	312250	304.062	312228	181.57	312240	343.36	312400	284.204	311296	30.5228
312293	382.102	312487	291.08	312349	376.31	312498	298.004	312227	242.214	312462	267.168	312325	390.432	312529	269.328	312251	307.428	312230	198.372	312241	346.26	312401	260.416	311298	30.4929
312294	384.33	312490	294.144	312350	373.2	312499	299.472	312229	252.721	312464	270.072	312329	385.12	312532	270.816	312253	309.672	312232	212.464	312242	296.38	312402	264.172	311300	30.4705
312295	386.558	312491	297.208	312353	374.444	312505	295.068	312230	275.394	312468	274.428	312335	384.456	312533	272.304	312258	304.062	312234	227.64	312243	288.84	312403	254.782	311301	30.4886
312300	387.672	312495	298.74	312354	373.2	312507	298.004	312232	289.772	312469	275.88	312336	379.808	312542	269.328	312259	284.988	312235	224.388	312244	290	312404	254.156	311302	30.4994
312303	388.786	312498	301.804	312356	365.736	312510	296.536	312233	285.348	312470	277.332	312338	377.152	312543	233.616	312260	289.476	312240	216.8	312247	244.18	312406	291.716	311303	30.3989
312304	389.9	312499	310.996	312357	357.028	312511	292.132	312234	299.726	312471	271.524	312340	374.496	312544	224.688	312261	290.598	312241	214.09	312248	267.96	312407	289.838	311304	30.4122
312311	392.128	312500	309.464	312359	358.272	312512	290.664	312235	298.62	312472	281.688	312342	369.184	312545	229.152	312262	305.184	312242	196.204	312249	286.52	312408	291.716	311305	30.3067
312312	391.014	312502	304.868	312360	363.248	312514	293.6	312237	297.514	312473	277.332	312343	363.872	312546	230.64	312265	307.428	312246	194.036	312250	299.28	312409	294.22	311306	30.1758
312313	392.128	312504	309.464	312362	365.736	312515	287.728	312238	296.408	312475	281.688	312344	366.528	312547	235.104	312266	304.062	312247	182.654	312251	301.6	312412	291.716	311307	30.1547
312314	391.014	312507	307.932	312365	364.492	312516	286.26	312239	299.726	312476	280.236	312347	365.2	312548	233.616	312268	300.696	312248	207.044	312252	303.92	312413	289.212	311308	29.9714
312315	392.128	312508	309.464	312366	363.248	312521	284.792	312240	291.984	312477	281.688	312348	363.872	312549	235.104	312270	306.306	312249	233.06	312253	307.4	312414	290.464	311309	29.8068
312318	391.014	312511	307.932	312367	359.516	312522	286.26	312241	294.749	312478	280.236	312349	358.56	312550	233.616	312271	319.77	312250	243.9	312254	306.24	312415	289.212	311310	29.5286
312319	392.128	312515	303.336	312369	355.784	312526	274.516	312242	275.394	312482	278.784	312350	355.904	312551	235.104	312272	322.014	312252	247.152	312255	307.4	312416	291.716	311311	29.4717
312321	394.356	312517	301.804	312370	357.028	312528	251.028	312243	273.182	312483	280.236	312354	354.576	312552	221.712	312273	323.136	312253	249.32	312258	305.08	312417	328.024	311312	29.3227
312322	392.128	312518	303.336	312371	334.014	312529	249.56	312244	274.288	312485	281.688	312356	349.928	312554	200.88	312276	323.697	312257	250.404	312259	293.48	312420	324.894	311313	29.1923
312324	393.242	312520	304.868	312372	329.66	312532	248.092	312247	244.426	312487	284.592	312357	342.624	312555	197.904	312277	330.99	312258	247.152	312260	294.64	312421	313	311314	29.1516
312325	395.47	312522	306.4	312373	333.392	312533	242.22	312248	276.5	312488	283.14	312358	335.984	312557	206.832	312278	327.624	312259	238.48	312261	300.44	312422	302.358	311315	29.1034
312326	394.356	312523	303.336	312374	322.196	312535	246.624	312249	308.574	312490	284.592	312359	339.968	312558	208.32	312279	326.502	312261	243.9	312262	327.12	312423	299.228	311316	28.9042
312328	392.685	312526	295.676	312375	319.708	312543	223.87	312250	314.104	312491	286.044	312360	345.28	312559	205.344	312280	325.38	312262	261.244	312265	329.44	312425	301.732	311317	28.9442
312329	387.115	312527	297.208	312376	322.196	312544	208.456	312251	316.316	312495	287.496	312363	343.952	312560	206.832	312284	331.551	312263	263.412	312266	324.8	312426	311.748	311318	28.8068
312330	386.558	312528	280.356	312377	334.636	312545	214.328	312254	317.422	312497	288.948	312364	342.624	312561	202.368	312285	338.283	312265	265.58	312267	326.54	312429	313	311319	28.3789
312331	387.115	312529	283.42	312378	339.612	312547	224.604	312258	303.597	312498	291.852	312366	338.64	312562	199.392	312286	339.966	312266	266.664	312268	321.32	312430	302.984	311320	28.0991
312332	386.558	312530	284.952	312380	340.856	312548	226.072	312259	295.855	312499	297.66	312367	335.984	312563	193.44	312288	341.088	312268	265.58	312270	325.96	312431	304.236	311321	27.5863
312336	382.102	312532	281.122	312381	337.746	312549	229.008	312260	303.044	312501	300.564	312369	332	312564	209.808	312289	333.234	312270	269.916	312271	346.84	312432	299.228	311322	27.479
312337	379.874	312533	272.696	312382	343.344	312550	227.54	312261	304.15	312502	299.838	312371	320.712	312565	215.76	312291	337.722	312271	291.596	312273	345.68	312434	297.35	311323	27.3215
312338	377.089	312536	274.228	312383	359.516	312552	217.264	312262	315.21	312503	299.112	312372	319.384	312567	217.248	312292	354.552	312272	295.932	312276	344.52	312435	295.472	311324	26.1564
312339	378.76	312538	277.292	312389	358.272	312553	216.53	312263	314.657	312505	294.756	312374	309.424	312569	218.736	312293	366.894	312274	297.016	312277	349.16	312437	294.22	311325	25.8394
312340	377.646	312540	278.824	312392	359.516	312554	207.722	312264	314.104	312507	286.044	312375	306.768	312570	220.224	312294	369.138	312276	298.1	312278	342.2	312439	293.594	311326	26.0306
312342	372.076	312542	277.292	312393	337.746	312555	204.052	312265	316.316	312508	288.948	312376	310.752	312572	218.736	312295	370.26	312277	305.688	312279	341.04	312440	263.546	311327	25.9527
312343	367.62	312543	257.376	312394	343.344	312556	199.648	312266	311.892	312510	290.4	312377	317.392	312575	220.224	312300	378.114	312278	306.772	312284	349.16	312441	260.416	311328	25.4888
312344	368.734	312544	251.248	312395	338.368	312557	212.86	312268	308.574	312511	287.496	312378	322.704	312576	233.616	312304	376.992	312280	307.856	312289	339.88	312443	261.668	311329	25.382
312346	369.848	312545	254.312	312396	352.052	312559	214.328	312270	312.998	312512	288.948	312379	325.36	312577	235.104	312311	380.919	312284	312.192	312291	343.36	312447	260.416	311330	25.0372
312347	369.291	312547	258.908	312397	337.124	312560	215.796	312271	334.565	312514	291.852	312380	326.688	312581	230.64	312312	378.114	312285	315.444	312292	365.4	312448	262.92	311331	24.2512
312348	368.177	312548	254.312	312398	335.88	312563	211.392	312272	335.118	312515	286.77	312381	320.712	312585	229.152	312314	380.358	312289	312.192	312293	375.84	312450	264.172	311332	22.4005
312349	358.708	312549	257.376	312400	335.258	312564	224.604	312276	336.777	312516	286.044	312382	324.032	312586	236.592	312317	382.602	312290	311.108	312294	378.16	312451	267.928	311333	22.4436
312350	357.594	312550	254.312	312401	303.536	312565	230.476	312277	341.754	312517	287.496	312383	351.92	312587	231.384	312318	380.358	312291	312.192	312295	379.32	312454	274.188	311334	22.3363
312354	355.366	312551	252.78	312402	312.244	312567	231.944	312278	339.542	312518	286.044	312384	353.248	312588	227.664	312319	381.48	312292	326.284	312300	380.48	312455	275.44	311335	20.8538
312356	350.91	312552	251.248	312403	302.914	312569	234.88	312280	338.436	312521	284.592	312385	354.576	312590	226.176	312320	382.602	312293	346.88	312304	381.64	312456	280.448	311336	19.2401
312357	341.998	312553	249.716	312404	302.292	312571	236.348	312284	342.86	312523	281.688	312392	358.56	312591	220.224	312321	385.968	312294	347.964	312306	382.8	312459	279.196	311337	19.7706
312358	340.884	312554	243.588	312406	333.392	312572	230.476	312285	349.496	312525	278.784	312393	343.952	312594	223.2	312324	388.212	312295	349.048	312311	383.38	312461	276.692	311338	19.8593
312359	341.998	312555	237.46	312407	328.416	312575	231.944	312286	350.602	312526	268.62	312394	346.608	312596	226.176	312325	390.456	312300	352.3	312312	380.48	312465	277.944	311339	19.9623
312360	347.568	312557	238.992	312408	332.148	312576	239.284	312289	336.224	312528	261.36	312395	339.304	312597	232.128	312328	389.334	312301	351.758	312314	386.28	312466	279.196	311340	19.8912
312362	349.796	312559	237.46	312409	334.636	312581	234.88	312290	335.118	312529	257.004	312396	354.576	312598	233.616	312329	384.285	312302	351.216	312315	387.44	312467	281.7	311341	19.4638
312363	348.682	312560	243.588	312411	335.88	312586	240.752	312291	338.989	312530	255.552	312397	339.304	312599	235.104	312330	383.724	312304	352.3	312316	388.6	312468	284.204	311342	19.5231
312365	347.568	312563	238.992	312412	329.66	312587	229.742	312292	349.496	312531	257.004	312398	338.64	312600	233.616	312331	387.09	312306	354.468	312318	387.44	312472	290.464	311343	19.0754
312369	344.226	312564	266.568	312413	328.416	312588	227.54	312293	363.874	312533	259.908	312400	336.648	312602	229.152	312332	385.968	312311	355.552	312319	388.6	312473	287.96	311344	18.5247
312370	344.783	312565	269.632	312415	329.66	312590	226.072	312294	366.086	312535	264.264	312401	309.424	312603	228.408	312336	383.724	312312	352.3	312321	389.76	312476	286.708	311345	17.9696
312371	324.731	312567	272.696	312416	333.392	312591	220.2	312295	368.298	312540	265.716	312403	286.848	312604	215.76	312337	382.602	312313	351.758	312322	388.6	312477	287.96	311346	17.5827
312372	318.604	312568	274.228	312417	355.784	312592	217.264	312298	369.404	312543	233.772	312404	285.52	312605	220.224	312338	380.358	312314	350.674	312324	389.76	312482	285.456	311347	18.2986
312374	307.464	312569	280.356	312420	347.698	312593	215.796	312303	370.51	312544	230.868	312406	312.08	312606	227.664	312339	381.48	312315	350.132	312325	394.4	312483	284.204	311348	18.2351
312375	303.008	312571	281.888	312421	325.306	312596	226.072	312304	371.616	312545	233.772	312407	308.096	312609	230.64	312342	378.114	312316	349.048	312329	392.08	312486	282.952	311349	18.2522
312376	306.35	312573	278.824	312422	312.244	312597	248.092	312305	370.51	312547	235.224	312408	313.408	312610	232.128	312343	375.87	312318	347.964	312331	395.56	312487	285.456	311350	18.1495
312377	325.845	312574	277.292	312423	308.512	312602	246.624	312311	371.616	312548	233.772	312409	318.72	312612	233.616	312344	379.236	312319	349.048	312332	393.24	312491	287.96	311351	18.2255
312378	327.516	312575	278.824	312424	307.268	312604	229.008	312312	367.192	312549	235.224	312412	317.392	312613	236.592	312347	378.114	312321	350.132	312336	388.6	312498	289.212	311352	19.317
312380	330.858	312576	274.994	312425	306.024	312606	236.348	312313	368.298	312550	229.416	312414	316.064	312614	235.104	312348	376.992	312322	349.048	312338	387.44	312499	291.716	311353	19.3474
312381	323.06	312577	275.76	312426	315.976	312607	239.284	312315	370.51	312551	230.868	312415	317.392	312615	236.592	312349	374.748	312323	347.964	312339	389.76	312500	292.968	311354	19.9102
312382	337.542	312586	287.25	312430	307.268	312608	240.752	312318	367.192	312552	229.416	312416	326.688	312617	238.08	312354	373.626	312325	357.72	312340	388.6	312502	294.22	311355	20.9579
312383	349.796	312587	268.866	312431	307.89	312609	242.22	312321	368.298	312554	216.348	312417	349.264	312618	241.056	312356	369.138	312329	356.636	312342	383.96	312503	292.968	311356	23.0604
312389	347.568	312588	268.1	312432	304.158	312610	246.624	312325	373.828	312555	210.54	312418	347.936	312621	242.544	312357	362.406	312330	355.552	312343	382.22	312511	295.472	311357	24.1881
312390	346.454	312591	257.376	312434	305.402	312612	248.092	312326	372.722	312557	219.252	312421	326.688	312624	236.592	312358	359.04	312331	358.804	312344	381.64	312512	296.724	311358	24.4119
312392	351.467	312594	254.312	312435	299.804	312613	255.432	312329	371.616	312558	213.444	312422	319.384	312625	242.544	312359	364.65	312334	357.72	312348	382.8	312515	291.716	311359	25.4439
312393	329.187	312596	261.972	312437	297.316	312615	264.24	312330	371.063	312559	214.896	312423	316.728	312626	244.032	312360	369.138	312336	355.552	312350	383.96	312516	290.464	311360	25.5595
312394	334.2	312597	278.824	312438	296.072	312617	270.112	312331	371.616	312560	219.252	312424	314.736	312629	245.52	312362	371.382	312338	351.216	312353	385.12	312518	289.212	311361	25.549
312395	323.06	312602	272.696	312439	295.45	312618	275.984	312332	370.51	312561	217.8	312425	318.72	312630	248.496	312363	366.894	312339	350.132	312356	383.96	312521	286.708	311362	22.5726
312396	342.555	312604	257.376	312440	273.68	312619	274.516	312336	369.404	312563	209.088	312426	322.704	312631	257.424	312365	368.016	312340	349.048	312357	377	312523	285.456	311363	25.2935
312397	327.516	312605	254.312	312441	267.46	312620	275.984	312338	364.98	312564	220.704	312430	318.056	312636	258.912	312367	366.894	312342	345.796	312358	375.84	312526	267.302	311364	25.0056
312400	326.959	312606	258.908	312443	273.68	312623	274.516	312342	355.026	312565	219.252	312431	320.048	312637	255.936	312368	365.772	312343	342.544	312359	378.16	312527	266.05	311365	26.1328
312401	294.096	312607	260.44	312446	272.436	312624	271.58	312343	351.708	312569	226.512	312432	310.752	312639	258.912	312369	362.406	312344	345.796	312360	383.96	312528	249.148	311366	26.7733
312402	291.868	312608	261.972	312447	265.594	312625	275.984	312344	353.92	312570	223.608	312434	309.424	312642	257.424	312370	364.65	312347	344.712	312361	385.12	312529	237.88	311367	28.8255
312403	286.298	312609	260.44	312448	263.728	312629	277.452	312345	352.814	312571	225.06	312437	308.096	312647	255.936	312371	346.698	312348	346.88	312363	383.96	312532	230.368	311368	29.312
312406	328.63	312610	265.036	312449	264.972	312630	275.984	312348	353.92	312572	220.704	312438	305.44	312651	255.192	312372	344.454	312349	347.964	312366	380.48	312533	239.132	311369	30.521
312407	331.972	312611	266.568	312451	268.704	312631	278.92	312349	350.602	312575	223.608	312439	308.096	312653	254.448	312373	345.576	312350	346.88	312368	381.64	312534	237.88	311370	30.7753
312408	336.428	312612	269.632	312452	269.948	312634	277.452	312350	353.92	312576	233.772	312440	276.224	312655	257.424	312374	325.941	312355	345.796	312369	377	312535	240.384	311371	30.9537
312409	340.884	312613	278.824	312453	271.192	312636	278.92	312353	355.026	312580	235.224	312441	265.6	312656	258.912	312375	320.892	312356	340.376	312370	379.32	312536	241.636	311372	31.1801
312412	337.542	312614	277.292	312454	287.364	312637	275.984	312354	352.814	312581	230.142	312443	264.272	312657	257.424	312377	322.014	312357	331.704	312371	357.86	312543	205.954	311373	29.5874
312414	336.428	312616	280.356	312456	294.828	312639	277.452	312356	352.261	312582	231.594	312446	265.6	312663	254.448	312378	326.502	312358	330.62	312372	352.64	312544	196.564	311374	29.5495
312415	330.858	312617	284.952	312458	297.316	312642	278.92	312357	347.284	312586	238.128	312447	261.616	312667	257.424	312379	327.624	312359	333.872	312373	354.96	312545	200.32	311375	29.6088
312416	344.226	312618	295.676	312460	298.56	312643	274.516	312360	351.708	312587	231.594	312448	262.944	312668	251.472	312380	328.746	312360	339.292	312374	338.72	312547	206.58	311376	30.2691
312417	369.848	312623	293.378	312461	297.316	312644	275.984	312362	353.92	312588	230.868	312449	264.272	312670	249.984	312381	314.16	312362	340.376	312376	341.04	312548	204.076	311377	32.1279
312420	368.734	312624	289.548	312462	296.072	312645	274.516	312363	350.602	312590	229.416	312451	266.928	312672	245.52	312382	318.648	312363	339.292	312377	352.64	312549	202.824	311378	32.0985
312421	345.34	312628	286.484	312464	297.316	312647	275.984	312365	352.814	312591	225.06	312454	276.224	312673	254.448	312383	336.6	312366	338.208	312378	357.28	312550	200.32	311379	32.2598
312422	340.884	312629	288.016	312465	299.804	312648	277.452	312366	351.708	312592	222.156	312456	286.848	312674	252.96	312384	338.844	312369	337.124	312380	356.7	312551	199.068	311380	32.3774
312423	339.77	312630	291.08	312466	306.024	312650	275.984	312369	349.496	312594	223.608	312458	288.176	312675	254.448	312392	341.088	312370	338.208	312381	351.48	312554	194.06	311381	32.2727
312424	337.542	312631	292.612	312468	312.244	312656	274.516	312370	350.602	312596	226.512	312460	289.504	312678	252.96	312393	319.77	312371	324.116	312382	354.96	312555	186.548	311382	32.5516
312425	339.77	312636	294.144	312470	313.488	312660	275.984	312371	322.952	312597	225.06	312461	288.176	312679	244.032	312394	322.014	312372	320.864	312383	367.14	312557	194.06	311383	32.73
312426	345.34	312638	295.676	312472	320.952	312667	278.92	312372	318.528	312602	220.704	312462	286.848	312680	238.08	312395	316.404	312373	321.948	312384	367.72	312559	196.564	311384	32.5456
312429	347.568	312639	298.74	312473	317.22	312668	268.644	312373	319.634	312604	207.636	312465	289.504	312681	239.568	312396	329.307	312374	320.322	312389	365.4	312560	207.206	311385	35.906
312430	340.884	312640	297.208	312475	322.196	312669	270.112	312374	301.938	312605	206.184	312466	292.16	312683	238.08	312397	308.55	312375	318.696	312392	366.56	312561	205.328	311386	35.9178
312431	341.998	312643	293.378	312477	323.44	312670	267.176	312377	312.998	312606	213.444	312467	293.488	312684	227.664	312398	307.428	312377	328.452	312393	338.72	312562	202.824	311387	36.007
312432	338.099	312644	289.548	312478	322.196	312671	265.708	312378	315.21	312608	214.896	312468	297.472	312685	224.688	312400	308.55	312378	332.788	312395	327.7	312563	191.556	311388	36.4404
312433	338.656	312647	291.08	312480	320.952	312672	259.836	312379	316.316	312609	217.8	312470	300.128	312686	217.248	312401	274.89	312380	334.414	312396	351.48	312564	211.588	311389	37.1442
312434	345.34	312648	288.016	312482	317.22	312673	261.304	312380	317.975	312610	219.252	312472	301.456	312687	205.344	312402	280.5	312381	327.368	312397	338.14	312565	212.84	311390	37.1726
312435	346.454	312653	289.548	312483	314.732	312674	264.24	312381	310.786	312612	220.704	312473	298.8	312688	208.32	312403	275.451	312383	334.414	312398	337.56	312567	213.466	311391	37.2324
312437	345.34	312655	291.08	312487	319.708	312675	262.772	312382	320.74	312613	227.964	312475	301.456	312689	236.592	312404	274.89	312384	334.956	312400	335.24	312568	212.84	311392	37.5036
312438	343.112	312656	281.888	312488	320.952	312679	254.698	312383	334.012	312614	226.512	312476	297.472	312691	241.056	312406	301.818	312388	334.414	312401	303.92	312569	214.092	311393	38.5747
312439	344.226	312657	280.356	312490	322.196	312680	252.496	312384	336.224	312615	229.416	312486	296.144	312695	247.008	312407	296.208	312389	331.704	312402	310.3	312570	211.588	311394	38.7131
312440	325.288	312660	278.824	312491	323.44	312683	251.028	312386	335.118	312616	227.964	312487	298.8	312698	254.448	312408	299.574	312391	330.62	312403	292.32	312571	214.092	311395	39.1415
312441	318.604	312667	280.356	312496	325.928	312684	239.284	312388	336.224	312617	230.868	312489	300.128	312699	251.472	312409	302.94	312392	332.788	312404	290	312572	212.84	311396	39.4744
312446	320.832	312668	277.292	312499	334.636	312685	237.816	312389	332.906	312618	238.128	312490	301.456	312700	266.352	312412	302.379	312393	308.398	312406	315.52	312574	210.336	311397	39.5631
312448	321.946	312669	275.76	312505	333.392	312686	217.264	312392	332.353	312619	239.58	312494	302.784	312702	284.208	312413	301.818	312394	312.192	312407	312.04	312575	212.84	311398	40.1493
312450	321.389	312670	274.228	312507	332.148	312687	214.328	312393	311.892	312622	241.032	312496	304.112	312703	282.72	312414	300.696	312395	311.108	312408	314.36	312576	222.856	311399	40.1905
312451	324.174	312671	272.696	312508	330.904	312688	211.392	312395	307.468	312623	236.676	312498	305.44	312705	287.184	312415	298.452	312396	319.78	312409	315.52	312577	224.108	311400	40.4101
312453	325.288	312672	268.1	312511	328.416	312689	248.092	312396	321.846	312624	233.772	312499	309.424	312706	288.672	312416	307.989	312397	306.772	312412	313.2	312580	226.612	311401	40.8807
312454	338.656	312673	265.036	312512	329.66	312690	251.028	312397	290.878	312625	238.128	312501	308.096	312707	291.648	312417	330.99	312400	302.978	312413	312.04	312581	225.36	311402	40.8513
312456	346.454	312674	263.504	312514	328.416	312691	252.496	312398	289.772	312629	239.58	312502	310.752	312709	309.504	312420	326.502	312401	272.084	312414	311.46	312583	224.108	311403	41.1018
312458	349.796	312675	261.972	312515	313.488	312695	258.368	312400	288.666	312631	245.388	312504	312.08	312711	346.704	312421	307.989	312402	271	312415	310.3	312586	232.872	311404	41.4812
312459	350.91	312678	260.44	312518	311.622	312696	251.028	312401	269.864	312635	243.936	312506	313.408	312712	352.656	312422	299.574	312403	259.076	312416	319	312587	227.864	311405	41.7056
312460	354.252	312679	254.312	312520	311	312698	258.368	312402	274.288	312637	241.032	312507	308.096	312714	351.168	312423	290.037	312406	297.016	312417	351.48	312591	214.092	311406	41.8295
312462	353.138	312680	246.652	312521	308.512	312699	255.432	312403	261.016	312639	243.936	312508	309.424	312715	342.984	312424	284.988	312407	292.68	312418	352.64	312596	221.604	311407	42.0891
312464	354.252	312683	245.12	312522	309.756	312700	270.112	312404	262.122	312642	242.484	312510	306.768	312716	339.264	312425	287.232	312408	298.1	312420	349.16	312597	232.872	311409	42.2708
312465	356.48	312684	232.864	312523	308.512	312701	267.176	312406	295.302	312643	235.224	312511	301.456	312717	337.776	312426	300.696	312409	299.184	312421	330.6	312598	234.124	311410	42.4487
312466	358.708	312685	229.8	312526	291.096	312702	283.324	312407	288.666	312644	233.772	312512	302.784	312719	339.264	312429	306.306	312411	297.016	312422	320.74	312602	232.872	311411	45.8481
312467	362.05	312686	214.48	312528	279.9	312705	284.792	312408	294.196	312645	227.964	312514	301.456	312722	342.24	312430	302.94	312412	291.596	312423	314.36	312604	226.612	311412	46.0526
312468	366.506	312687	205.288	312529	278.656	312706	289.196	312409	299.726	312648	230.868	312515	294.816	312723	340.752	312431	301.818	312413	292.68	312424	313.2	312605	225.986	311413	46.1707
312469	367.62	312688	208.352	312532	281.144	312709	298.004	312411	297.514	312655	232.32	312516	290.832	312724	342.24	312432	295.647	312415	286.176	312425	316.68	312606	231.62	311414	46.3614
312470	368.734	312689	232.864	312533	268.704	312710	295.068	312412	296.408	312656	230.868	312517	293.488	312725	330.336	312433	295.086	312416	289.97	312426	321.32	312607	232.872	311415	46.5986
312472	370.962	312690	235.928	312534	267.46	312711	331.768	312413	295.302	312662	232.32	312518	290.168	312726	333.312	312435	296.208	312417	311.108	312427	320.16	312608	234.124	311416	46.6579
312473	368.734	312691	240.524	312536	268.704	312712	339.108	312415	287.56	312667	236.676	312519	289.504	312727	328.848	312437	295.086	312418	311.65	312429	321.32	312610	237.88	311417	46.7461
312475	369.848	312692	238.992	312538	267.46	312715	324.428	312416	293.09	312668	231.594	312520	290.832	312729	330.336	312439	294.525	312419	311.108	312430	314.94	312612	240.384	311418	46.8366
312476	366.506	312695	246.652	312539	266.216	312716	320.024	312417	321.846	312669	230.868	312521	289.504	312730	327.36	312440	267.036	312420	307.856	312431	316.68	312613	239.132	311419	46.9901
312480	365.392	312696	245.12	312542	264.972	312722	324.428	312420	320.74	312670	229.416	312523	288.176	312731	342.24	312441	262.548	312421	287.26	312432	309.72	312614	236.628	311420	47.1391
312482	364.278	312698	249.716	312543	240.714	312723	322.96	312421	300.832	312671	227.964	312526	278.216	312732	348.192	312443	263.67	312422	281.84	312434	314.36	312615	247.896	311421	47.1738
312483	363.164	312699	246.652	312544	237.604	312724	321.492	312422	295.302	312672	225.06	312527	278.88	312733	346.704	312446	264.792	312423	279.672	312435	315.52	312617	252.904	311422	47.652
312485	362.05	312700	257.376	312545	241.336	312725	315.62	312423	294.196	312673	229.416	312528	274.896	312735	339.264	312451	265.914	312424	277.504	312437	314.36	312618	259.164	311423	47.8226
312486	363.164	312701	243.588	312546	242.58	312726	314.152	312426	298.62	312675	232.32	312529	277.552	312737	328.104	312452	267.036	312426	280.214	312438	313.2	312623	257.912	311424	47.7334
312490	364.278	312702	258.908	312547	248.8	312727	312.684	312429	300.832	312678	230.868	312531	278.88	312738	336.288	312453	268.158	312427	279.672	312439	312.62	312625	265.424	311425	47.6741
312491	363.164	312705	260.44	312548	246.312	312728	311.216	312430	296.408	312679	225.06	312532	278.216	312739	334.8	312454	277.134	312429	278.588	312440	295.22	312629	264.798	311426	47.7809
312494	362.05	312706	268.1	312549	248.8	312730	309.748	312432	291.984	312680	226.512	312533	258.296	312740	336.288	312455	278.256	312430	273.168	312441	291.74	312630	262.92	311427	47.9337
312495	363.164	312707	271.164	312550	245.068	312731	322.226	312433	293.09	312681	230.868	312534	254.976	312744	339.264	312456	296.208	312431	275.336	312442	291.16	312631	269.18	311428	47.9048
312496	366.506	312709	286.484	312552	240.092	312732	322.96	312434	288.666	312684	225.06	312535	258.96	312745	340.752	312458	298.452	312432	273.168	312443	294.64	312639	270.432	311430	48.0166
312497	368.734	312710	280.356	312553	238.848	312733	318.556	312435	287.56	312685	219.252	312536	260.288	312748	342.24	312459	299.574	312434	280.756	312444	295.8	312643	266.676	311431	48.0161
312498	372.076	312711	315.592	312554	233.872	312735	312.684	312437	284.242	312686	210.54	312538	262.944	312749	336.288	312460	300.696	312435	281.84	312447	292.32	312644	265.424	311432	48.1058
312499	377.646	312712	320.188	312555	223.92	312737	306.812	312439	283.689	312687	201.828	312543	231.072	312751	334.8	312461	296.208	312437	278.046	312448	298.12	312645	264.172	311434	47.988
312502	376.532	312714	317.124	312556	221.432	312738	312.684	312440	264.334	312689	223.608	312544	224.432	312752	337.776	312462	293.964	312438	275.336	312451	310.88	312647	265.424	311436	47.9699
312505	370.962	312716	312.528	312557	230.14	312740	315.62	312441	261.016	312691	226.512	312545	231.072	312753	333.312	312466	295.086	312439	275.878	312454	335.24	312648	270.432	311437	48.0725
312506	370.405	312717	309.464	312560	231.384	312744	320.024	312442	262.122	312695	233.772	312546	232.4	312755	331.824	312467	296.208	312440	260.16	312455	337.56	312655	271.684	311438	48.0464
312507	366.506	312718	307.932	312562	228.274	312745	318.556	312443	265.44	312696	229.416	312547	239.04	312756	324.384	312468	306.306	312441	259.076	312456	346.84	312659	270.432	311439	48.0597
312510	367.62	312719	306.4	312563	223.92	312749	308.28	312444	268.758	312698	236.676	312548	241.696	312758	330.336	312469	307.428	312442	260.16	312457	345.68	312663	269.18	311440	48.0149
312512	366.506	312720	310.996	312564	231.384	312750	306.812	312446	269.864	312699	235.224	312549	243.024	312759	325.872	312470	308.55	312447	247.152	312460	349.16	312667	272.936	311442	48.0496
312515	362.05	312722	315.592	312565	232.628	312751	302.408	312447	265.44	312700	245.388	312550	240.368	312760	330.336	312471	305.184	312448	249.32	312461	341.04	312668	270.432	311443	48.0629
312516	360.936	312724	318.656	312567	236.36	312753	305.344	312448	266.546	312701	242.484	312552	232.4	312761	328.848	312472	310.794	312451	251.488	312462	339.88	312670	266.676	311445	47.9913
312517	362.05	312725	312.528	312569	246.312	312755	300.94	312450	268.758	312702	258.456	312553	236.384	312763	327.36	312473	307.428	312453	252.572	312464	338.72	312674	264.172	311446	48.0031
312518	366.506	312726	315.592	312570	245.068	312756	295.802	312451	278.712	312703	257.004	312554	232.4	312764	343.728	312475	313.038	312454	261.244	312466	341.04	312675	262.92	311447	47.902
312521	365.392	312727	303.336	312571	248.8	312757	293.6	312452	280.924	312705	256.278	312555	225.76	312765	342.24	312476	310.794	312456	263.412	312467	346.84	312678	261.668	311448	47.8789
312522	366.506	312728	304.868	312572	243.824	312758	302.408	312454	288.666	312706	257.004	312556	223.104	312766	340.752	312477	309.672	312457	261.786	312468	349.16	312679	245.392	311449	47.8176
312525	364.835	312730	303.336	312573	245.068	312759	300.94	312455	290.878	312707	258.456	312557	227.088	312767	337.776	312478	307.428	312458	261.244	312470	351.48	312680	241.636	311450	47.8048
312526	345.34	312731	307.932	312575	247.556	312763	304.61	312456	301.938	312709	288.948	312559	228.416	312769	333.312	312479	309.672	312459	262.328	312471	350.32	312681	245.392	311451	47.6853
312528	329.744	312732	314.06	312576	266.838	312764	311.95	312458	305.256	312710	286.044	312560	237.712	312770	331.824	312482	307.428	312461	261.244	312472	353.8	312682	246.644	311452	47.7632
312529	330.858	312733	309.464	312577	268.704	312767	306.078	312459	306.362	312711	322.344	312563	228.416	312772	336.288	312486	308.55	312462	257.992	312473	354.96	312683	245.392	311454	47.7582
312530	329.744	312734	314.06	312580	269.948	312769	295.802	312460	315.21	312712	325.248	312564	245.68	312776	337.776	312490	307.428	312465	259.076	312475	356.12	312684	234.124	311455	47.7416
312532	325.288	312735	306.4	312586	284.876	312770	291.398	312461	309.68	312714	322.344	312565	250.992	312777	321.408	312491	313.038	312466	260.16	312476	354.96	312685	230.368	311456	47.819
312533	314.148	312738	309.464	312587	286.12	312771	292.866	312462	308.574	312715	315.084	312569	256.304	312778	316.944	312492	312.477	312467	261.244	312477	356.12	312686	207.832	311457	47.8371
312534	313.034	312739	306.4	312591	281.144	312772	303.142	312465	309.68	312716	312.18	312570	257.632	312779	318.432	312494	311.916	312468	263.412	312478	354.96	312687	196.564	311458	47.8205
312535	316.376	312740	307.932	312592	279.9	312773	302.408	312467	312.998	312721	310.728	312571	260.288	312782	317.688	312495	313.038	312472	269.916	312482	351.48	312688	197.816	311459	47.423
312536	318.604	312743	304.868	312596	283.632	312777	295.068	312468	320.74	312722	309.276	312572	256.304	312783	318.432	312496	315.282	312473	266.664	312486	350.32	312689	220.352	311460	47.3931
312539	317.49	312744	310.996	312597	299.804	312778	293.6	312470	321.846	312723	304.92	312575	258.96	312784	319.92	312497	317.526	312475	269.916	312490	354.96	312690	219.1	311462	47.3524
312543	271.259	312745	312.528	312599	301.048	312779	295.068	312471	320.74	312724	307.824	312576	271.576	312785	325.872	312498	320.892	312476	268.832	312494	355.54	312691	222.856	311463	47.2926
312544	260.119	312746	309.464	312602	296.072	312782	293.6	312472	326.27	312725	297.66	312577	272.24	312789	331.824	312499	324.258	312477	269.916	312495	354.96	312695	226.612	311464	46.8846
312545	271.816	312748	307.932	312604	264.35	312783	296.536	312473	325.164	312727	303.468	312580	273.568	312790	333.312	312502	323.136	312478	268.832	312497	356.12	312696	224.108	311465	46.7281
312546	272.93	312749	298.74	312605	258.752	312784	306.812	312475	326.27	312728	302.016	312585	272.24	312791	336.288	312503	324.258	312480	266.664	312498	361.92	312698	225.36	311466	46.6688
312547	275.158	312750	300.272	312606	274.924	312785	305.344	312477	328.482	312731	316.536	312586	280.872	312792	345.216	312504	327.624	312482	265.58	312499	367.72	312699	221.604	311468	46.6261
312548	277.386	312751	298.74	312608	277.412	312786	306.812	312478	325.164	312732	332.508	312587	286.848	312795	340.752	312505	320.892	312486	262.328	312502	365.4	312700	242.888	311469	46.3183
312549	279.614	312753	297.208	312609	279.9	312787	308.28	312482	324.058	312733	325.974	312590	288.176	312802	339.264	312506	319.77	312487	261.244	312503	366.56	312701	239.758	311470	46.003
312550	276.272	312754	294.144	312610	283.632	312789	314.152	312483	322.952	312734	327.426	312591	276.224	312803	338.52	312507	316.404	312488	262.328	312504	368.88	312702	251.652	311471	45.8731
312552	267.36	312756	297.208	312611	284.876	312790	312.684	312484	320.74	312735	317.988	312594	274.896	312804	337.776	312508	317.526	312491	264.496	312505	365.4	312703	249.148	311472	45.7251
312553	266.803	312758	304.868	312612	288.608	312791	314.152	312487	322.952	312737	309.276	312596	277.552	312807	336.288	312511	313.038	312496	266.664	312506	364.24	312704	247.896	311473	45.6364
312554	259.005	312760	312.528	312613	299.804	312792	322.96	312489	324.058	312739	310.728	312597	286.848	312808	331.824	312514	317.526	312498	267.748	312507	356.12	312706	254.156	311474	45.5937
312555	247.865	312762	314.06	312614	298.56	312794	324.428	312491	326.27	312740	312.18	312598	288.176	312809	334.8	312515	314.16	312499	268.832	312511	353.8	312707	257.912	311475	45.5339
312556	246.751	312763	315.592	312615	302.292	312795	325.896	312494	328.482	312743	313.632	312601	286.848	312812	336.288	312517	316.404	312505	267.748	312512	351.48	312709	271.684	311476	45.504
312557	259.562	312764	326.316	312617	304.78	312796	328.832	312496	329.588	312744	316.536	312602	284.192	312813	345.216	312519	315.282	312507	268.832	312515	343.36	312710	270.432	311477	45.3817
312559	257.334	312767	324.784	312618	307.268	312802	327.364	312499	334.012	312746	315.084	312604	266.928	312818	342.24	312520	316.404	312511	262.328	312516	342.2	312711	316.756	311478	45.1307
312560	259.562	312769	317.124	312623	306.024	312803	326.63	312501	335.118	312748	316.536	312605	264.272	312819	340.752	312523	315.282	312512	264.496	312517	343.36	312712	319.26	311479	44.9015
312561	258.448	312770	315.592	312624	302.292	312804	325.896	312502	334.012	312749	310.728	312606	273.568	312828	342.24	312525	314.16	312515	250.404	312518	342.2	312713	320.512	311480	44.7234
312563	253.435	312771	317.124	312625	308.512	312806	328.832	312503	332.906	312752	312.18	312608	274.896	312829	337.776	312526	302.94	312516	251.488	312519	341.04	312714	319.26	311481	44.6935
312564	271.816	312772	321.72	312626	307.268	312808	331.768	312505	328.482	312755	311.454	312609	288.176	312831	333.312	312527	300.696	312518	249.32	312522	343.36	312715	314.252	311482	44.4563
312565	272.93	312777	310.996	312628	306.646	312809	337.64	312507	326.27	312756	309.276	312612	290.832	312833	331.08	312528	286.11	312521	248.236	312523	339.88	312720	315.504	311483	44.3239
312566	274.044	312778	309.464	312629	302.292	312812	342.044	312510	325.164	312758	319.44	312613	302.784	312834	313.968	312529	287.232	312522	249.32	312525	339.3	312721	314.252	311484	44.1901
312569	286.298	312782	306.4	312630	304.78	312813	346.448	312511	320.74	312760	322.344	312614	301.456	312835	306.528	312530	286.11	312523	247.152	312526	325.96	312722	318.008	311485	42.182
312570	287.412	312783	304.868	312631	317.22	312817	347.916	312514	324.058	312761	320.892	312615	302.784	312837	310.992	312532	287.232	312526	236.854	312528	308.56	312723	307.992	311486	41.2164
312571	290.754	312784	310.996	312636	319.708	312818	343.512	312515	320.74	312763	323.796	312617	309.424	312839	309.504	312533	274.89	312527	236.312	312529	306.24	312725	295.472	311487	41.084
312572	288.526	312785	312.528	312637	314.732	312820	344.98	312516	318.528	312764	332.508	312618	313.408	312840	303.552	312535	276.012	312528	224.388	312530	307.4	312726	294.846	311488	41.0546
312575	295.21	312788	314.06	312639	323.44	312824	349.384	312517	317.422	312767	331.056	312623	312.08	312843	306.528	312538	277.134	312529	222.762	312531	308.56	312727	292.342	311489	40.639
312576	308.578	312792	323.252	312640	324.684	312825	353.788	312518	318.528	312768	330.33	312624	311.416	312844	308.016	312539	276.012	312530	220.052	312532	313.78	312728	290.464	311490	38.4357
312577	306.35	312795	324.784	312643	314.732	312826	352.32	312521	317.422	312769	320.892	312625	314.736	312847	309.504	312541	275.451	312532	216.8	312533	303.92	312730	289.838	311491	36.8647
312580	308.578	312804	326.316	312645	313.488	312828	355.256	312523	316.316	312770	316.536	312629	316.064	312848	305.04	312542	274.89	312533	218.426	312534	302.76	312731	305.488	311492	36.3016
312581	307.464	312806	327.848	312647	317.22	312829	346.448	312524	315.21	312771	317.988	312630	318.72	312850	303.552	312543	230.571	312534	216.8	312535	305.08	312732	320.512	311493	35.6151
312582	308.578	312807	330.912	312648	318.464	312833	344.246	312526	310.233	312773	319.44	312631	321.376	312851	288.672	312544	224.4	312535	220.052	312536	307.4	312733	313	311494	35.4367
312584	307.464	312812	333.976	312653	317.22	312834	313.418	312527	308.574	312777	304.92	312636	325.36	312852	290.904	312545	232.254	312536	221.136	312538	306.24	312734	316.756	311495	35.3656
312586	315.262	312813	338.572	312656	320.952	312835	307.546	312528	284.795	312778	302.016	312638	326.688	312853	255.192	312547	235.62	312542	220.594	312540	305.08	312735	309.244	311496	35.2043
312587	316.376	312814	341.636	312660	322.196	312836	305.344	312529	280.924	312781	303.468	312639	339.968	312854	254.448	312548	236.742	312543	188.616	312543	263.32	312737	304.236	311497	34.9169
312588	313.034	312818	340.104	312667	323.44	312837	308.28	312530	282.03	312782	302.016	312642	341.296	312855	253.704	312549	237.864	312544	184.822	312544	254.04	312738	315.504	311499	34.4767
312589	314.148	312821	338.572	312668	317.22	312840	306.812	312531	283.136	312784	307.824	312643	337.312	312856	252.96	312550	236.742	312545	191.868	312545	261	312739	314.252	311500	32.0082
312591	308.578	312825	337.04	312670	315.976	312843	303.876	312532	282.03	312785	312.18	312644	334.656	312857	251.472	312552	233.376	312546	192.952	312547	272.6	312740	315.504	311501	30.2363
312592	305.236	312828	338.572	312672	312.244	312844	308.28	312533	268.205	312789	310.728	312645	333.328	312858	249.984	312554	224.961	312547	198.372	312549	276.08	312743	314.252	311502	30.0252
312596	313.034	312829	333.976	312673	315.976	312847	311.216	312534	266.546	312791	312.18	312648	335.984	312859	251.472	312555	222.156	312550	196.204	312550	269.12	312745	315.504	311503	29.9011
312597	326.402	312830	335.508	312674	314.732	312848	310.482	312535	267.652	312792	317.988	312651	334.656	312860	257.424	312557	224.4	312551	197.288	312552	262.74	312747	312.374	311504	29.3561
312601	325.288	312831	333.976	312675	311	312849	309.748	312539	266.546	312796	322.344	312653	333.328	312861	261.144	312559	223.278	312552	191.868	312553	263.32	312749	299.854	311505	27.4885
312602	318.604	312833	332.444	312678	307.268	312851	293.6	312542	265.44	312801	320.892	312655	332	312862	261.888	312560	231.132	312553	195.662	312554	248.24	312751	291.716	311506	26.2548
312604	292.982	312834	317.89	312679	298.56	312852	292.132	312543	239.449	312802	319.44	312656	326.024	312863	264.864	312561	228.888	312554	185.906	312555	243.6	312752	290.464	311507	25.8397
312605	294.096	312835	317.124	312680	296.072	312853	268.644	312544	228.942	312804	316.536	312657	322.704	312864	266.352	312562	227.766	312555	176.15	312557	249.4	312753	289.838	311508	25.7799
312606	308.578	312836	315.592	312681	297.316	312854	265.708	312545	235.578	312807	319.44	312660	321.376	312865	278.256	312563	233.376	312556	172.356	312559	254.04	312754	289.212	311509	23.9619
312607	309.692	312837	318.656	312683	296.072	312856	262.772	312546	236.684	312808	317.988	312661	322.704	312866	276.768	312564	259.182	312557	176.692	312560	261	312755	290.464	311510	22.4713
312609	315.262	312840	310.996	312684	289.852	312858	259.836	312547	242.214	312809	325.248	312667	326.688	312868	273.792	312567	261.426	312558	175.608	312562	257.52	312756	286.708	311511	22.4542
312610	318.604	312842	308.698	312685	287.986	312859	264.24	312548	241.108	312813	332.508	312668	318.72	312869	272.304	312568	260.304	312559	177.776	312563	248.82	312758	299.228	311512	22.1268
312612	325.288	312843	311.762	312686	278.034	312860	266.442	312549	244.426	312814	335.412	312669	316.064	312871	273.792	312569	267.036	312560	188.074	312564	277.24	312759	297.976	311513	21.7283
312613	335.314	312844	318.656	312687	264.972	312861	287.728	312550	241.108	312818	331.056	312670	313.408	312872	284.208	312570	265.914	312561	186.448	312565	278.4	312760	300.48	311514	21.4703
312615	338.656	312845	317.124	312688	266.216	312862	290.664	312552	232.813	312825	329.604	312672	309.424	312873	285.696	312571	271.524	312562	185.364	312568	277.24	312761	299.228	311515	20.9964
312617	347.568	312847	323.252	312689	281.144	312863	292.132	312553	232.26	312829	323.796	312674	310.752	312874	288.672	312572	265.914	312563	181.028	312569	285.36	312764	302.984	311516	19.1318
312618	355.366	312848	319.422	312691	282.388	312865	295.068	312554	229.495	312830	325.248	312675	306.768	312875	278.256	312575	273.768	312564	207.044	312570	286.52	312765	301.732	311517	18.3919
312619	357.594	312850	321.72	312692	278.656	312868	292.132	312555	224.518	312831	323.796	312678	304.112	312876	284.208	312576	281.622	312565	209.212	312571	288.84	312766	304.236	311518	17.2145
312623	358.708	312851	307.932	312695	279.9	312869	293.6	312557	230.048	312834	309.276	312679	294.816	312877	276.768	312577	283.866	312569	214.632	312572	287.68	312769	294.22	311519	16.2233
312624	357.594	312852	308.698	312696	274.924	312871	298.004	312558	227.836	312835	306.372	312680	292.16	312878	273.792	312580	284.988	312572	212.464	312573	286.52	312772	302.984	311520	16.2314
312625	364.278	312853	278.824	312700	289.852	312872	315.62	312559	226.73	312836	307.824	312682	290.832	312880	275.28	312586	291.72	312574	211.38	312575	290	312777	290.464	311521	16.0354
312629	365.392	312854	275.76	312701	282.388	312874	317.088	312561	222.306	312840	304.92	312684	281.536	312881	282.72	312588	290.598	312575	213.548	312576	298.12	312778	286.708	311522	15.7854
312631	376.532	312856	268.1	312702	291.096	312875	311.216	312562	221.2	312841	303.468	312685	276.888	312882	281.232	312590	289.476	312576	215.174	312577	299.28	312783	287.96	311523	15.7673
312634	377.646	312857	263.504	312703	288.608	312876	312.684	312563	216.776	312844	312.18	312686	258.96	312886	279.744	312591	279.939	312577	214.632	312580	300.44	312784	291.716	311524	15.7027
312638	378.76	312858	261.972	312706	286.12	312877	302.408	312564	238.896	312847	313.632	312687	248.336	312891	282.72	312592	278.256	312580	215.716	312586	309.72	312785	295.472	311525	15.317
312639	384.33	312859	265.036	312707	284.876	312878	299.472	312565	241.108	312848	312.18	312688	249.664	312892	293.136	312595	277.134	312586	223.304	312587	311.46	312786	296.724	311526	15.2351
312642	383.216	312860	271.164	312709	298.56	312879	298.004	312566	242.214	312850	315.084	312689	268.256	312893	294.624	312596	283.866	312587	221.678	312588	309.72	312788	294.846	311528	13.7808
312643	373.19	312861	271.93	312710	297.316	312880	296.536	312567	246.638	312851	302.016	312690	270.912	312896	305.04	312597	296.208	312588	222.22	312591	294.64	312789	297.35	311529	13.5243
312644	372.076	312862	272.696	312711	340.856	312881	298.004	312569	253.274	312852	304.194	312691	277.552	312900	308.016	312598	298.452	312591	215.174	312592	292.32	312790	294.22	311530	13.3299
312647	369.848	312863	274.228	312712	349.564	312890	300.94	312570	251.062	312853	281.688	312692	276.224	312902	306.528	312602	296.208	312592	214.632	312596	296.96	312791	296.724	311531	13.0535
312648	373.19	312864	277.292	312713	350.808	312891	298.004	312571	254.38	312854	278.784	312696	274.896	312903	308.016	312603	296.769	312593	215.716	312597	315.52	312792	300.48	311532	12.1506
312656	370.962	312865	278.824	312714	345.21	312892	311.216	312572	252.168	312855	280.236	312698	280.208	312904	309.504	312604	270.402	312596	220.052	312601	314.36	312794	301.732	311533	11.9267
312660	372.076	312866	274.228	312715	340.234	312894	312.684	312575	253.274	312856	277.332	312700	297.472	312906	310.992	312605	269.28	312597	233.06	312602	312.04	312795	305.488	311534	10.9179
312663	368.734	312867	272.696	312716	334.636	312896	318.556	312576	264.887	312857	274.428	312701	285.52	312907	309.504	312606	286.11	312598	235.228	312604	285.36	312796	304.236	311535	10.0744
312667	370.962	312868	271.164	312723	322.196	312897	320.024	312577	264.334	312858	272.976	312702	293.488	312908	310.992	312608	288.354	312601	234.144	312605	283.04	312801	302.984	311536	10.0597
312668	367.62	312869	269.632	312724	323.44	312899	321.492	312581	263.228	312859	274.428	312703	288.176	312909	299.088	312609	290.598	312602	233.06	312606	303.92	312802	301.732	311537	7.392
312670	362.05	312871	272.696	312725	311	312902	322.96	312585	262.122	312860	270.798	312706	281.536	312910	308.016	312610	293.403	312603	232.518	312609	310.88	312805	305.488	311538	7.1757
312671	360.936	312872	292.612	312726	309.134	312903	325.896	312586	275.394	312861	269.346	312709	294.816	312911	295.368	312611	292.842	312604	221.136	312610	316.68	312808	304.236	311539	7.0865
312672	357.594	312873	291.08	312727	313.488	312904	328.832	312587	283.136	312862	268.62	312710	296.144	312913	290.16	312612	298.452	312605	218.968	312611	317.84	312809	305.488	311541	7.086
312673	358.708	312874	297.208	312728	312.244	312907	327.364	312591	268.758	312863	272.976	312711	316.064	312914	288.672	312613	307.428	312606	228.724	312612	327.7	312812	311.748	311542	6.7772
312674	357.594	312875	291.08	312731	320.952	312908	331.034	312592	267.652	312865	275.88	312714	311.416	312916	290.16	312615	309.672	312608	230.892	312613	334.08	312813	320.512	311543	6.5581
312675	353.138	312876	292.612	312732	337.124	312909	320.024	312593	268.758	312868	271.524	312715	293.488	312919	288.672	312617	314.16	312609	235.228	312615	338.72	312817	323.016	311544	6.439
312678	352.024	312877	285.718	312733	334.636	312910	327.364	312595	267.652	312870	272.976	312717	292.16	312921	281.232	312618	322.014	312610	238.48	312617	344.52	312818	326.772	311545	5.537
312679	340.884	312878	281.888	312735	327.794	312911	303.876	312596	277.606	312871	274.428	312720	293.488	312922	282.72	312621	323.136	312611	237.938	312618	346.84	312819	323.016	311546	5.3729
312680	329.744	312881	289.548	312736	327.172	312913	296.536	312597	290.878	312872	290.4	312723	288.84	312923	287.184	312623	320.892	312612	243.358	312623	344.52	312825	320.512	311547	5.3269
312683	329.187	312890	288.016	312737	315.976	312916	303.876	312598	291.984	312874	297.66	312724	288.176	312925	294.624	312624	314.16	312613	255.824	312624	341.04	312829	313	311549	5.3088
312684	310.249	312891	289.548	312738	319.708	312919	298.004	312602	288.666	312875	291.852	312725	277.552	312926	296.112	312625	318.648	312615	257.992	312625	346.84	312830	316.756	311551	5.2196
312685	307.464	312892	304.868	312740	320.952	312921	293.6	312603	288.113	312876	293.304	312726	278.88	312927	297.6	312629	320.892	312616	259.076	312628	345.68	312831	315.504	311552	5.1603
312686	292.982	312893	309.464	312744	323.44	312922	300.94	312604	255.486	312877	281.688	312727	277.552	312928	300.576	312630	324.258	312618	265.58	312630	350.32	312833	314.878	311553	4.7076
312687	284.07	312896	315.592	312747	322.196	312923	315.62	312605	256.592	312878	280.236	312728	276.224	312930	299.088	312631	328.746	312619	266.664	312631	357.28	312834	292.968	311554	4.379
312688	287.969	312900	318.656	312748	324.684	312924	318.556	312606	265.44	312880	283.14	312731	290.832	312932	302.808	312635	329.868	312623	267.748	312632	358.44	312835	291.716	311556	3.0207
312689	305.236	312901	317.124	312749	319.086	312925	325.896	312609	270.97	312881	290.4	312732	313.408	312933	299.088	312636	330.99	312624	268.832	312635	357.28	312837	292.968	311557	2.6441
312691	307.464	312902	320.188	312750	318.464	312927	328.832	312610	278.712	312882	284.592	312733	314.072	312934	300.576	312637	327.624	312628	268.29	312636	358.44	312840	294.22	311558	2.6147
312692	304.122	312903	323.252	312751	307.268	312928	334.704	312612	280.924	312890	287.496	312734	316.728	312935	297.6	312638	327.063	312629	264.496	312637	357.28	312843	291.716	311559	2.526
312695	307.464	312904	324.784	312752	308.512	312931	336.172	312613	286.454	312891	296.934	312735	308.096	312938	293.136	312639	334.356	312630	265.038	312638	359.6	312844	295.472	311560	2.4961
312696	303.008	312908	327.848	312753	303.536	312932	330.3	312614	285.348	312892	309.276	312737	305.44	312940	294.624	312640	335.478	312631	272.084	312639	371.2	312847	301.732	311561	2.2926
312698	305.236	312909	310.996	312754	302.292	312933	324.428	312615	289.772	312893	312.18	312738	306.768	312942	296.112	312641	334.356	312632	273.168	312640	367.72	312848	299.228	311562	2.222
312699	299.666	312910	320.954	312755	301.048	312934	328.832	312617	296.408	312896	319.44	312743	304.112	312945	293.88	312643	317.526	312636	275.336	312643	359.6	312850	300.48	311563	1.8828
312700	311.92	312911	303.336	312756	291.096	312935	327.364	312618	305.256	312899	320.892	312744	306.768	312946	293.136	312644	315.282	312638	276.42	312644	356.12	312851	287.96	311564	1.7557
312701	310.806	312913	298.74	312758	307.268	312938	322.96	312620	306.362	312904	325.248	312745	308.096	312948	296.112	312645	313.038	312639	278.588	312648	357.28	312852	290.464	311565	1.6698
312702	324.174	312914	297.208	312759	302.292	312939	317.822	312623	305.256	312908	325.974	312749	302.784	312949	299.088	312646	314.16	312643	275.336	312653	358.44	312853	256.66	311566	1.5512
312703	320.832	312915	298.74	312760	309.756	312940	317.088	312625	309.68	312909	303.468	312750	302.12	312955	302.064	312647	311.916	312644	278.588	312655	356.7	312854	252.904	311567	1.4806
312705	319.718	312916	303.336	312763	314.732	312945	315.62	312626	310.786	312910	312.906	312751	292.16	312957	303.552	312648	315.282	312648	281.84	312656	352.64	312856	241.636	311568	1.3824
312707	321.946	312918	304.868	312764	324.684	312948	314.152	312628	309.68	312911	302.016	312753	294.816	312958	302.064	312655	316.404	312653	280.756	312662	353.8	312857	239.132	311569	1.1515
312708	323.06	312919	297.208	312769	311.622	312949	312.684	312629	315.21	312913	303.468	312756	273.568	312963	294.624	312657	315.282	312656	276.42	312663	352.64	312858	235.376	311570	1.1088
312709	343.112	312920	295.676	312770	307.89	312950	314.152	312630	317.422	312914	299.112	312758	284.192	312966	299.088	312663	314.16	312657	275.336	312667	356.12	312859	237.254	311571	1.0553
312710	338.099	312921	294.144	312771	309.756	312955	318.556	312631	326.27	312916	302.016	312760	293.488	312967	305.04	312667	316.404	312662	276.42	312668	353.8	312860	232.872	311573	1.0141
312711	359.822	312922	298.74	312772	315.976	312957	321.492	312635	325.164	312918	303.468	312761	292.16	312974	303.552	312668	314.16	312663	277.504	312670	348	312861	231.62	311574	1.0013
312712	361.493	312923	307.932	312776	314.732	312958	320.024	312636	326.27	312919	300.564	312762	293.488	312975	310.992	312669	315.282	312667	282.924	312671	346.84	312862	234.124	311575	1.0179
312714	355.923	312924	306.4	312777	303.536	312960	319.29	312637	322.952	312921	294.756	312763	294.816	312980	309.504	312670	310.794	312668	279.672	312672	336.4	312863	235.376	311576	0.4315
312715	341.998	312925	312.528	312778	297.316	312961	315.62	312638	326.27	312922	307.824	312764	304.112	312982	299.088	312671	309.672	312670	276.42	312673	339.88	312865	238.506	311577	0.4444
312716	335.314	312926	314.06	312782	296.072	312963	311.216	312639	331.8	312923	312.18	312766	302.784	312983	296.112	312672	307.428	312671	274.252	312675	334.08	312866	239.132	311578	0.4477
312717	334.2	312927	317.124	312783	297.316	312966	315.62	312642	327.929	312925	319.44	312767	300.128	312984	294.624	312673	309.672	312672	271.542	312678	332.34	312868	236.628	311581	0.4236
312720	335.314	312931	316.358	312784	303.536	312967	327.364	312643	325.717	312926	317.988	312768	298.8	312988	293.136	312674	306.306	312673	271	312679	322.48	312871	239.132	311582	0.4108
312721	336.428	312932	320.188	312785	308.512	312970	328.832	312644	327.376	312927	322.344	312769	294.816	312990	294.624	312678	305.184	312674	267.748	312680	323.64	312872	255.408	311583	0.3995
312722	337.542	312933	317.124	312788	307.89	312971	327.364	312647	326.823	312928	323.796	312770	292.16	312994	291.648	312679	293.964	312678	266.664	312681	325.96	312873	257.912	311584	0.4176
312723	328.63	312938	312.528	312789	302.292	312974	322.96	312648	328.482	312932	317.988	312771	293.488	312995	303.552	312680	287.232	312679	255.824	312683	324.22	312874	264.172	311585	0.4475
312724	329.744	312939	306.4	312790	301.048	312975	330.3	312649	329.588	312933	315.084	312772	301.456	312996	308.016	312681	291.72	312680	251.488	312684	313.2	312875	261.668	311586	0.4176
312725	320.832	312942	307.932	312791	303.536	312980	328.832	312655	330.694	312934	316.536	312777	288.84	313001	313.968	312683	290.598	312681	252.572	312685	307.98	312876	262.92	311587	0.4475
312726	321.389	312944	309.464	312792	307.268	312981	327.364	312656	337.883	312938	310.728	312778	286.848	313002	296.112	312684	277.134	312682	251.488	312686	284.78	312877	253.53	311588	0.4065
312727	315.262	312948	310.996	312793	306.024	312982	314.152	312657	337.33	312945	309.276	312782	284.192	313003	293.136	312685	273.768	312683	249.32	312687	277.24	312878	252.904	311591	0.4412
312728	316.376	312949	309.464	312794	307.268	312983	308.28	312659	336.224	312949	310.728	312784	293.488	313005	294.624	312686	258.06	312684	236.312	312688	278.4	312881	256.66	311592	0.4113
312729	315.262	312955	310.996	312795	303.536	312984	303.876	312661	337.33	312950	309.276	312785	296.144	313009	297.6	312687	252.45	312685	231.434	312689	298.12	312887	255.408	311593	0.3819
312731	327.516	312957	314.06	312802	301.048	312985	302.408	312663	336.224	312954	307.824	312788	295.48	313010	282.72	312688	255.816	312686	215.174	312691	300.44	312890	256.66	311594	0.3777
312732	352.024	312961	310.996	312805	302.292	312988	298.738	312665	337.33	312955	316.536	312789	288.176	313012	266.352	312689	270.402	312687	205.96	312692	298.12	312891	257.912	311596	0.3883
312733	348.682	312963	306.4	312806	303.536	312989	298.004	312667	340.648	312957	317.988	312790	286.848	313013	264.12	312690	269.28	312688	214.632	312695	301.02	312892	266.676	311599	0.3717
312735	337.542	312964	304.868	312807	304.78	312991	296.536	312668	334.012	312963	309.276	312791	288.176	313014	248.496	312691	271.524	312689	234.144	312696	295.8	312896	276.692	311601	0.3898
312737	330.858	312966	307.932	312810	306.024	312992	293.6	312672	328.482	312966	319.44	312792	290.832	313015	261.888	312692	267.036	312690	236.312	312698	305.08	312899	275.44	311602	0.3717
312738	335.871	312967	315.592	312812	308.512	312994	290.664	312673	327.376	312967	326.7	312793	293.488	313018	263.376	312695	267.597	312691	240.648	312699	302.76	312900	280.448	311603	0.3182
312739	330.858	312974	317.124	312813	319.708	312995	299.472	312674	329.588	312974	325.248	312795	292.16	313019	261.888	312696	258.06	312692	239.564	312700	324.8	312902	281.7	311604	0.3049
312740	333.086	312975	327.848	312814	322.196	312996	303.876	312675	327.376	312975	336.864	312802	293.488	313020	260.4	312698	261.426	312696	237.396	312701	321.32	312903	282.952	311605	0.2883
312742	334.2	312976	324.784	312817	323.44	313001	302.408	312678	326.27	312976	338.316	312803	294.816	313022	261.888	312699	259.182	312698	243.9	312702	334.08	312904	285.456	311606	0.275
312743	330.858	312979	326.316	312818	319.708	313002	290.664	312679	321.846	312978	336.864	312807	296.144	313026	252.96	312700	278.256	312699	240.648	312705	336.4	312906	286.708	311612	0.2451
312744	332.529	312981	324.784	312819	318.464	313003	286.26	312680	317.422	312980	335.412	312808	294.816	313027	236.592	312701	265.914	312700	261.786	312707	337.56	312908	287.96	311613	0.2157
312745	333.086	312982	318.656	312829	316.598	313005	287.728	312681	318.528	312982	331.056	312809	297.472	313028	215.016	312702	279.378	312701	251.488	312709	345.68	312909	281.7	311614	0.2323
312748	331.415	312983	315.592	312830	315.976	313008	286.26	312683	317.422	312983	328.152	312812	298.8	313029	218.736	312703	277.134	312702	265.58	312710	342.2	312910	289.838	311617	0.2157
312749	316.376	312984	307.932	312831	309.756	313010	278.92	312684	306.362	312984	332.508	312813	314.736	313030	258.912	312705	278.256	312703	261.244	312711	370.04	312911	272.936	311618	0.1863
312750	317.49	312985	306.4	312834	299.804	313012	264.24	312685	305.256	312985	329.604	312817	316.064	313031	260.4	312706	274.89	312705	262.328	312712	371.78	312912	275.44	311620	0.1569
312751	313.034	312987	304.868	312835	298.56	313014	248.092	312686	288.113	312990	331.056	312818	308.76	313035	264.864	312707	277.134	312707	264.496	312714	368.3	312913	267.928	311627	0.1441
312753	307.464	312991	307.932	312836	299.804	313015	265.708	312687	277.606	312994	328.152	312819	305.44	313036	263.376	312709	290.598	312709	278.588	312715	359.6	312916	272.936	311628	0.1607
312756	293.539	312994	306.4	312837	301.048	313016	267.176	312688	283.136	312995	341.22	312820	306.768	313038	258.912	312710	286.11	312711	318.696	312716	357.28	312917	274.188	311631	0.1275
312757	288.526	312995	308.698	312840	298.56	313018	268.644	312689	298.62	312996	345.576	312821	310.752	313039	257.424	312711	317.526	312712	329.536	312717	353.8	312919	270.432	311633	0.0976
312758	307.464	312996	317.124	312844	304.78	313019	267.176	312690	299.726	313001	344.85	312825	308.096	313043	258.912	312712	322.014	312714	327.368	312718	352.64	312920	269.18	311635	0.0677
312759	301.894	313001	318.656	312847	312.244	313021	265.708	312691	305.256	313002	339.768	312826	306.768	313044	257.424	312714	319.77	312715	314.36	312720	354.96	312921	266.676	311637	0.0164
312760	307.464	313002	317.124	312848	309.756	313022	264.24	312692	304.15	313003	335.412	312828	305.44	313045	229.152	312715	314.721	312716	313.276	312722	357.28	312922	270.432	311638	-0.0135
312761	304.122	313003	314.06	312851	299.182	313026	262.038	312695	308.574	313007	336.864	312829	302.784	313047	247.008	312716	310.794	312722	314.36	312723	346.84	312923	284.204	311643	0.0159
312762	305.236	313008	310.996	312852	298.56	313027	242.954	312696	303.044	313009	338.316	312833	300.792	313048	248.496	312717	309.672	312723	308.94	312725	335.24	312925	287.96	311646	0.034
312763	307.464	313009	314.06	312853	276.168	313028	218.732	312698	309.68	313010	323.796	312834	285.52	313049	251.472	312718	308.55	312725	299.726	312726	334.66	312927	294.22	311650	0.0506
312764	326.402	313010	300.272	312854	273.68	313029	221.668	312699	304.15	313011	323.07	312835	282.864	313050	252.216	312720	309.672	312726	302.978	312727	331.76	312928	295.472	311651	0.0672
312765	328.63	313011	303.336	312856	267.46	313030	265.708	312700	325.164	313012	309.276	312836	280.208	313051	252.96	312722	311.916	312727	301.352	312730	330.6	312930	294.22	311653	0.0245
312766	329.744	313012	295.676	312857	268.704	313031	268.644	312701	317.422	313014	299.112	312837	277.552	313052	248.496	312723	307.428	312728	300.268	312731	338.72	312931	291.716	311657	0.0411
312767	326.402	313013	292.612	312858	266.216	313032	270.112	312702	331.8	313015	319.44	312844	282.864	313055	247.008	312724	308.55	312731	308.94	312732	359.6	312932	295.472	311660	-0.0272
312769	319.161	313014	281.888	312859	273.68	313035	271.58	312703	328.482	313016	323.796	312848	284.192	313056	252.96	312725	295.647	312732	324.116	312733	356.12	312933	294.22	311661	-0.0106
312770	310.806	313015	298.74	312860	278.034	313036	267.176	312705	330.694	313017	325.248	312850	285.52	313057	239.568	312726	295.086	312733	326.284	312734	355.54	312934	295.472	311663	0.00750002
312771	315.262	313018	300.272	312861	278.656	313038	262.038	312707	331.8	313019	323.796	312851	272.24	313059	238.08	312727	286.11	312735	320.864	312735	343.36	312938	286.708	311665	-0.0219
312772	321.946	313019	298.74	312862	279.9	313039	261.304	312709	351.708	313020	320.166	312852	270.912	313062	229.152	312728	284.988	312737	316.528	312737	342.2	312939	285.456	311670	-0.0038
312777	307.464	313020	297.208	312865	281.144	313042	262.772	312710	348.39	313021	319.44	312853	250.328	313063	232.128	312731	302.94	312738	321.948	312738	345.68	312940	289.212	311673	0.0347
312778	305.236	313021	292.612	312869	279.9	313045	239.284	312711	379.358	313025	317.988	312854	247.008	313064	229.152	312732	319.77	312740	324.116	312739	342.2	312942	290.464	311674	0.1116
312779	307.464	313026	291.08	312871	281.144	313046	237.816	312712	389.312	313026	313.632	312856	243.024	313065	232.128	312733	320.892	312744	328.452	312741	341.04	312948	291.716	311677	0.141
312782	305.236	313027	258.908	312872	293.584	313047	251.028	312714	384.888	313027	292.578	312858	241.696	313066	233.616	312734	319.77	312745	327.368	312743	336.4	312949	292.968	311678	0.1111
312784	311.92	313028	235.928	312873	294.828	313048	252.496	312715	373.828	313028	274.428	312859	244.352	313067	236.592	312735	311.916	312748	325.742	312744	341.04	312955	301.732	311686	0.1405
312785	313.034	313029	246.652	312874	299.804	313049	255.432	312716	366.639	313029	293.304	312860	249	313068	249.984	312736	313.038	312749	310.566	312745	342.2	312957	307.992	311688	0.1106
312788	314.148	313030	280.356	312875	297.316	313051	256.9	312717	366.086	313030	325.248	312861	275.56	313070	251.472	312737	310.794	312750	310.024	312748	345.68	312958	306.74	311692	0.1058
312789	310.806	313031	281.888	312876	298.56	313052	245.89	312718	364.98	313035	328.152	312862	276.224	313071	252.96	312738	316.404	312751	305.688	312749	342.2	312961	305.488	311693	0.0711
312790	309.692	313033	283.42	312877	288.608	313053	244.422	312719	366.086	313036	320.892	312863	277.552	313075	251.472	312743	317.526	312753	306.772	312750	343.36	312963	297.976	311700	0.101
312791	311.92	313035	286.484	312878	286.12	313054	243.688	312721	367.192	313038	313.632	312865	284.192	313077	255.936	312744	319.77	312755	307.856	312751	332.92	312964	295.472	311702	0.0545
312792	318.604	313036	278.824	312880	284.876	313055	236.348	312722	370.51	313039	315.084	312868	277.552	313078	252.96	312749	309.672	312756	299.184	312752	330.6	312965	294.22	311705	0.0678
312796	320.832	313038	269.632	312881	283.632	313056	248.092	312723	359.45	313040	313.632	312869	273.568	313080	251.472	312750	308.55	312757	295.932	312753	321.32	312966	299.228	311706	0.1143
312801	319.718	313039	268.1	312882	281.144	313057	239.284	312725	347.284	313041	315.084	312870	274.896	313081	244.032	312751	305.184	312758	305.688	312754	320.16	312967	309.244	311709	0.2329
312802	316.376	313042	272.696	312890	279.9	313059	240.752	312726	348.39	313045	288.948	312871	276.224	313083	242.544	312753	301.818	312759	303.52	312755	319	312975	311.748	311710	0.7795
312804	315.262	313044	271.93	312891	284.254	313060	237.816	312727	340.648	313046	280.236	312872	286.848	313088	251.472	312754	300.696	312760	304.604	312756	302.76	312979	315.504	311711	0.8094
312805	317.49	313045	246.652	312892	293.584	313062	233.412	312728	339.542	313047	303.468	312874	289.504	313096	249.984	312755	298.452	312763	305.688	312758	316.68	312980	314.252	311712	0.9275
312806	323.06	313046	252.78	312896	302.292	313063	234.88	312731	352.261	313049	312.18	312875	281.536	313098	245.52	312756	286.11	312764	314.36	312759	317.84	312981	313	311713	1.075
312807	324.174	313047	275.76	312901	301.048	313064	225.338	312732	367.192	313050	309.276	312876	286.848	313102	247.008	312758	299.574	312767	312.192	312760	323.64	312982	305.488	311714	1.1061
312808	325.288	313048	272.696	312902	299.804	313065	224.604	312734	369.404	313052	306.372	312877	277.552	313105	248.496	312759	297.33	312769	307.856	312761	322.48	312983	302.984	311715	1.0862
312812	327.516	313049	275.76	312904	303.536	313066	226.072	312735	356.132	313054	307.824	312878	276.224	313106	244.032	312760	304.062	312770	303.52	312762	323.64	312984	299.228	311716	1.1754
312813	330.858	313050	271.164	312908	309.756	313067	229.008	312737	342.86	313055	304.92	312879	274.896	313107	247.008	312762	306.306	312772	314.36	312763	329.44	312991	297.976	311717	1.2116
312818	326.402	313052	263.504	312909	279.9	313068	243.688	312738	352.814	313056	312.18	312880	273.568	313108	245.52	312763	313.038	312773	315.444	312764	343.36	312992	294.846	311718	1.3895
312820	327.516	313054	265.036	312910	282.388	313069	245.156	312739	351.708	313057	310.728	312881	276.888	313111	239.568	312764	326.502	312777	302.436	312767	341.04	312993	294.22	311719	1.5641
312822	328.63	313055	258.908	312911	258.752	313075	244.422	312743	348.39	313061	313.632	312882	276.224	313113	245.52	312765	327.624	312778	300.268	312769	328.28	312994	295.472	311720	1.6239
312826	329.744	313056	263.504	312913	255.02	313076	243.688	312744	351.708	313062	304.92	312888	277.552	313119	242.544	312766	326.502	312784	303.52	312770	323.64	312995	302.984	311721	1.7927
312829	326.402	313057	255.844	312914	253.154	313077	248.092	312749	343.966	313063	306.372	312890	276.224	313121	244.032	312767	325.38	312785	306.772	312771	324.8	312996	305.488	311723	1.8221
312830	327.516	313060	254.312	312915	252.532	313078	246.624	312751	339.542	313064	300.564	312892	288.176	313125	243.288	312769	311.916	312788	305.688	312772	329.44	312997	306.74	311724	1.8216
312831	326.402	313062	249.716	312916	255.02	313080	240.752	312752	340.648	313065	302.016	312893	292.16	313126	233.616	312770	304.062	312789	310.024	312773	328.28	313001	307.992	311725	1.851
312834	313.034	313063	254.312	312919	252.532	313081	232.678	312754	337.33	313067	306.372	312894	293.488	313127	221.712	312771	305.184	312791	314.36	312777	310.88	313002	301.106	311726	1.9103
312835	304.679	313064	248.184	312921	248.8	313082	227.54	312756	324.611	313068	315.084	312895	294.816	313128	223.2	312772	309.672	312792	321.948	312778	309.72	313003	295.472	311727	2.0977
312836	303.008	313065	255.844	312922	252.532	313083	226.072	312757	322.952	313069	320.892	312896	300.128	313129	229.152	312773	310.794	312793	320.864	312782	306.24	313010	284.204	311728	2.9887
312837	301.894	313067	261.972	312923	261.24	313084	231.944	312758	347.284	313074	317.262	312900	301.456	313132	230.64	312774	309.672	312795	318.696	312783	305.08	313012	271.684	311729	4.8189
312838	300.78	313068	271.164	312925	263.728	313087	242.22	312759	345.072	313075	315.084	312903	304.112	313134	229.152	312776	308.55	312796	320.864	312784	313.2	313013	270.432	311730	5.2676
312840	297.438	313069	272.696	312927	269.948	313088	246.624	312760	349.496	313077	317.988	312906	305.44	313135	224.688	312777	295.086	312799	321.948	312785	319	313014	255.408	311731	7.1924
312843	296.324	313074	271.93	312933	268.704	313091	245.156	312762	351.708	313078	310.728	312909	280.208	313136	223.2	312778	291.72	312804	320.864	312786	322.48	313015	270.432	311732	7.413
312844	299.666	313075	269.632	312934	269.948	313092	243.688	312763	355.026	313080	309.276	312910	290.832	313139	232.128	312779	292.842	312806	323.032	312789	315.52	313016	272.936	311733	7.8296
312847	308.578	313077	274.228	312938	264.972	313095	240.752	312764	376.04	313081	300.564	312911	278.216	313140	229.152	312783	295.086	312807	325.2	312790	310.88	313018	274.188	311734	8.4483
312848	305.236	313078	272.696	312939	266.216	313098	236.348	312765	378.252	313082	302.016	312912	277.552	313141	230.64	312784	306.306	312809	330.62	312791	312.04	313019	270.432	311735	8.5503
312849	304.122	313080	271.164	312940	269.948	313099	240.752	312769	364.98	313083	300.564	312913	274.232	313143	227.664	312785	310.794	312812	336.04	312792	317.84	313020	269.18	311736	8.6684
312850	307.464	313081	260.44	312948	271.192	313100	242.22	312770	357.238	313084	310.728	312914	272.24	313144	229.152	312788	309.672	312813	340.376	312793	319	313021	266.676	311737	8.9616
312851	296.324	313082	261.972	312949	269.948	313102	243.688	312771	361.662	313088	315.084	312916	274.896	313146	233.616	312789	304.062	312814	341.46	312794	320.16	313025	265.424	311738	9.1533
312853	280.728	313083	263.504	312955	274.924	313105	246.624	312772	366.086	313090	316.536	312917	273.568	313149	235.104	312791	306.306	312816	342.544	312795	319	313027	247.896	311739	9.3023
312854	279.614	313084	266.568	312956	277.412	313106	239.284	312773	367.192	313091	315.084	312919	269.584	313150	233.616	312792	308.55	312817	343.628	312796	317.84	313028	235.376	311740	9.3189
312855	280.728	313087	269.632	312957	279.9	313107	242.22	312776	366.639	313092	317.988	312921	265.6	313152	228.408	312796	309.672	312818	336.04	312799	319	313029	240.384	311741	9.4086
312856	275.158	313088	281.888	312958	278.656	313111	240.752	312777	348.943	313098	315.084	312922	268.256	313153	229.896	312802	308.55	312822	337.124	312802	317.84	313030	259.164	311742	9.6169
312857	274.044	313089	283.42	312960	274.924	313112	243.688	312778	342.86	313099	317.988	312923	277.552	313154	246.264	312803	307.428	312825	336.04	312803	314.36	313031	261.668	311743	9.9679
312858	271.816	313090	284.952	312961	271.192	313113	253.964	312782	338.436	313100	319.44	312925	278.88	313155	249.984	312807	309.672	312828	338.208	312804	313.2	313032	262.92	311744	12.2146
312859	272.93	313098	283.42	312963	263.728	313117	251.028	312784	343.966	313102	322.344	312926	280.208	313158	251.472	312809	311.916	312829	330.62	312805	316.68	313035	267.928	311745	12.4214
312860	273.487	313099	284.952	312964	262.484	313121	253.964	312785	348.39	313106	315.084	312927	281.536	313159	252.96	312812	314.16	312831	329.536	312806	319	313036	266.676	311747	12.7483
312861	278.5	313102	286.484	312965	263.728	313124	251.028	312789	340.648	313107	319.44	312928	282.864	313160	254.448	312813	325.38	312833	328.452	312807	321.32	313038	261.668	311748	12.9528
312863	279.614	313105	288.016	312966	267.46	313126	237.816	312790	339.542	313108	316.536	312932	280.208	313162	255.936	312814	326.502	312834	315.444	312808	320.16	313039	259.79	311749	13.1008
312865	287.412	313106	280.356	312967	272.436	313127	230.476	312791	341.754	313111	307.824	312938	275.56	313163	257.424	312818	320.892	312835	310.566	312809	324.8	313040	259.164	311750	13.19
312868	285.741	313107	284.952	312970	273.68	313128	231.944	312792	351.708	313112	306.372	312939	274.896	313167	256.68	312819	319.77	312836	307.856	312813	335.24	313041	260.416	311751	13.3285
312869	282.956	313111	281.888	312971	272.436	313129	236.348	312795	349.496	313113	309.276	312942	277.552	313168	238.08	312826	320.892	312837	308.94	312814	334.08	313042	259.79	311752	13.5893
312870	281.842	313112	283.42	312975	276.168	313132	240.752	312796	350.602	313117	307.824	312944	278.88	313169	236.592	312828	322.014	312840	305.146	312818	330.6	313044	257.912	311753	16.1145
312872	287.412	313113	286.484	312976	273.68	313133	239.284	312797	351.708	313118	304.92	312948	280.208	313170	261.888	312829	311.916	312841	304.604	312821	331.76	313045	234.124	311754	16.3228
312873	288.526	313116	284.952	312979	274.924	313137	237.816	312801	351.155	313119	303.468	312949	288.176	313171	264.864	312830	313.038	312843	305.688	312825	329.44	313046	229.116	311755	16.4424
312874	294.096	313117	283.42	312981	273.68	313140	245.156	312802	348.39	313122	302.016	312955	290.832	313173	279.744	312831	311.916	312844	310.024	312828	328.28	313047	252.904	311756	16.8773
312875	287.412	313118	281.888	312982	264.972	313145	246.624	312803	349.496	313126	283.14	312957	296.144	313174	285.696	312834	297.33	312847	320.864	312829	322.48	313049	256.66	311757	16.9072
312876	288.526	313119	280.356	312983	269.326	313146	255.432	312804	346.731	313127	270.798	312960	294.816	313178	284.952	312835	295.086	312848	318.696	312830	323.64	313050	257.912	311758	17.0514
312877	277.386	313121	288.016	312984	269.948	313148	253.964	312805	345.625	313129	270.072	312961	289.504	313179	278.256	312836	292.842	312850	319.78	312831	322.48	313051	259.164	311759	17.0808
312878	274.044	313126	273.462	312985	271.192	313149	252.496	312806	346.178	313132	268.62	312963	278.88	313180	281.232	312837	295.086	312851	305.146	312833	321.32	313052	252.904	311760	17.5307
312879	272.93	313127	267.334	312988	263.728	313152	245.156	312809	348.39	313134	267.168	312966	288.176	313181	288.672	312840	296.208	312852	304.062	312834	300.44	313053	250.4	311761	17.7206
312880	272.373	313128	268.866	312989	262.484	313153	243.688	312812	349.496	313135	261.36	312967	293.488	313182	291.648	312843	295.086	312853	275.336	312835	292.32	313055	245.392	311762	18.1578
312881	272.93	313129	274.994	312990	261.24	313154	249.56	312813	358.344	313136	259.908	312971	292.16	313183	295.368	312846	296.208	312854	273.71	312836	288.84	313056	255.408	311763	19.1346
312882	270.145	313132	277.292	312991	259.374	313155	251.028	312814	360.556	313139	267.168	312974	293.488	313184	294.624	312847	302.94	312855	274.252	312840	290	313057	247.896	311764	19.4685
312884	269.588	313135	274.228	312992	258.752	313159	252.496	312817	361.662	313140	268.62	312975	294.816	313189	281.976	312848	297.33	312856	264.496	312843	287.68	313059	249.148	311765	19.6421
312891	268.474	313139	278.824	312993	257.508	313160	251.028	312818	356.132	313144	270.072	312980	293.488	313190	273.792	312850	304.062	312857	263.412	312844	293.48	313060	242.888	311766	19.672
312892	279.614	313140	280.356	312994	256.264	313162	253.23	312819	355.026	313145	268.62	312981	291.496	313194	272.304	312851	290.598	312858	259.076	312845	292.32	313061	244.14	311767	19.7612
312893	280.728	313143	275.76	312995	262.484	313163	253.964	312825	353.92	313146	271.524	312982	285.52	313195	246.264	312852	292.842	312859	264.496	312847	295.8	313062	235.376	311768	20.0624
312896	288.526	313144	278.824	312996	264.972	313164	255.432	312826	350.602	313148	270.072	312983	284.192	313196	244.776	312853	271.524	312860	262.87	312848	293.48	313064	226.612	311769	20.1933
312901	287.412	313145	280.356	312997	266.216	313166	256.9	312828	351.708	313152	262.812	312984	285.52	313197	244.032	312854	272.646	312861	275.336	312850	296.38	313065	227.864	311770	20.3792
312902	288.526	313146	288.016	312998	264.972	313168	240.752	312829	347.284	313153	265.716	312985	286.848	313198	247.008	312856	268.158	312862	274.252	312851	283.04	313067	229.116	311771	20.5096
312903	289.64	313152	273.462	313000	264.35	313169	237.816	312830	348.39	313154	283.14	312987	289.504	313199	223.944	312857	269.28	312863	275.336	312852	285.36	313068	235.376	311772	20.5812
312904	291.868	313153	278.824	313001	268.082	313170	258.368	312831	349.496	313155	286.044	312988	282.864	313200	218.736	312858	270.402	312865	284.008	312853	269.7	313075	234.124	311773	20.6106
312906	292.982	313154	291.08	313002	256.264	313172	259.836	312834	335.118	313157	287.496	312990	280.872	313201	220.224	312859	275.451	312866	282.924	312854	267.96	313077	239.132	311774	20.6405
312907	291.868	313159	289.548	313003	253.776	313173	274.516	312835	330.694	313159	291.852	312991	278.88	313203	227.664	312860	296.208	312868	278.588	312856	261.58	313078	235.376	311775	21.1626
312908	295.21	313160	291.08	313007	251.288	313179	271.58	312836	329.588	313160	290.4	312994	273.568	313206	229.152	312861	298.452	312870	279.672	312857	259.84	313080	230.994	311777	21.1925
312909	270.702	313162	289.548	313009	252.532	313180	273.048	312840	328.482	313162	299.112	312995	277.552	313207	232.128	312862	300.696	312871	281.84	312858	258.68	313081	220.352	311778	21.2224
312910	279.614	313163	294.144	313010	238.848	313181	280.388	312843	327.376	313163	291.852	312996	285.52	313208	235.104	312865	302.94	312872	297.016	312859	259.84	313082	219.726	311779	21.2817
312911	253.992	313164	292.612	313011	237.604	313182	281.856	312844	328.482	313164	290.4	313001	289.504	313211	239.568	312866	304.062	312873	300.268	312860	293.48	313083	217.848	311780	21.3726
312912	255.106	313165	291.08	313012	225.164	313183	284.792	312847	329.588	313167	289.674	313002	258.96	313212	242.544	312868	302.94	312874	301.352	312861	303.92	313084	216.596	311782	21.4437
312913	250.65	313168	277.292	313013	224.542	313189	271.58	312848	326.27	313168	264.264	313003	253.648	313216	244.032	312869	301.818	312875	294.848	312863	305.08	313087	220.352	311784	21.5324
312914	245.08	313169	268.866	313014	212.102	313190	263.506	312850	329.588	313169	260.634	313008	249.664	313217	239.568	312871	300.696	312876	298.1	312864	306.24	313088	225.36	311786	21.5922
312918	246.194	313170	283.42	313015	220.188	313191	262.772	312851	312.998	313170	279.51	313009	250.992	313218	242.544	312872	316.404	312877	292.68	312865	309.72	313091	227.864	311787	21.8384
312919	240.624	313171	284.952	313016	221.432	313195	243.688	312852	315.21	313171	278.784	313010	234.392	313219	245.52	312874	322.014	312880	294.848	312866	308.56	313092	232.872	311788	21.8982
312921	237.282	313172	286.484	313019	218.944	313196	240.752	312853	294.749	313172	287.496	313011	233.728	313226	248.496	312875	319.77	312881	298.1	312868	305.08	313095	231.62	311789	21.957
312922	242.852	313173	294.144	313020	220.188	313199	231.944	312854	290.878	313173	297.66	313012	220.448	313228	249.984	312876	321.453	312882	298.642	312869	303.92	313098	230.368	311790	22.0462
312923	249.536	313174	295.676	313021	216.456	313200	229.008	312856	279.818	313179	296.208	313013	219.12	313229	248.496	312877	320.892	312883	298.1	312870	305.08	313099	231.62	311791	22.0756
312925	255.106	313179	286.484	313022	215.212	313202	227.54	312857	280.924	313180	291.852	313014	206.504	313232	241.056	312878	312.477	312885	297.016	312871	308.56	313105	235.376	311792	22.0281
312927	260.676	313181	292.612	313025	213.968	313203	229.008	312858	278.712	313181	302.016	313015	209.824	313233	238.08	312879	311.916	312891	287.26	312872	323.64	313106	225.36	311795	22.2306
312928	261.79	313182	294.144	313026	211.48	313204	233.412	312859	278.159	313182	303.468	313018	211.152	313234	233.616	312880	306.306	312892	298.1	312873	325.96	313107	224.734	311796	22.5519
312931	262.904	313185	295.676	313027	192.82	313205	231.944	312860	280.924	313183	304.92	313019	209.824	313236	235.104	312881	310.233	312896	300.268	312874	327.12	313108	223.482	311797	22.6946
312932	264.018	313188	291.846	313028	184.734	313208	237.816	312862	282.03	313188	304.194	313021	212.48	313239	232.128	312882	306.306	312897	299.184	312875	320.16	313109	222.856	311798	22.7363
312933	260.676	313189	274.228	313029	186.6	313211	243.688	312863	283.136	313189	286.044	313022	211.152	313240	236.592	312883	305.184	312898	300.268	312876	320.74	313111	221.604	311799	23.0682
312934	261.79	313190	271.164	313030	202.772	313212	255.432	312864	284.242	313192	287.496	313025	209.824	313241	260.4	312890	307.428	312900	303.52	312877	307.98	313112	220.352	311800	23.3215
312935	262.904	313191	272.696	313031	205.26	313216	253.964	312865	285.348	313194	286.044	313026	207.168	313243	264.864	312891	313.038	312901	304.604	312878	305.08	313113	224.108	311801	23.3124
312938	254.549	313194	271.164	313033	204.016	313218	255.432	312868	283.136	313195	248.292	313027	187.248	313247	260.4	312892	329.868	312903	306.772	312879	303.92	313117	220.352	311802	23.4903
312939	253.992	313195	248.184	313035	206.504	313219	253.964	312870	285.348	313199	232.32	313028	168.656	313249	261.888	312896	335.478	312904	308.94	312880	299.28	313119	215.344	311804	23.7036
312940	256.22	313196	245.12	313036	205.26	313220	255.432	312871	288.666	313200	222.156	313029	172.64	313250	264.864	312897	332.112	312906	310.024	312881	295.8	313121	219.1	311805	23.7335
312941	257.334	313198	244.354	313038	204.016	313221	256.9	312872	294.196	313201	230.868	313030	203.184	313251	269.328	312900	335.478	312908	315.444	312882	291.16	313124	217.848	311806	23.7154
312944	258.448	313199	223.672	313039	206.504	313223	255.432	312873	293.09	313202	229.416	313032	205.84	313253	270.816	312901	334.356	312909	304.604	312887	292.32	313126	206.58	311809	23.7448
312945	255.106	313200	217.544	313044	205.26	313224	253.964	312874	297.514	313204	230.868	313036	203.184	313254	269.328	312903	332.673	312910	307.314	312890	293.48	313127	200.32	311810	23.7747
312949	251.764	313201	225.204	313045	184.734	313226	252.496	312875	290.878	313205	227.964	313038	199.2	313257	264.864	312904	335.478	312911	289.428	312891	292.32	313128	201.572	311811	23.7566
312953	252.878	313202	226.736	313046	175.404	313227	251.028	312877	285.348	313207	226.512	313039	200.528	313258	279.744	312906	334.356	312913	288.344	312892	306.24	313129	205.328	311812	23.8159
312955	259.562	313203	229.8	313047	189.088	313228	262.772	312878	284.242	313208	232.32	313040	199.2	313259	285.696	312907	333.234	312914	286.176	312896	312.04	313131	206.58	311813	23.8458
312956	260.676	313204	237.46	313049	191.576	313229	259.836	312881	288.666	313209	233.772	313041	200.528	313263	284.208	312908	334.356	312915	285.092	312899	313.2	313132	212.84	311814	23.9616
312957	262.904	313205	235.928	313050	192.82	313231	258.368	312882	284.242	313211	238.128	313042	201.856	313267	278.256	312909	314.721	312916	289.428	312902	314.36	313134	211.588	311815	24.0128
312958	261.79	313208	237.46	313051	195.308	313232	250.294	312890	286.454	313212	245.388	313044	199.864	313268	276.768	312910	319.77	312918	290.512	312904	316.68	313135	210.336	311816	24.0256
312964	260.676	313211	242.056	313052	190.332	313233	246.624	312891	277.606	313217	241.032	313045	183.264	313273	273.792	312911	281.622	312919	288.344	312907	315.52	313136	207.832	311817	24.0374
312966	266.246	313212	246.652	313053	189.088	313234	245.156	312892	289.772	313218	243.936	313047	191.232	313274	279.744	312912	281.061	312921	278.588	312908	319	313139	211.588	311820	23.9642
312967	270.702	313213	248.184	313054	190.954	313235	240.752	312893	293.09	313219	248.292	313048	193.888	313275	281.232	312913	279.939	312922	286.176	312909	294.06	313143	210.336	311824	24.024
312970	271.816	313218	254.312	313055	189.088	313239	239.284	312896	295.302	313222	245.388	313049	197.872	313278	279.744	312914	277.695	312923	297.016	312910	296.96	313144	212.84	311826	24.0662
312971	270.702	313220	252.78	313056	199.04	313241	268.644	312900	300.832	313225	243.936	313050	199.2	313279	278.256	312915	279.939	312924	298.1	312911	274.92	313145	214.092	311830	24.0069
312974	269.588	313221	257.376	313057	191.576	313242	271.58	312903	299.726	313226	248.292	313052	192.56	313283	276.768	312916	282.183	312925	305.688	312913	269.12	313146	217.848	311832	24.0368
312975	277.386	313224	255.844	313059	192.82	313243	275.984	312909	268.758	313227	246.84	313054	196.544	313284	275.28	312917	284.427	312927	312.192	312914	264.48	313152	209.084	311834	24.0667
312976	279.614	313225	253.546	313060	190.332	313247	268.644	312910	273.735	313228	258.456	313055	193.888	313285	279.744	312919	281.061	312931	318.696	312916	267.96	313154	222.856	311835	24.0069
312982	277.386	313226	254.312	313061	191.576	313250	275.984	312911	242.214	313229	255.552	313056	199.2	313287	281.232	312922	287.793	312932	316.528	312918	269.12	313155	229.116	311837	24.0182
312984	276.272	313227	251.248	313062	186.6	313254	274.516	312913	240.002	313231	254.1	313057	192.56	313291	285.696	312923	299.574	312933	314.36	312919	267.96	313159	230.368	311839	24.029
312988	275.158	313228	261.972	313063	187.844	313257	270.112	312914	236.684	313232	238.128	313060	191.232	313301	279	312925	304.062	312934	315.444	312921	262.16	313160	227.864	311842	24.0456
312990	274.044	313229	260.44	313064	187.222	313258	267.176	312915	237.79	313233	236.676	313062	184.592	313302	278.256	312926	305.184	312938	313.276	312922	271.44	313161	226.612	311844	24.0157
312991	272.93	313232	249.716	313065	191.576	313259	273.048	312916	241.108	313234	232.32	313064	180.608	313303	276.768	312927	314.16	312939	311.108	312923	286.52	313162	229.116	311846	23.9976
312992	271.816	313233	248.95	313066	192.82	313262	275.984	312918	242.214	313239	227.964	313065	181.936	313304	270.816	312931	315.282	312940	313.276	312925	292.32	313163	234.124	311847	23.8383
312993	270.702	313234	248.184	313067	195.308	313263	277.452	312919	238.896	313240	230.868	313066	180.608	313305	269.328	312932	316.404	312945	312.192	312927	299.28	313164	230.368	311848	23.8265
312994	266.246	313235	246.652	313068	199.04	313270	275.984	312921	232.26	313241	254.1	313067	183.264	313306	255.936	312933	311.916	312948	313.276	312932	302.76	313167	230.994	311849	23.7228
312995	267.917	313239	242.056	313069	201.528	313271	274.516	312922	234.472	313243	257.004	313068	189.904	313307	249.984	312934	314.16	312949	317.07	312933	298.12	313168	215.344	311850	23.71
312996	271.259	313240	245.12	313075	194.064	313272	273.048	312923	243.32	313247	253.374	313069	193.888	313308	232.128	312937	313.599	312950	315.444	312934	300.44	313169	214.092	311851	23.7038
312997	270.702	313241	258.908	313077	199.04	313273	265.708	312925	249.956	313248	252.648	313075	191.232	313309	230.64	312938	311.916	312955	319.78	312935	299.86	313170	231.62	311852	23.4273
312998	269.588	313243	266.568	313078	196.552	313274	271.58	312927	255.486	313250	255.552	313077	193.888	313310	227.664	312939	309.672	312956	320.864	312936	299.28	313172	234.124	311853	23.4507
313002	243.966	313247	263.504	313081	194.064	313275	275.984	312928	256.592	313251	262.812	313078	191.232	313311	223.2	312940	311.916	312957	323.032	312938	296.96	313173	255.408	311854	23.457
313003	240.624	313250	265.036	313082	192.82	313279	273.048	312930	255.486	313252	264.264	313080	189.904	313312	224.688	312942	315.282	312958	321.948	312939	293.48	313174	256.66	311855	23.1029
313009	242.295	313251	277.292	313084	201.528	313280	274.516	312932	261.016	313254	262.812	313081	187.248	313316	209.808	312943	316.404	312960	320.864	312940	298.12	313175	257.912	311856	22.5288
313010	225.585	313252	278.824	313087	205.26	313283	273.048	312933	259.91	313257	259.908	313082	189.904	313317	200.88	312945	314.16	312961	317.612	312946	296.96	313176	260.416	311857	22.3097
313011	223.357	313257	275.76	313088	210.236	313284	274.516	312934	261.016	313258	272.976	313083	187.912	313318	197.904	312948	318.648	312962	316.528	312948	299.28	313179	255.408	311858	22.0313
313012	211.66	313258	284.952	313091	205.882	313285	280.388	312938	256.592	313259	277.332	313084	193.888	313319	199.392	312949	322.014	312963	303.52	312949	300.44	313180	256.66	311859	20.2512
313013	210.546	313259	283.42	313092	206.504	313287	283.324	312939	255.486	313267	275.88	313087	196.544	313320	211.296	312954	320.892	312967	311.108	312952	299.28	313181	264.172	311860	19.0727
313014	194.95	313263	288.016	313093	207.748	313292	281.856	312940	261.016	313268	274.428	313088	201.856	313321	212.784	312955	328.746	312970	312.192	312955	303.92	313183	267.928	311861	18.7131
313015	202.748	313267	281.888	313098	205.26	313301	278.92	312943	262.122	313274	275.88	313089	203.184	313325	214.272	312956	329.868	312971	311.108	312957	307.4	313184	266.676	311862	18.6793
313016	203.862	313268	280.356	313099	208.992	313304	277.452	312944	263.228	313275	281.688	313090	204.512	313326	217.248	312957	333.234	312974	313.276	312958	305.08	313186	265.424	311863	18.7092
313018	204.976	313269	275.76	313105	211.48	313306	259.836	312945	262.122	313276	284.592	313091	201.856	313328	232.128	312958	335.478	312975	321.948	312960	303.92	313188	261.668	311864	18.6793
313019	203.862	313273	271.164	313106	205.26	313307	253.964	312948	264.334	313278	283.14	313092	207.168	313329	226.176	312960	328.746	312980	319.78	312963	296.96	313189	256.034	311865	18.7034
313021	201.634	313275	277.292	313107	215.834	313308	229.742	312949	268.758	313279	280.236	313098	204.512	313333	224.688	312961	326.502	312982	309.482	312965	298.12	313190	254.156	311866	18.6089
313026	199.406	313278	275.76	313108	210.236	313309	227.54	312952	267.652	313283	281.688	313099	205.84	313334	221.712	312963	316.965	312983	305.688	312966	308.56	313191	255.408	311867	18.5908
313027	192.722	313279	274.228	313110	208.992	313310	223.136	312954	266.546	313284	280.236	313100	207.168	313335	218.736	312964	316.404	312984	300.268	312967	310.88	313194	256.66	311869	18.078
313028	179.354	313280	269.632	313111	206.504	313311	221.668	312955	272.076	313287	284.592	313105	208.496	313336	209.808	312966	318.648	312986	299.184	312970	312.04	313195	231.62	311870	18.0112
313029	183.81	313281	271.164	313112	205.26	313314	220.2	312956	274.288	313291	283.14	313106	199.2	313338	202.368	312967	328.746	312987	300.268	312971	310.88	313196	230.368	311871	17.9962
313030	198.292	313283	272.696	313113	212.724	313316	203.318	312957	275.394	313292	281.688	313107	204.512	313342	199.392	312969	327.624	312988	301.352	312974	308.56	313198	229.742	311872	17.82
313031	199.406	313284	275.76	313117	208.992	313317	199.648	312958	274.288	313295	278.784	313108	203.184	313343	200.88	312971	328.746	312990	302.436	312975	314.36	313199	207.832	311873	17.4861
313035	201.634	313285	278.824	313118	206.504	313319	202.584	312960	273.735	313301	274.428	313111	199.2	313344	197.904	312975	333.234	312991	298.1	312976	313.2	313200	204.076	311874	17.3484
313036	200.52	313287	281.888	313119	205.26	313320	220.2	312961	268.205	313304	271.524	313113	204.512	313346	199.392	312976	337.722	312992	297.016	312979	314.36	313201	206.58	311875	17.2411
313037	201.634	313291	283.42	313125	204.638	313328	237.816	312962	267.652	313305	268.62	313114	205.84	313347	201.624	312982	324.258	312994	295.39	312981	313.78	313202	205.328	311876	17.1898
313038	193.836	313292	281.888	313126	192.198	313329	234.88	312963	262.675	313306	255.552	313116	205.176	313348	204.6	312983	322.014	312995	304.604	312982	307.4	313203	206.58	311877	17.1732
313039	192.722	313301	278.824	313127	186.6	313333	233.412	312964	261.016	313307	251.196	313117	204.512	313351	202.368	312984	317.526	312996	316.528	312983	305.08	313204	220.352	311878	17.0551
313042	190.494	313302	277.292	313129	190.332	313336	226.072	312966	262.122	313308	223.608	313121	208.496	313352	186.744	312988	308.55	313002	295.932	312984	300.44	313205	212.214	311879	16.7624
313045	168.214	313303	275.76	313132	191.576	313337	223.87	312967	267.652	313309	220.704	313122	207.168	313353	180.048	312989	307.428	313003	292.68	312985	302.76	313206	211.588	311880	14.7579
313046	165.986	313304	274.228	313133	192.82	313338	217.264	312968	268.758	313310	219.252	313124	205.84	313354	183.024	312990	306.306	313007	290.512	312988	298.12	313207	212.84	311881	14.3385
313047	187.152	313305	272.696	313135	190.332	313339	221.668	312971	267.652	313311	214.896	313125	205.176	313356	184.512	312991	299.574	313010	280.756	312991	292.32	313208	216.596	311882	14.2792
313048	188.266	313306	248.95	313136	187.844	313342	215.796	312974	268.758	313313	211.992	313126	193.888	313357	191.952	312992	298.452	313011	279.13	312993	291.16	313209	217.848	311883	14.143
313049	190.494	313307	246.652	313137	189.088	313343	214.328	312975	272.076	313314	210.54	313127	188.576	313361	193.44	312993	297.33	313012	262.328	312994	290	313211	220.352	311884	13.8498
313050	191.608	313308	229.8	313139	192.82	313344	211.392	312977	270.97	313316	196.02	313128	189.904	313365	190.464	312994	290.598	313013	259.076	312995	293.48	313212	234.124	311885	13.7194
313051	192.722	313309	225.204	313140	196.552	313346	212.86	312981	269.864	313317	187.308	313129	192.56	313366	177.072	312995	297.33	313014	245.526	312996	300.44	313216	235.376	311886	13.6734
313052	188.266	313311	228.268	313141	195.308	313347	204.052	312982	268.758	313318	185.856	313131	193.888	313367	174.096	312996	300.696	313015	262.87	313002	274.34	313217	232.872	311887	12.1548
313054	190.494	313316	216.012	313143	196.552	313348	208.456	312987	270.97	313319	188.76	313132	197.872	313372	177.072	313001	306.867	313016	262.328	313003	269.12	313218	239.132	311888	11.2232
313055	187.152	313317	211.416	313144	197.796	313349	211.392	312988	269.864	313320	201.828	313135	196.544	313374	173.352	313002	278.817	313019	259.618	313008	267.38	313219	241.636	311889	10.8906
313056	193.836	313319	216.012	313145	199.04	313352	193.776	312989	268.758	313321	200.376	313137	195.216	313375	155.496	313003	277.134	313021	260.16	313009	270.86	313220	240.384	311890	8.692
313057	189.38	313320	234.396	313146	206.504	313353	194.51	312991	266.546	313326	202.554	313139	196.544	313376	148.8	313008	276.012	313022	262.328	313010	249.4	313222	239.132	311891	7.6378
313060	187.152	313325	235.928	313148	205.26	313354	201.116	312992	265.44	313327	201.828	313144	195.216	313377	147.312	313009	279.378	313025	261.244	313012	228.52	313225	240.384	311892	7.8124
313061	189.38	313326	238.992	313152	196.552	313358	202.584	312994	264.334	313328	213.444	313145	196.544	313378	148.8	313010	263.67	313026	254.198	313013	230.84	313226	236.628	311893	9.144
313062	186.595	313328	240.524	313153	195.308	313361	205.52	312995	274.288	313329	211.992	313146	199.2	313379	151.776	313012	249.084	313027	234.144	313014	221.56	313227	235.376	311894	9.1425
313063	187.152	313336	230.566	313154	208.992	313362	202.584	312996	280.924	313334	210.54	313149	200.528	313380	160.704	313013	247.962	313028	219.51	313015	230.84	313228	245.392	311895	9.2317
313064	180.468	313337	229.8	313155	210.236	313365	201.116	313001	282.03	313335	211.992	313152	191.232	313382	162.192	313014	242.352	313029	223.304	313016	229.68	313231	242.888	311896	9.1666
313065	184.924	313339	233.63	313162	217.7	313366	188.638	313002	263.228	313336	201.828	313154	200.528	313383	168.144	313015	256.938	313030	254.74	313018	230.84	313232	235.376	311897	9.1672
313067	187.152	313340	232.864	313163	230.14	313367	179.096	313003	261.016	313338	197.472	313155	201.856	313384	169.632	313016	259.182	313035	257.992	313019	228.52	313234	234.124	311898	9.7348
313068	198.292	313342	226.736	313164	232.628	313371	180.564	313008	259.91	313339	201.828	313159	203.184	313385	171.12	313018	260.304	313036	249.32	313020	227.94	313235	231.62	311899	9.7315
313069	199.406	313345	228.268	313167	233.872	313372	182.032	313009	261.016	313342	200.376	313160	204.512	313388	168.144	313020	258.06	313037	250.404	313021	227.36	313239	230.368	311900	9.5028
313076	198.292	313346	226.736	313168	223.92	313374	178.362	313010	248.85	313343	201.828	313162	207.168	313389	166.656	313025	256.938	313038	244.442	313026	225.62	313240	234.124	311901	9.5838
313077	202.748	313347	222.14	313169	226.408	313375	162.948	313011	247.191	313344	198.924	313163	225.76	313390	168.144	313026	254.694	313039	239.564	313027	208.22	313241	247.896	311902	9.5139
313078	193.836	313348	231.332	313170	256.264	313376	160.012	313012	230.048	313348	203.28	313164	227.088	313396	169.632	313027	235.62	313041	241.732	313028	200.68	313242	249.148	311903	9.5839
313079	193.279	313352	203.756	313171	258.752	313377	154.14	313013	228.942	313349	206.184	313168	224.432	313399	168.144	313028	224.4	313044	241.19	313029	203	313245	250.4	311904	9.4118
313080	191.608	313353	197.628	313172	264.972	313379	162.948	313014	210.693	313352	193.116	313169	220.448	313400	169.632	313029	226.644	313045	223.846	313030	221.56	313247	249.148	311905	9.3743
313081	186.038	313354	193.032	313173	283.632	313380	168.82	313015	225.624	313353	187.308	313170	245.68	313406	153.264	313030	243.474	313046	221.136	313034	222.72	313250	251.652	311906	8.5032
313082	183.81	313357	206.82	313174	288.608	313383	174.692	313016	226.73	313354	196.02	313171	248.336	313407	147.312	313031	244.596	313047	249.32	313035	228.52	313251	252.904	311907	8.3292
313083	180.468	313360	212.948	313179	283.632	313384	176.16	313019	224.518	313355	197.472	313172	252.32	313408	144.336	313033	244.035	313049	254.74	313036	226.2	313252	254.156	311908	8.3058
313084	183.81	313361	216.012	313180	284.876	313385	177.628	313021	222.306	313356	198.924	313173	270.912	313409	142.848	313035	246.84	313051	256.908	313038	219.24	313253	256.66	311909	8.2769
313087	184.924	313366	202.224	313181	291.096	313386	179.096	313027	206.269	313357	204.732	313174	273.568	313410	141.36	313036	244.596	313052	252.572	313044	213.44	313254	255.408	311910	8.0797
313088	189.38	313367	197.628	313182	289.852	313388	176.894	313028	202.398	313358	203.28	313179	265.6	313412	151.776	313037	242.913	313054	257.992	313045	187.92	313256	254.156	311911	7.6953
313089	190.494	313368	196.096	313183	292.34	313389	174.692	313029	204.61	313360	207.636	313180	264.272	313414	153.264	313038	236.742	313055	253.114	313047	204.16	313257	250.4	311912	7.3832
313090	191.608	313369	194.564	313184	293.584	313390	173.224	313030	227.836	313361	211.992	313181	272.24	313419	156.24	313040	235.62	313056	262.328	313048	205.32	313258	259.79	311913	7.0412
313091	189.38	313374	193.032	313188	291.096	313393	171.756	313032	228.942	313362	206.184	313183	273.568	313420	160.704	313044	232.815	313057	257.992	313052	199.52	313259	266.05	311914	6.9463
313092	194.95	313375	168.52	313189	283.632	313395	170.288	313036	225.624	313366	190.212	313184	272.24	313421	159.216	313045	210.375	313059	256.908	313055	197.2	313263	269.806	311915	6.6731
313098	191.051	313376	156.264	313191	284.876	313400	171.756	313038	223.412	313367	187.308	313188	270.912	313424	155.496	313046	208.692	313060	254.74	313056	205.32	313264	269.18	311916	6.7635
313099	192.722	313377	150.136	313194	284.254	313401	176.16	313039	224.518	313370	188.76	313189	260.288	313425	148.8	313047	217.668	313061	255.824	313057	200.68	313266	267.928	311917	6.8569
313102	191.608	313379	156.264	313195	271.814	313403	177.628	313044	222.859	313371	187.308	313190	256.968	313427	154.752	313048	214.302	313062	252.572	313058	199.52	313269	266.676	311918	6.8574
313105	194.95	313380	162.392	313196	271.192	313405	176.894	313045	201.292	313374	184.404	313191	255.64	313428	160.704	313049	222.156	313063	254.74	313059	197.2	313273	264.172	311919	7.1004
313106	183.81	313383	166.988	313198	272.436	313406	165.884	313046	204.61	313375	163.35	313192	254.976	313429	162.192	313051	222.717	313064	243.358	313062	191.4	313274	279.196	311920	7.0245
313107	187.709	313385	170.052	313199	269.948	313407	164.416	313047	231.154	313376	161.898	313194	256.304	313430	163.68	313052	218.79	313065	239.022	313063	193.72	313275	279.822	311921	6.8893
313108	184.924	313386	173.116	313200	266.216	313408	165.884	313049	240.002	313377	152.46	313195	235.72	313432	172.608	313055	215.424	313067	244.442	313064	190.24	313276	279.196	311922	7.0845
313111	178.24	313389	170.052	313201	267.46	313411	162.948	313050	242.214	313379	155.364	313196	233.728	313434	171.864	313056	222.156	313068	259.076	313065	196.04	313279	276.692	311923	6.9842
313112	179.354	313391	171.584	313202	264.972	313412	168.82	313051	245.532	313380	159.72	313199	230.408	313435	171.12	313057	216.546	313069	261.244	313067	200.68	313280	280.448	311924	7.055
313113	187.152	313395	174.648	313203	266.216	313414	170.288	313052	240.002	313383	162.624	313200	227.088	313438	172.608	313059	215.424	313071	262.328	313068	204.16	313281	279.196	311925	7.1663
313117	186.038	313396	177.712	313204	280.522	313417	167.352	313055	238.896	313385	164.076	313201	229.744	313439	171.12	313060	214.302	313074	259.076	313069	205.32	313283	277.318	311926	7.2384
313118	184.924	313399	179.244	313205	276.79	313419	170.288	313056	254.38	313386	162.624	313202	228.416	313441	172.608	313062	210.936	313075	254.74	313075	199.52	313284	274.188	311927	7.3616
313121	187.152	313400	182.308	313206	276.168	313420	173.224	313057	247.744	313389	158.268	313203	229.744	313450	171.12	313063	213.18	313077	256.908	313077	200.68	313285	276.692	311928	7.5696
313126	176.012	313401	185.372	313207	273.68	313424	171.756	313060	245.532	313391	159.72	313204	233.728	313452	168.144	313064	206.448	313078	254.74	313078	197.2	313287	284.204	311929	7.8143
313127	171.556	313405	184.606	313208	274.924	313425	161.48	313061	246.638	313392	158.268	313205	231.072	313456	166.656	313065	205.326	313080	253.656	313080	194.88	313291	286.708	311930	7.6509
313128	172.67	313406	174.648	313211	278.656	313427	165.884	313062	235.578	313395	162.624	313207	228.416	313457	151.776	313067	206.448	313081	250.404	313081	186.76	313292	284.204	311931	7.6777
313129	177.126	313407	168.52	313212	286.12	313428	170.288	313063	238.896	313396	166.98	313208	231.072	313458	133.92	313068	219.912	313083	251.488	313082	183.28	313294	285.456	311932	7.7497
313132	183.81	313408	166.988	313213	287.364	313430	171.756	313064	230.048	313399	169.884	313211	235.056	313459	138.384	313069	218.79	313084	254.74	313083	182.12	313300	286.708	311933	7.7311
313135	183.253	313411	170.052	313217	286.12	313432	179.096	313065	235.578	313400	175.692	313212	244.352	313460	142.848	313072	219.912	313086	255.824	313084	183.28	313301	276.692	311934	7.7718
313136	181.582	313412	174.648	313218	291.096	313435	180.564	313068	244.426	313402	181.5	313213	245.68	313464	144.336	313075	216.546	313088	265.58	313087	184.44	313304	270.432	311935	7.7713
313138	183.81	313414	176.18	313219	297.316	313438	182.032	313074	243.32	313403	182.952	313215	247.008	313465	151.032	313077	218.79	313089	267.748	313088	192.56	313306	252.278	311936	7.7321
313139	184.924	313416	174.648	313220	296.072	313441	184.968	313075	238.896	313405	181.5	313217	245.68	313466	174.096	313078	214.302	313090	266.664	313089	193.72	313307	242.888	311937	7.7208
313140	186.038	313417	171.584	313221	297.316	313444	186.436	313077	241.108	313406	171.336	313218	247.008	313468	190.464	313081	205.326	313091	267.748	313090	196.04	313308	226.612	311938	7.7688
313146	190.494	313418	168.52	313222	296.072	313446	187.904	313078	236.684	313407	175.692	313219	244.352	313473	188.976	313082	206.448	313092	271	313092	200.68	313309	220.352	311939	7.6118
313149	192.722	313419	173.116	313224	297.316	313449	190.84	313079	235.578	313408	181.5	313225	245.68	313474	187.488	313083	205.326	313093	272.084	313098	193.72	313310	216.596	311940	7.4922
313150	189.38	313420	186.904	313225	296.072	313450	180.564	313080	233.919	313410	182.952	313226	247.008	313475	186	313084	215.424	313097	273.168	313099	192.56	313311	212.84	311941	7.5304
313151	188.823	313424	187.67	313226	296.694	313451	182.032	313081	226.73	313411	185.856	313227	239.704	313478	187.488	313087	214.302	313098	271	313102	194.88	313316	200.32	311942	7.1386
313152	180.468	313425	180.776	313227	293.584	313457	161.48	313082	225.624	313412	193.116	313228	245.68	313479	193.44	313088	221.034	313099	274.252	313105	196.04	313317	196.564	311943	6.6167
313154	198.292	313426	179.244	313228	298.56	313458	140.928	313083	226.73	313414	194.568	313229	244.352	313480	196.416	313090	222.156	313103	273.168	313106	186.76	313318	195.312	311944	6.706
313158	199.406	313427	177.712	313229	292.34	313460	143.864	313084	231.154	313417	193.116	313231	243.024	313482	197.904	313091	217.668	313105	274.794	313107	189.08	313319	202.824	311945	6.6946
313159	202.748	313428	183.84	313232	281.144	313464	144.598	313087	234.472	313418	191.664	313232	229.744	313483	206.832	313096	216.546	313106	268.832	313108	187.92	313320	212.84	311946	6.6599
313162	203.862	313429	188.436	313233	279.9	313465	145.332	313088	240.002	313419	193.116	313233	231.072	313485	212.784	313098	209.814	313107	272.084	313111	180.96	313321	214.092	311947	6.6674
313163	220.572	313430	194.564	313234	278.656	313466	164.416	313089	241.108	313420	201.828	313235	229.08	313486	221.712	313100	208.692	313111	268.832	313112	179.8	313326	220.352	311948	6.7771
313164	222.8	313432	197.628	313235	276.168	313467	165.884	313092	244.426	313421	200.376	313236	228.416	313488	227.664	313101	208.131	313112	267.748	313113	185.6	313328	234.124	311949	6.7884
313167	222.243	313433	199.16	313236	273.68	313468	174.692	313094	243.873	313424	197.472	313239	225.76	313489	236.592	313102	207.57	313113	271	313116	184.44	313329	232.872	311950	6.7395
313168	211.66	313449	202.224	313239	272.436	313473	176.16	313098	240.555	313425	196.02	313241	236.384	313490	235.104	313103	208.692	313114	272.084	313117	182.12	313332	234.124	311951	6.9987
313169	213.888	313450	200.692	313240	274.924	313474	173.224	313099	246.085	313426	194.568	313242	237.712	313494	233.616	313105	209.814	313118	271	313120	184.44	313334	232.872	311953	7.0831
313170	237.282	313452	196.096	313241	287.364	313475	170.288	313102	247.744	313427	197.472	313243	241.696	313495	238.08	313106	200.277	313119	268.832	313121	185.6	313335	231.62	311954	7.0469
313171	239.51	313453	194.564	313242	288.608	313478	173.224	313105	249.956	313428	200.376	313247	236.384	313496	230.64	313107	205.326	313120	269.916	313126	175.16	313336	216.596	311955	7.017
313172	246.194	313456	191.5	313243	292.34	313479	177.628	313106	237.79	313430	207.636	313251	237.712	313501	232.128	313108	204.204	313121	274.252	313127	168.2	313337	219.1	311956	6.9871
313173	258.448	313457	170.818	313247	291.096	313480	183.5	313107	246.638	313432	213.444	313253	239.04	313502	223.2	313111	200.838	313125	273.71	313128	171.68	313338	214.092	311957	6.6714
313174	261.79	313458	157.796	313248	288.608	313481	184.968	313108	245.532	313435	216.348	313254	235.056	313503	229.152	313113	201.96	313126	259.618	313129	178.64	313339	216.596	311958	6.7242
313178	261.233	313460	162.392	313250	289.852	313483	192.308	313111	240.555	313438	217.8	313257	229.744	313504	226.176	313116	201.399	313127	249.32	313132	187.92	313342	211.588	311959	6.7306
313179	255.106	313465	170.052	313251	291.096	313485	193.776	313113	241.661	313441	219.252	313258	233.728	313506	221.712	313117	197.472	313128	251.488	313135	183.28	313344	207.832	311960	6.5955
313180	257.334	313466	203.756	313253	292.34	313486	205.52	313114	241.108	313444	220.704	313259	236.384	313508	223.2	313121	198.594	313129	254.74	313136	179.8	313345	206.58	311961	6.4901
313181	266.246	313468	208.352	313254	291.096	313487	204.052	313117	239.449	313449	225.06	313263	239.04	313512	212.04	313124	197.472	313130	255.824	313139	182.12	313347	209.084	311962	6.5533
313183	269.588	313473	209.884	313256	289.852	313488	206.988	313118	238.896	313450	219.252	313266	237.712	313513	211.296	313126	179.52	313131	256.908	313140	186.76	313348	211.588	311963	6.5005
313184	270.702	313474	206.82	313257	283.01	313489	209.924	313120	236.684	313452	214.896	313267	235.72	313515	217.248	313127	171.666	313132	261.244	313144	187.92	313349	214.092	311964	6.5678
313188	269.588	313477	205.288	313258	281.144	313490	211.392	313121	237.79	313457	199.65	313268	233.728	313516	220.224	313129	176.154	313133	260.16	313146	192.56	313351	213.466	311965	6.5497
313189	261.79	313479	208.352	313259	283.632	313493	212.86	313124	236.684	313458	188.76	313269	231.072	313518	221.712	313135	171.666	313135	256.908	313150	191.4	313352	199.068	311966	6.3002
313190	262.904	313480	209.884	313267	281.144	313495	218.732	313126	225.624	313460	200.376	313275	237.712	313519	233.616	313136	170.544	313136	252.572	313152	186.76	313353	196.564	311967	6.3381
313191	266.246	313481	212.948	313270	278.656	313496	208.456	313127	220.094	313461	198.924	313277	239.04	313520	236.592	313137	169.422	313140	254.74	313153	185.6	313354	204.076	311968	6.3082
313194	268.474	313482	214.48	313273	277.412	313501	211.392	313129	223.412	313465	209.088	313278	237.712	313523	235.104	313139	171.666	313143	252.572	313154	198.36	313355	202.824	311969	6.2886
313195	248.979	313483	217.544	313274	282.388	313502	203.318	313132	226.73	313466	248.292	313279	235.056	313524	238.08	313140	173.91	313144	250.404	313159	200.68	313357	214.092	311970	6.2919
313196	248.422	313484	214.48	313275	286.12	313503	211.392	313133	225.624	313468	254.1	313280	235.72	313525	241.056	313143	173.349	313145	251.488	313162	205.32	313360	216.596	311971	6.3037
313198	247.308	313485	216.012	313278	287.364	313504	208.456	313135	223.412	313473	251.196	313281	233.728	313526	244.032	313144	172.788	313146	259.076	313163	219.24	313361	214.718	311972	6.3155
313199	242.852	313486	231.332	313279	283.632	313505	213.594	313136	222.306	313474	248.292	313283	232.4	313528	245.52	313145	176.154	313151	258.534	313167	220.4	313362	214.092	311973	6.2974
313200	239.51	313488	234.396	313281	284.876	313506	211.392	313138	223.412	313475	246.84	313285	233.728	313531	241.056	313146	181.764	313152	251.488	313168	210.54	313366	202.824	311974	6.2642
313201	240.624	313489	246.652	313283	283.632	313507	212.86	313139	224.518	313478	248.292	313286	235.056	313533	245.52	313149	185.13	313154	264.496	313169	211.12	313367	197.816	311975	6.1963
313202	238.396	313493	249.716	313285	286.12	313508	214.328	313140	225.624	313479	249.744	313287	236.384	313534	254.448	313152	177.276	313155	266.664	313170	225.04	313368	196.564	311976	6.1714
313204	247.308	313494	246.652	313287	293.584	313512	212.86	313143	224.518	313480	255.552	313292	237.712	313539	251.472	313153	178.398	313158	267.748	313171	227.36	313371	197.816	311977	6.1533
313205	243.966	313495	254.312	313288	291.096	313514	218.732	313145	225.624	313482	257.004	313300	239.04	313540	254.448	313154	186.252	313159	264.496	313172	234.32	313374	197.19	311980	6.1832
313207	245.08	313496	246.652	313292	287.364	313515	231.944	313146	233.366	313483	259.908	313301	236.384	313545	255.936	313158	187.374	313163	269.916	313173	255.2	313375	183.418	311982	6.1538
313208	249.536	313501	249.716	313301	283.01	313518	234.88	313149	236.684	313485	261.36	313303	235.056	313546	251.472	313159	189.618	313164	266.664	313174	257.52	313376	176.532	311983	6.1651
313210	250.65	313502	245.12	313302	282.388	313519	242.22	313150	237.79	313486	272.976	313304	234.392	313548	249.984	313160	187.374	313165	267.748	313177	258.68	313377	174.654	311986	6.1357
313211	255.106	313503	252.78	313304	279.9	313520	243.688	313151	237.237	313489	281.688	313305	232.4	313549	248.496	313163	196.35	313167	266.664	313178	255.78	313378	178.41	311987	6.2196
313212	265.132	313504	245.12	313305	278.656	313522	248.092	313152	225.624	313490	283.14	313306	215.136	313552	244.032	313164	194.106	313168	250.404	313179	249.4	313379	182.792	311988	6.21
313219	264.018	313505	252.78	313306	258.13	313524	245.89	313153	228.942	313493	284.592	313307	211.152	313553	249.984	313168	182.886	313169	247.152	313180	252.88	313380	186.548	311990	6.1438
313220	265.132	313506	245.12	313307	253.776	313525	237.082	313154	240.002	313494	283.14	313308	196.544	313554	248.496	313170	208.692	313170	264.496	313181	266.8	313383	195.312	311991	6.1571
313221	266.246	313508	246.652	313308	240.092	313526	237.816	313155	242.214	313495	286.044	313309	192.56	313556	249.984	313171	210.936	313171	265.58	313188	265.64	313384	197.816	311993	6.1508
313222	267.36	313512	237.46	313310	235.738	313527	239.284	313156	243.32	313496	272.976	313310	185.92	313557	248.496	313172	216.546	313172	271	313189	255.2	313385	199.068	311994	6.1043
313226	266.246	313513	235.928	313311	244.446	313528	242.22	313157	244.426	313501	275.88	313311	188.576	313559	242.544	313173	234.498	313173	278.588	313191	257.52	313389	192.808	311995	6.2068
313228	271.816	313514	238.992	313312	240.092	313529	240.752	313159	246.638	313502	271.524	313312	185.92	313561	241.056	313174	236.742	313174	277.504	313195	232	313391	191.556	311996	6.1427
313229	268.474	313518	242.056	313314	238.848	313531	231.944	313160	245.532	313503	277.332	313313	184.592	313562	233.616	313178	235.62	313178	274.794	313199	234.32	313396	195.312	311997	6.1133
313232	261.79	313519	245.12	313316	208.992	313533	234.88	313162	254.38	313504	265.716	313314	183.264	313563	227.664	313179	230.01	313179	262.328	313200	230.84	313397	194.06	311998	6.1427
313233	259.562	313520	246.652	313317	198.418	313534	242.22	313163	265.44	313505	272.976	313316	162.016	313565	229.152	313181	237.864	313181	264.496	313201	233.16	313399	195.312	311999	6.0952
313234	255.106	313522	245.12	313318	195.308	313535	240.752	313167	263.781	313506	268.62	313317	150.728	313566	233.616	313182	238.986	313182	265.58	313203	240.12	313401	196.564	312000	6.0786
313235	253.992	313526	248.184	313319	200.284	313538	242.22	313168	247.744	313511	267.894	313318	148.736	313571	236.592	313183	241.23	313183	269.916	313204	249.4	313402	199.068	312002	6.1095
313236	252.878	313527	249.716	313320	205.26	313540	243.688	313169	248.85	313512	257.004	313319	151.392	313572	247.008	313184	243.474	313184	272.084	313205	245.92	313405	198.442	312003	6.0786
313239	251.764	313528	252.78	313321	204.016	313542	245.156	313170	270.97	313513	255.552	313320	156.04	313575	248.496	313189	242.352	313187	271	313206	245.34	313406	185.296	312004	6.0492
313241	267.36	313531	248.184	313326	201.528	313546	243.688	313171	276.5	313514	257.004	313321	154.048	313577	244.032	313190	241.23	313188	269.916	313207	247.08	313407	186.548	312005	6.0673
313242	268.474	313533	249.716	313328	211.48	313547	242.22	313172	280.924	313515	264.264	313322	156.704	313579	242.544	313194	240.108	313189	254.74	313211	252.88	313408	185.296	312007	6.0507
313243	272.93	313534	258.908	313333	212.724	313549	245.156	313173	298.62	313516	268.62	313323	155.376	313582	241.056	313195	230.01	313190	252.572	313212	262.16	313412	190.304	312008	5.9429
313244	271.816	313538	261.972	313334	210.236	313551	243.688	313174	303.044	313518	270.072	313326	158.032	313583	260.4	313196	228.888	313192	251.488	313216	265.64	313414	194.06	312009	6.0525
313247	269.588	313539	258.908	313335	212.724	313552	242.22	313175	304.15	313519	274.428	313328	167.328	313586	261.888	313198	230.01	313195	230.892	313217	264.48	313418	191.556	312010	6.0658
313251	272.93	313540	263.504	313336	207.748	313553	243.688	313179	298.62	313520	275.88	313334	166	313587	263.376	313199	216.546	313196	229.808	313218	266.8	313420	200.32	312011	6.0904
313254	269.588	313541	261.972	313337	208.992	313555	245.156	313180	301.938	313523	274.428	313335	167.328	313588	270.816	313200	214.302	313198	230.35	313219	267.96	313421	202.824	312012	6.0919
313256	266.246	313545	263.504	313338	205.26	313559	240.752	313181	310.786	313524	272.976	313336	156.704	313592	278.256	313201	219.912	313199	214.632	313220	266.8	313424	194.06	312013	6.0454
313257	260.676	313546	254.312	313342	204.016	313561	240.018	313182	311.892	313525	270.072	313338	155.376	313595	294.624	313203	224.4	313200	210.296	313221	267.96	313425	190.304	312014	6.0122
313258	271.816	313547	248.184	313343	202.772	313562	230.476	313183	315.21	313528	274.428	313339	156.704	313596	293.136	313204	232.254	313201	213.548	313222	266.8	313426	192.808	312015	6.0321
313259	277.386	313553	242.056	313344	201.528	313563	226.072	313189	308.574	313531	268.62	313342	152.72	313599	291.648	313205	227.766	313202	211.38	313223	265.64	313427	194.06	312016	5.9396
313260	276.272	313554	245.12	313346	202.772	313564	223.136	313190	307.468	313533	270.072	313343	147.408	313600	288.672	313207	223.278	313203	212.464	313226	261	313428	196.564	312017	5.9278
313263	277.386	313556	246.652	313347	186.6	313565	227.54	313191	304.15	313534	283.14	313346	148.736	313601	286.44	313208	224.4	313204	220.052	313227	258.1	313430	201.572	312018	5.8745
313268	274.044	313558	248.184	313348	187.844	313566	229.008	313195	279.818	313535	281.688	313347	146.744	313602	308.016	313211	226.644	313205	218.968	313228	264.48	313431	202.824	312019	5.8157
313269	272.93	313559	240.524	313349	187.222	313568	230.476	313196	278.712	313538	286.044	313348	144.752	313603	313.968	313212	235.62	313206	218.426	313229	263.32	313432	214.092	312021	5.7863
313270	271.816	313562	228.268	313350	186.6	313569	229.008	313197	277.606	313539	284.592	313349	143.424	313605	316.944	313213	234.498	313207	215.716	313231	262.74	313433	212.84	312022	5.7484
313273	270.702	313563	223.672	313352	165.452	313570	227.54	313198	278.712	313540	288.948	313351	140.768	313606	318.432	313217	233.376	313211	218.968	313232	256.36	313435	214.092	312023	5.7057
313274	284.07	313564	222.906	313353	151.768	313571	229.008	313199	252.721	313541	284.592	313352	127.488	313610	319.92	313218	236.742	313212	225.472	313233	254.04	313436	215.344	312024	5.6917
313275	290.754	313565	226.736	313354	153.012	313572	246.624	313200	247.744	313546	276.606	313353	122.176	313611	316.944	313219	241.23	313213	226.556	313234	250.56	313438	214.092	312025	5.6822
313276	289.64	313566	228.268	313357	159.232	313579	239.284	313201	249.956	313547	274.428	313354	123.504	313615	319.92	313221	243.474	313217	225.472	313236	249.4	313441	216.596	312026	5.6591
313280	288.526	313568	231.332	313361	160.476	313580	237.816	313203	255.486	313548	272.976	313357	127.488	313616	313.968	313226	245.718	313219	229.808	313240	252.88	313442	215.344	312027	5.4947
313281	289.64	313569	229.8	313362	161.72	313583	256.9	313204	272.629	313549	270.072	313360	130.144	313618	315.456	313227	242.352	313221	230.892	313241	266.8	313449	217.848	312028	5.6011
313283	288.526	313570	228.268	313365	160.476	313587	258.368	313205	265.44	313552	267.168	313361	134.128	313619	313.968	313228	249.084	313222	231.976	313242	267.96	313450	212.84	312029	5.5119
313284	289.64	313571	231.332	313366	151.768	313588	264.24	313207	264.334	313553	265.716	313364	135.456	313621	312.48	313229	246.84	313223	233.06	313243	272.6	313452	211.588	312030	5.4348
313285	294.096	313572	251.248	313367	146.792	313592	262.772	313208	268.758	313554	270.072	313365	134.128	313622	287.184	313231	245.718	313224	234.144	313247	270.28	313455	209.084	312031	5.5373
313287	297.438	313577	249.716	313371	148.036	313595	273.048	313211	274.288	313556	268.62	313366	122.176	313623	278.256	313232	242.352	313225	236.312	313248	269.12	313457	193.434	312032	5.5667
313288	296.324	313578	248.95	313372	149.28	313598	274.516	313212	285.348	313559	264.264	313367	119.52	313624	281.232	313233	236.181	313226	235.228	313251	270.28	313458	177.784	312033	5.3673
313291	297.438	313579	245.12	313375	144.304	313599	273.782	313213	284.242	313562	249.744	313372	120.848	313625	291.648	313234	231.132	313227	229.808	313253	272.6	313459	176.532	312034	5.2607
313292	295.21	313582	243.588	313376	139.328	313600	263.506	313216	285.348	313563	239.58	313374	120.184	313629	288.672	313236	228.888	313228	231.976	313254	270.28	313460	179.036	312035	5.2822
313295	294.096	313583	254.312	313377	133.108	313601	262.038	313217	283.136	313564	238.128	313375	111.552	313630	275.28	313239	227.766	313229	229.808	313256	267.96	313464	177.784	312036	4.8775
313298	292.982	313586	251.248	313378	135.596	313602	280.388	313219	285.348	313566	239.58	313376	107.568	313633	263.376	313240	231.132	313232	218.968	313257	259.84	313465	179.036	312037	4.9137
313301	285.184	313587	252.78	313379	144.304	313603	281.856	313221	288.666	313569	227.964	313377	106.24	313634	252.96	313241	251.328	313233	214.632	313258	263.32	313466	221.604	312038	4.7936
313303	282.956	313588	255.078	313380	148.036	313605	283.324	313222	289.772	313570	226.512	313379	110.224	313635	248.496	313242	252.45	313234	210.296	313259	271.44	313467	222.856	312039	3.6869
313304	280.728	313591	253.546	313381	149.28	313606	281.856	313225	289.219	313571	227.964	313380	115.536	313637	249.984	313243	256.938	313235	208.128	313260	272.6	313468	234.124	312040	3.2467
313306	267.917	313592	258.908	313383	157.988	313610	284.792	313226	290.878	313572	244.662	313383	120.848	313638	258.912	313244	255.816	313236	207.044	313263	271.44	313470	235.376	312041	3.1404
313307	262.347	313594	261.972	313388	157.366	313611	295.068	313227	287.56	313573	245.388	313385	122.176	313639	264.864	313247	254.694	313240	211.38	313266	269.12	313474	236.628	312042	3.1555
313308	239.51	313595	272.696	313389	154.878	313616	289.196	313228	290.878	313576	246.84	313389	119.52	313642	263.376	313251	256.938	313241	224.388	313268	265.64	313475	235.376	312043	3.1581
313310	235.054	313600	265.036	313390	154.256	313617	290.664	313229	288.666	313577	245.388	313395	122.176	313643	279.744	313253	258.06	313242	225.472	313269	262.16	313476	234.124	312044	3.1106
313311	237.282	313602	289.548	313393	155.5	313618	287.728	313232	279.265	313579	241.032	313396	124.832	313644	290.16	313256	256.938	313243	228.724	313270	261	313477	235.376	312045	2.9867
313312	233.94	313603	291.08	313394	159.232	313619	289.196	313233	275.394	313580	238.128	313399	126.16	313647	293.136	313257	254.694	313247	225.472	313273	257.52	313480	240.384	312046	2.8912
313313	232.826	313605	298.74	313395	160.476	313621	287.728	313234	274.288	313582	242.484	313400	128.816	313648	306.528	313258	256.938	313250	228.724	313274	265.64	313482	241.636	312047	2.955
313316	211.66	313610	304.868	313396	164.208	313622	270.112	313235	273.182	313583	264.264	313405	128.152	313652	305.784	313263	258.06	313251	234.144	313275	267.96	313483	244.766	312049	2.914
313317	196.621	313611	303.336	313397	162.964	313623	262.772	313237	272.076	313586	265.716	313406	110.224	313653	296.112	313267	256.938	313253	236.312	313276	267.38	313484	243.514	312050	2.8773
313318	196.064	313612	304.868	313399	165.452	313624	264.24	313239	268.758	313587	268.62	313407	109.56	313654	351.168	313269	253.572	313254	233.06	313278	265.64	313485	244.766	312051	2.7735
313320	203.862	313616	292.612	313400	171.672	313625	268.644	313240	272.076	313588	272.976	313408	110.888	313655	345.216	313270	252.45	313256	231.976	313279	262.16	313486	259.79	312052	2.737
313322	204.976	313617	291.08	313401	172.916	313626	270.112	313241	282.03	313591	271.524	313409	110.224	313657	348.192	313272	251.328	313258	241.732	313280	265.64	313487	259.164	312053	2.7189
313323	203.862	313618	286.484	313402	179.136	313630	249.56	313242	283.136	313592	275.88	313412	118.192	313660	358.608	313273	247.962	313259	242.816	313281	263.32	313488	261.668	312054	2.6184
313326	204.976	313622	272.696	313406	165.452	313631	245.156	313243	286.454	313594	277.332	313414	120.848	313661	391.344	313274	261.987	313260	241.732	313283	262.16	313489	271.684	312055	2.5672
313327	203.862	313623	265.036	313407	166.696	313632	243.688	313247	282.03	313595	287.496	313417	119.52	313662	395.808	313275	261.426	313263	243.9	313285	276.08	313494	270.432	312056	2.432
313328	216.116	313625	281.888	313411	167.94	313633	239.284	313251	284.242	313596	288.948	313420	131.472	313665	394.32	313280	264.792	313267	238.48	313287	284.2	313495	271.684	312057	2.4889
313329	213.888	313628	280.356	313412	170.428	313634	229.008	313254	282.03	313599	287.496	313421	132.8	313667	395.808	313283	265.914	313268	236.312	313288	283.04	313496	264.172	312058	2.4937
313333	211.66	313629	279.59	313414	172.916	313635	226.072	313256	278.712	313600	278.784	313425	127.488	313669	397.296	313285	270.402	313269	235.228	313292	281.88	313501	266.676	312059	2.4447
313334	210.546	313630	249.716	313417	171.672	313637	227.54	313257	277.606	313602	290.4	313427	130.144	313670	404.736	313286	271.524	313270	234.144	313301	279.56	313502	256.66	312060	2.3529
313335	212.774	313631	246.652	313419	172.916	313638	234.88	313258	280.924	313603	291.852	313428	136.784	313674	418.128	313287	277.134	313272	231.976	313303	278.4	313503	262.92	312061	1.5429
313336	204.976	313632	245.12	313420	182.868	313639	237.816	313259	283.136	313605	293.304	313429	138.112	313675	416.64	313291	278.256	313273	228.724	313304	277.24	313504	257.912	312062	1.5974
313337	206.09	313633	229.8	313424	181.624	313642	239.284	313260	284.242	313607	294.756	313430	143.424	313680	415.152	313292	277.134	313274	234.144	313305	276.08	313505	264.798	312063	1.5941
313338	200.52	313634	222.14	313425	177.892	313643	242.22	313263	286.454	313610	300.564	313431	146.08	313682	412.176	313301	271.524	313275	238.48	313306	261	313506	260.416	312064	1.624
313342	192.722	313638	226.736	313426	175.404	313644	252.496	313267	283.136	313611	303.468	313432	160.688	313683	410.688	313303	270.963	313276	239.564	313307	256.36	313507	261.668	312065	1.6127
313344	188.266	313639	234.396	313428	176.648	313647	253.964	313268	280.924	313612	304.92	313433	162.016	313685	402.504	313304	267.036	313278	237.938	313308	241.28	313512	251.652	312066	1.5127
313345	187.152	313640	232.864	313429	177.892	313648	268.644	313270	279.818	313615	302.016	313435	160.688	313686	401.016	313305	262.548	313279	236.854	313309	237.8	313513	249.148	312067	1.4097
313347	183.81	313642	242.056	313430	186.6	313649	270.112	313271	280.924	313616	297.66	313438	162.016	313687	389.112	313306	247.401	313280	238.48	313310	235.48	313514	250.4	312068	1.2137
313349	184.924	313643	255.844	313432	194.064	313652	272.314	313273	275.394	313617	295.482	313439	160.688	313688	384.648	313307	245.718	313283	236.312	313311	241.28	313515	251.652	312069	1.1966
313351	183.81	313644	263.504	313433	192.82	313653	255.432	313274	278.712	313618	280.236	313441	166	313690	382.416	313308	230.01	313284	239.564	313312	236.64	313518	252.904	312070	1.1687
313352	168.771	313647	266.568	313434	194.064	313654	298.004	313275	280.924	313621	276.606	313442	165.336	313693	383.904	313309	231.132	313285	243.9	313314	235.48	313519	260.416	312071	1.0673
313353	160.416	313648	271.164	313435	192.82	313655	293.6	313276	282.03	313622	257.004	313443	164.672	313696	386.88	313310	230.01	313287	247.152	313315	236.64	313520	257.912	312072	0.9281
313354	165.986	313649	269.632	313438	187.844	313657	295.068	313279	276.5	313623	248.292	313449	167.328	313697	385.392	313311	235.62	313294	248.236	313316	215.76	313522	260.416	312073	0.8997
313357	169.328	313652	284.952	313439	186.6	313659	296.536	313280	280.924	313624	249.744	313450	160.688	313699	383.904	313312	234.498	313300	249.32	313317	205.32	313523	257.912	312074	0.7949
313360	170.442	313653	278.824	313441	189.71	313660	302.408	313281	278.712	313625	257.004	313452	159.36	313700	389.856	313314	230.01	313301	243.9	313318	203	313525	251.652	312075	0.8319
313361	169.328	313654	320.188	313442	189.088	313661	317.088	313283	279.818	313626	258.456	313455	158.032	313702	391.344	313315	231.132	313302	242.816	313319	205.32	313527	254.156	312076	0.9394
313365	168.214	313655	308.698	313450	184.112	313662	318.556	313284	280.924	313629	256.278	313457	142.096	313703	400.272	313316	213.741	313303	241.732	313320	218.08	313529	252.904	312077	0.7256
313366	158.188	313656	307.932	313451	185.356	313666	321.492	313285	287.56	313630	248.292	313458	135.456	313704	399.528	313317	207.57	313304	237.396	313321	216.92	313531	254.156	312078	0.7731
313367	155.96	313657	310.996	313452	180.38	313667	322.96	313286	288.666	313631	245.388	313460	142.096	313705	400.272	313319	210.936	313305	236.312	313328	225.04	313533	255.408	312079	0.6972
313368	154.289	313659	312.528	313457	165.452	313669	324.428	313287	289.772	313633	232.32	313464	140.768	313709	401.76	313320	213.18	313306	224.388	313329	219.24	313534	260.416	312080	0.2469
313369	154.846	313660	321.72	313458	148.036	313674	333.236	313288	287.56	313634	217.8	313465	143.424	313710	404.736	313326	214.302	313307	220.052	313334	216.92	313538	261.668	312081	-0.0578003
313371	157.074	313661	344.7	313460	150.524	313675	323.694	313292	284.242	313638	225.06	313466	171.312	313713	406.224	313328	230.01	313308	204.876	313335	218.08	313539	260.416	312082	0.0364003
313375	145.934	313662	349.296	313461	149.28	313677	325.896	313300	283.689	313639	232.32	313467	172.64	313714	403.248	313333	228.888	313309	203.792	313336	209.96	313540	262.92	312083	0.1955
313376	143.706	313665	350.828	313464	146.792	313678	324.428	313301	277.606	313640	230.868	313468	191.232	313715	401.76	313334	226.644	313310	198.372	313337	208.8	313541	261.668	312084	0.0316
[truncated: 8,993 more rows]

## Sheet: Middle
	15 min FT Rep 1		15 min Eluate Rep 1		15 min FT Rep 2		15 min Eluate Rep 2		30 min FT Rep 1		30 min Eluate Rep 1		30 min FT Rep 2		30 min Eluate Rep 2		45 min FT Rep 1		45 min Eluate Rep 1		45 min FT Rep 2		45 min Eluate Rep 2		SWR-dependent H2A.Z
388227	260.676	388227	324.784	388227	263.728	388227	364.064	388227	286.454	388227	316.536	388227	278.88	388227	318.432	388227	279.378	388227	324.116	388227	306.24	388227	321.764	388227	-1.4772
388230	259.562	388230	323.252	388234	268.704	388230	362.596	388228	285.348	388230	315.084	388228	280.208	388228	315.456	388231	278.256	388230	323.032	388233	307.4	388231	320.512	388228	-1.4174
388231	258.448	388231	324.784	388235	271.192	388231	356.724	388231	283.136	388235	317.988	388231	278.88	388234	324.384	388232	277.134	388231	319.78	388234	312.04	388232	316.756	388230	-1.3993
388232	257.334	388232	323.252	388236	272.436	388234	359.66	388234	282.03	388236	316.536	388234	284.192	388235	325.872	388234	280.5	388234	321.948	388235	315.52	388234	324.268	388231	-1.3053
388234	256.22	388233	324.784	388238	277.412	388235	361.128	388235	285.348	388237	313.632	388235	289.504	388236	327.36	388235	283.866	388235	328.452	388236	317.84	388235	320.512	388232	-1.2759
388235	259.562	388234	326.316	388239	279.9	388238	362.596	388236	282.03	388247	308.55	388236	297.472	388237	328.848	388236	289.476	388236	329.536	388239	327.12	388236	324.268	388234	-1.3267
388236	262.904	388236	327.848	388246	281.144	388239	368.468	388237	283.136	388248	309.276	388238	300.128	388239	333.312	388238	290.598	388237	330.62	388249	319	388238	329.276	388235	-1.3795
388239	267.36	388237	329.38	388247	277.412	388246	369.936	388239	287.56	388249	302.016	388239	304.112	388243	331.824	388239	293.964	388238	332.788	388250	317.84	388239	333.032	388236	-1.3833
388242	268.474	388238	330.912	388250	276.168	388247	362.596	388242	288.666	388250	299.112	388246	305.44	388247	327.36	388242	292.842	388239	340.376	388251	319	388240	330.528	388237	-1.4414
388247	265.689	388239	341.636	388251	277.412	388249	353.788	388247	284.795	388251	303.468	388247	302.784	388249	324.384	388247	291.72	388240	338.208	388254	314.94	388243	331.78	388238	-1.4183
388248	266.246	388247	335.508	388254	279.9	388250	350.852	388248	286.454	388254	304.92	388249	296.144	388250	327.36	388249	288.354	388242	339.292	388255	307.98	388246	333.032	388239	-1.669
388249	265.132	388249	337.04	388255	274.924	388251	353.788	388249	283.136	388255	300.564	388250	290.832	388251	328.848	388254	287.232	388247	334.956	388256	306.24	388247	330.528	388241	-1.6818
388250	262.904	388250	335.508	388256	271.192	388255	347.916	388250	284.242	388256	303.468	388254	289.504	388256	333.312	388255	273.768	388249	326.284	388258	315.52	388249	326.772	388242	-1.6984
388255	259.562	388251	338.572	388258	278.656	388256	349.384	388255	288.666	388258	309.276	388255	284.192	388258	343.728	388256	276.012	388250	323.032	388260	316.68	388250	324.268	388243	-1.669
388256	261.79	388254	337.04	388259	276.168	388258	356.724	388256	286.454	388260	307.824	388256	281.536	388259	345.216	388258	280.5	388251	324.116	388263	319	388251	329.276	388246	-1.6871
388257	262.904	388255	333.976	388260	277.412	388259	353.788	388258	294.196	388261	309.276	388257	280.208	388260	349.68	388259	279.378	388255	319.78	388264	316.68	388255	326.772	388247	-1.6705
388258	266.246	388256	337.04	388261	278.656	388260	356.724	388259	291.984	388263	312.18	388258	284.192	388263	351.168	388260	280.5	388258	334.956	388266	319	388256	329.276	388248	-1.6886
388259	267.36	388258	353.892	388263	281.144	388261	355.256	388260	293.09	388264	310.728	388259	282.864	388264	348.192	388261	281.622	388259	333.872	388267	325.96	388258	336.788	388249	-1.5737
388260	266.246	388260	355.424	388264	278.656	388263	356.724	388261	294.196	388266	307.824	388261	284.192	388266	352.656	388263	284.988	388260	336.582	388273	328.28	388259	339.292	388250	-1.5556
388263	271.816	388263	356.956	388266	281.144	388264	355.256	388262	295.302	388267	310.728	388263	288.176	388267	360.096	388264	281.061	388261	336.04	388274	330.6	388260	338.04	388252	-1.5737
388266	277.386	388264	350.828	388267	273.68	388266	344.98	388263	298.62	388270	307.824	388264	286.848	388268	361.584	388265	280.5	388263	339.292	388275	334.08	388261	339.292	388253	-1.5571
388267	280.728	388266	346.232	388271	274.924	388267	353.788	388264	294.196	388271	303.468	388267	290.832	388270	363.072	388266	278.256	388264	337.124	388280	329.44	388263	343.048	388254	-1.5689
388270	279.614	388271	344.7	388273	277.412	388270	350.852	388266	295.302	388274	317.988	388270	289.504	388271	360.096	388267	284.988	388266	339.292	388281	325.96	388264	334.284	388255	-1.498
388271	280.728	388273	347.764	388274	281.144	388271	349.384	388267	303.044	388279	322.344	388271	288.176	388273	363.072	388271	287.232	388267	337.124	388283	323.64	388266	335.536	388256	-1.4947
388273	282.956	388274	353.892	388275	278.656	388272	346.448	388268	301.938	388280	323.796	388274	286.848	388274	382.416	388274	289.476	388272	336.04	388284	328.28	388267	334.284	388257	-1.5241
388274	284.07	388275	358.488	388277	279.9	388273	349.384	388270	300.832	388281	317.988	388275	288.176	388275	385.392	388275	295.086	388273	338.208	388286	327.12	388270	333.032	388258	-1.5739
388275	285.184	388280	352.36	388279	281.144	388274	355.256	388271	295.302	388285	320.892	388276	289.504	388279	384.648	388277	293.964	388274	343.628	388287	325.96	388271	328.024	388259	-1.5543
388276	286.298	388281	350.828	388280	287.364	388275	361.128	388272	294.196	388287	322.344	388279	290.832	388280	375.72	388279	295.086	388275	346.88	388288	332.92	388273	329.276	388260	-1.495
388279	289.64	388284	353.892	388281	284.876	388279	362.596	388273	295.302	388288	326.7	388280	289.504	388281	373.488	388280	299.574	388279	348.506	388289	331.76	388274	338.04	388261	-1.4792
388280	290.754	388285	355.424	388285	288.608	388280	355.256	388274	300.832	388289	328.152	388281	286.848	388283	372	388281	293.964	388280	354.468	388290	336.98	388275	345.552	388262	-1.5154
388281	284.07	388287	356.956	388287	292.34	388281	350.852	388275	304.15	388290	331.056	388283	285.52	388284	373.488	388282	295.086	388281	353.384	388291	335.82	388280	338.04	388263	-1.3561
388282	285.184	388288	361.552	388288	294.828	388282	352.32	388276	303.044	388291	328.878	388285	290.832	388285	376.464	388283	296.208	388283	352.3	388292	331.76	388284	339.292	388264	-1.338
388285	286.298	388290	363.85	388289	296.072	388283	350.852	388279	303.597	388292	328.152	388286	289.504	388287	377.952	388285	297.33	388284	354.468	388293	341.04	388288	338.04	388267	-1.3414
388287	287.412	388291	366.914	388290	299.804	388285	352.32	388280	303.044	388293	333.96	388288	293.488	388288	380.928	388287	297.891	388285	356.636	388294	338.72	388290	341.796	388269	-1.3595
388288	295.21	388292	366.148	388291	292.962	388288	359.66	388281	300.832	388294	332.508	388289	294.816	388289	379.44	388288	302.94	388287	357.72	388295	339.88	388291	338.04	388270	-1.3429
388289	296.324	388293	372.276	388292	287.364	388289	356.724	388284	301.938	388295	336.864	388290	302.784	388290	381.672	388289	301.818	388288	366.392	388296	338.72	388292	339.292	388271	-1.4786
388290	299.666	388294	370.744	388293	294.828	388290	361.128	388285	307.468	388296	333.96	388291	300.128	388291	380.928	388290	308.55	388289	368.56	388299	344.52	388293	344.3	388273	-1.462
388291	300.223	388295	376.872	388294	293.584	388291	347.916	388287	310.786	388297	332.508	388292	294.816	388292	379.44	388292	304.062	388290	370.728	388303	342.2	388295	348.056	388274	-1.4382
388292	297.438	388300	375.34	388295	297.316	388292	346.448	388288	326.27	388298	331.782	388293	297.472	388293	380.928	388293	306.306	388291	358.804	388304	327.12	388296	341.796	388275	-1.3588
388293	298.552	388302	373.808	388299	307.268	388293	350.852	388289	328.482	388299	332.508	388294	293.488	388294	377.952	388294	299.574	388292	355.552	388305	330.6	388298	343.048	388277	-1.3867
388294	295.767	388303	371.51	388303	302.292	388294	346.448	388290	329.588	388300	331.056	388295	296.144	388295	382.416	388295	307.428	388293	359.888	388313	330.02	388299	346.804	388279	-1.4513
388295	296.324	388304	358.488	388304	287.364	388298	344.98	388291	331.8	388304	314.358	388299	305.44	388298	383.904	388296	305.184	388294	360.972	388314	324.8	388303	345.552	388280	-1.6205
388296	294.096	388305	360.02	388305	286.12	388299	352.32	388292	330.694	388305	317.988	388303	301.456	388299	386.88	388298	306.306	388295	366.392	388316	309.72	388304	327.398	388281	-1.668
388299	301.894	388308	363.084	388308	289.852	388300	353.788	388293	335.118	388306	319.44	388304	281.536	388304	373.488	388299	308.55	388296	365.308	388317	301.6	388305	328.024	388282	-1.6846
388303	296.881	388312	364.616	388309	288.608	388302	352.32	388294	334.012	388308	320.892	388305	284.192	388305	374.976	388303	305.184	388299	368.56	388318	301.02	388306	329.276	388283	-1.7228
388304	276.829	388314	350.828	388313	289.852	388303	349.384	388295	340.648	388309	322.344	388308	285.52	388308	377.952	388304	290.598	388303	367.476	388319	300.44	388309	328.024	388284	-1.7314
388305	281.285	388316	335.508	388314	283.632	388304	337.64	388296	338.436	388313	321.618	388313	286.848	388309	376.464	388305	292.842	388304	349.048	388320	306.24	388314	324.268	388285	-1.783
388306	280.728	388317	332.444	388316	277.412	388305	340.576	388299	343.966	388314	316.536	388316	271.576	388314	372	388306	293.964	388305	358.262	388321	305.08	388315	323.642	388286	-1.7996
388308	284.07	388321	333.976	388317	272.436	388308	342.044	388303	341.754	388316	303.468	388317	268.256	388315	371.256	388308	297.33	388308	362.056	388323	295.8	388316	318.008	388287	-1.79695
388314	281.842	388323	326.316	388318	271.192	388309	343.512	388304	316.316	388317	299.112	388320	270.912	388316	360.096	388309	293.964	388309	360.972	388329	295.22	388317	311.748	388288	-1.86145
388315	280.171	388324	327.848	388320	272.436	388312	340.576	388305	315.21	388320	297.66	388321	269.584	388317	357.12	388314	290.598	388314	359.888	388330	261	388318	310.496	388289	-1.8384
388316	267.36	388329	328.614	388322	271.192	388314	330.3	388308	320.74	388329	296.208	388323	266.928	388318	354.144	388315	290.037	388315	358.804	388331	259.84	388319	313	388290	-1.7829
388317	264.018	388330	273.462	388323	266.216	388315	328.098	388309	319.634	388330	251.196	388324	265.6	388319	355.632	388316	279.939	388316	345.796	388333	258.68	388322	311.748	388291	-1.9909
388319	265.132	388331	272.696	388330	246.934	388316	318.556	388313	319.081	388331	242.484	388329	266.264	388320	358.608	388317	278.256	388317	343.628	388334	243.02	388323	310.496	388292	-1.9627
388320	267.36	388333	271.164	388331	245.068	388317	315.62	388314	315.21	388334	229.416	388330	237.712	388321	357.12	388323	271.524	388320	344.712	388335	241.86	388324	309.244	388293	-1.9791
388321	266.246	388334	246.652	388334	233.25	388319	317.088	388315	314.104	388338	232.32	388333	236.384	388323	348.936	388330	239.547	388323	338.208	388338	246.5	388330	271.058	388294	-2.0771
388323	261.79	388335	245.12	388335	231.384	388320	321.492	388316	299.726	388339	233.772	388334	223.768	388324	348.192	388331	236.742	388324	334.956	388339	251.14	388331	265.424	388295	-2.3995
388324	262.904	388336	243.588	388338	237.604	388322	320.758	388317	290.878	388342	233.046	388335	223.104	388330	297.6	388333	236.181	388328	332.788	388341	252.3	388334	254.782	388296	-2.3238
388330	242.852	388337	242.056	388339	238.848	388323	314.152	388318	291.984	388343	202.554	388338	228.416	388331	296.112	388334	228.888	388330	297.558	388342	251.72	388335	254.156	388297	-2.3024
388331	241.738	388338	245.12	388343	216.456	388329	315.62	388319	293.09	388344	197.472	388339	229.744	388334	273.792	388335	226.644	388331	292.68	388343	225.62	388338	255.408	388298	-2.2692
388334	229.484	388339	249.716	388344	207.748	388330	277.452	388320	295.302	388347	198.924	388342	228.416	388335	272.304	388336	225.522	388334	280.756	388344	215.76	388340	256.66	388299	-2.2526
388335	228.37	388343	222.14	388345	206.504	388331	274.516	388322	294.749	388350	177.87	388343	194.552	388338	278.256	388338	227.766	388335	278.588	388345	214.6	388343	225.36	388301	-2.1998
388336	227.256	388344	216.012	388347	208.992	388334	256.9	388323	288.666	388351	171.336	388344	187.248	388339	282.72	388339	231.132	388338	280.756	388347	213.44	388344	214.092	388302	-2.1832
388339	230.598	388345	214.48	388350	195.93	388335	255.432	388324	287.56	388352	177.144	388347	185.92	388343	249.24	388341	230.571	388339	288.344	388350	200.1	388345	211.588	388303	-2.2063
388342	229.484	388350	188.436	388351	185.978	388336	256.9	388325	286.454	388353	184.404	388350	172.64	388344	242.544	388343	197.472	388342	287.802	388351	193.72	388350	187.8	388304	-2.084
388343	202.748	388351	186.904	388352	196.552	388338	261.304	388327	284.795	388356	185.856	388351	169.984	388350	224.688	388344	192.984	388343	250.404	388352	203	388351	182.792	388305	-2.173
388344	198.292	388353	203.756	388353	212.724	388339	268.644	388328	283.689	388359	182.952	388352	180.608	388351	208.32	388345	191.862	388344	242.816	388353	222.72	388352	185.296	388306	-2.1863
388345	196.064	388359	197.628	388359	206.504	388342	265.708	388329	283.136	388362	181.5	388353	197.872	388352	213.528	388346	190.74	388345	240.648	388354	223.88	388353	194.06	388307	-2.18
388350	179.354	388362	191.5	388360	205.26	388343	229.742	388330	263.781	388363	184.404	388359	193.888	388353	221.712	388349	190.179	388348	239.564	388356	225.04	388356	195.312	388308	-2.2647
388351	177.683	388363	193.032	388362	202.772	388344	220.2	388331	259.91	388364	185.856	388362	187.248	388354	223.2	388350	173.91	388349	239.022	388359	218.08	388359	182.792	388309	-2.2594
388352	183.81	388364	197.628	388363	206.504	388345	218.732	388333	258.804	388365	197.472	388363	189.24	388356	221.712	388351	169.422	388350	209.212	388360	215.76	388360	181.54	388310	-2.2893
388353	207.204	388365	209.884	388364	215.212	388350	192.308	388334	248.297	388366	198.924	388364	196.544	388359	217.248	388352	175.032	388351	204.876	388362	207.64	388362	179.036	388311	-2.3006
388359	204.976	388367	212.948	388365	232.628	388351	189.372	388335	247.744	388369	197.472	388365	207.168	388362	213.528	388353	191.862	388352	205.96	388363	216.92	388363	181.54	388312	-2.284
388362	199.406	388370	205.288	388369	231.384	388352	195.244	388338	249.956	388372	201.828	388366	209.824	388363	214.272	388355	192.984	388353	218.968	388364	223.88	388365	191.556	388313	-2.3202
388363	204.976	388371	203.756	388372	235.116	388353	209.924	388339	253.274	388373	206.184	388370	205.84	388364	215.76	388359	185.13	388359	209.212	388365	242.44	388366	192.808	388314	-2.2357
388365	217.23	388372	208.352	388373	243.824	388354	211.392	388343	226.73	388376	203.28	388371	204.512	388365	229.152	388362	178.398	388360	208.128	388368	241.28	388369	192.182	388315	-2.2538
388366	218.344	388373	216.012	388374	245.068	388359	205.52	388344	221.2	388378	204.732	388372	205.84	388367	232.128	388363	187.374	388361	209.212	388370	235.48	388370	186.548	388316	-2.1285
388367	222.8	388374	217.544	388375	246.312	388362	193.776	388345	215.67	388379	216.348	388373	208.496	388368	233.616	388364	191.862	388362	203.792	388372	238.96	388371	185.296	388317	-2.1649
388370	221.686	388376	220.608	388376	247.556	388363	195.244	388346	213.458	388381	239.58	388374	209.824	388370	232.128	388365	201.96	388364	210.296	388373	249.4	388372	187.8	388318	-2.1234
388372	227.256	388377	222.14	388377	251.288	388364	198.18	388348	212.352	388382	236.676	388377	219.12	388372	239.568	388366	204.204	388365	218.968	388376	248.24	388373	200.32	388319	-2.1528
388373	232.826	388379	231.332	388378	252.532	388365	218.732	388350	196.868	388385	235.224	388378	221.776	388373	243.288	388370	203.082	388366	220.052	388377	251.72	388376	194.06	388320	-2.1792
[truncated: 4,213 more rows]

## Sheet: Right
	15 min FT Rep 1		15 min Eluate Rep 1		15 min FT Rep 2		15 min Eluate Rep 2		30 min FT Rep 1		30 min Eluate Rep 1		30 min FT Rep 2		30 min Eluate Rep 2			45 min FT Rep 1		45 min Eluate Rep 1		45 min FT Rep 2		45 min Eluate Rep 2		SWR-dependent H2A.Z
[truncated: 14,890 more rows]
