# Supplementary material for: H2A.Z deposition by the SWR complex is stimulated by polyadenine DNA sequences in nucleosomes
Source: PLoS Biol. 2025 May 12;23(5):e3003059. doi: 10.1371/journal.pbio.3003059 (PMC12068740; doi:10.1371/journal.pbio.3003059)
Supplement: S15 Data — (XLSX) [file pbio.3003059.s036.xlsx]

## Sheet: Fig S7
Figure S7 Genome Browser Track Information
GEO Accession	GSE252824 (under supplemental files)
Track	File Name
SWR-dependent H2A.Z	GSE252824_WT-swc2_mean_v3.bw
H2A.Z islands	Supplemental File S1 -- H2A.Z islands
SWR-preferred at 15 min	GSE252824_CC_HER_15min_mean_v3.bw
SWR-preferred at 30 min	GSE252824_CC_HER_30min_mean_v3.bw
SWR-preferred at 45 min	GSE252824_CC_HER_45min_mean_v3.bw
H3K9Ac	Rossi et al. 2021 doi.org/10.1038/s41586-021-03314-8
H4K12Ac	Rossi et al. 2021 doi.org/10.1038/s41586-021-03314-8
