# Supplementary material for: H2A.Z deposition by the SWR complex is stimulated by polyadenine DNA sequences in nucleosomes
Source: PLoS Biol. 2025 May 12;23(5):e3003059. doi: 10.1371/journal.pbio.3003059 (PMC12068740; doi:10.1371/journal.pbio.3003059)
Supplement: S16 Data — (XLSX) [file pbio.3003059.s037.xlsx]

## Sheet: 15 min
@{"upstream":[200],"downstream":[150],"body":[0],"bin size":[10],"ref point":["center"],"verbose":false,"bin avg type":"mean","missing data as zero":false,"min threshold":null,"max threshold":null,"scale":1,"skip zeros":false,"nan after end":false,"proc number":12,"sort regions":"ascend","sort using":"mean","unscaled 5 prime":[0],"unscaled 3 prime":[0],"sample_labels":["CC016-15_CC018-17_mean_v3"…
XVI	429869	429870	YPL063W	0	+	0.6248	0.2965	0.97988	2.10684	2.3817	2.15591	2.19315	3.47738	3.3305	3.17546	2.34978	7.48283	18.4322	27.1673	28.7459	27.0896	26.794	27.0512	26.6302	26.2133	26.2226	25.8939	24.1334	24.254	23.0145	22.6443	16.7885	4.81304	3.46522	12.0326	14.261	14.2657	14.0171	13.3864	13.3847
XI	225861	225862	YKL113C	0	-	1.34581	0.18207	-0.73299	-0.47683	-0.576365	-0.41582	-0.03726	-0.01692	0.18766	0.48532	1.00918	2.11415	24.2876	33.9635	35.0967	35.4806	36.3605	36.424	35.8045	35.4931	35.471	35.1974	34.7392	33.9534	33.6732	33.306	32.8061	7.55524	-3.65223	-7.45249	-9.20778	-10.5764	-10.4217	-9.63173	-9.72307
IV	743965	743966	YDR143C	0	-	1.60106	1.41052	1.61451	1.49414	1.20252	1.28406	1.81818	1.95999	1.80084	1.51435	4.49039	18.9066	22.1339	23.6698	23.616	23.5171	22.9169	22.428	22.4576	22.2256	22.4014	21.7041	21.8084	21.869	22.2373	18.5723	3.68716	-1.22266	-0.83848	6.47386	14.8871	15.4589	16.0319	16.083	16.4198
XIII	367008	367009	YMR048W	0	+	-0.01257	0.23488	0.67172	0.501675	0.79899	1.23778	1.47336	1.40467	1.69058	1.58466	2.60814	6.23576	19.5202	23.9027	25.1593	24.971	25.3238	25.5689	25.5891	25.5292	25.7983	25.116	24.3334	23.9325	24.4887	23.9469	17.4721	9.63986	7.91731	6.86422	6.24309	6.27919	5.83117	7.04046	7.59099
IV	1067731	1067732	YDR302W	0	+	2.18356	2.75064	3.55472	3.53973	3.77034	3.64872	3.26004	3.12651	3.9597	4.28038	5.77711	11.6569	17.7326	19.563	19.8475	22.52	22.6374	22.1302	22.7178	22.1827	21.7391	21.68	22.3835	21.629	21.1332	18.9402	8.92794	8.16661	7.83369	5.09753	2.25964	2.28627	2.94218	4.39082	6.04777
XII	385613	385614	YLR119W	0	+	4.03632	4.27316	3.53702	3.31908	4.35187	6.03597	4.40276	4.16527	4.26075	3.11883	2.18367	1.13396	4.12259	12.6747	14.7847	18.6738	19.8474	19.9959	20.6536	21.5115	21.3167	20.6361	20.3945	20.7546	22.1995	23.2737	23.0043	17.9225	10.121	6.07718	5.75957	6.20104	4.89595	3.55376	3.41392
II	653352	653353	YBR215W	0	+	4.30939	3.32435	2.94661	3.04961	3.75435	3.55872	3.89559	3.54011	2.85209	2.88483	3.57527	5.69134	10.727	22.2733	24.0219	25.284	25.3867	24.4543	24.3741	23.8195	23.1709	22.5661	22.2066	21.906	21.4615	20.5058	19.0575	17.2576	4.73618	1.82411	-2.07264	-5.38638	-5.6192	-3.99439	-2.7902
VII	496509	496510	YGL001C	0	-	5.0748	2.73804	3.0866	2.36615	3.07859	3.50349	4.51286	4.01929	3.92273	5.2039	6.0883	10.5345	11.3956	11.7077	13.291	15.213	15.3982	15.3972	15.1757	13.8375	12.0629	13.7057	15.6038	16.3929	15.9108	15.3676	14.6098	14.1162	13.6919	13.3701	13.0514	12.7897	13.5284	13.5597	13.0701
XVI	289202	289203	YPL140C	0	-	2.23996	3.08056	6.02758	4.91276	5.37624	4.80145	5.33796	5.66343	5.39247	3.6812	3.25174	4.06799	9.50302	19.7655	21.2781	22.0764	22.3766	22.9993	23.2015	22.7801	22.8163	21.2098	20.5746	20.8294	21.4765	21.5303	21.3534	12.3125	3.75527	1.12078	-2.85659	-4.06574	-2.98765	-2.96538	-2.4409
XI	365438	365439	YKL038W	0	+	13.7981	12.1534	9.63658	4.28918	2.61379	3.07394	2.73129	2.53366	2.76173	3.68155	8.27044	12.252	14.9641	18.3659	19.227	18.7022	18.4386	18.4704	18.2015	17.8217	17.9037	18.2326	18.0362	17.8049	15.623	11.5483	7.92755	3.78246	2.16381	2.74204	4.51114	5.08733	5.46764	4.70874	5.77899
XIV	614651	614652	YNL009W	0	+	2.82787	2.39104	1.9551	1.52732	0.90862	0.51649	0.72601	2.82001	4.04083	6.55312	7.18823	7.86734	10.0905	16.7298	18.2773	18.3572	18.5355	18.3051	19.2858	20.5469	20.0473	19.2195	16.9581	14.3628	12.5978	13.1128	15.855	13.5558	6.8823	7.38274	6.05087	8.05736	8.80537	8.91008	8.80899
IV	1015854	1015855	YDR277C	0	-	10.2892	10.3492	10.9023	11.4138	11.0075	10.9955	11.3301	8.5321	7.51121	7.40391	9.94557	10.2797	12.655	13.4403	12.7091	13.2739	14.9583	14.5908	14.5075	15.1927	15.0244	14.8697	14.3676	13.4072	13.5033	10.3871	10.1321	9.21257	8.73351	8.41725	5.34636	1.48933	1.27679	0.37409	1.27659
XII	730823	730824	YLR301W	0	+	6.16131	6.38287	5.92984	5.76889	5.85307	5.25785	5.19506	4.76027	5.37982	5.16721	3.17435	3.82352	4.89739	10.2589	10.4101	15.8929	18.4984	18.7357	19.8592	19.8062	19.511	19.2379	18.5332	17.6166	17.7118	17.6915	17.9959	15.0378	12.3258	11.4944	5.89528	1.42199	1.69027	-0.179155	-1.34571
XV	40847	40848	YOL152W	0	+	10.4604	10.2244	10.9251	11.8137	11.5694	11.1485	10.7711	9.06497	8.89472	7.5552	9.60802	11.8169	11.0744	7.78338	8.13328	12.4617	12.9704	12.5577	12.1879	11.982	11.3494	10.8865	11.2591	11.2421	10.6886	11.0156	9.91229	10.7909	12.6722	9.6776	6.75107	7.25279	7.04249	5.89029	5.05627
XII	398335	398336	YLR127C	0	-	11.9317	11.5432	11.3272	11.3301	11.2457	9.61683	5.35508	4.68773	2.74905	2.90463	3.30752	4.64697	7.81205	19.9273	21.4368	20.0054	19.8602	19.6761	19.394	19.1704	19.4655	19.82	19.1586	18.7904	20.2171	19.1404	18.7216	10.6807	2.48884	-2.8499	-5.13727	-6.14754	-6.33751	-6.52447	-6.63552
VII	742309	742310	YGR125W	0	+	6.93569	6.75096	7.75221	7.39241	10.2638	11.0036	11.2979	9.82297	4.93461	3.44681	2.96379	4.1659	7.76236	10.3903	12.0206	13.4906	14.4763	14.1169	13.3569	13.265	13.1384	12.5542	12.1402	12.5045	12.4189	12.8016	11.9928	8.97533	7.49338	9.65212	9.62383	10.4403	11.3318	10.0672	9.38837
X	71410	71411	YJL193W	0	+	4.87429	2.19554	1.7939	2.50717	2.48147	3.13349	3.55116	3.35654	3.10349	3.84152	3.80706	3.87342	6.93597	14.3385	15.1413	15.689	16.1038	16.7367	16.939	17.3368	16.9777	16.9986	16.6229	16.9194	16.2641	16.3664	16.6923	14.9187	6.9625	10.6418	9.72074	9.04468	8.47983	7.93144	7.11777
VIII	417255	417256	YHR158C	0	-	1.73134	0.39149	0.615975	1.05973	1.50879	1.44997	1.0872	0.9567	0.41084	1.08705	4.52096	9.05322	12.8234	17.8678	23.7	24.3051	24.484	24.3308	24.0237	23.9716	23.8645	23.8901	23.3874	23.2892	22.1111	18.8819	12.3232	9.45406	4.65277	-1.28398	-3.32275	-2.3191	-2.08447	-2.3675	-2.89285
VII	516739	516740	YGR014W	0	+	2.27528	3.19769	4.17688	4.22129	4.36888	4.37551	4.90711	5.75753	8.98142	11.695	12.5437	12.4449	13.0254	12.5184	12.434	12.0529	11.7167	11.4588	11.9801	11.9919	12.4637	12.3262	11.2114	8.93513	9.23714	12.3268	12.0767	11.606	11.4116	11.6256	11.5055	11.5111	11.109	10.8677	10.6514
XII	937223	937224	YLR409C	0	-	1.95489	1.50968	1.93836	1.74737	1.81818	1.55016	2.32282	2.6719	2.39757	1.3715	1.1615	1.82516	7.22572	17.054	18.3756	18.587	18.7853	18.4371	18.6722	19.3889	19.3577	18.4714	17.9091	18.0135	18.3888	18.0373	17.9336	10.8779	5.11167	5.72919	6.08741	6.14052	7.08466	6.83949	6.4568
XIV	104034	104035	YNL284C	0	-	1.20187	0.99431	0.84889	0.64172	-0.13517	-0.3742	-0.30733	0.18398	1.04038	2.32957	2.45958	0.46979	0.45637	18.7673	23.448	24.9356	25.5478	25.1387	24.9614	24.9533	24.7345	25.1616	24.5477	23.6381	22.8281	22.8413	24.9425	22.2072	3.84012	0.14652	-2.77549	-4.09832	-7.21012	-9.24259	-9.56261
X	142602	142603	YJL147C	0	-	10.073	10.1906	9.4177	9.88513	8.9481	6.95984	5.48583	5.92026	5.94794	6.32962	7.70819	8.85273	9.29505	12.9892	13.9697	13.1924	12.5486	12.4544	12.8471	13.552	13.4561	14.0782	13.5411	13.5341	12.7706	11.1366	10.2305	7.76224	7.41361	7.32038	6.50086	5.7473	6.90849	5.76174	5.33059
IV	1473250	1473251	YDR515W	0	+	4.20502	5.77052	5.40249	5.69114	3.41363	3.52911	4.51557	5.14004	3.39726	3.38779	3.67225	3.06548	5.33681	11.1105	13.5313	15.5264	15.2365	15.3285	15.1769	15.0769	14.0501	14.5105	14.8248	15.1373	14.4736	14.6285	14.6952	12.7876	9.24171	7.30098	6.99904	7.0592	10.761	11.0077	11.3424
VII	699786	699787	YGR106C	0	-	2.18141	1.20875	1.61594	1.54246	1.11788	0.79137	0.75185	0.58266	-0.01968	-1.01033	0.69904	10.5914	20.6914	22.2883	21.2561	20.3848	19.8384	19.2954	19.5362	19.4185	20.0442	19.7892	19.6733	19.6529	19.6917	16.9301	6.82389	-1.8857	3.28045	4.47964	3.66222	4.14442	3.38979	3.20932	2.8326
XVI	335707	335708	YPL115C	0	-	1.59161	2.0232	1.14614	0.48459	0.374385	0.75447	0.99131	1.44903	1.58243	1.04987	0.982795	2.93072	12.0604	16.8775	17.5186	17.6426	18.6102	20.6565	21.0762	20.9798	20.2264	19.31	19.6349	19.4984	20.2567	20.6145	19.0402	9.80141	5.11455	4.0674	3.43673	3.33151	0.98086	1.09636	0.23309
XI	182819	182820	YKL139W	0	+	8.71269	5.67901	3.80618	4.71277	3.8079	3.07315	3.94201	3.57047	3.65417	6.41599	6.9204	11.1125	11.6522	15.3658	17.9985	18.4933	18.4928	18.2672	17.9228	18.3285	18.4944	18.2233	17.3024	16.5565	14.148	11.5587	8.72598	6.79035	2.08263	-1.15313	1.17542	2.82672	2.93942	2.10567	1.69138
VII	577260	577261	YGR041W	0	+	6.09694	6.53379	6.62158	6.65944	6.26707	7.45806	8.0846	8.92544	9.3275	9.51576	8.22129	6.36906	8.41934	10.4427	10.2441	9.91668	11.0399	12.607	13.4042	13.364	12.2269	12.3584	11.246	12.2025	14.0204	14.7447	15.6464	10.7966	9.30742	8.48241	6.584	5.23513	4.60215	3.76166	3.83219
XI	461290	461291	YKR010C	0	-	0.845295	1.27829	1.3541	1.99918	2.35821	2.8574	3.32361	3.76941	3.77602	3.83304	2.92911	4.11538	14.6478	23.8601	24.1863	22.5086	21.2681	21.2518	22.299	21.9254	20.6295	19.4697	19.1004	18.9272	18.7975	19.9206	19.0677	3.3464	-3.06198	-2.66858	-1.27315	-3.51174	-2.95252	-4.01948	-4.11494
VIII	273925	273926	YHR084W	0	+	1.40843	1.35416	1.67734	2.01138	2.00287	2.5051	2.71015	3.55316	4.05322	3.76352	3.90678	5.02495	12.4097	14.1009	15.2335	15.4545	15.199	15.0666	14.9522	14.5808	13.9679	13.1132	12.2249	11.9434	12.3048	12.509	11.9295	9.60366	9.93451	9.48996	10.3374	11.1628	10.8172	10.6896	10.7507
IV	1035545	1035546	YDR286C	0	-	4.36714	4.34823	4.70182	4.49352	4.1824	4.32422	3.95892	3.43215	3.97778	6.66976	12.957	17.344	21.7525	22.2969	20.831	20.97	20.2567	20.5903	20.6701	20.2385	20.1677	19.6444	19.4317	18.2656	13.5585	6.49021	1.72133	-4.43681	-4.32733	-3.01483	-1.14346	-1.29069	-2.1406	-1.98819	-2.44127
IV	548414	548415	YDR045C	0	-	5.57301	5.2836	5.43938	6.14006	5.91993	4.46022	5.19991	8.18661	10.1325	10.0349	9.54453	9.09004	7.24793	9.12458	12.8266	13.1737	13.6149	14.2251	13.5489	12.9659	12.7101	11.5501	9.84173	8.19089	8.41931	9.43053	12.3818	12.7274	13.6697	8.73314	6.77554	5.92984	5.17352	5.8262	6.14485
XIV	534967	534968	YNL050C	0	-	7.97285	8.34438	7.41998	3.63037	3.08254	3.8403	5.64357	6.05261	6.3713	7.09494	7.82894	7.95584	10.9481	16.8578	16.5819	16.5055	17.0152	16.6614	16.4603	16.0005	14.9453	14.8507	14.4112	14.4932	13.1814	12.4213	12.888	4.72858	3.05346	1.0156	2.01012	1.56821	1.15453	1.56492	1.81042
X	620578	620579	YJR103W	0	+	10.2387	9.97106	9.57473	8.75648	7.13401	4.94557	5.3981	5.31356	3.57676	3.46603	6.09993	7.03275	8.58763	9.34682	9.58416	9.50424	10.4826	10.622	13.0191	14.0898	14.2358	13.8465	13.4551	13.5584	12.3749	10.8328	10.009	9.45173	9.25272	8.52886	7.13981	6.89757	7.67897	6.77574	5.35235
VI	167252	167253	YFR011C	0	-	1.81478	2.19659	1.66854	1.88102	2.046	1.91438	1.98137	2.07253	1.94958	2.29047	4.47993	14.7174	15.7744	16.8009	15.8196	15.1461	15.5003	16.0678	15.9164	15.4266	15.2294	15.4392	15.6813	15.8183	15.5606	14.7918	3.12796	1.7607	2.5529	6.20867	6.07975	6.9269	8.61035	10.2546	10.9022
IV	1171987	1171988	YDR348C	0	-	5.34976	5.05497	5.19868	5.30693	4.41526	4.20081	3.5769	3.53445	5.92387	9.53571	12.2837	13.2124	13.6977	13.3204	13.942	13.4434	14.3936	14.9466	14.7865	15.0363	13.9481	13.3732	12.0381	9.63528	6.79537	5.5728	7.41301	8.25606	6.63281	6.72562	7.90586	7.61175	5.94068	5.8308	5.32882
II	315567	315568	YBR039W	0	+	4.10576	1.53507	0.892035	0.82444	1.25968	1.02485	1.00949	1.88133	1.90526	3.35718	8.36466	11.4083	14.4928	17.0221	19.376	19.37	19.4636	20.0697	19.6536	19.3826	19.6949	19.6352	19.281	18.7577	16.4493	11.5695	8.14841	3.78503	2.86174	1.4755	1.47598	0.307325	1.34814	1.11107	1.46316
XIV	662776	662777	YNR017W	0	+	1.45022	1.44888	1.42087	1.4154	1.59786	1.97659	2.76002	4.73169	11.4244	13.5913	14.4536	13.6768	14.148	14.9663	14.9089	15.6058	15.9468	15.9307	15.6197	14.8001	14.4452	13.5403	9.02099	6.02428	3.72444	6.61794	10.2472	11.1095	10.4741	8.54082	8.19851	6.19944	4.26964	4.69808	4.32199
II	71609	71610	YBL081W	0	+	-1.58885	0.269135	-0.934275	-0.44075	0.98302	2.67398	3.21936	2.2744	1.6624	1.62858	1.99582	4.42586	7.0742	8.46942	9.71028	11.2624	12.2028	11.7661	11.7773	11.7544	12.1285	12.4094	11.8153	11.6404	11.3496	10.1879	8.74456	6.99709	12.0031	13.1512	16.5703	20.7358	21.1189	21.4249	21.8305
VII	465772	465773	YGL014W	0	+	1.28965	0.53853	0.4839	0.79071	2.03321	2.20689	2.92254	3.16677	3.46878	2.99928	3.12758	4.72253	8.56458	16.5699	18.2749	18.2337	18.3333	18.3297	17.6446	16.9905	16.3229	15.1948	15.2834	15.6285	16.1028	16.532	15.2803	11.3088	3.89742	4.56802	4.5406	3.8981	3.57011	4.37219	4.71071
XIV	286277	286278	YNL188W	0	+	8.07609	4.98162	2.7368	2.76918	2.62818	3.0278	2.85626	2.93415	3.54632	3.98216	5.5584	14.4893	17.776	18.0912	16.1572	15.8819	16.024	16.148	15.9741	16.4074	15.3587	15.107	15.2166	13.7973	13.7827	12.4582	3.37534	-0.07806	1.15923	4.52232	4.70847	5.51842	4.72858	4.86741	5.18098
X	548534	548535	YJR060W	0	+	11.9179	13.0758	14.0754	14.7406	15.3748	15.9163	15.8528	15.128	15.4484	16.9969	18.1913	18.0528	16.9817	5.30243	3.66146	3.08193	2.98742	2.58511	2.50974	2.39509	2.52335	2.6711	3.35186	3.11547	2.9927	1.68887	3.34411	5.98841	7.74965	8.2272	8.27113	8.67329	8.56826	8.4462	8.66647
XII	229699	229700	YLR040C	0	-	5.08332	5.42368	6.61663	7.09938	7.34353	8.37636	8.15591	7.48173	6.39105	9.06788	11.2745	11.0171	9.81451	9.74484	8.09403	9.72769	14.451	15.3433	16.3725	17.228	17.4024	17.5256	17.5237	16.7532	13.7431	9.57668	8.31695	8.56568	8.81837	8.53874	5.1343	-0.27894	-4.6467	-6.8197	-8.02727
VIII	193662	193663	YHR043C	0	-	11.8685	11.6046	12.0284	10.5889	7.89648	7.07285	8.27059	8.21816	8.34401	6.93779	4.9127	4.62263	5.38169	5.42011	5.13253	3.9839	3.30094	3.00714	6.02375	9.95169	10.0632	10.8663	12.245	11.2546	11.2508	11.3014	11.5138	10.3208	9.14661	10.8091	11.7868	11.8271	13.3607	9.15223	5.19102
IX	148854	148855	YIL115C	0	-	2.70525	2.64822	3.37191	3.39912	3.79958	3.63265	3.14426	3.04438	2.36553	3.01383	2.79326	2.72065	10.6461	15.4809	19.6675	18.4996	16.7754	16.4586	16.0405	15.9623	15.8626	16.1084	16.1227	16.0124	15.7388	15.2856	14.384	5.57679	3.77983	2.5641	3.60259	4.04171	3.69852	3.12234	2.32062
XII	588943	588944	YLR225C	0	-	0.387825	0.82186	0.79093	1.14528	0.704065	0.27827	-0.250265	-0.40928	0.33066	0.8704	0.8549	0.55898	1.00401	5.74832	9.75318	12.9933	13.7867	13.7128	13.9809	14.7328	14.7728	15.6019	17.1971	18.6242	18.791	19.1739	18.4105	15.5595	12.2324	9.44952	8.06464	8.97656	11.0727	11.5182	11.8311
XVI	837464	837465	YPR155C	0	-	9.89693	10.4176	9.56974	7.90715	5.18028	5.11575	4.61234	4.94544	4.69052	3.45835	3.70413	3.24751	2.57495	3.90867	3.66594	8.1362	9.44871	9.77387	10.1519	12.594	12.5433	12.2702	12.6152	12.9999	12.6522	12.5259	11.9117	11.5561	10.7713	9.09263	6.80469	8.87916	11.6575	11.6992	10.6999
II	583639	583640	YBR176W	0	+	13.8769	14.3041	13.4667	11.853	12.2347	12.1477	10.0071	4.71835	3.28468	3.82925	3.66912	5.58736	5.37531	3.82277	5.10555	7.94001	7.21579	6.88988	6.50827	7.22786	8.18175	8.48483	8.74872	8.35605	8.16365	7.87221	8.7695	8.72639	7.79915	7.08098	5.18874	8.88471	14.8362	14.8442	14.0317
IX	183821	183822	YIL095W	0	+	0.06518	0.71482	0.17517	-0.24534	-0.11597	-0.37163	-0.39526	-0.46302	-0.68161	-0.83637	1.14183	3.24115	9.67536	15.6153	16.7972	17.1929	17.0521	17.0139	17.1884	17.1727	17.5179	16.7309	16.6827	18.1889	18.6577	18.2564	16.1919	8.07789	4.21793	4.9086	7.33408	6.40785	5.57183	4.54728	3.54382
XVI	603544	603545	YPR021C	0	-	7.16276	6.81298	6.18664	3.59983	3.2	3.7934	2.13171	1.79136	2.10029	2.45282	2.23944	3.14394	4.03191	10.6485	14.7346	16.4594	16.3898	15.7272	15.5395	15.3552	15.1345	15.6427	14.9715	14.7701	14.5927	13.5778	12.6929	10.7504	7.96136	3.0454	2.25319	4.0054	4.58172	4.37892	3.95405
XIII	158276	158277	YML059C	0	-	4.01245	3.70296	3.3373	3.835	3.48366	3.8111	3.9614	3.90782	2.69437	3.22264	4.80517	9.12337	13.9047	15.3293	15.3724	17.5455	17.9548	17.4283	17.2475	16.6163	16.0666	15.6671	16.0544	16.6414	15.4056	13.8206	11.4858	5.13839	2.42202	0.956745	-0.542275	0.38064	0.269255	-0.02219	0.22355
V	441839	441840	YER137C	0	-	0.87419	0.71267	0.60798	0.56299	0.71103	1.06482	1.54003	1.65201	1.59688	1.49322	9.26079	16.7298	18.1878	18.8791	18.2871	18.407	18.977	16.3057	15.9671	16.1148	16.4945	16.2692	15.7265	15.9999	16.0548	6.47158	-0.85273	-2.79321	-2.20357	-2.35065	3.62983	6.11254	8.87004	9.6084	9.97333
XIV	622429	622430	YNL005C	0	-	5.22515	4.33168	4.56023	4.52419	4.75595	3.11897	2.53712	1.61297	2.34929	2.51536	2.41051	5.66808	8.66576	9.59977	11.3666	11.5662	13.149	11.8288	11.7996	11.5002	11.1677	11.3904	11.0363	10.8812	11.5797	12.0109	10.2706	6.52909	11.1224	12.5261	11.8089	9.54115	10.3377	9.9544	10.8437
IV	1339623	1339624	YDR439W	0	+	3.58981	4.89825	5.33169	4.94902	4.55171	3.41218	1.62475	0.86201	1.04528	1.02362	1.02444	4.17212	6.64314	7.36405	9.22089	12.0956	13.2956	14.6404	15.1135	15.3748	14.8944	14.6867	14.9992	15.1056	15.0275	14.1745	10.7791	9.81052	9.43216	9.99691	9.41334	7.13451	4.59058	6.03527	7.56909
VI	203415	203416	YFR024C-A	0	-	3.96899	4.0274	3.90754	3.83531	1.66931	1.11702	1.1074	0.672745	0.52605	0.46508	0.42181	3.40478	3.68133	9.06595	14.9012	15.0977	15.6749	15.7587	15.5417	16.3331	16.8196	16.9488	17.454	17.8214	17.7654	17.2887	15.4439	14.796	9.235	4.11067	4.73591	2.0503	2.52824	2.29472	2.77413
XV	223235	223236	YOL056W	0	+	14.1733	13.1397	11.5356	4.18353	3.54987	3.6858	3.31662	3.29941	4.64401	4.3783	4.20679	6.67709	8.35153	9.62741	12.6821	15.0066	15.2377	14.6404	14.1514	14.0336	13.8407	13.6082	13.4358	12.5223	12.6939	13.0074	8.89008	8.20248	4.66295	1.89555	0.89313	2.24115	1.43629	2.50268	2.62056
VIII	506128	506129	YHR204W	0	+	3.56796	2.97416	3.57295	3.59396	3.33696	4.3764	4.26495	4.7508	8.28028	11.7366	11.2414	10.4375	11.4355	13.3901	14.4801	14.4694	14.3629	14.1167	13.8216	12.6547	11.1734	10.9641	11.276	5.25391	3.00961	3.54751	4.33182	4.22275	0.88458	4.4863	9.90507	12.0248	10.3038	10.0544	10.4423
XIV	58162	58163	YNL306W	0	+	1.24575	0.97511	-4.29621	-2.40464	1.65017	1.42129	0.76924	0.80374	-0.09855	0.773895	2.37437	2.66677	8.88047	16.1858	17.3931	16.9575	17.2348	17.9997	18.578	18.9926	19.7012	19.3597	19.0851	19.2855	18.6104	17.8952	17.8385	12.0571	3.97873	2.34339	2.73334	1.56971	1.28953	0.09647	-1.77894
VII	334427	334428	YGL094C	0	-	23.6261	24.3847	24.2184	24.1638	25.1692	25.2068	25.0373	24.0909	22.1909	18.256	5.72053	3.59337	3.45658	3.32909	3.38419	2.57411	1.99104	1.40912	1.20652	0.03519	-0.42531	-0.645215	0.70824	0.77767	-1.41815	-2.15602	-0.733505	2.98948	2.8641	2.56322	3.52853	4.80908	4.98338	5.34267	5.6828
IV	1105832	1105833	YDR319C	0	-	-0.89259	0.19073	0.93665	1.05465	1.46262	3.39773	3.73632	5.37813	6.25025	8.9693	13.1891	15.7266	17.0067	18.8253	18.7818	17.323	17.3973	17.9942	17.7862	17.8188	17.2219	15.8491	14.4346	14.4104	10.3975	7.35185	4.0685	2.18334	0.80018	0.495805	0.302585	0.608565	0.06446	-0.01342	0.15433
XVI	301351	301352	YPL133C	0	-	1.17909	1.16307	0.735915	-1.32083	-0.87204	-0.3908	0.24006	0.598505	0.70638	0.76594	1.15507	2.11198	3.12787	4.13252	5.05699	9.266	12.7862	14.4615	16.0861	16.3985	17.2128	17.0654	17.6459	17.9143	17.9915	17.6381	16.4849	15.847	15.6049	12.2992	8.21361	7.57315	6.30924	5.96716	7.57705
I	136920	136921	YAL008W	0	+	6.92385	6.46332	5.35642	6.68931	7.1276	5.14951	3.11036	2.38158	3.53011	8.56363	9.37098	10.6752	15.5069	17.6487	20.2631	20.4357	20.2891	19.9051	18.6572	18.6818	18.2207	17.7931	17.9471	16.3021	10.6046	9.43952	7.18395	3.78835	0.61541	-0.753465	-5.5515	-6.8505	-8.63033	-9.36745	-9.47593
III	293846	293847	YCR097W	0	+	0.32054	-0.05087	-0.03177	0.16787	0.0829	0.23245	1.37522	2.20369	2.00688	1.37245	1.48599	2.48203	5.5139	9.02915	9.0169	12.6883	14.6945	17.0246	18.439	19.3399	18.3364	17.3777	16.5362	17.1683	17.2589	17.1287	17.1775	12.4074	10.3591	9.85759	8.42438	4.17042	1.94698	1.00948	1.31685
IV	192595	192596	YDL146W	0	+	4.73068	4.55613	5.24258	1.86961	1.1006	0.95594	1.14353	2.00206	2.71868	4.86834	4.86829	5.21922	6.10991	6.37791	9.09699	14.6914	16.7569	16.9323	16.8221	16.1832	16.5512	16.1833	15.4597	15.8399	13.7143	13.76	14.1834	12.8681	10.6586	6.8366	2.84146	1.6531	1.72469	1.69985	1.52135
IX	97403	97404	YIL134W	0	+	5.11246	5.59904	5.60555	6.37297	6.64227	6.1213	8.38252	11.9758	12.0214	11.4227	13.3551	12.6717	12.7891	12.7897	12.6945	12.0595	12.6979	12.6922	11.4628	9.77266	9.29888	7.85138	3.95749	3.30765	3.07983	0.92651	2.04594	2.33148	3.53105	5.88573	6.87132	7.80274	8.0571	9.84766	10.6418
XI	571495	571496	YKR069W	0	+	0.35873	0.29269	0.39249	-0.03848	-0.455465	-0.51568	-0.42859	0.32406	0.97856	2.40099	2.60665	2.78514	2.84069	6.06446	11.569	17.2297	17.4682	17.9416	18.7717	18.6684	18.8096	18.709	18.6681	18.1528	18.1374	17.5404	17.6456	18.0424	15.0792	6.16339	6.34009	5.04536	0.34565	-4.73443	-6.80828
XII	208763	208764	YLR033W	0	+	4.67916	2.84358	1.36562	1.71329	1.89511	1.90996	2.16425	2.14822	1.99654	1.83146	1.96412	2.87566	4.67498	10.5771	12.9775	13.6389	14.0092	14.0307	14.5447	14.247	14.2981	14.0732	14.3461	15.3718	15.1428	14.2057	13.1063	10.6668	7.18925	5.40505	6.77813	7.22214	8.0303	6.50023	6.79858
XIV	503653	503654	YNL065W	0	+	0.70325	1.02237	1.13758	0.960615	0.98019	1.31326	2.04803	2.55228	3.40143	4.64722	7.76285	10.3589	10.8072	12.4317	12.7843	12.6356	12.4095	12.5977	13.3368	12.7054	12.692	13.0002	12.2069	11.5383	8.8521	10.399	10.6667	10.7548	8.72172	8.83169	8.70526	8.18823	7.55333	7.82985	8.23495
XIV	326440	326441	YNL164C	0	-	3.24718	3.14837	2.00731	1.77188	2.06375	2.14751	1.90989	1.8939	2.00828	2.76684	2.59072	4.5059	5.51788	18.6777	18.5059	18.4509	18.9734	18.4664	18.3958	18.2882	18.6039	19.1212	18.6116	18.5222	18.1543	17.5427	15.952	13.631	1.95021	2.22846	-1.05502	-2.11575	-7.0606	-8.86075	-10.7102
II	549063	549064	YBR154C	0	-	-0.10735	0.38335	0.314	-0.03996	0.10397	0.23921	0.33245	0.37571	0.69846	1.11514	0.93629	1.38147	3.57233	13.099	14.3047	15.2537	16.9588	17.5298	17.4221	17.7231	18.2496	18.1712	17.5753	17.5418	17.7425	19.2196	18.8579	15.2161	4.63722	5.69752	4.39026	1.064	0.42158	-0.08648	-0.547085
VII	958438	958439	YGR233C	0	-	-1.22005	-0.86529	-0.42288	-0.33536	-0.63605	-0.98191	-1.0127	-0.830935	0.41386	2.27495	4.5748	7.54112	7.91385	9.92055	10.1085	12.7382	17.211	18.1294	17.8136	18.2565	18.5351	18.2354	17.8477	17.3056	16.3738	14.1113	13.606	12.2141	10.5544	9.05043	3.98561	0.72621	1.06368	3.37141	1.70901
XVI	678315	678316	YPR063C	0	-	0.97762	0.88038	0.60594	-0.38348	-0.32624	0.01458	0.05504	0.24044	-0.77613	0.26998	1.05658	1.50973	2.86002	13.2323	20.6225	20.9208	20.7556	20.4658	20.2862	19.6581	19.9155	20.5122	20.5614	21.1848	21.1739	20.5587	20.1682	18.767	5.36573	-3.74122	-5.6313	-5.81141	-5.78378	-5.9566	-5.66644
XI	530853	530854	YKR051W	0	+	15.2191	15.1629	14.7247	14.665	14.2517	13.9925	10.4106	5.39232	2.14313	2.01772	2.31726	6.1614	7.26819	7.6629	8.57051	9.4562	9.5232	8.61837	7.77569	7.82761	6.74127	6.54773	6.55006	6.89168	7.22131	6.4141	4.89018	3.70822	5.38793	4.97132	4.72995	5.35463	7.9466	8.36628	8.77642
XII	40369	40370	YLL050C	0	-	-1.64008	-1.79119	-1.4473	-1.28201	-0.93003	-0.50987	-0.20196	-0.31861	-0.00378	0.307185	1.61234	4.1158	12.0706	13.5809	14.9215	15.8321	16.8143	17.0552	17.2446	17.6158	17.4815	17.4909	17.4368	17.1552	15.6686	15.3733	14.454	6.44604	5.9014	5.3471	4.42693	3.86834	4.05614	4.05838	3.96343
IV	709527	709528	YDR128W	0	+	2.40787	2.62113	2.12425	1.20695	1.58465	0.98242	0.63997	0.90476	1.34789	2.38691	3.39219	4.777	7.23823	14.0521	16.8264	17.9372	18.4068	19.2145	19.7942	19.6582	19.1007	18.5887	18.186	17.4873	17.8432	15.9982	14.3684	7.94504	3.75227	0.16624	-1.09204	-2.08104	-3.16242	-4.49377	-4.14332
XII	973414	973415	YLR424W	0	+	-9.22312	-9.23037	-2.4393	2.8675	2.38487	1.95955	1.92263	2.50079	1.42231	2.64412	3.28179	7.22081	10.365	11.2216	12.1703	12.4	12.532	12.9536	13.1231	13.6208	13.6771	13.8476	14.1244	13.7734	12.3971	11.8969	9.24615	9.1436	10.698	10.3722	10.5226	11.3951	10.3666	10.0982	9.45222
IV	1312013	1312014	YDR421W	0	+	15.9342	15.4424	14.3443	13.6777	11.4167	11.5772	5.39196	4.97199	6.7977	7.75975	8.01608	10.6084	12.8679	17.2331	16.6597	15.3686	15.3808	14.5968	13.0652	13.1156	12.1321	10.8274	9.61814	7.87763	8.18889	7.67971	4.2244	2.09093	-3.75228	-5.96193	-5.70262	-6.03348	-5.3899	-4.20307	-3.85358
XI	94343	94344	YKL185W	0	+	5.30211	6.14935	6.77779	6.68989	6.73151	5.89882	6.36479	6.26509	6.51833	5.58686	4.74319	5.67898	6.26112	5.72131	5.17789	5.23562	5.51911	6.97051	8.16311	8.71143	9.97295	10.2991	11.3233	11.6956	11.6539	11.9954	11.0931	10.1412	9.80963	9.86165	10.1249	9.20257	7.48943	6.86758	5.42059
VIII	323304	323305	YHR104W	0	+	12.7596	12.0178	12.0633	11.2971	5.53974	2.27978	3.16857	3.39287	2.46944	2.03766	2.02419	3.86857	5.56105	5.9857	5.40754	4.97108	7.11279	9.80556	12.3413	12.5515	12.9909	13.994	14.047	13.4972	13.2368	13.081	11.1639	10.2314	10.3994	10.8226	10.3835	6.88637	1.28707	-3.06227	-5.22179
VIII	467240	467241	YHR181W	0	+	3.17991	3.0491	3.30498	3.30836	3.23767	2.5257	2.53182	2.99022	3.57307	4.7143	7.71051	10.4738	11.0579	11.8026	13.3143	14.3921	14.5566	14.1309	14.022	14.4328	14.3491	14.7267	14.3736	13.144	10.9379	7.38045	5.1723	8.03662	7.42738	4.83204	2.31692	2.22272	2.64665	2.38004	2.10411
XV	609174	609175	YOR148C	0	-	1.78344	-0.22203	-0.43883	-1.29242	-1.31609	-1.07592	-0.65542	-0.05631	-0.19754	0.37043	2.29822	8.1327	14.2231	17.3087	15.9179	16.3669	17.2474	17.12	16.6622	16.9039	16.8885	16.2857	16.0757	15.8936	14.5381	11.2396	6.57519	1.75886	0.526825	3.2396	4.78692	5.04272	5.30593	6.03286	5.80548
II	339369	339370	YBR052C	0	-	2.46827	2.80932	1.92732	1.6274	1.53718	1.33382	1.16699	1.36696	1.45878	1.9531	2.3021	2.73352	3.53247	6.89105	11.7977	13.3298	13.5549	13.6831	13.509	13.7904	13.9232	13.9178	13.4519	13.1939	12.8501	12.2577	11.8957	12.1576	9.359	5.92719	7.07386	7.40705	7.77834	7.5379	7.27247
VII	542099	542100	YGR028W	0	+	1.2075	1.36824	1.72723	4.62789	4.27297	4.65125	6.57655	8.2081	9.2419	9.9931	12.7486	13.1851	12.9277	13.4136	13.3606	13.0731	13.1148	13.0147	10.0264	10.268	9.10736	6.65323	5.40453	5.25669	4.38033	3.16662	2.29827	3.42279	5.09939	4.99599	7.12706	8.4703	8.51028	8.23111	8.30766
XVI	225821	225822	YPL172C	0	-	6.05523	6.3179	3.34949	2.40096	2.79398	2.6901	2.78788	2.3318	1.98978	1.6551	1.04076	0.9594	1.78566	9.67745	10.6133	11.9349	12.5087	12.4	13.3033	13.5277	13.7094	13.5611	13.2433	13.2436	14.0508	13.8392	13.7598	10.5837	5.15362	4.63903	5.05416	6.34621	6.22867	5.60641	6.12791
I	31212	31213	YAL062W	0	+	4.0539	3.46516	2.55971	2.67495	3.08716	3.55776	7.00468	8.46902	8.94285	9.19239	9.37188	9.07576	8.9868	8.90127	8.74454	8.95108	8.92766	9.07014	8.8468	8.42805	8.67558	6.69472	6.02476	5.83449	7.07994	7.05389	7.23937	6.91637	7.10512	9.89144	10.392	10.3441	9.71957	9.70054	9.34559
XII	427347	427348	YLR143W	0	+	2.6974	2.70499	3.0427	2.98032	3.32502	3.4813	3.52278	2.42947	1.3541	1.00923	3.61306	4.58149	6.43702	8.61863	9.15049	9.14632	9.06184	8.86294	8.8178	9.18933	9.65188	10.1008	10.411	11.4302	11.1843	9.26658	9.49186	6.22238	6.29653	8.65809	13.838	12.8745	13.4671	13.8823	13.0121
VII	376082	376083	YGL067W	0	+	-0.08063	-0.38797	-0.11503	0.027485	-0.602985	-1.17398	-1.56797	-1.6897	-0.88184	-0.182195	1.34744	2.64043	6.05002	15.2789	17.7523	18.0553	18.9668	18.7305	19.0895	19.4754	19.3205	19.601	20.3161	19.6709	18.2682	16.1534	16.3892	8.90587	3.38659	1.04968	-0.66249	-2.00864	-2.31763	-2.585	-2.96209
XVI	179266	179267	YPL194W	0	+	20.6117	18.627	14.3255	10.5836	3.09027	2.43321	1.66642	1.44421	0.1251	-0.60218	-0.22058	0.95196	4.85138	9.22139	11.4767	12.3319	12.7281	12.4618	12.7883	13.1796	13.5106	13.7497	13.8172	13.3689	13.3921	13.1729	11.1325	4.52808	2.44039	-0.996675	0.8669	3.2176	-0.632685	-0.20526	-0.39805
IV	423515	423516	YDL018C	0	-	7.3154	4.99754	4.65074	5.95134	5.7648	5.30222	4.36991	0.67377	-1.01178	2.07755	4.92469	8.74691	10.4057	17.0277	19.0432	19.3798	19.1764	19.0263	18.667	17.9125	17.7539	18.0876	19.0436	18.6965	14.9905	14.0212	9.76043	7.92066	-2.76086	-7.13966	-6.66678	-8.17852	-9.51151	-9.12403	-8.68769
XIV	529874	529875	YNL053W	0	+	4.02048	4.1767	3.66319	3.70769	3.67829	4.59312	5.71746	6.11152	5.817	4.75701	4.15707	4.13669	5.30453	6.08542	7.42609	9.45945	10.7645	10.4737	10.3402	10.4346	8.88345	7.39341	7.40085	7.9936	8.59854	11.0395	12.2123	10.853	10.4284	9.54155	8.32717	7.96833	8.94755	8.97653	8.90708
IV	1059627	1059628	YDR299W	0	+	4.54375	1.49988	1.05706	0.94319	0.96243	1.74669	2.36582	2.43743	2.60555	2.23382	2.80953	4.24493	7.34593	9.19721	11.2224	12.8947	13.4648	14.0488	14.5642	15.161	14.1071	13.8655	13.4283	13.7924	13.6062	13.2132	13.768	12.6913	12.5675	6.66465	4.53655	2.64764	0.92892	0.486095	0.43542
III	152715	152716	YCR019W	0	+	12.7006	11.88	12.0495	11.013	8.98113	8.49394	8.18457	6.07674	5.6798	4.82922	9.24286	9.98223	9.29734	10.2798	9.72915	8.12416	8.27551	7.61536	7.49176	8.80394	8.33373	8.58567	8.64256	10.5768	10.8139	6.00143	3.82484	3.53965	3.30584	2.29644	2.26123	2.21998	3.93835	3.77075	3.70103
V	188302	188303	YER016W	0	+	-9.53023	-3.62716	-1.02183	-0.664315	-0.83112	-0.954025	-0.77972	-0.84917	-0.780795	0.18986	3.18577	11.4625	11.7255	14.45	16.7918	15.7921	15.8517	16.0639	16.3123	16.6143	16.3038	15.9482	15.9575	15.8163	14.2891	13.0292	5.25859	5.59472	7.03852	8.06419	5.87322	3.28888	4.31345	4.93318	5.20737
VII	527662	527663	YGR021W	0	+	2.66542	2.54638	2.4342	1.9169	1.65388	1.74994	1.41441	1.45544	1.23913	1.37189	6.6064	7.24763	7.46309	13.1377	15.1064	15.1238	15.4352	15.1025	15.0905	15.1946	15.4823	15.8403	15.6986	15.5091	14.9395	10.5789	8.35287	6.90631	2.50318	1.2879	2.68504	1.70935	2.03814	1.4971	0.53075
X	165324	165325	YJL131C	0	-	2.43003	4.19536	3.76029	3.24078	3.01941	2.99232	2.42211	0.3981	0.15365	-0.23038	-0.72928	-0.03153	10.4949	12.3634	13.438	14.3902	14.9308	15.2333	15.0714	15.0534	14.8953	15.6969	15.7846	16.5111	16.9778	16.4501	15.749	6.85752	4.18462	2.94883	0.609835	-0.04724	0.098455	0.37443	-0.19937
XVI	169372	169373	YPL202C	0	-	1.12758	1.60658	2.27968	2.28926	3.43156	3.90682	3.51732	3.26011	5.2099	5.34401	7.114	9.00937	11.0005	11.0699	12.5954	16.2286	15.808	14.5895	15.565	14.5424	14.1981	14.2873	14.5967	13.3682	12.2801	11.3358	7.79129	6.95266	4.86067	1.82624	-1.686	-1.01346	0.562231	-0.09152	-0.21874
VIII	286777	286778	YHR091C	0	-	2.90268	3.12069	3.3264	2.64449	2.35976	2.82286	2.54366	2.80085	2.35505	2.4276	2.68925	4.49215	8.66593	9.22973	11.0174	12.5376	17.5084	17.6695	16.528	16.3827	15.546	14.8321	13.8079	13.1681	13.2098	12.9397	9.76828	6.53254	4.9816	4.0884	1.61881	0.078025	1.43958	1.55363	-0.439119
XII	549019	549020	YLR200W	0	+	10.8186	8.15269	4.28151	2.90536	2.75827	2.4375	3.64559	8.08809	11.4675	11.3041	11.7385	13.0938	12.4502	12.6778	16.3458	17.0133	17.5435	17.3118	17.3041	17.5824	16.8027	14.9434	10.6297	6.55688	4.14281	2.98444	0.357325	0.62799	1.2892	-1.23522	-2.73563	-3.03241	-4.24034	-4.84565	-4.81553
XVI	138684	138685	YPL218W	0	+	-0.2182	-0.77637	-0.5748	-0.05492	0.31824	0.50332	0.42989	0.4711	0.09342	-0.085585	-0.62214	-0.06277	3.80701	9.66989	10.4716	10.929	11.3076	11.1162	10.9758	10.9313	11.1527	11.8478	12.2989	12.1684	12.876	14.2789	13.0719	5.88565	3.48396	15.0658	15.2401	14.9716	11.445	11.673	11.7186
V	126344	126345	YEL016C	0	-	-0.55556	2.52059	3.52974	3.83184	4.37495	4.53049	4.22282	4.41103	4.82035	4.56461	4.88246	4.86275	4.42929	5.56308	6.78426	7.0196	6.42786	6.26784	5.02424	4.73463	4.64611	4.37108	4.18716	4.27659	5.01882	5.73352	7.4676	8.97936	11.8954	14.0091	16.8328	17.8417	18.3611	19.5545	19.7673
X	142955	142956	YJL146W	0	+	9.96959	9.51398	9.70693	10.2914	9.92825	9.24851	8.75472	8.0616	8.44826	8.90639	7.53425	8.7664	10.6684	10.6474	9.49667	8.6334	10.9749	10.7609	9.80895	9.24215	8.55292	8.16886	8.4248	7.13211	6.92255	6.99833	5.43636	4.40897	4.2361	3.21894	0.90075	-1.04078	-0.67948	1.06414	1.93353
IV	373738	373739	YDL045C	0	-	18.7598	18.6675	19.3668	19.2631	16.7094	11.894	11.0776	7.93538	3.25967	1.66203	1.64332	3.18318	3.71832	4.85267	4.7096	4.56513	3.99426	3.78099	4.61464	5.26361	5.96774	6.54495	6.92255	6.48037	6.65527	6.81198	5.76387	4.20669	3.83519	4.0291	4.67246	4.60634	5.73779	6.62983	7.06466
XIII	636033	636034	YMR187C	0	-	15.0396	15.0555	15.2522	16.2213	17.0359	15.6369	13.4975	12.7147	10.9017	8.31395	4.21356	2.30834	2.45995	2.12297	2.60587	4.28093	4.829	4.50354	4.37611	4.41359	4.5537	5.11497	5.76732	7.03696	6.45059	7.05567	6.92842	6.58317	6.79425	5.49515	4.68929	2.68866	2.86284	3.13354	3.06428
IV	1306036	1306037	YDR420W	0	+	2.6359	3.24771	3.58565	3.69109	5.43017	5.52642	5.73059	5.30856	4.78063	4.56979	3.6962	4.82989	4.74066	8.75027	10.7237	11.0284	11.066	10.7588	12.0862	12.0541	11.2657	10.9115	11.6683	12.3903	13.2958	13.9885	12.5177	9.82983	7.0781	3.64644	3.85787	3.44737	2.49034	1.426	1.69406
XVI	688203	688204	YPR071W	0	+	2.03556	1.47	2.31542	2.25714	1.944	2.83911	5.69578	6.17426	6.86884	7.05141	6.74114	6.85756	6.97685	7.70422	9.93721	9.06224	8.42846	8.35285	8.59499	8.61706	7.98967	5.09522	4.89293	4.52676	4.81217	6.92637	11.6926	13.9879	12.2746	10.1336	10.6673	10.8573	10.6933	9.93985	9.06673
XIII	99397	99398	YML085C	0	-	0.36152	0.65662	0.72434	0.9385	1.19001	1.26103	1.74637	1.84738	2.158	2.56918	2.73272	2.44596	3.11965	6.21494	8.66709	9.33483	9.69304	9.98083	10.8773	11.1834	10.9872	10.2021	11.1933	11.761	11.5743	11.9704	11.9211	12.0266	10.1665	12.3013	13.18	12.7307	9.86021	7.97482	7.67296
XII	174982	174983	YLR014C	0	-	-21.0637	-10.2078	-0.33394	1.23336	2.25123	2.70944	2.96059	3.52862	3.39176	3.6862	5.74428	5.46169	11.9654	15.2004	15.7956	15.9556	15.7706	15.8007	15.9715	15.5314	16.2245	16.2635	15.5729	15.6834	14.2482	13.7346	12.985	3.85555	1.01582	2.11337	3.68928	4.78474	4.44848	3.95705	2.75201
XIII	121301	121302	YML074C	0	-	-1.75775	-2.13739	-2.4845	-2.36593	-1.43448	-0.4625	0.63704	1.5378	1.70234	2.10905	1.48787	1.13892	6.0301	13.7506	14.523	14.7557	14.7209	14.3812	14.1692	13.4879	12.9338	13.1202	13.0693	12.7947	12.7956	12.7097	13.8287	6.9957	5.22821	6.91352	6.8933	7.17099	7.57633	8.50745	8.11194
XI	47179	47180	YKL208W	0	+	18.007	18.1937	18.0188	16.7915	15.3649	12.6573	11.426	9.48065	8.37205	7.87567	9.07965	7.63683	8.08265	5.72962	4.72475	5.59311	4.22329	3.27702	3.20811	2.12683	1.67966	2.63179	4.10198	4.41322	1.63535	-2.25861	-1.08656	-0.01883	8.58069	8.95292	8.12527	8.44534	6.17867	5.87902	5.27405
XV	848476	848477	YOR284W	0	+	4.48385	5.85926	5.92579	3.93228	2.92661	2.94112	2.68075	3.45552	3.32758	3.41386	3.39275	4.48452	5.56472	6.69968	9.73034	10.3763	10.3706	10.2076	10.2299	10.4025	10.3628	10.4932	9.96503	10.0033	10.2602	10.9453	8.79534	8.12993	7.1928	7.12573	7.62399	7.62103	8.27701	7.81896	7.24265
VII	850548	850549	YGR177C	0	-	8.58301	7.97026	7.88421	7.75861	7.15808	5.94078	4.21928	2.93786	2.32371	2.73615	2.90122	3.35079	3.92532	4.82095	5.01215	6.36559	7.95188	8.67645	9.09718	10.4024	11.6395	12.4182	11.7047	11.1668	10.3629	10.3388	11.1543	10.5291	10.5009	8.08558	5.01384	4.49292	4.57632	5.46567	4.25945
VII	897497	897498	YGR199W	0	+	2.08902	0.93548	0.50853	0.44334	0.2488	0.43681	0.13281	1.03981	1.96638	1.27563	6.51636	10.9197	11.3768	11.4847	10.9641	10.4856	10.9354	11.6554	11.0177	10.8348	10.9885	10.365	9.34108	9.32644	9.45885	4.55903	4.25237	3.20361	7.8782	9.17976	10.8648	11.4712	11.4878	11.8802	11.9024
VI	153403	153404	YFR004W	0	+	-3.12909	-2.43646	-1.40581	-0.85177	-0.917685	0.08797	0.27314	1.22954	1.4588	0.9776	1.81097	2.17652	3.26737	10.8011	17.0235	17.5289	17.7785	18.0016	18.7191	18.7403	18.2769	17.9432	17.2263	17.0536	17.0894	16.131	15.82	14.5337	5.7592	0.45456	-1.99282	-1.2932	-1.49778	-2.56323	-2.6721
XVI	878713	878714	YPR169W	0	+	4.65567	3.8819	4.31492	3.90963	4.48074	5.22048	6.70235	7.16374	9.00777	8.34396	7.94183	9.01424	10.1465	15.7672	17.6083	17.9363	18.2547	17.907	17.7135	18.1685	16.849	14.5478	13.5039	10.3527	9.81875	9.80787	7.12558	3.60117	-3.72393	-5.87333	-5.81979	-5.88291	-6.34425	-7.0651	-7.86047
XII	265463	265464	YLR064W	0	+	7.33739	5.55685	6.30973	6.39405	5.06405	4.72281	5.41792	5.49203	4.50981	5.10916	6.86735	7.84579	7.42002	5.19461	7.03254	9.78598	11.3102	11.5643	11.3665	11.2193	11.1646	10.5989	9.99512	9.8914	9.10745	6.81018	5.51124	6.94244	8.72486	6.54196	4.10834	3.90523	4.04465	4.22791	3.88713
XII	646206	646207	YLR256W	0	+	-1.98234	-1.5823	-1.25743	-0.803955	-0.49944	-0.26143	0.39305	0.451975	0.909545	1.13975	2.76244	4.98526	5.02061	4.66887	5.84756	7.44763	8.25851	10.0229	11.6993	12.2473	13.1041	13.3849	14.0368	13.6716	13.0852	12.9114	11.444	13.1605	14.7392	14.0488	12.0719	10.4611	9.27139	7.91551	8.07268
XII	230565	230566	YLR042C	0	-	2.99936	2.51276	3.08443	4.13549	4.17235	3.67963	3.23843	2.6542	2.37943	3.46414	4.64002	5.71353	8.32032	11.4875	10.8084	10.4438	10.8671	11.7642	11.3451	10.8679	11.2942	11.1515	11.5897	11.6222	10.5049	9.91261	7.28845	6.3457	4.92663	7.12568	7.21846	8.18437	6.22552	5.23642	3.093
XII	143199	143200	YLL003W	0	+	0.889895	0.853425	-1.04976	-1.98513	1.1692	1.26772	0.98689	1.16506	0.96367	0.29528	0.67083	1.29819	4.16811	8.41848	10.9416	11.9292	12.3973	12.0151	12.2071	12.3349	12.2411	12.5856	12.3268	13.1206	13.551	12.892	11.8842	8.92066	4.54779	4.63463	6.34533	10.9883	11.3498	11.6196	12.3301
XVI	744519	744520	YPR109W	0	+	5.40182	6.71348	8.43156	10.2882	9.97373	10.2623	9.9916	9.89569	10.3532	10.6427	13.0487	14.0229	13.5891	12.4433	11.8149	8.50431	6.01569	4.30804	3.19127	3.40299	3.21974	3.4156	3.26092	2.80378	2.96792	3.43736	2.45989	3.96707	4.40491	5.68042	6.25848	6.25098	6.68848	6.07037	6.08284
IV	750866	750867	YDR146C	0	-	-1.23867	-1.28267	-0.95688	-1.79381	0.421725	2.9331	5.13059	5.90982	7.10757	8.01919	8.07631	9.32488	10.0621	9.55972	9.27815	9.19031	9.57076	10.3647	11.3008	8.65318	6.44716	5.15981	5.37231	6.95193	8.01751	8.04402	8.40527	8.11327	10.3114	10.6321	10.2245	10.7364	10.2213	10.3759	10.4205
IV	1039762	1039763	YDR291W	0	+	4.79005	5.33953	4.37125	4.51748	4.80998	4.97447	6.3846	6.37077	6.42829	4.95169	4.12	5.72296	13.0408	17.1233	17.348	17.7737	17.3401	16.3357	15.1874	15.5798	15.0516	13.6443	13.8025	13.1117	12.8891	13.304	9.71386	2.14727	-1.10427	-2.65192	-3.93241	-7.5576	-7.6094	-7.33185	-7.56674
XV	844695	844696	YOR279C	0	-	3.98253	2.8795	1.35243	1.73356	1.39533	0.59524	0.36457	-0.17789	0.332625	1.85576	3.21679	4.45291	5.59055	7.12489	7.67632	7.75805	8.43787	9.08333	9.01912	8.12015	8.0161	7.95796	7.75136	7.52991	5.88337	5.28342	4.9927	6.9745	14.0435	13.8576	15.5104	15.3688	16.4599	16.4717	16.7284
XIII	608530	608531	YMR173W	0	+	0.5867	-0.037095	0.366775	0.71255	1.0397	0.30499	-0.921335	-0.59504	-0.13942	-1.02473	-1.10579	-0.26181	1.15533	4.69011	7.28309	10.6662	12.1283	13.3192	14.5726	14.228	14.7525	14.9706	14.7037	15.5669	16.3981	17.2708	18.1579	17.8389	12.6497	10.9746	7.26614	5.92853	2.41335	0.95473	0.526041
IX	370671	370672	YIR007W	0	+	1.62096	2.2624	1.95969	1.90405	2.68672	3.71478	4.33369	4.15722	5.73312	6.19449	6.68045	6.11507	6.68585	7.23348	8.20982	9.1194	9.79456	10.1547	10.0587	9.13702	8.24237	8.10873	7.99634	8.07073	9.59124	9.67187	11.7802	11.7726	10.7433	9.51819	7.67134	7.13112	7.23119	6.1908	5.72595
XIII	263509	263510	YML003W	0	+	5.42484	5.27642	5.23395	4.51835	3.88892	3.28385	2.55931	3.15214	2.80333	2.71848	2.70727	2.47349	1.2076	3.72637	11.1155	11.3344	11.9639	12.9242	13.1577	12.7727	12.844	12.6587	11.6112	11.2675	10.5603	11.371	11.975	14.7759	13.0073	2.99905	2.16158	1.35785	1.7861	2.83857	2.82241
XI	188717	188718	YKL135C	0	-	1.22702	0.08251	-0.01539	0.3663	1.07642	1.00744	0.90052	0.54454	0.94478	1.64613	2.79897	8.73682	9.76195	9.64865	10.3377	11.225	11.1499	11.3546	10.486	10.2628	10.4155	10.541	10.8447	10.6243	10.3721	9.59726	4.2544	4.71636	6.48672	6.64817	10.6342	11.8211	11.8735	11.7925	11.842
XI	261166	261167	YKL096W	0	+	17.1055	17.0367	17.1039	17.6665	15.5124	14.707	12.5046	11.5963	13.2745	14.6306	14.8388	13.9898	14.1935	10.6576	9.00417	8.70114	8.22372	7.57525	6.92966	6.7295	5.94657	5.15482	3.46116	0.35837	-0.763625	-0.657845	-0.534	-2.30723	-1.8959	-1.45072	-2.99855	-3.43521	-2.85891	-2.7284	-1.82565
XII	17692	17693	YLL062C	0	-	-0.92227	0.522375	0.81234	0.27826	0.4587	0.39497	0.439635	0.771895	1.06973	1.19356	2.66292	4.61613	6.86545	8.80471	9.45828	11.053	10.4747	10.7388	10.9622	13.0008	13.3914	14.0142	13.5654	13.3643	13.0222	12.7804	11.0826	9.68086	7.33188	7.60933	7.8285	9.03694	8.60144	5.8707	4.32325
VI	90598	90599	YFL024C	0	-	-0.62463	-0.62052	-0.51074	0.16361	0.78442	1.78558	2.0847	2.80078	3.22378	3.13049	3.15779	3.97955	5.91091	8.09318	12.3795	13.0752	13.4327	14.1062	14.719	14.7527	14.8109	14.5188	13.9396	13.109	12.8508	12.6507	12.4464	10.5854	7.76954	3.87544	3.60117	3.20646	2.04532	1.75357	1.69127
VII	491914	491915	YGL004C	0	-	3.29596	4.28284	2.31828	1.42067	0.97921	1.03261	1.0916	1.79375	1.92613	1.78333	1.93901	10.8756	14.641	15.1185	15.9631	15.653	15.7118	15.782	15.9451	14.8457	15.2344	15.3659	14.9923	13.9703	14.3895	11.9947	3.19406	0.59736	0.73461	-0.09417	0.13124	-0.35543	-0.42082	-0.94254	-1.64178
IX	78052	78053	YIL144W	0	+	0.029495	0.32992	0.40415	0.29873	0.21468	0.47215	1.49125	1.79034	2.87995	5.19901	9.64531	15.3642	15.7695	17.1814	17.4715	17.435	17.1952	17.0139	16.6254	16.9061	16.4527	16.2461	15.6877	14.1429	12.0908	6.99561	-0.74438	-3.937	-2.67526	-2.1936	-2.75184	-1.99282	-0.04397	0.86656	1.20817
XI	31715	31716	YKL214C	0	-	8.98127	10.4979	10.2172	7.91526	7.04344	6.10272	4.66372	4.45187	2.22838	1.91848	1.4723	1.20141	1.47593	12.6739	15.7822	15.7017	15.8208	15.8626	16.2372	16.7013	16.4161	16.8585	15.4957	14.8874	15.0658	14.3227	11.7828	11.1907	-1.87621	-3.80742	-6.17507	-6.52607	-9.5098	-11.271	-11.3172
XIII	788891	788892	YMR259C	0	-	8.41308	8.97241	7.74857	6.49209	7.01931	6.64569	6.57297	5.56609	5.94312	5.83075	6.28779	6.93238	8.92538	10.3023	10.2398	10.313	9.72435	10.1367	9.87986	8.48311	8.01131	7.24864	6.52578	6.0687	6.53389	5.53362	3.44219	2.55572	3.59197	3.70551	3.03403	2.68542	6.56673	7.61261	8.25599
XII	380890	380891	YLR116W	0	+	1.22236	0.662315	0.01139	0.69244	0.91533	0.70113	0.36557	0.14334	-0.31169	-0.73085	2.41425	8.66128	10.8152	10.8575	12.0278	12.6875	12.8915	12.4045	11.0479	10.1288	9.83855	10.1204	11.203	11.8486	11.69	7.86076	0.29124	-0.484995	7.58338	7.40315	8.99079	10.7658	11.7645	12.4785	12.645
VII	637581	637582	YGR076C	0	-	-11.5781	-9.15452	-7.40163	-4.38828	-2.95505	-0.65449	1.51951	1.844	1.77428	2.04129	1.78218	1.46766	10.9296	17.7583	20.2057	19.9589	19.7639	20.0262	20.0401	20.0728	19.8364	17.8568	17.2626	17.3904	17.802	17.6266	17.5109	9.86453	-0.622335	-2.66951	-3.31808	-3.46488	-2.65001	-2.16239	-1.97709
XII	327442	327443	YLR093C	0	-	1.1749	1.26336	1.4783	1.57625	1.54635	1.5777	1.23292	1.34099	1.69341	1.61136	2.16402	2.60001	3.38402	3.72263	5.52599	7.44592	9.26211	10.8753	10.6051	11.3928	11.4078	11.7188	11.5926	10.8487	10.8687	10.4549	11.5972	11.953	12.3299	12.1729	10.7913	9.91958	7.84465	8.42599	7.65271
VII	196501	196502	YGL163C	0	-	3.79288	3.76006	3.1273	3.26419	3.65223	3.46169	3.98266	3.47521	3.32999	4.10754	5.07379	5.13169	4.8697	8.36961	14.6508	14.7268	14.8919	14.74	14.9647	14.7722	14.717	14.6636	14.4093	13.7325	13.3986	12.4662	12.8736	11.6241	5.33552	1.3563	0.134905	-2.72962	-4.98745	-6.51783	-8.22395
X	245588	245589	YJL097W	0	+	7.16167	6.8174	5.99619	6.25373	4.99035	6.01202	6.35419	7.32097	8.13013	7.96448	6.2743	8.79088	12.8217	15.9653	15.9936	15.6852	16.1492	16.6842	16.9245	16.2544	15.005	15.0073	13.7986	12.7831	12.0814	10.1965	7.00801	2.44513	-4.46389	-6.8803	-7.67349	-8.92133	-9.29116	-9.76122	-9.60328
XII	515147	515148	YLR180W	0	+	2.82609	2.84075	2.56901	2.94957	2.88923	2.75379	2.13783	2.0562	2.2136	2.52414	1.77785	1.85394	4.14076	6.0766	9.50218	9.88381	11.6435	12.2301	11.8935	11.7441	12.7576	13.8023	14.3363	14.4068	14.1603	14.5913	13.5044	10.9592	9.04186	6.61841	6.16139	3.89061	1.81594	-0.26841	-2.08052
XV	53107	53108	YOL144W	0	+	1.74699	2.37036	2.63617	2.87666	2.52038	1.40545	0.71953	0.52895	1.2013	2.94199	7.50606	11.3317	11.7099	12.096	13.2613	13.561	13.8592	14.1262	14.1606	14.3535	14.5253	15.1227	14.8547	14.0655	12.9194	7.0343	3.08656	4.57845	3.77221	4.53324	3.78039	0.64935	-1.5786	-1.35582	-1.26437
XVI	623556	623557	YPR028W	0	+	1.37723	1.82333	2.94271	3.74012	4.28613	4.30999	4.1773	4.96508	5.88572	6.52198	7.18355	8.07362	9.74082	11.279	11.2541	11.973	11.4706	10.1769	10.4582	9.6415	9.79152	10.2088	9.1174	8.21746	8.49197	8.70332	8.60835	6.6333	5.29713	4.0374	3.62085	3.62012	4.0751	3.84734	3.8907
II	488516	488517	YBR125C	0	-	2.88398	3.11232	2.51454	2.31217	2.27542	2.12625	1.74243	1.93436	3.72293	4.71239	4.17376	5.11609	7.09871	11.2827	12.8555	12.8481	13.0139	12.9667	12.1177	12.1736	12.0302	12.1061	10.8631	9.67142	9.13441	8.48643	7.68106	6.21525	2.1946	0.871465	3.07991	5.40072	6.50401	6.90171	6.84602
IV	541526	541527	YDR042C	0	-	6.19001	6.34383	6.05708	5.66207	6.2404	7.59258	8.50334	8.60646	6.64734	6.11328	6.84565	10.0952	10.6457	11.4263	11.1096	10.4271	9.6035	9.44995	8.07499	7.46257	6.55736	6.28736	5.80068	5.17184	5.40008	4.59433	0.65033	0.40982	0.91782	1.59846	2.45881	2.9942	7.14717	12.2913	13.4002
X	153048	153049	YJL139C	0	-	7.21852	6.33819	6.3386	6.33407	6.60386	4.32413	4.46498	4.54629	2.76322	3.03107	4.94407	6.47504	8.05031	9.78626	10.2721	10.0755	9.53923	9.30565	9.56586	9.74998	11.8552	11.7323	11.1654	10.74	10.4437	8.16108	7.23994	4.9852	3.73506	3.12296	2.67603	3.35976	4.14211	3.44717	2.13542
II	407175	407176	YBR082C	0	-	0.916	0.67262	0.68836	1.40577	2.93822	3.60038	3.69021	3.92681	4.14248	3.35953	3.95614	3.40811	3.97674	4.56548	6.08925	5.67978	7.21213	9.31473	10.0664	12.3681	12.3493	12.268	12.7833	12.9083	12.6791	12.3193	11.3695	11.1766	10.7372	9.69385	10.3671	7.84798	4.90371	3.56832	1.64305
VI	180744	180745	YFR016C	0	-	3.4641	3.90371	4.23405	4.83259	4.74302	7.08576	8.38921	8.02117	9.10469	10.6436	11.7052	13.0518	13.3233	12.757	13.4547	12.826	12.2828	11.7838	10.3612	9.90808	7.11599	5.13901	5.24592	7.22171	5.11627	5.00676	2.90997	2.83795	2.22605	0.04778	0.64158	1.55126	2.02885	2.70036	2.15119
IV	1181658	1181659	YDR352W	0	+	3.33017	3.41283	3.82667	4.46645	5.12318	5.76146	6.26118	6.38514	5.91101	6.14128	6.717	5.36686	4.9935	6.09804	7.40564	7.01824	6.99376	7.36088	7.88768	7.09537	6.97658	7.01369	7.22867	7.48911	6.78463	6.49865	7.41892	5.92988	7.49248	7.93208	9.67467	9.61567	10.2723	9.43191	9.63697
II	798512	798513	YBR296C	0	-	1.20233	1.08108	1.72705	2.69496	2.53712	3.1683	3.88953	3.83241	5.73646	8.90114	10.8577	10.3136	12.1743	14.6611	15.6798	15.7842	15.1643	15.1358	13.5645	13.6457	13.6946	11.7849	10.964	9.90706	9.1717	7.1839	6.73154	4.51701	2.68498	1.19162	-0.548545	-2.17473	-2.90115	-3.13957	-3.9974
XIII	751778	751779	YMR241W	0	+	13.6734	14.0586	13.7612	13.9137	12.6935	11.4603	12.0363	11.9715	11.9411	11.7674	12.3012	10.6505	7.75347	5.45957	4.02798	3.37242	5.38886	6.34142	5.95792	6.08069	6.85705	5.94638	4.90364	4.36764	4.4439	3.27734	1.70514	1.32973	2.15971	2.55477	1.77171	0.72763	0.12088	0.66455	0.856425
XIV	366202	366203	YNL138W-A	0	+	19.5852	20.2632	19.9364	19.0108	17.8166	17.2031	17.0318	17.1527	17.1792	17.8014	15.9457	12.4607	9.86108	0.51433	-0.83686	-0.493665	-1.16915	-0.70065	0.182085	0.01788	-0.61967	0.4511	1.28909	3.04284	3.44393	3.5234	3.55517	2.8063	1.10547	0.72481	0.537865	-0.10578	-0.6502	-1.05917	-1.14658
XV	299536	299537	YOL014W	0	+	2.00288	2.05875	2.95006	3.30065	3.07154	2.32372	4.16843	4.50094	5.28337	6.99395	6.76674	7.34656	7.86499	9.07879	9.98262	10.1941	10.5726	9.69681	9.39945	10.1043	10.2919	9.67454	9.3906	8.93239	7.87768	7.50309	7.10391	5.60565	4.78597	4.9971	6.23137	6.4848	6.41905	5.84754	5.79576
IV	1303188	1303189	YDR419W	0	+	1.93925	1.8963	3.06445	3.37076	3.54284	3.10571	3.25572	3.7909	2.59795	3.45085	4.14075	4.31346	4.14349	4.21747	5.43191	7.42053	10.2098	10.5586	10.7439	10.6403	11.6267	11.9052	12.6982	12.2716	12.6289	11.6948	12.425	11.1942	11.1354	7.37266	5.06786	3.47145	3.45444	3.05782	2.19453
IX	261169	261170	YIL048W	0	+	9.62243	8.76033	4.4673	2.06086	0.63379	1.0216	1.59178	0.93792	0.618695	1.08887	2.944	3.16992	4.21628	4.1056	6.12995	6.93612	8.40752	11.099	12.2448	12.2672	12.5416	12.2112	12.1137	12.0062	12.0206	9.59159	8.69913	8.99065	8.62876	6.8435	6.98947	7.02159	5.10065	3.63678	4.73305
XII	645023	645024	YLR254C	0	-	4.96445	5.21057	4.32831	3.95659	3.32873	2.95849	3.3031	3.28634	2.20434	2.31485	2.35038	2.26036	5.90226	10.666	12.0732	10.9294	12.0763	13.1673	13.4211	12.7332	12.7416	11.7458	11.6631	12.2772	12.4046	14.2617	14.1564	9.16123	1.99276	0.39542	1.74658	0.64228	-0.574055	-0.66928	-0.016955
XIII	568187	568188	YMR154C	0	-	8.40019	8.31344	8.2727	7.92811	7.66795	8.14217	7.40729	6.71629	7.29504	7.77822	7.495	6.7593	6.22155	6.02521	6.64514	6.09459	8.09886	9.6109	10.7434	10.3971	9.01318	8.68012	8.9476	8.58257	7.33296	7.21999	7.12951	5.44377	5.1982	4.679	3.24491	2.6529	1.18911	-1.34289	-1.10278
XV	44968	44969	YOL149W	0	+	1.82946	1.23893	0.66571	0.58032	0.42697	0.41771	1.34096	2.09345	1.94828	0.92179	1.77884	1.37596	4.17799	10.7465	11.8236	12.9424	13.5437	14.0098	14.0907	13.8173	13.5085	12.4104	12.1226	12.645	13.0322	12.79	14.0524	10.9486	2.00723	2.13887	1.39855	2.78613	3.87091	4.4523	4.5559
XI	439499	439500	YKL001C	0	-	4.12306	3.96169	4.31122	4.98634	5.37545	5.11382	4.28945	4.46245	4.46203	3.06908	2.50616	3.0688	2.90559	2.83404	4.23027	7.85679	11.9087	12.3613	11.5919	11.6741	12.1007	11.9895	11.7351	11.613	11.4014	10.4023	10.6247	10.0924	9.67224	9.29721	7.37005	1.97051	1.33207	-0.393495	-1.92471
IV	680021	680022	YDR111C	0	-	6.0028	5.8028	7.04842	6.59917	6.97697	8.06954	9.0237	8.77681	9.40579	9.31332	7.58481	6.77555	6.31452	6.80203	6.35271	6.54603	7.63153	7.73078	7.40582	7.1288	7.34299	8.00125	7.84442	7.41455	6.64588	6.36451	7.02382	6.75706	5.48025	5.59004	5.32311	3.22904	3.11932	3.12363	1.62411
III	220113	220114	YCR054C	0	-	-0.76337	-0.499934	-0.51696	-1.768	0.96568	1.70539	1.03801	1.21647	0.89463	0.42912	0.555735	0.68412	3.97444	9.71199	11.8905	12.3356	11.978	12.4132	13.3789	12.9405	12.9715	13.4861	13.0821	13.1938	14.9577	14.0729	13.1349	9.38159	5.1388	2.88834	3.99886	6.57186	5.26656	5.22666	5.65413
IV	909862	909863	YDR222W	0	+	2.44724	2.84739	3.11122	3.86424	3.94386	4.54331	4.57787	4.87496	5.95662	5.42691	5.89212	5.90039	5.74265	6.22254	6.46998	7.39421	8.36101	8.86586	9.27459	9.5746	8.80257	8.2369	7.83284	7.11273	8.15335	7.79833	6.84743	6.28934	7.73347	9.05672	8.01435	9.37331	7.96514	6.97622	5.69001
II	515681	515682	YBR139W	0	+	0.59703	1.02021	1.45547	1.09139	1.064	0.94945	1.41493	1.67927	1.41005	1.26362	1.59362	2.34716	9.33161	15.132	16.8046	17.3768	17.1694	17.0633	17.2063	17.1342	16.7713	16.1892	16.1931	16.1921	16.1663	16.0598	14.5966	6.1254	0.738025	-2.69031	-4.07553	-4.74855	-5.89793	-6.67403	-7.51277
XI	387655	387656	YKL027W	0	+	8.65782	7.73971	6.21743	6.13983	5.93804	5.7268	6.30568	5.46854	5.6523	5.39285	5.88409	7.71541	6.21926	4.4683	5.25375	6.30962	6.73636	6.60107	7.09745	8.00429	7.43253	8.29969	8.61409	8.65748	9.16912	8.34784	6.67564	4.73396	5.5088	4.36676	7.35364	6.44623	6.06637	5.59764	5.69385
XIV	245642	245643	YNL214W	0	+	7.79333	9.61103	9.05902	8.05735	6.46503	4.41167	3.75201	3.92298	3.16678	2.98556	2.97788	3.79435	3.02493	2.19504	4.31479	6.62491	7.09229	8.33706	9.14068	8.8038	8.12341	8.39782	7.46227	7.09458	7.35949	7.95664	7.66181	8.0427	10.3663	10.1027	6.86806	7.45577	6.85255	5.56282	5.52417
II	245637	245638	YBR004C	0	-	2.83542	3.22842	3.01941	4.05897	4.66697	4.47749	4.92566	5.11756	4.83103	4.63852	5.45362	7.57771	6.86979	8.08085	8.2431	8.29002	8.42725	9.08983	8.96313	7.54135	7.34727	6.07443	6.28531	6.71088	7.17593	6.52905	6.66011	7.12561	8.05768	7.96657	8.17333	8.18321	7.3071	8.3033	8.10336
XIII	56523	56524	YML106W	0	+	-1.06539	-1.17441	-0.97658	-0.38515	-0.01036	0.46942	0.36077	0.99479	2.35372	4.58719	6.15838	7.49617	6.75921	8.54262	9.94243	10.2501	10.7911	11.5436	11.3549	11.0146	10.8364	10.9371	10.5634	9.2566	7.54416	6.26759	6.17924	6.90895	6.8163	6.03011	7.95633	10.7962	10.5254	10.3056	10.2392
XIII	273990	273991	YMR004W	0	+	6.75988	3.74917	2.2576	0.61549	-0.649955	-0.61048	-0.554629	0.00404	1.10872	1.75446	2.60803	3.90626	8.46082	11.324	13.0322	13.7325	15.3259	15.8888	16.8091	17.8195	17.326	16.8529	16.2323	15.3769	14.5985	12.8809	8.25156	5.33373	1.92629	-0.38834	-0.60221	-2.4835	-2.87284	-3.2484	-2.72922
X	365762	365763	YJL041W	0	+	1.23959	1.32048	1.64187	1.56738	1.53606	1.79077	2.08771	2.3903	2.98837	3.08496	3.74992	5.4119	6.45563	8.90376	11.7103	13.4985	12.809	12.968	12.7636	12.7771	12.3517	11.6156	11.1586	11.3992	11.8529	11.813	9.59519	8.79823	7.04596	2.81035	1.16262	2.14339	1.9234	2.3583	2.95964
XIV	640136	640137	YNR007C	0	-	3.01832	3.61021	4.4528	5.48733	5.25497	3.37386	0.74673	-0.33428	0.07898	1.03883	1.38077	1.08457	3.83372	6.04072	7.41254	8.17696	8.91992	9.00181	9.47739	9.89113	9.96686	10.7481	10.7933	10.3014	9.65645	10.33	11.4687	10.7837	10.0643	9.30987	8.32493	7.07085	6.56981	5.91766	6.37721
IV	1002185	1002186	YDR266C	0	-	1.55888	1.83675	2.11061	1.79192	2.14545	2.65589	3.0776	2.23028	2.22286	2.48495	2.8798	1.01096	4.33674	9.21041	8.83789	8.0044	7.81062	7.97015	8.0405	7.20813	6.78522	6.31489	6.33472	6.18205	6.46204	6.51477	11.022	9.59317	10.8398	11.4231	11.2437	11.9945	12.1484	12.2568	12.9673
VII	337840	337841	YGL092W	0	+	0.26605	0.34051	0.92985	1.98559	2.76935	3.25498	3.73951	3.86401	4.16781	4.44398	4.65622	6.036	6.3245	6.27127	7.43018	13.2769	17.2089	17.816	16.7169	15.8675	15.7626	16.1487	16.2172	15.8991	15.7491	15.0439	14.167	13.569	12.9772	11.3368	-5.37319	-8.78976	-14.2326	-13.442	-13.5759
XV	17794	17795	YOL159C	0	-	5.05424	5.88136	6.37817	7.21711	8.21905	7.65547	6.76117	7.01644	5.86412	6.54208	7.42528	8.07527	8.0867	8.18223	8.0387	9.03849	8.89716	9.03315	8.70306	8.75848	8.69795	7.56819	6.82312	7.06343	6.51258	6.27707	5.97044	8.60969	4.56182	3.94206	3.13651	3.16792	1.83084	1.83806	1.84047
IV	1446982	1446983	YDR498C	0	-	2.06503	1.96818	0.68802	0.82913	0.791445	0.26991	0.37233	0.80031	0.31767	0.38216	2.95782	5.78923	11.0727	12.4105	14.0293	12.9966	12.4005	12.6167	12.7018	13.4205	13.413	13.1846	13.4945	13.9894	14.0965	11.7448	7.98488	4.51839	1.78324	0.31708	1.55338	3.191	3.51624	3.42448	3.49003
X	445909	445910	YJR005W	0	+	4.57433	2.00746	0.282235	0.28436	0.27597	-0.47723	-0.731305	-0.648005	-0.23916	0.00118	1.36977	3.39896	5.82938	8.47768	8.44126	7.86761	8.34382	8.76034	9.09078	9.08753	9.52902	10.6472	10.9893	10.9539	11.0559	9.67816	9.52432	6.81429	7.94515	10.0943	10.4191	10.548	10.7866	11.3298	11.6008
VIII	126550	126551	YHR010W	0	+	-0.22056	0.11284	-0.12774	0.544115	1.278	1.96901	2.26897	2.71989	3.7353	3.82228	5.24008	7.01322	6.64573	7.03929	7.00426	7.11931	8.13125	8.5155	8.65759	8.84193	9.27116	11.1387	11.3953	10.8384	11.7223	10.5834	9.68099	9.62234	9.05813	8.7702	8.5652	6.85243	6.82491	6.71282	6.45464
III	229129	229130	YCR065W	0	+	2.52461	2.69789	2.94993	3.72979	3.89744	3.31243	2.93963	2.36498	1.93117	2.30341	3.13979	4.31164	3.29594	5.07894	5.30193	5.41035	5.44755	5.03235	4.60185	4.15661	3.81896	4.08237	4.74839	8.61846	10.5082	10.0669	10.4124	10.7841	9.0419	9.00275	11.2797	12.7561	14.3014	16.3178	17.426
XV	342611	342612	YOR008C	0	-	4.32437	3.10245	1.7368	1.84609	2.52204	2.90645	3.64165	4.65572	4.03002	3.70411	2.81389	2.59199	5.12617	6.21154	6.83404	7.07913	8.452	8.05279	7.54468	6.21565	6.06371	5.85193	5.29775	5.84601	6.89872	8.15272	8.78392	4.24715	4.86599	6.48658	11.581	13.2018	14.8696	15.327	16.5847
IV	486754	486755	YDR021W	0	+	4.21105	3.96155	3.55627	4.94533	4.3597	3.43902	1.29418	0.70989	-0.789485	-1.16735	-1.87694	0.18456	2.89147	6.19863	11.1156	13.2853	14.3815	15.0441	15.6792	15.6757	16.1343	16.3785	16.8673	16.9704	17.8843	18.3275	16.3707	12.7717	9.92335	0.67272	-5.09764	-6.1016	-6.75394	-6.85585	-7.1818
IX	260187	260188	YIL049W	0	+	3.82676	2.22903	2.06318	2.13463	2.4763	2.67887	3.08494	3.29597	3.27537	3.36752	5.2255	5.56717	3.71334	9.49652	8.77266	8.88438	9.03464	8.83939	8.58178	8.32587	7.96612	7.44914	7.38015	7.72752	7.34749	5.89396	6.74259	8.34663	6.24336	7.68678	9.8888	9.80027	9.84851	9.7093	10.4007
V	159127	159128	YER003C	0	-	11.7695	9.60823	8.10177	6.98566	2.99626	1.40034	1.60286	1.53606	1.1058	-0.000155	-0.39196	-0.04169	-1.11813	-1.27035	-0.106985	2.40319	7.97035	10.8036	12.6291	12.9892	13.0111	13.0593	13.1575	13.2329	13.4412	14.1737	13.9484	15.2347	15.5314	14.361	11.0768	4.05521	0.184115	-8.59834	-8.10264
V	272490	272491	YER059W	0	+	2.91486	0.57685	0.702085	-2.03777	-1.58807	-0.946085	-1.06224	-0.911525	-0.88799	0.04981	1.85129	1.86998	2.53216	5.6045	8.87244	13.6272	14.4509	14.3124	14.1478	14.1078	13.9387	13.5767	13.1859	13.4751	13.5007	13.0989	12.9641	12.2182	8.9583	4.67772	2.43283	3.9721	4.05588	4.12159	4.30096
IV	933522	933523	YDR235W	0	+	6.27819	4.6787	4.37361	4.16815	4.29674	2.55028	1.05139	1.48146	2.0553	3.40564	3.40036	5.69357	12.0107	12.8461	13.23	13.669	13.5157	14.2814	14.4293	14.6645	15.6751	15.9087	15.1064	13.1218	11.6646	11.221	7.65597	4.02545	2.72576	-0.418125	-3.5029	-4.06689	-4.42336	-4.57144	-5.5423
XVI	254755	254756	YPL157W	0	+	0.689885	2.16018	3.05219	2.76781	2.4577	2.68921	2.51505	2.42452	1.81542	0.89933	0.47349	1.578	2.16353	7.75705	10.1349	11.0672	11.27	10.8584	11.0597	11.4571	11.6803	11.6634	11.9915	12.6542	13.2684	12.3081	13.0146	9.48142	8.88256	5.75055	3.24702	3.19717	3.44152	3.73684	2.94033
V	337600	337601	YER089C	0	-	1.95338	2.03438	1.9712	2.47428	1.2737	1.01222	1.15718	1.19779	1.24969	1.48715	2.24581	4.59029	9.71295	10.0933	9.68633	10.5277	10.4053	10.0345	10.306	10.8181	11.3095	12.1519	12.3993	12.8321	13.0027	13.0902	9.09298	6.00519	5.27367	6.47601	5.43554	5.41694	4.84441	2.1723	2.70744
XV	901177	901178	YOR312C	0	-	0.344079	0.61381	0.337545	0.53746	0.68113	0.39329	0.88467	0.75138	0.57142	1.36702	2.42042	5.83857	8.73824	10.1858	10.6954	11.2711	11.2426	11.3978	11.5987	12.0199	12.1076	11.6158	12.3253	12.3055	12.1273	10.4003	7.00751	4.52158	4.58907	6.20498	6.67934	6.76175	5.95707	5.74852	5.66397
XVI	789936	789937	YPR127W	0	+	1.64868	2.24991	3.03206	2.84653	2.52565	1.89914	1.54655	1.25586	1.10585	0.02783	-0.2851	1.10788	2.89273	9.42956	12.6415	12.8244	12.4359	12.3301	11.8524	11.8671	12.1796	12.2761	12.8718	13.0846	13.9516	13.9947	13.6789	9.04309	3.07583	3.49193	3.18946	2.36185	2.23437	3.05018	1.99543
XI	280503	280504	YKL084W	0	+	4.54336	4.43465	4.1778	4.63234	5.54336	5.6548	4.72027	4.62901	3.31019	2.68881	2.77726	2.75243	5.18094	7.2247	8.02566	8.93707	9.62407	9.68564	9.47048	8.5195	8.29019	7.89436	8.23716	9.83532	9.70477	9.8134	9.78811	7.059	3.77027	5.29089	5.77567	5.66591	5.79295	5.68357	5.19642
VIII	114970	114971	YHR005C	0	-	2.14873	0.19181	-0.03136	0.59797	0.80593	2.14105	3.60022	5.5481	7.88722	9.89173	10.1595	10.1767	10.784	10.8101	10.5239	11.538	12.7979	13.0159	12.9007	11.5599	10.4291	9.45901	7.62957	4.92408	4.82113	5.14884	4.86993	4.08624	4.41559	4.8855	3.96256	3.67088	3.52926	1.92986	3.27799
VII	173071	173072	YGL176C	0	-	10.9858	13.1382	9.59554	8.3018	6.73916	4.15788	3.36187	2.53612	2.87379	3.28688	3.03795	3.28275	2.23992	4.96769	7.15567	8.49595	8.0738	8.12779	7.98512	8.0327	7.64851	6.86591	6.38183	6.62996	5.88307	5.60667	5.93438	8.02555	6.11663	3.72484	3.93622	6.50113	7.78974	7.82658	8.46036
VII	475223	475224	YGL011C	0	-	0.54656	-1.1389	-1.5161	-1.19971	-1.20767	-1.77146	-1.71506	-1.29902	0.43219	1.47238	2.49797	2.70246	10.8076	12.0012	12.3131	13.1999	14.1188	13.9063	13.1995	13.2871	13.6744	14.3327	13.6415	11.6114	11.0222	10.3968	11.4314	5.497	5.35456	5.10982	3.90099	3.47396	3.92391	4.50759	4.96743
VIII	77279	77280	YHL014C	0	-	1.84478	1.73186	2.11496	2.19997	4.15349	3.53792	2.37821	2.84345	2.95749	2.96038	3.62945	3.18431	5.72251	6.10958	8.95778	10.0156	11.6049	11.3214	11.1603	11.6353	12.0055	11.6549	11.6127	12.5011	11.9107	11.1056	10.4451	7.40296	8.7783	5.73234	4.89072	1.93585	2.93849	0.52949	-0.238505
XI	286578	286579	YKL079W	0	+	12.2882	8.41619	4.95712	3.54427	3.64805	3.50581	4.38349	4.9913	5.59787	5.58074	6.69122	8.43374	9.93056	10.4088	10.9766	10.6716	11.6716	12.248	12.8961	12.3161	10.6289	9.34202	8.66272	7.98729	7.77087	6.55964	3.14845	1.20962	-0.185135	-0.7463	0.02918	0.76231	1.28584	1.47424	1.8338
XIII	95470	95471	YML087C	0	-	-3.44962	-3.74516	-0.23664	-0.1146	-0.35335	-0.16025	0.10749	0.0562	0.070785	-0.00095	-0.85958	0.016305	3.3077	4.0892	6.29258	10.1768	12.0974	12.8339	13.7643	14.4691	14.5387	14.7485	14.6439	14.7139	14.786	15.1895	14.8722	11.766	10.825	10.2506	5.89663	5.59808	2.18457	2.25951	2.15421
VII	574974	574975	YGR040W	0	+	6.5282	6.84169	8.56177	10.1463	9.65404	7.50108	6.42687	5.77686	4.95484	6.37423	6.86495	8.09745	9.54801	10.0421	10.686	10.4404	9.81693	9.13819	6.7048	6.27157	6.21379	6.6366	6.85395	7.52467	6.67575	6.26544	3.96321	4.0398	2.03126	0.85381	1.6384	1.96632	2.36374	2.25166	3.07097
X	544021	544022	YJR057W	0	+	12.7434	12.9589	14.0086	14.2823	14.2029	14.6095	14.0245	12.8386	9.37467	6.80127	4.03447	4.46126	4.75983	4.48261	4.41238	4.84227	4.46519	3.54341	4.26124	4.35249	4.24773	4.22035	3.80014	4.6306	5.14407	4.97581	4.24795	4.08672	4.09232	3.75294	3.6153	2.75819	2.16915	0.394035	0.639055
IV	1199054	1199055	YDR363W	0	+	1.69395	0.06313	0.20943	-0.11563	0.25056	0.67963	0.67133	0.0533	-0.5716	-0.56271	-0.32687	0.86754	7.73421	11.7738	11.9671	11.7462	11.7717	11.931	12.2597	11.9234	11.9306	12.4039	12.6635	12.3868	11.4971	11.3387	10.0127	3.88512	2.26375	5.91125	6.59963	6.38898	6.46114	6.81961	7.11754
XIII	856779	856780	YMR293C	0	-	2.89092	3.7283	4.99804	7.05063	7.99803	7.69141	6.06491	5.68046	5.13625	2.90283	2.15611	2.36714	4.25706	6.13153	7.41283	7.24048	7.62786	7.8322	8.5594	8.325	7.48907	6.94834	7.23996	7.82767	8.11232	7.83752	7.18459	7.39818	4.275	5.18138	8.50386	7.0484	7.04853	6.30208	6.56505
VIII	292656	292657	YHR094C	0	-	9.40617	10.8994	11.3911	11.7335	13.2546	11.8481	9.62695	8.13688	3.08149	1.67779	2.07215	3.72663	4.89162	5.75491	6.02675	5.40464	5.30024	5.62247	5.5253	6.2744	8.29815	7.08675	6.59276	5.27121	1.94154	2.41634	6.57714	5.08887	4.53897	4.41706	4.77259	4.77046	5.2855	6.0343	6.22551
XVI	676907	676908	YPR061C	0	-	-0.44706	0.51355	0.93047	1.60268	2.39826	2.36161	2.16332	1.78639	1.61274	2.09551	2.22668	0.86794	6.00535	9.52612	12.3196	14.7163	14.7459	14.8747	13.5787	13.1616	12.8927	12.2148	12.4533	12.6444	12.7829	13.6161	14.4398	6.83655	5.14673	4.42723	-1.12738	-1.35665	-1.04638	-0.69812	0.166645
XVI	157630	157631	YPL209C	0	-	2.71108	2.18398	2.0807	-1.31123	-0.028495	0.66674	0.935825	1.1539	0.1187	-0.13741	0.16065	-0.01536	1.97253	5.76559	8.02014	9.31802	10.9661	11.2692	12.2724	12.6596	12.1298	11.5806	11.5446	11.5841	11.2856	10.603	10.0032	7.92795	5.25888	4.00108	3.71437	7.87067	9.92566	11.2139	11.0182
XII	87251	87252	YLL027W	0	+	1.99157	1.7981	1.17822	1.52631	1.65953	2.18278	2.49237	3.07986	3.48172	3.67062	2.165	5.55824	6.46396	8.58019	10.6859	10.8116	11.8782	13.1596	13.1429	13.2947	13.011	11.8209	11.5347	11.7684	12.5963	11.6248	6.96303	6.4901	4.54857	2.49547	1.72944	1.29626	1.22737	2.69367	1.54457
VII	911883	911884	YGR208W	0	+	1.09421	1.69131	0.96376	1.33011	1.55485	2.64208	3.28316	4.65611	5.09941	4.66247	4.89113	6.0129	7.43748	7.37883	7.40599	7.90758	8.4025	10.0975	10.6731	10.7933	11.3385	11.0582	10.0482	9.35856	9.16186	8.54221	6.80047	5.2643	7.62021	8.75723	7.81328	7.87326	4.12808	3.23493	0.98151
XIV	330097	330098	YNL163C	0	-	4.89834	4.89319	5.27149	5.63629	6.1941	6.0417	5.55042	7.24183	6.67396	8.36803	9.38044	9.18498	11.2609	14.1522	13.9805	13.3572	13.0283	12.5885	12.2608	12.1738	12.3548	11.7988	10.0737	9.72189	7.95811	7.16116	7.55346	6.59237	0.751465	-3.23989	-6.21364	-6.32759	-6.48444	-6.54846	-7.50564
VII	706548	706549	YGR109C	0	-	3.29406	3.29183	2.87956	3.18458	3.45147	3.18675	3.34978	3.61595	5.98687	4.09311	1.62485	3.39136	7.30154	7.76708	7.9346	8.85126	10.5453	10.9726	10.1917	9.95216	9.66907	8.99814	8.80423	8.8879	8.5977	8.19889	5.35729	2.4739	2.62152	2.6597	2.48443	6.17776	8.22693	10.5434	10.992
VII	854897	854898	YGR179C	0	-	2.30206	1.34575	0.97112	0.86911	0.60662	0.74875	0.97428	0.850155	1.05376	1.866	7.49669	10.1669	12.7992	15.3045	14.7627	14.285	15.2209	15.195	15.2059	15.0171	14.4821	14.6831	15.1268	14.4998	13.0347	6.76934	3.93931	1.27995	-3.03221	-4.36307	-2.0776	-0.25807	-0.463484	-0.80444	-0.547828
XIII	815284	815285	YMR274C	0	-	7.95568	7.05802	5.88055	4.22091	2.68918	1.64792	1.90657	3.23984	3.54296	4.73702	12.4737	16.2872	14.6476	9.46273	7.18811	5.20206	4.19	4.48326	4.72171	4.85173	4.52034	4.42763	3.47064	3.04212	1.35589	-3.83691	-7.27993	-1.46751	5.31932	9.41559	13.2287	14.1566	15.137	15.7669	15.6069
XV	1031285	1031286	YOR370C	0	-	1.22876	1.3267	0.93604	1.61552	2.4361	3.72721	3.78657	3.85259	3.40569	3.42386	4.58724	6.26244	6.34735	6.66667	6.97982	7.08624	9.16004	10.6832	10.3683	8.7187	8.7377	9.12119	8.78682	8.89334	8.859	8.22396	6.66349	6.38534	6.98479	7.67937	9.00808	6.47367	6.10477	7.20064	7.23701
IV	730606	730607	YDR138W	0	+	1.03547	1.14144	0.992185	0.93652	0.82771	0.764465	1.75778	1.87793	1.0346	1.68556	1.26486	3.5449	7.9772	8.61437	8.65982	8.2416	8.49643	8.57099	8.22925	8.61872	8.65507	8.99782	8.94967	10.7057	9.95846	11.4287	10.5585	6.65343	6.38702	6.04812	7.22879	8.71773	9.94928	10.3982	9.93386
XV	449401	449402	YOR066W	0	+	9.79485	10.3595	10.1056	9.9978	10.8261	12.0847	11.7909	12.9486	14.8978	12.6546	12.8856	13.6286	13.7102	13.9792	13.3245	12.3652	12.336	12.4752	14.1199	13.8095	12.4773	11.2756	6.87167	5.65629	5.2363	2.14994	-0.916075	-3.10039	-6.68572	-7.36399	-8.23582	-9.47318	-10.4948	-12.5469	-14.3171
XI	219211	219212	YKL119C	0	-	0	-1.61254	-4.11881	-2.9682	-0.036175	1.80004	3.80435	3.98762	4.18403	4.83098	6.05128	7.75955	10.9021	15.1311	16.1249	15.3998	16.017	16.7568	16.4144	16.3885	16.1255	15.1251	14.3654	14.3482	13.063	12.7932	11.8825	7.35658	-2.09802	-4.13515	-4.24822	-5.62683	-5.91427	-5.58547	-5.71004
XIII	131639	131640	YML071C	0	-	1.80634	1.50666	1.7957	1.27503	0.05532	-0.13731	0.09076	0.73579	0.282315	-0.373095	-0.19488	-0.10356	1.4063	2.32084	3.02325	4.78545	5.16874	6.14611	9.7926	12.5497	13.0008	12.6404	12.9905	14.1732	14.2425	13.4299	13.8474	11.7755	8.22797	7.73095	8.54533	13.3575	12.0274	7.17466	2.73711
XVI	52645	52646	YPL259C	0	-	2.49003	2.9623	2.77331	2.3826	2.21672	2.09021	2.33285	2.94868	2.88838	3.24904	3.5866	3.81454	4.264	5.58939	6.29507	5.39224	5.30006	5.68651	6.23917	5.84518	5.51107	5.06599	4.79206	5.16828	4.35362	3.40462	2.91666	2.11347	8.8416	13.5221	15.6698	17.0539	17.06	16.7653	17.1335
X	241901	241902	YJL098W	0	+	0.63692	1.52431	2.40804	3.4572	3.58282	4.47004	4.97532	4.35336	3.38325	2.69018	3.2331	3.32727	4.68582	7.79206	8.8056	9.95707	9.63908	10.6214	10.585	10.2913	8.8869	8.34438	9.16059	9.77343	10.2306	10.363	10.0411	8.57752	7.31953	6.24273	5.16418	4.29398	3.22817	2.9928	2.53623
II	181365	181366	YBL022C	0	-	-0.02406	-0.75097	0.92944	1.04725	0.73483	0.74924	0.801515	0.59407	-0.52968	-1.46018	-1.5264	5.04087	7.84427	14.7309	15.5862	18.6247	18.9012	19.0818	19.3592	19.636	19.5881	18.8566	18.6063	19.2895	19.934	18.9892	13.8819	7.87827	2.37739	-0.696335	-10.0405	-11.8392	-12.4243	-13.0917	-13.8402
XV	492898	492899	YOR090C	0	-	-1.06509	-0.25545	0.95096	2.48096	2.20829	0.330735	0.32274	0.1605	0.109635	0.30495	2.32287	8.23864	15.4567	16.5368	16.9471	15.48	13.8559	14.1674	13.6137	13.1646	13.8743	14.2687	14.436	14.8284	14.0196	10.9513	2.71323	-3.60134	-3.5987	-3.9216	-0.48395	1.36566	1.77673	2.21374	2.65539
IV	271916	271917	YDL106C	0	-	13.2084	13.3567	13.6004	10.7984	5.37688	5.52698	5.46416	3.48373	2.72436	2.66592	2.1232	1.35859	4.30399	8.54414	10.0677	8.9919	8.79258	9.14143	9.01246	8.4612	7.75781	7.28763	7.0862	6.47311	7.07902	6.75263	6.77395	3.77054	1.34826	2.49913	5.50213	4.42067	1.7325	0.704666	0.30195
XIII	740231	740232	YMR234W	0	+	3.27736	3.60062	3.08894	3.3873	2.92345	3.48531	4.1287	4.17989	4.34056	5.283	6.65656	8.06674	11.3867	12.4256	10.3675	10.5606	10.5447	10.8904	10.3243	9.96583	9.6379	9.76503	10.2464	10.3045	9.0071	7.74151	4.50472	1.99416	1.92067	3.74074	2.352	1.65675	1.61861	1.83047	0.95315
IV	1168802	1168803	YDR346C	0	-	1.30811	0.88489	1.30355	1.31047	1.55525	2.20731	2.27324	2.42942	2.90332	4.84899	4.57559	6.80127	7.76925	7.79821	9.99861	11.1347	11.6899	11.686	11.3443	10.9579	10.3866	10.4214	10.3225	9.28092	8.54826	8.7112	6.18555	6.09238	7.60136	6.46962	4.28801	3.7514	2.99488	3.76887	2.47588
XIII	462634	462635	YMR098C	0	-	7.14229	7.68033	7.75483	7.27726	6.43366	4.93636	4.69354	3.96268	2.68131	0.9095	2.57862	5.20259	11.8955	15.1533	15.2305	14.9027	14.15	14.2084	14.3196	14.2899	14.3989	14.9175	15.1805	14.6741	14.1977	12.0741	8.52026	3.58557	-0.390665	-1.77605	-7.84195	-9.75993	-12.3235	-12.7972	-12.4051
XV	672388	672389	YOR179C	0	-	2.71607	3.18704	3.17388	3.55806	3.5637	3.19772	3.02776	2.65603	2.4494	2.98968	5.95364	5.4746	4.92063	5.69775	8.70999	9.09623	8.86054	10.6524	11.2278	11.7072	11.4294	11.0296	10.9249	10.9998	10.3917	8.07354	7.20188	6.77779	6.49334	3.37746	5.26565	4.37503	1.00938	2.302	3.08593
IV	1212749	1212750	YDR367W	0	+	0	0	0	0	0	0	0	4.75174	5.44045	5.263	5.2692	5.76587	6.73235	7.28085	7.17256	6.25171	5.38682	6.4411	6.90433	4.67018	3.46279	4.48362	5.98474	7.21184	10.2315	10.2454	10.5409	9.80903	9.6731	10.3884	11.6941	11.9292	10.8573	10.519	11.0725
XII	431965	431966	YLR144C	0	-	9.29783	10.6557	8.90974	3.43562	3.93265	4.00281	4.15845	3.75215	3.64443	3.2351	2.89663	4.56337	10.7028	12.5416	12.8037	12.3564	11.9396	11.6965	11.5941	11.2366	11.532	10.7431	10.541	10.3523	9.81548	10.0031	5.73625	0.51389	-2.2963	-1.78129	-2.4525	-2.26343	-0.997516	-1.13467	-0.74751
IX	149980	149981	YIL114C	0	-	9.68282	9.03228	10.6361	9.85183	9.35891	6.19305	5.4089	4.6192	3.49308	3.25114	2.71473	1.97651	3.8386	5.58155	6.16599	5.66684	6.65011	7.89607	7.77961	8.07218	7.87729	8.46944	8.93658	8.73288	7.78594	7.62429	7.45407	4.82313	2.13368	4.38249	4.58056	2.88383	4.23372	3.96212	2.82037
IV	574018	574019	YDR061W	0	+	6.83215	5.37394	4.08212	2.49085	2.32977	3.10561	3.14111	2.87896	2.78217	2.92477	3.72313	3.75549	3.92211	4.61844	4.2602	3.76859	4.05748	4.85756	5.20032	5.46391	4.76069	5.10916	4.90153	4.78045	5.37364	7.46883	10.7228	10.5498	11.1391	11.3291	11.8796	11.7921	11.5635	11.8937	11.7216
XII	1032499	1032500	YLR450W	0	+	-0.93994	-0.86266	-0.09016	-0.10312	-0.509	-0.69537	-1.64977	-1.03024	-1.38126	-2.08805	-1.74684	-2.50503	10.1815	16.8823	16.8238	16.9501	16.455	15.8538	15.5598	15.3301	15.8506	16.8176	17.1874	17.7791	18.846	18.772	16.2768	3.39703	-0.00061	-0.127615	-3.20858	-3.73814	-5.00417	-4.68856	-4.36781
VII	377459	377460	YGL066W	0	+	-0.83534	-0.543745	-0.29203	-0.42124	-1.73543	-1.99056	-2.2829	-1.7345	-0.61132	-0.73767	-0.42723	-0.22979	-0.04563	4.42271	9.78595	11.246	12.0644	12.5916	12.9622	14.2876	14.627	14.7183	14.7741	13.9421	13.5991	13.3688	13.0141	12.8027	10.2707	3.50925	2.71609	3.40412	4.83297	5.72828	7.39592
IV	1131034	1131035	YDR332W	0	+	7.24828	4.92941	3.18608	3.48407	3.67063	3.45248	2.87978	0.77158	1.34259	1.8496	2.24167	8.27814	10.0145	8.93423	9.21661	9.25233	9.25549	9.44005	10.0939	10.805	11.6353	12.0004	11.8708	10.1928	9.0512	9.61765	1.86205	2.3405	3.50482	4.08039	4.36888	4.5757	3.81852	2.53454	2.01622
XIII	302625	302626	YMR015C	0	-	3.12324	2.85749	2.91152	3.32586	4.23604	4.13895	4.55955	5.92296	6.7108	6.43136	6.58992	6.54726	5.58488	4.94237	6.97663	7.115	8.15081	8.78341	9.24128	8.37508	8.32891	8.29158	6.95596	5.90657	6.43089	6.33868	6.98503	7.56907	6.59636	4.60588	5.48684	6.08834	5.74447	6.53509	5.38563
XII	564552	564553	YLR211C	0	-	3.89896	2.62854	2.61026	2.6869	2.39605	1.06095	-0.82898	-1.62439	-2.05584	-1.4104	-1.93979	1.43708	8.18394	14.1593	12.7218	11.8295	12.7983	13.1728	13.0061	12.5419	14.1626	14.453	14.6335	15.3202	14.5258	15.0302	10.7461	3.00867	-0.489425	1.14261	0.94885	-0.19502	-0.28399	0.55602	2.92574
XVI	291060	291061	YPL139C	0	-	8.8524	7.41705	1.65737	-0.6862	0.31491	0.99445	0.96766	1.48544	1.70783	0.97229	0.16233	0.84246	5.83817	11.5831	11.0596	12.0741	12.2722	12.7057	12.6083	12.3953	12.5886	12.5648	12.6318	12.8929	13.3012	13.8394	14.2891	7.72552	3.37254	3.2163	-0.76768	-2.06266	-2.11153	-1.01352	-2.11443
XIV	627459	627460	YNL001W	0	+	0.496975	1.18061	1.21172	1.42371	1.81254	1.71887	2.68367	2.63986	2.02658	1.90648	4.97359	6.30766	7.0276	6.61781	5.57466	5.26373	5.27032	5.67666	5.30636	5.35231	6.49984	6.87775	7.66026	8.83033	9.22728	7.78449	7.76342	8.76774	10.4502	11.1097	11.0338	10.9372	10.5095	11.1136	10.4682
V	246632	246633	YER047C	0	-	-0.87216	-0.75345	0.00131	0.6453	0.363515	0.12773	-0.04257	0.6671	0.89091	1.05163	1.42029	3.00511	7.82313	12.6945	13.2813	13.0682	13.016	13.0517	13.2331	13.8982	13.8459	14.3014	13.843	13.6604	13.5059	12.8362	10.9989	5.63207	1.23522	0.56898	1.4608	0.961275	0.68183	1.36668	1.80143
XI	174175	174176	YKL145W	0	+	3.20325	2.97122	2.43404	1.28071	1.01576	0.65727	1.71237	4.80342	8.34048	9.4192	9.31398	8.79363	8.81586	8.96803	9.76186	11.3695	11.6609	11.3051	11.0161	11.1612	10.6875	9.65797	6.81054	3.21967	2.43828	2.70574	3.8196	5.06614	6.00084	5.72658	4.62134	4.46246	3.73389	3.20776	2.84103
IV	362398	362399	YDL053C	0	-	5.98735	4.99459	3.49866	3.65748	2.80899	2.01222	2.06599	1.94972	2.8255	3.12305	4.22231	4.27024	5.77712	8.88616	10.3156	11.4821	11.7118	12.0911	11.9613	12.7201	13.3207	12.4817	12.473	11.6637	11.0524	10.8614	10.633	10.3211	7.89672	3.66255	0.78841	-3.21849	-4.63754	-5.45966	-5.90901
XIV	394715	394716	YNL123W	0	+	0.41928	0.1762	0.30362	0.2454	0.29208	0.26183	0.42398	0.89401	1.41983	9.75823	14.4699	15.4962	15.4039	15.859	15.821	15.5193	15.5496	15.4922	15.5037	15.552	15.5404	15.4948	15.5005	13.7847	8.64904	-0.222135	-1.87438	-2.60995	-4.2721	-4.75078	-3.55347	-3.32295	-1.69482	-1.60537	-1.65758
XI	193066	193067	YKL133C	0	-	10.1001	9.42073	7.81113	3.88237	1.94175	1.80836	1.78374	2.30515	2.08468	1.55787	-0.4757	1.52906	2.80295	4.02119	7.88298	7.47845	6.69182	7.37711	7.71265	7.58847	7.18181	6.17083	6.20398	6.28331	8.49391	8.72258	6.26873	7.01628	5.92645	5.75953	8.53727	9.66682	10.2194	9.85991	10.4736
XVI	453258	453259	YPL057C	0	-	1.33844	1.0286	0.88699	1.44152	1.37024	1.17317	1.11553	1.31807	1.03953	0.08531	0.42494	1.41763	3.58391	5.05723	5.92849	6.82688	7.50473	8.41239	8.64014	8.88333	8.39307	8.30838	9.8345	11.1514	11.2367	12.025	10.8206	9.24952	8.23628	9.93154	9.24693	8.85288	8.6651	8.97374	9.42259
IV	222299	222300	YDL133W	0	+	1.09746	0.98955	1.09796	0.93029	0.88112	1.35544	0.747625	0.04587	0.29084	0.07591	1.42159	1.3906	0.80719	-0.7527	-0.12826	5.96472	11.0119	11.5079	12.5664	12.8822	13.1387	13.6686	13.684	13.1122	12.7988	11.4926	12.3109	13.5193	14.8816	14.766	6.50488	4.14588	2.88622	1.01479	-0.47704
XIV	378772	378773	YNL131W	0	+	0.43011	-0.31215	0.34086	0.67716	1.51066	1.88157	3.33443	3.54189	2.81786	2.78831	3.53596	5.21365	8.74611	10.56	10.3871	10.5414	10.2193	9.66402	9.02339	9.18276	8.45612	7.60471	7.66003	8.21865	8.33718	7.15294	5.95905	2.52101	2.4261	6.24251	8.33357	8.49623	8.57359	8.48236	8.3635
IX	258868	258869	YIL050W	0	+	7.54706	7.34791	7.25043	5.55642	5.21078	5.78378	5.89657	5.70941	5.32015	4.68204	3.51792	3.66334	3.7534	3.89169	3.19216	3.01685	3.26458	2.86425	2.84048	4.09243	5.79119	5.81952	5.00239	4.36444	7.04517	9.52289	9.63504	9.69444	8.94026	9.06957	9.4123	8.92805	8.62833	7.76557	6.88408
IX	322212	322213	YIL015W	0	+	2.43027	2.05241	1.86932	1.54028	1.08006	1.35115	1.36355	0.31426	-0.55564	-0.29661	-0.03088	2.26409	2.22244	4.81933	6.87817	8.26259	9.51394	10.6007	11.1766	10.9896	10.8078	11.2387	11.6306	12.7379	12.7557	12.0822	9.14059	10.5016	7.38239	7.62151	6.88516	6.11681	5.83001	3.45571	4.17794
IV	671008	671009	YDR107C	0	-	6.93203	5.94851	4.23537	3.89384	2.0068	1.59465	2.16903	2.12823	2.17668	2.09761	3.87896	5.38868	9.16812	9.19209	10.3154	12.442	12.126	12.2726	12.2744	11.6714	11.8168	11.2657	11.3063	11.2623	9.36768	7.38284	5.16155	3.28837	3.02521	2.23767	-1.22869	-0.219935	0.557165	1.0125	1.91782
VII	761371	761372	YGR135W	0	+	-0.35472	1.29882	0.248175	-0.10334	-0.28677	0.39336	0.07945	0.00232	-0.04356	0.73456	1.05982	1.3472	8.96351	14.8885	16.2012	16.5556	14.8415	14.9483	15.0822	15.1267	14.4529	14.8853	15.1634	13.9916	12.0582	11.8865	9.60332	3.57313	-2.51744	-2.60001	-0.51817	0.35581	0.1046	-0.62173	-1.1292
VII	842522	842523	YGR171C	0	-	-0.59755	0.20361	-0.1535	0.14064	0.27461	1.09392	2.88216	2.81349	5.45336	5.44595	9.05039	9.60765	10.421	11.7088	9.43618	8.98462	9.55814	9.32832	9.21908	8.6589	6.66804	6.36768	7.29408	5.88863	5.38015	1.21358	1.30086	2.94114	5.41861	7.49166	9.25072	8.78435	8.81448	9.44103	9.70295
XII	364103	364104	YLR107W	0	+	3.43941	3.86238	2.73552	3.1386	3.04582	3.11497	3.24331	3.67226	3.8038	3.67105	3.3061	3.11412	4.11088	5.82853	6.91405	7.84727	8.84655	8.92363	8.80075	8.88828	8.71468	8.61104	8.82619	9.40817	10.2727	10.1077	9.54598	7.68689	7.1397	5.84491	3.75335	3.45152	3.8353	5.07598	6.86412
IV	1195116	1195117	YDR359C	0	-	2.42679	2.40279	2.7336	3.05085	3.58846	5.46998	6.12075	6.07312	5.83131	7.64412	10.488	10.0121	10.2205	12.2559	12.8132	12.3082	12.5512	11.9118	11.5645	10.5976	8.55584	8.75761	8.66144	8.37702	7.24975	3.6214	3.16067	2.06207	0.96657	0.29284	0.06866	-0.31696	-0.50134	-0.9009	-0.7637
XV	154731	154732	YOL088C	0	-	1.59103	2.29759	1.84235	1.05391	0.33894	0.0629	-0.56882	0.903025	2.55274	2.99388	6.80718	11.9227	14.9266	16.4901	15.9418	16.3341	16.6441	17.1269	17.9117	18.7065	18.449	17.6746	15.7072	13.8018	11.4355	6.2355	2.29129	-4.21708	-5.5248	-5.83002	-5.17808	-5.41878	-4.54143	-5.68586	-5.92082
IV	1084562	1084563	YDR310C	0	-	4.31496	2.79509	1.98906	2.91632	3.79961	4.34675	3.75996	3.66419	4.03228	4.68407	6.02351	8.17888	10.9179	11.7919	10.3774	9.67899	9.64072	9.5258	9.55648	8.72533	8.44262	9.41253	10.0954	10.0338	8.68229	5.43048	2.14075	-2.80258	-3.71055	0.468305	4.54716	5.24002	6.66958	6.68668	7.06778
XV	662338	662339	YOR176W	0	+	1.62228	0.861845	0.21013	1.0472	2.18708	2.37657	0.94445	0.868155	0.26375	-0.332885	-0.64281	-0.72758	-1.17339	0.70424	4.28021	6.84277	7.38089	6.36172	6.23515	6.12341	5.84121	6.23296	6.71527	7.02499	7.2393	8.25192	10.6469	15.0451	13.5945	10.8503	9.44568	12.904	16.3496	16.8185	16.6396
XV	882764	882765	YOR302W	0	+	15.0556	16.2136	15.3942	11.5381	10.1483	11.4281	10.3294	10.1742	8.80893	6.31376	5.71056	6.23286	6.32337	7.02209	5.61393	5.14254	3.87888	4.14147	3.83544	2.89146	1.92196	2.34209	3.27952	3.84307	3.58759	2.98793	1.14652	1.13603	0.728225	3.94591	4.69893	4.45607	3.61716	2.62942	2.29882
V	313689	313690	YER076C	0	-	4.57952	4.17884	4.30954	5.30015	6.42031	6.08479	6.66449	10.1766	10.5406	10.4737	10.3856	10.4027	9.8157	7.9032	7.89917	8.4311	8.06672	7.45756	6.98386	6.9889	6.89072	5.42943	1.98973	1.03026	1.94213	2.5617	2.53852	3.40403	4.31821	3.66746	3.45443	3.4576	4.7602	5.19747	4.5099
VIII	383238	383239	YHR142W	0	+	-0.01931	0.78873	0.72098	0.88492	1.59628	2.61251	3.07902	3.10385	3.85371	5.92196	6.59185	7.07092	7.39979	8.03073	8.33229	9.35827	9.07496	8.94014	9.09738	8.59454	9.4893	8.99249	9.02795	8.7967	7.50083	6.59404	5.33563	5.41083	5.39035	4.62381	4.7247	5.5993	6.9675	7.77298	6.71168
VII	1052649	1052650	YGR281W	0	+	3.16585	3.49302	4.71513	5.68782	8.31752	11.1978	10.567	9.846	9.51815	9.96655	9.68109	9.05919	9.09054	9.31791	10.3616	10.7099	9.64881	9.19778	7.52236	4.92974	1.84506	2.26374	3.17218	3.75385	2.85378	3.09391	3.24819	2.8316	1.0107	1.38492	3.74028	3.97774	3.06981	2.43799	3.01761
II	132160	132161	YBL047C	0	-	1.4371	0.413695	1.07754	1.95792	2.34124	2.41539	2.07198	2.14577	2.08363	2.31735	2.21811	2.46303	6.42521	11.9444	12.4737	13.7816	14.061	13.9526	12.5927	12.1259	11.7903	11.5828	11.5771	12.71	12.4542	12.5407	12.6611	8.45727	1.67411	-0.32968	-0.844935	-0.645436	-1.23209	-2.51578	-2.55899
XII	604960	604961	YLR229C	0	-	0.47153	-0.076605	0.19266	1.27317	1.54098	1.12279	1.52856	1.62979	1.30996	1.27804	1.69974	3.04269	3.57346	4.89432	8.63218	11.8246	12.0778	12.2467	12.6505	12.5851	12.2953	12.1783	12.2049	12.6723	12.567	12.1056	11.2899	10.1485	6.74967	3.60126	-0.35707	0.454635	2.79948	3.00571	2.34389
II	546376	546377	YBR152W	0	+	10.3576	11.4918	10.6607	10.5322	8.70688	7.36184	5.89466	5.29638	5.88812	6.01328	7.34843	7.1894	7.6262	10.3356	11.039	11.0088	10.253	8.92917	8.82886	9.45598	9.63922	10.476	10.359	10.1928	9.12837	7.87727	7.13718	4.08503	0.56934	-3.43733	-6.53625	-6.49349	-5.46379	-6.89133	-7.80119
VII	482898	482899	YGL008C	0	-	1.97352	1.32452	1.6611	3.29962	3.91124	3.84899	3.13307	2.12571	1.86754	1.94581	2.14301	3.02252	3.36561	4.08717	5.1482	5.86818	6.76192	7.37833	7.21442	6.69981	7.78732	8.05269	8.47485	9.30938	9.73607	10.3761	9.824	9.24998	8.6285	8.30726	8.11939	7.85815	7.62103	8.29783	8.12094
II	670525	670526	YBR225W	0	+	2.59825	2.46105	0.757755	-0.153515	0.22102	-0.699955	-1.19243	-1.02459	-0.43935	-0.22393	-0.50379	0.13502	1.82167	8.68066	10.3543	10.9406	11.5356	11.8744	11.9404	11.7365	12.1438	12.3788	11.6011	10.9973	10.5959	11.1356	11.4351	9.85423	3.59471	2.34086	4.15628	5.86908	6.30048	6.26501	6.95254
XVI	378359	378360	YPL090C	0	-	-0.24399	0.07131	1.06079	2.02222	1.98311	1.72387	1.74302	1.69585	1.9825	2.85855	6.06413	6.36934	6.39002	5.36155	4.51501	4.55045	5.03782	5.17518	5.42395	5.65976	7.10862	8.70543	10.7075	11.4359	8.57386	7.11373	7.51236	7.60384	8.97315	9.9319	10.1437	9.75672	9.45715	9.90087	9.98711
XV	818888	818889	YOR264W	0	+	5.17951	4.52695	4.301	4.11349	3.31519	3.49371	3.51221	1.9288	3.63637	3.76401	5.55348	6.37281	8.03081	11.4005	12.1189	12.0168	11.6435	11.3608	11.9044	11.7885	11.211	10.234	10.0635	8.73717	6.79166	8.06275	7.39396	5.88832	2.58372	1.8392	-0.458155	-1.08826	-1.72633	-1.7896	-1.44727
XI	5721	5722	YKL222C	0	-	7.57739	7.68295	8.26721	6.56308	4.49268	5.02587	4.96142	3.97024	3.94852	3.55598	2.52987	1.75038	1.58357	4.20665	7.01556	9.04602	9.63819	9.22706	7.95108	8.01015	8.16569	7.72213	7.95714	7.87178	8.36292	8.74293	8.69785	7.30049	5.38056	2.3202	3.54799	2.38273	2.75957	3.47968	4.27008
XVI	514245	514246	YPL020C	0	-	4.25096	2.77649	2.01216	1.96396	1.44417	1.18672	1.32403	1.39134	0.81737	1.06979	2.6362	3.68839	5.60342	10.2931	10.9537	11.7828	12.3666	12.5813	12.2211	11.8272	11.4343	11.3095	11.0474	10.5959	9.89616	9.13014	6.87224	6.27311	1.97279	3.14355	3.2279	3.02965	2.13354	1.5153	1.93051
XV	504529	504530	YOR095C	0	-	2.58359	3.26393	1.54807	-0.25283	2.55128	5.6618	5.60284	4.9276	3.29077	2.76545	2.61396	2.88359	3.41067	3.87208	3.61738	2.94846	2.53426	4.48756	5.7603	6.89804	7.61777	9.95253	10.0922	10.1062	9.84714	9.77604	9.5431	9.3541	8.95846	8.82462	9.42195	9.60027	8.34422	7.05926	6.20836
II	110736	110737	YBL059W	0	+	8.61288	8.30819	7.34754	5.84962	3.26756	1.38516	0.32785	-0.27197	-0.05097	-0.13449	-0.16408	5.41738	6.49073	8.38382	10.4487	10.5488	10.7624	10.7898	11.0654	11.4836	11.4489	11.1014	10.8803	10.7008	10.056	9.9987	6.09862	6.24496	1.60511	0.64684	0.70527	0.76209	1.51239	1.8307	1.91229
IV	465563	465564	YDR011W	0	+	2.28487	2.6378	2.35148	2.22747	2.68227	2.84633	1.49415	1.65835	1.15291	0.799985	0.8678	0.58426	2.00649	4.17567	5.19438	7.47589	8.68348	9.40267	10.0522	9.91128	9.98903	10.4119	10.1555	10.5662	10.4968	11.2917	10.5766	8.72138	8.09856	8.62321	7.51522	6.27707	5.52366	4.47379	4.14588
IX	138043	138044	YIL119C	0	-	2.36436	3.65983	4.86619	4.32847	4.88905	4.42718	4.0244	4.71028	5.3826	6.13605	6.43584	6.563	7.09422	7.13942	7.33203	7.04614	5.82278	4.1803	5.5125	6.6563	6.72141	8.05037	7.9862	7.6633	7.00778	7.21187	6.44778	6.16258	5.9683	6.42096	6.51243	6.78983	6.30696	4.68899	2.8074
II	191724	191725	YBL017C	0	-	-1.06313	-0.26437	1.09813	2.37205	1.73008	1.71072	1.6677	2.42463	2.47709	2.25428	1.71003	2.14123	5.18304	10.3605	13.6962	14.6759	14.341	13.8093	14.0639	14.6178	14.6437	14.9315	15.3722	15.8108	16.489	16.3882	15.9468	11.8031	4.46393	1.58806	-6.23696	-8.72134	-8.80179	-8.74081	-8.64879
XV	265309	265310	YOL032W	0	+	7.76658	7.82135	7.73587	7.75615	7.86127	6.39977	4.989	3.41682	2.71255	3.15616	3.41652	3.30206	3.20567	4.0161	3.41409	2.97242	3.28843	3.05685	3.14258	4.70118	6.82269	6.8457	6.16758	7.2094	8.06843	8.26272	8.38955	8.28004	7.52268	7.12174	7.51865	8.12785	7.42511	6.93924	6.42236
IV	1189683	1189684	YDR357C	0	-	-0.834125	-1.17787	-1.6753	-1.37257	-0.7079	0.22421	0.386745	0.31108	0.19152	-0.08283	-0.43432	2.0591	8.03861	10.1928	11.2109	12.4415	14.7378	15.2683	14.3514	13.9717	14.0469	13.9196	13.4736	14.0636	14.3971	14.531	12.4319	7.08768	4.29829	3.00079	1.75522	-0.392465	-1.50157	-1.60265	-1.49337
X	450963	450964	YJR007W	0	+	1.97667	2.08494	2.06944	2.75746	2.13914	1.60636	1.95221	1.90359	3.41458	5.7709	7.34404	8.9891	9.60992	10.8492	10.967	10.2579	10.8421	11.3127	10.5864	11.2154	11.4841	11.1188	11.1718	9.75114	7.81129	6.96526	5.70967	7.3918	4.46256	3.98464	1.91633	0.18882	-0.83204	-1.2473	-2.42968
II	392272	392273	YBR077C	0	-	1.12164	1.02432	1.25463	2.09188	2.52386	1.65889	1.37277	1.87149	2.33968	3.24916	3.00812	5.47042	8.09439	8.96646	8.38724	8.9362	9.99063	9.49758	9.24032	9.14573	9.12959	9.20571	8.86697	8.61682	7.84471	9.29245	7.59249	5.13835	5.21297	5.11324	5.31539	4.73361	5.53663	6.89929	7.34259
XI	269488	269489	YKL092C	0	-	3.07752	3.08641	2.734	2.11924	2.15771	2.35792	0.77768	0.76061	0.97046	0.68506	0.29609	0.493205	1.42297	6.36977	8.25151	9.09321	10.3001	10.4216	11.0278	11.5103	11.4379	11.6277	11.0195	10.6001	10.662	10.7168	9.95692	8.16492	7.56557	8.15666	5.07498	2.44388	3.45885	3.46723	2.80562
XIV	351097	351098	YNL147W	0	+	7.30752	7.37658	7.61444	8.40942	8.66958	8.65711	8.54253	7.01176	5.99855	3.63317	3.1678	3.40784	2.67704	2.10072	2.67392	2.94277	3.54223	3.89152	2.58016	2.96811	2.84537	2.5164	3.01191	3.09369	3.97024	7.0575	9.24122	10.3885	9.68233	8.59409	7.83149	7.98996	8.28174	8.75251	8.50421
IX	282853	282854	YIL038C	0	-	2.16193	2.50936	0.98424	1.41325	2.36358	2.55358	2.07301	2.19389	2.07139	1.46978	0.685575	1.24592	4.88375	9.27831	11.5181	10.8866	11.0104	10.6545	9.79033	9.07313	8.72898	8.55064	8.86536	9.02812	9.17125	9.76185	11.3271	9.12866	3.33479	4.30269	4.75842	4.43344	4.35477	4.74521	4.8822
IV	861768	861769	YDR206W	0	+	0.93021	1.72239	1.80954	1.99209	1.99198	2.16896	2.12786	2.42037	3.10768	3.49291	4.48927	5.67903	7.72048	10.69	12.6101	13.0263	12.9627	12.9862	12.676	12.8422	12.653	12.2553	11.5281	11.1872	10.5649	9.24126	7.47063	4.25162	1.3337	0.221315	-1.0834	-0.97685	-0.39868	-0.51094	-1.00693
XII	501044	501045	YLR170C	0	-	0.37999	-0.25593	-0.04815	-0.038955	0.40071	0.13513	0.21458	0.37991	0.780395	1.58307	2.89685	5.82314	9.01035	9.31103	9.61952	9.4441	10.0032	10.1854	9.96895	9.419	9.77173	10.2912	10.2637	9.8884	9.94187	9.94909	6.7664	3.26785	5.63551	5.54669	5.67201	6.82442	6.94792	7.01252	7.04591
XVI	286350	286351	YPL141C	0	-	-1.1823	-0.50829	1.69732	1.31672	0.84725	0.79099	1.18799	1.48506	2.00422	5.05394	5.55464	6.13696	5.95237	1.88233	2.16991	2.21274	3.72867	4.9216	5.49071	7.79597	8.17593	9.08669	10.2401	10.9938	8.46806	6.64967	7.19646	9.5151	14.2042	14.2458	12.2591	10.4491	8.38883	8.25566	6.7163
XII	548774	548775	YLR199C	0	-	16.5198	14.8064	12.2446	12.9783	12.536	11.1116	11.5472	11.0606	4.55809	2.91336	2.74996	2.66074	3.33477	5.66162	10.2437	11.7045	12.1267	12.3322	12.3227	11.6954	11.6665	11.1323	11.0392	10.9574	10.7234	9.23451	8.79725	4.82626	4.13157	-1.99264	-10.8779	-14.4918	-16.228	-16.3117	-15.086
XIV	557061	557062	YNL038W	0	+	6.59211	5.03667	4.12884	4.30114	3.7763	3.13465	2.53999	2.41027	2.02983	1.79909	1.02476	-0.11526	-1.99714	0.50386	5.08391	6.43305	6.5564	6.71921	7.37776	7.09645	7.07425	7.16847	7.31479	6.88093	6.47389	7.35377	9.56603	9.76511	7.39738	6.20892	9.31168	11.2336	10.5196	10.3919	11.4846
XI	125773	125774	YKL172W	0	+	2.71271	1.41909	1.721	2.24144	2.88415	3.14211	3.96259	3.07558	2.17225	1.48223	1.08721	4.2321	11.3735	13.8288	13.1308	12.8491	11.7059	12.0154	12.4991	12.054	11.3043	10.9087	11.546	12.6027	12.8674	12.0658	7.22898	0.637865	-0.63602	-1.13732	-0.73585	-0.03081	-1.22834	-1.39829	-1.22229
IV	455300	455301	YDR004W	0	+	3.75411	3.78586	4.60578	5.43048	5.14731	5.74498	6.12672	6.90043	10.5677	10.7056	10.5027	10.2922	10.3488	9.87662	9.93971	9.27361	8.40318	7.45605	6.53594	6.09016	4.86294	3.99022	2.93876	-0.46327	0.158365	0.95994	0.84067	1.52736	3.71894	4.4787	5.12308	6.2227	5.55816	5.50887	5.37057
VIII	94637	94638	YHL008C	0	-	9.40545	7.86955	6.8861	6.45692	5.25394	2.81651	2.9144	2.38202	2.5719	4.10337	4.84716	6.1184	4.87819	4.96204	6.56421	7.32992	7.8995	7.36431	7.0629	7.73968	8.19176	8.65822	8.10911	7.99687	6.46944	4.97807	4.72039	4.61998	4.03686	4.21357	4.26121	5.25383	6.66306	4.7916	3.73843
VII	186019	186020	YGL169W	0	+	1.5052	1.38489	1.90332	1.73299	1.86237	1.77424	1.59638	1.33792	2.04893	2.67938	5.5941	7.3715	13.0602	14.5676	15.9346	15.8874	15.7056	15.0931	15.0994	15.0231	15.7863	16.2491	16.2988	15.6535	14.2689	10.1224	8.52478	3.34865	-1.7315	-5.0346	-5.56584	-8.43636	-9.40132	-9.56244	-9.80639
XIII	650055	650056	YMR193W	0	+	4.72415	3.53651	1.69299	0.85169	0.92557	1.52994	0.87011	0.452465	1.21484	1.63042	1.65931	3.0911	5.00934	5.8623	5.81403	9.53705	12.7381	12.6395	13.9562	12.7377	10.8102	9.65394	9.37304	9.60322	10.0355	9.358	7.71394	8.1091	7.65803	7.45054	4.02967	1.58494	1.57538	1.76928	2.51388
II	423278	423279	YBR086C	0	-	1.68723	2.08315	2.12023	2.08695	2.06472	2.22938	2.74036	3.45225	4.34461	4.75193	7.23149	8.28227	8.57727	8.83337	9.16348	8.50042	8.309	8.72331	9.10014	7.55425	6.55227	6.25304	5.80944	5.33357	5.14088	2.39536	1.53376	3.81377	6.68865	7.33812	6.94909	6.77326	7.54098	8.24684	9.48457
XII	242259	242260	YLR048W	0	+	-2.56224	-2.01149	-1.86587	-1.57364	-0.738685	-0.214325	-0.25124	0.45448	5.14937	10.1474	12.7491	13.2107	13.17	12.628	12.9181	12.5851	12.2641	12.7585	13.4874	13.6526	13.3052	12.324	11.2304	6.16767	5.85465	1.86357	1.90734	2.04808	1.69191	1.74368	1.9243	1.77178	1.42491	1.26911	1.09235
IV	1226775	1226776	YDR376W	0	+	0.93055	1.81791	2.27071	2.33031	2.27848	2.23261	1.99225	2.88734	3.18896	3.02111	3.04123	4.86782	5.42206	10.6138	13.0732	13.0041	12.7838	12.4669	12.0742	11.612	12.0181	12.1994	11.7915	10.6452	9.90455	9.10545	7.80978	7.47215	1.32451	-1.47168	-2.74506	-2.23143	0.42379	1.57665	1.82212
V	467485	467486	YER149C	0	-	7.11332	6.7601	4.19406	2.1616	2.0806	1.92603	1.754	1.53829	1.2922	1.77268	2.18446	2.18205	5.07561	5.36192	5.55085	4.62617	4.36145	4.37172	4.25873	4.38082	4.74575	5.252	4.70634	4.24949	3.5589	2.9656	3.22769	0.26309	1.99091	7.66237	16.6236	17.7541	18.3291	18.8442	18.3023
IX	195579	195580	YIL089W	0	+	9.42919	9.38019	8.5913	7.56606	5.79544	5.75658	5.80541	5.34947	4.62753	4.46817	1.78643	0.6739	1.05896	5.78503	5.2007	5.46195	4.53953	4.99216	5.58232	5.40168	5.91178	5.67551	5.81639	5.1837	4.785	6.50474	8.00485	9.33619	4.50434	5.02029	5.1829	7.05717	6.91964	6.8651	7.26402
X	434653	434654	YJL002C	0	-	0.060885	-1.09755	1.48726	2.37435	1.85731	1.3168	0.34311	0.705755	0.98173	0.97169	0.842455	1.00885	3.2205	7.35627	9.43936	11.1451	13.1369	13.6682	13.1034	11.9949	12.0583	11.9073	10.9694	10.6102	10.6841	11.6647	10.3987	7.36423	5.80748	3.45592	1.6207	2.15441	2.1905	2.88671	3.55842
III	24804	24805	YCL057W	0	+	13.498	12.7359	11.9695	2.55453	-2.13443	-1.20684	-1.23544	-1.19807	-0.17522	0.249355	0.90165	2.30628	3.79364	4.93697	4.82249	6.12943	9.04173	9.27583	9.49595	9.16161	9.11392	8.92251	8.71482	8.14377	7.64654	7.0932	6.22607	5.98804	6.9086	11.1629	10.5487	5.50781	3.28628	3.286	3.67576
VIII	261791	261792	YHR079C	0	-	0.03665	0.33425	0.269845	-0.262935	-0.456795	-0.38734	-0.15586	-0.23817	0.18645	0.73481	1.10584	1.66964	0.793445	2.40403	3.49117	7.24952	8.35948	9.01386	9.90872	10.3228	10.5794	10.8635	11.2243	11.2156	10.8303	10.3609	10.0415	12.0287	11.4459	9.37812	7.42204	7.92343	7.76115	7.42121	8.00121
X	133963	133964	YJL154C	0	-	3.13714	2.36126	2.45967	2.25365	2.21973	2.26425	2.17176	1.84034	1.32174	2.00846	3.02617	5.34689	6.43095	8.47259	8.54463	8.66833	8.96687	8.18933	8.5943	8.94388	9.00463	8.80447	8.64034	8.84789	8.38759	7.07944	6.31638	4.87272	4.15724	5.47185	4.32898	4.57951	7.07521	7.77334	8.14108
XII	84647	84648	YLL028W	0	+	-0.1113	-0.31466	-0.44946	0.1363	1.14201	1.85713	5.51002	6.43579	6.99385	7.57579	8.49908	9.3668	9.64391	9.84267	9.56917	9.32928	9.49125	9.35283	9.40369	8.9381	8.6135	7.13013	6.64669	5.1379	4.29941	2.78485	2.31018	3.35544	4.16819	5.36339	6.64825	6.79085	6.5084	4.46127	4.02939
XIII	898419	898420	YMR312W	0	+	7.54076	7.42824	7.22064	8.31507	8.10478	7.49564	6.07949	5.88436	3.54701	2.05198	3.17341	2.75414	2.8255	3.34073	5.75697	6.98733	7.85964	8.10716	8.09396	8.34965	8.60031	8.57324	7.36019	7.10121	6.05627	4.57674	5.0857	4.46628	5.48455	3.76038	3.37423	4.51363	3.82189	3.35268	3.2197
VIII	448267	448268	YHR172W	0	+	2.55811	0.457105	0.06935	0.80838	0.774965	2.00627	2.16731	1.89649	1.73719	1.7856	2.0652	2.70014	6.37186	10.2169	11.7034	11.8487	11.6115	11.6371	11.9355	12.2571	10.3683	10.0178	10.1134	10.1913	9.63745	9.0438	8.71279	5.33969	0.85241	-1.34835	3.13029	5.8033	4.61699	3.9902	2.9494
VIII	186899	186900	YHR039C	0	-	4.56245	3.2248	3.24578	3.67445	4.17792	3.54803	3.49208	3.02523	3.25361	3.06926	2.81782	3.36278	7.04073	9.38301	10.8355	12.4927	12.795	12.815	12.5716	12.2045	11.5783	11.582	12.5287	12.2251	11.8577	12.503	11.4477	6.4607	3.93459	2.48083	-2.73677	-5.20838	-6.46034	-6.99242	-7.18433
XIV	351377	351378	YNL146W	0	+	9.68233	8.59409	7.83149	7.98996	8.28174	8.75251	8.50421	9.23483	9.04149	8.95177	8.71118	7.00396	4.09346	2.86428	1.595	3.23423	3.82013	4.15817	3.31238	3.36833	3.65299	3.22695	5.02608	5.89451	5.00006	5.30314	6.75467	7.21963	4.93359	5.13626	4.35553	3.71724	3.05258	3.24759	2.82227
XV	521086	521087	YOR107W	0	+	2.04002	1.31757	1.17711	1.5978	3.47329	4.13165	4.018	3.99303	2.13332	1.15561	0.621215	0.02747	0.97035	2.17211	2.39533	2.20802	3.67038	4.62992	5.35434	6.05209	5.56063	6.59993	7.67771	10.6916	11.9063	12.1159	12.3605	10.988	10.735	10.7652	10.0575	9.24938	8.93697	8.65029	8.87782
XIV	417469	417470	YNL111C	0	-	0.33075	0.55065	0.72436	1.02995	0.92838	0.25824	0.4669	0.80715	1.1155	1.17597	1.5434	3.31684	6.20383	7.42044	8.29293	9.49917	9.48392	9.0664	8.79399	8.78598	8.66653	9.08419	9.18792	9.33545	9.63792	9.13439	7.52241	6.34582	5.90663	4.68143	5.94229	8.23056	7.94375	7.94949	8.4472
XV	315469	315470	YOL006C	0	-	3.70385	3.34407	3.7208	4.00507	4.92827	5.40654	5.80506	5.90067	6.19429	6.4839	6.48494	6.51463	7.32844	7.06832	7.74606	9.05596	8.58814	8.13641	8.07005	7.87917	7.21839	6.81052	7.36497	7.71803	8.03229	9.52387	9.85482	6.4002	4.99096	2.80761	1.35581	-0.35675	0.32378	-0.466934	-0.287489
XV	230212	230213	YOL053W	0	+	14.5188	14.3951	14.5657	11.2603	8.92744	8.2561	6.11881	5.42217	4.97482	5.45867	7.97869	8.54493	8.80277	8.37304	7.56952	6.64537	6.65673	6.37534	6.27668	4.83674	4.47943	4.2622	4.70643	4.82168	3.16886	0.227385	-0.88049	-1.09432	0.22681	0.27985	1.3112	0.57544	1.80221	3.8667	3.63972
XV	103897	103898	YOL114C	0	-	2.81848	3.17812	4.13433	5.14782	3.97072	3.56417	3.37217	2.79599	3.51068	5.7279	5.76446	6.57316	9.651	11.1121	10.4454	9.29682	8.77322	8.60158	9.666	11.0696	8.61908	7.84086	8.49006	7.74015	6.7111	6.66378	6.0453	4.08145	1.66088	1.42178	2.00136	1.94435	1.52616	1.29758	1.93727
XII	912309	912310	YLR396C	0	-	-2.69732	3.5351	3.11509	1.1233	-0.10972	-0.13434	-0.18352	0.09017	0.32421	2.01248	2.58638	3.30722	4.06047	4.30232	6.67448	7.46393	8.6856	9.32752	9.52698	9.57227	9.3195	10.1041	9.34935	9.51804	9.76259	8.91874	8.75646	11.4772	11.1675	9.42912	7.24022	4.53395	5.11123	4.87264	4.95048
VII	293258	293259	YGL114W	0	+	9.33606	9.09981	9.0901	8.67445	7.98108	5.97982	5.05862	2.77105	1.39086	2.67307	2.5915	1.59382	4.24035	5.52189	6.15792	6.62722	6.76634	7.35456	7.28447	7.26829	7.21003	6.34382	6.49831	6.35215	6.0023	6.26025	7.40987	4.7698	1.79334	0.51895	2.14651	2.46134	4.92667	8.35811	8.44147
II	324019	324020	YBR043C	0	-	4.43918	3.93081	3.72503	3.53356	3.53977	2.46772	2.50183	2.30736	2.41069	6.1077	8.99237	9.30102	9.65163	8.76666	7.94348	7.80902	8.1001	8.39589	8.456	8.86215	9.17525	9.40858	9.09612	8.04795	3.4923	3.65238	4.85966	3.93433	4.20235	3.95792	3.71959	3.406	3.27088	3.01701	2.41614
II	326087	326088	YBR044C	0	-	1.053	1.74902	1.75995	2.08455	2.92831	3.77391	3.75618	3.44998	3.39545	2.71028	2.26447	2.00145	1.6698	8.63837	10.7829	12.2176	13.1711	13.0575	12.4174	11.3823	10.6046	10.815	10.2811	11.2554	12.128	12.4113	12.0348	12.6561	4.5303	2.14173	-0.77421	-4.03768	-4.06562	-3.66985	-3.85001
II	209619	209620	YBL008W	0	+	20.611	19.8759	19.8726	19.8389	16.3723	13.8104	5.26495	1.0427	1.47223	4.21663	5.54793	6.92425	8.50112	8.45027	8.70308	8.867	8.81928	8.93501	8.81716	9.41356	9.38338	8.45037	8.28307	6.78492	4.72774	2.43193	1.78045	0.784885	1.16625	-2.02938	-4.62401	-10.5944	-11.2835	-11.8423	-12.1676
XII	571847	571848	YLR215C	0	-	2.15782	1.60942	1.98519	3.18051	2.70578	2.29462	2.12766	1.70864	0.99065	1.04549	2.56029	-0.09924	0.810935	7.7051	10.8377	11.7375	11.5982	10.6453	10.4112	11.1031	11.8644	12.023	12.4452	13.0098	12.9798	12.1661	13.7522	12.4281	0.62175	-0.846915	-1.78218	-0.24511	0.94507	0.791125	-0.85913
XII	183643	183644	YLR021W	0	+	1.87244	3.21465	3.91648	4.45861	4.50236	3.97797	4.0684	4.08522	4.06442	3.58886	4.22994	6.43058	6.01311	7.75601	8.93146	8.19822	9.02522	9.03959	8.17319	7.31287	7.85179	7.72972	7.66764	7.96357	6.9513	5.18785	5.09187	5.2173	3.78549	4.15499	4.54847	4.4344	3.47531	4.46626	4.73049
XIII	341153	341154	YMR035W	0	+	-1.25605	-1.57689	-0.72182	0.74628	0.96554	0.90216	0.88027	1.7759	2.8204	3.84859	4.51776	3.9613	4.57951	9.96949	16.7634	17.423	17.573	16.6869	15.6635	15.1641	15.1957	15.0251	15.7048	13.729	11.9881	12.3153	11.808	10.8429	6.2351	-2.67714	-5.2783	-9.01916	-10.8635	-10.2122	-9.41789
IV	741726	741727	YDR142C	0	-	2.89907	3.00095	3.18822	3.84603	3.16046	3.26825	3.19169	2.75881	2.05783	2.63265	3.13168	3.93353	5.0722	7.11973	7.22632	5.73547	5.90072	5.95838	6.14349	5.79339	5.3395	5.86946	6.44997	6.09756	6.67721	8.68189	7.35565	6.57576	5.66237	8.90708	9.12403	8.40146	8.52886	8.19156	8.15453
II	560016	560017	YBR160W	0	+	1.87975	1.82127	1.13372	1.4075	1.49119	1.15643	1.40763	1.96988	3.50259	6.53307	9.25968	9.64664	10.7487	12.1212	12.5847	13.9154	13.9772	14.0208	13.734	13.6824	13.67	13.319	12.9103	11.5573	7.44706	5.86383	4.83455	2.07688	-0.19353	-1.97921	-4.12683	-3.6066	-3.95309	-4.24509	-3.8194
XII	498026	498027	YLR166C	0	-	-3.44789	-3.75735	-2.70992	-1.06735	-1.3153	-2.00064	-1.23208	0.53001	1.74261	1.57286	2.07384	3.03923	3.15874	4.84319	8.59355	8.62128	8.92173	9.38298	10.2803	10.4293	11.2071	11.1948	10.0659	9.46607	9.59568	7.91129	7.65722	7.83047	6.38044	5.86093	10.0206	11.4039	10.7069	9.86154	8.84291
IV	1135817	1135818	YDR334W	0	+	1.5634	2.2553	2.45164	2.53245	1.84825	2.04396	1.78841	2.40989	2.60591	3.10415	3.06575	4.63273	6.42117	9.466	11.4552	11.2866	11.4191	10.8038	11.5459	11.6931	11.4528	10.9938	10.5497	10.0825	10.1277	9.67665	7.89827	7.17281	2.12555	0.854495	0.16918	0.06849	0.04926	0	0
XIII	541099	541100	YMR136W	0	+	2.55719	3.17839	4.10954	4.4727	4.75255	5.28339	5.22388	4.93713	5.21577	5.07376	5.58115	5.35027	5.34554	5.15033	4.71561	4.20779	6.4499	6.18839	5.84839	5.721	5.67808	5.5363	5.9388	5.07906	4.70516	6.01903	6.99386	8.98118	8.7555	8.59445	8.54558	6.20442	5.67943	4.99701	4.15478
XII	253735	253736	YLR056W	0	+	-0.84162	-1.17655	-0.95636	-0.99094	-1.01742	-0.77519	0.14527	1.16985	2.89285	5.4458	6.9476	6.81637	6.49165	7.9744	9.83338	10.3272	10.4079	10.7561	10.7061	11.0609	11.1181	11.2934	10.0611	8.34335	7.26043	7.12273	7.86357	7.65203	6.11612	4.89369	3.72526	4.00284	3.79026	3.39536	3.35218
IV	558057	558058	YDR051C	0	-	5.16141	4.34805	4.44567	1.02482	1.28226	1.13926	1.63437	2.27085	2.78301	3.47725	5.55446	8.20128	9.47779	9.18484	8.90466	9.7947	10.0134	9.83318	9.44984	10.0706	9.96256	9.19668	8.4473	8.47649	7.79839	7.38246	3.18181	4.3346	4.09173	7.7039	5.99134	1.32884	0.10173	-0.2159	-0.950745
XII	609524	609525	YLR233C	0	-	-2.84275	2.57631	5.36041	3.67061	2.89968	3.20512	3.32552	3.26763	2.76653	3.23128	3.19117	4.11404	6.57052	7.53773	8.85587	10.5306	11.3516	11.6571	11.2093	11.2707	10.7937	11.0452	11.9308	10.8999	10.0252	9.36068	6.28801	2.05318	3.73203	3.21873	1.2087	0.60407	0.4884	0.292225	-0.83529
IV	930988	930989	YDR234W	0	+	2.37838	2.61365	2.03906	2.49169	2.482	2.3783	2.60766	2.27613	1.61473	1.23536	2.35823	3.83862	5.60016	8.54151	9.17627	9.31197	9.30734	9.34572	9.2128	9.18509	8.98453	8.84851	9.0524	9.61602	9.76243	7.35156	6.99126	2.87948	2.36669	3.92413	4.27345	7.36798	6.16383	4.09862	5.08748
V	293006	293007	YER068W	0	+	2.15189	2.35027	2.33081	2.59184	2.62437	2.66099	1.92277	2.76562	2.79061	2.79945	1.13187	-2.39757	-2.57249	-1.66669	-0.67976	-0.08469	0.426099	0.23896	0.7679	0.780991	0.84891	1.15916	0.52491	0.21661	0.291505	6.1451	13.7751	17.2139	17.8145	17.7265	19.2632	19.7213	20.3168	19.7273	18.9047
III	173436	173437	YCR028C-A	0	-	9.89289	2.32254	2.0873	2.25556	2.3204	2.34078	3.16095	4.56494	3.30317	2.22567	3.22243	3.04573	3.24372	4.65524	5.01136	5.38331	6.36101	5.43329	5.4464	5.41286	5.54547	5.17694	3.99837	5.27225	5.85459	6.10291	6.95983	6.35898	7.58481	9.48875	9.50373	9.39677	10.4642	10.3803	10.7225
VIII	490633	490634	YHR195W	0	+	4.20812	5.15029	3.66925	2.63877	2.37733	1.78653	1.41033	1.11916	1.06896	1.4742	0.95189	0.80424	2.47066	7.918	12.0591	12.0043	11.8687	12.0529	12.173	12.4088	13.0955	13.6929	13.8573	13.6184	13.2735	13.5018	12.1821	8.8011	6.23455	0.98603	-1.70675	-5.86489	-5.76492	-5.64687	-5.81351
XVI	159880	159881	YPL207W	0	+	2.28472	2.92666	3.18467	3.69431	3.31297	3.05853	2.51965	2.36151	2.16009	2.80817	7.05664	13.2916	15.0426	16.013	16.628	15.9485	14.8031	14.4127	14.1744	13.9827	13.1636	13.4637	12.7716	11.3164	9.61316	4.75378	-1.57684	-2.27055	-3.52563	-5.46845	-5.88581	-5.63118	-6.09685	-5.66887	-5.01187
VII	381259	381260	YGL065C	0	-	-0.16627	0.27965	1.1887	1.37236	2.17492	2.0929	2.20696	2.65511	4.6612	6.96518	7.14235	6.12924	5.8948	5.38178	6.1159	6.83004	6.93267	6.44801	6.26971	5.72258	5.14822	5.18838	4.58125	3.05602	3.64439	4.30152	6.09722	6.51877	8.75866	9.63154	9.34214	9.80716	10.6266	10.5988	9.99458
XVI	486257	486258	YPL034W	0	+	5.14154	4.59607	6.5911	9.54561	10.7606	12.5833	14.4933	14.3609	14.4126	14.4775	14.1922	13.0124	12.3578	12.1183	12.0972	11.8669	10.4556	8.95886	6.02442	4.35875	2.21883	0.20192	0.29517	-0.07455	0.38645	0.11227	0.13722	-1.61936	-1.46882	-2.29089	-2.46381	-4.5536	-4.0545	-3.03949	-2.8182
XVI	866445	866446	YPR161C	0	-	1.74523	1.90629	1.97771	1.82756	1.8857	1.89243	1.89779	1.69939	1.84	1.65963	2.69014	7.06002	9.83146	11.3824	13.4258	13.7381	13.7862	13.2778	13.5726	13.4244	13.3148	12.9436	12.8547	12.5611	12.4868	10.8421	5.868	3.99153	2.55152	-4.48559	-3.60829	-3.55957	-4.1928	-4.44094	-4.77774
XV	630641	630642	YOR156C	0	-	14.0448	14.1734	14.492	12.0868	10.8515	9.4151	6.65133	6.05434	4.35247	3.47318	2.75082	2.94055	2.6224	2.243	2.5956	2.76967	3.37071	3.60014	3.30999	3.18685	3.44843	2.87007	2.19564	1.63741	0.98694	2.0325	2.70132	3.77904	4.56953	6.7644	7.53895	7.56234	7.08095	7.3874	7.28074
IX	257066	257067	YIL052C	0	-	1.7513	2.22975	2.71723	3.3455	2.92078	2.85401	4.71429	5.30724	6.00887	7.46327	7.03711	6.94066	8.89651	9.95824	9.83266	10.3449	10.0503	9.99944	9.84104	10.1366	9.12236	7.15404	5.60928	4.95675	5.09848	6.47682	6.28942	2.92959	3.09811	2.56695	1.97355	1.71105	1.45794	1.05533	0.679275
XI	271882	271883	YKL090W	0	+	-3.89187	-3.61989	-3.20856	-2.69784	-2.268	-2.7302	-0.418735	1.32803	1.33955	2.82019	4.93502	6.16555	6.24739	6.82127	9.05358	11.2287	13.4132	14.0817	13.826	14.0915	14.8391	14.6151	14.309	13.3486	10.9483	9.81294	8.46593	6.27261	6.22774	4.82403	2.53018	-2.69061	-0.0825	1.41662	1.12539
V	56554	56555	YEL052W	0	+	8.49381	8.55066	8.05746	8.11627	6.67989	5.99326	5.31287	3.92001	1.76516	1.67248	1.6657	4.25908	8.22352	7.90241	9.82666	10.9534	11.7521	11.4406	11.3938	10.8966	10.616	10.9073	9.95945	9.51418	9.12594	8.41482	5.00291	1.76119	2.57978	0.89757	0.672355	-6.81712	-7.17272	-6.10728	-4.13434
XII	378013	378014	YLR115W	0	+	1.33167	3.45308	3.29189	2.7433	1.32823	0.723485	0.02247	0.05023	1.07678	3.78598	6.85163	7.30311	9.56859	9.46162	5.93888	6.23239	6.62374	5.896	6.13076	6.84867	6.71442	7.04436	5.94369	4.58215	2.27909	-1.35847	-1.25825	-4.14811	-1.25288	5.3731	13.3274	15.0683	17.1696	16.8712	16.9416
XI	556528	556529	YKR060W	0	+	1.15684	1.51118	2.12851	1.95303	1.74788	1.50824	1.24679	1.50548	2.05931	2.39052	4.13325	4.87255	6.06707	7.79267	8.28053	7.42363	7.43794	7.30538	7.92305	8.0058	8.33493	8.29268	8.45397	8.25636	6.79854	6.09401	5.79072	3.96342	2.81545	2.71269	4.01988	9.7846	10.5004	9.79966	9.87897
XI	158658	158659	YKL156W	0	+	5.29659	5.21116	4.54336	5.0491	4.60978	2.25236	0.08132	-0.92046	-0.3798	2.27132	4.83097	6.77029	7.05075	6.14016	6.31706	6.87306	7.38718	8.82544	8.79422	8.68881	9.93254	10.8847	10.5979	9.91302	6.62439	5.29221	5.51788	5.06635	5.63319	5.50264	5.40664	5.07458	2.80314	2.08439	1.80793
VIII	246178	246179	YHR074W	0	+	5.39571	4.89825	0.808915	-0.562045	0.741005	0.23616	0.58647	0.64235	0.83517	1.35589	1.47788	5.00058	8.20178	9.47686	11.3514	8.7528	9.20514	9.16087	9.13559	8.91675	8.76822	8.28844	8.05848	8.27113	8.21222	6.81009	3.86692	2.50008	3.02212	2.82643	4.96783	6.68804	8.15893	7.67845	7.81015
XV	310340	310341	YOL008W	0	+	0.783445	0.4129	0.09311	-1.11564	-1.80275	-2.556	-2.43673	-1.75805	-1.5887	-0.98749	-0.089615	-0.65366	0.7206	6.62662	9.54299	11.8492	12.6236	13.2203	13.6969	13.9335	13.6378	13.0497	13.0514	12.74	13.2095	13.4978	14.1331	11.093	5.37148	3.08962	3.82032	3.73834	1.06632	-0.59622	-0.06163
XIII	91087	91088	YML091C	0	-	-0.41783	-0.27467	-0.40739	0.13043	0.26543	0.18506	-0.355835	-0.78599	-0.770785	-0.70671	-0.20852	-0.27569	2.4013	5.34314	9.81635	10.731	11.2979	10.4507	10.5523	11.6386	12.4407	13.0868	11.9118	12.1111	11.7967	11.7539	10.6207	9.01371	5.10654	2.57766	2.47454	3.54723	5.54773	5.36792	5.31201
XII	346599	346600	YLR104W	0	+	3.52667	3.30793	2.6272	3.07231	2.31884	2.03364	2.20463	1.56762	2.47011	1.84784	2.55841	-0.73673	6.72317	12.273	13.1698	13.8986	13.1458	13.1315	12.5567	11.2156	11.0302	10.845	10.2506	9.90803	10.0733	9.02252	12.3434	4.69562	-1.01317	-1.06547	-1.06825	-2.42225	-2.1941	-1.28399	-1.14925
IV	622009	622010	YDR089W	0	+	2.17531	2.39651	1.69469	1.84911	2.66224	3.48599	3.86116	4.85752	5.26879	4.87192	3.48015	5.92936	7.26508	10.1238	12.4196	11.6425	11.9387	12.2083	11.6501	11.247	10.7191	9.77317	9.92664	9.11306	9.0122	7.88287	4.38445	3.41361	1.41734	-0.01901	1.30937	-0.59946	-1.60874	-2.95333	-3.26329
XIV	635548	635549	YNR004W	0	+	-0.198861	0.648215	-0.523245	-0.17195	0.74595	0.84876	1.60862	2.05823	2.28321	1.69604	2.26004	3.98068	4.27586	3.95715	3.88673	4.19543	4.08514	4.40032	5.0159	5.12327	5.06975	3.63795	3.0028	3.20598	5.16972	6.70575	7.73627	9.51702	10.9837	13.1953	13.4807	14.3349	14.254	14.3172	14.3664
XIV	473401	473402	YNL082W	0	+	1.61196	1.72184	0.65873	0.62786	0.56308	0.27154	0.69829	0.95793	0.81827	0.73485	0.87174	1.29338	3.9478	7.05226	7.76411	8.19974	8.91278	9.57397	8.99123	9.54315	9.26192	8.48581	8.51273	8.39399	8.41256	8.56394	9.60244	7.58168	4.22537	5.32291	7.6438	7.00531	6.69358	7.36103	7.12525
XIV	351605	351606	YNL146C-A	0	-	6.29468	5.6573	5.61972	5.65212	5.43396	4.91962	4.77495	2.67397	0.299445	5.31271	6.76404	7.76229	8.25594	7.98172	7.77227	7.83872	7.95755	7.73375	7.45838	7.18751	6.51803	6.39595	6.98818	8.24546	4.3948	1.03117	1.40441	2.29918	3.00753	3.12671	3.16894	3.84218	4.52103	5.154	5.35483
XI	551675	551676	YKR057W	0	+	2.78991	2.96064	2.6959	2.91189	3.30674	3.81244	3.64356	3.35288	2.28883	1.56053	1.41656	2.5452	4.04347	7.16236	7.414	7.78886	7.65799	7.75403	7.739	7.12854	6.8623	7.42323	8.09415	9.20336	9.46888	8.80582	7.92242	4.15729	4.94804	4.25453	5.10925	5.6748	5.37605	5.43919	5.65452
XIII	521966	521967	YMR126C	0	-	5.30268	2.51922	1.06266	0.84222	1.03449	1.87136	3.1376	4.15175	3.64342	5.45593	7.34183	9.14095	9.64772	8.64556	9.47589	10.9013	11.3096	11.1579	11.2942	11.3508	9.81983	8.08341	7.61198	7.08744	5.96548	5.02081	3.42786	2.95191	3.80295	2.42628	-0.52716	-0.946255	0.79973	1.62646	1.69769
XII	846070	846071	YLR360W	0	+	3.15071	3.46496	3.79452	3.19896	3.55468	2.95383	2.21057	2.1017	3.03267	4.46238	6.10052	7.09087	8.02162	9.8347	10.7051	11.156	11.3851	11.2014	11.3446	11.2365	10.9297	10.6827	10.6571	9.48719	7.88173	6.10999	6.18092	3.40541	0.114015	-0.50718	-0.9261	-1.11731	-1.08091	-1.93857	-1.82571
XVI	758636	758637	YPR116W	0	+	5.14607	4.29553	4.15991	2.03973	0.934205	1.82283	2.89718	3.67977	2.72218	2.26996	1.13167	0.17139	0.72082	0.68086	0.6078	3.10927	5.28215	4.69868	6.66495	7.7577	7.09713	7.39167	8.4649	8.42395	8.1715	8.92608	10.8217	10.3758	12.0693	11.6666	9.48662	8.46027	6.65944	4.83414	4.22858
VIII	335698	335699	YHR112C	0	-	6.58632	7.25961	7.71484	8.04129	6.74072	5.85583	7.60392	7.16711	6.62017	5.99674	5.54961	3.16917	7.22057	9.94605	10.8985	11.628	12.0373	11.7491	11.6288	11.6668	10.6366	10.1925	10.219	10.366	10.2717	9.26181	9.7539	3.08609	0.107175	-1.96873	-3.23559	-6.50568	-10.9181	-13.8226	-15.0752
V	330551	330552	YER087W	0	+	19.4306	18.1645	18.5914	17.982	15.4049	5.21868	5.50013	5.59349	5.91627	5.18597	4.79199	5.379	7.36614	6.939	6.23562	7.24096	7.54311	8.66142	7.51473	7.35289	7.34488	7.64944	7.1603	7.48559	8.17137	8.75344	7.3936	4.07332	4.66703	1.1078	-5.90855	-11.4151	-14.2594	-14.8454	-15.9717
XIV	185498	185499	YNL246W	0	+	2.66572	2.92735	3.47236	4.11625	3.99886	3.81162	3.93866	3.76399	2.54761	2.30245	2.61784	2.65404	4.49013	9.53211	9.42003	9.90115	10.451	10.4515	10.0311	9.83548	8.51297	8.62737	8.71876	9.29453	8.46431	8.88207	8.65192	3.95017	0.761645	0.107825	-0.156665	1.25119	2.25579	1.95219	3.2013
IX	100475	100476	YIL132C	0	-	9.86982	11.1979	12.0097	12.9649	13.2182	11.8275	10.4143	8.6666	5.46485	5.28038	5.48117	8.39516	10.1783	10.6706	9.65903	7.40942	6.21942	6.14177	5.56941	5.71851	6.1443	5.8197	4.65519	3.13164	1.93174	1.74555	0.44461	-2.88188	-2.57899	-1.25448	-2.30263	-1.99484	-1.22695	-0.61341	-0.37384
XVI	679522	679523	YPR065W	0	+	6.01139	7.06546	8.14681	8.75702	9.84137	10.5016	10.3068	10.5199	11.2387	10.6281	8.19797	7.12663	6.28169	5.62049	4.65998	3.20269	1.6583	1.1633	2.75295	3.02306	2.86193	2.74588	3.44605	4.40294	4.90578	4.4814	4.90865	3.67141	2.73467	3.99528	4.2146	3.95449	3.22198	0.3793	0.29775
X	644105	644106	YJR118C	0	-	3.52954	1.96897	1.38362	1.2937	2.11271	2.23195	2.28325	2.44553	3.08424	3.30773	4.11118	3.92244	6.62704	9.7409	10.7727	11.3922	11.9605	11.5956	11.0838	11.1174	11.3321	11.1414	10.9496	10.1706	9.70625	9.02086	10.1324	6.24382	1.39241	1.78469	-1.25107	-2.90907	-2.35347	-2.07746	-2.42116
XVI	753279	753280	YPR114W	0	+	3.37597	2.60004	2.25709	2.25573	2.12238	1.79045	1.5936	1.16389	1.12144	2.06635	3.25343	5.62372	5.23782	2.98252	2.43357	2.63712	2.5527	2.59353	2.8178	3.00678	3.80964	4.2698	4.34879	3.7833	3.70492	1.81451	3.59138	5.89888	10.9823	11.4401	14.0372	15.8068	16.2382	16.8575	16.7186
II	479341	479342	YBR119W	0	+	0.40338	1.54419	1.96303	3.08186	3.15965	2.55141	2.47008	2.47278	2.496	2.34733	3.66909	5.5623	9.85708	11.1434	11.5807	12.3354	10.8835	11.7675	10.8176	9.96826	9.99825	10.1277	9.99741	10.0527	10.3137	8.59644	6.71829	1.26633	0.45529	0.08787	-0.9571	-0.24568	-1.48741	-0.026815	1.68812
VIII	170478	170479	YHR030C	0	-	-1.49785	-1.13588	1.2368	2.58853	2.72697	2.92278	4.09436	5.17533	4.93541	4.72816	4.7682	5.02046	7.24549	8.53144	9.44895	10.0954	10.2182	8.84822	7.64027	7.95162	8.03886	6.64009	6.01018	7.59766	8.81521	9.34033	9.1589	5.89949	4.5194	3.63889	2.59523	3.15989	3.13738	1.33812	1.12146
X	239377	239378	YJL099W	0	+	4.98991	3.99962	3.72579	3.18167	2.96827	4.2459	2.95773	2.988	4.65001	5.45893	6.13249	5.96405	2.6732	4.58378	10.7297	10.4857	9.84139	9.47375	9.70202	9.8906	9.61386	9.41099	9.18592	8.57023	7.39614	6.12107	6.77456	6.37022	3.81665	-0.82981	0.738675	0.442355	0.37831	-0.32913	-0.23071
XV	904643	904644	YOR315W	0	+	7.16778	7.15956	7.05845	7.43243	7.66605	7.07398	5.04031	5.02135	5.04887	5.11904	6.39744	5.20564	4.58551	4.4022	3.80735	1.8198	3.91944	5.0421	6.75957	7.06758	7.59711	6.76775	5.7836	5.06876	4.2307	3.67067	3.87605	5.59283	6.03874	6.48151	7.63621	4.73862	3.89276	1.05713	0.83232
XVI	771286	771287	YPR119W	0	+	7.98972	8.78776	8.4357	9.70467	9.23071	9.69349	11.4695	11.2799	10.5613	10.6674	11.2988	9.96062	10.3754	6.72548	5.54386	4.39508	4.07594	3.93943	3.10996	2.02783	2.18941	1.92281	1.77042	1.00081	0.32196	-0.672365	-0.2271	0.755505	1.53723	1.65979	3.27158	3.63238	3.14525	1.98321	4.4488
VI	36833	36834	YFL049W	0	+	4.42223	4.14486	2.69938	1.21769	1.80639	2.2746	2.71168	2.81626	2.7241	2.89858	2.81005	2.3692	4.88825	10.6107	11.059	11.2734	11.0052	10.9027	10.8134	10.3281	9.73783	9.31935	8.69177	8.39026	8.16136	7.98475	6.97549	6.41004	-0.24703	-0.222255	2.16098	1.51372	1.27625	1.09212	0.821805
XV	853076	853077	YOR288C	0	-	2.34171	2.50526	2.6715	2.9769	3.51014	3.65198	3.68315	3.31515	3.11012	4.35064	5.74003	5.63335	5.71263	9.18007	10.4138	10.3441	9.97421	8.99001	7.87825	7.53707	7.45504	7.62901	7.29426	7.08304	5.40378	5.28336	5.97432	5.1882	3.13248	-0.277165	3.73053	3.74749	3.27518	3.29323	4.03026
V	386211	386212	YER111C	0	-	-0.18392	-0.64001	-0.95109	-0.95601	-1.18902	-1.22929	-1.24829	-1.48166	-1.27545	-0.77636	-0.328915	0.10528	0.600095	0.81114	5.70859	10.5729	12.0518	11.9982	11.0104	10.892	10.9808	11.4078	11.4428	12.129	11.8687	11.2064	11.3846	11.0362	10.5999	5.04922	0.47142	0.28392	3.08202	8.04557	13.2538
XIII	739215	739216	YMR233W	0	+	3.89954	0.41466	-1.90307	-0.501655	1.89615	1.60757	3.17902	3.26054	3.36848	3.87509	3.9097	3.68583	4.84462	7.01119	8.19004	9.40782	9.27505	10.1561	9.27508	9.80765	9.77074	8.42319	8.98963	8.95923	9.21406	9.81976	10.9577	10.2641	6.58175	4.25498	2.66532	1.76338	0.4821	-0.30203	-0.93658
XVI	634131	634132	YPR032W	0	+	0.96514	1.12702	0.21586	0.2982	0.81212	0.38734	-0.54061	-1.29666	-0.89531	0.12731	1.77579	3.55296	4.30067	5.62904	6.87103	7.12407	6.69048	6.0355	5.82876	5.31397	6.27096	6.69239	7.28338	6.58513	5.36148	6.27364	5.03863	8.04852	8.3414	9.44685	10.7087	11.1955	12.7712	13.2219	13.6787
IV	694453	694454	YDR122W	0	+	-2.15251	-1.97975	-2.22093	-1.09518	-0.3282	0.0287	1.08354	2.33044	2.61151	3.8719	5.35011	7.34277	8.23117	9.68773	10.6245	11.6691	11.8664	12.3469	11.8068	10.4496	10.2812	8.21543	7.92458	8.18023	7.99128	5.16531	4.35896	3.59277	2.97744	3.29047	4.067	3.84077	4.4094	4.8857	4.50533
IX	364893	364894	YIR005W	0	+	6.7771	6.77227	7.13403	7.06745	6.58577	6.08672	5.48966	5.28672	4.76648	3.87181	3.62316	3.6553	3.41853	5.08775	4.9138	4.54924	5.0253	5.67012	7.18072	7.83112	6.99627	5.9787	5.84074	5.91965	5.04446	4.6125	5.08235	4.60562	3.86455	4.60807	5.24267	5.32987	4.42279	3.07028	3.46681
VII	756467	756468	YGR132C	0	-	-0.046365	-1.29764	0.08015	0.97656	1.04526	0.85367	1.41779	2.14061	3.21144	3.7223	4.56972	5.08502	8.75696	13.9584	14.9197	15.07	14.7561	14.657	14.0121	13.6215	13.4541	13.1079	12.5307	11.7299	11.4906	12.7031	11.3388	5.91986	-2.0476	-3.89557	-6.46699	-6.37427	-6.56138	-6.88732	-6.80472
IV	1008987	1008988	YDR272W	0	+	9.33404	7.29652	5.66979	4.81635	4.01273	3.81898	1.53755	1.1182	1.82695	3.78808	6.32348	7.40954	7.89466	7.83745	8.07178	7.81398	8.81099	10.3404	10.8366	11.1385	10.5708	10.6401	11.2133	10.6046	8.37742	5.5411	4.66226	4.40476	3.53293	2.96246	-0.32782	-3.14976	-4.82995	-4.77028	-4.56355
XV	333597	333598	YOR004W	0	+	8.64077	9.71574	6.29698	3.99227	1.88144	2.35407	2.91178	3.21972	3.58031	4.03028	3.98876	4.28151	5.96257	7.6626	9.16967	9.68022	9.6692	9.67474	9.25948	9.04781	8.42197	7.42565	7.44162	6.75419	6.19171	5.95744	4.70204	2.74452	1.48408	1.98334	1.65808	0.61506	-0.6404	2.11988	2.63189
VII	698364	698365	YGR104C	0	-	7.55953	7.23029	4.71336	3.11619	1.64345	1.2235	1.9274	2.4243	2.6968	2.39355	2.67557	5.53413	13.5452	16.2723	15.1994	13.6343	13.6614	12.7014	12.1737	11.7146	11.0254	9.94865	9.69063	9.45609	9.68676	8.46213	6.70245	-3.71539	-4.76021	-2.6806	-3.29827	-3.95788	-4.68859	-4.9211	-4.55167
X	432409	432410	YJL003W	0	+	2.33643	2.53342	2.21946	-1.03611	-2.02009	-0.825205	1.29635	2.10039	3.03014	3.47823	4.18439	3.35015	5.4719	5.66133	6.98438	7.62122	9.51036	9.9693	10.7302	11.2497	11.6959	11.3559	10.6008	10.3751	10.0688	8.92629	8.49306	6.80021	6.47843	4.63628	3.70473	1.9823	0.758535	0.35037	0.3558
XIV	339608	339609	YNL158W	0	+	2.04175	0.33818	-0.0234	-0.40216	-0.26483	-0.520215	-0.60886	-0.71245	-0.64647	0.69379	1.43014	3.02399	9.34544	18.3447	18.7784	20.3902	19.8224	19.8003	19.598	19.6233	18.9639	18.7566	19.1181	19.4454	18.0081	18.3947	17.4854	11.6472	3.29226	-9.4982	-19.5552	-19.7395	-20.3466	-20.7467	-20.8639
XIV	706153	706154	YNR045W	0	+	5.33002	6.1879	7.02871	5.74238	5.74191	5.11824	3.98601	2.88221	2.39011	3.22568	3.06902	1.51949	5.37101	8.01179	8.95897	7.35517	6.72615	6.24568	5.77555	5.13375	5.06672	4.8183	4.78667	3.91879	3.42542	4.43117	5.47691	3.32851	3.37938	3.61578	7.15702	7.81622	7.44956	6.87032	6.84699
XIII	305791	305792	YMR016C	0	-	7.07694	7.01375	6.06696	5.41553	5.20128	4.16336	2.43937	2.92875	2.84102	3.28706	6.32938	6.38938	5.3409	6.63613	5.41766	6.00205	6.83256	7.67694	8.11223	8.67261	8.92015	8.5821	8.03864	8.08175	6.31578	3.92045	4.84325	4.38012	3.26459	4.00487	4.21704	1.22674	1.95707	2.35998	0.147505
XI	148895	148896	YKL162C	0	-	16.5545	10.3692	3.46759	2.35757	1.95104	2.67979	3.033	2.99467	2.95231	3.20068	3.12126	5.25739	6.63739	6.72058	7.45299	8.41668	9.07941	9.63247	9.94936	9.51096	8.40868	8.57068	8.01229	7.90637	7.79795	7.1954	4.99795	6.61827	2.43721	0.150435	-1.07538	0.278685	-0.51983	-1.14762	-0.975171
VIII	113201	113202	YHR004C	0	-	6.34452	5.42447	4.64334	4.96011	4.42358	4.19446	4.17643	3.58601	2.91849	2.7517	2.1383	3.13019	3.72661	4.98411	6.46277	9.76541	8.62803	7.90214	7.03983	6.87875	7.02531	7.06867	7.13464	7.46216	7.70799	8.21118	7.11848	6.24239	5.61321	2.51712	2.4899	3.5949	3.91339	2.52429	1.2573
XV	832797	832798	YOR272W	0	+	0.94645	0.89868	1.03226	0.8377	0.16274	0.18975	-0.64119	-0.28245	-0.03832	0.53289	0.63704	5.5198	12.9587	13.8102	13.999	14.3936	14.3284	14.2442	14.4665	14.3039	14.1408	14.5287	14.3923	14.1974	13.8258	12.3402	5.29666	-1.03218	0.416575	-1.89862	-4.59499	-5.1521	-5.23872	-5.07775	-5.10012
XII	862535	862536	YLR371W	0	+	-2.65075	1.01742	0.16172	0.01859	-0.33562	-1.34684	-1.54812	-1.23392	-0.81382	-1.9247	-0.75746	1.10291	2.68405	4.59168	6.99806	9.8027	9.80093	10.093	10.7751	10.5987	11.1707	11.9237	12.2812	13.1423	14.0838	13.716	11.3755	9.52149	8.14927	4.68419	4.22518	4.52999	2.32953	2.92815	2.14147
VII	401315	401316	YGL054C	0	-	1.845	2.45425	2.78062	2.96465	4.53428	5.6288	5.30471	5.20568	5.77679	5.29374	5.14609	5.41212	5.37631	5.16579	5.04985	5.50375	6.00445	6.23329	6.47218	5.2368	4.84986	5.84491	6.54636	5.8022	5.59963	6.19048	6.05407	6.17223	6.30743	7.19385	6.86793	5.82113	5.28249	4.10786	3.05547
X	387651	387652	YJL030W	0	+	1.42349	1.81014	1.59858	2.38668	2.45449	1.94928	2.61205	4.5524	3.2336	2.74828	2.15964	0.78476	1.80266	5.70048	8.85386	10.9021	11.0633	10.3485	9.40723	8.522	8.11665	8.80003	8.54382	8.65061	9.18737	9.63658	10.3418	8.48227	6.22117	2.18314	1.30835	1.39037	1.62373	1.32208	2.90399
VII	848384	848385	YGR175C	0	-	4.37016	4.64668	5.25514	5.14205	4.424	3.477	3.2014	3.89028	4.56093	5.34457	6.5939	14.0328	14.5096	15.4198	15.5697	13.2881	12.1171	10.8773	10.5555	10.6233	10.2967	9.69103	9.2713	8.52404	6.58455	5.51241	-0.882415	-4.24535	-5.45936	-4.96018	-3.26966	-3.90693	-4.05192	-3.86681	-4.34114
VII	662128	662129	YGR090W	0	+	-0.233025	0.36378	0.60306	0.62972	0.423846	2.48632	2.71669	3.75644	3.76806	3.03722	3.01163	3.82719	4.93336	8.5191	6.05833	6.29157	5.88921	5.45613	5.78559	6.06447	5.69467	5.46387	5.36169	6.66126	6.85198	5.98047	5.23208	4.10697	4.16363	8.61176	9.18287	10.3764	10.4739	10.4795	10.4476
XIV	625837	625838	YNL003C	0	-	3.83938	3.40792	4.9375	5.2945	4.75134	5.40384	6.24731	5.75969	6.69281	7.14496	6.9915	7.26166	8.3614	10.0645	11.411	11.689	10.6695	10.9604	9.67291	9.16069	8.43196	7.81544	7.44687	5.67859	5.2755	4.42316	3.16714	2.75144	-0.787565	-2.9247	-3.02398	-2.9125	-3.28122	0.41542	0.205675
VII	67201	67202	YGL229C	0	-	-0.2911	-0.01378	-0.60563	-0.51261	-0.16967	0.1641	-0.08232	-0.01322	0.57805	1.27294	3.0566	7.82161	10.4512	9.70273	9.49792	10.0974	9.24624	9.50979	10.1451	10.1215	9.98222	9.91078	10.2595	9.84324	9.12965	6.492	1.50269	0.88168	3.08297	5.17388	4.97442	5.92399	5.5618	4.74353	4.90503
XIV	224465	224466	YNL225C	0	-	6.50309	5.37493	4.795	4.10692	4.06542	3.68488	2.88713	2.48108	2.81089	2.70221	3.37924	4.57873	5.11526	5.06004	5.47907	6.67139	6.48748	5.80077	5.18119	4.96083	5.43823	6.11333	5.49888	4.70661	4.82422	3.8574	1.68549	3.66318	5.12784	7.50369	7.25633	7.35917	8.46605	8.98649	9.5206
VII	610398	610399	YGR060W	0	+	6.88985	7.26767	7.13768	6.77019	6.76422	6.09447	5.68216	5.54145	3.12176	3.93404	4.26997	3.74047	5.10839	7.02599	6.46179	6.00418	5.97563	5.99901	6.2668	6.27031	6.0034	6.00986	5.35919	5.22754	4.76857	5.52562	4.69463	3.14314	1.69537	1.31213	3.00106	3.70726	4.04216	4.99971	5.72451
XVI	664702	664703	YPR049C	0	-	2.06754	2.27905	1.54724	1.55997	1.34353	1.71737	1.5636	1.69396	2.36927	3.38586	3.47544	3.82547	6.39257	6.2112	8.90418	9.43975	9.65036	9.54086	8.78892	9.31824	9.79659	10.2571	10.0172	9.55889	8.08793	8.20083	8.4812	6.98382	6.17229	3.0611	2.12279	1.64695	2.12733	0.75978	-0.8821
X	460401	460402	YJR013W	0	+	-6.73886	-6.38333	-5.04094	-3.64593	-3.66431	-4.33054	-3.71368	0.11161	4.27771	7.00967	10.1768	11.0971	12.1763	13.1658	13.3618	14.1297	13.3315	13.1484	13.1062	12.9547	12.5712	11.9458	9.4223	7.22292	6.41697	1.15687	-0.61182	0.35711	1.61444	1.85082	3.12683	4.34333	4.90557	6.08206	6.47114
XI	180554	180555	YKL140W	0	+	5.95452	4.99704	5.01415	4.27717	4.07348	3.29616	3.33954	3.32467	3.44747	3.28088	5.08951	5.8205	6.09315	6.06359	6.04905	7.11565	8.08608	8.41726	8.04183	7.04488	6.2513	6.58042	6.66463	6.15787	6.07641	3.67176	3.42601	3.14339	2.927	2.27281	4.91193	4.76174	4.03174	5.03853	6.57048
V	146966	146967	YEL004W	0	+	-1.12229	-0.6738	-1.98416	-1.24694	2.22566	2.65361	3.07714	3.31124	2.8148	2.12415	2.96522	5.49362	6.69778	4.30184	7.86214	8.27961	8.43773	8.79934	8.55252	8.31828	7.81417	7.24827	6.93406	6.9313	7.36755	7.60562	4.70291	4.2839	6.42346	5.91493	7.23177	6.82818	6.86025	7.0765	7.1687
XIII	801720	801721	YMR267W	0	+	8.26338	7.91581	7.15985	7.14794	6.28732	6.27007	6.07617	5.46745	5.4046	4.07968	5.19302	3.91896	5.10302	4.90806	5.5886	5.38876	5.72851	6.15842	6.14059	6.15386	5.99065	5.64999	6.01448	5.52562	4.26711	4.04892	4.18936	3.12828	2.11745	1.93077	5.24429	3.56468	3.45046	3.86134	3.69373
VII	129862	129863	YGL196W	0	+	4.00347	4.06836	4.33808	3.43789	3.43548	2.81838	2.15442	1.61088	1.57526	3.3022	4.34614	5.08408	5.91796	5.91665	5.23255	5.18843	5.53527	5.25921	5.34724	5.94567	5.95963	6.78815	7.96301	6.37269	5.5777	5.38225	4.64584	4.80503	6.41037	7.90118	7.72723	6.86444	6.8102	6.4817	6.64653
X	323383	323384	YJL060W	0	+	3.63011	4.85863	3.24942	0.34937	0.160175	0.28669	0.46115	0.6823	1.29222	1.4134	3.33941	4.09147	4.80383	6.16266	7.12061	11.0957	12.0944	12.9759	12.3339	11.4054	10.882	10.6909	11.2011	10.5387	9.24698	8.2701	7.59634	6.56004	6.46845	2.31744	-1.26769	-2.27971	-1.06079	-0.5175	0.134
II	462145	462146	YBR111W-A	0	+	4.30788	4.30781	4.74786	4.51314	3.80292	2.64821	2.05714	1.89668	1.87405	2.36002	3.75319	3.60934	1.66078	0.946585	3.1558	4.8507	5.16695	5.2292	6.33981	6.60301	6.88639	7.66531	7.97864	7.54985	7.04717	5.79635	6.90221	8.27418	11.3543	7.76745	6.18569	5.76444	5.3763	6.00866	6.0235
VII	853404	853405	YGR178C	0	-	0.21777	0.3477	0.83369	0.56254	0.64241	0.95991	1.31393	1.18106	2.95098	3.03851	4.26222	6.2332	9.31652	8.74364	9.53248	10.3232	8.90841	8.58593	8.53627	8.44367	8.38189	8.36191	8.31992	6.76823	7.30688	6.2314	4.2795	1.87784	2.4246	3.12021	4.26012	6.11923	6.80034	5.96052	5.19165
XV	339979	339980	YOR007C	0	-	12.8599	12.2559	10.2138	8.55011	7.94495	4.62892	3.23514	2.59995	2.40754	4.52989	5.32604	4.84767	5.96563	5.42617	6.60679	6.79791	6.67045	6.09681	6.8032	6.85079	6.91789	7.26765	6.84782	6.14567	2.48515	3.6064	3.76763	3.40692	4.5081	3.9556	3.49008	0.781495	-0.69785	-1.39973	-1.61185
XIV	331293	331294	YNL162W	0	+	-0.60184	-0.23488	-0.63621	-1.08761	-1.32962	-2.04505	-0.79875	-0.789045	-1.04487	-0.73692	-1.10906	-1.28859	-0.94871	0.92218	2.94719	3.53282	4.50419	5.87343	7.99106	8.25717	9.10333	10.2328	11.254	11.4204	11.1879	12.2832	13.1909	13.0719	11.569	10.6143	11.217	10.0855	9.27049	7.65558	6.25558
II	241389	241390	YBR001C	0	-	2.25281	2.25854	2.00027	2.14603	2.41626	2.5324	2.3565	1.67798	0.71662	1.80035	2.93921	3.8116	4.33855	7.92903	7.62864	7.14009	7.36535	7.93513	8.46063	8.41669	8.85303	9.11851	9.39481	9.48252	7.64146	7.46882	7.04909	5.06124	2.8569	4.53359	6.51305	5.30523	3.69014	3.56894	3.10156
V	164577	164578	YER007W	0	+	11.7166	10.9152	10.6049	10.1293	9.07308	8.80112	8.86601	4.80272	4.16764	3.95109	4.00109	4.06614	4.36751	6.26375	6.24807	6.48016	6.94623	7.41314	7.20431	7.0424	5.72997	4.59083	2.49606	1.13581	0.23217	0.979785	3.15261	2.69219	1.21962	1.13149	1.25172	2.04375	2.61492	3.64945	3.50012
V	144320	144321	YEL006W	0	+	3.18098	2.54941	2.86407	3.33155	3.26932	3.25706	4.83388	4.46984	4.60635	4.8224	4.60817	4.88688	6.35831	8.8818	10.4357	11.4337	11.002	10.8559	10.6676	10.3898	8.9154	8.33263	8.69633	8.9792	10.8957	11.4514	9.80246	7.43811	4.63875	-0.27316	-4.92981	-4.79263	-5.41044	-5.55635	-5.43799
XV	775690	775691	YOR233W	0	+	2.29243	2.47546	3.59209	3.12717	2.77487	2.57177	2.7659	2.49112	2.52103	3.06801	3.16623	3.13067	3.9848	4.50517	5.32186	6.48886	6.46906	5.63075	5.59753	5.77611	6.04514	6.032	6.08985	5.886	5.52312	4.93145	4.57785	2.89851	4.01351	4.25354	10.0642	10.8818	10.2258	9.94394	10.2933
XII	35220	35221	YLL054C	0	-	11.9004	10.6904	8.59446	7.68214	7.71035	7.70161	6.77993	4.64422	2.84809	2.51488	0.959065	1.59046	5.50713	7.1278	7.47518	8.00057	8.24659	8.52571	8.72004	8.47506	8.2948	8.76869	8.90118	8.66918	8.78421	9.33227	9.2014	3.77232	1.54723	1.75666	-5.23902	-3.85758	-4.78378	-6.10346	-5.59479
II	405342	405343	YBR081C	0	-	1.36013	1.89961	0.82838	-0.109055	-0.21494	-0.20915	-0.1513	1.19826	2.37527	2.20912	0.92786	2.02588	3.74685	5.86644	7.37805	8.35944	7.66362	7.95943	7.82854	7.28282	7.56363	7.17912	6.36652	6.16697	6.40646	8.86908	8.92573	6.38449	7.14037	7.47855	7.20786	7.04672	7.81633	8.36335	7.89001
IV	1383738	1383739	YDR460W	0	+	4.71446	5.11775	4.95042	3.6163	3.81018	3.77453	2.92596	1.8939	1.89702	1.9123	1.98162	2.84764	4.21628	7.14994	14.2373	13.4152	12.3565	12.0625	11.8049	11.7868	12.463	11.9618	12.504	12.7752	12.9392	12.2542	11.5176	10.2941	3.53928	-3.30166	-9.29824	-8.87161	-8.36603	-8.56575	-9.32424
VI	103719	103720	YFL017W-A	0	+	19.453	14.4122	6.168	0.723485	0.57619	0.55398	0.76372	1.49309	1.7923	3.71278	4.69219	5.28073	6.18654	8.60336	10.4552	10.4256	9.86276	9.87538	9.93886	9.93656	9.67488	8.9101	8.14706	7.39271	6.03338	4.77027	3.99058	1.73724	-0.4478	-1.82694	-2.23604	-1.62043	-1.00686	-0.24818	0.612031
IV	1398743	1398744	YDR468C	0	-	2.52839	2.35408	1.80885	2.39815	2.1174	2.00865	2.20365	3.26669	4.9283	5.15361	4.87921	5.42432	5.8146	6.27792	6.86728	7.6811	8.23049	7.26581	6.81062	6.8429	7.0063	5.9676	3.52778	2.24918	3.8393	5.59577	8.75681	7.04263	4.68454	5.38235	5.62014	5.51068	6.7283	6.15192	5.68621
XII	124939	124940	YLL013C	0	-	0.692995	1.23809	2.20751	2.08011	2.06601	1.96769	1.91676	1.4313	1.82334	2.42493	2.73666	5.04298	7.30006	9.31719	10.3016	9.95595	9.93723	9.8047	9.25255	9.30963	9.11297	8.77172	8.8082	7.70142	6.90326	5.66435	2.81692	1.30508	0.110845	1.33922	4.64994	4.85179	4.65942	5.18356	5.81589
XVI	692507	692508	YPR073C	0	-	11.4984	11.5429	11.3019	10.9741	10.5272	10.2537	9.74004	9.29663	9.6879	8.57015	8.09896	5.5023	3.81026	1.89303	1.56333	1.38499	0.495515	1.07781	0.599231	0.569681	0.35286	0.11148	0.79211	0.99808	1.23336	1.42392	3.22211	4.15448	5.22208	5.11996	5.41448	6.17653	5.74416	5.95704	4.02346
V	523155	523156	YER169W	0	+	-0.47623	-0.62698	-0.44232	-0.26331	-0.15098	0.4103	0.08899	0.0557	0.6781	0.30534	-0.22446	-0.7644	-0.05522	5.25024	6.69186	8.04534	8.11541	8.04013	8.44145	8.04469	8.16145	8.38394	8.36853	8.45321	9.161	9.54257	10.5562	6.96868	3.37929	2.44354	2.37637	8.95327	10.4641	14.4041	15.3258
XV	1046241	1046242	YOR377W	0	+	-0.30962	0.32531	0.7589	0.15483	0.00116	0.55102	0.93509	1.87638	4.10733	5.06028	9.04917	9.95326	11.1845	11.3112	12.4133	12.5505	12.5778	12.4468	12.8703	12.0423	11.6736	12.0766	11.0684	9.59047	8.62458	6.00908	3.80154	1.31306	-0.73404	-1.73208	-2.3991	-2.80378	-3.07598	-2.93052	-2.37757
IX	245546	245547	YIL061C	0	-	6.78667	7.61132	7.6714	3.90236	3.36898	2.44745	-0.17329	-0.60458	-0.588725	0.31103	0.56763	0.29467	4.08826	10.548	10.956	10.4992	10.5943	11.0487	11.0108	11.2467	11.2668	11.1029	10.9917	10.9495	10.0812	10.5754	7.96268	4.64051	-0.449635	1.46331	0.159755	-3.07438	-2.85092	-3.12276	-3.37789
X	536002	536003	YJR054W	0	+	-0.890815	-0.95034	-1.48724	-1.4367	-1.63014	-1.36702	-2.19367	-2.1031	-1.5853	-1.04016	-0.21439	0.52699	5.68073	9.54195	11.3016	11.6354	11.6687	11.4115	11.7086	12.0393	10.2883	9.70964	9.88091	10.1299	10.1684	9.59031	8.79797	4.47812	1.51867	2.58258	3.52266	4.14264	6.89008	7.47884	8.06508
XV	196542	196543	YOL071W	0	+	-0.023715	0.528981	0.760491	1.27077	0.84316	0.01192	1.36874	1.92092	1.64653	1.01091	4.84946	5.32076	6.99723	8.09828	9.71243	9.45618	9.80681	10.0841	10.8707	11.0072	11.1395	11.1157	10.1213	9.91692	9.79969	6.49412	6.07479	5.99543	4.00669	2.2695	3.86256	2.19665	0.301025	-0.837665	-0.306945
XII	1055102	1055103	YLR456W	0	+	0.019355	4.42884	4.35477	3.80542	3.57462	3.28035	2.55398	2.57569	2.84732	2.72811	2.82135	3.79591	6.64135	7.73592	7.39428	8.32012	6.43113	5.19297	4.98657	4.86288	5.38753	5.46852	5.47036	5.48289	5.14966	4.6479	4.51158	3.4907	3.11699	3.9373	4.46822	7.01506	8.25442	10.9522	11.6558
III	192996	192997	YCR035C	0	-	0.17827	0.18848	0.24745	0.15932	0.02263	0.28595	0.21977	0.08208	0.24211	0.62963	3.11786	8.33094	11.3684	12.2777	10.159	9.92645	9.24211	9.59069	9.52264	9.75442	9.81222	9.65598	10.0788	10.0425	9.73639	9.052	3.7255	-2.34291	-2.78422	1.75024	3.96702	4.43755	4.2472	5.00059	5.3981
XIII	399884	399885	YMR065W	0	+	9.75413	9.53275	10.9265	6.54511	0.23187	-0.1355	1.00035	1.29469	0.44608	0.688735	2.93681	3.28541	8.90181	10.9202	11.6197	11.763	12.6083	13.288	13.4726	12.2037	12.0312	11.1907	11.0557	11.6538	12.0068	10.2053	7.89638	4.27386	-2.31697	-5.67127	-5.98776	-6.52695	-8.14669	-8.20081	-7.69758
VII	858284	858285	YGR181W	0	+	-5.92108	-0.57314	3.20785	3.0552	2.42717	1.10851	1.75809	1.8959	1.45525	-0.16435	0.36253	12.1673	14.6281	13.8067	13.0156	12.6418	11.9573	9.29982	8.91381	9.6393	10.5522	9.51834	9.49799	9.73113	11.1032	10.5795	-0.68262	-5.33767	-2.80345	-0.42177	0.737745	2.08008	2.37401	2.43469	2.87616
XV	490839	490840	YOR089C	0	-	1.35511	1.48257	1.28778	1.7202	1.46063	1.26561	1.3402	2.0183	2.7689	4.14131	4.2567	4.56714	6.66227	9.808	9.22479	9.26198	10.1538	9.7642	9.71991	9.60824	10.4322	10.186	9.07418	7.41781	6.9061	6.98236	5.8868	2.98072	2.61254	2.39531	2.47053	1.67914	1.50493	1.96316	1.93905
II	143290	143291	YBL039W-B	0	+	5.69508	6.7381	7.42404	9.51368	10.4707	7.12075	5.61401	4.99481	4.02711	3.54177	2.31013	1.94562	2.99397	4.44268	4.84622	5.03178	4.82037	6.4349	7.1472	7.09532	7.20013	6.82225	6.47815	5.69124	5.6632	5.98944	5.4533	4.75201	5.33336	4.31374	4.05188	3.15435	1.23967	-1.31819	-0.83719
IV	720306	720307	YDR132C	0	-	0.29828	-0.05407	-0.859635	0.63834	1.94609	1.96012	4.46429	4.12883	3.92066	4.22493	4.45364	4.82639	4.91747	5.20517	5.59361	5.81228	7.328	7.5885	6.92214	5.04742	6.08096	6.39651	7.88849	7.82051	7.69056	6.47675	7.36703	7.47238	7.19806	6.75935	6.10689	5.75507	5.41501	5.2346	4.13143
X	461831	461832	YJR014W	0	+	3.81481	3.69853	4.24531	4.22111	5.61014	5.56107	4.51471	2.13038	1.7631	1.73436	3.08316	4.86614	6.18697	10.0603	11.1586	11.7633	11.5576	11.23	10.9749	9.88754	9.90933	9.75515	10.4753	10.4747	10.6055	10.5124	8.98762	5.48323	-2.63586	-3.41137	-3.04729	-3.95528	-4.79125	-5.16696	-5.23463
XI	580890	580891	YKR075C	0	-	0.79621	1.98543	1.96886	1.34966	1.94413	2.10846	2.47661	2.92377	2.19426	2.19125	2.6891	5.28569	6.46145	7.08082	7.86532	7.38667	6.64978	6.74063	6.55174	5.97772	6.11541	6.61243	7.15274	6.95754	7.34808	7.24958	4.2655	4.14802	6.56511	5.54517	5.5152	6.21533	6.15976	6.45695	6.7254
XIII	514219	514220	YMR124W	0	+	2.41274	2.50108	2.82042	3.15668	2.90938	2.0457	1.41972	0.76719	0.30965	1.36147	2.49182	2.94022	3.69921	4.54491	5.43239	8.09509	9.69431	10.0461	9.35445	9.17708	9.57768	10.3275	10.8366	9.91414	9.73705	8.72584	8.14612	6.84516	5.72975	4.97383	2.0768	1.4367	1.55669	1.13915	-0.71097
X	294874	294875	YJL077C	0	-	0.373215	1.00094	1.4348	3.1509	3.76788	4.463	6.07358	5.49613	6.16826	6.13891	6.31074	7.27296	6.36982	7.78911	9.28574	10.2429	9.73176	8.87601	7.52757	7.14084	7.1691	6.54864	6.16473	6.16997	6.2337	5.87828	5.04853	4.36543	2.4373	2.34273	1.54226	0.988125	1.49886	0.41336	0.05271
V	492080	492081	YER159C	0	-	1.10381	1.54143	1.7501	1.72072	1.15121	1.73331	2.43608	3.60002	3.71215	3.76776	3.78866	3.33488	3.05493	3.4404	4.86339	5.94653	7.99409	9.23179	9.97647	10.4461	9.95057	8.59191	8.05929	8.28539	8.91244	9.58728	9.31584	9.70979	8.64593	7.12837	4.52702	1.72843	-0.96224	-1.20303	-1.51069
XII	264245	264246	YLR063W	0	+	0.736445	2.0992	2.24692	2.27373	2.2924	2.46585	2.28497	1.49566	1.98237	2.77005	5.02365	5.2856	8.92741	10.7402	10.1481	9.41231	9.25981	9.12995	9.16923	9.25153	9.74818	10.1473	10.3984	9.48948	8.28566	6.39222	6.4881	3.34678	0.53218	0.61903	1.23856	1.46038	0.03376	0.123785	-0.05545
XV	550246	550247	YOR119C	0	-	10.7181	3.58657	1.40892	-1.70726	-1.7601	-1.1409	-0.811385	-0.91847	-0.75103	0.07332	0.85151	1.88801	3.22439	7.83484	9.19654	10.8439	10.8665	10.4739	10.2391	9.82772	9.22002	9.0844	9.18146	9.42625	8.94012	7.84751	7.20285	6.27095	1.52692	0.792355	4.54153	3.46579	4.19341	4.44871	5.12723
IV	1277646	1277647	YDR405W	0	+	1.38031	1.17771	1.16744	0.72838	0.11848	0.99195	1.19773	2.78643	3.62361	4.91093	6.33939	6.87944	8.23487	9.93575	12.6063	15.3816	15.4021	16.0247	17.2497	16.104	15.6935	15.6377	13.0073	11.325	8.5784	6.57085	2.7201	0.325615	-2.32906	-5.66306	-7.16915	-5.87342	-6.16632	-7.1097	-6.57544
IV	568709	568710	YDR058C	0	-	1.38846	1.59524	1.73183	1.5382	1.55666	1.96374	2.17489	2.16803	1.82198	1.22518	1.17096	1.70889	0.91643	-0.054625	0.459	2.21097	3.2695	5.03618	5.55585	5.72917	5.73942	6.4217	7.81848	7.51995	7.12828	7.42307	8.41644	12.0422	11.9616	11.1495	9.98151	10.0115	8.32689	9.06706	9.02833
IV	954324	954325	YDR246W	0	+	2.75234	2.45557	2.06703	1.78037	1.49846	1.861	1.8607	1.13637	1.10262	0.93518	0.62382	2.46593	7.19871	10.4215	10.8889	11.2727	11.6327	11.7103	10.401	10.2472	9.95327	10.3643	11.0752	11.2524	11.7808	10.3756	9.43238	5.30151	1.84023	-1.08323	-2.47498	-2.68005	-2.43748	-1.57414	-0.327
XII	413276	413277	YLR135W	0	+	16.247	16.7384	17.459	8.16675	3.35355	3.63203	4.5103	4.69069	4.32259	3.92877	3.28794	3.50612	5.60822	5.52947	3.65597	3.05065	2.65478	2.07802	1.93537	2.25641	1.83335	1.47964	1.86103	2.12534	2.46767	2.38914	3.66827	3.39204	4.52221	6.60542	6.17307	5.83703	5.55386	5.29416	5.19848
IV	1468378	1468379	YDR508C	0	-	6.69933	6.3431	6.88822	6.53605	6.75026	7.1615	7.4542	7.93153	7.64957	6.50141	5.30496	4.09379	4.54041	4.3526	3.88877	3.4397	3.88484	4.06869	3.74531	4.33057	4.24973	3.51599	3.40045	3.79835	4.91378	4.84372	4.28719	4.31191	4.70895	4.02745	7.3	6.11123	4.95644	2.18594	0.40983
XIV	493338	493339	YNL070W	0	+	1.20724	1.1813	1.07555	1.9626	2.16797	2.1307	2.2279	1.7222	1.43429	0.92616	0.71759	3.60788	5.14915	6.89782	8.08765	8.60469	9.31441	8.59197	8.23916	8.23375	7.91061	8.08648	9.37136	10.1928	10.9345	11.3668	9.14372	7.49866	4.97457	5.24866	3.1478	2.25155	0.38325	0.04894	0.06881
II	721381	721382	YBR251W	0	+	3.46596	3.46311	3.63376	2.7575	3.07143	3.08198	3.23964	2.57756	2.77418	3.01684	2.85431	2.2513	3.74637	5.83242	5.67047	6.87419	6.23758	6.14247	5.65623	5.36307	5.48088	5.61466	5.64789	5.5016	5.76737	4.98022	4.65717	2.70212	0.97579	0.520235	9.8892	10.9007	10.1269	9.84404	9.68702
VII	303389	303390	YGL110C	0	-	12.7232	11.2482	5.35525	2.42493	0.96907	0.223765	-1.13463	-1.48759	-1.33397	-1.2788	-1.77107	-2.31691	-0.79995	0.51354	5.72424	8.46608	9.22593	10.3185	10.3773	10.0761	10.0169	10.3281	10.5731	10.3342	10.675	11.6433	12.697	9.75821	6.97297	4.48363	0.742945	-0.230055	-0.69569	-0.88674	0.022915
VI	63988	63989	YFL034C-B	0	-	1.91372	1.48698	1.13291	2.01885	2.90965	2.41174	2.53579	2.772	2.25397	2.49253	2.14109	4.41732	9.78424	9.71872	10.4836	11.392	13.0737	13.3054	13.5926	13.6566	12.9414	12.1606	12.8132	12.4815	12.2054	11.8084	5.05035	5.20354	5.33404	0.93724	-4.51484	-7.32986	-9.00607	-9.85794	-9.9559
VIII	251123	251124	YHR076W	0	+	15.4931	15.5199	15.7363	15.9116	15.0673	14.5916	10.8586	5.59311	3.06511	1.68894	1.85085	3.31912	3.53518	4.05053	7.10439	7.24218	5.81029	4.95612	4.79122	4.67464	4.64827	4.88894	4.93923	5.92528	5.44447	4.27339	3.2933	2.62856	2.5826	0.03275	-3.62795	-3.43038	-7.14527	-5.8549	-5.74681
XV	619775	619776	YOR153W	0	+	2.5119	3.72757	3.59271	3.57	4.34751	5.48152	6.44313	6.94028	7.09906	8.9802	10.2054	10.1328	9.34459	8.44524	8.41077	8.57253	7.46822	7.0902	7.76832	7.17489	6.51225	4.43119	4.68831	3.99874	3.30585	2.09169	1.6892	1.62835	1.46552	0.97645	1.3421	1.7376	1.26456	0.5258	0.547645
V	342884	342885	YER092W	0	+	1.90026	2.25246	2.24159	2.90257	3.76082	4.04509	3.27907	3.20955	3.8272	3.74398	3.65203	3.85023	3.96497	5.58676	5.78741	6.52991	8.22423	7.09839	6.85916	6.48917	6.53695	6.69444	7.58487	6.99803	7.53329	9.00386	8.70147	7.71209	5.79373	4.47754	3.53441	2.76997	2.91326	1.90541	2.13284
V	33640	33641	YEL063C	0	-	-1.27825	-0.54643	0.2853	1.14183	1.30768	1.92853	2.26165	2.92873	3.92258	3.9955	3.87996	4.81736	6.06569	8.16072	8.8586	8.97067	8.93309	8.98299	9.84077	9.03901	8.09707	8.35753	7.53783	6.8212	6.98461	7.25975	5.87983	4.40534	2.39934	3.0109	3.4901	3.463	3.43321	3.84701	4.84197
IV	1054879	1054880	YDR295C	0	-	1.95738	2.27716	2.76252	2.05308	1.45039	1.19674	1.32378	1.98616	1.94978	1.37139	0.410431	2.91117	5.01803	5.49854	4.48105	4.59623	4.79367	4.86643	5.04079	5.38027	6.02929	6.56431	6.27946	6.691	7.95132	7.2257	5.6224	4.05927	6.2355	7.57019	9.53524	10.3099	9.76633	9.39016	8.64701
XV	797512	797513	YOR247W	0	+	4.43667	5.4731	4.84214	4.05183	2.52213	2.15882	1.81289	2.21244	2.33918	1.70966	2.40169	2.01489	2.42352	3.27162	2.9473	3.18667	2.9825	2.88277	4.14785	5.13332	5.69159	5.37781	5.94043	6.12234	5.89842	6.91251	7.881	6.91539	7.74105	8.46959	8.09976	9.72082	9.92629	9.41678	6.08256
XV	745346	745347	YOR213C	0	-	-0.73104	1.25825	1.4723	1.5546	0.45196	0.549185	0.538655	1.19909	1.26556	1.31102	2.0507	3.52063	6.66714	7.09993	7.17563	7.3351	8.04442	8.53515	8.97188	10.2813	9.82906	10.4449	9.97066	10.0563	9.82032	9.39103	7.93808	3.15298	4.26196	4.08075	4.24885	3.22515	3.2005	2.46312	2.06592
XV	440273	440274	YOR059C	0	-	3.00262	3.81931	4.12721	4.77157	3.6412	2.09848	2.13144	2.15463	1.29195	0.54169	1.58275	5.00973	6.66301	6.57644	5.78856	6.31199	6.17967	6.19975	6.51955	6.12912	6.19206	6.3529	6.34113	6.64518	6.78123	4.7346	1.27766	1.13681	2.46068	3.551	6.52009	7.85076	9.17646	9.47053	9.60225
XIV	282002	282003	YNL190W	0	+	5.46991	6.49934	5.94111	5.96677	6.22977	6.59513	6.61526	6.52563	6.91198	7.10352	7.27685	7.8137	7.88464	6.28785	5.38028	3.4177	2.65947	2.85481	2.67534	2.73468	2.14408	2.80701	2.93642	2.72263	2.83432	2.63279	3.02367	2.31725	3.01093	4.31667	4.98407	5.64294	6.36324	6.88742	7.15657
VIII	108709	108710	YHR002W	0	+	1.64449	0.91233	0.76996	0.76749	1.51186	2.26535	2.08135	2.18346	1.56413	2.24392	1.93388	3.75896	6.49298	8.92314	11.4449	11.0018	11.8919	11.4721	11.511	9.82214	8.66799	8.75498	7.8081	7.65239	7.34543	6.16957	4.44257	3.78118	0.24406	-0.78416	1.72693	2.90785	2.88666	3.00845	3.70438
VII	560553	560554	YGR038W	0	+	2.6679	2.36524	1.94781	0.81998	0.53594	0.013855	0.558415	0.422505	0.945835	-0.53595	-0.368895	0.0488	0.70339	1.93808	4.10001	5.75993	7.41334	10.1819	11.4988	11.5003	11.2694	10.6336	10.854	11.0566	12.2017	11.432	11.3799	10.2254	8.03281	5.36571	5.20493	5.8498	1.22398	-1.59466	-3.24627
VI	155853	155854	YFR005C	0	-	3.60641	4.9229	4.92884	4.78592	5.12754	5.52339	5.46491	5.11548	4.28308	2.22497	0.4503	-0.7741	1.22945	4.71572	4.93503	5.17695	5.70757	5.83667	6.46121	6.39186	6.17998	6.49927	7.0922	8.32768	9.91019	11.3809	11.9123	8.39252	5.72378	4.26183	2.30754	1.78457	1.74227	0.614005	0.10107
XV	580084	580085	YOR136W	0	+	-2.36171	-1.05171	0.04842	0.56723	1.37972	2.12594	3.45835	3.71265	4.2339	4.34051	4.2959	4.15155	4.01098	4.57238	4.79244	4.88596	6.41837	5.10079	5.38712	5.49458	5.52214	4.594	4.68647	4.5915	4.95163	5.34698	7.57646	8.43305	8.78491	9.1233	9.34777	7.73577	7.97536	8.89988	9.02282
X	435165	435166	YJL001W	0	+	2.50907	4.01134	4.26089	3.32725	1.9797	1.89491	1.02073	1.32187	1.50838	1.2477	0.98684	0.63721	1.36365	3.09864	5.72469	7.72881	8.03354	8.21446	8.9916	9.59276	10.0011	9.96507	8.70811	8.80025	9.29402	9.68675	9.8307	8.66518	9.35312	5.01553	3.78253	2.38247	0.764335	-0.167695	-1.55445
XVI	746802	746803	YPR110C	0	-	7.15081	3.49465	1.70453	1.71398	1.88721	2.38827	2.3044	2.36805	2.4881	1.67481	0.679005	2.00738	6.96486	9.09111	9.2203	9.26311	8.95975	9.30253	9.07893	8.37849	8.4988	8.46201	8.43826	8.67455	10.0217	10.6857	8.58581	2.96527	-0.10191	0.002644	0.042805	1.34955	1.65055	1.25808	1.18205
XIV	119086	119087	YNL275W	0	+	4.01532	4.34369	5.36452	5.17069	5.39799	4.16216	4.13607	3.68919	3.72896	5.59941	6.1693	6.13493	5.00806	5.89927	5.27595	4.63691	4.70592	5.43767	5.82936	5.84377	5.41991	5.63839	5.51757	3.93671	2.47233	2.42437	4.45507	5.0123	5.12366	6.74618	7.56418	6.22723	5.59263	3.4543	1.36968
VIII	107723	107724	YHR001W-A	0	+	2.02861	2.42821	2.43294	2.17265	2.69459	4.35199	2.27732	0.92077	1.26238	1.25439	1.23353	1.74025	2.27773	3.30039	4.29056	4.21904	4.20132	4.43226	4.48028	5.29851	5.27969	4.96382	5.32051	6.12893	6.96423	7.34605	8.35836	7.94166	7.11308	5.88002	8.28328	9.31928	10.143	10.7891	10.2772
X	471615	471616	YJR025C	0	-	-3.92505	-4.01675	-3.37496	-2.08096	-0.99294	-0.70059	-0.03045	2.05461	2.71329	2.41921	1.50951	2.73903	3.86687	5.76372	6.82026	10.5495	12.1276	12.9197	11.9462	11.2626	10.2595	9.73514	8.95056	8.348	8.20202	7.58261	6.07236	4.6897	5.26105	6.95579	6.67333	4.60851	3.87011	4.2402	4.26293
XV	675454	675455	YOR181W	0	+	4.67608	3.24119	2.88756	3.50384	3.50577	3.16589	2.6013	3.59703	3.7871	3.71688	2.62666	2.44051	7.75349	8.36753	8.00818	8.73988	9.15663	8.52091	8.85721	9.49211	9.66175	8.71903	8.8724	8.75605	9.2627	10.046	8.64435	2.87342	0.476625	-1.80281	-0.505099	-0.35149	-0.06798	0.30978	-2.5073
XI	135852	135853	YKL166C	0	-	4.47903	4.17441	2.87236	2.7579	2.43348	2.58558	2.14784	1.78249	1.77444	1.47206	1.42145	2.62371	5.59103	6.34366	8.20991	7.5392	6.88054	5.9767	6.73829	6.80367	7.02027	7.14475	6.91524	7.0635	8.7196	9.88759	8.03754	6.46244	4.97144	3.791	2.43418	4.49275	3.14127	3.14577	3.03794
X	587364	587365	YJR088C	0	-	-8.89446	-3.11999	0.08096	-0.4784	-0.6544	-0.35177	-0.28738	0.16741	-0.44695	-0.20572	-0.4166	0.59752	0.504935	0.65226	2.66693	3.47583	3.76315	4.39956	5.20168	5.34997	5.26499	4.8315	4.90055	5.70064	7.92906	9.8871	12.2527	13.3615	13.3263	11.4084	12.6741	13.8266	14.1348	14.6137	14.6631
XIII	284908	284909	YMR010W	0	+	-0.106665	0.39065	0.82838	1.64469	1.80171	2.45533	2.97943	4.40074	4.56814	4.17733	3.2232	3.1263	3.85516	4.97346	5.58703	6.19045	6.79761	7.63242	8.00384	8.03608	7.87645	7.9109	7.6971	8.20655	9.3115	9.09383	8.49987	6.08056	5.90063	5.15131	3.62363	3.53718	2.63185	2.14284	2.1959
VI	255148	255149	YFR053C	0	-	8.05392	6.52615	5.28073	6.53425	8.6783	9.05623	9.7306	9.19644	9.12466	9.58466	7.97463	7.13561	7.27032	6.09209	5.06515	4.57296	3.857	4.03027	1.49066	1.07944	-0.36258	0.28103	1.78224	2.55486	1.69151	1.82593	2.09808	2.52427	2.703	4.00717	5.20554	5.10968	4.63903	3.65574	2.10369
VII	257487	257488	YGL133W	0	+	3.94141	3.67001	4.28103	4.19515	4.43138	4.60437	4.94594	5.07795	4.9576	4.24434	4.6041	5.00057	4.89412	6.86506	6.96144	6.30633	7.03755	6.72232	5.76715	6.04054	6.1486	5.55067	5.49281	5.27507	5.2699	5.79051	5.51431	4.4662	1.79563	3.10316	4.13299	2.85465	2.93647	4.27778	2.95958
II	21265	21266	YBL104C	0	-	2.04622	3.15823	1.3156	0.14978	-1.07868	-0.654785	0.70471	0.493415	-0.23359	-0.23784	-0.18346	0.66756	2.27621	5.21788	8.76859	8.25238	8.05853	8.27644	8.35635	8.26664	8.36984	8.97743	10.1059	10.45	9.89501	9.88297	10.2294	9.00271	4.48867	3.15246	2.65864	6.34049	4.40956	4.25906	4.22054
XII	300349	300350	YLR084C	0	-	1.73138	1.72213	1.83655	1.79758	1.96399	1.64362	1.36875	1.54543	1.25989	0.79447	0.90827	-0.32927	2.0312	4.85968	7.30507	7.21716	7.28133	7.57993	6.25927	7.31018	8.53413	8.46881	8.49085	8.79731	9.25317	8.77701	9.74582	6.96913	3.84031	2.80138	4.79105	5.66206	5.85285	6.12405	5.8555
XII	1006056	1006057	YLR433C	0	-	5.92897	6.27035	3.00504	1.53832	0.80849	0.84957	1.537	1.6867	2.64275	5.13732	7.02349	6.1895	5.60447	5.55844	4.95177	4.84788	4.77419	4.99491	5.27517	6.01042	6.03861	6.48143	6.93314	4.93769	3.83675	3.21717	5.07824	5.78611	5.83666	5.75059	6.15731	6.44505	6.79302	6.15493	5.65752
VIII	187640	187641	YHR039C-A	0	-	1.80393	1.80984	1.50942	1.38934	0.44893	0.24512	0.39709	1.41576	1.60455	2.69066	5.09046	10.8537	12.9725	13.5152	13.513	14.0135	14.0439	14.0655	14.3249	14.4517	14.268	14.3163	13.5537	12.4983	10.8494	4.08775	0.17741	-2.09892	-3.90798	-4.22505	-5.12845	-5.73121	-6.19057	-6.47934	-6.44083
XV	884383	884384	YOR304W	0	+	7.46841	5.6937	4.27967	3.33971	2.62618	2.49431	1.88146	2.04627	2.06248	2.02936	2.13182	3.97812	4.7059	5.82287	8.31165	9.82761	9.9634	10.6365	11.0566	10.644	10.5678	10.1155	9.64241	9.06172	9.02905	7.29596	4.35076	3.57709	2.71299	-0.49374	-0.43778	1.30343	-2.81449	-1.60863	-3.92627
V	150015	150016	YEL002C	0	-	2.20059	3.50719	3.19834	2.38571	2.38703	2.3623	2.13218	1.76128	1.99222	2.46368	2.91614	4.8004	7.55776	9.91296	9.90072	10.267	12.122	12.1872	12.095	11.894	12.2407	12.8188	12.8979	12.0136	11.9121	11.458	9.4291	4.70223	-3.65169	-6.35597	-1.7564	-6.59065	-6.87359	-5.71031	-5.20902
XIII	391134	391135	YMR059W	0	+	4.15275	2.4232	1.62968	0.573195	0.00538	-0.88826	0.311085	0.9851	1.28228	2.58868	4.31622	4.97785	8.59547	9.7149	10.7448	10.8013	11.2427	11.384	11.2594	12.0039	11.0687	11.3923	11.9642	12.0649	11.0515	8.91149	6.0293	3.95285	-0.33335	-1.88722	-2.14174	-2.5095	-2.50639	-2.68735	-3.14015
VII	532864	532865	YGR026W	0	+	6.54897	2.14802	0.484195	0.45605	0.73631	0.22224	0.47093	0.91637	0.88897	1.39249	0.99075	1.10095	5.91238	10.322	10.2172	9.46935	9.44063	9.90386	10.0458	10.0474	10.1157	10.0949	9.77102	9.50163	8.71182	9.00714	6.9421	0.94577	-0.02915	3.31633	3.85475	1.92124	1.26178	0.93876	1.2317
XIII	408965	408966	YMR070W	0	+	-1.7846	-1.53383	-1.33024	-1.35432	-0.4712	-0.44063	-0.01218	-0.199331	0.28768	0.25622	0.2979	1.02697	3.09236	4.20636	6.44649	7.71217	9.7145	10.105	10.2208	9.81105	10.0547	9.47482	9.72932	10.0435	10.0627	10.4741	11.0502	9.50019	7.3243	5.91881	3.80952	2.92498	2.54756	5.13066	5.138
VIII	32755	32756	YHL035C	0	-	1.33621	1.8892	1.33491	1.14711	1.7347	1.96545	4.76188	5.18039	5.41338	5.65383	5.17293	4.62411	6.11956	7.44675	6.88418	6.08926	5.82828	5.76786	4.44534	4.3815	3.33765	3.33271	4.56571	5.71096	7.98116	7.79303	8.58859	9.50337	7.0213	5.39571	5.32252	4.4958	3.11495	3.03661	2.81474
XII	524853	524854	YLR187W	0	+	8.64577	8.51247	8.1457	7.73472	7.20205	6.87662	6.79258	6.20107	6.49847	7.36465	5.96497	6.80776	8.19988	6.92922	7.25318	9.46505	9.22545	7.9541	7.04922	6.64625	7.06636	7.2149	6.97471	6.89718	7.02038	7.84732	5.91245	3.2423	1.1139	-0.87937	-1.70414	-4.71331	-7.89505	-7.8812	-10.525
II	730138	730139	YBR258C	0	-	5.13087	5.24638	5.76593	6.62082	7.08177	7.54973	6.14711	5.52648	3.82925	4.00777	3.50066	3.47238	3.4906	3.65016	4.38359	4.35788	5.05181	5.51918	4.64155	4.93647	5.02208	4.40202	3.73481	3.62303	3.4968	3.79231	4.32239	4.59307	4.90092	6.2812	6.60676	6.526	4.71464	4.18846	2.91057
XIII	111894	111895	YML077W	0	+	8.2372	7.084	6.35102	6.65971	6.94162	5.56641	3.68308	3.65188	4.97295	8.44626	8.05846	7.76628	7.74857	9.49949	9.73126	8.41377	8.65841	8.21133	6.4271	6.0531	6.17823	5.85352	5.11019	3.77117	1.57599	1.26917	0.903315	1.28785	0.29188	0.46738	0.14593	-0.64369	-1.77058	0.39005	1.99281
XV	371685	371686	YOR020W-A	0	+	5.84746	5.79604	5.12062	4.42761	5.07928	5.01185	4.755	3.47672	1.41072	1.6923	1.24323	2.33561	4.64374	5.95776	6.90061	8.36695	8.67329	8.7052	8.60981	8.66109	8.66469	8.99885	7.97629	8.20108	7.78972	6.33692	3.98375	1.01517	0.76598	1.21851	0.98865	1.39555	1.95072	1.5772	1.20338
II	294025	294026	YBR026C	0	-	2.35469	0.69836	0.65232	1.7976	1.92394	0.42593	-1.27007	-1.89278	-1.7935	-1.13743	0.122995	1.64639	5.82188	6.25357	6.35703	7.47482	8.4866	9.04752	10.7553	10.6395	10.4964	10.8489	9.96246	10.0961	9.35881	9.39329	8.36297	5.25633	5.51031	5.88652	4.07017	4.46028	3.58483	1.97187	1.11713
XIII	746268	746269	YMR238W	0	+	-0.39349	-0.213995	-0.203905	-0.02233	0.87176	1.64338	1.37289	1.60945	1.63076	1.6905	1.67832	2.05154	3.57377	7.25614	7.21759	7.88869	8.14422	7.93877	8.30845	8.21451	8.09106	9.4851	9.89154	10.1975	10.5687	10.3346	9.5088	6.46239	4.53529	4.75629	4.69527	5.05305	4.45126	1.11145	-0.74396
XVI	126016	126017	YPL225W	0	+	14.6615	5.45918	2.07458	0.380965	-0.37679	-0.50084	-0.68436	-0.26949	0.12026	1.29353	3.22582	4.09866	7.18397	8.69566	8.47268	8.33401	7.66362	7.66505	8.1103	8.05068	8.28641	7.84687	7.12868	7.44239	6.45813	4.17014	4.9321	1.62706	3.32155	4.15198	5.7309	3.45396	2.3339	4.00755	4.0861
III	52666	52667	YCL039W	0	+	1.70698	1.07899	1.39969	1.46101	1.47037	1.24566	1.29539	0.96902	0.59681	0.31149	0.87158	1.7447	2.89601	6.0196	10.4329	10.9794	11.1017	10.8742	11.2603	11.7061	12.4277	12.6088	12.5508	12.6564	12.6914	12.3753	10.1192	7.65321	3.36726	-0.99164	-3.11473	-2.82214	-3.27953	-3.85441	-3.33655
V	34415	34416	YEL062W	0	+	4.3011	4.5468	5.29993	6.72394	6.80199	6.85288	5.79406	2.87453	2.66307	2.50565	2.50375	2.60795	3.18139	1.5477	2.41027	2.78873	3.34625	4.85194	5.0496	5.08754	5.02791	5.13301	5.76679	5.40323	5.07104	4.60561	2.99691	4.29751	6.92193	7.18332	7.25481	5.27934	6.67751	7.33234	7.73683
V	80469	80470	YEL038W	0	+	1.56507	1.70378	1.20031	1.09778	1.187	1.35077	1.87172	1.76202	1.7441	1.22069	0.96882	2.04551	5.68574	12.1356	16.1992	16.4256	13.8666	13.845	13.1944	12.7301	12.517	12.2316	12.6973	12.4467	12.6449	12.6572	11.0142	8.03631	2.43153	-3.46798	-9.85594	-9.60647	-9.57071	-8.63651	-9.14056
XV	205865	205866	YOL065C	0	-	4.47398	5.25493	4.09619	2.26715	1.67369	1.73211	1.87124	1.01272	0.59909	0.725065	1.0593	1.30164	2.29282	7.43611	8.80649	10.3281	12.0554	12.4026	12.4695	12.7764	12.8731	13.6355	13.8073	13.4208	13.1459	12.3972	11.2503	8.79162	3.38402	-3.50784	-6.15572	-6.97905	-8.44672	-7.41934	-6.7157
XI	557613	557614	YKR061W	0	+	6.64147	4.40379	1.74194	1.61069	2.126	1.18678	1.35615	7.82467	7.5648	7.49104	7.86632	7.4183	6.24434	6.49722	6.85128	6.52043	6.03138	6.93957	7.45813	7.68926	7.74146	7.29216	0.963215	1.18213	1.27004	0.9392	2.41416	4.40754	5.52219	6.73153	5.79921	4.33802	3.43582	2.65467	1.81095
V	268201	268202	YER056C	0	-	3.2435	3.12945	4.06128	4.73973	6.54773	6.07028	6.2808	6.2423	5.70939	5.59603	6.35902	6.64806	9.54146	9.4833	9.38586	9.11471	8.80499	8.40445	7.20857	6.52175	6.80134	6.71416	6.70532	6.33945	5.72987	4.89885	2.67067	1.49152	1.83151	0.504695	-0.33823	-1.07501	-1.94233	-2.45803	-3.08201
X	654203	654204	YJR124C	0	-	11.0833	8.31406	5.7806	3.19799	0.90837	0.83868	1.58823	1.8236	1.98353	1.93909	1.62987	2.02296	2.58436	7.1174	9.45016	10.5932	12.0594	12.3516	12.2105	11.8927	10.9247	10.6384	10.6244	10.5956	10.0707	9.82691	7.85975	7.50012	2.14656	-1.01832	-2.24869	-4.11302	-6.38124	-9.10312	-8.86865
IX	171752	171753	YIL103W	0	+	4.14056	4.00429	2.73201	1.26754	2.69136	4.49325	3.6136	4.6725	5.0531	4.92229	6.66378	9.15224	10.674	11.399	10.4703	10.286	10.1451	10.4259	10.3402	9.9734	9.22968	8.94991	8.00381	7.9238	7.13117	5.15151	2.74023	-1.12878	-2.92441	-3.92072	-2.16693	-1.66541	-2.02916	-2.46308	-2.15184
II	370714	370715	YBR066C	0	-	-3.59395	-3.76514	-3.32459	-1.83495	-0.535754	-0.37731	0.60184	1.90281	2.84429	3.93833	3.16168	3.38967	4.46524	4.7368	5.35087	4.97415	6.13899	9.59721	10.7219	10.5925	9.45785	10.0408	9.77684	10.3609	9.28697	9.55297	9.5262	7.90977	7.42997	6.27264	6.71129	5.35616	2.63482	2.15428	2.23931
XIII	901282	901283	YMR313C	0	-	0.70661	1.12664	1.10998	1.27099	1.42908	1.78113	1.74109	1.33158	0.66928	0.43644	1.04763	1.66168	2.67993	6.32155	6.44191	6.94337	7.47459	6.96142	6.40047	6.41336	6.48877	6.50434	6.43898	6.64173	6.9218	6.23488	5.70325	4.38619	7.31121	8.80594	7.81473	7.39571	7.72289	7.71182	7.44791
VII	786948	786949	YGR147C	0	-	6.1575	6.30041	5.0735	3.62429	2.76431	2.01153	1.22411	1.43999	1.52125	1.92761	1.65344	2.78762	7.5973	8.16497	8.08147	8.77926	9.10132	9.09681	9.5135	10.4628	10.0282	8.99127	8.70417	8.83925	8.36033	8.60913	6.98266	2.28055	-0.154995	1.80128	-0.27702	-0.365894	-0.621135	-1.23002	-1.82093
XIV	478189	478190	YNL080C	0	-	6.27103	6.71792	5.73753	3.49185	3.18813	3.10665	2.70591	2.12299	2.01308	1.71789	2.21376	1.79067	0.15788	-0.48774	0.07039	-0.0799	3.57028	8.75536	8.09465	9.04134	9.20351	9.64199	10.2342	10.5619	10.5093	9.07905	8.51904	9.8891	10.2792	10.0376	10.0533	5.31808	-3.55823	-4.35132	-8.2758
XIV	318875	318876	YNL168C	0	-	2.60189	3.31975	2.98313	2.92735	2.63602	2.24895	3.50202	3.20945	2.70826	1.42545	1.659	1.86174	1.20376	1.29285	1.56127	2.39426	2.73976	3.80477	5.3611	7.48332	7.46047	7.18212	7.24345	7.26079	8.74667	8.78347	8.6381	8.70337	9.26666	8.54741	7.53996	5.56841	7.1631	4.97878	3.24953
VII	214011	214012	YGL155W	0	+	11.7223	9.88708	8.54158	8.08754	6.08017	4.79004	4.17187	4.38756	5.11057	4.19813	2.99958	4.70854	8.40437	8.63044	7.77941	7.12161	6.13713	6.02144	5.2561	5.32223	6.18458	5.4666	4.32967	4.5797	5.32018	5.29973	3.16628	0.388805	-2.16617	-2.13435	-0.231315	1.30619	2.66794	2.00245	1.24696
IV	294827	294828	YDL091C	0	-	-1.5597	-1.65616	-2.07457	-2.07767	-1.64518	-1.17058	-0.22603	-0.543895	-0.92775	-0.13744	1.15786	1.82819	1.51469	1.40185	1.69762	3.37641	15.9904	16.6458	16.1655	16.0525	14.8311	14.3164	14.0654	13.5481	13.4063	12.994	13.5356	13.673	13.3671	11.0602	8.49923	-5.67317	-12.1204	-11.46	-11.0707
IV	501325	501326	YDR028C	0	-	-0.79867	0.23888	0.80175	1.53758	2.51148	4.04965	5.74153	4.50336	4.4902	3.91154	4.20268	5.09556	4.65928	4.2683	6.87763	8.09745	8.37003	7.81487	7.70242	6.63223	4.75466	4.00022	4.53339	5.28344	5.21302	4.61203	4.38819	6.45432	5.71286	4.87524	5.3836	5.42227	4.89393	5.28926	5.16177
V	128618	128619	YEL013W	0	+	0.96498	0.54254	0.549125	0.5227	0.67129	1.65758	2.48424	3.36974	4.0633	4.82567	6.05723	8.70374	9.78509	12.3344	12.1498	11.9467	11.9746	12.0795	12.4169	12.3115	11.5476	11.3713	9.4759	8.41377	6.95456	5.56269	2.11419	0.78914	-0.74835	-0.44611	-0.75429	-0.59517	-4.64871	-5.53993	-6.26038
XII	624183	624184	YLR243W	0	+	-0.44862	-3.7147	-6.21809	-3.83951	-0.25982	0.25479	0.41818	1.11406	2.40195	3.51661	4.00556	6.59641	7.88068	8.371	10.6852	12.2537	11.7874	12.2146	11.8577	11.2991	10.8711	11.0406	11.4849	10.7674	9.38784	9.0587	6.75068	4.00253	2.66775	-0.90716	-0.89323	0.5331	0.18565	0.59313	0.884281
VII	395766	395767	YGL057C	0	-	6.98918	5.55562	4.38904	3.329	2.89905	2.72966	2.66854	2.52092	2.35335	3.07204	5.07884	6.45708	7.36332	7.77013	8.97518	7.30687	6.12399	6.11385	6.61224	6.61593	6.86423	5.94498	5.64883	5.19622	3.71613	1.46044	2.80477	2.88793	2.00908	1.52303	4.90264	6.69951	5.21769	3.40422	3.35912
V	318726	318727	YER079W	0	+	7.97218	6.9695	5.25753	4.17922	3.64369	2.65572	3.24541	3.41687	2.66512	1.86891	1.59468	2.15896	3.2965	3.73339	3.93673	3.8313	4.25565	3.9768	2.78518	2.45459	2.8325	3.05395	3.56871	6.01141	7.65724	8.05927	8.0952	7.07397	6.28494	6.55625	6.24972	5.85407	5.96885	7.31199	7.68774
V	318726	318727	YER078W-A	0	+	7.97218	6.9695	5.25753	4.17922	3.64369	2.65572	3.24541	3.41687	2.66512	1.86891	1.59468	2.15896	3.2965	3.73339	3.93673	3.8313	4.25565	3.9768	2.78518	2.45459	2.8325	3.05395	3.56871	6.01141	7.65724	8.05927	8.0952	7.07397	6.28494	6.55625	6.24972	5.85407	5.96885	7.31199	7.68774
IV	78434	78435	YDL212W	0	+	2.80377	4.0586	2.99067	2.14188	2.10777	2.48243	2.88508	3.16843	3.47177	3.39881	4.34644	7.24018	7.80051	8.75424	8.64656	8.84995	8.78929	9.01476	9.17693	9.0383	7.75258	6.60879	6.48081	6.37392	7.05209	5.93855	2.92949	2.99795	2.42223	1.59798	2.00248	2.59085	0.6616	-0.46167	0.036325
X	335925	335926	YJL053W	0	+	-0.7713	-0.9216	-0.92618	-0.6623	0.04111	0.41721	1.50307	1.75647	2.01034	2.17576	2.1783	1.58584	1.8899	3.20191	3.17413	3.15138	3.25101	2.91467	3.26865	3.49099	3.02518	3.35167	3.72593	5.79944	7.65067	9.05573	12.6644	12.9163	11.2638	11.0616	10.9966	11.0356	10.4237	10.4717	9.82968
XIII	687529	687530	YMR210W	0	+	7.93143	4.30154	1.7594	1.58065	1.3587	1.33758	0.96838	0.58724	0.45826	1.6057	2.02337	7.25853	12.8142	13.323	13.2354	12.498	12.6653	12.8407	13.0031	13.2272	13.7007	14.0579	13.8755	13.0747	12.4343	10.5571	9.33656	0.225645	-1.91178	-8.51861	-7.66073	-8.32048	-9.0647	-10.0988	-10.4876
X	619822	619823	YJR102C	0	-	12.0297	11.8694	11.4449	11.05	9.60535	7.6077	6.47892	7.26208	5.64386	4.7982	2.14819	2.64341	6.06027	9.27027	9.42361	8.21687	8.10523	7.22072	6.99735	7.30482	7.23099	5.90822	4.30039	3.62332	6.56244	7.57013	7.28884	3.16485	-3.08828	-4.55359	-6.99579	-6.00896	-4.87237	-4.92428	-4.57238
V	173305	173306	YER010C	0	-	3.07346	0.4747	0.39347	0.30687	-0.04109	-0.24303	-0.8685	-0.846095	1.36407	2.37728	2.69654	4.33165	7.1539	7.85203	8.80959	9.86941	9.80752	9.9888	10.0179	10.9018	10.642	10.7296	9.34929	9.20757	8.57827	7.37994	5.18355	4.78047	2.65091	2.60289	2.33868	2.05129	1.5067	1.06398	0.250325
XV	861087	861088	YOR291W	0	+	3.63088	3.01863	3.18123	2.9926	3.10033	3.3365	2.93474	3.75699	4.60353	4.6763	4.33898	8.28877	12.0428	10.2556	10.2027	8.87414	8.35783	9.2193	10.3323	10.3436	10.2785	9.54926	7.72629	7.36937	7.62727	6.80405	0.499725	-2.79679	-2.3581	-0.80147	0.42951	0.061119	-1.17802	-2.56331	-2.50896
VIII	422941	422942	YHR162W	0	+	-0.07921	0.58639	-0.32331	-0.365945	0.27319	0.70864	0.85973	0.88134	1.16894	1.55166	4.00161	4.96724	5.74943	7.77467	8.19137	7.73632	7.99561	8.26595	8.08733	7.62681	7.38272	7.59204	7.61679	8.46612	7.91678	5.00518	4.72783	4.93996	3.12401	2.9791	4.50426	6.26059	6.12778	6.27039	6.94793
XVI	653746	653747	YPR042C	0	-	2.24024	2.26076	2.22526	1.75217	0.97292	0.597	0.67064	0.722485	0.60484	1.17284	1.29593	2.45725	2.24242	1.88302	8.87374	9.62815	9.75865	9.98582	10.082	9.90807	9.67998	9.31759	9.16378	8.93069	8.48035	8.05304	7.95477	8.05932	8.27376	0.246845	0.755365	0.986055	1.63746	2.24487	2.32042
IV	771835	771836	YDR159W	0	+	8.26933	5.91315	5.84166	5.4036	5.46939	4.69495	4.31552	4.15157	3.80156	3.60032	4.10982	4.22871	5.34744	6.52032	5.72442	6.22324	6.44584	6.68344	5.99487	5.90168	5.8051	5.76668	5.11401	4.59908	3.75568	2.56405	3.39313	3.13589	2.97738	3.65325	2.85362	3.71244	3.26365	3.51999	2.62956
IV	1022392	1022393	YDR281C	0	-	0.57367	1.63084	2.05705	3.29089	3.904	3.34538	3.2832	2.36983	2.30536	4.06073	5.88142	5.72361	6.00558	6.51915	8.07887	9.52952	9.82693	9.31972	9.20334	8.64719	7.96673	8.60848	8.3917	8.28541	6.34972	5.0467	6.31482	4.82174	7.47138	3.87833	-1.14591	-1.92881	-1.65875	-1.36539	-1.27353
X	525557	525558	YJR047C	0	-	9.3046	8.61374	8.73376	9.66494	9.87767	9.70749	8.17565	6.95004	6.72097	5.3035	3.30978	3.38068	3.55948	4.99004	3.63223	4.67293	5.96872	5.72781	4.89531	4.97012	5.12842	6.59154	7.3135	6.21558	6.12184	6.17271	5.39498	4.89148	2.55613	1.89671	-1.5271	-3.4212	-4.70702	-2.92117	-2.9385
X	320024	320025	YJL061W	0	+	-0.887075	2.23372	2.55361	2.84642	2.66344	2.64832	2.97616	2.19632	2.26963	2.90265	3.41808	4.13354	6.26043	6.18787	7.68614	8.16728	7.25368	7.11134	7.19876	7.76199	7.61284	6.63024	6.20958	7.35832	7.35237	7.13317	5.82372	4.11219	3.88914	2.69604	1.74054	2.94738	4.616	4.83918	4.34747
XVI	404866	404867	YPL081W	0	+	1.11863	1.17406	0.75616	0.61564	0.765195	1.21808	2.18185	2.70527	2.27168	2.52326	2.67012	2.76085	2.97471	3.3607	3.04086	3.00378	2.53341	4.03394	3.97524	4.7376	6.20611	6.8765	6.68268	6.9468	7.24935	7.78036	7.63558	7.31474	8.10023	8.86143	9.00432	9.37223	8.8224	7.9651	7.58333
IV	1388817	1388818	YDR464W	0	+	0.9141	0.89825	1.04151	0.66568	0.97432	1.01497	1.55596	2.61571	5.63388	6.78466	7.82336	10.3349	12.4607	13.2643	13.2015	12.9452	13.4153	13.326	13.9495	13.735	13.653	13.525	11.8049	8.76728	6.08624	4.24706	2.8147	-1.83674	-3.42917	-3.9052	-4.95711	-5.73063	-7.06893	-8.0548	-7.83956
V	131694	131695	YEL012W	0	+	0.81827	0.63133	0.11583	0.343	0.48544	0.75842	1.6362	2.04945	2.12177	2.45548	2.46671	4.19949	4.89155	4.69012	6.07216	6.29353	6.60797	6.43639	7.19482	7.57204	7.18182	7.75828	7.85885	8.37612	8.70101	8.37522	7.08437	6.20913	6.10418	4.76684	5.83127	5.24752	4.69676	4.37207	4.05176
II	647498	647499	YBR212W	0	+	1.11939	-0.006945	0.31865	-0.25508	-0.35904	-0.45951	-0.43257	-0.98021	-0.28265	-0.22966	-0.40054	-0.10652	-1.16859	1.83253	4.19908	4.47949	5.65423	6.85216	7.64289	8.50446	8.97992	9.41099	9.95425	9.05452	8.47766	8.41926	9.49596	9.92469	7.19291	7.18756	9.02944	8.9953	7.57422	7.47885	7.35417
IV	305123	305124	YDL084W	0	+	2.02946	2.10718	1.85427	1.81089	1.50867	1.54033	1.39771	1.42585	0.13661	0.01552	-0.43049	-0.46866	5.45657	7.29827	9.40999	9.58534	10.078	9.93601	10.0116	10.1265	9.93592	9.76853	10.2619	11.9733	11.2126	10.6311	11.0121	4.15909	3.66211	1.56683	0.148	-0.49408	-1.29635	-1.35111	-1.58627
V	409186	409187	YER124C	0	-	8.96583	8.10234	8.37881	8.14613	8.01595	7.59442	7.19474	6.71746	7.15332	7.06725	6.54437	5.73403	1.71835	0.89612	-0.20167	0.940055	1.89426	1.42318	1.03157	0.91929	0.93324	1.38179	1.31516	1.8467	2.32653	2.45604	2.72459	2.09594	1.97941	5.56451	5.40772	6.11802	8.37457	10.2506	13.272
II	700043	700044	YBR239C	0	-	-1.2116	-0.70476	1.20566	1.83352	1.76861	1.59953	1.20347	1.4902	1.56642	1.45497	2.86847	6.15766	5.70885	8.73737	8.61213	9.92817	10.1491	9.53412	9.59043	9.29654	9.01187	8.02079	7.80756	8.38555	9.02305	6.83988	5.61044	3.49199	6.11559	2.14902	0.774835	2.58442	1.79633	0.692025	1.12266
IV	1488979	1488980	YDR524C	0	-	3.54077	3.29562	3.38171	2.45063	1.38702	0.96355	1.38587	1.02881	1.31201	2.11744	2.18044	1.14196	0.63569	0.762385	2.6448	4.01504	3.57367	3.97614	4.97579	5.15453	4.44749	4.44799	5.00875	5.10818	6.4795	8.16151	8.58368	9.82368	9.90492	9.66777	8.55693	8.63108	8.59118	8.21649	8.52984
XV	860356	860357	YOR290C	0	-	-0.14889	-0.13381	-0.19811	-0.04934	0.56371	0.29051	-0.489005	-0.152095	-0.42382	-0.53751	-1.11302	-0.22471	1.72111	7.01433	10.6659	9.13741	9.47658	9.85003	10.7184	10.8846	11.0543	11.5157	11.5881	11.9745	12.7434	13.8341	12.8239	8.38883	3.94942	3.54778	1.9744	-1.08558	-1.63615	-1.72552	-1.76109
IV	565934	565935	YDR057W	0	+	4.17593	1.58276	1.10844	1.52157	1.99108	3.38099	3.83513	3.98658	4.8768	4.523	4.11271	3.7237	3.56145	5.14252	4.89521	4.93113	4.33756	3.47321	3.42412	2.57391	2.38126	1.83761	2.03156	2.17509	2.5949	2.41188	2.88863	5.13009	6.60871	9.8936	10.4583	10.5706	11.2423	10.9622	11.6611
IX	34954	34955	YIL164C	0	-	4.27098	4.11731	3.90769	2.47974	1.27618	0.827875	2.27708	2.14986	2.22559	4.11894	6.31727	6.87167	8.54499	10.0212	9.63426	11.542	12.0869	11.7889	12.065	11.5635	11.1188	9.7497	8.29287	7.0424	4.87901	3.49882	3.30889	1.5763	-1.06755	-1.17905	-2.33055	-1.20063	-1.18477	-3.26408	-3.38139
VII	558981	558982	YGR036C	0	-	3.02958	1.79457	1.45333	1.8171	0.83316	1.82317	1.93431	2.08592	2.56612	3.13223	3.4491	4.70882	5.18968	5.22019	4.27338	4.36459	5.95664	5.93989	6.30775	6.02071	5.92461	6.2499	6.61752	6.14225	4.77984	5.09521	4.42258	5.03058	5.70701	5.56945	6.60507	5.50476	7.67225	7.85482	8.68184
VII	589812	589813	YGR048W	0	+	3.09834	2.59729	2.25015	1.06333	0.21684	0.24714	0.157635	-0.52828	-1.73741	-1.536	-1.95973	-0.50561	0.68923	3.64784	5.82527	6.85923	7.48089	7.46472	8.3518	9.1797	8.96431	9.19628	10.6518	12.9384	13.6394	13.4241	12.6645	10.0187	6.30591	4.67501	2.76565	2.20811	1.46749	1.2374	0.64295
X	538778	538779	YJR055W	0	+	0.01329	0.87455	1.52521	1.73565	1.88508	1.8995	2.2149	2.84532	3.94543	4.38658	5.16299	5.73126	7.6536	9.22834	10.9443	12.5097	12.9741	12.3677	11.0572	10.8522	10.6262	9.98992	8.9775	8.46749	7.9741	7.62686	6.26584	5.49188	4.10407	1.48714	-0.92306	-3.2787	-7.993	-7.90099	-7.20301
XIV	52668	52669	YNL309W	0	+	-5.99916	-3.5597	-3.19082	0.34424	0.19921	0.15633	0.59645	1.11242	1.29581	1.03705	4.85486	10.0315	12.6119	16.9814	17.2033	16.6806	15.6291	15.307	15.6114	15.2569	14.8097	14.9603	14.3288	14.329	12.577	6.99437	3.85741	1.35206	-3.28602	-7.05318	-10.5026	-8.59866	-7.31447	-7.82391	-7.42618
XVI	654183	654184	YPR043W	0	+	2.49713	2.3838	2.66017	2.6706	2.48496	2.53538	2.0594	1.68041	1.14985	1.36922	3.85552	4.64993	6.37879	6.85399	6.82676	6.82515	7.49012	7.71806	7.77443	7.90495	8.20358	8.21183	8.45721	8.86931	7.65283	5.52634	4.05717	3.31238	2.96124	3.87798	4.33856	3.71896	2.68558	2.18464	1.1093
XIII	204195	204196	YML038C	0	-	0.69872	1.09284	0.95265	0.94284	1.34702	2.18315	2.79164	2.98253	3.67433	4.23656	4.52599	3.78036	3.268	3.42405	3.00866	5.53129	6.05818	6.12082	5.79443	5.07011	5.47678	6.93867	6.99771	7.50208	6.91601	6.48803	6.57457	6.58632	7.07124	5.41034	4.3702	5.95995	6.30953	6.38676	6.44933
V	208490	208491	YER026C	0	-	0.143855	0.6414	1.00292	1.26904	1.26076	0.73521	0.30915	-0.01436	0.63242	1.23438	1.82788	4.49376	8.33048	9.09742	8.71113	9.0541	8.59682	8.3481	8.38336	8.66409	8.71706	8.92233	9.70094	8.91725	8.65244	8.50245	5.45712	0.84578	2.70599	3.34239	3.79529	3.07918	2.52732	2.46511	2.33346
X	160453	160454	YJL133W	0	+	2.32919	2.49921	2.34919	2.17402	2.54902	2.49261	2.30533	2.43082	2.92368	3.16624	3.85241	3.16392	3.06716	3.98574	4.4046	6.17899	7.89395	7.90363	7.66926	7.02137	7.06591	8.09025	8.76909	8.30846	7.04645	6.54957	7.69139	7.78266	6.14893	5.28707	3.11382	1.60262	1.84322	1.38563	1.51678
VII	984868	984869	YGR247W	0	+	6.05804	5.82298	4.49587	2.12721	0.94094	0.113905	0.36269	0.32846	0.096165	2.80832	2.68899	2.88149	2.56088	4.28045	4.81779	6.25782	8.02722	7.8138	7.58545	7.66491	7.22365	7.62563	7.47596	6.29959	4.7502	5.35984	5.27489	5.07498	4.41812	6.22443	5.52261	4.10218	4.70963	5.06873	5.61565
XIII	225356	225357	YML025C	0	-	0.74331	1.14426	1.185	1.03062	1.50353	1.45579	0.84666	1.1076	1.6206	1.77839	3.09291	3.911	12.2769	15.2372	12.3436	11.9095	11.8321	12.0201	11.4547	11.7551	12.181	11.8539	10.9262	10.6149	10.9242	9.84384	8.18015	0.22465	-2.63729	-4.17352	-4.94769	-4.87415	-4.93499	-4.35487	-4.6487
X	611036	611037	YJR096W	0	+	10.5036	10.4586	10.4415	10.0537	9.80955	8.33502	7.45186	5.59688	5.13516	4.05683	3.06955	3.0277	4.08068	5.4763	5.17095	5.33004	5.50221	5.12388	5.37059	5.2359	4.54048	3.16006	3.7904	4.48559	4.43004	4.23519	3.35969	-0.213165	-0.22538	-0.41827	-0.868591	1.07594	2.42293	1.84615	1.50101
XV	92804	92805	YOL121C	0	-	1.83861	1.87414	1.87639	1.76334	1.77924	2.20439	1.99674	4.39205	4.97038	5.40813	5.30452	5.23788	5.2803	5.40815	6.18949	6.50913	6.3278	4.24035	3.50586	2.79722	2.67275	2.97188	2.81354	6.62175	6.07336	5.95852	6.89281	6.595	6.01008	4.83326	4.93726	5.12385	7.07877	7.13393	7.59915
XIII	647100	647101	YMR192W	0	+	1.25499	1.43073	1.14454	1.06823	0.6664	0.46577	0.08531	0.5985	0.67394	0.75428	2.4722	6.70302	9.47396	10.7613	11.728	11.8733	12.4002	12.0135	11.1971	11.136	10.9602	11.0801	10.9549	10.3022	9.23952	6.39815	3.55363	-0.67223	-0.77051	-1.87973	-1.62594	-1.15346	-1.33841	-0.608405	-0.17495
II	342696	342697	YBR054W	0	+	7.521	7.40766	7.10104	6.6597	7.12237	7.70167	7.42163	7.66591	6.96356	7.54528	7.54727	7.78451	4.68658	3.06996	2.26023	1.4879	1.62582	1.85202	2.52998	1.17326	0.4221	0.232525	0.11184	1.1433	1.51089	-0.39844	0.2254	2.4481	3.84348	5.79962	6.28151	6.11775	7.46903	9.56877	10.2361
XIV	498459	498460	YNL068C	0	-	2.07098	2.09832	2.23196	2.54967	2.60698	2.80554	2.75795	3.19547	2.43388	1.73686	2.27026	3.01714	4.51448	5.02459	1.84747	1.18339	3.59325	4.81346	5.08172	5.31101	5.58207	6.32408	6.65138	7.1032	6.98676	6.62636	6.89492	7.165	8.96284	9.02783	9.1234	6.27121	5.94716	5.51801	2.72829
XIII	343510	343511	YMR036C	0	-	3.15261	3.78201	4.13754	3.7794	2.91254	0.47053	-1.78676	-1.41524	-1.84794	-1.06576	-0.519695	0.14042	3.23557	7.43673	8.55437	7.71966	7.88407	7.60358	7.60227	8.03608	8.49064	8.71498	8.441	8.62599	7.27107	7.07231	5.47958	2.53368	-1.63719	0.91741	4.56665	6.89088	8.1582	8.12023	8.54493
II	375688	375689	YBR068C	0	-	4.16834	5.45738	5.32489	4.3366	3.0026	2.6081	2.16176	1.89444	2.25599	3.00977	2.79413	3.1833	2.83508	2.98435	2.85264	2.50971	3.61239	5.19967	5.25436	5.6758	5.51575	6.14504	5.9994	6.16626	6.02416	6.55429	5.99547	6.67444	7.01919	6.9806	7.07878	5.81987	5.35898	5.29985	4.01643
VII	355790	355791	YGL082W	0	+	5.9742	4.61744	3.37834	4.03803	4.248	4.33409	3.51862	2.92334	2.78012	2.51687	2.52916	2.49698	2.77024	5.09103	6.69057	6.8558	6.68697	7.65524	7.42136	7.70143	7.4147	8.76807	8.88889	8.54819	8.2241	7.96206	8.6458	9.18005	4.69674	2.75188	0.694571	-0.188671	-1.55798	-2.83539	-3.66978
I	92444	92445	YAL029C	0	-	0.89814	1.05217	0.972965	1.88112	2.02738	2.37707	2.97958	2.14883	0.789435	0.69032	0.615	0.62422	0.90488	4.74805	5.46824	5.79463	5.83468	5.63529	5.45417	5.86219	6.2573	5.65077	6.44854	7.27761	8.81999	10.2157	12.2986	8.95773	7.29286	5.404	4.39086	3.7107	4.51276	6.68978	6.87498
V	349380	349381	YER094C	0	-	-1.71782	-1.07452	-1.31289	-1.1679	-0.952085	-0.18482	0.01377	0.27693	0.3355	0.8578	1.72575	3.00514	6.18248	8.99772	7.89058	6.60781	7.40499	7.55819	7.40292	7.92233	7.03392	7.23522	6.4707	7.54131	7.41177	6.72337	6.10027	4.40386	4.25377	6.41303	7.58342	7.35825	7.49728	7.71307	7.71931
XI	375475	375476	YKL033W	0	+	-1.64816	-1.3992	-2.62434	-3.15413	-4.02484	2.47377	4.05262	2.95482	2.01651	1.86545	1.41612	0.90189	3.46948	5.96802	7.17758	7.93678	7.85116	7.97959	8.22033	8.35985	8.10556	8.29328	8.94169	9.74189	10.6905	10.626	10.7664	8.58364	5.31549	5.04735	4.72477	2.53346	2.85367	2.61688	2.30145
XIII	151621	151622	YML061C	0	-	4.20406	3.30186	5.15299	5.24331	3.50621	3.06246	2.88226	2.27177	1.83016	1.19347	0.8418	2.24964	5.10745	7.24135	8.02016	8.5434	8.20242	7.66189	7.40249	7.3494	6.92536	6.66264	7.08214	7.28109	7.35522	7.36853	4.41974	2.29432	1.82264	2.42797	1.9367	2.71639	2.66955	2.48837	2.08697
X	676776	676777	YJR135C	0	-	15.9095	16.2513	16.8838	16.8608	12.5626	8.19772	7.31182	6.31907	3.86057	3.06462	1.49802	0.131585	-2.13369	3.15522	4.04584	2.5499	2.49858	3.36706	3.33827	2.03914	1.51191	0.74946	0.80174	0.97005	1.35574	3.13098	4.73635	5.04542	0.140305	1.85336	5.14829	3.78606	1.90999	0.838055	0.863045
IV	56664	56665	YDL224C	0	-	-0.1988	-0.05102	0.0331	0.26186	0.06881	0.13407	0.02753	0.15014	0.32185	0.8683	1.65323	2.1357	3.0783	4.32247	7.2933	8.05516	8.15611	8.42764	8.33391	8.51237	8.71423	8.43518	8.26865	7.97874	7.84506	7.98868	7.08056	4.13597	4.41678	5.13544	4.9856	5.51574	5.893	6.27342	6.25805
XIV	380821	380822	YNL130C	0	-	2.94597	3.05048	3.28034	3.69074	3.21972	2.71262	2.75918	2.94274	3.4057	3.52023	4.90676	5.74151	4.90531	4.55231	5.60242	5.36759	5.06495	5.00143	4.57125	4.25403	4.41613	4.90043	4.31516	4.34953	2.68595	2.33561	4.02837	5.95037	5.68026	5.3742	6.49678	6.47579	6.73134	7.57951	7.58257
XII	522729	522730	YLR185W	0	+	2.68622	2.9857	3.61765	5.51092	6.56048	7.50051	7.09024	7.42378	7.56268	7.99062	7.86947	8.10289	8.16445	7.87042	7.04359	5.3511	5.26587	5.09194	2.13984	3.25684	3.84528	4.37695	3.49115	3.41045	2.3816	2.10217	1.44243	1.68251	1.70551	1.19006	3.20156	3.49417	3.20218	3.34137	2.18695
XI	447989	447990	YKR004C	0	-	2.56916	2.00652	2.80222	3.20841	2.91407	2.99441	4.17177	3.4745	4.99758	6.8041	8.48487	9.79145	12.7546	13.2437	11.267	10.762	11.3845	11.7335	11.2606	11.2484	10.854	8.68759	8.3306	6.86085	4.94609	4.26395	1.7835	-4.74632	-4.0341	-2.53433	-2.71869	-3.23917	-5.00541	-5.85787	-5.44018
IV	65256	65257	YDL219W	0	+	8.12719	7.11965	6.62594	3.99953	1.38256	0.76249	0.503775	0.94121	0.91748	0.82275	-0.73238	-1.16321	2.97524	6.33858	6.6353	6.15711	6.25392	7.23504	6.87662	7.16852	7.50583	8.01145	8.02915	7.91371	7.77338	8.85431	8.91994	7.0583	4.11961	3.41507	3.68705	2.03104	1.53829	1.14201	1.05925
XIV	43075	43076	YNL316C	0	-	11.1005	11.1002	10.834	11.8498	11.9503	7.9702	4.8797	4.01301	2.50487	3.25107	2.60447	2.93339	4.14241	4.37887	6.80028	7.75533	8.7361	7.30523	6.45355	5.58965	5.99348	5.3436	4.17314	3.06489	2.62493	3.89225	2.46726	2.76044	3.32288	0.597945	-3.20955	-3.61515	-1.6506	-1.11806	-0.804945
VII	698603	698604	YGR105W	0	+	13.6257	14.9537	16.281	14.0476	6.35792	2.71322	2.38935	2.6995	2.41393	2.02448	1.28284	1.56744	3.00521	4.31919	7.1686	7.58661	7.57895	8.11997	7.91269	7.4778	6.99818	7.2516	7.29375	7.19263	7.25102	7.37677	5.68366	5.35551	1.0295	-2.96224	-3.13276	-4.71523	-6.28286	-6.49556	-5.44977
XVI	74823	74824	YPL250C	0	-	5.77522	5.39057	5.50189	4.80708	4.37237	4.00214	2.71257	2.5667	1.88405	1.01672	0.16613	0.1058	-0.549985	-1.20882	-1.58795	-1.54456	-1.11615	-0.82118	0.66398	1.66597	3.13762	4.11566	5.25791	7.76325	8.75989	8.11358	7.81385	9.17955	9.58952	9.97573	11.4514	11.0838	10.6936	10.1569	8.92022
IV	352815	352816	YDL056W	0	+	10.4807	9.10622	7.80272	5.07761	2.22998	2.04616	2.15038	1.96429	1.75557	4.93131	4.86376	3.90204	3.88455	7.02013	9.14329	9.32593	8.85501	8.41297	8.86976	8.7982	8.8925	8.39245	8.04939	6.67582	4.11719	3.45651	4.62449	2.41305	0.491165	-2.09391	-2.47523	-1.10594	-0.58015	-1.10937	-0.586855
VIII	218804	218805	YHR057C	0	-	-1.74977	-1.75742	-1.31386	0.40584	0.98129	2.17991	2.56481	2.28515	2.23173	1.91288	1.06362	2.17647	1.2596	6.22447	8.1715	8.10715	8.54766	9.11337	10.1602	9.3189	8.76088	9.37174	10.0168	9.73641	9.63235	9.54668	9.129	10.637	5.08094	2.42912	1.77178	1.0756	0.81621	0.20713	-0.511145
XII	46422	46423	YLL048C	0	-	6.69547	5.24457	3.79071	5.4059	5.77183	5.41844	4.66988	4.22273	3.47354	3.04429	2.75678	2.57983	2.82499	3.09721	4.76912	6.23556	7.49709	8.22657	6.99534	7.33466	7.40804	7.36911	7.14656	6.9123	6.16198	6.5051	6.4009	6.05483	5.43107	2.3601	0.55387	-0.155489	-0.99411	-1.02469	-0.779409
XIII	253194	253195	YML007C-A	0	-	2.55665	2.69868	2.6812	2.96069	3.95072	3.76653	3.12609	2.79454	3.41605	3.05807	2.81563	3.54069	5.46662	6.95577	8.00472	8.02141	7.32669	6.68445	6.67139	6.16598	7.2665	7.28224	6.62678	7.26884	7.34667	7.34148	6.05171	4.13254	2.43085	1.02616	0.85406	1.53675	1.98969	2.16785	3.37241
VII	180419	180420	YGL173C	0	-	1.54452	0.20446	-0.52339	-0.22232	-0.36784	-0.68128	-1.05093	-1.08249	-0.98118	-1.18748	-1.14474	0.234905	4.84272	7.97091	9.4595	9.98697	10.1761	9.02665	8.94485	8.90498	9.78246	10.503	11.0181	11.1357	11.6126	12.3131	11.8844	4.48428	3.19916	2.97264	2.07617	1.34147	1.21819	0.43659	1.18643
X	459418	459419	YJR011C	0	-	5.76624	5.54838	4.8909	5.716	7.29703	6.85321	2.08391	0.61819	-0.888995	-1.78137	-1.65359	0.15978	2.64277	3.57203	1.3704	3.29245	6.60243	6.478	6.71832	7.63183	7.90391	7.8971	7.50956	7.67276	8.33503	7.4489	5.27602	2.62281	4.14363	10.3325	6.60502	2.92223	2.62506	3.07186	1.62884
X	387448	387449	YJL031C	0	-	8.92582	9.63875	10.6949	11.0644	10.4706	8.26603	4.23753	0.99957	1.2184	2.47366	2.92977	3.54791	4.44606	1.91174	2.22155	2.4116	2.17946	1.59868	1.75276	1.2628	1.26634	2.02921	2.4985	2.31186	2.00357	1.7389	1.78419	3.40499	4.83137	4.8084	6.24486	6.33117	7.1593	8.34084	11.7727
I	142197	142198	YAL003W	0	+	2.53591	2.97104	2.66745	3.24901	2.77216	2.12941	2.94686	2.86263	1.82667	1.97101	2.13988	1.32245	2.3727	2.48104	1.60487	1.62002	1.64607	3.85114	4.20216	4.94525	6.21845	5.96214	7.16029	7.9169	7.66971	7.46779	7.12896	6.46371	7.40862	8.69516	8.27263	7.64172	6.54746	6.72229	5.36268
XV	423945	423946	YOR049C	0	-	4.83305	3.99712	4.44273	4.09521	3.90914	3.90152	3.39677	3.33621	4.18062	5.61472	5.46374	5.63134	6.82964	7.07241	5.06004	5.33042	4.54197	5.06916	5.75884	5.34437	5.68836	5.53406	5.97034	4.90637	4.00894	3.71156	3.17142	1.53335	0.29693	2.86856	3.68838	5.40076	4.47567	4.9752	4.54404
XIII	904747	904748	YMR316W	0	+	12.2739	9.47519	6.48826	5.00372	4.93982	5.19561	3.33489	2.25048	2.50276	2.29145	1.13978	1.06276	2.18838	4.70583	5.97991	4.65895	4.74038	5.76844	5.79373	5.85271	5.42315	5.2065	6.57507	7.26185	7.0419	7.55713	7.57891	6.52168	4.78843	3.40924	0.415141	0.49038	0.3872	0.25302	-0.0314
IV	655031	655032	YDR100W	0	+	-1.65138	-2.72945	-2.76083	-3.19626	-3.15221	-2.618	-0.90127	1.1521	2.10507	2.86705	2.99126	3.33929	3.55496	4.17601	5.0789	7.06178	8.47717	8.30096	8.66623	9.20165	9.234	8.15144	6.91506	6.76562	6.12283	6.65796	7.12007	8.7994	8.79453	7.28218	6.5159	5.535	6.34021	7.19388	7.10107
XIV	187529	187530	YNL244C	0	-	10.7331	9.62709	5.12022	2.9048	2.36832	2.63787	2.64271	2.06127	2.21432	2.74997	2.88836	3.183	4.07608	5.0697	5.20009	6.01549	6.70017	6.0378	5.61977	5.8053	4.80023	4.55669	4.58401	4.87649	4.5769	3.85392	3.83805	2.93409	4.49487	5.43978	3.10397	3.85526	4.83857	4.44341	4.50292
XII	432214	432215	YLR145W	0	+	12.7646	12.6669	10.8551	5.30046	2.85362	3.22795	3.5832	3.74474	4.1196	4.04073	3.93229	3.54779	8.07899	10.8727	9.2419	9.52116	8.9445	8.67141	8.82154	8.62575	8.51065	8.65068	7.68841	7.71859	7.32652	6.69975	6.51879	1.72974	-1.21555	-3.00179	-6.09725	-7.64717	-7.73025	-7.15665	-7.21655
XIII	191876	191877	YML043C	0	-	0.31817	1.1362	1.37247	1.15082	2.31367	2.8844	3.107	2.9927	3.21874	3.33288	3.60934	4.6772	7.82552	7.77262	7.31114	7.24683	7.13788	7.19011	7.53214	6.87767	7.20685	7.66606	8.04371	7.80204	7.55226	6.86154	6.32332	2.02956	0.60554	-0.351205	2.02854	3.28424	3.68535	3.11746	3.26909
II	49599	49600	YBL089W	0	+	8.25386	7.9488	9.07851	10.1811	10.7383	6.86727	4.81334	3.81139	2.62986	0.90437	0.12768	1.3364	6.69589	8.31105	8.90564	7.20496	4.32267	3.41997	3.24171	4.06689	3.79905	4.20505	4.49048	4.73361	6.65262	5.0253	2.63362	-2.207	-3.73215	-2.1762	0.114205	2.53873	4.9846	6.79954	7.38919
XV	810783	810784	YOR256C	0	-	1.94759	1.82027	1.48139	0.8936	1.20161	1.93857	1.96762	2.34553	2.57313	4.34383	5.94913	7.07664	6.81793	8.45581	8.12142	8.03042	8.29447	8.20824	8.53136	8.09606	6.88034	6.73269	6.58281	6.34525	4.49029	4.02611	3.43682	5.2738	3.28631	3.23072	2.12555	2.46486	2.6806	1.50194	0.95696
XII	211891	211892	YLR034C	0	-	4.27829	3.43355	3.5958	5.3783	6.44541	7.16154	6.32685	3.54463	2.81135	2.25177	1.69005	2.21932	1.93098	2.18757	1.21007	0.7702	0.23864	-0.03129	0.09891	0.80933	0.42499	1.30211	3.58167	6.2209	6.9431	7.10384	9.18408	8.4913	8.46568	9.20177	9.06958	8.42242	8.22575	7.66707	7.30749
XIV	24065	24066	YNL327W	0	+	2.11307	2.80399	3.91801	3.66826	3.48009	3.38057	2.99158	2.52671	1.89979	0.35775	0.49989	3.40043	5.81599	8.46426	8.23202	8.27414	8.17394	7.56289	7.16544	6.88663	6.27476	5.92432	6.18325	6.8551	7.36444	7.40128	3.85792	2.15232	0.659255	3.29476	2.14203	2.87519	3.29657	3.95624	4.08577
IV	1196247	1196248	YDR361C	0	-	2.30988	2.20178	2.23555	1.64495	1.6639	2.33187	2.54491	2.43001	2.13702	2.26432	2.64824	4.19161	3.25047	2.82857	2.26984	2.0771	2.93852	2.92965	3.25517	2.92032	2.71519	3.03175	3.98809	4.80633	6.52324	6.37183	4.68464	6.22497	8.78325	9.82549	10.2592	9.88167	9.98456	9.8563	9.89588
XV	712546	712547	YOR194C	0	-	1.01516	1.14607	1.49989	1.45049	1.15666	0.62091	0.518995	0.77621	0.92354	0.32027	-0.18792	1.41305	2.58804	2.89683	3.88784	3.53715	3.87817	3.72647	3.66914	4.45933	4.48662	5.0739	5.4862	6.12125	6.76767	7.00932	5.42367	6.22941	4.56176	5.38071	7.82078	13.3605	12.6793	14.5534	13.2428
VIII	429235	429236	YHR164C	0	-	10.6496	8.71211	3.28949	2.96782	3.20824	3.95612	3.63876	2.45248	1.21446	1.42482	2.98055	4.45578	8.01934	9.86871	7.94828	6.88626	7.41828	7.79079	7.52929	7.20515	7.06996	7.17475	6.56884	6.23926	5.51129	3.73582	2.26785	-1.1344	-1.27067	0.669595	1.8562	2.80239	1.88556	0.9929	1.48467
II	624839	624840	YBR201C-A	0	-	1.02265	1.02024	0.416785	0.4573	0.10067	0.00893	0.60028	-0.188075	-0.563305	-0.15969	2.01472	2.20799	4.3239	5.90593	6.62782	6.33254	7.65942	7.83916	7.73186	9.33098	9.77901	10.1874	9.513	7.87181	7.52513	5.83927	6.24079	6.20181	6.85222	6.46482	6.44587	4.64478	3.56112	2.30231	1.25764
VII	310171	310172	YGL104C	0	-	-1.52702	-1.32125	-1.364	-1.39151	-2.59865	-1.66177	-1.26024	0.71833	1.08358	0.15381	1.08599	2.00767	2.05781	5.19247	12.5594	13.1279	12.7207	12.424	11.9167	12.2754	12.1115	12.0599	12.2487	11.8162	12.5125	11.3026	11.2481	10.8699	4.94682	-0.163855	-1.68396	-2.18254	-3.24968	-5.38759	-5.61563
IX	397291	397292	YIR021W	0	+	2.69694	4.95798	9.4429	1.73645	1.46856	1.01283	1.23745	2.52486	2.4638	2.52571	2.85554	2.48428	2.43157	8.28097	9.49917	11.5299	11.73	11.231	10.8207	10.8537	9.8324	8.60383	8.05613	8.04849	7.86145	7.53584	8.27572	8.14894	0.857245	-0.28837	-4.22973	-5.56146	-3.39904	-3.74859	-4.76248
XVI	520660	520661	YPL016W	0	+	2.87614	3.94363	3.90674	4.26268	4.7631	6.45032	6.96589	7.46465	7.59035	6.78022	6.16206	6.32883	6.19738	5.11514	5.18692	5.72813	5.06103	4.66883	4.86417	4.77817	2.4502	2.37708	2.20752	1.77691	1.94568	2.23658	2.32816	3.17428	3.51199	4.0303	3.4478	3.60622	3.93245	4.447	6.40143
XI	437476	437477	YKL003C	0	-	4.08349	2.00412	2.60165	2.35406	3.21653	2.88262	4.29957	4.37624	4.30326	4.51487	3.67055	2.97657	3.06645	3.87505	3.63081	3.53664	3.51202	4.44274	5.08242	4.35224	3.57083	1.96904	1.50686	2.15354	2.48549	3.63647	4.77108	6.18062	7.75013	7.29663	8.78183	9.611	9.0142	7.32428	7.90551
XVI	876612	876613	YPR166C	0	-	7.32144	6.85999	5.3961	4.71183	3.30775	2.77379	2.80628	2.12532	1.91177	2.1752	2.48168	3.64778	5.36483	5.45149	8.29287	8.42732	8.29691	7.7918	7.75158	7.83284	8.28538	8.66169	9.41263	8.80348	8.7031	8.55384	8.0715	6.0265	5.45323	1.15793	-4.85856	-6.48775	-3.87388	-3.04664	-2.92328
XIII	14721	14722	YML129C	0	-	2.20887	3.13729	1.68367	-0.45543	-0.3397	-0.28093	-0.01122	-0.33229	-0.062255	0.59666	1.71687	3.17383	5.61909	9.24506	10.6413	11.8731	12.5222	13.2337	13.6265	13.7986	13.1223	11.8886	11.5755	10.7	9.71443	8.52764	6.60898	1.70262	-0.58107	-1.45103	-3.28515	-3.78636	-2.94709	-2.78847	-3.98068
VII	781785	781786	YGR145W	0	+	3.6421	3.1296	2.77724	2.36446	2.21219	1.64876	0.99728	0.67573	-0.06786	-1.39703	-1.83639	-0.42932	3.15266	4.29817	4.89157	4.8823	5.34036	4.92815	5.0344	5.17322	4.66237	5.33308	5.56319	7.60642	9.30393	8.69416	7.79594	7.74144	8.12935	7.50177	5.06077	5.54099	7.73482	7.0651	7.03134
IV	1178478	1178479	YDR351W	0	+	1.33524	0.80707	0.3093	1.34101	1.41538	0.46188	0.17135	0.54803	1.08893	0.92951	0.69768	0.75376	2.65832	5.76511	7.71259	8.72698	8.44841	8.10003	7.21754	7.73143	8.32669	8.73876	8.51577	8.7537	8.74766	9.18337	8.1707	8.60826	5.06788	5.55137	3.74519	3.64135	1.98602	1.00934	-0.22764
XIII	231013	231014	YML020W	0	+	-10.1544	-6.84987	-2.20703	3.07946	3.23303	3.66887	2.94979	3.48099	2.96258	3.64526	3.14912	3.26426	2.77594	6.68904	11.6369	11.1542	11.1381	11.0642	10.8337	10.653	10.5829	10.3777	9.84066	8.71833	9.00293	8.87933	7.90564	7.86036	3.77666	0.3103	0.1345	-0.89282	-2.03098	-2.18818	-2.54433
VII	200191	200192	YGL161C	0	-	3.93684	2.94839	0.36072	1.12453	1.56889	0.85099	0.20046	-0.16531	0.02475	-0.12056	4.5e-05	0.25347	3.60638	7.34222	6.00023	6.08392	5.94904	5.99618	6.41937	7.1657	7.74187	8.3612	7.77334	8.91202	9.24221	9.81424	11.9248	9.05523	6.94183	6.83275	6.46571	3.08435	1.27904	-0.00997	-1.0665
XVI	794489	794490	YPR131C	0	-	0.30762	0.17961	0.43222	0.56308	0.66	0.99415	0.62799	0.75196	0.775215	0.77304	2.18827	3.23258	4.4345	7.53485	7.31583	6.70199	6.44987	6.09688	6.31228	6.03038	6.08244	6.96967	7.15851	7.22471	7.76323	5.44545	5.07621	4.35226	2.88998	3.75892	7.79265	9.91527	7.85283	5.54335	5.66617
VII	871420	871421	YGR187C	0	-	2.71082	2.43687	3.01056	3.27186	3.09528	2.80059	2.96339	4.07726	5.19452	6.25204	7.82074	8.48791	8.42459	9.94476	11.7434	12.2322	11.376	11.3517	10.6736	10.5195	10.5581	9.74772	8.05926	7.14332	5.11252	2.6513	6.01654	5.09486	1.06068	-4.49327	-6.43762	-6.34296	-7.1071	-6.9585	-6.99775
XII	757107	757108	YLR310C	0	-	5.33896	4.61785	0.71671	-1.25254	-1.28645	-1.0079	-0.73264	-0.6209	0.23069	0.938455	1.31033	3.06929	3.66371	4.14909	6.56189	8.40345	9.03426	9.06174	9.1177	8.95356	8.48197	8.17658	7.82035	7.39215	7.47126	7.37485	6.26335	6.03488	5.07111	4.96428	4.68778	3.42655	2.8127	2.90886	2.28723
V	393966	393967	YER114C	0	-	3.84817	3.99245	2.73044	2.80295	2.74305	2.98281	3.12078	2.22462	1.95798	2.30288	2.58851	3.39778	9.13815	7.49446	5.24446	4.49296	4.35137	4.37139	3.95852	2.96982	2.67017	3.48339	4.19077	4.67265	4.66809	4.73039	3.39681	-2.1191	0.03665	2.51571	6.54856	10.2706	10.6544	11.2604	11.7187
IV	351419	351420	YDL057W	0	+	8.82326	8.07274	6.42185	6.20382	6.19555	5.11105	3.91726	0.929745	-0.882	-2.02994	-1.53624	-0.60844	1.33274	2.04887	2.95052	3.08305	3.53631	4.3907	5.04447	5.1003	6.61145	7.5918	7.95938	8.53021	8.53001	8.34651	7.13948	5.68848	5.25648	5.20024	4.60231	3.54756	2.12525	2.32332	3.79372
XIV	419812	419813	YNL108C	0	-	1.32508	1.51666	1.37013	1.13293	0.8724	0.48317	1.26827	1.77289	1.17345	1.13997	0.43621	1.1037	3.94982	6.27447	8.51776	8.02204	8.90701	9.71221	10.4527	9.46007	8.82388	8.64152	8.02366	8.47251	8.48898	9.1184	10.1458	6.66918	3.62831	2.13024	2.08455	0.78595	-0.11894	-0.49383	-0.05394
V	335398	335399	YER088C	0	-	2.53622	2.75862	2.33634	1.98162	1.5482	0.61769	0.30354	1.3148	1.45966	1.41164	0.79818	2.28706	2.60253	2.84005	1.5807	2.07941	2.85943	2.99828	4.30271	5.79744	6.99191	9.71763	10.087	10.4408	10.6552	10.3268	9.18213	8.65617	7.11453	7.50364	6.39616	5.33563	4.2688	2.58353	1.52144
VII	1017738	1017739	YGR262C	0	-	0.720225	1.42905	1.86869	1.91565	2.4156	2.13516	2.47218	2.84642	2.61267	2.36541	2.62918	3.46957	5.32076	9.56761	9.1255	8.28753	7.57843	6.98182	7.09769	6.82437	6.29559	6.3007	6.15824	6.4633	7.83242	8.44799	7.18401	6.81942	0.66191	0.91633	1.22336	1.85483	2.39232	2.59565	2.32415
IV	802443	802444	YDR170C	0	-	4.12983	4.20103	2.91901	3.13395	1.99706	1.51252	1.27721	0.41533	0.81532	0.9657	1.01854	0.36739	-0.01352	0.21559	0.15722	0.75817	0.96362	2.19809	4.00433	6.19606	7.75704	7.75947	8.60449	8.8743	8.84537	9.7868	10.0235	9.61618	9.57373	9.73486	8.68253	8.36491	6.25418	3.22818	0.452725
XIII	777103	777104	YMR253C	0	-	6.93854	7.96168	6.94487	7.45929	6.85918	5.7073	5.0617	4.30008	4.69337	4.54965	4.06175	4.69014	7.1209	7.95119	6.40015	5.00896	4.43711	3.49673	2.91542	3.81662	3.79163	3.71115	3.37217	4.1437	4.15512	3.98636	2.30714	-0.59632	-0.859285	1.73849	3.56805	3.14047	4.18723	4.64152	3.11456
IV	915447	915448	YDR225W	0	+	2.08473	2.09921	2.92793	2.87535	3.33054	3.09345	3.02514	2.42961	2.64845	3.27388	3.54337	4.35827	5.00023	5.58667	5.91136	6.38833	6.62087	6.25931	7.17762	7.63535	7.55259	8.02965	9.078	9.13514	8.26189	7.40024	6.66746	5.37456	4.81999	3.54961	1.69784	1.14888	-0.109545	-1.67276	-2.43474
XII	573210	573211	YLR216C	0	-	3.82013	3.64295	3.8925	3.41844	1.59414	1.75062	1.45761	1.00886	2.26282	3.71654	4.11585	3.93106	4.57213	4.37502	3.10062	2.35893	2.64211	2.55252	3.10988	3.33901	2.82029	2.50967	2.05983	1.26776	0.11648	-0.2736	1.15233	1.65278	5.49556	11.8081	13.5352	13.8113	13.5401	12.5449	11.7492
XII	668905	668906	YLR262C	0	-	0.98145	1.56437	2.24181	2.27755	1.59567	1.69983	1.5204	1.51142	1.463	0.4714	0.402075	1.28331	4.84471	6.14492	7.30826	5.69258	5.85376	5.92501	6.67766	7.02738	6.82221	7.58641	7.39008	7.96855	9.05246	8.95003	8.44702	7.09184	5.02987	4.26905	4.662	3.966	3.14719	1.93365	1.37747
XIII	178133	178134	YML049C	0	-	-0.56706	2.19998	0.97357	0.48827	-0.60688	-1.20857	-1.31	-1.07878	-0.87609	-0.80492	0.240235	2.14452	10.0301	11.4905	10.8934	11.3484	11.9739	12.086	12.3009	12.2039	12.4565	11.906	11.607	11.1059	10.9267	10.1079	8.06525	3.5973	-0.784685	-1.60861	-2.98889	-3.45317	-3.51041	-3.17281	-2.05603
IV	979222	979223	YDR261C	0	-	2.02274	2.11416	2.16027	3.04291	3.50092	3.42969	3.05181	2.79018	3.02195	4.66586	4.64114	4.80508	4.19411	7.6338	8.24927	8.25183	8.64055	8.21679	7.77905	7.17001	6.42524	7.36309	7.61864	6.88312	5.47407	5.20268	4.51283	-0.29788	-1.43668	0.3537	2.37405	2.98625	2.99593	2.08724	2.11539
XV	364366	364367	YOR018W	0	+	0.61268	0.48663	0.39197	0.46444	1.08262	1.65674	2.25147	2.11891	2.15913	1.85919	2.30634	3.10026	5.63761	7.32325	8.93085	9.24585	9.17961	8.55706	8.64432	8.12665	7.77767	8.14511	8.04665	8.46304	8.27449	8.4393	7.45077	5.34059	1.30583	0.7266	1.86166	0.87743	1.18871	1.06907	0.89716
XII	273877	273878	YLR069C	0	-	1.70615	0.8134	1.03907	1.36315	1.42536	1.75915	2.36434	2.56727	2.9925	2.96387	2.57708	6.09408	8.81795	7.56389	6.62252	6.49339	6.09552	5.90648	5.69942	5.53639	5.28839	4.44741	4.60966	5.12645	5.32968	5.50145	1.77542	-0.242345	2.12101	3.42259	5.50945	7.07349	7.44853	8.00719	8.04865
VII	73139	73140	YGL226C-A	0	-	-4.9753	-1.10272	2.12713	1.97226	1.78471	1.80531	2.00085	1.09034	0.70386	2.55102	3.5068	3.27287	3.25856	8.06357	9.41428	10.5708	10.5829	11.0166	11.0552	10.2477	9.49589	9.43533	9.44855	8.09441	6.50687	4.47505	3.67837	5.88598	3.1485	0.485155	-0.37167	0.03831	0.32602	1.37771	2.69499
IV	589468	589469	YDR071C	0	-	2.68205	2.7199	2.5995	2.70218	2.71472	2.6877	2.83777	2.17987	2.56497	2.87474	3.67249	3.77978	4.3112	4.61801	5.14441	6.2933	7.66618	8.12579	7.76214	8.15781	8.40498	8.09392	7.32822	7.24028	6.87091	6.69647	6.4016	5.77347	4.55742	3.83227	1.85175	1.80282	0.52659	-0.1574	-1.77571
X	570612	570613	YJR070C	0	-	4.6849	4.4925	4.306	4.16317	3.91524	3.59992	2.97841	4.08736	4.35162	4.23726	4.69029	7.05727	10.106	10.2716	9.70255	8.95989	8.98991	9.31334	9.1007	8.25033	8.22822	8.59961	7.55792	6.99221	6.52984	4.52886	1.14309	-1.84609	-4.00486	-3.87692	-2.25776	-2.19549	-1.65181	-1.00347	-0.7425
XVI	246244	246245	YPL161C	0	-	0.67908	-0.543705	-2.24635	-1.62761	-1.26436	-1.1264	-1.56699	-1.60114	-1.64668	-2.24721	-1.8088	-0.230395	5.26717	7.66122	11.3614	12.5987	12.3149	13.5012	14.5912	14.1729	13.8898	14.0525	13.5136	14.0739	14.6983	14.8038	12.7359	8.37619	5.51651	1.89567	-0.469105	-8.16874	-8.7889	-10.2349	-8.9055
V	510233	510234	YER165W	0	+	2.99199	1.81297	1.21316	1.6648	1.48993	1.76083	1.73204	1.9872	2.57578	1.76585	1.87095	1.84784	2.48951	2.3691	3.05547	4.23494	3.94521	4.7392	4.69769	5.45684	5.67357	5.42113	5.18149	4.51797	5.1623	5.12793	4.65281	5.99693	6.68235	7.10472	7.8902	9.59288	9.35306	8.23492	8.8609
VII	676333	676334	YGR095C	0	-	3.4708	2.14501	1.19233	0.43324	0.15491	1.51366	2.19748	4.17239	4.87213	4.67761	4.20655	4.65792	5.71662	6.55542	7.80466	8.69865	9.68279	10.3839	10.3704	10.5808	9.56586	8.25064	6.43726	5.46237	6.22616	5.35366	5.65186	5.51164	3.64936	2.13997	1.36302	-1.45527	-2.43296	-2.63365	-3.4487
II	461919	461920	YBR111C	0	-	5.15191	5.07356	4.14913	1.33836	1.31604	2.78979	4.06611	2.92603	1.8367	1.8141	2.00958	2.31373	3.34481	4.32449	4.63061	4.62195	4.28325	4.18806	3.64601	3.94707	5.59145	6.20868	6.65961	7.01344	7.1162	6.42764	5.177	5.29678	4.89138	5.07247	4.43491	4.08477	5.31846	6.47252	5.58875
VII	601661	601662	YGR056W	0	+	4.57698	4.07283	2.91285	1.39679	0.4923	0.42679	-0.45419	-0.64564	-0.96102	-0.76212	-0.09699	0.58394	3.59139	8.12038	8.00189	6.93812	6.66674	7.0356	6.4083	6.95117	7.47067	7.68763	8.14572	8.15986	7.96831	7.44211	7.42098	3.72263	0.201375	2.10656	4.84336	6.23165	6.10497	5.66747	4.41364
IV	494402	494403	YDR026C	0	-	-4.21304	-4.5473	-0.02268	0.36435	1.30632	1.05312	1.55774	2.10436	2.66029	3.76051	3.98712	5.81164	7.023	6.0503	8.00867	11.1342	12.8349	12.8585	11.432	9.99081	9.7179	8.77834	8.03084	6.87558	6.02118	5.54992	4.95018	4.01063	4.42647	1.01141	-0.35617	-0.40602	0.004895	0.252955	0.52097
IV	176679	176680	YDL155W	0	+	-0.24242	1.31116	1.48694	1.07877	0.96197	1.41065	1.59866	2.02005	2.52133	2.20571	1.859	2.23841	2.34189	6.6563	11.3565	11.0962	10.5197	10.3833	10.3204	10.231	10.556	10.4867	9.75658	9.09512	9.6899	9.42089	9.25394	9.40316	2.32598	-2.49762	-2.17795	-2.31129	-3.47156	-4.06379	-4.4257
XII	179618	179619	YLR018C	0	-	2.3454	2.21863	2.73476	2.88367	2.76814	2.4163	2.37125	1.95514	1.5425	1.80194	2.04743	3.16282	6.49626	7.43551	6.26797	5.92539	5.87462	6.02135	6.51228	6.48961	6.12243	5.98669	6.0958	6.32339	6.14643	5.39077	3.98794	0.102715	0.64124	4.34348	5.4528	7.0918	5.26985	5.123	4.98345
XIII	491956	491957	YMR110C	0	-	1.38214	1.72232	1.6481	2.17745	1.68585	1.99262	2.4969	3.40313	2.97037	3.69332	4.46712	4.77411	7.19991	8.00689	8.5574	8.55732	8.83705	9.03357	8.73404	8.90553	8.39677	7.84519	7.4359	6.68008	6.09469	4.83169	4.67822	4.65221	3.70802	0.8283	-0.098895	-0.444591	-0.974491	-0.82222	-0.891419
X	486271	486272	YJR030C	0	-	5.97467	4.93976	4.38833	3.12361	3.17466	3.2362	3.48374	2.82273	2.40366	2.12889	3.80187	3.95591	4.44182	5.10931	6.66542	7.02976	7.36538	6.74923	7.80366	8.50666	9.4289	9.59394	9.48657	8.78682	9.15154	7.82761	7.64883	7.36241	5.08646	1.44877	-1.07651	-2.60666	-4.84317	-5.58377	-6.76442
XII	234203	234204	YLR044C	0	-	4.45686	5.02299	5.20169	4.85673	4.53683	4.74151	4.44593	4.39953	4.22755	3.42914	3.12916	2.97965	2.9044	2.96144	3.33854	3.54304	3.89257	4.74618	5.10705	5.20198	5.6859	5.73283	4.98272	5.00424	5.092	5.14503	5.1241	4.46845	4.44407	4.02712	4.178	2.36058	3.61687	4.65128	4.37253
VII	307446	307447	YGL105W	0	+	0.06264	0.46442	0.26287	-0.23551	-0.3073	0.04706	0.808315	1.54549	1.75597	2.23556	2.81526	3.05163	3.08783	2.75373	3.77581	4.06525	4.13904	3.94538	3.08629	3.71465	3.62767	3.69905	3.72607	3.50458	3.07167	2.26368	6.38488	8.29369	11.4241	11.2081	10.3657	10.5703	10.9246	11.2729	10.431
XII	782074	782075	YLR326W	0	+	1.8159	5.52332	6.46615	7.36378	5.39766	4.66199	3.84894	3.54451	2.9651	2.65509	2.72702	2.96352	2.90278	2.77285	4.04904	4.94805	6.47921	6.00468	5.33111	4.81087	4.26196	4.27017	4.62144	4.80104	4.7583	4.82515	4.76355	5.03988	3.54015	4.32814	7.23832	5.10664	2.40942	2.03782	2.60827
XI	435272	435273	YKL004W	0	+	-0.229595	0.59496	1.57047	1.81842	2.27639	2.19237	2.48053	2.29113	2.46302	2.1467	4.83269	9.9067	10.1292	10.3952	10.6761	10.1665	10.386	10.3617	10.2455	10.1208	10.1046	9.78748	9.8405	9.98112	10.0467	5.62547	3.52494	3.67931	3.0128	-1.21038	-5.49296	-5.8303	-5.11365	-5.09545	-5.90561
IX	285509	285510	YIL036W	0	+	1.50278	0.54786	0.156895	0.705385	0.935515	0.94355	1.34427	1.75675	2.03318	1.44747	0.88892	1.85987	2.92384	5.03803	5.49602	6.20744	7.19829	7.68957	7.2242	6.31876	5.97649	4.83045	5.14199	5.67737	6.12585	7.01624	5.73076	4.6901	6.41577	8.00383	6.42998	4.32894	4.90109	6.72027	7.38513
XVI	799234	799235	YPR135W	0	+	7.7481	6.79682	5.87797	6.0209	4.91006	3.24233	2.84739	3.48446	2.79564	3.19871	3.66424	4.15943	7.67896	8.42471	9.34787	9.04535	9.19417	9.56533	9.72205	9.42277	9.6841	8.81418	7.71731	7.21414	6.21441	6.10904	4.2476	0.8025	0.170695	-2.31893	-2.80989	-3.38984	-5.62368	-5.84154	-6.55267
XII	715080	715081	YLR289W	0	+	-2.97098	-2.04327	-1.48714	-0.717185	-0.1363	1.54913	4.1108	4.62329	3.56794	4.3342	4.05764	3.71449	5.94608	7.43974	8.17517	9.36334	10.2091	10.4375	10.4498	10.5697	10.1821	10.5593	10.9202	9.98144	9.02245	9.52009	7.3772	5.19355	4.0617	4.93032	-0.20625	-4.65397	-4.65201	-5.13481	-6.83037
XIII	348232	348233	YMR038C	0	-	0.17432	0.30389	0.45901	0.60095	0.63103	1.51076	1.54572	1.6714	2.24523	3.93228	3.91609	3.60669	3.4889	1.7434	7.41499	10.8548	10.9975	11.2276	11.0813	10.8254	10.0497	9.86489	10.1925	9.15059	7.45301	7.70136	7.94142	7.47391	9.57526	0.69953	-3.0585	-3.40907	-3.52108	-3.45181	-3.49084
IV	1164814	1164815	YDR345C	0	-	1.6664	1.91563	1.65006	0.49943	0.32218	0.2917	0.10955	0.059945	0.88307	2.01863	4.17303	3.49316	2.15347	1.74694	1.57104	1.48532	1.26283	1.37205	2.81963	3.19703	5.06469	6.11881	7.51303	6.37624	3.82786	3.24979	3.72413	5.72545	9.05793	9.85908	10.5355	10.7417	12.3098	12.3501	12.1977
X	50462	50463	YJL205C	0	-	0.05739	0.69705	0.87477	0.90693	0.9642	0.71702	0.17891	-0.699485	-0.48585	0.10616	1.04035	1.0133	-0.33711	-0.103525	0.77073	1.50226	2.99558	7.41505	8.96339	9.15345	8.72805	9.18047	9.55606	9.73992	9.65339	9.81674	11.3948	12.4334	11.6711	11.0771	9.73847	4.79431	1.7185	-1.05308	-3.11674
VII	95761	95762	YGL209W	0	+	1.67057	1.51179	1.35723	1.28369	0.706325	0.65366	2.58988	3.89337	3.57599	4.16845	4.17921	3.68564	3.81123	4.194	4.649	4.43599	4.3375	6.62885	6.99483	6.66801	5.74397	4.57695	4.39947	4.55347	5.17858	5.3757	6.01694	6.07676	5.48606	6.84453	6.57923	5.87756	4.80859	3.89503	4.62996
XI	615593	615594	YKR093W	0	+	2.79113	2.17258	2.39989	2.79565	3.49479	3.30556	3.25193	3.09599	4.12083	4.55191	3.9307	3.81405	3.38771	3.28601	3.08307	2.91189	3.48512	3.61211	7.00227	6.83206	7.50767	7.93779	7.54099	7.07965	6.64804	6.61306	7.04153	6.97599	7.75303	7.39874	4.74766	4.08696	1.98507	-0.54468	-5.09007
VII	490529	490530	YGL005C	0	-	4.77835	2.62283	1.66668	1.71023	1.79381	0.240405	0.143995	0.20024	1.0542	1.74596	1.76441	2.85318	2.71733	6.71324	7.10001	7.75094	7.68949	7.36168	5.9234	6.28779	7.6171	6.76161	6.06602	4.45023	4.74375	4.65607	3.70813	1.05795	-0.35246	3.39345	2.28011	3.97691	8.08128	11.1039	11.337
IV	416916	416917	YDL020C	0	-	-1.13067	-0.231565	0.62997	0.49658	0.19479	0.42439	0.37667	0.97571	1.27336	1.21541	1.30656	1.82157	3.2796	3.95778	4.62849	5.10066	6.13692	7.78854	7.71217	8.40991	8.52536	7.85075	7.41519	7.45647	7.23783	7.33944	6.85717	6.35694	8.06696	7.06783	5.73712	4.31846	4.50131	4.26629	3.59553
XVI	792707	792708	YPR129W	0	+	0.652045	0.85369	0.726725	0.33606	0.66784	0.97296	1.10288	1.34894	1.38682	1.39028	1.97942	1.65613	2.83039	3.83268	3.3432	4.54749	5.05919	4.81873	4.57148	5.26383	5.24662	5.53472	5.66437	6.09938	6.20296	6.77949	7.65097	8.72983	9.79812	9.91376	6.50415	7.35864	7.15443	5.98221	4.91829
XV	825236	825237	YOR267C	0	-	2.05389	0.88207	-0.05561	-0.207095	-0.16127	0.07808	-0.05637	-1.49362	-0.383415	-0.85202	-0.79651	0.09243	1.91682	0.90329	2.63292	4.67594	4.99723	7.05978	8.28003	8.54845	9.24379	9.30391	9.48512	9.62618	10.6684	10.705	10.5283	8.77332	8.11361	6.99108	5.14153	4.89133	3.06567	3.11105	3.05482
XV	386782	386783	YOR030W	0	+	9.64283	10.5947	10.7913	8.53748	6.46354	5.3429	5.01773	5.86038	6.36089	5.83634	6.42139	7.37701	7.33211	7.86731	8.46923	8.67222	8.44826	8.12035	7.33294	7.33415	5.33619	4.94385	3.62737	2.51322	2.56767	1.67715	0.03259	-0.58483	-1.53252	-2.52942	-2.43169	-2.48823	-3.10428	-4.17807	-4.95013
VII	1082680	1082681	YGR295C	0	-	2.27146	2.44832	2.27076	2.23081	3.04109	3.08134	2.91886	2.96554	3.04873	2.87941	3.36777	6.41927	6.83659	6.73787	7.64431	8.0435	7.95338	7.89893	7.46785	7.28763	7.23257	6.95603	6.72967	6.48457	6.54985	6.75778	2.98831	1.01454	0.92294	1.13192	-0.10904	-0.29075	2.11211	2.67635	2.57619
XII	281700	281701	YLR073C	0	-	0.073055	2.26684	2.61959	2.66983	2.23984	2.64651	2.49158	2.89367	2.72152	1.96608	5.49819	6.59251	6.60513	8.16559	8.55227	7.6982	6.7508	7.12626	7.56636	7.2748	7.56451	7.49035	6.87842	8.68081	8.2839	5.47339	4.28758	4.2424	0.997365	1.10695	1.63463	-0.012915	-0.44843	-0.034345	-0.09192
XIV	507297	507298	YNL064C	0	-	1.121	1.40348	1.63357	1.86507	1.74757	1.79069	1.45355	1.52178	1.70548	1.80496	2.28207	2.95389	3.5345	3.55727	4.0507	4.98502	4.78987	4.2337	5.07611	4.79278	4.33246	3.96358	5.07273	5.94366	5.87212	5.616	6.48365	6.31387	7.39941	8.02286	6.89291	6.69099	6.18212	7.24567	8.11604
XVI	529334	529335	YPL013C	0	-	3.8243	4.14619	4.14318	3.58367	3.33402	3.4412	3.20436	3.86153	3.3192	5.02329	4.62579	5.15089	6.53895	13.0997	12.6201	12.0519	11.1054	11.3353	10.9203	10.0994	9.2865	9.00441	8.90455	8.17367	7.27065	7.61604	7.38281	3.45309	-2.87028	-4.19153	-7.3561	-8.99109	-8.9487	-8.45189	-5.29343
X	137376	137377	YJL149W	0	+	3.24985	2.9186	3.25404	2.31741	1.30337	0.899605	0.55628	1.05594	1.18718	1.41888	2.34103	4.41709	9.60438	12.9724	14.3474	14.3582	13.7605	13.5743	13.7951	13.7798	13.9622	13.7174	13.6161	12.7427	11.7986	10.2712	9.31535	3.76897	1.32641	-2.21157	-10.0786	-14.1891	-14.6983	-15.0805	-14.983
IX	171491	171492	YIL104C	0	-	11.5393	10.5187	8.90956	6.39855	4.94589	5.02107	4.59336	3.60889	4.55775	2.27958	1.44865	2.85472	4.03639	4.16697	3.9028	3.15164	3.77992	4.09586	4.38033	4.22286	4.48081	4.99625	4.62684	4.38161	5.65901	4.50019	4.42565	2.84517	3.74442	3.01079	1.74143	1.91485	1.77951	2.02712	1.73752
XVI	184704	184705	YPL191C	0	-	-1.00086	-1.51735	-1.19051	-1.15648	0.6593	3.75794	1.32441	0.79515	1.51998	1.17802	2.53367	3.18188	2.57155	6.04354	6.89721	8.31546	9.13776	10.2648	9.35349	8.20556	6.84404	6.90376	6.94807	7.44399	7.31815	6.73043	6.85712	7.34823	5.0861	3.99884	3.31718	3.1327	2.45985	2.33469	2.60762
IX	277768	277769	YIL040W	0	+	6.14372	5.94835	5.94074	5.7465	6.07203	5.19193	3.13643	1.86173	2.26438	2.20325	2.33543	2.49194	3.82873	5.05596	4.63169	4.49867	4.91559	5.53059	5.88817	5.15765	5.01919	5.36297	5.568	5.23848	5.18762	4.64556	4.45017	4.15949	3.80597	3.73267	4.96586	3.34779	2.44809	2.106	1.30863
IX	130292	130293	YIL122W	0	+	0.661	0.93704	1.19867	1.44617	1.97219	2.45907	2.48502	2.99177	3.15199	3.43014	3.29859	3.48938	5.25469	5.62933	5.52357	4.51514	4.27321	3.87225	3.39751	3.89306	3.91708	6.35107	8.08398	8.05643	7.65088	7.31787	6.79995	4.3799	3.50713	3.69102	4.18642	5.45822	6.04674	5.75949	4.45767
VII	695427	695428	YGR103W	0	+	2.9334	2.89493	2.57954	3.33861	3.73479	3.81005	3.65261	4.20658	5.10041	6.52849	7.47959	8.80236	11.9437	12.7945	12.4186	11.2708	11.7446	11.8554	11.4405	11.6018	10.8931	10.8008	9.63631	7.15355	6.84279	5.60315	3.47953	-0.26641	-3.24067	-7.7694	-7.57034	-8.32042	-9.04946	-9.23533	-9.62713
II	495333	495334	YBR129C	0	-	-1.81845	-1.47114	0.13431	0.484035	0.56968	0.35353	0.368925	0.33739	0.70364	1.15528	3.66035	4.40388	5.52309	5.81904	6.27956	8.32497	9.64001	9.40739	8.58567	8.48948	7.95945	7.683	8.06308	7.80731	7.75394	5.60623	5.44998	4.66976	5.31998	3.0241	2.33975	4.13686	3.11471	2.67598	2.83281
V	232434	232435	YER041W	0	+	6.10287	5.65227	4.32663	3.47137	3.72227	4.79204	4.22863	3.05829	2.97531	2.69785	2.8351	3.37074	5.65982	6.32297	5.46061	5.55439	5.73629	6.34554	6.80254	6.64872	6.03035	5.71963	5.42351	5.03695	5.13105	5.58699	4.27781	2.506	2.11293	1.7587	1.98098	2.88931	2.40757	1.40641	1.21538
IX	68734	68735	YIL148W	0	+	-0.92206	-1.44631	-1.8806	-1.95349	-2.30984	-2.88972	-3.04465	-2.89816	-3.29156	-3.2769	-3.14761	-1.99705	0.628125	2.92233	4.90963	5.8883	6.06307	6.33283	6.24941	6.61402	7.0618	7.43888	8.14925	9.46749	10.2227	9.9475	10.5365	7.2131	5.23003	8.36745	10.461	10.9479	11.0167	11.3003	11.2162
IV	683539	683540	YDR116C	0	-	1.844	1.86311	1.77984	1.81727	1.7046	1.68527	1.84825	2.44239	2.61932	3.39169	12.4679	12.3574	11.5073	9.48554	8.82173	8.54603	8.42504	8.04392	7.84448	7.70189	7.54317	7.44626	5.95545	5.05264	4.33627	-3.35083	-5.27496	-4.96032	-3.38636	-0.53563	3.0068	3.97923	4.54317	4.58757	3.95825
XIV	647393	647394	YNR012W	0	+	0.019245	-0.223325	-0.46704	-0.30153	0.3927	1.20738	1.25493	1.74496	2.55604	3.87701	4.87346	9.6232	11.043	9.24052	9.40511	9.47518	9.17946	8.83875	9.48681	9.99841	10.6284	10.5008	9.41802	8.66503	8.31296	7.01337	1.58403	0.638985	1.60947	2.90042	-0.523965	-0.959	-3.01535	-4.38195	-4.58025
VIII	345841	345842	YHR119W	0	+	5.2203	5.21624	5.69892	5.67821	7.18895	6.25345	4.77372	4.3174	4.01205	2.45188	1.12689	0.81556	2.81963	5.49842	4.83863	6.6423	6.58923	6.25319	6.11967	5.82008	5.16859	4.99107	5.28255	5.33199	7.07387	7.43766	7.61869	5.20755	4.85607	5.35818	4.51075	2.31552	-4.00788	-4.71779	-4.73093
X	184250	184251	YJL127C	0	-	1.14838	-0.65947	-2.5553	-3.10552	1.00475	1.90108	1.29314	0.993605	1.12524	2.42055	4.44548	5.47906	5.59215	9.33667	10.0306	9.44977	9.67263	9.98129	9.6377	9.16221	9.05404	9.45444	9.18788	9.13167	8.60721	6.55544	7.07552	5.89773	2.3931	-1.84376	0.34521	-0.888155	-1.60611	-0.481615	-0.23251
XI	275307	275308	YKL088W	0	+	0.91549	0.686715	1.16184	0.28388	-0.36481	0.47115	1.10201	2.85369	4.85615	5.17104	4.76419	5.63957	6.9002	6.68625	6.81076	6.8257	6.89438	7.33608	7.62571	8.01019	7.01938	6.8966	4.97494	4.72372	4.62499	2.95093	2.5375	2.08734	2.62777	3.1645	5.18079	5.19881	4.61325	3.99507	3.77662
XIV	763008	763009	YNR069C	0	-	6.62765	7.28948	7.513	10.3295	10.5676	8.29422	7.95452	7.38196	7.50874	7.83648	7.98861	8.25296	8.59143	8.78758	8.0117	6.02364	5.46907	4.15132	3.10671	2.70395	2.30205	1.13872	0.84518	1.20141	2.24332	2.34786	1.1759	0.78627	0.50327	1.2268	1.13368	0.40871	-0.698095	-4.91159	-5.10282
XI	96613	96614	YKL184W	0	+	4.94637	4.02325	4.44015	4.3647	4.46949	5.0834	4.82296	4.9521	4.34491	3.48882	3.31564	1.64582	-0.87166	0.06427	0.47101	1.19698	2.07588	2.23782	2.74642	4.17338	3.95567	3.9401	3.98371	4.41887	5.49036	5.64103	7.55671	8.81911	9.57312	9.68195	8.17292	6.06983	5.49987	2.90609	0.98662
XIII	616477	616478	YMR177W	0	+	6.40174	6.31273	3.14723	2.77638	1.66359	0.26225	0.95273	1.79541	1.97998	2.82493	3.14832	3.7054	3.76378	3.16705	2.82152	3.33604	4.10821	4.67811	4.75124	4.1915	3.95788	2.99392	2.4194	1.93685	1.95092	2.92449	3.33462	5.51626	5.67732	6.83408	9.23555	9.2443	8.60052	8.99152	9.23182
VII	973944	973945	YGR240C	0	-	3.13642	3.48712	3.24314	3.03638	2.91996	3.48686	4.59091	4.91308	5.01768	5.42543	5.16492	4.80547	4.90842	4.99713	3.66304	3.28668	3.47152	3.4231	3.54135	4.06399	4.3828	3.14192	3.07301	2.42725	2.52677	2.92783	3.32099	3.04453	4.05599	4.85898	5.2319	5.98838	7.53343	8.13488	7.1932
X	669518	669519	YJR132W	0	+	3.01787	3.10568	-0.54019	-0.55909	1.24825	1.50352	2.51642	3.86638	4.54906	5.42618	6.77334	11.6117	12.0833	12.7254	12.1849	12.326	12.9116	13.233	12.4856	10.6395	10.1849	8.40849	8.1443	7.52137	5.35905	3.68101	1.11828	-1.64888	-1.61008	-3.58497	-5.66079	-6.3685	-6.33836	-6.22476	-5.7481
VII	668086	668087	YGR092W	0	+	0.33708	0.30639	0.29366	0.6069	0.75943	0.984815	1.46936	1.50204	2.02741	2.02258	2.2451	2.76136	3.35141	3.47837	7.08845	8.215	8.23058	8.10823	7.91332	7.97728	7.76011	8.03125	8.09494	7.85525	8.68441	8.77249	8.4506	7.45024	5.12076	2.64838	2.66231	1.35243	0.48672	1.18885	0.01116
VIII	345595	345596	YHR118C	0	-	5.37024	5.62763	4.07048	0.95417	1.04229	1.57257	3.62882	4.35187	4.50872	5.70425	6.82226	6.80551	5.44378	5.0682	5.33632	5.1033	4.95822	4.59952	4.09317	3.60862	3.21807	2.91418	2.30995	1.96562	1.19453	-0.37395	-0.79251	-0.615655	-0.65828	7.3186	7.73364	8.67713	8.73804	9.02226	8.86854
XIII	228661	228662	YML023C	0	-	3.80276	2.17087	2.92736	1.12314	1.59404	1.95261	1.65151	1.75185	2.32817	2.82526	2.39813	1.12567	2.19574	6.88047	6.7899	5.94041	6.98681	6.37335	6.16643	5.74978	5.25467	5.86598	6.20417	5.87826	6.90192	7.48429	9.56319	8.37891	3.67428	2.24762	2.81445	3.15205	3.23936	2.20777	2.22615
XI	296159	296160	YKL074C	0	-	1.85173	3.00459	2.47721	2.1897	2.43346	2.97677	3.02313	3.09233	3.07211	2.81609	2.97464	2.16951	1.82396	7.3483	6.92316	7.00528	7.17197	7.33948	7.49348	7.11594	6.9797	7.42865	6.97202	7.20711	7.83031	7.99825	8.20884	6.66316	3.08241	4.9126	0.262165	-0.39719	-1.06549	-1.46583	-1.37884
VI	106242	106243	YFL016C	0	-	0.26337	0.29739	-0.15608	-0.503575	0.24508	0.12509	0.02828	0.46611	0.3203	0.19666	0.93748	0.44082	4.27693	10.4631	10.6503	10.5245	10.1774	10.534	9.95998	9.01164	9.64837	10.3158	10.6352	10.663	10.454	9.6676	9.67221	6.91495	0.91297	1.2381	-0.523795	-2.29253	-2.21859	-2.76104	-3.18935
XIV	668081	668082	YNR020C	0	-	1.93233	2.28585	2.35806	2.16875	2.19814	1.93823	1.9486	1.29184	1.20091	1.39577	2.20215	2.34265	3.20486	5.39294	8.04003	9.46616	9.24163	9.20916	8.72485	8.98992	8.91229	8.65963	8.75696	8.21212	7.6864	6.93262	7.35867	7.0596	3.057	-1.97779	-0.492435	-0.24458	-0.1945	-0.36098	-1.69248
XVI	462101	462102	YPL050C	0	-	1.47454	2.17326	2.22252	2.88714	2.7512	2.81688	2.87664	2.59067	2.53672	2.66315	3.67412	6.2107	5.50664	4.93635	6.41243	6.47555	6.6049	5.98403	4.25571	4.12648	3.78546	3.92397	3.94731	3.67313	3.97717	2.02915	1.30011	2.30968	2.93807	4.20601	6.5964	6.98258	7.224	7.39045	7.73911
XV	141332	141333	YOL095C	0	-	4.99079	5.00333	6.06217	7.18794	7.55502	6.97015	6.93145	5.23158	4.09741	2.39601	2.79315	3.54613	3.57388	2.04839	3.75709	2.80749	2.48021	2.39079	2.11925	1.85325	2.23505	2.51755	2.47089	1.47452	0.28868	-0.06722	3.6649	4.06615	5.75772	5.78845	7.36709	6.79034	6.82018	6.85909	7.10498
IV	964788	964789	YDR253C	0	-	2.71089	2.72002	1.9731	2.03895	2.45158	2.83295	2.55571	2.25161	1.66244	1.41203	1.24375	1.85831	2.6773	5.04059	5.61038	7.04361	7.59214	7.69365	7.40761	7.1073	6.78822	6.57963	6.67226	7.14616	6.91456	6.40885	5.98545	3.89644	3.54048	3.37778	1.81298	1.46892	2.85026	3.66144	3.88718
IV	428957	428958	YDL013W	0	+	6.15409	3.67406	2.27074	0.43223	-0.2651	-0.77007	-0.61287	-0.34326	-0.01231	-0.78261	-0.597295	-0.4338	2.7292	5.6939	9.80483	10.614	11.42	11.6067	11.3975	11.5787	11.4777	11.1457	10.5312	10.6178	10.4579	10.3246	7.09265	6.89186	5.90029	1.542	0.817145	-3.16661	-5.64352	-6.49157	-8.18312
IX	165912	165913	YIL107C	0	-	2.80675	3.15462	3.44032	3.93842	4.19207	4.69482	4.98956	5.0738	4.8779	5.19506	5.84989	7.80175	9.03937	9.0166	9.28299	9.47384	8.97226	8.10375	7.73143	6.92159	7.7256	8.17194	8.21884	7.97923	7.78881	7.58361	6.4169	2.84109	1.03985	-1.11569	-5.49101	-7.78919	-7.66684	-6.98776	-6.67968
III	176479	176480	YCR030C	0	-	0.61604	0.95763	1.03034	1.84803	1.93285	1.7456	1.69066	1.11128	0.5237	1.931	2.82628	2.81887	4.18844	4.10987	4.12608	4.20434	4.75572	4.78966	4.25797	4.66385	5.40755	5.24258	5.5917	6.01115	5.81844	4.13469	5.1739	2.80078	3.90517	8.10003	10.0116	9.30371	7.71586	7.06316	6.17366
V	500349	500350	YER161C	0	-	1.23972	1.75097	1.69981	1.32149	0.8076	-0.35944	0.00229	1.06899	2.38725	3.39677	3.78231	2.6397	6.06738	10.2742	10.5526	9.94187	9.53952	9.38626	9.46953	9.75139	9.9239	9.2699	8.6036	6.9533	6.66345	7.83718	8.13197	3.85033	0.35389	-2.13219	-0.73776	-1.35726	-1.81809	-1.78831	-1.92134
V	287187	287188	YER065C	0	-	5.53119	3.14434	2.948	2.13398	1.78466	1.50983	1.75045	2.22138	3.15626	3.23483	6.07538	5.79096	5.44545	4.21158	3.07843	2.24784	2.64638	4.4269	5.74747	5.94817	6.06538	5.28649	3.99174	3.96813	2.54389	1.17751	1.71561	3.54589	4.33366	7.7072	8.7027	9.11998	6.13176	4.8921	4.18681
III	157352	157353	YCR021C	0	-	2.40835	3.25088	4.07738	5.07042	6.22295	6.07517	5.64441	5.49786	5.26462	5.62646	5.59516	5.85124	6.1448	6.71981	6.35388	6.13839	5.56989	5.3817	4.54697	4.44627	4.78835	4.74739	4.66634	4.45479	4.28233	3.65936	2.26758	1.87594	2.12436	2.2023	2.53016	1.18133	0.3485	0.26096	1.05358
IV	1520871	1520872	YDR541C	0	-	2.70129	2.22085	1.20087	0.801015	0.5837	1.4924	2.02716	1.84438	1.29068	2.43868	3.73458	4.761	4.66716	4.61308	4.69158	5.70511	5.83537	5.63727	5.80237	5.53062	5.02517	4.32862	4.79181	5.70813	5.60322	5.97724	6.46821	7.0588	7.92967	6.33847	5.69132	4.0532	3.2343	3.3582	3.17204
III	310991	310992	YCR106W	0	+	0.897905	0.74582	0.42743	0.19562	0.00587	0.41661	0.41418	0.32756	0.26248	2.84715	4.35729	5.90292	8.92585	10.4731	8.34826	7.93041	8.11205	7.84543	8.01804	7.75695	7.83434	8.1399	8.64067	8.48255	5.96377	5.23532	5.029	0.904455	0.325075	2.46528	2.81755	2.56088	2.25694	0.68158	0.56601
II	572071	572072	YBR168W	0	+	0.72333	2.03994	2.92354	2.85608	1.77673	1.03903	-0.340085	-0.180375	-0.12213	-0.80784	1.05067	1.7297	4.04877	6.99181	7.5495	8.66923	8.15208	7.21949	7.6862	8.95852	9.34776	8.94845	8.84062	8.84327	8.71514	7.57805	6.8967	1.95301	0.92612	0.332325	0.44636	0.37848	4.38457	3.0246	3.5175
VII	599383	599384	YGR055W	0	+	-0.99835	-0.07582	1.68688	3.70292	5.73556	7.37712	9.26302	8.99737	9.04023	8.92163	9.29998	9.85022	9.96285	11.3635	11.7039	10.487	10.1899	7.81921	6.29477	3.90969	2.49392	0.76185	1.05018	0.92181	1.57435	1.19233	0.06549	-0.32873	-0.694795	-0.626745	0.007985	-0.542555	-1.05476	-1.58577	-1.67481
XVI	829670	829671	YPR149W	0	+	0.65342	0.57327	1.66888	2.08563	2.08955	2.35207	1.76551	1.5932	1.82046	2.07336	1.7084	0.843755	0.947585	1.86682	3.40731	4.06186	3.94301	3.74614	3.89681	4.94752	5.67399	6.14738	6.47046	6.34523	6.52642	6.7146	6.86561	7.5168	7.4634	6.28564	6.03494	5.83931	6.95777	8.01964	7.16796
IV	366095	366096	YDL049C	0	-	-1.98673	-1.48976	-1.19164	-0.65162	-1.32252	-1.82612	-1.46794	-0.82789	0.42756	0.67704	-0.4254	-0.32352	0.80436	1.10166	2.0413	2.75499	2.61137	2.92249	4.15818	6.24898	8.45912	8.67664	8.45209	7.91958	8.56957	8.44994	8.83634	8.05278	8.13415	8.48597	8.31771	9.15082	11.8301	11.2166	9.24991
V	302806	302807	YER072W	0	+	2.26371	1.82744	1.386	1.3781	1.35959	1.26547	0.79428	0.83009	0.72718	1.52044	3.79359	6.31833	7.01272	7.50127	8.12417	8.27614	8.90961	8.57149	8.56728	9.04847	8.85975	9.6577	9.60736	8.89887	8.50849	8.06515	6.0641	4.55823	3.1389	-0.01689	-0.44019	-1.66268	-2.34219	-2.64579	-3.70973
II	392987	392988	YBR078W	0	+	8.08283	7.55303	8.49801	9.07772	8.28705	7.53313	7.4289	7.46804	7.14404	7.23091	5.57852	2.96505	2.80882	4.61713	4.67152	3.35905	2.5476	2.44996	2.14323	2.2085	2.06994	2.18858	2.92491	2.70192	3.31695	3.61288	3.46146	2.37588	0.335165	-0.11532	1.55222	1.63251	1.88558	2.90842	3.15086
IV	224071	224072	YDL132W	0	+	0.85548	0.98171	0.72576	0.29187	-0.09016	-0.59908	-0.8002	-0.50951	0.45961	1.09681	2.48894	7.54831	8.03646	9.25815	8.97932	8.42336	8.78507	9.3294	9.81055	10.4467	10.4315	10.3671	10.0904	10.4707	8.90686	7.40517	2.33291	2.6715	3.31569	1.59359	0.11769	-1.02313	-2.57472	-2.28561	-1.82669
IX	249732	249733	YIL056W	0	+	1.24763	1.42038	1.78936	2.54939	1.64399	0.51103	0.63429	0.92271	1.21062	1.57468	1.6026	0.765815	1.824	4.51509	4.44769	5.22636	5.04092	4.98406	5.51665	8.16441	9.16134	8.63357	8.2126	8.07794	7.62244	7.89842	7.74132	5.8219	4.04331	4.44901	4.36069	4.49794	4.64421	3.74219	0.8805
X	128952	128953	YJL156C	0	-	1.16966	1.03734	1.28528	1.71414	1.90921	1.19312	1.37617	1.44552	1.6568	2.00369	2.82321	4.93185	7.06913	6.76168	6.49583	6.51231	6.25496	5.65268	5.09914	4.97464	5.1017	5.04519	5.13602	5.42177	4.9752	5.17576	4.39878	3.1127	3.56667	3.055	3.06893	6.50357	6.79054	6.65198	5.92681
XII	434642	434643	YLR148W	0	+	-1.59889	-1.7266	-1.74997	-1.95836	-1.19964	0.79848	0.03592	1.31514	2.09958	1.89371	2.59422	4.31705	5.70235	7.05818	7.46928	6.13137	6.41019	6.38652	6.51986	7.1152	6.78981	6.67707	7.32379	7.37373	6.74091	5.58505	2.19645	0.862005	-0.46035	2.47338	7.87317	7.72328	8.17942	9.06479	9.27224
VIII	338040	338041	YHR114W	0	+	0.42407	0.59947	1.26008	1.35093	1.59562	2.00086	2.38458	4.18792	4.57481	4.41286	3.87321	4.47882	6.89198	7.63076	7.5014	7.26429	7.37077	7.14233	7.24244	7.23928	7.35986	6.5666	4.89627	4.76253	4.77977	4.48664	3.48673	0.46635	1.289	3.49586	4.55256	4.22301	2.71005	1.06121	1.4341
V	259872	259873	YER053C	0	-	7.74611	7.13345	5.70075	4.2754	3.02895	4.08406	3.94776	2.53268	1.80066	-0.18418	-0.97145	-0.47323	0.76651	1.01315	2.32457	2.58564	2.89107	2.59757	3.48598	4.05217	3.37777	4.54296	5.55353	5.77795	6.20004	6.58851	6.4433	5.82118	5.36278	5.53399	5.50423	6.10759	7.02625	6.89417	5.90626
II	497168	497169	YBR131W	0	+	-0.136095	2.31144	2.54666	2.5644	2.46174	2.22342	1.4039	0.60972	0.62965	0.5976	0.93903	5.26835	7.60025	8.92465	10.0501	9.56881	10.1429	10.5851	10.2206	10.0691	9.87648	8.79374	8.77138	8.39358	9.37213	7.87668	4.06013	1.01949	-0.09711	-1.83133	-1.98292	-2.2241	-2.14469	-1.53629	-1.96358
XIII	228936	228937	YML022W	0	+	0.99389	1.77803	2.75734	2.50686	2.11923	1.67322	1.77068	2.10976	1.00497	2.04035	2.78485	2.63196	4.16999	7.02996	7.74106	7.71624	7.51183	7.59403	6.90778	5.65548	4.91301	4.75042	4.25706	4.32893	3.53093	3.99488	4.30688	4.5194	0.680915	3.0701	4.72194	5.67032	5.87781	5.41506	6.29193
II	60775	60776	YBL087C	0	-	1.8799	1.56993	1.35583	1.52416	2.08486	2.79401	2.71128	2.57036	2.64925	2.58685	2.95495	2.9684	3.06939	1.88382	2.52866	4.23602	5.88396	7.51827	7.09323	5.49298	4.64083	4.78614	4.74167	5.13946	5.36066	5.28683	5.32935	6.51215	6.42103	6.35194	5.63523	5.381	4.87757	5.51302	3.48054
VII	2815	2816	YGL263W	0	+	4.34729	4.02265	3.46077	3.21439	4.19309	4.14142	3.80727	3.96362	5.2158	5.30176	5.19994	5.8507	5.10261	4.49599	4.57356	4.36798	5.47957	6.58964	6.82228	6.27698	6.46619	6.87511	6.92106	5.03162	4.72018	3.88074	3.24854	3.19023	2.43143	1.5838	1.61964	0.52875	0.83033	0.25564	0.690655
II	245890	245891	YBR005W	0	+	8.18379	7.63708	7.22337	7.07222	5.07284	4.59662	4.90482	5.14702	4.6596	4.69853	4.37401	4.1209	2.49243	3.39807	2.70923	2.33987	2.28475	2.97517	3.01354	3.59193	2.83814	4.41235	4.96652	4.12228	2.9907	2.18603	2.59882	4.36803	4.93718	5.25682	4.14098	3.85292	3.4013	2.05566	2.01181
VIII	127779	127780	YHR011W	0	+	4.766	4.79768	4.86583	4.93551	4.97256	4.75047	3.94618	2.3155	2.21886	2.74445	3.24965	2.98941	2.77318	3.77254	5.37401	5.39822	4.77867	4.88095	4.75741	4.53498	5.21494	5.29908	4.93676	3.97696	3.43886	3.58032	3.53734	4.29411	3.52783	1.04432	1.68721	3.2365	4.82782	6.17047	6.97207
XV	228594	228595	YOL054W	0	+	2.74507	2.84894	2.31424	2.4387	2.88855	2.3698	1.87764	1.80819	1.73082	4.89874	6.63053	8.28914	8.66014	7.7335	7.93339	8.26727	8.3403	8.23456	7.66008	7.33496	8.1524	8.44114	10.1762	10.8565	7.01844	4.4512	0.546255	-1.63327	-1.04857	-2.17356	-1.61532	-0.575165	-0.91684	-1.36328	-0.91289
XV	99715	99716	YOL116W	0	+	-1.96435	2.77955	1.99809	1.56212	1.9072	1.84403	2.09112	2.06053	2.79369	1.92762	1.70826	1.43998	3.22869	9.32202	9.60589	8.38916	8.42665	8.16155	7.90059	7.94059	7.69211	7.284	6.49233	6.33122	6.49046	6.6551	6.14356	4.00343	2.33455	0.953655	1.51582	1.36165	1.43326	1.33663	1.24029
XIII	818581	818582	YMR275C	0	-	2.57791	2.30706	1.23353	1.77699	1.22599	0.31746	0.86977	1.08167	1.78762	1.79825	0.648465	-1.25052	-3.89299	3.05159	8.30884	8.29208	7.97677	8.02179	7.77056	7.30633	7.80836	7.32536	7.52204	7.35069	7.63868	8.85458	11.5623	14.2021	7.87728	3.32877	-1.06906	-0.20755	-0.172379	-0.13017	1.22658
III	120502	120503	YCR004C	0	-	3.20775	2.32219	1.92914	2.4724	0.70834	1.32859	0.852275	-0.17559	-0.626915	0.14464	0.93856	1.24264	1.28969	4.06966	5.70292	6.08576	6.97703	8.37664	8.7462	8.30745	7.86109	7.78448	8.10847	8.84378	8.25105	7.50081	7.1046	6.17304	4.1884	4.25333	3.184	2.40382	0.656595	0.97987	2.98846
VI	196593	196594	YFR022W	0	+	3.94523	3.06486	2.37988	2.36205	1.86176	1.17687	2.33779	3.6633	4.36916	4.34446	3.64561	4.21771	6.17957	7.25626	8.51954	7.55464	6.66685	6.29065	7.07674	7.64664	8.4082	8.13676	6.53923	5.28293	4.66488	4.57414	4.1137	2.00729	-1.15535	0.76846	1.212	2.47172	0.90396	0.23708	1.16797
I	37452	37453	YAL058W	0	+	3.81058	3.8064	3.25454	2.87474	2.80881	2.29187	2.79146	2.07057	2.78359	9.39649	11.0952	12.1799	14.3709	8.79259	8.40264	9.19747	9.47337	9.8109	9.25955	9.49545	8.69874	7.6517	7.20613	5.22085	-1.49623	-3.47709	-4.25876	-4.29203	2.44624	-1.23316	-3.17063	-2.78145	-2.10483	-1.49614	-1.00082
III	215012	215013	YCR052W	0	+	0.40133	3.75548	4.86765	4.33408	3.66227	3.62759	3.89441	3.87419	3.28869	2.10708	3.26219	3.79839	2.19945	-0.68622	-1.17864	1.49799	7.76059	7.02487	5.90178	5.18973	4.92094	4.38765	4.3528	5.73387	6.02959	4.60355	6.18401	10.6383	12.4552	12.7435	10.1379	2.89939	-1.67304	-3.6861	-4.48246
IV	734181	734182	YDR140W	0	+	1.82116	2.39702	2.92154	2.34746	2.01181	1.04502	0.74261	0.32276	0.19276	0.19269	0.0384	-1.6891	-0.75387	3.62509	8.55964	9.01505	9.27259	8.51211	8.53356	9.14976	8.84385	8.29224	8.74591	9.48199	9.28123	9.38462	8.78787	6.37223	3.03858	1.24901	0.14405	-1.13102	0.60141	0.84327	1.5592
XIV	263431	263432	YNL201C	0	-	2.15292	2.2801	2.03638	1.91624	1.63135	1.98236	1.86095	1.96412	2.18042	2.46123	-0.044525	1.50167	2.48553	2.33869	3.65416	4.51232	5.19058	4.8309	5.54944	5.60339	4.9937	5.58887	5.83596	5.18391	5.16329	8.42334	7.43978	6.28478	6.41146	5.33346	4.77469	4.22843	5.38261	5.56096	6.42047
XVI	529649	529650	YPL012W	0	+	3.75662	3.35539	3.2797	3.39048	3.49261	3.82222	4.2451	3.89773	3.68559	3.63581	5.27727	8.27219	8.91489	7.85318	7.72921	8.85797	10.0623	10.6211	11.0281	11.2627	10.8615	10.9822	10.8393	10.6284	10.0165	8.20443	5.6674	5.85534	6.08289	-7.67947	-10	-10.8378	-11.0828	-11.111	-11.8311
XIV	220370	220371	YNL229C	0	-	1.78286	0.94687	0.229345	0.2204	0.454305	0.562425	0.52458	0.35892	-0.05905	0.474455	1.98631	0.41074	0.605655	-0.38285	1.31654	4.49893	4.98311	4.8326	5.36519	5.9625	6.70885	7.55384	7.93346	7.87958	6.81088	6.45358	7.20676	7.27997	9.08239	8.29896	6.87497	7.49714	6.61869	5.96014	5.76227
XIV	82821	82822	YNL292W	0	+	19.6723	18.5368	13.809	10.9992	8.39527	4.57324	1.64935	0.52736	0.28802	2.06065	2.86243	2.51264	3.18718	2.26801	2.06437	3.34791	4.17576	3.37675	2.80845	2.40709	2.93538	3.21511	3.64412	3.45947	2.77427	1.89508	1.14919	2.15726	5.62706	4.50252	2.01717	0.686	-0.491875	-0.556055	0.444055
II	296035	296036	YBR028C	0	-	2.73342	2.12563	1.05701	0.00306	0.32072	1.11376	0.08054	0.59497	2.46293	3.54691	3.65462	5.56611	7.42861	7.19728	6.30063	3.73348	3.6528	3.95396	3.49986	3.73369	3.5719	4.00612	4.92541	3.5584	2.16527	1.95423	1.66461	-0.35061	0.50667	8.26693	9.60125	10.6829	10.154	10.0504	9.42283
XI	466170	466171	YKR014C	0	-	0.29396	-1.03355	-0.243565	-0.56047	0.30411	0.70926	0.933745	0.385285	-0.88858	-0.881255	-0.14913	0.38489	2.60753	4.4855	7.35658	7.77233	7.73186	7.50094	7.5372	7.72179	7.9626	8.04423	8.22972	8.71488	9.31067	8.62418	7.93135	5.15205	1.11879	1.30811	4.52528	5.07169	5.46162	5.0952	4.3871
XIII	282684	282685	YMR008C	0	-	0.43928	2.51651	2.93546	3.62774	2.5164	2.01822	1.45224	1.46609	1.4948	1.66934	2.20881	2.91458	3.77132	4.02407	3.7272	3.36547	2.1825	1.14494	0.23271	3.03248	3.6298	5.5582	6.25922	6.12747	5.36592	5.10596	5.44541	6.57542	7.72988	7.91749	8.42471	7.38657	7.48316	7.42484	5.7291
IV	576207	576208	YDR062W	0	+	-0.57551	-0.02933	0.1829	1.11237	3.29741	4.1001	4.79262	5.5151	5.40361	5.08713	4.1344	5.10357	4.2767	3.82995	3.938	3.04265	2.45827	2.73624	1.65213	1.78345	1.45087	1.59754	2.28405	3.49677	5.12348	5.16139	5.0783	5.85736	7.01243	7.29247	7.89804	8.21094	7.82383	6.82302	5.87885
XI	374460	374461	YKL033W-A	0	+	4.4673	3.59249	3.59177	3.89805	3.20883	2.81084	2.06006	2.15077	2.4557	3.70101	3.74089	4.90806	6.79904	3.93979	5.53575	4.71885	4.79177	4.52878	4.61076	5.2878	6.35754	7.24043	6.6571	6.87374	6.16858	6.12947	5.40245	4.14004	3.74635	1.34085	1.93384	1.7566	2.66231	1.19358	0.37185
VIII	349578	349579	YHR120W	0	+	4.20174	4.61593	4.54501	4.75413	5.65743	5.40001	2.39395	4.61395	3.22967	2.24372	1.88945	3.82216	5.32186	5.1329	4.06163	3.59763	2.66912	5.72684	5.66991	5.24509	4.75192	5.0249	4.9721	4.72269	4.91631	5.08583	1.97712	0.61259	1.00981	1.97179	3.38962	3.95183	4.10698	5.79172	5.57833
X	637068	637069	YJR112W	0	+	-0.5996	0.61682	1.32703	1.22092	1.70834	1.8563	2.25091	2.76594	3.81202	4.85258	6.13311	8.14195	11.1019	12.3755	12.016	11.3959	10.4277	9.86671	9.8031	9.47105	9.33453	9.52915	9.15575	8.3481	7.0989	5.88654	4.07983	3.92242	-3.03059	-4.21141	-4.80275	-5.01562	-4.29612	-6.89257	-7.00996
VII	910480	910481	YGR206W	0	+	-1.20877	1.29409	0.33687	0.509535	1.03006	1.09017	1.46799	1.6365	1.94767	2.67101	2.60836	3.46832	5.02637	11.3319	11.8123	11.9901	12.2352	11.2176	9.76873	9.5154	9.93755	9.71189	8.93361	8.48371	7.53697	6.40175	6.5468	4.39027	-1.24663	-2.52055	-3.5278	-3.90027	-2.37851	-2.54075	-2.94758
II	184357	184358	YBL019W	0	+	9.38347	9.14549	10.0689	11.2675	12.8617	12.7552	12.5659	9.68694	5.83616	4.86518	5.79024	3.24323	4.22671	3.31178	3.01176	2.04613	2.98978	3.255	1.67252	0.652795	1.2778	2.41045	3.60925	3.63003	1.16118	0.57559	2.1865	0.131165	-2.02725	-1.94897	0.8822	0.56395	0.4913	0.53923	0.47502
II	611877	611878	YBR195C	0	-	6.19005	6.78134	5.64982	5.12718	5.52459	5.51112	5.65613	6.23635	6.03864	5.35512	4.8982	5.263	5.219	4.29651	2.38282	3.57657	3.17467	2.7719	1.22599	1.91813	3.26288	2.30997	0.96734	1.57459	4.29594	5.98794	5.56585	3.91559	3.78487	3.74451	1.33855	1.49713	4.20251	4.37947	2.71894
XIII	551982	551983	YMR143W	0	+	-2.84396	-2.71738	-3.71701	-3.78599	-2.6328	-1.46273	-0.03426	1.35862	2.56528	3.31485	3.28232	3.41786	3.95181	3.43608	3.99956	3.80538	4.50068	5.23384	5.71756	5.69395	5.19939	7.11998	8.93221	8.28634	8.518	8.23405	8.18683	8.66994	7.8055	7.58774	7.21688	6.82224	5.9458	5.66901	5.06388
VIII	198369	198370	YHR046C	0	-	4.31321	4.2199	3.41381	2.75679	2.92458	2.92184	3.09557	3.42284	4.22745	4.01429	4.32993	6.19383	8.67515	9.81145	10.0477	9.8525	9.80618	10.3288	11.437	9.85739	8.93231	9.19197	8.75435	8.38256	7.62631	6.28024	3.99971	0.465665	-2.54765	-3.13741	-4.91505	-6.15599	-5.46404	-6.85661	-7.90979
XIII	856964	856965	YMR294W	0	+	7.06854	7.89138	8.6767	8.20318	7.66833	7.4261	7.28675	7.45228	4.72853	3.31767	2.15983	1.61918	4.97319	5.21447	5.93078	6.91886	7.87731	7.57761	6.30009	4.09507	3.28495	2.605	2.29744	2.13782	1.83961	2.15364	3.01218	2.43493	2.7049	2.97969	1.21177	0.02886	-1.75612	-1.2106	-3.92034
XII	576727	576728	YLR220W	0	+	-0.31483	-0.16074	-0.30694	0.14519	0.29344	0.48381	0.84539	1.09203	1.14129	1.87924	2.30284	3.38258	7.59094	8.58729	11.4439	11.5825	11.8663	12.3584	12.0096	12.0683	12.2428	12.1991	11.8266	11.7362	11.5715	9.50092	7.15589	4.12521	1.32811	-2.82301	-4.83344	-6.14113	-7.81015	-8.31632	-8.09022
XIV	110505	110506	YNL280C	0	-	1.7197	2.09553	1.92011	1.9468	1.99724	2.1321	2.0849	2.56698	3.57676	4.05868	4.91861	5.56137	6.25534	7.44742	7.71457	7.54628	7.36398	7.39248	7.17084	6.84002	7.10019	7.86822	7.89806	5.50984	3.56422	3.05262	2.56852	2.53206	1.64966	1.02	1.25198	1.29734	1.45439	1.52712	1.33482
VI	104441	104442	YFL017C	0	-	9.42818	10.2768	10.93	10.6646	7.51021	3.67395	2.79549	2.66863	2.87035	1.90108	2.03083	2.43011	3.90944	5.89185	5.79202	4.84911	4.33981	3.66466	3.30977	3.22265	3.4513	2.98644	2.57268	2.54665	2.68368	2.47243	2.98614	0.147915	-0.12737	1.80578	3.16704	2.90648	3.66985	4.44796	3.99097
IV	1298391	1298392	YDR416W	0	+	1.84285	1.52558	0.34912	0.289765	1.26795	1.92717	1.29461	1.86154	0.22503	0.62777	2.2498	2.07945	3.46104	5.36029	7.61773	7.99644	7.84741	6.78363	6.88398	6.22794	6.57342	6.67175	6.71219	7.90215	7.81527	6.25627	7.01918	4.22605	3.50513	1.22653	1.36904	2.27951	4.07621	4.18423	4.31462
XV	552848	552849	YOR122C	0	-	2.11021	1.82099	2.2429	2.0556	1.34139	0.29378	0.88492	1.28739	1.70389	2.08116	2.78944	3.50993	3.32589	3.35692	4.30272	4.64072	4.74144	4.81661	5.34716	6.26654	6.2068	7.25749	7.20246	7.08054	7.24919	6.34168	5.99072	5.67948	5.41162	4.50735	4.11764	4.22401	3.74955	3.46568	4.3865
VIII	456579	456580	YHR177W	0	+	7.5583	6.7088	6.55836	6.12183	6.50312	6.78184	4.09701	1.52109	0.80073	-1.94406	-1.48959	1.70477	1.97266	2.67559	5.3121	7.01013	7.88577	7.92438	8.56164	7.95778	6.60186	5.49046	4.82541	5.78962	8.09419	7.60601	4.52313	3.43532	2.47411	0.51063	-0.86058	-0.58401	-0.163911	-0.61224	0.31089
XV	967750	967751	YOR342C	0	-	11.0556	10.663	10.2865	10.5036	11.5405	11.4749	9.97713	9.09686	8.68427	8.41367	5.92545	4.34418	3.86113	2.43398	3.68733	4.86683	6.50347	5.57473	3.7589	1.41978	1.66545	2.53619	2.07859	0.66529	0.9373	1.29189	1.79127	1.39735	-1.3818	-2.97587	-3.41201	-4.22094	-2.52575	-0.40704	0.13015
XV	943371	943372	YOR330C	0	-	-0.22407	0.092935	0.29252	0.24954	-0.35328	-0.686345	-0.74895	-0.8741	-0.74043	-0.76321	-1.14155	-1.18295	4.58889	12.4166	14.4619	13.5149	12.7381	12.8199	13.5282	13.9574	13.1688	12.8548	11.9766	11.623	11.8016	12.5204	12.8131	7.39163	-5.47103	-6.17096	-5.50685	-6.44804	-6.97476	-7.42992	-6.49491
XVI	895741	895742	YPR179C	0	-	-2.567	-1.68161	-0.29878	-0.241405	-0.96409	-0.31877	0.600615	0.52417	1.63557	2.3299	2.51954	3.61829	8.35712	7.90171	7.5175	7.98484	8.07525	8.51757	8.59004	8.35082	7.69379	7.30177	7.98047	7.07587	7.55616	7.61383	5.18094	4.57525	2.05936	1.40173	2.56028	2.86052	2.78752	2.21756	2.11845
IX	202043	202044	YIL085C	0	-	5.75837	5.38471	5.13713	4.86327	4.19828	3.44249	3.98244	3.95845	5.17852	5.52562	4.94634	4.94299	4.22349	3.75289	3.77675	4.03331	4.43455	3.81454	3.82508	3.30755	4.05016	3.18904	2.70372	1.45982	0.52834	0.59954	-0.66996	1.61193	5.28422	5.75235	5.53761	5.35779	5.48086	6.17305	5.84894
II	96113	96114	YBL067C	0	-	10.3573	8.81745	7.46882	6.17032	4.29714	3.41983	3.39144	2.12537	1.14214	0.51878	-0.03311	-0.03676	0.80333	1.93281	3.77334	6.37152	8.62279	9.09502	8.69983	8.86329	8.92246	9.78938	11.4016	12.6844	12.8088	13.147	12.8315	11.7903	10.1621	5.65949	-3.14257	-13.7047	-14.7032	-15.8508	-16.3457
XIII	625558	625559	YMR182W-A	0	+	3.34568	3.60191	3.83492	4.14243	4.45817	5.35301	5.65058	5.85378	6.26119	5.69038	4.41777	4.51988	6.52964	6.31244	6.30981	4.74304	3.54125	3.47246	3.45427	3.45058	3.00644	2.74798	1.89787	1.57157	1.39339	2.24054	2.72543	1.66404	1.21666	1.44021	3.06948	3.95929	5.61348	6.94746	6.787
XV	720224	720225	YOR198C	0	-	2.33611	3.22816	3.05913	2.98041	3.01751	2.44625	2.46096	2.28654	1.82244	2.01293	3.0316	5.45244	6.56544	7.56395	8.42214	8.02347	6.54932	7.30395	7.62858	7.88155	7.81062	7.8508	8.1037	8.25347	7.97201	6.76416	4.53582	3.18483	0.286555	-1.24255	-1.5799	-1.49606	-0.64222	-1.21679	-1.44582
XI	356411	356412	YKL043W	0	+	2.03981	3.29242	2.59592	1.14039	1.72153	1.42401	2.04606	2.42653	2.02271	2.14035	3.67286	5.35785	8.01027	8.05749	7.68082	5.80815	5.30147	6.14055	6.76476	6.44447	6.65993	6.08582	6.2197	5.89692	6.05952	5.26147	5.23057	2.10829	2.16161	2.01166	1.64342	1.14351	2.87787	1.20277	2.53908
VII	200470	200471	YGL160W	0	+	0.2922	0.006405	-0.08995	-0.02941	-0.15855	0.16343	0.79244	1.49947	1.31125	0.20811	2.77527	3.7885	4.1037	3.42793	2.4131	1.88881	2.36888	3.50115	3.69729	3.4464	2.87314	2.79756	2.34011	2.96524	3.40358	2.02341	1.07932	2.41615	13.4677	9.72542	10.8151	12.2202	12.1897	13.4547	13.9941
XVI	267958	267959	YPL150W	0	+	5.81946	7.34989	7.85953	7.56724	7.34612	7.07677	7.32546	8.1543	8.46608	8.34146	7.21845	5.68419	5.64214	5.45805	5.143	2.39002	2.2512	3.05328	3.30713	3.29884	3.09471	3.16321	2.86987	2.84537	3.17674	3.03551	2.4093	2.43116	1.8819	1.9459	1.19894	1.03486	-1.60946	-2.70011	-2.45215
II	586175	586176	YBR177C	0	-	3.8987	3.59186	3.69607	3.73714	3.83759	3.11623	2.50686	1.80633	1.77131	1.25082	-0.05252	0.947285	0.3365	-0.84218	2.68798	2.58486	3.32517	3.88848	3.4352	3.61708	4.44524	4.80391	5.30544	5.2221	5.87949	6.88415	5.58551	6.0571	4.80628	4.71591	4.96002	5.47567	8.1067	9.50379	9.76688
XVI	828130	828131	YPR148C	0	-	1.17309	0.75113	0.23388	1.49093	2.44036	2.69402	2.28936	2.64422	3.72503	3.92851	3.59604	4.35787	4.68961	3.60653	2.45833	4.96038	5.98091	6.36633	5.45172	4.63337	4.61487	4.81539	5.29207	5.31166	4.21127	3.88463	3.61123	3.31016	6.45767	6.74574	2.89177	2.73561	5.72197	6.2474	7.15962
XIV	28338	28339	YNL326C	0	-	13.322	12.8445	12.6393	12.7672	11.4094	9.2869	5.58015	3.89182	4.83489	4.25448	3.77719	3.2382	2.56706	1.3226	1.39991	2.38677	3.14061	4.12344	4.1438	3.71479	3.721	3.69124	3.34747	2.10241	2.5135	2.21671	2.73581	3.09145	4.36231	2.93922	-0.828355	-1.33681	-3.09072	-3.04506	-2.75436
VII	150620	150621	YGL187C	0	-	-0.86266	-1.61933	-1.78569	-2.41206	-2.42745	-3.70433	-3.69583	-3.73202	-3.33984	-3.07084	-3.30194	-1.57948	1.33177	5.20797	5.45979	6.24034	6.64695	6.74234	7.47163	8.85848	9.49654	10.3283	11.0528	10.5667	11.7613	12.1519	11.1875	8.34355	4.78322	3.78236	3.30983	5.37368	6.43324	7.01218	8.13209
VII	733789	733790	YGR122W	0	+	0.49449	-0.97711	-1.89789	-0.354385	0.66956	1.12797	1.99159	1.76817	1.57479	1.32521	0.3609	0.68539	1.6574	2.33418	1.7539	2.04632	3.11734	3.50288	2.70825	2.71989	2.7245	2.27015	1.58028	2.24639	4.00175	5.57664	6.68673	4.95202	5.34442	6.09176	12.0616	12.4821	14.2154	16.5066	16.7323
VII	411263	411264	YGL048C	0	-	2.31221	2.57819	2.41671	3.07341	3.43713	4.00831	4.20194	4.36875	4.44015	4.1389	3.61335	4.29464	3.51329	3.16353	4.20952	4.49787	4.185	3.92387	3.71637	2.8807	2.68694	2.47405	2.25164	2.44902	2.52427	1.52401	0.89516	3.00953	3.71272	3.14184	6.94495	8.13908	9.09065	9.333	8.79473
XII	675447	675448	YLR265C	0	-	12.5101	10.6347	7.45109	7.28754	6.52353	5.46526	5.36852	4.7216	3.48393	1.77523	0.81143	0.042195	0.51476	2.90666	4.545	6.37516	6.84077	6.40183	6.17346	5.70649	5.24015	5.04381	5.82749	6.45468	7.7721	7.71597	6.19663	4.54939	1.96799	1.06088	-0.26922	-2.2262	-5.1776	-5.16315	-4.58851
II	532198	532199	YBR143C	0	-	2.31313	2.29506	2.69709	3.5846	2.87394	2.0292	1.25452	1.17931	1.19579	1.57545	1.37282	2.25938	3.10347	5.29914	6.3946	5.8724	5.24924	4.36874	3.54433	4.20855	4.72653	5.20287	6.49875	6.9279	6.85153	7.47332	7.09762	4.95894	2.50143	3.42837	4.80383	4.31794	4.3032	3.98141	3.71798
IV	604028	604029	YDR080W	0	+	2.23618	2.42581	2.3175	3.07601	3.04523	3.47679	2.61518	2.25517	2.9693	5.40193	7.51225	8.29049	9.60951	10.556	11.051	10.202	10.0874	9.57884	9.64696	10.2054	10.0406	9.29665	9.4941	8.62305	5.38861	3.93324	2.47279	-1.40107	-5.24	-7.37149	-5.86483	-4.93265	-4.18653	-3.84474	-3.64907
VII	45468	45469	YGL241W	0	+	6.24808	5.87965	5.32937	3.69263	3.39397	2.78337	2.40255	1.93475	3.40605	3.82337	4.84797	5.95811	7.98883	13.1156	13.5552	13.0928	13.0108	13.2247	13.2292	13.2438	12.5754	12.4379	11.5072	10.0607	9.09029	5.56866	5.19167	3.73481	-7.8238	-11.4235	-12.4962	-12.3376	-12.1365	-12.1669	-12.7155
XI	325830	325831	YKL061W	0	+	0.734935	0.34413	0.3224	0.36502	1.05934	1.5578	1.70526	3.19684	4.11469	4.83734	5.68661	4.45645	4.65158	5.26967	5.13588	3.75662	3.54442	5.81805	5.71879	5.05619	3.69788	3.43623	2.56353	2.42954	2.57997	3.03658	3.59131	4.15479	4.74367	5.22507	6.65167	7.69525	6.3991	7.29856	8.20974
XII	418319	418320	YLR138W	0	+	0.85083	1.3897	1.45452	1.4097	0.84109	0.549275	1.20347	2.39441	2.00698	1.56354	1.54875	2.84086	3.9335	6.69025	6.86271	7.19054	7.58399	7.71226	7.93084	9.01176	9.24202	9.37158	8.60561	9.13645	8.39366	7.63363	6.98745	6.28393	4.86113	4.77571	2.34126	-2.92392	-3.66457	-3.60998	-3.4484
XIV	155074	155075	YNL261W	0	+	1.71145	2.17646	3.39967	3.01935	3.42755	3.46617	3.71736	4.03538	3.71871	5.09903	7.46911	8.72283	6.92618	5.58419	5.7615	5.63127	5.15977	4.49807	4.50572	4.1376	3.72002	3.47222	2.95798	3.55195	1.97907	-1.19768	-2.25881	1.54022	3.01857	4.20814	4.71006	4.63448	4.63128	4.95704	6.82636
XII	589373	589374	YLR226W	0	+	-0.1408	-0.03597	-0.02726	0.52409	1.55543	1.78659	1.90343	1.87938	1.04209	1.30123	3.25838	3.18348	4.48269	3.33979	2.03829	1.60371	1.44945	1.53308	1.45264	1.85061	2.51914	2.57023	2.4987	2.68992	2.17667	1.25612	3.05112	4.79174	7.62314	10.5164	11.2362	13.6581	13.959	14.0379	12.2
IV	1322223	1322224	YDR427W	0	+	4.19034	3.07299	1.77362	1.10291	0.63191	0.12976	0.01922	0.00358	-0.454835	-0.33905	-0.28818	0.64325	-0.55415	0.15798	3.18173	3.80016	4.11337	4.41584	4.89611	5.27533	5.84619	6.10789	5.92269	6.07535	6.13718	6.41516	5.7689	9.40548	5.97692	6.33274	7.4793	7.64257	7.69922	8.21864	7.82558
X	642028	642029	YJR117W	0	+	0.91222	1.09863	1.79558	2.77115	2.34711	2.3153	2.3153	2.51098	1.87443	1.38765	1.21292	2.12062	3.29296	4.24017	6.5654	6.71726	6.28576	5.76995	5.69754	5.29627	5.3088	5.40332	5.89185	6.71435	7.32573	8.05997	7.10581	5.92134	4.05255	0.820695	1.52083	3.69198	3.43122	2.9491	3.89062
XI	310164	310165	YKL068W	0	+	-0.74891	-0.634065	-0.05155	-0.12116	0.42534	1.69381	1.59567	1.78875	1.81702	1.24025	1.98056	5.07958	6.05696	5.55748	6.99695	7.13588	6.93999	6.29078	5.75286	4.90268	3.81236	3.88449	4.2665	4.32601	4.1096	4.89009	2.76372	2.3672	-0.90434	4.03736	7.19852	7.80128	8.30805	8.87908	9.1571
VII	41492	41493	YGL244W	0	+	-0.45023	-0.81724	-1.21295	-0.13521	0.01738	0.06048	-0.118815	0.22824	0.96832	1.72522	3.02951	7.13155	8.00466	6.54486	5.92943	5.83871	5.91907	6.534	7.39084	7.85297	8.01704	8.28248	7.81709	8.05286	7.51958	6.23214	1.47055	1.38314	0.842475	5.11809	6.10919	5.43175	4.41537	2.60036	0.81544
XI	210469	210470	YKL124W	0	+	3.07136	2.45576	0.59221	0.21687	0.144955	-0.48622	-1.55028	-1.65057	-1.82931	-1.30213	-0.53772	-0.65029	-0.186545	0.8498	3.09555	4.10514	5.81589	5.691	7.01893	7.25741	7.65586	7.95592	8.73153	10.1181	9.48875	9.71101	10.7349	10.0612	9.28465	6.89926	7.11206	5.90348	2.82213	-0.0993	-0.059665
VII	947386	947387	YGR227W	0	+	7.60929	6.26611	4.09466	2.28904	2.433	2.30544	1.81665	1.3442	1.02623	-0.14062	0.39738	0.5331	1.19317	5.30121	6.07295	5.8064	6.07585	7.00298	7.25672	7.65578	7.69887	7.58767	8.45688	8.01807	7.08723	6.16725	5.70001	2.63372	0.65432	0.60621	1.5096	1.43318	2.07879	1.43876	0.95378
IV	1471020	1471021	YDR513W	0	+	3.23218	2.61945	2.54098	1.36201	0.096885	-0.53619	-1.19995	-0.69147	1.0322	2.15862	2.16152	2.26514	1.61911	3.1233	6.09793	8.66628	9.23019	9.41772	9.62877	8.18542	8.18011	9.02828	8.89192	7.56538	7.46194	7.56405	7.25524	7.95793	6.19282	2.3399	-1.21596	-1.48888	-0.718655	-1.20471	-0.45599
II	774741	774742	YBR286W	0	+	2.14021	1.38093	0.30467	0.33996	0.88528	1.04093	1.6505	2.36867	3.64115	3.61317	4.19097	6.51552	9.15325	9.72936	10.0178	10.185	9.4372	8.72014	7.35937	6.93208	6.58728	5.55413	4.8377	4.61293	4.29896	3.89034	1.89748	-0.81542	0.566805	-1.57408	-1.1189	1.10801	2.02105	2.97926	3.79773
XVI	164139	164140	YPL204W	0	+	5.21478	1.16592	2.09136	2.34993	2.2917	2.3102	2.67037	3.51133	3.69507	4.10229	3.79342	3.36963	3.65477	4.18686	3.4867	4.07724	3.29704	3.57273	3.4202	3.59989	2.85335	2.38159	1.78008	1.92662	2.63966	3.01038	5.13779	4.94831	7.46366	7.12254	7.08001	7.00065	6.43814	6.27176	6.13546
IV	1385769	1385770	YDR461C-A	0	-	-1.34251	-1.47747	-2.02825	-1.82281	-1.55181	-0.72459	-0.19882	-0.28377	-0.78341	-1.90176	-1.19226	0.72957	3.68815	9.47458	14.8467	14.2401	14.3072	14.6074	13.6547	13.2371	13.9118	14.2453	13.8762	14.6091	14.9827	12.547	11.8782	9.16204	-0.920945	-7.39177	-8.19207	-8.70413	-9.36197	-8.9155	-9.25482
IV	1075873	1075874	YDR307W	0	+	3.9371	4.0539	4.06788	3.84497	3.8207	3.82149	3.97559	4.22265	3.6525	1.58028	2.85555	0.871935	-1.01701	-1.72807	2.812	4.67937	6.2269	6.32084	6.63589	7.14985	6.96567	6.94967	7.06595	6.98204	7.0011	6.42797	8.38411	10.689	7.11796	3.2357	1.22748	-1.79868	-1.57976	-1.36303	-1.1943
XVI	875175	875176	YPR165W	0	+	0.6812	1.58946	1.75029	2.00135	2.9438	2.70921	3.02335	2.40479	1.7326	2.18825	3.20687	3.46078	3.56243	3.45518	4.11616	5.12146	5.62027	5.21723	5.13692	5.69548	5.47618	5.53094	6.11051	5.86999	5.14323	5.05501	5.48871	5.38702	5.36982	4.61018	5.0399	3.98834	3.20818	2.74181	3.22448
III	248775	248776	YCR075C	0	-	-3.91123	-3.76568	-2.83846	-1.9292	2.34606	2.47155	1.98866	1.83146	2.74323	3.25438	3.09479	2.74071	1.28417	4.43333	5.85673	6.73003	6.50516	7.79477	8.35991	8.57858	8.6783	8.58362	8.6651	7.26617	6.11729	7.48149	8.62048	9.62869	7.01522	4.08458	3.75167	1.74842	1.19742	0.08908	-2.64623
VI	210086	210087	YFR028C	0	-	3.08608	3.21175	3.21921	3.30216	3.08269	2.63631	1.73214	1.61723	2.05519	1.90629	1.68768	1.75114	2.54072	2.95769	2.82438	2.55259	2.53491	2.46649	2.82993	4.38795	4.96091	5.04112	5.35318	6.10485	6.67703	7.58455	8.25885	6.31088	5.45503	5.98253	5.54424	4.23484	4.57946	5.32777	3.80207
V	460453	460454	YER144C	0	-	1.33898	-0.62392	-1.50099	1.02775	4.69024	5.37461	4.72063	4.04103	2.84648	1.2387	1.68621	3.71654	4.55367	4.52538	3.95586	4.40687	6.87009	7.86795	5.59053	3.74702	4.20061	5.11888	5.87599	5.52503	5.32511	5.26164	3.71332	3.70865	3.58929	3.9556	4.29052	4.26372	4.42764	4.30105	3.83532
I	69535	69536	YAL039C	0	-	4.92268	4.15671	3.88928	4.00281	3.90678	3.91275	3.97135	4.14212	4.42795	4.26102	4.52595	3.88259	8.03449	9.83131	9.60802	10.3081	10.0192	9.81282	8.91963	7.87721	8.25997	8.41539	7.74726	7.8785	7.5525	7.38698	6.94724	-2.77118	-3.92856	-5.10213	-5.47961	-6.16999	-6.42802	-6.17103	-5.36913
IV	1494301	1494302	YDR528W	0	+	-0.63003	-0.70383	-0.159705	-0.10621	-0.15618	-0.17837	0.48017	0.85268	1.07781	0.99681	1.36998	2.8266	3.76167	3.76436	4.43105	4.83993	4.90766	4.22167	4.17547	4.06682	3.7591	3.38646	3.35497	3.51862	3.41377	2.79707	2.69875	2.65722	2.31549	6.17055	8.61756	12.3456	13.3763	14.4291	14.4234
XII	929568	929569	YLR405W	0	+	3.41848	4.09706	3.48294	2.71864	2.84853	3.21588	2.40941	2.10596	1.34674	2.24065	4.45658	4.3528	5.62988	6.8081	6.66608	6.0173	6.1847	7.0834	7.08284	6.41977	6.42978	6.68063	6.09445	5.4684	5.55578	3.93139	3.76343	1.7061	0.99764	1.19733	1.91605	1.86907	0.84325	0.64025	1.38642
IX	88739	88740	YIL139C	0	-	3.49048	3.38762	3.12739	3.3034	2.77241	2.45515	2.48315	2.52406	1.17991	-0.344425	-1.09051	-0.23071	0.80342	1.04938	0.72475	0.4823	0.89123	1.85166	3.09411	3.76544	4.48558	5.44543	5.75642	6.81841	7.84967	7.58526	7.0517	6.08211	6.75112	7.21913	8.00752	7.28201	5.98671	6.32941	8.67486
X	342508	342509	YJL050W	0	+	1.12832	1.59364	1.55565	1.99538	2.1834	2.2791	1.63186	0.882495	0.74003	0.93547	2.70431	5.12623	6.12127	6.58913	6.07946	6.47183	6.14662	5.73971	5.32022	5.4611	5.511	6.65848	5.94221	5.26911	5.52654	4.13938	1.69345	1.7776	3.27623	4.70407	2.94535	3.99629	4.92049	4.87936	4.77185
VIII	225169	225170	YHR063C	0	-	6.61041	6.17411	5.43476	4.31835	4.05328	3.57174	0.87777	0.75165	0.9219	1.78805	2.10367	2.73888	4.1038	4.27294	4.07142	3.59109	3.88892	4.52207	4.3828	4.25922	4.27514	4.27069	4.61545	4.95261	3.59811	3.16727	4.13877	2.69014	2.00555	2.41774	5.0548	5.31266	5.4808	6.04955	6.17426
X	470931	470932	YJR024C	0	-	15.6608	15.2144	13.9833	11.6496	9.4953	7.57109	5.88517	4.04475	2.85563	1.88008	0.279665	-1.85561	-0.371175	0.55419	1.84295	1.66612	1.44532	1.2036	1.19189	0.65112	1.09745	1.29275	2.16	2.89808	3.71858	3.69791	6.46823	6.12876	5.85332	2.42373	1.39637	1.35414	0.461125	1.40013	1.30094
IV	267741	267742	YDL108W	0	+	12.4549	11.4777	9.08277	7.70924	6.68775	3.80586	3.00351	3.70702	2.16251	3.89142	5.80266	4.12877	2.76866	4.20314	5.69092	5.46374	6.94511	7.54192	7.97988	8.2774	8.67567	9.35703	9.02635	8.92906	5.98236	4.12385	4.87467	2.98136	0.967665	-3.63814	-5.47884	-7.18167	-8.30973	-8.40796	-8.31755
XVI	107152	107153	YPL232W	0	+	-0.59449	-0.87108	-0.42656	0.06312	0.71658	0.32538	0.41178	0.50035	0.15461	0.36816	0.18599	-0.680875	-0.83763	0.33304	3.24542	5.30407	5.85969	6.19218	5.4231	5.26878	5.6529	6.32293	6.36562	6.61295	6.92532	7.71924	9.11843	11.5764	9.21707	8.55317	6.57546	6.41748	4.11601	4.9674	5.21162
X	391256	391257	YJL028W	0	+	0.69315	0.59537	0.70332	0.652805	0.444575	0.29393	0.55482	0.78838	0.893	1.03583	0.98948	0.45409	1.41661	1.21649	0.87226	1.09884	1.55982	2.59592	3.05666	3.03082	2.62909	3.27729	3.82016	4.65014	5.97772	7.32081	6.48385	8.55487	10.7809	11.2336	11.3164	10.4552	9.34735	8.8443	8.64123
X	177552	177553	YJL129C	0	-	0.962956	1.02619	0.80385	0.683065	1.31124	2.3923	2.17507	2.22733	3.60418	3.19734	3.32211	3.58717	3.48298	3.56982	4.75505	7.7663	8.3567	8.58498	8.65111	8.39445	8.14964	8.11756	8.11581	6.66628	6.85554	6.50461	5.09743	4.73914	3.45052	1.19336	-2.56601	-1.72815	0.21509	1.07828	1.44069
XII	928766	928767	YLR404W	0	+	1.46413	1.97961	1.49716	0.81147	1.37197	-0.14324	0.48822	0.667405	1.19234	0.490395	1.02991	1.06728	2.72776	5.80793	8.0437	9.00468	9.25629	9.74457	8.82902	8.8541	9.16381	9.44504	9.14196	9.01775	9.58337	8.80577	7.79896	5.72342	3.34459	1.99786	1.36211	-4.45514	-4.43758	-2.72652	-1.83024
XV	312411	312412	YOL007C	0	-	3.84714	3.07246	3.73499	3.73336	4.18325	4.72481	6.23165	6.61232	6.95374	5.22393	3.26283	3.63546	4.24057	4.9569	5.28779	7.64034	7.82524	7.88661	8.55313	8.62691	8.60063	7.69487	7.45938	7.61977	7.87625	8.4543	7.98909	6.27792	2.77904	0.538435	-3.83814	-6.6533	-7.96177	-10.1833	-10.8303
XVI	381353	381354	YPL089C	0	-	3.11128	3.78859	4.49563	4.55226	3.53001	3.87827	3.28141	3.16861	3.24006	3.48244	4.07807	5.06881	7.06611	7.87303	6.01624	5.3628	5.62293	6.2356	5.77946	5.98234	5.6622	5.53523	5.07592	4.88541	4.72971	3.50564	3.72505	1.63883	0.421725	1.48006	0.63113	0.452945	0.44889	0.96554	1.23863
XV	737821	737822	YOR209C	0	-	4.57667	4.64762	3.71571	2.54024	2.34486	2.96332	3.23944	2.44777	2.81257	2.249	2.50757	2.70857	2.24479	1.79978	2.92583	4.31421	4.65616	4.49814	3.8237	2.64553	1.90297	2.22017	3.21057	3.61244	4.67026	5.43218	5.27536	5.87805	6.0308	7.1022	6.32554	4.98053	4.51701	4.97495	5.76355
X	88529	88530	YJL180C	0	-	-0.18211	0.31769	1.9478	3.12517	2.82181	3.7575	3.99231	3.7069	3.297	2.49674	4.93634	7.62043	13.4345	11.9035	9.62337	8.91665	6.93999	6.97845	7.14769	7.46676	7.61328	7.26244	6.37855	5.68415	4.54799	3.68074	-2.98304	-6.18543	-4.15491	-1.31834	1.0556	0.99816	1.30612	0.96176	0.38558
III	38817	38818	YCL050C	0	-	4.57939	4.13709	2.41229	2.21683	1.6639	0.67221	0.73206	0.44187	0.64114	1.63657	1.70107	2.33879	3.79227	6.13446	6.71107	7.7905	8.39112	8.98621	10.2623	11.557	11.5426	11.6112	11.2685	11.1194	9.72823	10.5548	10.1574	6.21058	1.52716	-1.08034	-4.3571	-5.11836	-6.64593	-7.94752	-9.89322
VII	443172	443173	YGL028C	0	-	8.35057	8.00323	8.85552	8.77363	8.62974	8.74788	8.00815	7.57327	7.83709	7.90336	6.87223	3.94666	4.45613	5.00274	2.33973	2.39405	1.98378	1.16692	1.2014	1.38504	1.39638	1.72145	1.71307	1.76387	1.60439	1.33337	1.01742	-0.29747	-0.66904	0.53273	0.133055	2.37815	2.74577	3.14694	3.41937
XI	229890	229891	YKL110C	0	-	6.09537	6.71436	6.93337	6.83904	6.74695	6.521	7.54756	6.77781	6.7161	5.92337	5.67603	5.18733	6.02867	5.76436	5.32627	5.22879	5.40062	4.67083	3.92524	3.71072	2.25331	1.82783	1.6763	1.97615	2.66845	3.2239	3.28549	1.58214	0.259885	0.32783	-0.686835	-0.47889	0.1523	-0.16081	-0.46147
XV	847405	847406	YOR283W	0	+	-0.69	0.79189	1.31662	3.35974	3.19765	3.01353	2.65794	0.985	1.51128	1.76966	2.49665	2.44186	2.55459	3.50211	3.50461	4.37585	4.58765	4.31518	3.13909	3.69279	3.64023	4.25216	4.13117	2.97848	3.19897	2.59637	5.71061	6.54523	8.01938	7.05715	5.97691	6.66882	7.04606	7.40953	7.34565
III	126321	126322	YCR007C	0	-	7.04162	6.87681	7.65336	7.51467	6.62481	5.76716	4.13351	2.51603	1.90251	1.27166	2.23447	1.98679	2.00053	2.70953	3.12584	3.57287	2.72289	3.04076	4.23395	5.7858	6.11419	6.25302	6.77474	6.89983	7.352	7.40122	7.03723	6.48487	5.61406	3.21832	3.69249	1.33955	-4.05364	-4.65207	-7.17218
IX	321461	321462	YIL016W	0	+	8.75148	9.4816	11.1017	12.5563	11.6762	7.90945	7.65409	7.12446	6.8929	6.10324	5.40092	4.61063	5.68077	5.73229	6.8259	5.30252	4.57613	3.6714	3.85281	2.06089	1.62348	1.49187	1.05052	0.608935	0.194005	0.32588	0.18897	-1.6517	-0.764935	-1.87313	-0.457071	-0.08852	-0.75143	-1.15968	-0.95406
VII	965668	965669	YGR237C	0	-	2.6581	1.73776	1.74375	1.99463	1.80201	0.3816	-0.51698	-1.11379	-0.13752	1.0269	1.37231	1.82627	4.36233	4.91892	4.41866	4.87153	5.39369	6.17835	7.63871	8.31691	8.83896	9.11748	9.48236	7.97072	7.48932	6.80926	6.78931	3.70323	3.23457	3.78177	3.97239	3.57976	1.68572	-0.06038	-0.559895
XV	405660	405661	YOR039W	0	+	3.70513	2.84712	2.09982	2.47976	2.6281	2.98506	3.36924	3.00351	2.21153	2.92371	3.42336	3.15483	6.76017	5.88318	5.39146	6.09674	6.80651	6.96243	7.12817	6.79439	6.49605	6.29759	5.84355	5.67909	5.64294	4.1278	5.02895	0.405035	3.53262	3.4329	3.64844	1.6785	-0.80661	-1.3614	-1.7281
IV	248236	248237	YDL117W	0	+	4.30685	1.62053	1.55939	1.89935	1.38213	2.02776	3.72733	4.51009	3.9056	3.46313	3.85133	2.27443	5.03854	7.29389	6.3151	5.82923	5.13998	4.44353	4.8787	5.0555	4.42248	3.28105	3.36468	3.52569	4.11736	4.66706	5.51204	3.94197	0.07488	0.865585	2.8243	4.05335	4.71622	4.97988	5.63936
X	352404	352405	YJL046W	0	+	2.2004	2.71068	3.5171	2.36692	0.832235	0.12989	0.22102	-0.141765	-0.216045	-0.6827	-0.10703	0.18146	1.66535	3.59328	7.03841	7.88838	7.28575	6.18085	5.01521	4.60623	5.32611	5.47311	5.74176	6.4305	6.83982	6.7877	7.38669	6.24275	2.53711	2.27132	3.46873	4.2801	5.19984	5.82461	6.34435
VII	423851	423852	YGL039W	0	+	-1.36194	-1.53323	-1.10661	-0.14611	1.62209	1.87705	2.69774	2.98916	0.30374	-0.743455	0.316845	-0.112085	0.60518	1.68063	1.83119	3.42995	4.29363	5.14345	5.32246	5.56572	4.5976	3.30238	3.63592	5.41959	5.67805	6.96486	7.316	8.70604	8.57062	8.92882	8.51531	8.23318	7.3015	7.29873	7.1174
X	68799	68800	YJL196C	0	-	1.6422	0.72834	0.709311	0.630231	-0.1841	-0.33068	0.16855	-0.39981	-0.44701	-0.500815	0.116835	1.3447	3.65523	4.95176	7.43386	7.97964	8.3585	8.94214	9.14754	9.25648	9.18331	9.84693	10.0336	9.29139	8.57251	7.50236	5.69504	3.84959	1.40363	-0.190485	0.543185	0.699995	1.4757	1.35169	1.39628
XVI	364038	364039	YPL099C	0	-	6.12533	6.202	5.43792	4.55322	5.19775	6.48059	4.86649	4.30185	5.59935	6.33725	6.42966	6.13921	4.25935	2.829	2.81361	2.13084	1.87917	1.88461	1.59529	1.4685	1.01456	0.14421	0.32118	-2.66552	-3.57423	-1.24909	2.133	5.60256	5.8385	6.17239	6.77963	7.49214	6.963	6.10991	6.14463
II	666415	666416	YBR221C	0	-	0.93815	0.248555	0.66768	0.632625	0.17057	-0.21717	-0.21695	-0.34693	0.10319	-0.28608	-0.651085	-0.68474	-0.082055	2.42513	3.78877	4.42734	5.34954	6.65629	6.93233	7.20839	6.87642	6.71531	6.68549	6.60685	7.0589	9.55629	9.48788	9.19234	4.7866	3.57733	3.17837	6.29324	5.91593	5.67603	5.0714
II	372875	372876	YBR067C	0	-	2.77554	2.41452	2.4219	3.15231	4.25687	4.28924	2.41058	1.34404	1.21418	1.17054	0.79485	2.48179	5.03099	5.27797	3.28127	2.79387	3.9144	3.9262	4.75474	4.39207	4.61302	5.29184	6.12127	6.90379	7.16436	6.70152	6.71237	4.1296	3.24234	4.43692	4.35508	3.41723	3.51592	2.98103	1.95589
XII	885002	885003	YLR382C	0	-	4.52838	2.35057	2.78156	0.57586	1.28933	1.05829	0.47072	0.310385	0.11348	2.01658	2.046	3.39018	7.23172	9.02092	9.44834	9.01745	9.26773	9.34286	9.24333	9.42683	9.62205	9.53139	9.18343	8.27477	6.68289	7.00744	4.24708	1.42703	-1.36452	-1.02652	-0.17885	-1.75826	-2.72513	-4.23853	-4.0117
XIII	236100	236101	YML018C	0	-	4.72928	4.31123	3.30723	2.87382	2.75181	2.41537	1.85235	1.56054	1.6233	1.85233	1.66026	1.7391	2.198	1.34928	-0.25915	0.03979	1.5606	3.90989	5.82709	7.1079	7.56112	7.48784	7.07223	7.24222	7.01455	6.39994	5.97393	5.57687	5.61421	6.05156	6.46927	5.5856	3.20137	0.55443	-0.620805
VI	150052	150053	YFR002W	0	+	2.74329	2.22106	2.08273	2.20201	2.51282	2.87018	2.71796	2.13979	0.7968	1.1582	3.25118	4.49863	2.79203	4.18053	5.71358	6.56375	6.7264	6.66585	6.37561	5.65064	6.34743	5.97548	5.94411	5.46069	5.27949	3.72723	2.80172	4.63779	3.09184	1.88613	1.17471	2.44063	3.5632	3.4121	3.70771
IV	392286	392287	YDL035C	0	-	8.25426	10.5317	10.6293	9.31741	8.34931	7.26061	4.79316	2.81678	2.73233	2.02361	3.37692	3.85738	3.54771	4.09244	4.70705	4.37309	2.96112	2.60661	2.04542	2.23979	2.36698	2.54744	2.11947	2.98162	3.02901	1.7472	2.12237	1.79429	1.04532	0.13121	0.757165	0.773845	3.0638	4.10712	4.06897
XI	384856	384857	YKL029C	0	-	0.48959	0.71295	0.93307	1.4126	1.3194	1.1469	0.94165	0.7574	1.02709	1.13999	1.42874	2.53576	1.85323	2.48426	2.67909	3.84287	4.1109	3.64887	3.54708	3.41435	3.38426	4.5135	4.71654	4.63657	6.44838	7.17146	6.88654	8.70513	8.31409	8.20236	6.49382	6.89235	6.61728	5.65815	5.01341
XVI	479231	479232	YPL039W	0	+	4.37724	4.0406	2.75698	1.68249	1.62597	0.12195	-0.51521	-1.54029	-0.653185	0.65778	1.2029	1.18367	3.87196	5.21079	6.00361	5.71274	6.21804	6.80098	8.24139	9.16193	9.17333	9.4178	9.04511	8.68003	7.70139	7.35932	7.35309	4.74381	1.57205	0.134285	1.23234	0.88576	0.43482	-0.33962	-0.86551
XVI	814342	814343	YPR140W	0	+	-3.80541	-3.97281	0.5059	0.960665	0.32272	-0.22088	-1.57964	-1.83868	-1.79585	1.49416	2.59728	5.50243	7.47156	9.16975	9.41102	8.77512	8.11875	8.40719	9.05171	9.39968	10.3021	10.7917	10.9274	10.5394	8.08793	5.6811	4.99083	0.5887	-0.90794	-0.64805	1.88705	1.38769	0.79104	0.342211	-0.0644
IX	304101	304102	YIL027C	0	-	3.86655	3.3203	2.87124	3.0585	3.05838	2.60908	2.98095	3.04738	2.89809	2.21544	2.47806	2.64772	2.11756	2.29537	3.70763	3.49805	5.79056	5.91062	5.57444	5.71433	5.75884	5.30136	4.43669	4.27912	4.18072	4.33763	4.85076	6.67001	4.9936	5.19745	4.76353	2.66704	1.82836	1.65387	1.83026
XI	176499	176500	YKL144C	0	-	0.34134	2.2335	3.05324	1.64403	1.34429	1.74976	2.15089	2.48945	2.74245	2.42103	2.82672	2.88914	3.01654	4.48306	6.2051	6.07686	5.60023	5.71465	6.12316	5.95498	5.73264	5.43214	5.59819	5.64698	5.85274	5.64913	5.00903	4.70629	2.28654	2.41391	3.7393	3.11665	3.0486	2.73235	2.31454
VIII	396798	396799	YHR149C	0	-	3.38732	3.6985	4.3784	4.3633	4.45223	4.39351	3.3622	3.97591	3.28091	2.83019	2.53867	2.65174	3.53155	3.66718	3.91573	3.80148	3.4081	3.41872	4.94142	5.80769	5.59527	5.80958	5.30799	5.6754	5.91534	6.09218	5.97267	4.55239	4.18023	4.03678	3.66336	3.26532	1.84411	-1.70698	-3.68706
XIV	370114	370115	YNL137C	0	-	0.41575	0.69474	0.69524	1.13185	1.5493	1.388	0.71605	0.10858	-0.672145	-1.01847	-1.15279	-0.850985	-0.840545	0.518365	2.51061	2.9325	3.74471	4.80978	5.01888	5.69656	6.1622	6.6671	6.34414	5.97878	5.65165	5.5534	6.49524	7.88935	7.36177	8.98798	8.4302	6.64129	6.8633	8.01736	7.83493
X	632902	632903	YJR109C	0	-	7.21781	7.25011	7.51931	7.34901	6.89285	9.44947	9.91493	7.41462	7.91423	6.37983	4.45118	2.88259	4.81097	6.50208	6.43159	5.38127	5.08697	4.95291	5.51299	4.72508	2.54371	1.16207	2.05019	0.704565	-0.34936	0.731025	-0.326305	-3.22721	-2.7151	-2.17473	-0.04785	0.65344	1.13507	1.98912	2.03409
XIV	287835	287836	YNL187W	0	+	2.41798	1.63899	1.24098	1.21074	1.20719	3.78792	4.94828	5.2448	4.94596	4.48304	4.79798	5.31208	7.02837	7.5289	7.16692	7.52909	7.19557	7.30429	8.70729	6.68239	3.13626	3.14904	2.32406	2.47816	2.23395	1.87952	-0.100234	-2.18067	-1.57099	2.20965	3.18227	3.47596	3.72232	3.64038	4.16395
VII	115963	115964	YGL202W	0	+	-0.10133	0.3401	0.97478	1.02377	1.11662	1.87506	2.04476	1.30845	1.06077	1.99175	5.2999	5.90494	5.89598	7.21265	6.62038	6.02186	5.73978	5.3881	5.83821	5.99624	5.54225	4.66619	4.70358	4.97992	3.49578	0.67941	1.36875	1.3473	0.49405	2.49812	5.39874	6.59185	6.53126	6.16219	6.01934
XI	434965	434966	YKL005C	0	-	2.51938	2.31511	2.41582	2.26133	2.20498	2.07148	1.62499	0.89954	0.043995	-0.40276	-0.34559	-0.9719	-0.675045	2.14369	2.40191	5.01953	6.13253	6.98629	6.66957	6.63602	6.68747	6.70944	7.03539	7.31828	7.60582	8.12426	8.68277	6.07534	4.57384	3.88724	1.58155	2.3725	3.29324	3.43173	4.67394
XIII	276006	276007	YMR005W	0	+	1.86064	2.21481	2.51636	2.24666	2.01947	2.79528	2.58017	4.26041	3.58168	1.9721	2.8631	4.43732	6.80745	9.99857	9.50877	8.76766	8.87584	8.99198	9.01097	9.50122	8.69687	8.14433	6.32899	8.24329	10.4319	10.4724	6.97752	3.51306	-3.82506	-5.367	-6.72717	-4.88353	-5.11061	-4.99236	-4.87509
XII	932794	932795	YLR407W	0	+	-0.167735	0.35232	1.51507	1.75948	1.57048	2.24664	1.93833	1.62396	1.71431	1.31231	1.64139	4.54727	4.39255	3.49082	2.87837	5.47851	7.31382	6.78653	6.43813	6.21074	5.93551	6.51466	7.07853	7.4246	7.33568	6.38079	3.87412	4.47021	5.6645	5.26656	2.84637	1.61265	1.24049	1.43643	1.66932
V	254689	254690	YER051W	0	+	1.1115	0.89512	0.57678	0.04428	-0.6684	-0.94156	-1.1785	-1.441	-0.84734	-1.06921	0.24398	2.80992	6.6481	8.42448	9.56635	9.33088	9.53418	10.0553	10.2158	10.7368	11.2447	11.3752	11.9325	12.144	12.5619	12.1327	9.12607	5.82913	1.12295	-1.09809	-4.02033	-6.62357	-6.36793	-5.94119	-5.75044
XI	278223	278224	YKL086W	0	+	1.31145	1.52705	1.19842	1.41867	3.14715	3.25012	3.21719	2.99002	2.3496	2.19042	2.15096	3.58799	6.8406	8.34193	8.80219	10.2489	10.3713	10.4466	10.2002	9.55345	9.60775	10.1161	10.338	10.4765	10.5778	10.578	8.42512	5.8069	3.57202	1.94793	-1.58096	-4.99095	-6.78419	-17.9681	-21.7807
II	452079	452080	YBR105C	0	-	0.449155	0.3554	0.70378	0.77808	0.71131	0.71111	0.06127	-0.08866	1.27205	3.04072	3.19188	3.07964	3.44916	4.36427	4.48598	4.55967	4.96863	4.85661	4.93485	5.63741	7.01574	6.90293	6.05924	4.13222	3.60136	3.82663	4.31543	5.02383	5.70862	5.48163	5.37946	5.2108	5.42516	5.72893	5.82365
XIV	381465	381466	YNL129W	0	+	-0.25625	0.182309	-0.261495	-1.65926	-2.38225	-2.7877	-3.80727	-3.36422	-1.0005	0.11092	3.36587	5.50665	5.95071	6.80128	8.02445	8.12483	8.32018	8.875	10.1172	9.98756	10.4083	12.4927	10.6369	7.85191	7.6961	6.45318	5.28435	4.02335	1.68335	1.66154	1.03347	0.570056	0.71641	0.85474	-0.108555
IV	688204	688205	YDR119W	0	+	2.52026	2.85952	3.1257	3.87182	4.9437	6.23897	6.59004	7.19996	6.25007	6.49343	6.22819	5.5807	5.11343	5.17387	5.49754	5.4668	4.96946	5.0619	4.66689	3.35082	2.48125	1.21392	1.90429	0.837545	1.64552	1.43477	1.86635	3.11705	3.14785	2.45028	2.90908	2.04483	1.28266	1.27517	2.2167
VII	230236	230237	YGL145W	0	+	1.412	0.99271	1.02202	1.05895	1.49108	2.00641	2.0609	1.87888	1.68629	1.90936	2.36639	4.32094	7.13224	8.41199	8.98994	9.61857	9.86832	8.98225	8.45052	7.89473	6.90175	6.751	6.90931	6.73956	6.46492	6.30972	5.13349	2.31514	1.08072	0.65976	-1.796	-2.79199	-1.44674	-1.64962	-2.11992
VI	223732	223733	YFR032C-A	0	-	2.78044	3.73077	4.27605	4.14142	4.16378	3.55502	4.18039	4.30248	4.91804	5.58778	5.55278	6.98452	5.90144	5.86144	5.49362	5.22356	4.13122	3.9681	4.14677	3.43862	2.71079	2.8151	3.05812	1.71242	0.97366	-0.27558	0.21514	2.7192	2.54576	3.03945	3.51681	4.37567	4.13198	3.64866	3.43015
V	553912	553913	YER183C	0	-	1.15923	1.60932	2.77819	1.79112	0.42128	1.17938	0.6193	-0.149855	0.98742	3.1192	2.33622	5.45181	7.1337	7.06032	6.96153	6.67679	6.6347	6.46629	6.00084	5.8283	5.27242	5.6974	5.40027	3.16025	3.02648	3.66681	2.42909	0.40067	1.99683	3.42239	4.22997	3.77977	4.25317	4.6768	5.07988
X	254450	254451	YJL094C	0	-	2.69676	1.80595	1.97741	1.38886	0.91129	1.00583	0.41812	-0.92194	-1.27578	-0.53606	-0.05584	0.33328	2.19965	4.32637	6.29917	6.50535	6.37209	6.39516	7.02084	6.74151	6.82883	7.28281	7.77398	7.08486	7.36625	8.21073	9.38359	7.79834	5.7913	2.83583	2.54143	2.75469	1.96094	-0.15754	-0.541315
XVI	434341	434342	YPL060W	0	+	5.91377	6.46791	6.11155	6.57135	6.72605	5.85935	4.20401	5.06871	4.79585	3.14594	3.03749	3.2272	2.78256	2.73036	2.57679	2.5798	2.35212	1.79226	1.35121	1.30495	2.12827	1.12274	-0.239979	0.10782	2.5609	2.12492	1.8196	2.65633	3.03362	3.9465	3.98597	5.34037	7.04417	8.04537	8.04582
VII	299724	299725	YGL112C	0	-	-1.15316	-1.87131	-0.53088	0.02207	0.68637	1.07437	1.88654	2.05733	1.81012	1.72892	1.67145	1.28313	3.22099	7.23508	6.64332	6.95786	6.84955	6.63955	6.36896	5.85595	5.86682	5.13994	4.94963	5.37415	5.8492	6.20931	6.43753	3.63193	2.49678	3.91642	2.98699	4.69296	4.63429	4.77759	4.91007
XI	605386	605387	YKR088C	0	-	1.58987	0.39522	-0.73876	0.083635	1.04082	0.47138	0.21287	-0.393645	-0.71037	-0.32074	1.62587	3.20162	3.6294	2.51604	2.09523	1.86512	2.54096	2.79027	2.686	2.21765	3.10403	3.1833	3.33562	3.54657	4.60069	4.52654	3.66302	3.88494	6.15183	9.28759	11.7604	11.1961	11.2448	11.5192	12.3491
II	561331	561332	YBR161W	0	+	1.67086	3.21491	4.434	4.67628	4.71164	5.025	4.97797	4.84342	6.98384	7.44174	7.6734	8.08405	8.36037	10.0134	10.6563	11.0056	7.72439	6.18099	5.26199	4.27875	2.80315	2.73079	2.3484	0.00744	-0.31396	-0.19348	0.27573	-0.031825	-2.23114	-2.99484	-3.1445	-1.09835	-0.01304	1.23663	3.24816
IV	1258692	1258693	YDR392W	0	+	4.14292	3.19367	2.24489	1.23779	0.560845	0.648335	0.76671	-1.60028	-1.63693	-0.69128	2.13975	2.8756	3.20067	3.67596	4.43313	4.98246	4.50802	5.17635	5.05731	5.21551	5.50549	6.28983	7.99792	8.1946	7.68513	5.90487	5.60424	6.05891	3.11804	3.47654	3.24821	4.13919	4.79732	4.24721	3.35123
VII	546123	546124	YGR030C	0	-	2.07194	1.3547	1.92958	2.14542	3.25914	2.87032	2.67315	2.03106	1.91276	1.79061	2.70504	4.30692	7.37218	9.32278	9.30691	9.10403	8.60106	7.33186	6.45516	5.79579	6.82795	6.82891	6.39887	5.61957	4.46054	4.33285	2.44732	-1.31186	-1.19542	-0.569955	-0.439185	0.32049	1.11812	1.12888	1.3653
IV	546467	546468	YDR044W	0	+	-2.82649	-2.78409	-2.8047	-3.06916	-4.09882	-3.44753	-1.52238	-2.39674	-3.05827	-2.69098	-1.47071	0.01143	1.42897	2.22461	4.52037	6.4829	7.74944	8.23973	8.35261	9.19204	9.12366	9.1111	9.45252	9.84777	10.2988	9.11795	8.09948	7.78632	7.93873	6.07966	4.85952	5.76756	5.18985	4.62202	4.32406
II	480956	480957	YBR120C	0	-	4.10631	3.92021	3.49628	3.28104	3.51405	3.48288	3.7747	3.94651	4.15621	4.57536	4.71575	3.74363	1.52097	0.130495	1.15329	4.72577	5.5651	5.23219	4.97525	5.25157	5.0872	5.221	4.9699	4.54376	4.7752	4.5861	5.87217	8.14479	8.80522	5.6184	1.01576	-0.935275	-1.10499	-0.85297	-1.59679
II	578381	578382	YBR171W	0	+	-2.84836	-1.82349	-1.21003	-0.69974	-0.56435	-0.82159	-0.31726	-0.02225	0.61617	1.48568	1.79613	1.95366	0.32705	4.39518	4.80967	4.91472	4.72483	4.41205	3.99687	4.17746	4.49093	3.83645	3.89833	3.8969	3.36274	3.23629	6.65914	4.41348	2.88103	4.2688	9.89215	11.894	12.3047	12.6901	12.2153
XII	241660	241661	YLR047C	0	-	2.10884	1.85078	2.16734	1.98525	2.58196	2.97347	3.27596	3.3146	3.04246	3.03256	3.01546	4.3755	6.38907	6.85954	6.18375	5.49461	5.07145	4.05919	3.41179	2.70556	2.26743	2.03065	2.05244	1.43483	1.76337	1.16489	-0.224795	-0.4174	0.3387	0.36043	3.64266	7.27898	9.87244	11.3826	12.3104
XIV	569724	569725	YNL035C	0	-	-0.39442	-0.46758	-0.5468	-0.25094	-0.1624	-0.23829	-0.17883	-0.50338	-0.65495	-0.3602	0.63335	0.603875	3.20777	6.2146	6.91977	7.20206	7.40633	7.30754	7.90452	8.20026	8.80211	8.89642	8.65458	8.78585	8.37746	8.44399	7.92664	5.62854	1.10332	1.083	3.01126	3.11574	1.15796	1.34327	0.834315
IX	343634	343635	YIL007C	0	-	-2.35607	-2.29178	-3.43896	-4.06743	-3.91844	-2.96979	1.84855	5.33941	9.3566	12.9789	13.33	12.9617	13.4454	16.7386	16.5452	15.2676	14.9426	14.5503	14.457	14.3915	14.2057	12.7591	11.0708	6.77093	2.48341	0.658455	-3.94182	-6.52212	-8.98884	-8.30125	-8.63028	-8.72981	-9.57422	-10.8138	-10.6057
II	465909	465910	YBR112C	0	-	4.01642	4.20704	3.63527	3.163	2.3477	1.59196	0.62425	0.84046	0.81736	0.86592	0.92659	2.16146	4.85274	5.16671	4.07621	4.81027	4.92579	5.54641	5.20211	5.28967	4.91894	5.36698	5.91415	5.85139	6.41837	6.49012	4.58175	2.18303	2.3574	3.05762	3.56464	4.12994	3.22943	2.41229	3.35084
XIII	806519	806520	YMR270C	0	-	5.96937	5.46638	6.03643	5.50939	2.37747	1.97314	2.20155	1.10935	0.42257	0.17385	0.46093	2.47527	6.66862	8.34666	9.49935	9.61947	9.04666	8.77872	9.10004	9.56335	9.56777	9.42135	9.50179	10.2563	10.6788	10.9536	6.24286	1.31816	-1.93014	-2.27359	-3.84731	-7.51363	-9.03288	-9.82029	-9.4362
VII	45214	45215	YGL242C	0	-	13.5756	12.0614	5.90991	6.18327	4.00263	3.69212	2.65432	2.06166	2.70643	3.00416	3.40204	4.21514	5.76832	6.12763	6.44411	7.30466	6.98695	6.32368	6.0598	5.73363	5.24275	5.09969	4.6154	4.02133	3.09478	3.3853	3.65905	1.8581	0.06828	0.90352	-2.69908	-4.30606	-3.45424	-3.14077	-3.75121
VIII	388723	388724	YHR144C	0	-	-0.13764	-0.08814	0.01999	0.0977	0.051125	0.12162	0.25758	0.3497	0.601395	2.18271	2.60811	2.59669	3.56376	6.76117	8.18702	8.51713	6.91388	7.13917	7.89198	8.01161	7.98662	7.73666	7.92229	7.00297	5.4316	5.36466	4.70398	4.05945	1.33769	-0.234465	-0.538219	0.94659	3.27634	3.93674	4.13098
XVI	347438	347439	YPL109C	0	-	-4.72509	-3.57618	-2.88709	-2.21331	-1.19969	-1.37562	-1.10686	-0.08056	0.782025	1.44638	2.84261	1.87896	4.51358	5.62231	7.67372	8.03902	7.97657	7.36583	7.17061	6.77576	6.5945	5.42731	5.23583	4.6479	3.7039	5.19415	6.18861	3.54638	3.69299	4.79924	6.40249	6.3657	6.77128	7.46898	7.6462
XIV	754967	754968	YNR066C	0	-	16.854	15.8012	7.27831	4.16279	4.09722	3.86759	3.01708	2.19035	1.50059	1.63979	0.11898	-0.11611	1.4322	2.57497	1.94914	2.36376	2.36062	2.58293	2.69335	1.94518	2.28939	1.80217	2.52731	3.26328	1.2832	2.24699	3.94711	2.42401	2.22239	3.18259	4.93264	4.88866	4.84689	4.65281	5.72599
IV	503521	503522	YDR031W	0	+	9.87918	4.15384	1.92658	3.24017	3.20309	3.50767	3.73204	2.6573	1.93847	2.41179	2.69084	2.63664	2.24302	1.93023	2.16873	3.1113	3.73657	4.00664	3.72333	3.42847	3.15042	3.39286	3.05504	2.25781	1.42228	2.29352	2.02046	3.46427	5.9794	5.60454	4.98025	6.11218	5.59002	6.27629	6.4795
XVI	642104	642105	YPR035W	0	+	3.628	4.36752	4.7185	4.97477	5.33577	4.88179	5.10856	4.89686	4.19046	4.06115	4.29477	4.29002	4.81942	4.12014	3.3801	3.05164	2.71537	1.56886	0.8257	0.62461	1.03733	2.26284	2.79418	2.38213	1.60009	1.94077	2.69792	2.56447	3.40527	3.91621	4.83155	5.80743	5.72791	5.83125	5.7287
XIII	140197	140198	YML067C	0	-	3.81652	3.6901	0.83925	0.24576	0.03774	-0.40111	-0.1223	0.30275	-0.15574	0.20535	0.52671	0.51953	2.02345	6.86098	6.54934	6.7201	7.01848	7.40939	8.18638	8.69612	9.04631	8.42446	7.78967	7.38271	7.35378	6.92927	6.55051	4.42365	1.72144	0.308895	1.92789	2.94625	1.18552	-0.67242	0.08425
III	137048	137049	YCR011C	0	-	0.800215	0.8598	0.55493	0.980855	0.9267	0.375505	0.33289	1.57858	1.85928	1.51876	1.30391	1.57301	2.1207	2.43788	4.19557	4.15478	4.29571	5.19801	4.57878	5.01865	5.37458	4.87138	4.13807	3.98584	4.17737	4.6996	4.38458	3.90734	4.06405	2.55951	3.88286	5.25019	7.98009	12.0285	12.3206
XIII	346921	346922	YMR037C	0	-	2.3981	2.0412	2.32438	3.57469	3.50552	3.61352	3.62226	3.02659	3.31218	3.78099	4.01652	4.26	4.68418	5.70112	5.40782	6.17687	6.792	6.10628	5.61633	5.27015	4.84205	4.81507	4.36076	3.80973	3.40272	3.01051	1.04248	0.145305	-1.08041	-0.059775	2.89024	4.68003	4.00029	3.69894	3.30564
IV	613999	614000	YDR084C	0	-	3.4868	3.76992	4.02427	4.03516	3.19281	1.91125	0.99118	-0.16007	-0.41517	-0.47625	0.48586	2.32642	3.82655	5.66115	4.38398	3.39207	2.52327	1.85048	1.91854	3.22093	5.59821	6.05601	6.58166	6.58008	6.53273	4.51851	3.77274	2.87553	2.57667	4.79302	4.23582	5.48749	6.69719	6.38982	5.33675
XI	201758	201759	YKL128C	0	-	3.01475	2.6463	2.12424	2.06627	2.63494	3.36544	2.97208	2.27942	1.89245	1.04902	0.655975	2.80268	3.09811	4.6114	6.78389	7.31948	7.80748	6.8999	6.61678	6.27831	5.85876	5.95025	5.85027	5.79308	6.55279	7.10273	4.5492	3.94955	4.11826	1.99795	0.737135	-1.44914	-0.18925	-0.19092	0.41975
IV	1112253	1112254	YDR322C-A	0	-	1.12646	1.43119	2.3335	2.59606	2.99586	2.33077	1.86454	4.60553	8.07074	9.34958	9.81601	10.2853	10.1787	10.339	10.4402	9.99213	8.92616	8.65075	9.5578	9.6586	9.74035	9.43255	7.07692	2.64156	0.269075	-1.57679	-0.439545	-2.53925	-4.51793	-4.95231	-3.6118	-3.86576	-4.18232	-4.82442	-5.23376
XIV	664279	664280	YNR018W	0	+	-0.81501	0.756875	1.95861	1.73826	0.92922	0.33914	0.175835	0.5459	1.27094	2.11022	2.31195	2.42394	4.59438	4.95244	4.80162	5.46527	5.02049	4.56935	4.67707	6.5237	6.78258	7.39384	6.65421	5.90526	6.56022	6.54272	6.39587	4.17158	3.82925	4.76142	3.3474	3.57938	3.56235	2.56289	1.54754
XV	516838	516839	YOR103C	0	-	-2.55105	-3.01168	-1.47314	0.30893	0.77584	0.46435	0.11727	-0.27179	-1.36429	-1.49026	4.34369	6.27717	6.83162	7.2023	5.3046	5.14823	5.78266	5.87639	6.2241	6.56834	6.95816	7.06167	7.14494	7.4027	7.10567	4.61701	2.58384	3.09917	3.77062	5.06406	5.38889	4.37257	4.19567	4.0423	3.85223
IX	89693	89694	YIL138C	0	-	5.70053	3.70738	3.51923	3.657	4.54134	4.37336	4.46728	3.76854	3.71562	2.86605	4.27359	6.56802	8.10631	8.29428	7.23077	6.22014	5.93476	5.39247	5.47323	5.61282	5.38613	4.92598	4.67476	4.24286	4.63858	2.55132	1.04108	-0.21305	-0.04144	-0.40424	-0.246775	-0.11166	-0.36561	-0.76569	-1.03363
IV	488642	488643	YDR022C	0	-	1.09125	0.47179	0.50138	0.6276	0.75516	1.00755	0.79854	0.63675	0.65519	1.0477	2.03404	3.43354	4.36777	4.20839	4.81131	5.57463	6.67087	7.19707	7.31236	7.47966	7.6171	7.82997	8.1534	8.80958	8.67242	7.28585	6.10055	4.95993	3.5001	2.73427	1.96129	1.30499	0.51731	-0.75628	-1.69711
XIV	359569	359570	YNL141W	0	+	1.4196	1.51374	1.67576	3.06575	3.23916	3.28405	3.30141	3.30621	2.81552	3.58573	4.27112	7.62523	9.24816	9.5409	9.18508	9.62393	9.8704	9.43423	8.09118	7.88543	7.83139	7.98303	8.0486	7.99967	6.0357	4.10787	1.31079	-0.582395	-2.21148	-3.62975	-4.34483	-4.58096	-4.62742	-4.14524	-3.51785
VII	446127	446128	YGL027C	0	-	7.23878	6.3671	4.14288	1.82683	1.16845	0.69315	0.999175	0.38906	-0.72146	-0.52643	-0.07494	0.1169	1.72792	4.02905	4.5538	4.0321	4.08011	5.65106	4.91641	6.47903	7.87836	8.15972	8.30716	7.95188	7.54351	8.03181	7.06981	6.32414	5.07858	4.88954	2.57402	0.40886	-1.08667	-1.03315	-1.6224
XV	401553	401554	YOR037W	0	+	0.59661	0.25633	-1.1839	-0.84928	-1.14314	-1.56738	-2.16807	-2.01171	-0.558674	0.93099	0.345241	1.26543	4.00852	6.09664	7.03235	7.81994	8.18858	8.51681	7.84911	7.9381	7.32278	6.7861	6.98956	6.68396	5.70451	5.40207	5.12153	4.38776	2.87053	1.85261	1.85144	3.67497	5.54218	5.87497	5.98447
XV	432174	432175	YOR057W	0	+	-10.4891	-10.1005	-4.92059	-0.006865	0.61343	0.38804	-0.57895	-0.48903	1.07885	1.41919	2.20607	4.08343	8.89831	8.62768	8.19604	7.92317	8.37946	8.30673	8.50719	10.041	11.1263	11.2691	11.0467	10.1679	9.95023	9.25905	6.395	3.57459	4.43419	4.3637	1.63232	-0.050479	-1.25312	-2.57327	-4.09554
XVI	454951	454952	YPL055C	0	-	-1.17075	-0.2402	0.39856	1.43825	1.85168	2.48436	2.90174	3.17506	3.3158	4.20353	3.37241	2.48053	5.36788	7.45904	8.92791	9.19539	9.75023	9.65947	8.49928	7.76296	7.5408	7.25426	6.8629	6.24593	6.23342	6.46027	7.66559	6.19125	1.71056	-0.395605	-2.51892	-5.65479	-5.84781	-3.79002	-1.46602
II	770561	770562	YBR283C	0	-	-0.08482	-0.33409	0.09417	0.80324	1.21632	1.76204	2.14742	2.11531	2.23746	2.65971	3.46653	4.12115	4.86507	5.63331	6.06859	6.18626	6.85312	6.49373	6.48148	6.30315	5.99972	5.6719	6.1638	5.91219	5.8543	5.06402	4.09413	1.85655	2.18805	2.83208	3.13826	2.58606	2.67463	2.21197	1.83842
XII	626294	626295	YLR244C	0	-	-1.73614	-1.31089	-1.00065	0.66224	1.45947	2.17056	1.91625	1.74074	1.59944	1.06044	2.68559	2.81951	4.43194	7.06583	6.57067	7.04162	6.55976	6.24008	5.89131	4.66142	4.51896	4.09372	3.84941	4.06523	2.81797	1.67375	1.46762	0.71516	2.22368	5.40333	7.46496	7.73361	7.52015	6.46768	6.57486
XIII	605690	605691	YMR171C	0	-	1.59055	1.54238	1.03888	0.45267	0.69308	0.83379	0.45427	0.31383	0.79384	1.49081	4.6361	5.19871	2.47458	2.41215	2.25475	1.61154	1.77246	1.50545	1.48685	1.9036	2.41026	2.89833	3.08055	3.18052	3.73762	1.61767	3.89072	6.53105	6.73557	6.97114	8.29092	9.06503	10.695	11.6912	11.5128
IV	602858	602859	YDR078C	0	-	2.23575	2.31211	4.43988	5.99166	5.56186	5.62981	5.12354	4.47223	4.64827	4.18911	3.22635	3.39439	4.13875	4.73233	3.69922	3.73226	3.45737	3.96473	3.37176	2.84201	2.15512	1.75238	1.98131	2.02974	1.82875	1.69236	1.31655	1.71711	1.46792	1.91901	3.05521	5.3815	6.87069	6.41706	5.92484
XIII	392490	392491	YMR060C	0	-	0.68219	0.94809	1.51315	2.1343	2.65227	2.4197	2.17674	1.43286	0.85391	1.32735	0.4812	-0.249535	3.61184	3.50768	4.71488	4.99068	6.03055	5.45304	4.40611	4.18048	4.23142	4.86982	5.11237	4.68192	4.48298	6.50389	5.97957	3.68908	2.19216	2.47979	5.34063	6.30367	5.49927	6.00045	5.94166
VII	317372	317373	YGL098W	0	+	6.00197	4.66261	3.16535	3.05196	2.17611	2.63359	3.38857	4.32174	5.11297	4.27985	4.8784	6.32644	4.38203	3.73575	3.83503	3.77759	4.12259	4.30067	4.24691	4.09557	3.7359	3.18765	2.15944	1.05746	1.74904	3.73925	1.95684	4.231	3.62616	2.65248	2.42319	3.17416	3.47731	3.27724	3.62382
XVI	246977	246978	YPL160W	0	+	0.66549	0.2373	0.39674	0.94286	2.48059	3.88219	4.37781	5.31508	7.20531	7.30004	6.04217	5.89145	5.85776	6.08152	7.08642	7.52714	7.3538	7.37437	6.74019	5.8543	4.28619	3.65006	3.21978	2.16742	2.64364	4.65441	2.73876	2.52357	1.24028	0.58454	0.09245	0.33885	-0.03141	-0.23317	-0.18173
V	254403	254404	YER050C	0	-	0.62839	-0.70816	-0.80741	-1.13213	-1.38439	-1.01745	-0.8002	-0.31393	0.39601	0.83398	0.932225	0.99727	3.35715	7.77315	6.10951	5.73375	5.60361	5.62144	5.98831	6.19947	6.2505	6.20011	5.74517	5.89811	6.1955	5.99505	5.5181	3.3968	0.884305	3.46524	5.27384	7.87374	6.80087	6.59814	6.11397
VII	1012266	1012267	YGR260W	0	+	0.30743	2.30029	3.22693	3.54444	4.36191	4.86893	4.2782	4.13048	4.7344	3.82036	3.35338	5.23121	6.27639	7.04111	6.94524	6.98764	5.57317	5.5653	5.4241	5.14738	5.11023	4.67368	4.02785	3.22628	4.39107	4.01858	2.68778	1.46273	0.99809	1.08416	0.37954	0.68037	0.715105	-0.18314	-0.272355
VIII	51032	51033	YHL027W	0	+	-1.4701	-1.64822	-1.16383	-0.32149	0.6142	0.493915	1.09329	2.24322	2.50225	2.99164	3.76069	5.11706	5.75259	8.48332	9.75233	10.2604	9.77662	9.92934	10.0796	9.27641	9.32963	8.83267	8.34692	7.70906	7.3613	4.42514	2.97778	1.18483	0.52625	0.0903	-0.4504	-2.33356	-2.98012	-3.46536	-3.33273
XII	116344	116345	YLL015W	0	+	-1.362	-0.98274	-0.22196	-0.55457	-0.9181	-0.908815	-0.8486	-0.93673	-0.810325	-0.42857	-0.38656	-0.31143	3.36974	8.09454	9.45543	10.5647	10.4751	10.2853	10.7282	10.9764	10.7919	10.6413	11.6099	11.6296	12.0786	11.9777	10.3081	4.62575	1.53914	-1.01272	-4.35348	-4.75885	-4.81156	-5.31047	-4.7229
I	188097	188098	YAR033W	0	+	2.26665	1.98123	4.74505	6.31773	6.16745	4.67476	3.99526	4.00145	4.84541	1.14403	0.68845	1.93173	0.88817	2.52277	2.94851	4.12491	4.18353	3.62053	2.66969	3.10242	4.50269	4.15123	4.18614	2.81074	7.23037	6.1497	5.45533	4.98984	3.19834	2.44142	2.17437	2.60076	3.23473	3.00473	2.55932
III	280126	280127	YCR093W	0	+	0.87609	1.17442	1.17435	1.26386	0.84179	0.5413	0.55717	0.305075	-0.11471	-0.2292	-0.16146	0.2677	2.10088	3.72801	4.03665	4.05863	4.26054	4.35818	4.29431	4.5974	4.45566	4.20589	4.81474	5.18247	6.2633	7.24502	7.59973	6.03467	4.15897	3.75721	4.43162	7.50991	7.64823	7.32447	6.86085
XIII	483917	483918	YMR108W	0	+	2.34948	2.64374	2.55353	2.57719	2.98276	3.61592	3.84264	4.26874	3.95211	3.79766	3.87767	4.41658	4.3218	5.35158	4.85749	4.98885	5.0136	4.8689	5.06045	4.28134	3.59997	3.03046	2.91306	3.49748	3.81334	2.85996	2.50041	2.33181	2.79697	2.95641	3.24206	3.29043	3.29951	3.02637	2.58998
III	272828	272829	YCR090C	0	-	7.73788	6.61047	4.20211	2.64295	2.1827	1.13889	0.94185	2.22806	3.67184	3.50639	3.12724	3.33277	4.27666	3.9605	3.5949	3.97925	4.41133	4.55076	4.44492	4.92006	5.55555	4.19775	1.79741	2.07927	3.24763	2.79241	0.78001	3.77638	1.68901	1.24735	4.5417	4.70997	4.2983	4.41639	4.51948
XVI	95140	95141	YPL242C	0	-	1.40491	1.8228	1.73034	0.68548	1.44596	2.46875	2.75816	2.95338	3.56994	3.42035	4.16134	5.40297	2.89219	1.5044	2.92726	7.23491	8.59845	8.42246	7.88987	8.44345	7.23811	7.2752	7.34287	7.38278	7.9709	7.27522	6.8261	9.59868	8.21416	3.69686	-2.00926	-5.96442	-6.16102	-6.55833	-7.01463
IV	1222401	1222402	YDR372C	0	-	0.33581	0.84853	1.2818	2.29944	2.2035	2.15103	2.77793	2.89321	3.12156	3.96673	5.57609	6.2303	7.25479	7.80327	7.38676	5.93949	5.50548	4.94009	4.71214	5.12275	4.77284	4.45897	5.05652	4.83339	4.61222	3.46076	2.77452	1.14281	0.34117	0.64422	0.61483	0.75351	2.4216	3.40646	3.19991
V	178828	178829	YER013W	0	+	2.95898	2.23896	1.26178	1.74525	2.28655	2.59761	0.98578	-0.39329	0.31566	1.05176	2.27093	2.51953	3.56173	7.90669	9.34112	9.35523	10.0295	9.90997	9.89332	9.73689	9.37673	8.58024	8.46889	8.07682	7.7704	7.01122	5.20231	2.50557	-0.83303	-2.2383	-1.4852	-2.98497	-4.51737	-5.0191	-4.86055
VII	951172	951173	YGR229C	0	-	2.73027	3.65763	3.78794	3.90165	4.45506	4.46168	4.49296	4.14846	3.6422	3.42157	5.11522	6.11753	5.56075	3.0705	2.43397	2.83979	2.65571	2.5898	2.17457	1.66321	2.22041	2.79966	3.9931	4.17859	3.91411	1.45938	0.72106	2.64974	4.36986	4.74147	4.27971	3.47058	4.06736	3.68911	5.04188
VI	264087	264088	YFR055W	0	+	7.58402	6.84459	5.77933	5.20015	4.56718	4.47905	3.16522	2.95076	3.10465	1.85987	0.97493	0.4721	0.37753	0.144805	0.08664	0.50027	1.54346	2.06317	1.95839	1.9066	1.91535	1.80546	2.06511	2.38646	2.42913	2.36405	3.36829	4.68705	5.54254	6.93529	6.05009	5.43445	7.24625	8.33532	8.21595
XII	723934	723935	YLR297W	0	+	5.83155	6.15422	7.07043	7.7916	7.88406	7.93487	7.69459	6.8126	5.98898	5.03479	3.66709	3.09726	4.06699	4.94701	5.16761	4.65696	3.45694	2.30699	1.73424	1.33958	0.59336	0.851595	1.50297	1.81866	2.82512	2.78271	2.11006	0.776245	0.63635	0.19847	1.40944	1.90262	1.43773	1.31801	1.47161
V	423597	423598	YER131W	0	+	2.33182	2.24903	1.52704	1.37574	1.54262	1.87559	1.47191	2.36896	2.70312	3.16811	2.84782	3.37209	3.12625	2.93664	3.6199	3.63588	3.55488	3.10959	3.64805	3.61565	3.24429	4.29364	3.23299	3.05171	2.46132	2.71877	3.65777	5.21689	5.98889	5.61675	5.66096	6.36449	6.37526	6.39004	5.82675
XII	853998	853999	YLR364W	0	+	9.73368	10.0197	8.82659	7.97753	6.9113	5.62721	4.61016	4.47045	3.41911	2.91047	2.4837	2.66795	2.28488	2.91179	4.66075	3.09716	3.56965	4.06172	4.16853	4.38022	4.33365	3.4523	2.63448	2.74896	2.77891	0.59506	-0.244414	-0.591876	0.120725	-0.967345	2.21445	1.62996	2.03226	2.30547	2.28108
VIII	148680	148681	YHR021C	0	-	-4.54652	-3.82576	-3.37603	-3.76825	-3.49357	-2.68596	-2.04576	-2.22542	-1.06832	-0.51519	1.3983	2.1305	3.52846	3.90418	5.43087	6.17577	6.10879	6.71976	7.16439	7.37408	7.27144	8.02327	8.62469	7.9672	7.50605	7.63479	8.40901	10.4718	9.85524	8.53646	4.67213	4.07423	3.52205	2.95954	2.18655
IV	1319811	1319812	YDR424C	0	-	-3.63299	-3.86407	-1.82023	0.8578	-0.36969	-1.52704	-1.37932	-0.92729	0.20573	2.34074	3.67999	5.24583	5.29454	4.84796	5.07645	5.05628	5.49465	5.73538	5.53163	5.23253	4.80173	5.73811	6.07659	4.55109	3.69958	3.09566	3.51669	3.79301	5.01573	4.74904	6.15315	7.61866	7.718	8.123	8.35514
II	236336	236337	YBL002W	0	+	-0.56219	-0.43282	-1.74714	-2.26527	-2.32325	-2.01433	-1.32013	-0.93905	0.209195	0.12079	-0.15125	1.04675	1.289	1.88457	4.10553	5.61201	7.27916	8.48141	8.78747	9.75051	8.51031	8.53592	7.98279	7.84382	8.00814	7.24521	6.67202	7.61346	6.72545	6.58484	5.2161	3.3279	1.94858	0.46904	0.52843
IV	1356059	1356060	YDR448W	0	+	0.933225	0.8874	0.8874	1.49431	2.27656	2.39138	2.4659	3.04202	3.39165	7.17935	11.0379	11.0824	10.6037	11.4725	12.6122	12.8928	12.8661	12.401	11.4125	11.0395	9.79896	8.95057	9.34013	9.18608	4.76762	1.30496	1.2264	-1.70623	-3.42212	-6.60922	-9.0992	-9.91565	-10.7144	-11.0847	-10.5749
XII	990799	990800	YLR429W	0	+	1.64795	2.36725	2.97357	3.49083	3.44989	3.52537	3.18325	3.71492	4.47523	4.39222	4.40927	4.60629	5.16166	6.74433	6.35589	5.89042	5.77416	5.44642	4.72156	4.26179	3.49377	3.01532	3.17638	2.86796	3.92447	4.80998	5.69669	3.79351	-0.95609	0.42705	1.31289	0.34804	1.35264	1.8276	2.02815
X	410970	410971	YJL013C	0	-	1.26628	0.4182	0.94313	1.51653	0.9014	1.19125	1.9261	2.82965	4.12836	5.9562	6.28231	7.01293	7.76045	8.15551	7.43166	7.29704	6.87836	5.89433	4.91864	5.21913	5.54534	5.77111	5.26499	5.48299	3.2079	3.58639	3.04571	2.0703	0.3866	0.563605	1.91276	0.70713	-0.51638	-0.59258	-0.74254
II	353347	353348	YBR057C	0	-	3.03999	2.18755	1.02823	1.1732	1.38064	1.30215	0.867625	1.25199	1.17738	0.72116	1.53676	5.63234	6.7035	8.84486	9.06985	10.1852	9.14109	7.95776	7.69113	7.08005	6.86695	7.38222	6.85133	6.20183	6.09464	4.61745	0.74293	-1.11451	1.61529	2.02951	0.397805	-1.34895	-1.73823	-1.84006	-1.31119
VII	693357	693358	YGR101W	0	+	-3.37566	-0.890465	-1.79986	-0.74063	1.11525	1.59377	2.5836	2.41396	1.73629	1.85083	1.07449	1.536	2.18077	4.31256	5.14802	7.29964	7.02198	7.4003	7.38923	7.14468	6.22917	5.61837	5.67873	5.9471	6.28221	8.23607	7.47572	6.31125	4.73581	-0.397205	0.928765	2.13818	2.3228	2.85792	4.02361
X	348944	348945	YJL048C	0	-	7.45145	6.5998	7.63495	7.35313	6.99366	7.15521	7.76155	7.85566	7.72386	7.96844	8.24207	8.0928	7.08605	6.62194	5.94145	6.40306	6.19747	6.01674	5.42155	5.14621	3.4124	2.53018	1.64916	0.9519	-0.23481	-1.5666	-3.13099	-2.96804	-2.92831	-2.64912	-2.79014	-2.75055	-3.14639	-1.7995	-0.95431
XV	525177	525178	YOR109W	0	+	8.9003	6.97397	5.14268	5.32902	5.17033	6.21903	6.22258	4.6581	3.33737	3.19959	2.45472	2.15869	1.928	2.05928	2.73434	1.65226	1.02512	1.33712	2.20709	2.99969	2.63507	2.17069	1.631	1.53039	1.93671	2.44678	2.96481	2.35938	3.38532	3.92048	3.79466	4.45721	4.97497	4.86849	4.3003
XVI	361868	361869	YPL100W	0	+	1.92657	1.21128	1.36495	1.73647	1.54001	1.36933	0.387785	0.254245	-0.58837	-0.69109	-0.4836	0.32047	5.43473	6.00073	7.33498	8.36888	8.25124	7.6521	7.70836	7.74857	7.44748	7.73267	8.37247	8.61023	9.24903	9.00095	7.20945	4.72726	5.55265	3.61293	-1.27708	-2.98554	-2.23231	-4.09242	-4.70922
XIII	208996	208997	YML035C	0	-	3.18767	3.79269	3.6067	3.29457	2.97783	2.11465	1.90312	1.51475	1.34265	1.12813	0.87532	1.24627	5.29406	6.33946	5.1532	5.95395	5.52567	5.2974	5.59602	5.28886	5.43413	5.53336	5.85832	5.67558	6.27369	6.73821	5.24613	-0.557835	0.423925	0.70645	2.17895	2.30536	1.6118	1.844	2.26487
XIII	205405	205406	YML037C	0	-	4.46509	3.86584	3.52351	2.12043	3.54093	3.37701	3.09303	3.90127	3.53545	3.54176	3.52203	4.50015	5.25104	5.32791	5.55345	5.6003	5.43715	5.48094	5.27476	5.47207	5.44291	3.74821	2.30386	0.33907	0.87899	0.719975	1.12661	2.43427	2.61229	3.85163	3.22953	2.3171	2.55342	2.65009	2.2183
VII	349617	349618	YGL085W	0	+	4.85426	5.06211	5.5417	5.03188	3.56319	1.91111	1.34542	0.72584	1.57234	1.74497	2.79671	1.9903	0.81974	1.71071	1.34685	1.21906	1.23848	1.00452	0.92484	1.53764	1.7977	1.52935	1.78936	2.36041	1.65214	0.877955	4.49762	5.5466	8.47906	10.5261	10.6729	9.0293	6.81672	5.87173	5.41745
XVI	458489	458490	YPL053C	0	-	0.59527	0.87542	1.31998	1.28379	1.31063	1.83685	2.42027	2.61252	2.81793	2.60995	0.31739	2.02932	2.74743	3.70271	4.31991	7.52906	7.77755	7.78385	7.4504	7.90874	7.98987	7.46628	7.77281	7.96534	8.4454	9.91748	9.72452	8.3436	6.40412	1.42159	-2.91244	-3.8277	-4.43713	-5.07805	-5.88672
XIV	547959	547960	YNL042W	0	+	3.48026	3.37946	2.7127	2.0238	1.70385	1.88678	2.402	2.4922	2.01242	1.57329	1.02955	1.08973	1.77241	3.06633	4.65687	5.71435	6.09511	6.30318	7.31444	7.11292	5.67891	4.44743	5.13326	5.50832	6.97045	7.05145	6.06288	5.64014	4.38737	1.95111	1.41627	1.26381	0.85322	-1.2772	-0.38255
XIV	619713	619714	YNL007C	0	-	1.09463	1.4259	1.70371	1.23171	1.23543	1.32496	1.49052	1.08068	2.00458	1.60589	1.7506	1.97537	1.84256	2.11433	2.02315	1.70568	1.79868	1.88514	1.95179	2.33579	2.25997	2.11858	3.20506	2.5819	4.14874	4.11142	4.20845	5.29583	8.67071	9.0637	8.75948	8.37383	8.42029	8.30872	9.41364
IV	1293092	1293093	YDR410C	0	-	1.9779	1.94091	2.7566	2.88329	3.15437	2.92962	2.56548	3.25169	4.48793	4.34208	5.50023	5.1135	5.96885	7.03348	7.25597	5.43222	4.63754	4.1822	3.67344	3.10417	2.85899	3.05568	1.86692	1.5233	3.05403	3.13247	3.30142	1.52931	0.645815	0.63662	2.3901	3.31606	4.38631	4.12713	4.47191
IV	1045145	1045146	YDR292C	0	-	6.33682	6.10372	5.07598	3.51471	3.17158	2.54267	2.44416	1.90693	1.63399	1.39662	0.63351	1.5597	2.30257	1.74079	3.15823	3.62221	3.85681	4.79577	5.57001	5.88848	6.8673	7.16186	6.88837	7.17051	6.11733	6.04646	4.98938	3.83362	3.02568	1.65267	2.43807	2.56664	0.68434	-0.39625	-3.81626
XV	412776	412777	YOR044W	0	+	-1.52599	-1.50622	-1.24588	-0.70874	0.01334	1.87267	2.5059	3.00288	2.846	3.15251	3.40188	3.94569	4.20417	3.13777	2.84168	2.32481	2.86543	3.06032	3.01101	3.20535	1.61993	1.66831	1.0136	1.77728	2.20707	2.6406	2.90141	5.04651	7.00308	7.57147	8.71652	9.62611	10.1417	10.0172	10.0178
IV	1345185	1345186	YDR441C	0	-	2.18074	1.95902	2.60819	3.18525	2.73799	1.98837	2.02452	2.31352	2.45489	2.31854	2.01968	1.95083	2.71501	3.15965	3.7719	4.21623	3.98051	3.37748	3.09487	4.29541	5.43218	5.3297	5.41666	5.63496	7.59725	7.94698	7.75928	5.79043	4.24982	2.11267	1.77642	1.94838	1.87134	1.82163	1.29764
IX	291739	291740	YIL033C	0	-	-0.90318	-0.70713	-0.82102	-0.50214	-0.97554	-1.00902	-0.90565	-0.08954	0.52336	0.179425	0.3864	4.17012	6.48009	9.00923	9.94222	10.891	11.1049	11.9295	12.3524	12.794	12.9432	12.8215	12.9384	13.4086	13.995	12.7812	11.5324	7.97189	2.93252	-8.52933	-10.4021	-9.67504	-10.3619	-11.3258	-12.768
VIII	315985	315986	YHR101C	0	-	5.63244	4.90501	4.27368	4.31159	4.49482	4.65509	4.10273	2.86563	0.14752	-1.85243	-2.60891	-1.46553	0.579705	4.23283	3.24557	2.81268	4.10633	4.13969	3.80275	3.80482	3.6017	4.28026	4.49335	4.98906	5.37654	6.10022	5.9724	4.51252	1.05798	2.70553	5.59842	4.06062	4.38041	4.04009	4.41955
II	36774	36775	YBL099W	0	+	1.43197	0.63926	0.57503	1.26277	1.07638	0.85426	1.06897	1.39098	1.15137	1.49236	1.45132	1.26565	4.12371	6.17169	7.00405	7.63051	7.44914	6.81307	6.35661	6.07326	6.1237	5.65722	5.49871	5.49048	5.45743	4.63762	4.7802	3.17991	1.18575	0.731815	1.82244	2.46286	2.68988	3.07671	3.4665
II	267468	267469	YBR014C	0	-	2.28026	2.64638	2.16564	1.61152	2.34221	2.47978	2.36211	2.83368	2.723	1.95108	1.65842	1.43055	1.63986	0.29307	0.0301	-0.04669	0.67386	0.90249	1.62489	1.90846	2.88029	2.55583	2.28212	2.21594	3.83784	4.21689	4.37205	4.44693	6.87548	8.00856	8.93222	8.84384	9.61513	9.43708	9.50249
XIV	68748	68749	YNL298W	0	+	1.12187	2.01681	2.47652	2.72846	2.78429	2.94235	2.79355	2.16172	2.46055	2.35338	2.3965	5.69584	6.31307	5.29468	5.47825	5.40137	4.64546	4.0694	4.36085	4.8825	5.12372	5.07302	5.84812	6.02889	6.00338	5.92394	1.72391	1.56553	2.4229	0.18478	2.16527	2.01051	2.45336	2.03842	0.48334
IV	940805	940806	YDR238C	0	-	0.98772	0.75415	0.78569	0.75198	0.20897	-0.544815	-1.52031	-1.91132	-1.55019	-1.97163	-2.2653	-2.43908	1.85304	1.86872	1.08951	1.40439	1.2508	1.65136	1.92247	2.503	3.62675	4.12934	4.26012	4.10344	5.08594	5.41794	5.81014	2.02658	4.85989	9.71292	10.3375	13.0444	13.8971	14.7132	15.4709
IV	74121	74122	YDL215C	0	-	1.19827	1.30973	1.30087	2.05873	2.07839	2.39393	2.37932	2.27289	2.7689	2.70628	2.93526	3.0336	3.34903	4.26589	4.23951	4.19862	4.66272	4.18258	5.16636	5.48097	5.54458	4.96713	4.57597	4.82533	4.94731	4.93901	3.8239	3.26369	2.99932	3.42854	3.5987	3.51776	3.95946	3.08531	1.79512
II	711356	711357	YBR245C	0	-	2.61267	2.75699	0.5825	0.46927	1.97224	0.92461	1.17986	1.68596	2.16858	2.39182	3.36296	4.98395	8.63551	10.9555	13.0558	13.9881	14.8481	15.2603	14.2	13.4585	13.0665	11.8568	11.3569	9.78157	9.52938	9.58115	7.71335	4.51915	1.69374	-2.26319	-12.8347	-17.761	-17.8774	-18.203	-18.4956
XIII	129537	129538	YML072C	0	-	2.58467	1.6447	3.47854	3.72088	4.10221	3.8388	3.05493	2.8403	2.8577	2.77555	1.9359	1.14919	3.08068	4.23398	5.36015	5.86472	5.4905	3.93208	3.79285	3.4334	3.99128	4.99998	5.57614	5.77866	6.1911	6.3658	7.05799	5.44102	5.08359	3.66886	2.18062	0.90926	0.389445	-2.57817	-3.2607
XIII	589629	589630	YMR164C	0	-	9.95574	6.6782	5.90994	3.05825	1.75813	0.75991	1.25106	2.05995	2.37211	3.6749	4.39759	5.44783	4.94567	4.92867	4.57641	4.57625	4.33288	3.77777	3.67071	3.52988	2.8721	2.46282	2.10594	1.32712	0.3123	-0.08076	-0.25513	0.7574	2.72382	4.29952	3.99415	4.38458	4.87437	4.67735	4.66166
VII	774680	774681	YGR143W	0	+	0.42399	-0.29239	-0.80962	-1.0994	-0.6371	0.73615	1.40751	1.50006	1.66127	1.9609	1.55008	0.364585	0.49375	0.514085	1.16931	2.56086	4.30668	6.08575	5.85423	7.04084	7.6266	8.63755	7.14229	6.26783	6.12889	7.60987	8.27848	7.80222	7.30239	6.20263	4.82829	3.90153	2.41495	1.95299	-0.12734
V	512517	512518	YER166W	0	+	2.99212	3.74968	4.15043	3.45962	2.5785	2.46733	3.15891	3.26715	3.35307	2.75633	4.3496	5.94451	5.23849	3.46639	0.457475	1.1454	2.56245	3.60011	4.31452	4.83439	4.56491	4.47563	4.25843	3.9899	4.14672	2.70344	-0.211865	-0.28978	2.47844	5.81058	5.23926	4.23672	4.06677	3.63718	3.77207
X	136781	136782	YJL151C	0	-	5.67545	5.41746	5.18327	5.71242	6.3408	6.31748	6.36674	6.65208	6.05087	3.32457	2.7313	1.41806	0.59488	2.75865	3.26438	3.1974	3.38624	3.82614	3.35275	3.18339	2.86607	3.13138	3.01232	3.57872	3.55761	3.88128	4.98561	4.97349	2.17773	1.08487	0.812265	0.32434	0.28659	0.59812	0.52818
XVI	305287	305288	YPL129W	0	+	1.84902	1.27184	0.95178	0.15824	0.06202	0.434265	0.29269	0.04102	0.81855	0.85018	1.32034	1.49675	1.78051	5.76427	7.40822	8.80073	8.64875	9.05088	9.36098	8.70473	8.32437	8.27425	7.41713	6.38245	6.74335	6.36611	7.04785	6.44607	3.39145	0.839225	-0.880105	-2.32673	-2.45034	-2.18496	-1.93359
XI	393366	393367	YKL024C	0	-	0.89569	1.7692	1.61428	2.23036	3.22314	2.92205	3.15433	2.79097	2.41091	2.11395	2.6601	3.50963	5.36874	5.21692	5.5715	5.35169	5.44911	5.511	4.13827	3.55622	3.93595	3.81482	3.63485	4.6205	5.06077	4.2766	5.10414	5.88591	3.94157	3.88925	4.78583	3.49698	0.558165	-0.196365	-1.82175
II	166200	166201	YBL029W	0	+	5.76959	6.20504	7.58508	7.74074	7.31802	6.62801	6.29641	5.96343	4.62526	3.89609	3.1499	2.70187	1.49474	0.483055	1.56274	3.48495	3.80333	3.42773	3.19676	2.60791	2.75056	2.48326	1.16071	0.39744	0.00157	0.680145	1.41501	4.16751	5.11177	4.79939	2.60445	0.53554	1.23525	2.34359	2.71812
VII	557340	557341	YGR035C	0	-	3.68046	3.53605	2.5055	1.67588	3.13695	2.82316	4.09387	4.32362	3.93918	4.27021	5.86137	5.883	6.01457	6.87308	6.71237	6.36024	5.99548	6.08739	6.29354	5.12735	4.17162	2.19658	2.01328	2.57256	2.4523	0.891185	-0.03215	0.58176	-0.175925	1.26761	1.25239	1.27342	1.92035	2.58064	2.12223
VIII	69512	69513	YHL019C	0	-	-5.58236	-5.65389	-6.29523	-7.11423	-5.99335	-3.21943	-0.20504	0.88614	0.39415	-0.566605	0.13768	1.44285	4.61733	5.1047	6.95876	8.95457	9.20307	8.5298	8.08185	7.8724	8.2108	8.61794	7.65329	7.82259	8.58635	8.23675	6.27093	3.92155	3.59533	2.43621	3.54404	3.74449	5.53333	6.83101	7.52814
XVI	157863	157864	YPL208W	0	+	10.4503	8.9641	7.1654	5.49323	0.41501	0.10063	0.16269	-0.28909	0.48242	1.25936	0.760105	0.559785	-0.91742	-0.08634	2.37766	2.26825	2.78867	3.92482	4.19611	4.33722	4.0116	3.8143	3.27991	2.20132	3.01536	3.00807	3.82614	6.86116	4.07367	1.59651	5.58167	6.50118	5.92268	5.98399	5.89702
IV	1441157	1441158	YDR495C	0	-	6.6775	2.85719	3.03803	3.44574	2.36336	2.45244	2.8988	3.79449	4.04413	4.96004	5.52178	2.95274	2.42079	5.15086	4.98098	5.64857	5.81253	4.44301	4.02699	4.17177	4.0594	2.79634	2.31794	1.83779	0.40187	0.45181	1.63568	-1.85215	-1.1826	4.62411	3.37778	4.94854	5.3961	5.13039	4.36892
XV	845790	845791	YOR280C	0	-	5.36728	5.23079	5.26799	4.74131	3.92386	4.32504	5.82215	5.04817	4.61316	2.90117	2.00359	1.91175	3.30777	4.48185	6.53219	7.38957	6.99067	7.11459	6.97802	7.29268	7.25408	7.16193	7.77885	8.42152	8.41965	7.07227	6.77365	5.08001	3.98643	0.53328	-5.53634	-8.41338	-9.7704	-9.7113	-10.3839
XI	431937	431938	YKL006W	0	+	2.56152	2.42306	2.27782	2.90138	1.87037	2.69288	2.85832	2.48742	3.37497	5.18505	4.78239	5.71884	6.01874	6.24601	6.67125	7.07562	7.2711	6.55447	5.77628	4.82712	4.41608	4.14169	3.94729	1.51853	-0.11828	0.13552	-0.20073	1.0575	1.90781	1.82488	1.11702	1.59685	2.6133	2.83263	3.5444
IV	503307	503308	YDR030C	0	-	3.89669	3.9187	3.61545	2.62798	1.57123	2.63616	2.27056	2.49809	3.02682	1.94777	1.86677	3.3925	3.73738	3.25922	3.38339	2.38776	2.74144	6.44004	8.97544	5.71415	5.65032	5.28418	5.19756	5.51172	5.21756	4.16793	2.66105	2.69508	3.46452	3.11992	4.40155	3.99199	-0.00249	-0.97217	-0.419475
XII	232008	232009	YLR043C	0	-	4.04119	4.00389	3.68583	3.81594	4.28566	3.82766	3.74252	3.08541	5.32665	6.24986	4.59966	2.95648	1.65381	-0.05787	1.17865	1.27454	1.54516	2.03698	2.26948	2.16865	2.67528	2.6552	2.1461	1.02734	0.381845	2.83577	2.7134	6.75769	7.70772	5.9402	4.8734	4.59981	4.77497	4.37926	4.7156
VII	514565	514566	YGR013W	0	+	7.41348	4.54573	3.78763	3.40698	4.13246	4.49835	3.30358	3.02047	2.80157	3.54357	4.25289	3.65855	4.95242	5.67366	5.86026	5.65824	4.20028	3.22634	2.57427	2.4647	2.25738	2.48612	2.0562	2.38922	2.14547	2.21447	1.499	1.21599	1.91019	1.16264	2.84523	3.90647	3.79233	3.72344	3.22541
VII	288444	288445	YGL117W	0	+	2.82253	3.11827	1.96182	0.62922	0.71264	1.4941	1.70431	1.60779	1.3493	1.45422	2.38364	2.00003	1.9871	2.91053	3.41528	3.95904	4.51864	5.30489	5.40723	5.57823	5.29597	5.4742	5.27501	5.26802	4.78206	4.55656	4.62526	3.86832	3.07595	4.50155	3.89326	3.05624	3.78983	4.25337	3.76001
XV	68957	68958	YOL136C	0	-	3.26348	3.65034	4.00756	4.52998	4.32972	3.73231	3.17664	3.99325	3.714	4.64357	5.09976	4.91984	5.61481	7.05462	6.70153	6.68891	5.47516	6.13572	6.85195	6.52718	5.9024	5.84919	5.00941	3.86968	2.89535	2.78249	2.72112	1.60263	-0.426225	-1.78853	-1.48812	-1.8382	-1.73136	-2.53851	-1.23794
IV	703268	703269	YDR126W	0	+	6.13664	5.51857	5.61845	5.88799	5.86709	3.96035	2.49747	2.56944	3.0589	3.80543	3.6457	2.73239	5.41814	4.18066	4.46715	6.08266	5.8553	5.11243	4.58573	4.21697	3.75798	3.99202	3.70597	3.10454	3.31453	2.22611	0.7987	-0.5952	0.418675	-0.26364	0.182825	1.55812	1.15645	2.27932	2.80274
XVI	143441	143442	YPL216W	0	+	5.68787	3.31722	2.90528	2.97749	1.45767	1.12984	1.27355	2.00967	2.11447	2.52874	3.48305	6.307	3.00286	1.87368	1.51799	1.82027	1.92299	0.67071	0.63857	0.69892	1.18971	0.35923	0.48671	0.67073	1.1201	0.55149	-0.393715	6.2389	7.83509	8.73862	9.10697	8.79559	9.8422	8.96686	8.80748
VII	217529	217530	YGL151W	0	+	8.76719	1.86534	1.01663	-0.3948	-0.22844	-0.16895	-0.41369	-0.62671	-0.30549	-0.21518	2.64863	3.10489	4.58933	7.00089	7.07913	6.80173	7.16415	7.31745	7.75536	7.76393	7.592	7.61457	8.35867	8.28424	8.03637	7.06058	4.96209	1.85004	0.15021	-0.73184	0.739505	-0.6964	-1.76233	-1.22196	-1.17447
VII	312214	312215	YGL101W	0	+	5.75544	5.37918	4.50382	2.81501	2.66835	2.73968	2.69909	2.18965	1.72591	1.35917	1.46825	2.43712	2.16162	-0.09883	-1.8615	-1.13002	2.40405	2.57957	2.65386	2.36157	2.45025	2.56332	2.1077	2.1055	2.40595	2.80366	2.59151	6.1293	8.53452	11.1737	8.66462	5.86855	5.52993	5.86985	5.92372
VIII	106063	106064	YHR001W	0	+	7.40683	6.27998	5.60546	5.30595	6.12139	4.79533	2.91546	4.01041	4.59086	4.70618	4.73262	4.72129	2.53056	3.00412	2.43189	2.55681	2.59261	2.87113	2.96298	3.03565	2.57254	1.51554	1.43139	1.4216	0.428865	0.35059	0.40076	2.15892	2.28003	3.11085	3.68006	4.13316	4.43063	4.50878	3.92485
VI	160304	160305	YFR008W	0	+	-2.40197	-1.50868	-1.24584	0.9945	1.60611	0.084165	-0.169985	-0.03483	-0.22023	0.63047	0.5797	0.869185	1.71394	-0.13266	-0.38765	3.2252	4.34638	4.81214	5.61741	4.37884	4.95421	5.0822	4.70254	5.58373	6.22381	6.50627	6.21875	7.40084	9.42967	9.47527	4.70037	4.79311	5.798	6.19387	9.63368
XI	579222	579223	YKR074W	0	+	1.60649	1.75042	1.79829	1.47052	1.43216	1.56134	1.93064	1.62697	1.61657	2.07444	2.71296	1.59262	1.50137	4.00517	4.56847	3.8319	4.3122	4.98569	5.04762	5.24877	5.06134	5.28253	4.6137	3.91212	3.57808	3.51793	5.07113	4.73287	3.50027	4.40388	4.15641	3.99322	4.25127	4.27525	4.26195
XV	710446	710447	YOR193W	0	+	4.5724	4.56376	4.62685	4.60595	4.51266	3.82338	3.89509	3.51907	3.26751	4.22357	3.45683	3.31781	4.25369	3.08223	1.73148	1.05224	0.93096	0.98267	0.92483	0.82138	1.66563	1.62586	2.18226	1.54481	1.37568	2.84248	2.95581	1.68325	4.12502	5.48193	5.25707	5.99886	6.39922	6.59402	7.35869
XI	299403	299404	YKL072W	0	+	0.20475	-0.28036	0.04143	0.42778	0.10131	-0.33826	-0.70476	-0.63734	-0.169195	0.995825	2.44186	4.57398	5.50897	6.82781	7.34371	7.98818	8.42287	8.40846	8.29317	7.65502	8.19407	8.26173	8.27377	7.7501	6.08372	4.95345	4.2217	4.2979	4.07724	3.80884	-2.08948	-2.04562	-1.30639	-0.80081	-1.6125
VII	894302	894303	YGR197C	0	-	1.52193	1.76198	2.07156	2.24422	2.13589	1.70524	1.81913	2.52467	3.41871	3.50662	2.69159	2.68523	0.720745	0.04789	2.39183	1.66731	0.92313	2.29369	2.96174	2.86721	2.89444	2.59212	2.4052	1.61567	2.5687	3.57007	3.53392	5.39008	5.84318	6.27021	7.35294	8.75191	8.79218	8.10769	7.44348
VIII	209590	209591	YHR051W	0	+	1.74321	0.88568	0.14413	-0.07611	-0.14012	0.06383	0.01764	0.14536	0.16958	-0.34325	-0.409	-0.49334	1.35175	3.28371	3.45025	6.96913	7.3173	7.3569	7.7122	7.98598	7.98151	7.69236	7.7634	7.55951	7.97071	7.90033	7.90676	6.41542	4.67195	2.50628	0.79038	0.6689	0.4311	0.51375	1.15639
XV	519102	519103	YOR106W	0	+	1.27642	0.81608	1.77354	2.68197	2.90066	2.69855	2.63392	2.18937	1.77735	1.36757	0.39459	-1.60324	0.74669	3.47135	4.04736	4.02634	4.01427	2.94175	1.52944	1.66165	1.75486	1.64553	2.3706	2.84239	3.56067	4.8032	7.74396	5.71713	3.49531	7.48306	7.87185	7.78834	6.20119	7.05283	7.36954
XIII	624242	624243	YMR181C	0	-	2.58577	3.18449	3.73368	2.65774	1.45438	0.82583	1.451	2.27877	2.34192	2.02656	2.75086	2.88428	3.56133	2.65775	2.85004	4.53327	5.12175	4.70106	4.90224	6.33515	6.89284	6.14639	5.52768	5.3885	5.32599	3.2651	3.01898	2.74081	3.65373	3.83643	3.39737	2.04618	2.67348	2.16168	0.11847
XIII	568586	568587	YMR155W	0	+	8.11625	7.51566	7.13157	4.93562	3.52055	3.28961	2.69452	2.72646	1.50555	2.1875	2.39316	3.09421	5.00693	9.97075	11.8424	12.2089	12.2782	10.5888	9.97695	9.27541	8.99912	7.64392	8.42941	8.19763	6.45704	6.69742	6.23928	-1.96128	-6.10485	-9.56638	-10.2962	-10.331	-9.08657	-8.56128	-8.20057
VII	80336	80337	YGL223C	0	-	11.7232	11.8656	11.8299	9.36442	6.19	3.72708	3.23318	3.28181	3.5744	2.85407	2.26906	2.69847	3.54151	1.62218	2.05363	2.68292	1.67063	1.36116	1.57544	1.00503	1.62884	1.67702	1.46484	1.21952	2.33301	1.86319	2.23656	1.40466	3.42153	1.6339	1.35113	2.32379	1.58433	2.53503	3.93201
XIII	716547	716548	YMR223W	0	+	5.82174	5.86707	5.00374	4.06189	4.08153	4.16355	3.73996	3.63077	3.73191	1.17358	1.73808	3.87683	3.97214	6.37171	6.12852	6.33653	6.47594	6.98433	6.951	7.53317	7.23585	7.14236	7.35861	7.30428	6.48029	6.4021	3.85634	1.02842	1.89122	2.01152	-3.46034	-6.20297	-6.58742	-6.73458	-6.64412
IV	442311	442312	YDL005C	0	-	1.70059	0.96025	1.24018	1.23822	1.54495	1.6639	0.9888	1.00369	1.06091	1.39871	3.42993	5.84117	8.33112	7.3058	5.30376	4.63845	4.4355	4.24529	3.97596	3.82845	3.75332	3.48007	2.98871	3.32944	2.95447	1.52738	-0.87587	-2.51075	-1.09934	2.33275	4.53249	6.5233	7.65114	9.79192	10.1786
XII	1036057	1036058	YLR451W	0	+	1.02978	0.320795	0.99536	0.79333	0.02503	0.0188	-0.08826	-0.13734	0.61765	0.88773	0.31207	2.78403	4.74602	11.2752	11.6906	11.8522	11.53	11.338	11.3519	11.4617	11.7499	11.7939	11.6039	11.3432	11.6274	11.6828	7.97574	2.08331	-1.2663	-5.9147	-8.55487	-10.1421	-9.82602	-9.34095	-9.2603
XV	426071	426072	YOR051C	0	-	4.23104	4.98615	5.34945	5.16211	5.41878	5.40113	4.9039	3.14601	2.63987	1.47212	0.52485	0.69153	3.2616	5.48921	6.82379	5.98036	5.56377	5.25718	4.70412	3.90942	3.82002	4.16333	4.18275	3.95349	4.45634	4.51152	4.03185	1.14882	0.15618	-0.82309	0.15972	0.385405	1.12948	0.79365	1.34068
XV	678771	678772	YOR182C	0	-	2.10226	3.4257	3.82915	3.97601	4.39935	4.3598	3.4944	3.50917	3.47805	3.14235	4.58418	4.40249	5.64276	3.24167	3.15998	2.08994	1.26932	1.10265	1.46889	1.9236	2.40801	2.43058	2.85659	3.23627	2.86755	1.22313	0.61876	2.26538	3.77535	4.21458	5.44733	6.14523	5.76531	5.51473	4.93679
IV	239542	239543	YDL125C	0	-	3.76033	3.69253	2.79895	1.97347	0.96243	1.14098	1.90231	3.96654	4.10896	4.75868	4.95702	4.85395	4.59947	5.07162	4.66367	4.91639	5.14791	6.01582	5.78191	5.26201	4.87571	4.06262	3.40115	3.52232	3.2568	1.75702	1.55788	1.49179	1.63467	1.06464	1.28187	1.56008	1.94297	2.90106	3.5231
XII	902652	902653	YLR389C	0	-	-3.87047	-0.42035	-1.23722	-1.70975	-0.2753	-0.06143	-0.03687	-0.21418	0.56066	1.29626	1.89322	3.39514	3.77198	3.98535	5.26647	7.86496	7.9101	7.68355	6.82796	6.59556	6.72584	6.6483	6.10934	6.04479	5.32533	4.11393	3.33093	3.93709	4.90458	4.11046	3.02922	3.96659	3.89314	3.18999	3.50452
III	142132	142133	YCR015C	0	-	1.34021	1.65142	1.22554	1.41578	1.73158	1.51786	2.81704	3.79121	5.33699	4.28185	3.78498	5.01491	4.78442	3.82046	5.78157	5.79667	6.35932	7.49259	7.23107	7.18766	7.64735	6.42407	4.94891	4.23292	3.13151	3.43139	2.44981	3.28842	3.77242	0.771305	0.60558	-0.70769	-1.71203	-1.3864	-1.29689
II	662400	662401	YBR218C	0	-	4.63631	4.82164	4.99151	5.49214	6.55826	5.37242	4.83658	4.04849	4.21478	4.96719	5.92342	6.13398	5.0297	3.86386	4.00453	3.77143	3.36604	2.5493	1.57425	1.38587	1.35471	1.94257	2.45967	1.41537	0.44233	0.37516	0.47345	1.46196	1.38191	2.54682	3.16802	2.92544	3.46153	3.32298	3.55078
XI	30708	30709	YKL215C	0	-	4.49097	3.68582	3.87622	3.57056	3.81768	0.60008	-0.54898	0.13342	0.7613	-0.447355	-0.19114	4.42529	5.64137	9.34323	11.08	12.279	12.0967	11.6787	12.1289	11.1923	10.5365	9.56357	8.85915	8.3788	8.05981	6.46182	3.29297	2.0323	-1.92593	-4.47119	-5.25092	-7.07261	-8.14452	-10.7276	-11.4232
XIV	462365	462366	YNL087W	0	+	1.6714	1.69361	1.26978	1.57924	1.60153	2.76757	3.07908	3.16307	4.65275	5.23445	5.22525	6.0306	6.75736	5.99252	4.94824	4.93757	5.3185	5.17652	5.2488	4.96573	4.00291	3.74928	4.05328	3.28926	1.96499	1.34726	0.244595	-0.53106	1.08974	1.84066	2.2365	2.60418	3.2476	3.6915	3.54033
IV	217607	217608	YDL136W	0	+	5.20956	6.87478	6.80246	6.4595	5.98802	4.40903	3.77171	3.83344	3.40351	2.8415	2.66385	2.98442	3.738	2.94083	2.69436	1.10259	1.39872	1.67764	2.14482	2.40679	3.32614	3.47627	3.27421	3.3692	2.38312	1.55092	0.840805	3.67527	3.23708	3.1348	3.8091	3.01506	2.21541	3.34015	3.58572
XV	281489	281490	YOL022C	0	-	-2.5317	-2.4038	-2.38746	-0.97665	5.45305	2.57073	2.18498	3.02005	0.86518	-3.71754	-5.60439	-5.78883	-5.97452	-1.51564	3.31705	4.51661	5.01171	5.36646	5.22116	5.53247	5.39959	5.18327	6.14112	6.37404	10.1317	10.5529	10.9304	11.1459	9.61843	8.5847	7.58883	5.83147	4.44381	2.13407	1.34676
II	505687	505688	YBR136W	0	+	7.86076	7.81221	6.29422	4.459	3.90233	2.98487	0.1006	-0.732455	-0.21583	-0.4551	-0.6432	-1.78043	-4.45774	-1.6386	2.85594	5.94708	5.73112	6.03439	6.23142	6.40736	6.47646	6.53762	5.49298	5.57708	5.77711	5.91227	10.0299	9.72963	5.41514	0.414895	-0.177009	-0.69513	-0.74807	0.39908	0.6889
II	298272	298273	YBR030W	0	+	-0.74729	-0.355045	0.89077	0.437885	0.02159	-0.22898	1.13603	0.311335	0.374245	1.07814	3.03233	4.5419	6.76557	8.72999	9.40044	9.26775	9.35397	9.60717	9.42349	10.0266	9.9547	8.68707	8.3598	7.1887	6.56616	5.71109	4.022	2.0172	0.88012	-1.30838	-0.33582	-2.66198	-4.50069	-5.26952	-4.86779
V	387200	387201	YER112W	0	+	0.64674	0.584475	0.90101	1.21749	1.89158	2.24978	1.94729	1.97856	1.23313	1.70833	3.36945	5.10054	3.28198	2.84849	4.00106	4.78253	5.5003	6.207	5.54448	5.44783	5.12402	5.27208	5.49695	6.32486	5.59762	4.02751	2.94877	4.43569	3.14292	4.16643	3.95535	1.76819	1.30379	1.85321	1.60358
IV	139525	139526	YDL178W	0	+	0.53093	-0.24462	-0.32417	0.041455	0.98011	0.727475	1.24471	2.27543	2.14642	1.22365	3.7875	4.45105	5.68029	9.66905	11.1025	11.4032	11.6743	11.6221	11.5846	9.81533	8.54403	8.59999	8.19658	7.40096	7.21262	3.70538	2.75975	-0.82841	-3.64269	-5.08368	-4.48365	-3.72751	-3.84832	-3.76168	-3.07987
IV	751607	751608	YDR147W	0	+	-1.23587	-0.76782	0.467425	1.26956	1.71913	1.70381	1.36288	0.61553	0.369165	0.418515	0.81756	2.11677	5.10745	6.84231	8.15697	8.57364	8.15234	8.06659	7.54197	7.2955	6.85014	6.68118	7.04913	7.03758	7.13769	7.88368	7.52933	3.55076	2.59783	1.99062	-0.19585	-2.66269	-2.86768	-2.73228	-1.32415
IX	62719	62720	YIL150C	0	-	4.63435	6.13302	6.53338	6.7331	7.04784	6.78519	5.68555	4.78714	3.08723	3.0128	3.57702	4.07105	4.19817	0.719575	1.4338	3.16838	1.55863	0.517131	0.461281	0.41297	0.8226	1.5339	1.40711	1.99296	1.61478	0.7158	0.815225	0.60691	4.08657	4.08367	3.50417	5.14863	5.86583	5.62708	4.71528
XV	112107	112108	YOL107W	0	+	2.62162	1.95818	0.904335	0.46603	1.25298	0.28116	0.46563	0.3983	1.11874	1.75156	1.92245	1.71	4.03277	8.99283	8.51486	7.45191	7.55001	7.01277	7.25404	6.5491	7.32373	7.64163	8.11947	8.13471	7.59025	7.33474	5.92819	0.459635	-0.465249	-0.292	-0.566985	-0.89112	-0.820675	-1.45408	-3.21094
XII	222149	222150	YLR036C	0	-	4.60426	4.56391	5.53646	4.10725	1.48597	0.072075	-0.436629	-0.97387	-0.8912	-0.43716	-0.56811	0.085155	0.630145	0.47226	1.4723	0.637295	1.67474	2.76471	2.34768	3.00276	4.41384	4.66095	5.30501	4.47254	4.35325	5.41058	5.58736	5.50739	4.85738	4.59544	7.92924	7.20831	7.11784	7.21723	8.18271
VII	22331	22332	YGL254W	0	+	1.41373	1.63264	1.5425	1.49814	2.15619	2.20164	3.1184	3.96987	5.08775	4.98282	5.02552	5.02202	4.93648	4.9534	6.19825	6.03751	6.19514	6.05621	5.25371	5.15644	4.69738	4.91736	5.17545	3.38923	1.54743	1.55719	1.41223	2.13719	0.12382	0.198925	0.88821	1.09471	1.16833	2.15256	4.05505
X	285238	285239	YJL081C	0	-	-0.8966	-1.18338	-0.80467	0.52782	0.67784	0.94144	2.21954	3.48805	3.36677	3.41766	3.49381	2.93755	5.87101	6.26816	7.09821	8.68924	8.57744	8.16484	8.31436	9.02898	9.03962	7.51724	7.08865	6.32853	5.46144	5.58194	6.3415	4.25215	1.18019	-0.51261	-2.72835	-3.32364	-3.08603	-2.95208	-3.53414
XVI	208017	208018	YPL179W	0	+	1.83848	2.36909	3.15728	3.48201	3.21198	2.71382	2.6695	2.46224	2.1264	2.25032	2.01065	1.40266	1.84996	3.33703	4.16352	4.60369	4.12737	3.89216	3.4538	4.13195	5.22384	5.38952	5.17192	6.15538	6.71775	7.09031	6.91555	4.99747	3.25052	3.25376	2.28013	2.09189	0.81567	0.32519	-2.22129
XV	787172	787173	YOR241W	0	+	2.47987	1.68112	0.9821	1.1763	1.81965	1.68589	2.44383	2.56553	2.73366	1.83376	1.26711	4.44669	6.33453	8.40011	7.99796	7.8555	7.64062	6.20176	5.27074	4.9802	4.87441	4.70196	4.54739	4.96532	5.99974	6.16498	1.81042	-1.00639	-1.65036	-1.404	-0.05119	0.416885	1.85566	2.48965	3.16085
II	44977	44978	YBL093C	0	-	-1.91994	-1.87176	-1.4328	-0.56227	-0.22932	-0.1509	0.13987	1.16292	3.02909	3.8308	3.50845	4.06847	5.3437	5.87512	4.96349	3.8731	4.57099	5.60687	5.05516	5.24882	5.55637	5.28513	3.62445	2.75171	2.55036	4.43422	4.35186	7.24984	6.99381	6.8318	5.55509	3.98034	2.69327	2.66607	2.03565
XV	361139	361140	YOR016C	0	-	-0.27225	-0.43651	0.397655	0.136235	0.04073	0.3112	0.98377	0.75409	1.28977	1.31639	1.38352	2.62306	2.10284	2.31871	4.53282	5.82737	6.21889	5.79068	6.23341	7.36343	7.20416	7.28508	7.05278	6.89147	6.54104	5.68023	5.12564	4.75908	2.17384	3.27298	2.10527	2.48624	3.01952	2.58109	1.39919
II	686582	686583	YBR234C	0	-	-0.13925	0.64367	1.36105	2.15254	2.10472	1.68025	1.49898	0.97006	1.12584	1.12687	1.09735	1.15224	4.5964	6.10062	7.65897	7.82481	7.37901	6.83502	6.75563	6.93134	7.48844	7.06289	6.55584	5.83377	5.6156	6.24868	5.63877	1.2755	0.09847	-2.48233	0.086565	0.87073	1.25985	0.97709	1.0218
XV	210282	210283	YOL063C	0	-	5.6713	5.59718	5.47129	2.56682	1.32319	0.44148	0.088335	0.18544	0.88546	2.04942	1.75345	0.366505	-0.297805	-0.31537	-0.345245	-0.849455	-0.2656	0.37575	0.289825	0.11686	0.31201	0.76049	0.73031	-0.14583	-1.73579	0.25913	1.45196	1.89067	3.94044	11.2456	17.5222	16.9085	13.6896	12.0754	12.1476
XII	247210	247211	YLR052W	0	+	10.7049	6.67246	1.46974	0.585855	1.22928	1.15982	0.788635	1.19318	1.54416	1.4128	2.54938	3.7374	4.39822	5.62047	11.6101	10.8091	8.07684	8.3878	8.77204	8.01929	8.32137	8.47777	7.83653	7.69438	7.40751	6.3566	4.01619	2.22611	1.51428	-4.55808	-6.19338	-5.27734	-6.5428	-7.19976	-6.71744
IV	258584	258585	YDL113C	0	-	-0.21376	-0.48506	-0.73127	-0.12966	-0.36135	-1.22769	-1.46427	-1.1401	-0.82652	-0.976775	-1.07144	0.258435	2.3129	6.09999	7.78211	7.86687	8.48424	8.51475	8.8812	8.80767	8.90448	8.82425	8.57755	8.85449	8.99166	9.06644	5.99621	5.1081	1.80275	-0.93402	-1.67006	0.02528	0.60545	0.83185	0.616555
XIII	629041	629042	YMR185W	0	+	0.03523	0.03972	0.2142	0.60699	1.8048	1.90388	1.60725	1.5269	1.02753	1.31887	1.4676	3.09315	6.74297	8.5592	9.71423	9.97942	9.69461	9.48635	8.20133	7.42878	7.78737	7.625	7.05302	6.76845	7.01396	7.36258	4.91125	2.92298	0.730625	0.78829	0.76193	-0.925695	-6.95924	-7.21656	-7.24033
XI	418011	418012	YKL013C	0	-	0.51436	0.97701	0.75735	1.28682	1.61743	1.96558	2.10591	2.08544	2.01849	1.8867	1.6323	2.22571	3.68255	6.21723	7.24259	6.41613	5.9394	4.38239	3.91263	4.00471	3.94349	3.87249	3.62887	4.28749	4.76916	4.54086	3.62341	2.76409	-0.01097	2.08731	1.87484	3.7852	4.6337	5.56263	5.58429
VI	79153	79154	YFL029C	0	-	5.2789	6.02165	5.94112	5.868	5.74394	5.40466	4.46041	4.02022	1.73353	1.4377	1.51573	1.33041	1.1263	0.49616	2.30651	3.68991	3.86338	4.39564	4.15853	4.17642	4.04527	4.33584	4.56285	4.82152	5.99627	5.9376	5.78958	4.61213	4.5428	2.2535	1.07723	0.905895	-1.32725	-2.46989	-2.26666
II	254374	254375	YBR008C	0	-	4.52011	5.68495	6.19428	5.9708	5.34046	5.1912	5.06844	4.77904	5.40526	7.29484	6.59724	2.95001	0.29125	0.518315	3.58185	5.00718	4.47142	4.51771	5.33425	5.55717	5.69396	5.47861	5.28838	4.88174	2.70479	2.774	7.40874	6.75228	3.92272	-1.25863	-3.60456	-4.09167	-4.33232	-5.07435	-5.04726
V	77972	77973	YEL040W	0	+	4.18382	4.74874	5.24766	5.13836	4.9908	4.32182	4.25477	4.3842	3.72881	3.48024	3.25973	3.81347	3.65585	3.13009	3.63847	3.58677	3.00805	2.92795	2.85066	3.2742	3.93704	4.92373	4.90322	4.6613	4.81337	4.3042	3.55304	3.32032	3.01919	2.54463	1.65778	0.10886	-1.30085	-1.21484	-1.105
VI	109927	109928	YFL013C	0	-	0.264645	0.51371	0.73496	0.799705	0.51981	1.15469	1.68578	0.966085	0.22591	0.77458	0.835165	0.754365	1.31184	6.7786	9.98627	11.4489	10.4268	9.97232	9.77414	9.82951	9.66439	9.97982	10.5923	9.8064	9.53974	9.20968	9.68149	8.19011	1.85557	-5.88576	-8.02961	-7.57755	-6.60483	-6.51378	-7.03095
X	156163	156164	YJL137C	0	-	3.10578	2.97875	3.20234	3.9202	5.41209	5.78526	5.26124	4.86615	4.63668	3.57249	2.91835	3.69058	5.30835	6.21253	5.70688	6.19149	6.49669	6.98605	6.20261	4.80853	4.77437	4.15156	3.23658	3.32018	3.05794	3.29088	1.81912	0.43668	0.000895	-0.45772	0.18237	-0.283475	-2.77427	-1.42701	-1.00748
IV	789230	789231	YDR166C	0	-	-16.3327	-17.3224	-10.2955	-3.85389	-1.84332	-1.41809	-1.21654	1.03173	1.41341	0.50565	0.291495	3.30254	7.85133	8.37701	8.76852	9.28943	11.9023	12.6018	12.6179	11.9856	11.9234	10.766	9.9831	10.1693	9.94234	10.152	6.97996	0.711435	1.35221	1.79076	2.2491	0.113755	0.945855	0.670295	-0.35657
VII	500157	500158	YGR003W	0	+	2.78505	2.19205	1.76702	1.20781	0.89346	0.55668	1.1032	0.76696	0.88092	1.65502	1.97781	1.97231	1.65114	0.13	0.04148	0.06964	-0.11508	0.667305	1.29447	1.74599	2.0282	2.70104	3.89208	3.79975	3.77459	2.88525	2.62796	4.05786	8.71253	8.99853	9.72759	10.1665	9.73645	9.37882	9.23122
XIV	57685	57686	YNL307C	0	-	-0.40584	-1.05403	-1.46703	4.35058	6.05772	1.90242	-0.21305	-0.24892	-0.24331	-0.325855	-0.355495	1.86208	3.08518	4.87606	6.94033	8.02155	9.40992	10.0839	10.0047	9.74532	9.84483	9.66925	9.16223	9.19768	9.52078	9.04989	7.94366	5.93593	3.56905	0.91427	-2.55845	-5.38505	-7.69539	-8.39814	-7.86735
XIII	505357	505358	YMR119W	0	+	3.12074	3.70628	3.30971	2.90226	2.88199	2.84585	2.85474	2.09025	1.15315	0.73832	0.97363	1.35163	1.63563	2.39299	2.30402	3.41621	2.93666	4.32861	4.72194	4.26733	4.09067	3.86335	4.83297	4.69143	5.6875	5.49844	5.35137	4.35724	3.6421	3.75287	3.48378	3.15554	2.43881	2.93493	3.14791
VI	130360	130361	YFL005W	0	+	4.99549	5.67753	4.34084	3.99861	4.13439	4.49378	3.83613	3.97193	5.11176	4.40156	4.31459	5.3385	4.73974	4.97877	5.01678	4.3063	4.72592	5.05417	4.84483	4.9259	4.96131	3.97244	3.87547	1.88952	1.82868	1.20388	0.575445	0.145175	1.49621	2.4758	1.93627	-0.565719	-0.445689	-0.98292	-0.77508
XIII	70074	70075	YML101C	0	-	1.87737	2.3009	1.85512	1.05575	1.78259	3.76874	4.10478	4.24636	3.19922	4.10109	4.16563	4.12014	5.58727	5.98653	6.80489	7.60658	7.68686	8.15119	7.65193	6.56371	4.71144	4.19721	4.56982	3.82816	2.30992	2.01062	1.71451	0.79634	-0.14869	-0.725945	-0.7343	-0.46283	-0.4161	0.30068	0.13061
IV	312649	312650	YDL080C	0	-	-0.951445	-1.53626	-1.37494	-1.23563	-1.16982	-0.963761	-0.897321	-0.23281	-0.43866	-1.10305	-2.15406	-1.03998	-0.518815	-2.31494	1.33506	2.71775	3.0839	3.4598	4.11228	4.54614	4.7611	4.73892	4.7221	5.33481	5.80124	7.32858	6.74525	7.1531	7.29508	4.63884	4.91059	7.17511	12.9947	13.6848	14.0597
XIII	252919	252920	YML008C	0	-	3.67658	1.21789	0.92914	1.08948	1.96433	1.89791	2.76252	3.85944	4.46371	4.18174	3.42184	4.07809	5.46875	6.75076	6.31104	6.83818	7.4505	8.09614	8.05681	7.82886	6.36686	4.76103	3.50545	2.90131	2.18548	1.78688	0.331025	-0.525785	-1.38843	0.56428	1.21345	0.29598	0.136025	0.850695	1.1339
XVI	166116	166117	YPL203W	0	+	3.09943	2.03842	2.36357	2.1687	2.5432	3.12831	3.7929	3.78198	3.60063	3.70147	3.4499	3.41031	4.10126	4.14243	4.59634	4.41391	4.52388	4.294	4.49821	4.17632	3.6447	2.80177	2.84357	3.27036	3.18575	3.30401	4.27498	3.55841	4.63689	3.25987	3.80019	1.79405	1.40151	1.08195	-0.24428
VII	636871	636872	YGR075C	0	-	5.63441	5.58884	5.8419	5.63557	4.52943	5.40572	3.55692	2.34847	2.03902	1.63741	1.19849	0.38921	-0.232285	1.58215	3.51233	4.74003	4.75835	4.88046	4.83921	4.60444	4.62751	4.47636	3.91087	3.34737	3.73185	4.27833	4.11802	6.50934	5.12651	3.23676	0.59953	0.33338	-0.68652	-1.27003	-0.406255
II	730386	730387	YBR259W	0	+	4.50762	3.69155	3.65912	3.34959	3.44849	3.96467	3.92101	5.12602	5.92411	7.32764	7.2858	6.77764	5.94277	5.25619	5.07437	5.51993	5.46456	5.67942	5.19513	4.44608	3.6287	4.0602	2.8701	1.2169	-0.59939	-0.44457	-0.322625	-0.77072	-0.82301	-1.05014	-1.17463	0.566455	1.39735	1.59481	2.6675
VII	497992	497993	YGR001C	0	-	5.11096	4.52556	3.90135	2.48959	1.87347	2.16635	2.28109	2.0421	1.85759	1.77947	1.37014	2.93793	4.36582	5.20651	5.62767	5.5741	5.20029	5.27148	5.27665	5.28336	5.12171	5.0426	4.79814	5.49706	6.27236	4.25127	2.24315	1.90803	1.16172	-0.29474	0.420885	0.71654	0.99978	1.09905	0.9842
XIV	349767	349768	YNL149C	0	-	3.13298	3.37003	3.85154	4.54686	4.39772	4.50582	4.43408	4.65853	4.66647	3.90106	4.91024	5.11228	4.56304	3.63424	4.27591	4.98953	5.51523	5.97718	5.71198	5.97021	5.35956	5.22905	5.51828	4.5769	2.40438	2.12915	1.90347	2.65949	2.87889	1.45371	-1.36585	-3.84786	-2.3723	-2.14935	-2.28722
XIII	887024	887025	YMR307W	0	+	3.61944	3.47266	3.09844	2.99968	5.08876	4.21567	3.66771	3.79931	4.38769	5.80602	5.67384	6.0988	6.28725	6.83819	7.66449	8.2967	8.80166	9.92605	9.2372	7.53329	6.63161	6.95614	5.54804	5.1083	2.32566	1.63326	0.78184	0.187445	-2.04549	-3.27136	-4.44322	-5.07069	-5.48915	-5.97306	-5.20408
IV	1480427	1480428	YDR519W	0	+	0.72915	0.93303	0.58496	0.55549	0.77893	0.6208	-0.13105	0.93269	1.31838	1.34979	1.07939	1.78669	2.07753	2.37937	2.74569	3.1172	3.24137	3.62949	3.79747	3.32449	3.22401	4.19759	4.28773	4.49476	5.03656	4.34553	2.2879	3.88221	4.63175	6.7657	6.89888	6.91359	6.99381	7.47016	7.76317
XII	699608	699609	YLR277C	0	-	0.29825	-0.01921	0.03352	-0.782345	-0.72437	-0.58209	-0.40193	-0.2259	0.2574	0.5445	0.36648	2.88585	6.82646	6.87453	3.98602	4.76395	4.34552	4.15136	4.63924	4.64759	4.21341	3.76961	3.45387	3.27941	3.08358	3.64247	-0.35271	-3.28232	-0.712625	0.39197	-0.213195	9.30865	14.8105	14.7991	15.9334
IV	1428970	1428971	YDR487C	0	-	0.86846	1.37496	1.85553	1.24305	1.44017	1.51554	1.47373	1.22856	1.10011	1.06317	1.21996	0.88	3.1065	5.36004	6.67542	7.32211	7.72663	7.95564	8.5122	8.02317	7.58828	7.84419	7.55436	8.30242	8.94061	9.18378	8.98288	4.99872	0.73578	-0.937555	-1.79614	-2.8202	-4.67972	-4.94303	-4.91336
II	269559	269560	YBR015C	0	-	-1.7605	1.0405	1.49777	-0.35789	-0.128265	0.64924	0.7763	2.14049	3.1991	3.36049	3.76933	4.49553	4.13384	4.38	5.44548	6.43964	6.7054	6.86084	7.69035	7.83621	7.39954	7.25164	7.04145	6.71472	6.5854	6.12654	4.23325	4.81456	4.87231	3.35555	2.14514	-1.89503	-3.3507	-3.95262	-5.59187
IV	1450842	1450843	YDR500C	0	-	1.06057	1.27859	1.09695	0.15997	-0.611315	-0.7163	-0.40565	-0.33379	-0.54838	-0.43257	-0.122375	0.121205	1.80557	3.09258	3.82456	4.77954	5.08671	5.49109	5.95228	6.10023	6.24313	5.8029	6.42156	6.87277	7.10222	7.00119	8.07747	8.57126	7.18295	4.46314	2.30366	2.01599	1.56262	1.85637	1.72187
II	767605	767606	YBR281C	0	-	6.70088	5.65114	2.08854	0.33399	-0.71109	-1.22983	-0.31263	-0.04808	-0.12681	1.02936	2.30654	2.63356	1.84319	1.32212	1.56054	2.8005	5.87439	6.55079	6.13952	5.93287	6.06102	5.91799	5.69107	5.73842	5.16189	4.10212	4.00437	5.91137	8.31895	8.84047	5.1379	0.08996	-0.90076	-0.41375	-0.16743
XVI	47398	47399	YPL262W	0	+	-8.10134	-5.83395	-1.85248	-1.18049	0.847555	3.3545	3.80908	4.03268	5.20269	5.9801	7.10863	8.39731	9.48809	10.0138	11.6848	13.2062	12.1889	11.958	11.7227	11.3052	10.2632	10.8415	9.25677	7.77353	7.73221	6.41714	3.02214	-1.47196	-1.56223	-3.88747	-6.77462	-9.3971	-10.7182	-10.6428	-10.4384
IV	1269999	1270000	YDR399W	0	+	3.39982	3.59115	3.49885	3.01874	2.94057	3.03957	3.06182	2.62968	1.93682	1.5453	1.6812	2.51953	2.14166	2.49574	2.75808	2.30698	1.31272	1.46131	2.5673	3.29704	3.94017	4.73228	5.48483	5.90881	6.49974	5.14851	5.06893	5.44029	4.96926	3.8732	3.07192	3.0348	2.69869	2.2564	0.28689
XIII	284089	284090	YMR009W	0	+	0.86252	-0.774705	-1.40409	-1.36559	0.907625	1.37821	0.853095	0.69985	2.04839	2.9225	3.44284	3.49561	2.83611	4.4728	4.60003	5.41588	6.30856	6.01611	6.49751	5.58078	5.56112	5.71138	4.38204	4.69535	4.38805	4.52667	5.28155	3.93399	1.42683	2.25897	4.10459	2.95806	2.81333	3.79228	2.92847
X	519222	519223	YJR044C	0	-	4.20996	4.35195	2.82224	2.31851	2.38578	2.0521	1.74695	1.31092	0.979515	0.61791	1.73291	1.8744	0.553075	0.35408	0.91757	2.07949	3.13537	3.7622	4.17488	3.92064	4.07932	4.43636	4.41756	4.52008	3.90894	3.37743	3.89746	4.76265	5.47488	7.97547	5.73839	4.01612	3.98009	3.63811	3.95112
IV	965092	965093	YDR254W	0	+	1.45566	1.89237	2.37	2.74826	2.71774	2.25083	1.99163	2.2139	2.80466	2.6841	3.21498	2.84856	1.47448	3.7647	4.93258	6.06187	6.99875	6.5842	5.96779	6.09609	6.22324	6.29009	6.09334	5.78797	5.72675	5.34159	6.6211	7.19474	5.2391	1.61078	-2.55455	-2.83146	-2.33547	-2.77124	-3.24672
IV	1369703	1369704	YDR457W	0	+	2.87374	0.64589	0.884205	0.64686	0.74056	1.22902	1.17165	0.9563	0.921535	1.09837	1.36228	1.44568	3.85276	4.72266	5.97687	6.74176	7.39706	7.97644	7.8841	6.77637	6.8518	6.85087	7.49656	7.988	8.10825	7.85034	6.53343	3.42085	1.04282	-2.41947	-0.71033	-1.89711	-1.20455	-1.02797	-0.83367
XII	867232	867233	YLR372W	0	+	4.57435	4.52874	4.51157	4.78024	5.29026	5.04512	4.10258	3.8893	5.19571	5.48827	5.73809	6.02538	6.36738	7.23147	7.80682	8.88885	8.84051	8.91275	8.08584	7.58572	6.13708	6.14	5.8556	3.66497	1.2205	0.37522	0.176575	-0.372575	-0.378159	-0.940115	-2.32808	-4.27776	-7.50346	-8.82974	-8.70276
II	544934	544935	YBR151W	0	+	0.96197	0.83992	1.41643	1.68291	2.11527	3.86828	4.32307	5.93904	7.66835	8.11773	9.71391	8.85031	8.60033	8.78636	8.34102	7.31365	7.33426	7.11474	7.42708	7.27177	4.81375	3.88525	2.66169	1.29168	0.35427	-1.20862	-0.557195	-2.0042	-3.85437	-1.78892	-0.56757	-1.06252	-2.02672	-2.74926	-1.771
V	225989	225990	YER037W	0	+	1.39762	1.5412	2.81279	3.30844	3.87731	3.93696	4.23856	4.28361	4.78566	5.54007	6.27561	6.90825	6.98624	7.19157	7.42979	6.71096	4.94494	3.73882	3.64516	3.01937	2.8887	2.92121	2.55544	1.24448	1.0289	1.21494	-0.40863	-0.0558	-1.04253	-2.64211	-1.78632	3.07015	3.68412	3.64611	4.12641
VIII	70306	70307	YHL017W	0	+	16.2004	12.0975	4.18342	3.65185	3.84992	4.07592	4.43764	5.55335	5.1658	4.06729	3.23683	3.95287	3.39819	4.62691	6.19547	5.9486	5.4092	5.55303	5.28063	4.38723	3.88915	3.22831	1.9212	1.71351	1.6407	1.54084	-0.846895	-1.31922	-2.1743	-2.39127	-2.24478	-1.27287	-0.50604	-0.90968	-0.61089
XVI	840890	840891	YPR157W	0	+	-0.25278	-0.54112	-0.98922	-0.81998	0.204465	0.140475	0.19072	0.31349	0.28686	0.26734	1.26716	2.45305	3.3495	3.26885	3.79275	4.32024	4.9928	5.45881	5.43174	5.00911	5.42556	5.73418	6.34296	6.29408	6.2325	5.32896	4.54874	3.47655	3.8411	3.06408	3.64766	5.03532	5.68955	5.7739	4.25417
XIII	76972	76973	YML099C	0	-	3.3076	3.10326	3.77585	3.46496	2.98751	3.34657	3.35346	2.51103	2.36809	2.81295	3.20248	4.33166	5.86455	7.87354	9.02404	8.51923	9.4774	9.09972	7.71812	7.1143	7.07579	6.79858	7.26307	7.41251	6.64175	5.24201	3.57446	-0.028775	-1.59868	-1.83306	-3.63382	-8.62835	-8.171	-5.97891	-4.5904
VII	875103	875104	YGR188C	0	-	5.94586	4.87622	5.10742	3.4513	3.49293	2.94035	3.64271	4.48085	3.89461	2.92246	3.42466	3.44443	4.37191	2.66098	1.97978	1.55941	1.34717	1.02416	1.52886	1.36278	1.23774	0.54748	-0.0283	0.366511	0.7338	0.27417	1.51981	2.61886	6.7252	7.3022	7.14663	6.98359	5.41068	4.59792	3.5065
VI	81869	81870	YFL027C	0	-	4.47251	3.10572	0.82787	0.99827	0.297535	1.1998	1.79379	1.14868	-0.248065	0.123555	1.52526	1.29358	2.35811	2.2425	3.92126	3.78558	3.05492	2.07769	1.52641	2.86625	3.38328	3.61992	3.57159	4.05091	3.85918	3.38719	4.50331	4.46693	4.75858	2.84925	5.3414	7.37563	8.28494	7.96523	6.52267
IV	579488	579489	YDR064W	0	+	3.0931	2.95682	3.1599	3.61382	3.46088	2.70153	2.6722	3.17054	4.3491	4.17477	4.283	4.64274	2.58023	1.60257	1.58	1.91497	2.16691	2.14284	1.54586	1.1313	1.69103	2.3932	1.33	0.96067	1.8094	1.93975	1.94882	4.75323	5.87227	5.6758	5.43482	5.37078	5.3873	5.37122	5.37692
X	598688	598689	YJR092W	0	+	0.05138	0.73103	1.66931	2.04653	1.39355	1.25059	1.75857	1.89234	3.68684	5.57707	6.44848	8.76028	10.7059	7.475	7.40694	7.53843	7.22074	6.72384	6.44015	6.90494	6.92383	7.52106	7.40809	4.94669	2.42101	1.70934	1.84498	-1.65807	-1.19671	-1.55729	-1.71187	-1.8632	-2.81438	-2.64319	-2.93406
XIII	914717	914718	YMR319C	0	-	1.39414	0.85657	0.55976	1.03046	1.95641	3.35134	4.10717	5.70183	6.36014	6.24856	6.29095	6.58989	5.476	4.43332	4.5457	3.32823	4.33857	4.42805	4.56145	4.78665	5.74522	4.73223	3.53455	2.11698	1.54369	0.99337	0.98866	1.36166	2.87953	3.1149	3.27713	1.51222	0.83182	-0.30573	-0.877015
IV	1451255	1451256	YDR501W	0	+	2.09471	1.73258	1.3612	1.85624	2.07115	2.06185	2.14968	2.25183	2.76477	2.81069	2.8841	5.04583	7.34937	8.75252	10.475	11.8222	11.7472	11.7571	11.8843	11.7278	11.4895	11.376	10.0078	8.12198	8.27591	5.78862	2.76864	0.797645	-0.039485	-2.3964	-10.7597	-10.8705	-11.4173	-13.0045	-12.9452
XV	136496	136497	YOL097W-A	0	+	-0.806895	-1.32469	-1.71966	-0.71514	2.11171	4.44656	3.54971	3.4575	3.47999	4	4.99533	6.6581	7.36182	8.64695	7.40726	7.5894	7.78784	7.0725	7.03641	6.54009	6.1452	6.27032	6.42998	5.54983	3.89349	1.26037	-0.11253	0.11197	-0.990155	-0.40114	0.55541	-0.2268	-0.930959	-1.6212	-1.75782
V	281642	281643	YER063W	0	+	2.4993	1.81074	1.74543	1.29557	0.026515	0.83822	0.91209	1.05292	1.4398	2.20118	2.6528	3.01346	4.35959	5.87676	8.89838	10.3085	10.1147	10.3568	10.7318	10.3847	10.2773	9.33732	9.54885	9.04641	8.41287	8.1595	6.66899	3.87992	0.86578	-4.37873	-6.32846	-6.93467	-7.98745	-9.51854	-9.95339
XV	158868	158869	YOL087C	0	-	2.44647	2.46552	2.84311	3.02552	3.30176	3.04243	3.26567	3.01968	3.56442	3.93261	4.87691	5.24871	2.97436	6.65272	8.3288	7.43375	7.05736	7.01147	6.91097	7.27002	6.85647	5.85156	5.48557	6.32984	5.69935	2.52518	2.32391	5.63962	0.710965	-3.46238	-2.84726	-4.53092	-4.28063	-5.02004	-4.3414
IV	592389	592390	YDR073W	0	+	6.76068	6.35599	5.99177	5.93285	5.62492	5.52363	3.83139	1.03817	0.67862	1.23676	1.54467	1.51566	2.18924	1.43628	1.02903	1.58614	1.28072	1.27571	1.52517	1.55622	1.53809	2.35495	3.5654	3.18396	3.80463	4.71842	5.40513	4.57221	5.1859	4.60446	2.72952	3.3302	2.69852	2.76241	2.95566
XV	692435	692436	YOR191W	0	+	1.04455	0.98275	0.88459	0.054405	-0.0707	0.935945	1.24849	1.91991	2.46235	2.92385	2.75463	1.69739	-1.94305	-0.916015	-0.55829	-0.759235	4.01656	6.69501	7.71404	8.13777	7.33685	7.32118	6.95619	6.94933	7.01645	6.83929	10.0104	13.1015	11.2142	9.10782	6.16915	-0.866845	-5.27982	-6.45948	-7.57589
VII	730793	730794	YGR120C	0	-	9.28813	7.29659	1.6719	1.56383	1.47637	1.58214	2.26051	1.70565	1.57618	3.05301	4.15369	4.74421	3.96704	2.7702	3.20919	3.97371	3.96692	4.08426	4.22854	4.75372	4.38585	4.46238	3.80524	2.99875	2.36928	0.25676	0.5698	3.50968	3.55612	2.25014	3.06593	2.30737	2.43974	2.31185	1.44627
XII	694354	694355	YLR275W	0	+	7.70139	6.68348	6.3602	5.28301	3.39383	2.85792	-0.149265	-0.5028	-0.12176	0.41607	0.448645	2.26922	6.33791	5.95479	5.43833	5.67139	6.496	6.12527	6.3074	6.28273	6.56834	7.30286	7.23713	6.37039	5.98299	5.72185	4.40745	0.986205	1.98045	-1.21331	-2.97682	-3.55623	-2.29666	-4.06085	-4.67931
XV	111850	111851	YOL108C	0	-	9.51952	5.63298	2.25157	1.69915	1.75997	1.49762	0.36379	0.57198	0.24824	0.99046	0.64048	0.672215	1.61625	2.79617	1.70088	2.80769	4.82367	4.50956	4.44956	5.18351	5.27453	5.13336	6.01044	6.71006	5.91777	6.50016	6.92511	5.21701	6.27019	7.2389	3.60597	-0.49307	-1.86742	-2.42515	-2.80138
XV	757592	757593	YOR221C	0	-	4.06683	3.80737	2.61178	2.30993	1.98833	1.74957	2.26291	2.99458	3.07904	1.41978	2.06414	0.802685	-1.07092	0.12397	0.6745	1.39445	1.5982	2.20254	2.49485	2.54959	2.56758	2.21011	1.71596	2.00008	3.01539	2.07238	3.07199	5.85016	6.43504	5.25475	6.05342	7.13484	8.52488	7.83687	8.07598
XV	944609	944610	YOR334W	0	+	-2.96723	-2.32137	3.36134	3.97851	3.892	4.40217	3.55549	2.70971	2.86833	3.21976	3.06347	2.73462	3.74006	5.30382	4.56913	4.73073	5.50927	5.80088	6.71273	5.81254	5.25428	4.51302	4.28346	3.23065	1.98883	2.02762	1.3544	-0.44494	0.45216	1.35424	3.26441	5.20352	3.14377	2.39715	1.98963
XV	772499	772500	YOR231W	0	+	0.91041	0.99446	1.78028	2.00684	2.57639	1.80259	1.8956	2.1513	2.14167	2.35629	3.51973	4.06656	5.2011	7.23145	8.77892	9.27504	8.05668	6.69058	5.76674	4.84234	5.31677	5.30031	5.24302	5.05492	4.93655	3.27426	2.73633	0.95755	-1.28708	-1.60682	-2.66668	-1.66464	1.07659	1.1295	0.83479
IV	562448	562449	YDR054C	0	-	3.29092	2.6219	4.24687	4.51607	4.03768	3.9979	3.96824	4.40198	4.15129	3.61979	1.87596	2.75574	2.65962	2.67642	2.99736	3.30256	3.48381	3.05089	3.43386	3.63854	3.5928	3.48398	3.50716	3.23023	2.66977	2.17089	2.10291	2.24085	3.0168	2.84074	3.03239	2.75481	1.77541	2.59422	2.92484
XIII	62306	62307	YML104C	0	-	4.17597	4.31355	5.61542	5.36129	4.64327	4.8578	4.89778	4.74427	3.51768	2.00641	1.4891	0.67097	2.94679	1.36448	5.28809	6.85499	6.66328	5.57044	5.49918	5.65649	6.12254	5.87016	6.2429	6.30548	6.48956	6.3936	7.53945	5.16319	5.48979	1.69573	0.782675	-6.33025	-8.22095	-9.00821	-10.0127
VIII	180288	180289	YHR036W	0	+	-0.469165	-0.78913	3.17597	5.71466	5.96679	5.90487	5.70025	5.83618	5.35763	5.10263	5.35095	5.76438	5.2798	11.0985	12.1747	11.7458	11.0106	10.8586	10.2167	9.83291	9.84173	9.23415	8.33157	8.36083	7.94467	6.45639	3.86118	3.26919	-8.89393	-9.83301	-12.8898	-13.0305	-12.6098	-12.0972	-12.1523
XVI	591148	591149	YPR015C	0	-	0.0723	0.02732	-0.026695	-0.66674	-0.89545	-0.76076	-1.16732	-0.73212	-0.77412	-0.560265	0.04116	-1.46433	-1.49278	-0.14273	-0.29267	0.46877	1.87231	3.78161	5.38764	6.40332	7.89159	8.02554	8.29991	7.92619	7.64566	7.73505	9.32645	9.2952	8.27667	7.61465	7.13633	4.76175	4.09743	2.7796	0.72077
II	206911	206912	YBL010C	0	-	1.99682	0.87464	1.37392	1.48354	2.16897	2.84906	3.28131	3.62472	3.7898	3.27178	3.75898	7.01105	8.5701	4.9152	4.95686	4.61567	4.72534	4.81757	4.54505	4.65059	4.15746	3.96383	3.96649	4.02788	4.29281	2.79404	-0.97722	-1.34177	1.19765	2.64387	2.73528	1.74713	1.53067	1.60614	0.928375
VIII	302728	302729	YHR099W	0	+	-8.01952	2.66306	2.8689	3.35272	1.93135	2.3002	1.74793	1.78827	2.07867	2.35177	3.2957	4.64161	1.42368	3.0103	4.36951	5.06218	5.90517	5.76532	5.01619	5.34742	5.48973	5.60927	4.58013	4.43629	3.79786	1.80398	1.88037	5.69909	2.04649	1.53462	1.83199	4.03449	3.57571	3.39504	3.59965
XII	743851	743852	YLR305C	0	-	1.81238	2.19549	2.39192	2.33127	2.54519	2.55724	2.99686	3.32836	3.74383	2.91235	4.01274	4.13108	4.12493	3.28802	3.08236	2.81263	2.14201	2.73888	3.47783	3.24056	3.23779	2.59564	2.50958	2.14989	2.26708	0.628815	3.18059	3.4329	2.315	4.6752	5.3411	5.10393	4.52498	4.26443	4.0699
VIII	442174	442175	YHR169W	0	+	4.82145	2.43714	0.98693	1.69064	2.04933	2.46771	2.50487	3.15253	1.9068	1.99053	8.91726	10.741	10.8556	10.5185	10.4705	11.0988	12.2493	12.4709	11.8434	11.4761	11.1622	11.0214	9.8538	9.26078	8.20072	1.0607	-0.408015	-1.14225	-3.28621	-7.087	-10.8738	-12.7492	-13.0299	-13.142	-13.3328
XI	142913	142914	YKL164C	0	-	0.76101	0.5668	0.10207	0.55873	1.20294	2.5647	2.79038	2.71289	3.4908	3.1151	3.07404	2.58007	3.34065	4.18252	4.32231	3.87253	4.53396	4.90532	4.4267	4.3099	4.56222	4.4858	4.23897	3.64697	3.77596	4.41143	5.4574	4.97453	3.19539	3.74547	4.14453	2.38327	1.93524	1.64442	0.04471
XI	307337	307338	YKL069W	0	+	3.01749	2.73326	2.58028	1.54915	1.4671	1.95571	1.96178	2.80146	3.88679	6.08139	8.47256	9.26483	7.7632	7.28306	7.37431	7.85107	7.73518	7.47068	7.07328	6.82532	6.18484	5.99771	6.18138	5.23019	1.33813	-2.14919	-1.16428	1.73171	-0.80575	-1.3248	-3.11905	-3.60136	-3.0973	-3.22636	-3.52249
XIII	148678	148679	YML062C	0	-	1.87401	1.81107	1.62891	3.2203	3.20562	2.01599	1.31041	0.24929	1.04428	0.98791	0.285155	0.227505	0.748975	-0.093655	0.70358	2.52322	3.27713	3.70663	3.94368	4.36394	5.10106	5.14435	4.94294	4.58062	4.4359	4.89466	5.71748	5.87114	8.0792	4.93985	1.25792	2.60582	3.88536	5.58339	5.71819
VII	635738	635739	YGR074W	0	+	3.2634	3.09039	3.35628	0.895735	0.43908	0.66703	0.69412	0.7034	0.62044	0.85304	1.80104	2.77606	4.53167	5.41431	7.2126	7.84455	7.9934	8.27576	8.31512	8.22149	8.20226	8.01178	8.26213	7.56575	7.05461	5.68527	4.27561	5.83002	3.05752	-2.69947	-4.03412	-4.25063	-4.58793	-4.80766	-4.89902
VI	87280	87281	YFL025C	0	-	15.7675	12.1342	9.5485	5.83003	2.70166	1.99465	2.82184	2.27055	2.40123	3.19539	3.86106	6.9441	7.83685	6.61431	7.16039	6.79424	5.23902	5.13853	5.11893	4.77862	4.04055	3.45579	3.18915	2.61206	1.43158	0.417655	-4.0292	-1.61865	-1.37278	-3.86753	-4.57967	-3.26934	-1.87003	-1.73502	-1.43859
I	52601	52602	YAL049C	0	-	5.49807	3.22307	1.67467	0.77471	1.24432	1.24053	0.86749	0.81114	1.29729	1.8113	2.0778	3.69755	5.17037	5.11682	5.09938	1.61031	1.09105	1.65179	1.56522	1.40046	2.05956	2.75801	2.63411	2.18953	0.820876	0.791025	0.75835	-0.8008	-0.380765	2.46608	7.27576	9.52953	10.5106	10.8349	11.0963
XV	511189	511190	YOR098C	0	-	-0.121705	-0.51708	-0.716285	-0.73559	-0.65353	-0.85136	-1.18162	-0.69485	-0.67775	-0.007525	1.71697	3.92044	3.38352	6.64367	9.40985	9.72832	9.80914	9.53761	9.25998	9.41425	9.47546	9.64173	9.15749	8.65023	8.02004	5.998	4.7622	5.44585	1.13115	0.00757	1.31408	-4.21732	-5.178	-5.67925	-5.91262
VI	115998	115999	YFL009W	0	+	0.17371	-0.08273	-0.66902	-0.07715	0.25488	0.42581	0.84505	1.54835	1.3159	1.81031	2.02644	0.73739	1.11696	5.43915	5.91083	6.32756	6.94013	6.90851	7.45716	7.48325	7.38643	6.77154	6.83976	6.60135	6.09809	7.06497	8.16766	6.38761	2.34674	1.94542	2.18649	0.867	-1.84651	-3.12727	-4.47206
IV	221739	221740	YDL133C-A	0	-	2.03329	2.90068	3.29728	3.66287	2.81831	2.23005	2.4773	2.20942	0.09698	-0.121145	-0.9002	-0.813065	-1.16752	-0.45634	0.62304	1.48594	2.34737	1.95378	1.93413	2.74475	3.96685	3.82096	3.88049	4.40157	5.10171	5.95655	6.40341	6.32964	4.96419	4.15622	3.65539	3.22395	7.53107	7.84439	8.38664
I	154724	154725	YAR002C-A	0	-	0.20484	1.55234	1.96471	1.22702	-0.10238	-0.15231	-0.37067	-0.00106	0.60505	0.87481	1.04757	3.23622	4.22677	3.79502	5.16392	5.77092	5.58126	5.05132	5.32935	5.49085	6.29584	6.51412	5.00054	3.8492	3.57013	3.07053	1.88547	0.51175	-0.12236	-0.45183	2.28959	4.68548	7.10733	7.66427	6.55576
XVI	176232	176233	YPL195W	0	+	-0.35605	0.412015	0.573255	2.5856	3.21073	2.67088	2.60026	3.59723	3.50537	5.27506	6.45852	7.0315	7.32627	8.64331	6.33063	4.61738	3.76202	3.34921	2.82565	2.54564	2.41306	2.32619	1.24395	0.355335	-1.88201	-3.85203	-3.64751	-2.93153	-2.64061	2.91698	4.91078	8.48589	7.97772	8.08947	8.09671
XIII	517528	517529	YMR125W	0	+	3.09175	2.77151	2.3054	2.14237	1.83742	1.23122	0.87404	0.34701	0.20063	0.51392	1.85662	3.10656	5.39857	5.59661	5.2858	5.67658	5.18914	5.01623	5.00428	6.11591	6.33917	6.75844	7.1609	7.21191	6.27273	6.23972	3.29492	0.54149	0.71181	0.34202	0.34419	0.60394	0.18082	-0.46955	-0.47609
IV	816821	816822	YDR177W	0	+	2.30113	2.19441	1.8341	1.70591	1.56404	2.02488	1.82314	1.55611	2.25407	2.75345	3.24436	2.95892	4.06933	4.3218	4.13693	3.95718	4.29306	4.41928	3.79063	3.3219	3.20948	3.32132	3.17722	2.53599	2.93962	2.75094	2.72147	2.02563	3.02315	3.75533	3.94877	4.29742	3.92111	3.95011	4.2507
XIII	205654	205655	YML036W	0	+	5.52102	5.41896	5.18654	4.69227	3.56669	3.4705	3.60458	3.78353	3.22033	3.28187	3.65692	2.23183	3.27591	3.82122	4.54135	3.97162	3.82433	3.90308	4.22537	4.19083	4.34841	4.37687	3.54608	2.5885	1.52412	1.29077	1.93609	7.04499	6.4574	-0.93338	-2.00999	-1.10236	-0.497075	-0.12501	0.3681
XV	954297	954298	YOR337W	0	+	7.29143	7.29708	7.14263	6.39837	4.66739	4.82078	4.7998	3.9629	3.8125	3.9558	2.8398	4.10103	5.68445	4.86268	4.38269	1.40959	1.39703	1.28844	1.19622	0.95694	0.653401	1.6915	3.27926	3.33956	3.16859	3.25659	3.82632	0.6618	2.1484	3.76235	4.10278	-0.52632	-1.6654	-1.57384	-0.27957
XV	74163	74164	YOL130W	0	+	3.56875	4.48626	5.7138	5.9039	5.78324	4.90753	4.85427	4.60013	4.42702	4.57188	5.1614	4.63954	3.91451	1.78147	0.92713	0.348741	0.94225	1.70173	0.476439	0.98131	1.60567	1.33709	1.3962	1.69327	1.82505	1.73632	1.27266	1.79916	3.81074	4.45711	4.69395	3.25548	2.49315	3.63622	3.239
XI	153298	153299	YKL160W	0	+	2.23589	2.52245	2.46416	2.66411	2.59559	2.4315	2.96432	2.41155	2.9198	3.34597	2.9802	5.05276	4.61256	4.47896	5.06813	5.2817	4.71611	4.6807	4.58035	4.93181	4.32442	4.67355	4.5193	5.52122	5.53724	4.57744	3.06445	4.85622	4.79868	3.02073	-3.63311	-2.11813	-1.58545	-1.64943	-1.00831
XI	231937	231938	YKL109W	0	+	3.94728	3.21615	2.49693	3.63584	3.70164	3.67148	5.80735	7.2977	6.47657	6.05149	6.05514	6.18888	6.10893	6.15341	5.24149	5.07458	5.5156	4.86686	3.42716	2.87387	1.94089	-0.16435	-0.90784	-0.8311	-0.25007	-0.36141	-0.42431	-0.71461	-0.82896	0.47364	0.944891	1.79662	2.76896	2.80135	3.69831
XIII	732434	732435	YMR230W	0	+	1.53598	2.35349	2.759	2.69653	2.50097	2.4333	2.34836	1.98359	2.10241	2.10172	0.52627	-0.21655	-0.69929	1.15185	0.71896	0.58354	0.62942	0.46674	0.42976	0.61921	0.77141	0.54062	0.35757	1.60391	3.87202	5.22471	7.38849	9.03789	8.64701	8.44063	7.38817	7.10774	6.56832	6.82258	6.73155
III	69928	69929	YCL029C	0	-	-0.379879	-0.29196	-0.679289	-0.54028	4.59249	1.47983	0.96307	0.44608	0.51493	0.33714	0.83303	0.64002	2.55789	4.25587	5.65419	5.04959	4.9442	5.68628	5.44866	4.53846	4.75449	4.41294	5.16591	4.07833	4.75244	4.67018	4.50825	3.06941	1.96706	4.33225	6.43474	5.38068	2.69558	2.23122	2.96359
III	163158	163159	YCR024C-A	0	-	5.71251	5.06242	4.26427	3.91407	3.58377	3.23194	3.19032	3.50497	2.99762	2.25788	0.69125	0.40642	0.47979	-0.6411	1.31393	1.61808	1.39248	2.96765	4.07097	3.9255	4.30059	5.18293	4.38015	3.82895	3.25936	3.18906	3.73375	4.27339	4.16198	3.85611	4.31745	2.91172	2.33152	1.97583	1.8022
X	496673	496674	YJR034W	0	+	4.24062	4.18298	4.91876	1.91223	1.62297	2.83545	3.73418	2.7641	2.57798	3.63368	5.16217	5.95245	7.01966	7.22504	7.57755	8.25648	9.23997	9.08088	8.80554	8.48633	7.53186	7.29042	7.87951	6.85183	5.59072	0.74443	-1.40244	-2.54481	-3.688	-3.93225	-4.3742	-4.84863	-5.49436	-5.98954	-5.57347
III	289525	289526	YCR095W-A	0	+	-2.05179	-2.85774	-1.82232	-0.48274	1.04032	0.874245	-0.05075	-0.15288	-0.009395	0.93004	1.86147	-1.48539	-2.34501	-2.14387	-2.14948	-0.18762	2.00571	2.9701	3.96003	5.63032	5.70485	5.10794	5.2905	5.00658	4.54027	4.48484	9.01003	10.9414	11.8951	11.0614	8.17907	6.67088	5.97414	5.9673	3.80207
IV	1459425	1459426	YDR505C	0	-	-0.608205	-0.035095	-0.65658	-0.78061	-0.25313	1.17005	0.24547	0.996045	1.4427	1.51094	0.651885	1.59696	2.50297	3.18433	3.32477	3.58172	3.61109	3.94303	5.46668	4.94627	6.92098	8.06587	6.9104	4.57078	4.01546	4.74695	4.24911	3.53288	3.57822	3.50629	2.90153	3.2702	4.35441	5.10343	5.30743
V	291809	291810	YER067W	0	+	4.4748	2.68789	3.14863	3.02022	2.69967	2.94507	2.70089	2.53651	3.27116	3.89539	3.66916	3.60329	3.2095	3.00996	4.24378	5.21174	4.07519	2.98637	3.02291	3.04488	2.19917	2.30758	1.77166	1.29412	1.51492	2.60844	2.36241	2.26563	2.45438	1.17927	2.8613	3.85627	3.9662	4.07801	4.65208
X	53124	53125	YJL204C	0	-	3.05067	3.27309	4.12394	4.82322	8.2384	6.85643	4.8297	4.08656	4.66082	3.88955	4.03093	4.98529	4.49921	5.84678	6.18486	4.69307	4.33577	4.12406	4.27457	3.85689	3.57051	4.0145	3.10865	2.1462	2.20936	1.1156	-0.91647	-0.4486	-2.4998	-2.60895	-0.86429	-0.73089	0.27457	1.49036	2.2904
XII	592370	592371	YLR227C	0	-	1.82542	1.72406	2.81164	3.75319	4.20951	4.39322	4.8971	5.21601	5.39747	5.03836	4.35568	4.27023	3.82876	2.62293	2.05929	2.16284	2.18464	0.15141	-0.33519	-0.7978	-1.41844	-0.90375	-1.53997	-1.2124	0.830294	1.53449	3.55637	5.42879	4.94529	5.2462	5.49151	5.84777	5.77669	6.41082	7.00235
XIII	217331	217332	YML029W	0	+	4.91797	3.85421	3.10983	2.68779	2.81622	1.89532	2.38469	2.1065	2.45806	2.25047	2.91003	3.35161	6.05617	7.03276	8.29291	7.91577	7.78113	7.78367	7.86497	7.99945	6.83633	6.12144	5.8699	5.54314	5.19228	4.08267	3.00893	2.08976	0.761415	-4.24748	-4.80334	-4.65363	-4.76762	-4.76751	-4.98043
XV	392187	392188	YOR032W-A	0	+	4.5655	4.94558	6.25642	5.57057	6.05915	5.65881	4.25211	3.43337	3.46197	3.3215	5.03535	5.34487	5.84775	5.86715	5.45793	5.83611	5.3436	3.63	2.47209	2.77132	3.20754	3.44288	4.16655	4.21071	2.6468	0.563385	0.75038	-0.3896	-0.235365	-2.09088	-1.09441	-1.13214	-0.33836	0.29186	-2.41766
IV	1222721	1222722	YDR373W	0	+	2.89321	2.77793	2.15103	2.2035	2.29944	1.2818	0.84853	0.33581	-0.58931	-0.48208	-0.74923	-0.34745	3.52832	3.3341	3.05375	3.77965	4.00291	4.93966	4.96023	5.31918	6.21634	6.57564	6.09117	5.57511	5.00874	5.24324	2.88734	1.941	4.49762	4.45927	3.57668	3.18872	2.61107	1.68495	1.59359
XII	157726	157727	YLR003C	0	-	5.44616	4.8303	4.26301	3.34541	3.43258	2.53678	1.20704	1.37701	5.42826	5.52944	2.89528	0.607235	0.306575	2.89705	4.21584	4.60852	4.92492	4.90632	4.1869	3.48805	3.15765	3.82584	3.09316	-0.53916	-0.96914	3.00831	4.06539	4.183	1.98616	1.04078	1.01187	1.53919	2.58885	3.47591	4.71734
VII	485502	485503	YGL006W	0	+	2.29479	1.34523	1.33847	1.21209	0.82735	0.920055	0.978	1.36023	2.14038	2.00902	1.78418	1.7318	2.01717	2.01209	2.90876	3.35891	4.00231	4.60672	4.50138	3.64808	3.54028	3.27982	2.85019	2.63461	2.94604	3.39731	3.97476	3.24403	3.93319	3.8484	4.21289	5.5351	5.73989	6.28765	6.15635
XV	137774	137775	YOL097C	0	-	2.97835	1.47022	1.40749	1.47659	1.54937	1.83721	1.82831	2.13548	2.55025	3.91819	5.81444	4.92597	2.44394	3.01998	4.60825	4.84312	4.69748	4.45637	3.42832	3.11884	3.22153	3.36586	3.34334	2.88887	1.91596	0.65363	0.504285	1.28161	1.11963	2.40407	3.12608	4.28204	5.19147	5.46754	5.29718
XV	633568	633569	YOR159C	0	-	7.29818	6.42641	4.91768	2.20137	1.34921	1.00518	0.03644	-0.401685	-0.62859	-1.09859	-2.44085	-1.9124	-1.29723	1.09577	1.27998	1.26787	1.50165	1.50948	1.57314	1.35941	1.65381	2.44145	2.81139	3.36264	4.30322	4.75572	5.53179	6.35149	6.16347	4.92208	8.04641	7.91557	7.26587	7.68728	8.19877
XV	762627	762628	YOR227W	0	+	0.370275	0.56045	-0.01226	0.249055	0.74549	0.70761	1.25333	1.34861	1.75477	2.03679	3.29318	3.06601	3.44288	5.15489	4.759	5.47659	5.89103	6.66602	6.89398	6.59144	6.47056	6.26335	5.84305	5.55319	5.25189	4.42001	3.37807	3.28709	2.13298	3.65183	2.02606	1.67699	-0.20112	-1.64596	-1.92746
XVI	466948	466949	YPL046C	0	-	-1.26707	-2.9315	-0.305085	1.76106	2.52382	1.52066	2.1761	2.82756	3.78025	4.07705	4.76902	3.42952	4.05621	5.51492	6.96805	7.02524	6.18438	6.19093	5.99007	5.99912	5.44757	5.10921	3.99557	3.27337	2.81776	3.88544	4.84199	4.95663	4.7886	1.9055	-2.06066	-1.05313	0.07156	-0.27169	-1.63447
XI	523939	523940	YKR045C	0	-	6.18302	5.54336	4.93342	4.46761	3.72695	3.16397	3.77377	5.53656	12.9607	11.3269	7.3918	7.53835	9.2324	10.8234	10.6522	8.25459	7.06367	4.74091	4.49273	4.85721	4.25201	3.26977	-0.44091	-5.92929	-3.16406	-0.080485	0.000685	-0.189295	-6.41552	-5.85954	-4.33013	-3.96445	-2.28649	-2.34279	-2.96084
X	496438	496439	YJR033C	0	-	9.00431	7.65433	7.48666	6.98234	6.65667	5.37071	4.49734	3.64879	1.92528	3.50724	3.23433	2.39618	1.12492	3.92508	4.54311	4.08645	4.31773	3.94269	3.21664	3.10478	3.47873	3.25716	3.36089	3.57957	3.80688	3.69656	5.51851	3.20329	-1.42186	-3.27696	-2.88401	-1.86866	-1.35188	-1.37414	-2.21296
XV	559754	559755	YOR125C	0	-	-0.13603	-0.089585	1.03605	1.80231	3.52518	4.87596	4.65803	4.16585	3.68552	3.29493	2.81563	3.49891	7.64236	6.89628	6.72347	7.04859	7.80061	7.63525	7.66241	7.57947	7.8856	7.60572	7.14717	6.87944	4.7745	3.21304	1.85004	0.157915	-0.34555	0.053075	-3.30444	-5.39612	-5.31922	-5.49807	-5.89529
IX	222570	222571	YIL074C	0	-	1.83071	1.66441	1.33074	1.01764	0.65277	0.49987	0.41705	0.48489	0.63011	1.0219	0.542555	1.363	2.61285	3.31036	4.5024	5.27891	5.6697	6.2946	8.1206	8.55395	7.47497	6.97964	7.27498	6.45471	6.53586	7.7651	7.12469	6.04084	4.68355	4.44991	3.35012	-1.07066	-4.87146	-5.95253	-6.14139
V	251675	251676	YER049W	0	+	2.8893	2.4492	2.27036	1.26007	1.00479	1.39541	1.54723	1.96815	3.34778	3.87187	3.9307	3.71365	6.94245	5.70367	6.16488	6.68563	7.76187	8.69718	9.30935	8.45959	8.32545	7.89581	7.67078	7.07374	6.81243	5.27427	5.08766	2.97632	3.09279	-0.85478	-5.09472	-6.44501	-6.85977	-8.36135	-10.0957
IV	438059	438060	YDL007W	0	+	1.20851	0.67539	1.23706	1.13639	0.98962	0.55562	0.46007	0.45517	-0.81431	-2.48307	-0.96659	-0.05726	0.21135	0.30434	1.59959	1.94394	2.63322	2.48805	2.97848	3.55622	3.80985	4.21673	4.51025	6.25552	8.263	7.03722	6.34603	6.02803	5.3983	3.6865	4.44961	6.75952	7.2977	6.90018	6.50792
XIV	66480	66481	YNL299W	0	+	0.10415	1.50428	2.41087	2.26639	2.92174	2.757	3.02594	3.52446	3.90678	2.58063	2.44841	2.04112	3.00663	6.97996	4.6557	3.90213	3.58682	3.39277	2.7323	2.65273	2.61756	1.85091	0.73354	0.82407	2.12103	2.13281	2.9248	2.83126	2.91845	3.77879	2.19874	4.41108	5.61834	5.47507	4.7329
XV	558704	558705	YOR124C	0	-	3.28351	1.7659	3.42941	2.65012	1.11715	1.57366	0.96718	2.02954	2.38588	1.65481	1.52825	2.76286	4.8129	5.1454	5.74228	5.54608	5.34048	5.10421	5.3342	5.45869	4.47683	4.31481	3.01705	2.91069	4.20834	4.33261	4.98105	3.27022	3.30857	0.723125	0.511415	0.26328	0.63067	0.54599	0.39795
VII	796087	796088	YGR153W	0	+	5.58522	5.69844	5.34334	5.10713	4.99141	5.07434	5.36771	3.37925	1.8337	1.75555	-0.14567	1.70483	3.72224	3.27813	3.89637	3.63047	2.03823	2.79659	3.446	3.06498	3.21926	2.44028	1.98453	2.66525	2.78383	2.91756	1.1908	-0.204825	-1.76376	-1.71066	0.63623	4.2848	5.2189	5.03718	5.11433
XIV	665349	665350	YNR019W	0	+	2.24838	2.27288	2.48938	2.40205	1.86465	1.51327	1.79932	1.70714	2.26816	3.82204	3.66758	3.43532	0.81922	0.02097	4.67791	6.31885	7.64628	8.12614	8.53985	7.65449	7.3789	6.31029	5.98624	5.4562	4.40218	4.6159	5.67553	8.18836	7.32752	1.25723	-3.43542	-4.92295	-5.87076	-5.32698	-5.38304
XIV	670162	670163	YNR022C	0	-	3.68577	6.46884	1.40958	0.51559	0.381065	0.40297	0.00926	0.15544	0.199695	0.79322	0.5609	1.24158	2.66468	5.2913	6.63608	8.05136	7.78473	6.81913	7.03729	7.02733	7.55499	8.03568	7.85642	7.61302	7.33304	6.30324	4.92097	4.38497	3.3242	1.47259	-2.66665	-4.5614	-4.83554	-4.62779	-4.35908
XIV	587835	587836	YNL024C	0	-	8.21749	7.94484	5.79831	4.78338	4.50256	4.35175	3.77053	3.56444	4.25358	4.53775	3.91744	3.21827	3.21857	2.87195	2.94553	1.80309	2.65953	2.51462	2.45825	2.78722	2.94753	2.62903	2.30652	1.33265	0.661985	1.27578	2.62877	2.31582	1.95226	2.23979	2.3352	2.0905	0.217675	-0.06864	-0.44419
XII	620453	620454	YLR241W	0	+	6.93954	5.92769	2.20572	0.960235	3.04549	1.59411	0.84619	-0.09076	-0.8413	-0.97579	-0.54642	2.95009	3.85337	4.69346	4.0418	4.52802	4.64131	5.12256	3.47755	3.05576	3.58759	3.92321	4.3524	5.08802	5.95049	5.73032	2.19423	2.00182	1.98562	2.24779	0.583611	-0.07348	0.661685	4.89743	5.96901
XII	447587	447588	YLR153C	0	-	5.29993	6.01243	6.30098	5.95001	5.78735	5.81706	4.91567	4.5369	4.25222	3.70336	4.2519	4.08221	3.59305	3.67912	3.71212	3.26943	2.42893	2.4609	2.40853	2.15996	2.37928	2.98796	2.83854	2.64092	2.55161	2.03796	1.12892	1.12771	0.80902	0.121295	0.16174	-0.07526	-0.47848	0.61959	1.04319
XV	738341	738342	YOR210W	0	+	3.09188	2.60357	2.69488	2.24645	1.84834	1.30574	0.74191	-0.34149	-0.32709	-0.38965	-0.24127	1.22554	5.17249	6.90447	6.9113	6.67109	6.44582	5.21528	4.74653	4.61958	4.77496	4.82744	6.0947	5.77413	6.16935	5.62395	4.51043	0.366265	-1.19068	-1.07844	-0.450139	0.25943	2.19007	2.88633	2.50442
XIII	574826	574827	YMR159C	0	-	0.40167	2.55382	3.20945	3.58661	3.26324	2.07753	0.76501	0.03277	-0.50707	-0.72963	-1.12023	-0.435445	1.44707	1.31248	3.37557	4.46973	4.90502	4.47136	4.39902	4.43724	4.23972	3.81672	3.88179	3.81135	4.27189	4.60171	2.89463	3.25744	3.15672	1.4307	2.86721	4.71113	5.09617	6.40055	7.93131
XIII	340879	340880	YMR034C	0	-	4.18845	4.19697	4.41379	3.31788	2.33099	1.40926	0.873479	0.91133	1.10387	0.00757	-0.98644	-1.7772	-0.4997	0.8927	1.35319	1.83169	1.92297	2.13879	2.62914	3.54421	4.15057	5.207	5.18338	5.14856	5.16925	6.27579	6.4692	5.04059	3.31646	2.06535	2.24745	4.49725	5.54949	5.15241	4.99946
I	45780	45781	YAL053W	0	+	4.04015	3.89177	4.40355	4.45202	4.41918	3.66515	3.33977	3.10212	1.76715	1.89629	1.72437	1.71375	1.88379	2.79227	4.23514	4.53553	4.51482	4.07106	4.82777	5.41216	5.62242	5.78531	5.58568	5.46863	5.38723	5.24874	5.35569	5.25262	4.54524	3.91787	3.57285	-1.46022	-5.91647	-7.37795	-7.61382
VII	346931	346932	YGL087C	0	-	0.40157	1.55876	1.37819	1.46829	1.49409	1.43423	1.0467	0.68134	1.35492	1.67592	1.83324	1.66065	1.1785	0.867	2.65049	2.53418	2.96747	3.96399	3.71768	4.35051	4.75671	4.9719	4.68671	4.26074	3.22668	2.30024	2.73888	3.69777	2.6876	2.32404	2.90801	3.70102	8.19826	8.4558	6.76368
XV	479168	479169	YOR081C	0	-	1.70133	2.06121	2.41237	2.72699	2.656	2.8379	2.68354	3.01823	3.38352	3.51739	4.79142	6.68545	7.03657	6.69116	5.84366	5.23073	4.85508	4.73594	4.56778	4.467	4.24786	4.69078	3.63503	2.66366	3.10067	1.31143	-0.65839	-2.06954	0.657965	0.70679	1.55507	1.15647	0.72997	-0.03323	0.17978
XIII	880482	880483	YMR305C	0	-	1.64562	1.49944	1.74218	2.17666	2.80044	4.46723	4.66093	4.65903	4.18037	3.19279	3.57903	3.98726	4.1572	4.34349	2.2526	3.40342	3.06138	2.77074	3.04121	1.48211	0.519205	0.48158	0.73081	1.67286	2.1685	1.13632	1.14339	1.92737	3.27485	3.7955	3.26214	4.44996	4.77341	5.15712	5.86097
XV	816995	816996	YOR261C	0	-	-1.12592	-0.85726	-0.85844	0.40707	1.97922	2.01293	2.16254	2.60737	3.79407	4.77559	4.94682	4.4035	6.57764	6.91782	6.8983	6.78961	6.7979	6.53219	6.17851	5.39431	5.25738	5.25688	4.60974	3.22623	3.11302	2.93013	2.47415	0.489875	-0.45517	-1.1018	-1.23018	0.50429	0.36172	0.906251	0.43485
XIII	133463	133464	YML070W	0	+	-8.18556	-3.36316	0.16685	0.727445	0.11818	0.219691	0.554101	0.01292	0.268835	0.52189	2.63308	4.28263	4.20198	3.88729	5.99513	6.7749	6.48079	5.59622	6.09125	6.97337	6.93832	7.40209	7.91975	7.03229	6.00861	2.99114	2.26999	3.34689	4.85294	1.47856	-0.07724	1.20026	1.99747	2.66324	2.89042
VII	457882	457883	YGL020C	0	-	2.1735	1.41606	2.2875	1.25677	1.32474	2.51769	3.0313	2.67275	3.13777	0.79069	0.289845	0.750445	1.31055	3.34035	3.92939	5.69621	6.38539	5.43823	5.48782	5.3985	4.862	4.51966	4.1793	3.58912	6.11115	7.11503	6.67883	3.15923	2.23157	1.54619	1.28788	0.394095	-0.264975	-0.33015	-0.87019
XI	392265	392266	YKL025C	0	-	2.35504	1.82819	1.92239	2.2698	1.74065	1.2149	0.6942	0.817565	1.14443	2.61666	2.4429	2.22052	0.761205	-0.39296	4.65712	6.59898	7.15424	7.16425	7.21044	7.15625	7.27285	7.57197	7.35004	7.07345	5.25821	6.30382	6.33573	8.00746	6.64911	1.00131	-2.99897	-4.53524	-4.46514	-4.449	-5.11618
XVI	173160	173161	YPL198W	0	+	1.30051	1.21967	1.60967	1.48786	1.57126	1.48619	1.1155	0.50111	0.11134	0.089245	-0.33928	-1.0567	-0.52144	0.380515	0.42069	-0.02482	-0.095985	0.35864	0.94067	1.07616	1.43916	2.10496	2.29448	3.85567	4.4429	5.70289	6.92885	7.93332	7.78721	8.30814	9.23645	8.52245	7.7023	7.04923	7.8559
XIII	798557	798558	YMR266W	0	+	4.72999	4.80774	5.39443	5.3436	5.61626	6.40177	5.96827	3.74986	1.81702	0.586675	-0.50718	-1.07275	-0.12403	1.23137	2.26987	3.83354	2.7025	1.41387	0.36175	0.90722	3.56023	3.88335	3.79383	5.06827	5.52008	5.3563	4.48505	3.0308	2.04395	1.91667	0.62267	0.849825	1.88079	2.72205	2.4002
XVI	840210	840211	YPR156C	0	-	0.00156	1.13218	1.5706	1.73828	2.20396	3.14732	3.09044	3.2001	3.1866	3.62113	4.6539	4.53268	3.54688	4.07434	4.484	4.09899	4.14115	3.45077	3.57067	3.15281	2.81319	3.07617	2.96073	2.95702	2.80701	2.38097	2.4519	2.42559	1.46994	1.40126	1.85862	2.01036	2.19502	3.63172	5.44128
IV	125121	125122	YDL188C	0	-	8.16101	7.11633	4.8824	3.94181	2.87753	0.23352	0.30032	-0.26146	0.042075	0.245265	0.633385	1.02049	1.86115	2.60371	2.20561	1.80416	2.38518	2.68477	3.37565	4.43362	4.94203	5.0438	5.09856	5.09128	5.04186	4.52548	4.71093	3.58959	1.83136	2.51778	3.61232	4.15421	3.22996	-0.30992	-1.16183
VII	364059	364060	YGL077C	0	-	0.41523	0.39516	0.60766	0.70433	0.91466	1.12791	0.792725	0.59558	0.68572	1.06578	2.31752	2.62754	2.96067	2.83721	3.44798	2.11132	2.24146	3.99268	4.13364	4.442	4.63113	5.84178	6.08211	5.85039	5.73037	4.22215	4.03707	4.34995	4.20902	2.74869	2.98892	3.85583	3.54274	2.99153	2.90307
XIII	756257	756258	YMR243C	0	-	0.750015	0.55944	0.72881	0.98901	1.42243	1.23353	1.10321	1.1685	1.36576	0.7959	0.54544	1.51571	2.44997	5.3872	6.22142	7.9167	7.65168	6.82515	7.30676	6.95228	6.72722	5.43114	5.3784	5.9031	6.39196	6.26177	6.1185	4.14765	-0.30405	-1.00915	-0.880215	-1.47235	0.193735	-0.98764	-2.44581
V	316499	316500	YER077C	0	-	4.91203	3.14986	0.823405	0.26842	-0.13135	-0.31041	0.02429	0.08575	-0.51367	-1.28479	-1.47002	-3.96648	-0.8679	2.13065	4.07744	4.95958	5.08688	5.57164	5.8965	5.94562	5.61578	5.23889	4.72636	5.22513	5.86711	7.58707	9.02247	6.87775	2.73551	-1.45754	-0.63203	2.37473	4.00626	5.15068	5.19011
XII	623923	623924	YLR242C	0	-	8.371	7.88068	6.59641	4.00556	3.51661	2.40195	1.11406	0.41818	0.25479	-0.25982	-3.83951	-6.21809	-3.7147	-0.44862	1.22537	2.10025	1.47285	1.35199	0.769751	1.10114	1.47333	2.40304	2.72379	3.45511	3.83988	9.14238	8.86063	5.85098	2.51642	3.72021	4.48214	5.67176	6.40751	6.65909	6.59819
XVI	386948	386949	YPL085W	0	+	5.31204	4.27186	2.81623	1.50528	1.48035	1.54291	1.72179	2.35459	1.64207	1.34094	2.08261	6.18617	6.05157	5.41344	6.18426	6.76832	6.99256	7.44208	7.23718	6.973	6.5488	5.70226	5.49353	5.73211	5.56617	3.65026	0.341465	0.974725	2.01963	-1.5456	-2.2828	-3.21685	-3.34137	-4.39127	-4.78835
XIV	321669	321670	YNL167C	0	-	14.7458	0.80853	-1.63465	-2.03272	-2.0638	-2.20516	-2.34832	-1.86667	-0.45024	-0.02642	-0.11106	-0.813775	-0.632535	0.95168	1.60444	2.3171	2.78	2.14703	1.47303	1.70172	1.60342	2.36142	2.02653	2.38805	3.05364	3.44655	3.87058	4.85027	4.15947	6.16738	7.48175	8.88892	11.967	12.677	12.4785
XV	288885	288886	YOL019W	0	+	1.35122	1.36897	0.8341	4.53529	4.59333	0.633965	-0.48318	-1.00782	-2.11088	0.2373	1.14563	1.81766	2.96374	3.91745	4.93835	5.40925	5.2086	5.12125	4.9498	5.35225	5.59002	6.18893	6.59601	6.19271	5.27689	3.13944	3.32507	0.89777	-0.37152	0.404405	2.09713	2.27899	3.09385	3.18312	3.0914
IV	116328	116329	YDL192W	0	+	4.37575	5.55659	5.33578	4.71191	5.0173	5.23627	5.41799	3.99543	2.60285	2.62484	3.04433	5.87052	5.46532	5.6629	5.48801	4.73077	4.19962	4.06092	3.2432	3.36661	2.83574	1.90279	3.57721	4.35614	4.56441	2.33698	0.478824	-0.12537	-1.24992	-1.77651	-1.05482	-1.09107	-1.48875	-1.15138	-0.39277
IV	1072534	1072535	YDR304C	0	-	2.62852	3.09434	3.13323	7.11274	7.46975	5.5264	6.01599	8.09343	8.25886	8.29401	8.93489	9.26092	8.98727	9.29272	9.48937	9.54951	9.42859	8.10733	5.0423	4.44362	4.97283	4.08261	1.38565	1.03392	-0.12108	-1.92724	-3.16814	-3.74033	-7.23007	-6.35188	-5.94426	-5.9221	-5.72295	-5.78956	-6.07319
XIII	535615	535616	YMR132C	0	-	15.8974	13.1574	7.18924	4.80117	3.31423	2.87005	1.71143	0.6789	0.52815	0.23543	0.04488	-0.184495	0.872755	2.08848	2.77413	1.42647	0.94237	0.9292	0.898295	1.289	2.05579	1.83485	1.48454	1.66544	2.92469	2.08937	0.989105	-0.00755	-0.341665	4.53941	5.48905	5.27422	4.44309	3.8836	3.82427
V	13667	13668	YEL072W	0	+	-0.027795	0.32697	0.05137	-0.14541	0.50294	1.44868	1.22677	0.58008	-0.22574	0.51747	0.82783	1.76827	4.80809	4.72986	5.4231	4.85292	4.86692	5.09703	4.91578	4.57569	3.99831	4.40486	5.55612	6.76073	6.52385	5.99529	3.92861	2.66883	2.82851	2.29014	3.09318	2.55833	1.95383	1.49695	1.24454
IV	587726	587727	YDR069C	0	-	1.48278	0.82548	0.66154	1.13867	1.38058	1.91607	2.65297	2.88842	2.86335	2.58859	3.33766	6.51144	5.55269	4.27866	5.75908	6.42622	6.56003	7.06586	7.11822	6.0858	4.95338	4.38637	3.65165	3.53187	3.99904	5.18188	2.18978	1.27438	0.41163	-0.33366	-0.487955	-1.97916	-1.75798	-0.64183	-0.061019
XV	584034	584035	YOR137C	0	-	2.94259	2.85448	2.55032	2.04841	1.71575	2.02137	1.88828	1.93071	0.98071	0.52808	0.63294	1.09019	1.40364	2.3117	3.07171	4.23339	4.77062	5.10452	5.38846	5.77951	6.12302	5.723	5.53869	5.67487	4.07894	2.92796	1.28604	1.92101	1.60881	1.2874	1.07059	2.36726	2.47961	3.16635	2.88292
V	258014	258015	YER052C	0	-	-1.12828	-0.43556	0.3661	0.52618	0.36423	0.60125	1.43319	3.11331	4.05684	4.06357	3.88207	3.10393	3.10685	3.4986	4.16969	3.73468	3.28137	2.33481	1.53225	1.2148	1.48659	1.53588	2.93376	1.45681	0.790525	1.13538	3.28903	5.54359	5.22807	4.55301	4.70887	5.0776	6.1796	7.18427	7.27449
XIV	255261	255262	YNL207W	0	+	1.12673	1.36662	1.4497	1.5543	1.76387	1.89048	2.2141	2.5539	2.0949	1.96514	2.23288	2.82658	6.23936	7.5249	9.20518	11.1307	10.638	9.59853	9.55683	9.68736	9.18387	9.53889	9.59428	9.52187	9.11197	8.63434	7.87804	4.68874	2.07198	-3.65294	-10.7001	-11.744	-12.601	-13.5305	-13.4219
VII	532581	532582	YGR024C	0	-	0.75954	1.18276	1.36528	0.78522	0.9738	0.24491	0.32867	0.73754	0.42515	0.77037	2.40791	8.48128	7.93527	6.19723	6.37497	5.26733	5.10576	4.858	4.87745	4.77333	4.98538	4.88095	4.63319	4.52586	4.66931	2.21714	-2.64583	-0.943835	-0.524965	0.486255	1.74608	3.74445	4.39217	2.93408	2.22797
II	237469	237470	YBL001C	0	-	6.02668	3.79651	3.04312	3.03125	2.60537	2.03763	2.55617	2.69288	2.95027	4.35241	5.59528	6.55073	7.23102	6.97161	6.09882	7.2763	7.01465	6.60652	6.35503	5.82884	5.1371	4.82654	4.64752	4.0275	2.34632	0.970845	-0.21503	-1.47404	-1.55432	-1.9043	-2.67162	-1.84834	-3.81506	-3.15955	-2.87997
XII	506144	506145	YLR175W	0	+	3.25488	3.19175	3.40742	4.17055	4.40629	4.24608	4.14215	3.7829	3.13372	4.10603	4.30661	5.37606	9.08025	7.66937	6.4449	6.24405	5.76339	4.91743	4.32514	4.29453	4.62153	4.78696	4.77822	4.68492	3.27562	3.622	3.58702	0.528565	-0.46174	-3.87738	-3.8372	-3.91425	-4.45456	-4.20944	-4.38941
XI	573625	573626	YKR070W	0	+	5.522	4.45204	4.04252	3.85146	2.94475	1.61368	2.3995	1.04148	0.31444	-0.0581	1.5166	4.35167	5.26088	6.75786	8.0046	7.43202	7.06615	6.52975	6.60255	6.98817	7.04935	7.25408	5.78822	5.23433	4.99563	4.35236	1.6931	0.58587	-2.4362	-3.6419	-3.66988	-3.28455	-3.01422	-3.44482	-3.1121
XIII	667059	667060	YMR201C	0	-	2.88675	2.17235	2.6644	3.6882	4.231	4.27065	2.54945	1.6717	1.11215	0.17445	-0.312299	1.00599	3.11224	4.16727	3.02501	4.99983	4.5092	4.27522	4.87703	4.77661	4.15821	4.81583	5.70974	6.15917	6.3772	6.07087	4.89551	2.7526	2.38333	1.29272	1.30374	0.00327	-2.23541	-1.46643	-1.18522
XIV	157860	157861	YNL259C	0	-	1.39457	4.38546	3.81748	2.83674	2.07481	1.69765	0.84105	0.0471	0.13439	1.00421	0.29681	-0.628935	-0.6562	-0.358709	0.307685	0.79122	0.86934	2.62392	3.68571	3.82578	4.77872	4.63902	4.40379	4.89415	5.0479	5.92747	5.7692	5.91395	5.79294	4.61963	4.96561	5.2707	3.96067	2.84245	3.05703
XIII	659509	659510	YMR198W	0	+	1.82855	1.59043	1.89223	1.93839	2.21797	2.45229	2.47153	2.31045	1.32118	1.27296	0.77556	0.63726	2.02285	5.73677	5.74364	5.12158	4.87355	4.35143	4.38438	3.68266	3.0768	2.78921	2.49241	3.45904	3.49953	3.83779	3.429	3.3698	3.34582	4.03732	3.22195	2.43755	1.56916	1.69819	1.93414
VII	802209	802210	YGR157W	0	+	1.2816	1.59796	1.94595	2.35368	3.75122	3.68598	3.87637	4.14616	3.59971	2.2779	0.83102	0.446475	-0.179125	-0.84136	-0.64104	-0.33911	1.09095	2.29275	1.04519	-0.687215	-0.02104	0.46689	0.41118	1.23278	2.22629	5.18269	4.95636	5.55529	5.46121	6.63751	6.19379	5.92711	6.43691	8.48989	10.0458
IV	1150504	1150505	YDR339C	0	-	-2.93136	-2.24013	-1.77922	-2.19728	1.62276	1.19804	1.33609	1.84464	1.41848	0.722875	1.97124	0.622935	1.2397	3.26774	2.40534	2.7107	2.6741	2.33718	2.16322	2.84557	3.17475	2.83516	2.4288	2.56226	3.74824	2.44843	7.2884	5.15353	4.26738	7.14574	7.74689	7.20636	6.80862	8.54915	8.13545
VIII	367932	367933	YHR131C	0	-	2.36531	2.30082	2.67438	1.98295	1.48966	3.34549	1.97462	0.83796	3.35604	4.46342	5.65508	6.0149	8.06186	7.16434	6.45446	5.47676	6.16761	6.52086	6.3364	5.39708	5.00648	5.41739	4.61492	2.78942	2.14298	0.6784	0.8729	-0.10937	-0.125745	0.42185	0.219755	-1.84986	-2.21256	-2.97983	-2.31515
X	392233	392234	YJL026W	0	+	-3.67489	-3.26768	-3.68032	-4.90454	-3.96612	-3.22754	-2.4572	-2.47561	-2.11874	-1.91891	-1.19047	0.45674	2.19105	6.19264	9.13392	9.94115	10.3603	10.9889	11.6806	11.1312	10.5362	9.79441	9.27591	9.59319	9.39527	8.84312	7.72398	6.30656	2.59838	-0.67124	-1.76675	-2.84409	-2.26433	-2.00145	-3.16031
XI	358384	358385	YKL042W	0	+	0.11311	3.03977	4.77098	3.65929	3.54056	3.82291	4.31511	4.38986	3.74131	3.73908	5.39277	6.24996	6.05524	3.74229	4.49497	4.4997	4.95975	6.615	6.33809	6.25514	5.86511	5.56457	5.15094	5.24332	5.30858	4.23016	2.02015	3.77275	-0.27581	-3.09789	-1.63009	-3.6757	-4.56321	-6.01617	-7.16872
XII	658535	658536	YLR257W	0	+	0.96454	0.86495	0.795405	1.18277	1.00364	0.71031	0.42653	0.62052	0.99167	0.02191	-0.01614	0.09682	-0.0925	0.53419	3.36026	4.30201	4.36268	4.40254	4.12052	3.61288	3.24939	3.65662	4.36333	5.67198	7.20531	7.07634	8.08892	8.01911	5.62961	2.76463	2.93688	2.70937	2.40999	1.96394	2.44821
XIII	494998	494999	YMR113W	0	+	2.67454	1.97648	1.37724	0.7788	1.24046	1.75122	1.82511	2.45705	2.61037	3.24905	3.28839	3.20991	3.7883	4.23356	3.80119	3.69923	3.52817	2.81357	3.1003	2.60161	2.54171	2.57933	2.2742	2.42572	2.16604	0.97452	1.28777	2.33783	3.30321	4.29948	4.12324	4.52191	4.53028	4.48716	4.60216
VIII	207515	207516	YHR050W	0	+	1.55672	0.5166	0.19288	0.41295	0.007035	0.108265	0.47118	0.43604	0.77861	1.1675	1.25486	1.2384	2.2849	3.56043	4.94833	5.33093	6.08322	6.43052	6.91202	6.34176	6.37343	6.20367	6.177	5.75381	5.53105	5.7141	5.54284	3.89642	2.05335	0.717015	-0.735625	-1.51171	0.85497	1.49318	2.21219
X	608369	608370	YJR094W-A	0	+	3.22265	3.06356	3.17557	3.36682	3.90176	3.88935	2.07872	1.32009	0.86429	1.14643	0.84658	0.25927	-0.6447	-0.43302	-0.40835	-0.58475	-0.5994	-0.62515	0.161695	0.71702	1.59998	2.90654	3.7572	3.90015	3.34119	4.04251	4.88641	5.72099	6.75869	6.93668	7.31133	7.40663	6.69499	5.30575	4.98887
IV	47996	47997	YDL227C	0	-	-7.11779	-5.6729	-4.49186	1.73735	1.10723	7.78566	10.3744	11.175	11.7047	12.4781	11.8786	11.5	11.9335	12.1402	12.6021	12.3532	11.8703	11.109	9.69835	9.13256	4.48082	-0.240385	-2.22593	-2.91418	-2.64967	-1.73271	-1.58071	-1.75577	-2.27938	-2.98657	-2.55826	-2.91182	-7.15313	-11.4365	-15.296
IV	955676	955677	YDR247W	0	+	-1.78512	-0.84758	-0.17909	0.5808	0.80797	1.17476	1.48795	1.85413	2.07388	2.27555	2.54344	2.94662	3.16588	3.46604	3.42656	2.92566	3.07063	2.71398	2.33642	1.82668	1.99646	2.47546	3.05572	3.37273	3.55837	3.81015	3.48809	3.32972	3.46728	3.53105	3.87916	5.93296	7.31544	7.28994	7.56468
VIII	172951	172952	YHR031C	0	-	1.29785	0.76594	0.82295	1.0669	0.967025	0.867785	0.98869	1.10091	1.16335	1.48764	1.00225	4.44806	5.41963	6.12233	4.76102	5.42317	5.87895	5.31078	4.8829	4.46682	4.50292	4.35881	4.24294	3.59934	3.52842	3.35929	1.25505	-0.052405	-1.49662	0.078715	0.552555	3.71815	4.06843	4.18187	5.77443
IV	388841	388842	YDL036C	0	-	9.5222	7.78201	3.12663	2.59996	2.41231	1.80834	1.78961	1.54715	0.637095	0.28057	-1.05681	-2.53821	-5.4358	-4.37031	-0.98357	0.993011	-1.21225	-0.95835	-1.08308	-0.262499	0.352571	0.96112	1.24818	2.11789	2.12478	3.77188	5.62785	8.16552	9.20164	8.63649	8.84294	11.335	9.59705	7.09593	6.05814
XII	965816	965817	YLR422W	0	+	3.38349	3.52571	1.85784	1.292	1.85693	1.69871	1.75398	2.0417	2.07067	1.43111	1.50659	1.94971	5.97079	7.05682	7.58426	8.14164	7.47058	6.88427	6.49938	6.7842	7.15983	7.61338	7.76847	7.31208	6.87318	6.57758	5.595	1.3713	-2.45012	-5.25901	-5.24552	-5.35691	-5.29749	-3.51829	-4.17169
VII	398658	398659	YGL055W	0	+	2.30152	3.55293	4.57637	4.88336	5.20691	5.51494	5.39333	5.7352	6.15095	6.02399	6.24223	5.97738	5.90117	5.79937	6.17174	6.07723	6.16646	5.49707	5.45334	3.99828	3.38083	1.96369	1.65051	2.24014	1.42058	0.7463	-0.66954	-1.21848	-2.8447	-3.55443	-3.11772	-3.11673	-2.47237	-1.72332	0.36567
II	747770	747771	YBR272C	0	-	10.3393	9.08985	8.00115	7.9542	8.1086	7.21798	3.65687	3.83143	3.43338	4.09762	3.59607	2.86444	2.37004	3.66481	5.58536	5.92506	6.1835	6.15891	4.92235	5.21171	5.67991	6.0964	4.48007	3.54134	3.72913	4.03595	4.5233	2.03387	-2.30241	-4.80187	-6.60892	-6.92175	-8.82442	-8.62901	-8.57597
XVI	478976	478977	YPL040C	0	-	6.1123	4.33358	2.23806	1.37519	0.94178	-0.059725	-1.08605	-1.31564	0.14787	0.786175	1.58721	2.15232	2.97767	4.84122	4.12146	2.99394	2.47776	2.61906	2.5588	1.93745	2.89308	3.89255	4.48599	4.67818	4.13375	3.5669	3.14908	2.05006	2.19075	2.85008	5.35682	4.45381	4.49057	4.66476	4.80736
XVI	102720	102721	YPL236C	0	-	5.11223	5.1269	5.18316	4.78685	3.86261	2.7285	1.92463	0.491935	-0.18254	0.63909	0.07566	1.14963	1.47992	4.00908	5.85834	5.38166	5.19587	5.39438	5.40462	5.30685	5.27729	5.69887	5.15949	4.1208	4.47356	3.92367	2.26031	2.38156	0.29961	0.77263	2.26891	-1.0855	-1.60464	-1.71015	-1.81962
XIV	217291	217292	YNL231C	0	-	-2.13173	-1.03449	-0.20169	-0.75796	-1.22322	-0.37858	0.08948	1.00793	1.53625	1.94839	2.2464	2.11758	2.70003	3.40327	3.31498	3.36041	3.30832	3.08695	3.18656	3.27183	3.43883	3.11276	3.38102	4.36642	5.26961	6.1609	5.471	4.90261	4.8274	4.95876	4.79986	4.88299	4.52777	4.94608	5.41101
XIV	174567	174568	YNL251C	0	-	0.561475	0.45049	0.15372	0.595685	0.71268	1.08885	0.89753	0.68499	0.54026	0.87304	0.73802	1.71826	2.56219	3.35312	3.9764	4.73022	4.68422	5.19938	5.23226	5.44617	5.08899	5.13126	5.58662	5.59047	5.57056	5.50331	4.58575	3.37388	3.25205	2.4775	2.1692	2.54932	2.22657	1.16264	0.82584
XIV	640404	640405	YNR008W	0	+	4.64154	1.33387	1.22744	1.30874	0.26838	-0.4706	0.21665	2.907	5.17195	5.46347	4.76641	3.83377	2.93232	3.72537	4.64177	2.84577	3.06542	3.46911	4.54788	4.87037	5.4854	5.20289	2.90033	2.46068	1.73662	0.88468	1.04361	3.40583	3.0387	2.8508	3.67182	2.91567	1.5668	0.63882	0.67693
IV	478744	478745	YDR016C	0	-	0.29512	0.63131	0.385885	0.33695	0.06217	-0.80536	-0.6608	-0.53577	-0.41377	-0.226375	-0.345145	-1.33128	-0.164705	2.73453	4.14877	5.59438	5.62406	5.01533	4.60996	4.75804	4.67745	4.73885	4.64328	5.00867	5.29922	5.86709	8.73324	6.73407	1.05804	1.12481	3.0928	4.36714	4.66138	5.28997	4.18221
IV	543610	543611	YDR043C	0	-	-0.94493	0.24618	-0.24135	0.027395	0.69816	0.49861	0.16089	-0.06492	0.34449	0.38947	0.29852	0.09308	0.97066	1.62801	2.19028	2.2383	1.46028	4.41877	5.85404	6.25521	6.53214	6.70813	6.55254	6.45752	5.88445	6.00062	6.45233	5.87006	6.02559	6.1502	5.36516	4.37444	2.04955	-0.254695	-1.54381
V	177819	177820	YER012W	0	+	4.01874	3.44079	3.90921	2.49422	3.4086	3.27989	3.56534	3.64139	4.08146	3.8925	3.93268	4.42781	5.98532	6.39109	7.44128	6.20993	6.50701	5.53796	4.25982	3.00068	2.83669	2.82624	2.15347	2.18911	2.5293	3.63303	2.80143	3.63414	0.679295	0.41044	-1.53619	-2.88194	-3.04757	-3.46364	-3.12947
II	486693	486694	YBR123C	0	-	3.99349	0.38863	0.04728	1.77322	2.05437	2.54439	2.81278	2.72347	2.71071	2.97521	4.26906	4.65419	5.28449	6.30267	8.20284	8.4021	8.11181	7.64231	6.25445	5.27933	4.00485	3.73973	2.99032	2.50406	1.56213	0.08797	-0.650295	-1.83621	-3.38791	-2.37298	-1.39276	0.32833	1.3181	2.15529	2.9333
VII	979407	979408	YGR244C	0	-	1.19733	0.579405	1.44017	1.9719	3.0241	3.02026	2.89056	2.97195	3.18521	3.76998	4.83697	4.423	2.39141	1.33564	1.07183	0.79692	2.14575	1.92926	1.48506	2.31549	2.37785	3.07953	3.32614	2.84676	2.42015	2.49572	2.4392	3.4296	3.80186	4.7012	3.92929	2.72063	4.76731	4.80316	4.44918
IV	819169	819170	YDR179C	0	-	0.78634	1.09303	0.93868	1.19626	1.11781	1.65201	2.08841	1.5996	2.37456	1.91911	1.95333	3.49687	3.11677	2.96692	3.31041	4.11109	5.48109	5.09853	4.20375	3.37972	2.93485	2.18369	2.49517	2.8128	3.01472	4.00441	3.87402	4.34937	6.02447	5.11486	3.65207	1.59019	1.23208	1.72399	1.39115
XI	70503	70504	YKL198C	0	-	1.26385	1.19644	1.21039	1.72557	3.07681	2.76201	2.21744	2.13565	2.27151	2.94285	3.10658	3.07114	3.09262	3.24553	3.46007	2.51539	4.24404	4.95756	4.74411	4.59798	4.89587	4.8174	4.519	3.81947	3.6753	4.16517	4.00258	4.1809	3.04725	3.21665	2.71957	-0.17997	-0.22178	-0.48051	-1.84485
XIII	860951	860952	YMR296C	0	-	4.40644	5.6583	6.08631	6.0659	6.0265	5.12631	4.32083	3.78492	3.24867	4.09252	5.94573	7.65609	7.13861	5.96556	5.39393	4.35424	2.99822	2.5154	2.80776	2.65311	3.02544	3.64686	4.1132	4.35088	3.42469	2.08254	-1.15473	-1.59339	0.627955	0.20849	-2.63332	-3.10321	-3.47768	-4.04469	-3.59283
IV	1399045	1399046	YDR469W	0	+	5.18808	4.8156	2.87859	2.09126	2.03921	2.15592	2.33127	1.88018	2.31279	2.66796	2.70107	2.78157	4.24146	4.17228	3.88776	2.26232	1.73618	2.75304	3.69427	3.44336	3.35379	3.30199	3.1127	2.27673	1.7192	1.5549	1.76524	1.92389	3.04462	3.36645	3.39039	2.29909	2.2301	2.06376	2.62679
IV	1198782	1198783	YDR362C	0	-	6.01238	0.47547	-0.38718	-0.57457	-0.47688	0.13212	0.76694	0.65323	0.0861	-0.10958	0.21135	0.45754	1.70859	2.88013	5.03886	6.85295	7.32659	7.29314	7.22034	6.70689	5.62552	5.33772	5.51628	5.69273	5.61541	5.51016	2.68109	1.30049	0.876855	0.649485	2.60641	4.15035	0.90058	0.016895	-0.705881
IV	1125067	1125068	YDR326C	0	-	2.56625	1.19138	1.41121	1.19063	-0.06945	-0.42654	-0.39367	-0.22938	0.68154	1.38087	2.20714	1.8216	1.08657	4.36806	5.15039	4.19476	3.61211	3.42343	4.10529	4.79283	4.55993	4.67458	4.70692	3.82782	2.85599	2.40689	4.15902	7.21488	2.36543	2.99577	4.16664	4.27363	4.17031	2.02446	1.46938
XIII	779118	779119	YMR256C	0	-	2.44635	2.23109	1.7609	2.3091	1.68168	1.6689	1.86366	2.23283	1.70051	1.87128	2.73306	3.19719	2.64255	2.47514	2.32017	3.89376	5.04819	5.89354	5.86623	5.97022	5.98095	5.76664	5.4959	5.26654	4.64214	3.92001	3.5409	3.98442	3.03173	0.59981	-0.486835	-0.882475	-1.62592	-0.779215	-0.348065
V	404681	404682	YER123W	0	+	1.79748	1.7582	1.6673	1.35308	1.21272	0.93897	0.55136	0.17558	-0.48531	0.02358	1.17368	2.73789	2.59572	2.54724	3.58636	3.58309	3.39206	3.68968	3.79549	4.11397	3.76992	4.15997	3.88573	3.40189	2.76448	1.02988	1.30214	3.75356	4.86768	4.06324	5.30405	5.33664	4.97175	4.49761	4.48569
VII	772487	772488	YGR142W	0	+	0.60372	0.47156	0.41849	0.73456	0.92941	0.81056	0.82911	1.30965	1.39763	1.50988	1.04867	0.70791	2.63787	3.46277	3.26443	3.45806	2.57699	2.57027	3.1228	2.61728	3.44536	3.25057	3.05963	3.31839	3.25615	3.13579	2.37786	1.22823	0.79595	2.15884	4.62939	8.64977	8.11825	7.59134	8.2459
XV	106521	106522	YOL112W	0	+	3.93529	3.70117	3.89383	4.27068	5.00584	4.69874	3.53856	4.38162	4.35583	4.02835	3.64497	2.71009	2.91243	1.33258	2.92753	4.64525	4.04704	4.47898	5.08025	4.98713	4.59736	5.27292	4.24198	3.70304	3.45023	3.03737	3.56103	4.35256	4.71012	0.882275	-1.57838	-3.49351	-4.96602	-5.0848	-3.61498
X	187773	187774	YJL124C	0	-	2.76699	1.45244	2.05753	1.32177	0.60719	0.32	0.22199	-1.00232	-0.70373	0.01111	1.71957	2.50363	3.11807	3.56302	3.27258	3.12147	2.39475	2.43171	2.63218	3.28625	3.63015	2.92679	2.72021	2.92393	2.53098	1.78305	2.41832	1.89019	-0.13127	1.92956	6.30863	9.02927	8.99456	8.75389	6.84091
XII	371224	371225	YLR113W	0	+	3.60166	3.55517	3.73094	4.23904	4.80532	4.87781	4.5854	4.09981	3.73481	3.94687	4.83093	4.48106	2.77483	1.42543	1.69403	3.10813	3.10289	3.25482	2.41672	2.43931	2.43907	2.26138	2.85988	2.40598	1.52117	0.99647	0.90656	1.5479	1.92051	1.46583	0.49458	1.27419	1.79732	2.47847	2.35301
IX	353641	353642	YIL002C	0	-	4.43083	2.65438	1.81983	1.46329	0.25363	-0.66506	-0.505035	-1.04383	-0.44416	0.825125	1.25149	1.03852	2.15073	4.09962	5.38517	6.12516	5.4539	4.74413	4.51152	4.26576	4.48733	5.54489	5.39735	4.14418	3.53056	3.86214	3.0982	2.26595	2.53929	3.53407	2.99558	2.03579	1.78522	1.94165	2.41213
VIII	353609	353610	YHR122W	0	+	2.87547	2.23186	1.42023	0.74063	1.16369	1.266	1.84362	1.98336	1.68822	0.72058	0.81266	1.66851	3.32826	5.42927	5.57143	5.30859	5.04821	5.21159	5.97227	6.32482	5.536	5.10055	4.91286	5.65828	5.5613	5.05985	4.28185	1.92021	-0.07149	1.94227	0.98437	-1.01208	-1.37476	-1.03663	-0.765295
II	186467	186468	YBL018C	0	-	0.08524	1.45148	0.42731	-0.35123	0.321665	0.17348	0.24234	0.0437	-0.568435	0.34798	1.47415	1.83609	6.45014	9.99098	5.70493	5.53677	5.15605	4.93764	5.07084	5.2435	5.68533	6.18907	6.40687	6.49292	4.39938	3.68813	3.55837	-0.946365	-4.70304	-0.659935	-0.59399	1.96293	4.12525	4.23168	3.88565
II	432025	432026	YBR094W	0	+	2.26426	5.44069	4.28055	4.3056	3.92335	2.54071	1.96961	1.86688	1.32404	1.20306	1.65013	3.12667	4.48985	3.89983	3.72307	3.65783	2.71506	2.19706	2.90398	3.13295	2.73112	2.4756	2.38189	2.8363	3.45134	3.056	1.41795	0.48427	1.08543	1.16207	1.7956	4.58324	3.92025	2.51588	2.77452
XIV	631269	631270	YNR001C	0	-	5.90914	5.40162	4.43624	1.56241	0.8226	1.13642	1.28885	0.37225	0.6499	1.04853	1.68776	1.98667	2.56444	1.99555	2.12452	1.79821	1.4361	0.15201	0.81772	0.68251	0.89276	1.9628	2.5815	2.99254	3.08635	2.98585	2.54515	3.90663	4.77054	4.69236	5.72131	5.94122	5.97457	5.75118	5.39855
XII	1006363	1006364	YLR435W	0	+	3.43854	1.86186	1.54191	0.99452	0.68262	1.38308	1.91507	6.06454	5.89299	6.4601	5.67168	6.68911	6.01582	4.11719	4.72942	5.05819	5.65697	6.5963	7.62188	8.17225	8.0758	6.80131	4.51848	4.27658	3.17361	2.81274	1.05236	2.34045	-0.033755	-1.66519	-3.15004	-3.91247	-4.70549	-5.64956	-7.4528
V	122953	122954	YEL017C-A	0	-	4.13192	4.0881	3.62628	3.12804	2.63456	2.16768	2.22648	1.66367	1.16374	1.12719	0.56296	0.71566	0.9676	1.26476	1.91015	2.23969	2.84974	3.33237	2.86599	3.86343	3.62463	3.24421	3.49582	4.28496	3.668	2.84268	2.3404	2.55318	3.17512	4.27619	3.7454	2.65724	3.26822	4.02379	3.01254
II	142855	142856	YBL040C	0	-	6.76216	5.54728	4.61086	4.08815	3.15706	2.27931	-1.17251	-1.75157	0.85457	1.76098	2.37241	5.19391	6.16136	5.02062	4.87678	5.08788	5.57034	5.9885	4.92205	4.43359	3.98921	3.00223	3.05887	3.47498	2.27431	0.74656	-0.837125	-2.86942	-1.32571	0.77834	1.80881	1.37368	2.29974	1.77104	1.37565
XVI	329570	329571	YPL116W	0	+	7.04544	7.04824	7.42862	7.38219	6.95616	6.2629	5.665	4.33711	4.35239	3.76344	5.43401	4.43867	3.58462	2.84995	4.29793	4.75905	4.16691	4.25094	4.11073	4.31484	4.71936	4.09441	4.41446	4.16594	4.19015	4.07189	4.14447	3.10259	1.79621	-3.42909	-5.15276	-7.85297	-8.09404	-8.04156	-7.9095
II	89994	89995	YBL071W-A	0	+	2.41105	2.16561	2.32291	2.3142	2.21732	2.83357	1.88493	1.6164	2.4937	4.63274	7.78162	7.98706	6.12006	5.14002	4.81595	4.37919	4.94231	5.59711	6.11396	6.57575	6.07674	6.2815	6.58105	5.52523	4.03872	-0.100455	-0.20589	2.23206	2.29776	0.50405	-1.94599	-3.45655	-4.38049	-5.27724	-5.9301
XI	338869	338870	YKL054C	0	-	0.708455	0.76244	1.10811	0.66275	0.94406	1.13223	1.22878	0.99332	0.71811	0.89522	0.45245	0.83881	1.06153	1.20077	1.39913	2.11066	1.89925	1.9996	2.24475	2.4622	3.39028	3.6237	4.44616	4.95424	5.61885	5.60363	4.72759	4.79517	4.79654	4.80697	4.05059	4.33185	5.52344	5.59281	5.31536
IV	1465899	1465900	YDR507C	0	-	3.09297	2.90791	3.36708	3.83187	3.32529	3.44768	3.36408	3.3882	3.71042	2.20564	1.75977	4.3516	3.75096	7.07712	7.49794	7.43939	7.4359	5.38614	5.40891	6.22076	6.10494	5.97833	6.05273	5.76764	6.92039	5.80309	4.43218	1.66952	2.36265	2.13707	-2.10804	-9.39446	-8.60455	-9.73919	-10.0276
XIII	405543	405544	YMR067C	0	-	8.81184	6.77792	6.60194	6.81571	5.4254	3.40092	2.64345	4.21497	5.38753	5.30755	6.31349	5.11657	3.56554	3.59206	5.02266	5.3165	4.6213	4.13234	4.91578	5.29389	5.98679	5.50077	4.6104	1.02243	1.36159	1.24067	1.77398	-0.714575	-2.30482	-3.67426	-3.86066	-3.93146	-4.00544	-4.45428	-5.6083
XIII	465951	465952	YMR100W	0	+	4.20753	4.01101	3.58873	3.05617	1.19769	0.325475	0.05563	-0.02881	-0.39728	-1.19304	-1.59211	-1.4918	-2.88353	-3.18734	-2.37903	1.46301	3.36179	3.50974	4.44253	5.03085	5.31273	5.00225	4.87986	5.12095	5.88732	5.99484	6.35383	7.41205	7.00681	4.9474	0.6825	0.60201	2.62626	5.05663	8.22697
XIV	357192	357193	YNL142W	0	+	-0.81527	0.60792	2.04746	2.4443	2.48836	3.32841	3.28885	2.8719	2.24909	1.72019	1.81443	1.60751	4.14503	4.55264	4.51091	4.13284	3.49955	3.59831	3.06957	2.63487	2.33823	2.98998	3.259	3.56917	3.44226	3.73089	3.66429	0.779915	1.08151	1.58322	1.84422	2.65529	3.32581	3.87781	4.13706
X	640658	640659	YJR116W	0	+	-0.74105	-0.879945	-0.77849	0.52036	0.50959	0.46731	0.194865	0.19368	0.74938	1.24085	1.03894	1.9146	3.11591	3.21921	4.16478	3.70924	3.72423	2.90826	2.75341	2.8523	3.02332	5.24598	5.7002	5.43934	5.20655	5.11832	4.41304	3.72787	2.31309	3.15707	3.80525	4.73007	4.66639	4.16316	4.33518
IV	432337	432338	YDL010W	0	+	0.57901	-0.10148	-0.46932	-0.15226	-0.26557	-0.3385	-0.19015	-0.21103	0.8696	1.45938	3.03371	4.23604	4.84781	4.71235	5.12986	6.8318	7.49073	7.0625	7.10603	7.31854	7.1107	7.09239	7.3336	6.81562	6.53608	4.86554	3.73309	1.33937	0.64023	0.43659	-1.3343	-1.72784	-1.15008	-1.97613	-2.90226
XI	168791	168792	YKL149C	0	-	2.26965	1.61593	1.09129	0.71179	0.71704	1.82211	1.71989	1.79703	1.41166	2.21362	3.6491	3.21993	3.31679	4.26947	4.8658	4.54746	4.83677	4.75338	4.58562	4.16266	3.88473	4.10753	3.8535	4.97948	4.29725	3.48257	3.31787	3.56751	2.36913	2.91659	1.35706	0.878035	-0.791865	-0.3852	0.341625
II	132464	132465	YBL046W	0	+	2.27781	2.06187	2.09816	2.26978	2.31745	2.31302	1.58	0.749905	0.64149	1.82901	1.11799	1.87339	0.60995	2.26889	1.70446	1.48598	2.60065	2.86481	3.00551	2.33101	2.28893	3.05138	3.27837	4.0811	4.39044	5.13922	4.47292	4.10459	3.52332	3.57371	3.49232	3.89995	4.22447	4.07188	4.02659
IV	283158	283159	YDL100C	0	-	2.87173	2.11297	-1.63459	0.42461	0.99609	1.31638	2.82447	3.36591	4.57274	6.0059	6.37629	7.3127	7.71748	7.49312	4.67561	6.18574	6.61714	6.51326	7.31369	7.56105	6.74207	6.70552	6.97133	5.46255	4.16855	3.7636	2.56607	-0.10934	-3.16632	-4.31809	-5.85713	-4.95296	-3.71964	-4.34705	-5.12528
XIII	865334	865335	YMR299C	0	-	7.27628	7.59437	8.36439	3.04285	2.45012	1.6815	0.28239	1.1668	1.44275	1.4079	1.57412	1.79099	1.5814	0.060656	0.602	1.14235	1.37456	1.26033	1.14032	1.78479	1.48651	1.23535	0.83963	0.77773	0.36188	0.15803	-0.22589	1.95217	4.5961	6.27425	6.15188	5.81834	6.98281	6.18468	5.70234
XII	388350	388351	YLR120C	0	-	2.48366	2.0295	1.48456	1.08578	2.06565	2.75065	2.73401	3.86255	3.19228	2.97197	2.07841	2.34448	1.51312	0.597835	0.28207	0.6603	2.24561	2.44229	2.92988	3.02349	2.35441	2.3683	2.14896	3.24606	3.73956	4.03377	3.67976	4.19552	4.4379	4.32345	3.80265	3.19102	4.3796	3.94666	2.67173
XVI	214197	214198	YPL177C	0	-	0.60365	1.19117	1.85589	1.87638	2.08397	2.54409	2.62292	2.84761	3.50029	3.31292	2.88831	2.89233	2.45445	2.02639	3.12428	3.58994	3.13081	2.18759	1.91767	1.52313	2.17056	2.76595	3.85068	3.92238	4.06893	4.15683	3.58288	3.58478	3.21495	3.28422	3.50152	2.45935	2.14356	2.47745	1.9226
XI	514906	514907	YKR039W	0	+	-0.42761	0.442265	0.486885	0.58222	0.29066	0.01149	-0.899955	0.038495	0.062065	1.0854	3.09198	4.91336	5.15111	3.96159	2.75967	4.27324	4.11794	4.00453	5.29708	6.37886	5.94568	5.69752	4.96729	4.09201	3.20968	0.14972	0.09422	0.245545	1.98335	2.59657	1.16833	3.34301	3.81229	5.09972	7.04918
III	166360	166361	YCR026C	0	-	2.14427	0.37097	0.108055	1.36776	2.12591	1.29999	1.5573	2.26882	2.66703	3.16564	4.04178	4.95181	4.19487	4.24224	4.74887	5.80979	5.97492	5.84602	5.96591	6.05296	5.62886	4.86901	4.38227	4.14933	4.56635	4.15679	3.37081	4.61854	2.90831	-0.48685	-0.877155	-2.3358	-3.48904	-3.28758	-2.00466
XIII	383154	383155	YMR054W	0	+	2.02706	2.47454	2.4559	2.01709	1.34301	1.33321	1.38285	1.19563	1.61618	1.5232	-0.51904	-1.95936	2.2619	0.35658	-0.80297	-0.75902	-0.50835	-0.37443	0.9896	1.77677	2.35516	3.23555	3.51604	3.3296	3.69426	5.5449	6.54322	3.76678	4.49149	5.52766	5.69865	6.55253	8.3229	7.50835	7.08191
IV	268928	268929	YDL107W	0	+	4.81044	4.70927	3.80457	3.51406	3.54785	2.73516	1.36044	0.444535	-0.373695	-0.99138	-1.97729	-0.2541	2.26021	0.87723	2.64895	4.09009	4.10017	4.38954	3.93154	3.87906	3.67528	4.46072	4.64735	5.21261	6.55042	7.73303	4.79751	3.09705	2.97542	1.20617	-1.16055	-0.62672	0.22826	2.02207	2.45431
IV	1502448	1502449	YDR533C	0	-	1.03808	0.240765	0.372425	0.3846	-0.08987	-0.229935	-0.01833	-0.54805	0.081465	2.53205	3.8307	4.16752	2.30477	1.86868	1.73904	1.43335	1.48579	1.33275	2.00681	3.3516	3.58204	3.80108	4.13114	4.65888	4.55549	4.19983	3.17309	4.36395	5.26182	4.3766	4.57985	5.14102	5.50573	5.08408	5.07565
IV	1149467	1149468	YDR338C	0	-	1.29956	1.59813	0.7981	3.05579	4.11102	2.31977	1.2282	2.97697	4.16957	4.11995	4.61425	5.77435	5.51627	5.71958	6.43696	6.53754	7.08357	7.32425	7.88893	8.03372	7.93466	7.83313	3.63643	1.76422	1.10095	-0.171785	-1.00337	-0.773225	-1.07168	-2.16866	-2.04575	-2.19246	-3.00991	-2.71948	-3.01453
VII	555802	555803	YGR034W	0	+	-1.64775	-0.73785	0.23209	-0.30623	-0.36263	0.6993	1.38694	2.39739	2.72888	1.47637	1.38841	0.59978	0.45584	0.212995	-0.23526	0.76998	0.646965	0.61808	0.943035	1.33645	0.502375	0.126225	0.21765	2.15246	3.87923	4.97392	6.07684	7.45446	8.96003	8.16235	7.96743	7.8557	7.88868	7.9874	7.8423
XI	473438	473439	YKR017C	0	-	0.23635	-1.06341	-1.65269	-2.4399	-4.16415	-4.38959	-3.68964	-3.7	-3.81548	-4.62006	-4.79742	-4.12535	-2.8535	-2.67944	-3.22098	-1.30621	1.69907	3.47582	3.15807	3.74332	4.49545	5.18936	6.07468	6.68644	6.92037	7.52219	7.99933	6.94454	6.46192	10.3454	13.0742	10.7841	12.182	13.3108	12.8039
II	554343	554344	YBR157C	0	-	-1.28478	0.12322	-0.230775	0.34107	2.00018	3.0011	4.0774	5.26005	4.09886	4.49101	5.50706	7.08591	7.60919	7.73215	7.88061	8.81902	7.72932	7.08471	6.96563	6.53289	3.91533	2.38992	2.59063	3.78735	4.48316	4.47701	3.01822	0.8696	0.190355	-2.40554	-3.55925	-5.04458	-5.2452	-5.12673	-4.85117
IV	1049479	1049480	YDR293C	0	-	3.56479	4.28383	4.3799	4.33974	2.99366	2.76431	3.12564	3.15192	3.00627	3.17763	2.93776	3.36748	2.35019	2.52824	2.08229	0.86705	0.96827	1.06969	0.98284	1.7527	2.01439	1.83845	3.15998	3.71816	2.7898	1.77697	1.87014	2.24434	2.14552	1.8475	2.58888	3.19557	3.52061	3.7096	4.12912
IV	1412121	1412122	YDR477W	0	+	-2.88896	-0.84126	-1.28309	-1.43307	-1.42075	-1.05826	-1.18693	-0.71181	0.3404	0.49419	1.9099	1.52465	1.98688	2.13599	2.6343	2.83944	2.74001	2.54641	2.74339	3.25243	3.89154	3.89104	3.84733	2.55299	1.92631	1.61363	2.00063	2.23395	3.11907	5.89504	9.25074	9.31242	10.0775	9.74628	10.5234
IV	923910	923911	YDR228C	0	-	0.69571	1.51809	1.70588	-2.41109	-0.55764	0.25133	-0.027715	0.04366	-0.54519	-0.461925	-1.56108	-1.39882	0.407535	1.96082	0.409055	0.026465	0.03904	1.19006	1.69969	2.14606	2.9078	3.51564	4.49376	4.92497	5.32968	6.58357	6.46439	5.74853	4.33671	7.10939	7.51827	7.36923	6.67889	8.25746	7.81845
IV	857919	857920	YDR202C	0	-	-3.8678	-3.83889	-4.07527	-1.86209	-0.81627	1.40274	-0.195315	-0.84916	-0.374515	0.733465	0.83559	0.894055	2.2814	3.89391	4.40748	4.74423	4.3475	3.84399	3.31909	3.18404	3.55893	3.62393	4.47103	5.11768	4.28041	5.01319	6.09086	6.08589	4.80176	5.08828	4.94547	5.36841	5.594	6.43338	5.62707
XVI	106146	106147	YPL233W	0	+	3.82974	4.30802	0.33689	-0.85124	-1.18992	-1.24215	-1.02457	-0.33593	0.56905	0.7596	0.71194	1.34162	2.30159	2.65453	2.76633	3.08453	2.16578	1.86	3.40693	4.04094	3.63623	3.59998	3.1675	2.86591	3.48787	3.54026	3.53644	3.00786	3.0813	3.70836	5.90909	7.93098	6.68891	5.42223	5.02176
XI	479211	479212	YKR021W	0	+	4.56349	4.35416	4.23272	3.77223	3.75836	3.78223	2.55069	3.41806	2.59214	3.47803	4.34844	4.60941	4.58187	6.24223	6.79857	5.70431	6.45758	6.72128	6.24252	5.96918	5.69316	5.256	4.81266	4.25596	3.01364	1.64657	1.52231	0.11533	-4.65163	-4.7382	-3.69015	-3.65096	-3.36442	-3.07815	-3.25835
IV	521732	521733	YDR035W	0	+	-0.02996	-0.33927	-0.4422	-0.49425	0.18611	0.90979	1.76284	1.20052	1.58169	2.13769	2.82669	4.25241	5.57338	6.96127	7.15221	6.7196	6.91134	6.89755	7.36705	6.89279	6.15529	5.06402	4.15689	2.90181	3.04844	3.30215	1.93445	0.79473	-0.0877	0.48545	0.45348	0.294785	-0.34574	-1.07082	-1.13503
XV	453737	453738	YOR069W	0	+	0.737205	0.10746	0.38531	1.47482	1.73264	2.33497	3.07872	3.05558	2.83514	3.62895	3.70063	4.64162	8.09756	8.62015	7.53829	7.69974	7.18499	6.0065	5.72754	5.64894	5.06443	4.10854	3.85562	3.47621	4.31944	4.70073	3.14004	1.60231	-1.35976	-3.48663	-3.83418	-2.76857	-2.71919	-3.23963	-3.23651
IV	1410317	1410318	YDR475C	0	-	-4.63293	-4.66297	-3.35776	-2.31684	-1.96843	-0.33881	0.82283	1.15003	3.25038	3.52747	2.43308	1.20259	1.09839	2.1212	3.61875	4.71659	4.74007	4.88254	5.04571	5.14281	4.64602	4.09713	3.97532	4.33216	4.24336	5.43136	7.7893	8.01038	6.79056	5.35947	3.60766	2.41077	2.23248	2.09928	2.31958
IV	20193	20194	YDL241W	0	+	-0.97491	-1.34362	0.776185	1.59637	1.75555	1.47426	0.27128	1.04686	0.59334	1.06073	1.15453	1.94519	2.65544	3.98946	3.12727	3.04082	3.67162	3.49255	3.85979	3.88531	4.24115	5.05804	4.4396	5.99558	5.8978	5.40967	4.29275	2.87748	2.35991	3.46179	3.20845	2.08889	2.18809	2.42266	2.79
IV	1497931	1497932	YDR530C	0	-	4.43565	5.19749	4.47537	3.79292	1.16586	0.36213	-0.127945	0.73282	2.38825	3.66824	5.18089	5.42619	6.33147	5.20516	4.09847	4.16061	4.4566	5.04997	5.10023	5.3876	5.32094	5.32904	5.464	4.19387	3.73041	2.89636	2.48898	1.89035	1.13471	1.82635	1.3537	0.530715	-6.00428	-6.73421	-6.10337
XV	908171	908172	YOR316C-A	0	-	3.5672	2.36602	1.20726	1.93565	2.72018	2.59972	3.54849	4.3714	4.97006	5.3147	4.2484	3.72113	5.16078	6.01757	5.36318	5.13145	5.21692	4.94297	4.20101	3.9114	3.66255	2.18896	1.87651	0.17116	0.305365	1.49314	2.54588	0.92847	0.604765	0.95236	0.55703	-0.141405	0.47562	-0.3916	-2.16458
IV	1258433	1258434	YDR391C	0	-	3.54881	3.40114	2.90074	2.37462	-0.52999	-1.60286	-1.78923	0.69915	0.682535	0.48328	1.20589	2.16484	3.07215	4.10812	4.82815	6.15646	6.17404	5.94743	6.26254	6.95934	7.51946	7.91363	6.13873	5.79642	6.2159	4.61875	4.08651	1.5318	0.68253	0.18829	-0.692555	-0.369125	-1.25997	-2.8566	-3.00596
X	281217	281218	YJL082W	0	+	0.98155	-0.06828	-0.10953	0.70584	1.26642	1.58136	1.45976	1.57882	1.33437	1.43678	2.25678	2.93846	3.31502	3.26774	3.60349	4.21572	4.43579	2.49276	2.16177	1.51875	1.37253	1.77147	2.0914	4.30856	3.64455	2.43886	2.08035	2.77006	3.65727	3.09785	2.38334	4.25716	6.27433	6.35729	6.60615
XI	493915	493916	YKR028W	0	+	1.50107	2.69297	3.07598	2.8852	2.57457	2.5907	2.70105	1.72702	1.01954	1.67008	2.56559	3.01423	3.23352	2.16875	0.94446	0.208776	-0.379209	-0.71835	-0.64069	-0.428971	-0.367931	0.32501	1.52381	2.24778	1.30028	0.358	1.30809	1.30232	2.21718	5.50297	8.67846	9.41155	8.71842	8.45651	9.78709
II	547437	547438	YBR153W	0	+	0.129825	-0.90045	-0.58958	-0.346295	0.39678	2.41175	3.3615	3.34898	4.90306	5.45937	5.01078	6.39182	4.77012	5.17389	6.95531	7.12101	6.05016	5.59848	5.14742	4.18174	3.52401	2.63553	2.58406	2.98701	2.89406	3.03791	3.21949	2.83841	1.13898	0.445755	-1.07194	-1.58114	-1.55176	-1.35594	-1.30913
X	314848	314849	YJL066C	0	-	-4.88435	-4.24623	-3.29011	-0.53076	-0.81118	1.12766	2.83521	3.13012	2.31315	2.17353	2.23495	3.15985	6.2652	8.47836	10.1219	9.38726	8.78017	8.47255	8.53726	8.99843	9.58149	9.63129	9.72228	10.0967	8.08652	5.9543	4.45976	0.31344	-0.730285	-1.65638	-3.32036	-6.24423	-7.76309	-8.62964	-8.78252
XIV	339343	339344	YNL159C	0	-	15.855	4.40773	2.14998	0.93027	0.10323	-0.82704	-0.5932	-0.69022	-0.295125	-0.22621	-0.58444	0.41241	0.79266	3.08971	3.91222	4.62516	5.49772	6.51102	6.48107	6.79562	6.92063	7.03761	6.94685	6.17524	6.83321	7.18733	6.77388	4.67288	2.24489	1.20014	-0.82349	-2.27413	-4.41395	-7.05776	-6.82149
XVI	404151	404152	YPL082C	0	-	2.04774	1.4305	1.5943	1.6561	0.97088	-0.332835	-0.49825	0.15222	-0.74837	-1.40356	-0.85222	0.49321	0.717	0.017645	0.07774	5.74917	5.99077	6.49899	7.16583	7.51477	8.39341	7.03427	6.99233	7.96598	8.11612	6.76804	5.98902	5.66092	5.88875	5.2869	0.81758	-1.43886	-2.65713	-4.45108	-5.67188
XV	800690	800691	YOR249C	0	-	5.20508	5.46563	3.59427	1.18101	1.28089	1.34848	0.89144	1.92137	3.3697	4.23976	4.35474	3.67644	4.72131	7.88927	6.30208	6.38009	6.38279	5.52907	5.19637	4.23174	3.94591	3.59259	2.02912	1.51737	0.09963	-0.31439	0.76463	0.807315	-3.0587	-2.40646	-1.67012	-0.00347	1.05485	1.74323	1.64586
XVI	747283	747284	YPR111W	0	+	9.16583	9.11583	9.09076	8.83498	8.28078	4.77405	2.94502	2.21603	1.14503	2.80738	3.42503	4.54716	4.24318	2.36662	4.33343	5.59567	5.68886	5.19863	5.24075	4.9331	4.78557	4.925	4.38566	3.25739	3.02418	0.93862	0.35879	1.51138	0.399455	-5.09556	-4.9246	-6.0296	-6.3585	-5.96501	-6.35995
XVI	366961	366962	YPL096W	0	+	4.34981	4.66344	3.75931	3.08096	0.72645	-0.40104	-2.49684	-3.1841	-1.51206	3.35259	3.34587	3.8529	3.87266	6.59243	7.35065	6.80604	7.06076	7.98803	9.20538	9.06028	9.77343	9.89228	9.39343	8.99553	4.04331	3.42854	2.84544	2.31149	-2.21701	-4.27894	-3.46502	-4.33116	-6.51157	-7.30728	-7.44217
IV	447679	447680	YDL002C	0	-	1.24325	0.428995	0.29228	0.52777	1.46901	1.49012	1.59784	1.51076	1.6593	1.81957	1.64983	1.84353	1.73992	4.15175	4.39253	4.72803	4.41664	5.61134	5.90993	5.28023	5.1667	4.73681	4.42094	3.89872	4.63101	4.63019	4.65581	4.63422	2.28796	1.74257	1.29601	0.720145	-0.64933	-1.65358	0.28411
XVI	426171	426172	YPL066W	0	+	-1.19952	-1.28766	-0.29506	-0.21827	0.03301	0.18981	-0.673085	-0.5102	-0.01803	-1.03434	-1.08273	-0.38384	1.3777	1.57911	1.66119	1.78226	2.22701	2.72179	4.52749	4.26832	4.03422	4.45181	3.79767	3.99802	6.04652	6.57996	4.83512	3.68792	2.3097	5.49394	6.16155	7.27537	6.96306	6.37901	6.85082
XV	397318	397319	YOR034C	0	-	3.08949	4.13178	4.85517	4.37051	3.47079	3.41132	3.51558	3.58107	3.21987	2.57952	2.75782	2.09103	1.1003	0.15726	-0.152235	0.534431	-0.431485	1.06822	1.97091	2.94423	2.64057	2.17796	1.68526	1.49796	1.91655	2.24838	3.21887	3.96475	3.97048	3.62722	3.77813	5.34865	3.60979	2.08518	2.3626
II	474003	474004	YBR115C	0	-	-3.30233	-2.72262	-2.73537	-3.12152	-2.40468	-0.44745	0.692405	1.20476	1.64144	2.08631	1.84063	3.01776	7.51106	7.78052	7.14316	7.16553	6.96932	7.33249	7.34804	7.31257	7.38858	6.41862	5.70282	5.7	6.004	5.2019	4.4588	1.52864	-0.824755	0.04932	-0.32997	-0.92004	-0.97176	-0.81372	-0.76227
XVI	40900	40901	YPL265W	0	+	2.94706	1.98402	1.80887	2.22275	3.1684	4.26149	3.83002	3.31586	3.28804	3.42882	2.16194	1.63844	1.86066	1.96416	3.46819	3.31513	3.76103	3.86176	2.84126	2.64635	2.96107	3.50368	3.85469	3.37515	2.59176	2.82017	3.08144	3.05721	2.49828	0.999415	1.06832	1.49187	1.80561	0.74673	0.48339
IV	1454395	1454396	YDR502C	0	-	5.4929	4.15856	2.43181	2.04947	1.44727	1.11155	-0.233274	-1.6666	-1.62699	-0.38677	2.7599	2.42666	1.52924	4.24511	7.07597	7.01921	6.64754	7.13864	7.77932	8.975	8.76481	8.61072	7.6411	6.56663	5.70268	2.93484	2.8275	1.07125	-2.48422	-4.91225	-3.25699	-2.00857	-1.63414	-2.46498	-3.66105
XV	58851	58852	YOL140W	0	+	5.51473	5.29405	4.79729	4.39792	3.10193	3.10099	2.46777	1.78751	2.02798	2.93562	3.62086	4.07866	4.02027	5.87209	9.02238	10.3462	10.1226	9.09069	8.82483	8.72361	8.77771	8.80056	8.13866	7.55467	6.12692	5.0628	4.05511	4.21957	2.02177	-0.56542	-5.70582	-15.5486	-16.6955	-16.8378	-16.4882
II	45675	45676	YBL092W	0	+	-0.93483	-0.93318	0.21359	0.36385	1.07711	1.53151	3.10078	3.48378	3.63607	3.54661	3.98089	4.04245	3.84784	3.61564	3.81788	4.04829	3.8982	3.24019	1.62265	1.80556	1.90016	0.666095	1.20976	1.72626	2.11599	1.38968	2.22012	3.12044	4.68674	3.82678	3.49193	3.97374	4.03554	4.60824	4.0743
IX	173591	173592	YIL102C-A	0	-	1.78888	1.43069	0.855405	0.09723	0.198485	-0.69984	-0.80816	-0.87092	-0.911575	-0.33974	1.206	1.99779	2.92625	2.9455	2.46072	2.40162	2.32402	2.88595	3.63775	4.01452	4.15174	4.39812	4.40444	4.83948	4.20735	3.80611	3.38452	3.90724	3.77821	4.73124	5.25182	4.73941	4.60172	4.20369	3.96896
IV	426944	426945	YDL015C	0	-	2.53562	3.29165	3.04928	2.74815	2.58654	2.14917	2.57812	3.3188	3.07758	1.71149	2.08627	1.9038	2.16029	0.4937	0.03604	-0.15305	0.997655	2.61364	2.50413	1.94491	1.89533	1.03198	0.1541	0.05725	1.60215	2.08689	2.7824	4.57986	6.32446	7.34056	7.48736	5.70995	3.84716	2.49591	2.88054
XV	679335	679336	YOR183W	0	+	-0.17998	-0.289	0.24342	0.46597	-0.41911	-0.43617	-0.627515	-0.30275	0.34833	0.92781	0.92749	1.70805	2.39644	4.70878	4.39365	3.98747	5.6906	5.87082	6.125	6.51085	6.82146	6.94293	8.02357	7.87025	6.39499	5.64471	4.95395	2.9755	1.4066	2.13252	1.31286	-0.33715	-0.926459	-1.63384	-1.86587
VIII	402664	402665	YHR153C	0	-	1.52771	1.74744	1.67474	1.91158	1.08771	0.81297	0.68224	0.01823	0.20795	1.50351	2.17389	0.77073	2.75196	5.62235	4.56889	5.15571	4.91765	4.54494	3.3939	3.41044	3.48786	3.92127	4.19053	3.55035	2.77613	2.06885	3.8358	-2.10966	-4.17606	0.873815	5.13469	4.05556	3.76849	5.61698	6.22965
VII	31926	31927	YGL250W	0	+	1.02283	3.92455	3.42525	1.56091	1.41106	0.76008	0.55184	0.569105	0.24387	0.35106	0.41099	1.38192	2.08729	5.28829	6.58706	5.41403	5.28941	4.13025	3.60748	3.33238	3.01603	2.58697	2.63747	2.45151	2.385	2.78446	3.8011	2.01519	0.01453	0.520035	1.24784	2.89357	4.11148	5.29291	4.51598
VII	393982	393983	YGL058W	0	+	-1.53731	-1.42331	-1.26484	-0.99508	-1.28926	-1.50691	-1.40539	-0.9219	0.3132	0.72117	0.83473	0.75322	1.34415	6.90739	7.59402	7.24672	7.33903	7.54162	7.4975	6.09568	4.87834	4.87251	4.78102	3.55302	3.13857	2.03566	3.87664	0.48613	-1.48804	2.10854	3.77888	3.64974	3.2342	3.43208	5.33871
X	517491	517492	YJR043C	0	-	2.19233	1.27257	0.86044	1.09117	1.06984	0.97768	1.8062	2.32687	4.13955	4.62478	5.2756	9.51467	9.78847	9.05376	7.58061	6.23255	5.00227	5.34378	5.09726	4.64003	3.95656	3.76179	3.69325	2.10906	1.32096	1.349	-3.19374	-4.13577	-3.94932	-2.77725	-0.19365	0.0761	0.03304	0.693895	0.72785
II	235943	235944	YBL003C	0	-	-0.468805	-0.297	0.07841	-0.161845	-0.57622	-0.451635	-1.0653	-1.06097	0.00712	0.1936	0.55297	0.19588	0.443665	2.72094	4.11568	4.12324	5.1383	5.2859	5.60016	5.81526	5.94683	6.03057	6.21078	6.1992	6.03592	6.19937	6.59	5.87832	3.77044	2.49158	2.10823	1.79595	1.31847	0.368305	0.105955
II	379973	379974	YBR070C	0	-	3.25839	3.38654	3.56619	3.65019	3.71402	3.05532	3.00549	3.00717	2.3569	1.70929	1.89999	1.88122	0.82361	0.653085	1.69435	1.5525	1.84251	1.86238	3.00824	6.13645	6.02998	4.6402	3.7979	3.35066	4.11761	4.04452	4.19583	3.64408	3.16661	1.89416	1.94968	1.19273	0.50597	-0.618125	-2.74076
X	312686	312687	YJL069C	0	-	4.29445	3.39296	2.6507	2.90297	3.45106	3.35862	3.1375	3.45965	4.95923	4.91358	3.31957	0.64864	0.3429	-0.86346	2.46902	2.51759	2.89929	2.45988	1.85741	1.75065	1.95977	2.68427	2.02129	0.61449	1.34261	3.26233	5.30773	5.35682	4.55854	3.12365	2.76588	2.20179	0.49564	1.06147	0.525215
V	69813	69814	YEL044W	0	+	2.0017	2.29884	1.51422	1.05305	1.29641	1.23601	1.57914	1.68009	1.53505	-0.686565	-1.43193	0.42823	3.36706	4.80787	5.86026	5.7137	4.9881	5.34258	5.23271	4.62188	4.724	5.00945	4.66559	4.83412	6.78527	6.7114	3.54104	0.996465	-0.50924	-1.10885	-0.82019	0.35355	0.72087	0.7628	1.86864
XV	1065010	1065011	YOR385W	0	+	4.50906	5.33336	6.00948	7.20937	6.88001	5.37411	4.20492	3.20954	1.80561	0.56195	-0.687355	-0.703305	0.011211	0.35861	0.97579	0.924555	0.91002	0.07728	0.52667	0.61078	2.35453	3.04369	3.4988	3.65698	3.18747	3.20377	3.65294	4.33688	4.33113	3.22079	3.75363	2.68891	1.20538	0.637985	0.08356
IV	1202159	1202160	YDR363W-A	0	+	3.61389	2.93729	1.10614	0.70075	0.619775	-0.42525	-0.69978	-1.26568	-1.41775	-0.70668	-0.6135	-0.043455	0.63265	0.02745	0.06659	0.63332	1.36858	1.25369	0.99428	0.830795	1.0503	1.97318	3.0366	2.70326	2.1534	4.6739	4.35921	4.97438	6.48736	7.14134	8.1683	7.93841	8.18298	8.58948	9.859
IV	1420265	1420266	YDR481C	0	-	-5.20334	-1.97941	-1.05864	0.464155	1.14149	1.53487	2.48096	4.07021	4.55789	4.68791	4.5978	5.4027	5.85105	4.29664	4.47992	4.36215	4.71891	5.20501	4.63329	4.36582	4.1399	2.53294	0.98775	0.56891	1.43635	2.06634	1.1418	0.929435	2.2397	3.56446	3.81683	3.3772	2.21902	2.2644	1.00577
XII	363830	363831	YLR106C	0	-	3.32664	3.32218	3.33421	3.71146	3.80856	3.51309	3.3212	2.90037	3.17728	2.91559	3.26213	3.59681	3.42998	6.19693	6.52961	7.23754	6.44811	4.4996	4.45153	4.19189	4.30114	4.62641	4.1366	4.39134	4.40796	4.03845	2.2955	1.03163	-2.68941	-3.32982	-4.05567	-2.92981	-1.64307	-2.59714	-4.40857
XVI	150613	150614	YPL213W	0	+	0.21318	0.9191	1.4488	1.69256	1.94613	1.56693	1.52639	1.49568	1.34938	1.70794	1.94616	2.61518	4.7831	5.68344	3.10046	3.46839	4.05216	4.73433	4.58073	5.07455	5.25877	5.66059	6.15414	6.38888	5.88069	5.5741	5.59065	3.60026	1.85932	4.75531	2.33282	-2.29022	-4.39314	-4.57756	-5.06099
XI	67668	67669	YKL201C	0	-	3.00284	2.88834	3.15312	3.15931	2.89152	3.5455	4.39357	4.33713	4.72948	4.82294	4.29726	2.86677	0.41191	-0.046035	-1.59075	-0.739025	-0.21795	1.81839	2.90108	2.13128	1.56331	1.41507	2.10374	2.53252	2.38118	2.70984	3.75426	4.62522	5.02118	7.42278	6.47982	5.4593	1.92543	-2.1238	-3.49224
XIII	124141	124142	YML073C	0	-	-1.46695	-0.73675	-1.04995	0.73186	2.39015	1.73392	1.3922	0.504865	1.01518	0.99225	2.32097	3.10004	4.20681	4.89727	4.71496	4.94421	5.18677	4.87353	4.33237	3.10728	2.92467	3.05995	3.52611	3.52615	3.17789	2.33607	1.80647	1.95908	2.44302	2.66329	3.15084	3.52286	3.44929	2.74529	2.99273
V	153290	153291	YER001W	0	+	-0.16782	-0.759785	-1.049	-0.89097	-0.59724	-0.66841	-0.73734	-0.87042	-0.652975	-0.155055	0.41539	1.05929	1.16521	3.97742	4.41697	5.57086	6.10248	6.33105	5.2323	5.07589	5.32611	4.54784	3.64684	3.623	4.7817	5.60048	5.63209	4.99305	2.2823	1.76898	1.09746	2.27476	3.36012	5.05595	3.50247
IV	553238	553239	YDR049W	0	+	4.81391	3.04578	2.19496	2.12209	1.77248	1.37589	2.00881	1.51237	1.12896	0.36247	1.02262	1.45762	1.08264	1.31947	1.82207	4.29406	5.60142	5.77866	5.89183	6.29148	5.88503	5.3441	6.21764	5.78156	6.56648	6.23229	6.57545	5.48718	2.9099	1.27033	0.026905	-2.07462	-4.8305	-4.8538	-5.18465
XV	505791	505792	YOR096W	0	+	-0.50067	-0.297785	-0.012539	-0.005205	0.09337	0.29748	2.27158	3.46957	3.41139	3.09889	3.15588	3.22653	3.38957	4.15404	3.73507	3.33271	4.09816	3.97934	3.44145	2.62364	2.88787	1.17792	0.45794	3.11363	3.98577	4.28482	4.80607	4.89745	3.82362	2.44389	1.91789	2.00372	1.92048	2.41442	3.0427
IV	827326	827327	YDR181C	0	-	-2.43439	-2.11727	-2.95383	-0.31021	0.19735	-0.22057	0.24565	0.55329	-0.10891	-0.36086	0.744885	3.58485	5.45388	6.42049	6.85135	6.98411	8.0341	8.31598	8.61565	8.54614	8.08245	8.12123	7.51337	7.44843	7.52268	6.36149	4.89872	3.66614	2.37272	-0.14423	-0.31082	-3.87633	-5.64128	-6.13079	-5.79109
IV	1153613	1153614	YDR341C	0	-	2.37684	2.39891	2.41511	3.23853	3.51956	4.08112	3.57329	3.38506	2.66621	2.70206	2.73738	3.72387	2.60262	2.62284	3.43047	2.9837	3.05191	3.10286	2.31037	1.34545	0.52442	1.08162	0.84874	0.89752	0.6606	1.43702	2.60938	4.29336	4.12897	2.57972	3.73072	3.44888	1.49634	1.69108	2.29631
IV	1362784	1362785	YDR452W	0	+	-0.42326	-0.57464	-1.02104	-1.69466	-2.18651	-2.27382	-2.1543	-1.25983	-0.37316	1.5852	9.04818	9.97385	10.4042	9.28179	8.38917	8.44774	8.03714	8.28804	8.59285	8.91975	8.11549	7.95383	6.81646	6.04376	2.87619	-6.90736	-7.76774	-9.7311	-2.69001	-1.33145	-0.46199	0.76863	1.45151	2.33817	3.49614
X	421647	421648	YJL008C	0	-	0.47852	0.13453	0.83159	1.76744	1.8736	2.35615	2.95651	3.82626	4.74895	4.49055	5.2526	6.94148	5.50701	4.66416	5.49709	5.07506	5.91136	5.73694	5.61445	5.80077	5.58608	5.85644	4.62284	3.95629	4.19978	2.99281	1.66739	2.67221	3.25143	4.44393	1.34726	-5.43859	-7.91821	-8.35641	-8.3756
XV	479524	479525	YOR083W	0	+	2.75763	2.47318	2.27218	1.78163	1.74633	1.59326	1.39545	0.67536	0.55253	0.7051	1.39073	4.31004	6.36323	6.71343	6.06661	5.3208	6.09278	6.3427	6.36672	5.05333	4.61867	5.06757	4.39697	3.69092	4.39243	3.16629	1.35888	-0.01482	-0.53845	1.09515	-0.098095	-1.78177	-2.36158	-2.16208	-0.880711
IV	341617	341618	YDL060W	0	+	1.5389	2.01933	2.51162	2.36651	2.50802	2.25844	2.45909	1.80294	2.35631	4.19256	4.15421	4.45962	3.78194	5.16794	5.56374	6.43058	6.06681	5.73912	5.41026	5.05991	4.46789	4.40456	4.55045	3.26274	1.59759	0.19305	-0.1769	-0.67721	-2.72606	-4.30356	-0.83199	0.58542	0.66021	1.49016	1.53473
VII	856580	856581	YGR180C	0	-	1.37502	1.18362	0.64541	0.7916	1.27866	0.79942	0.516675	1.28323	1.05781	1.23385	0.57365	-0.418075	-1.39269	0.02271	0.9809	0.86654	0.25537	0.860675	2.49834	1.93035	4.02796	4.87022	5.74369	5.4146	5.25347	5.78909	6.36692	5.70322	5.05455	4.06514	3.96952	4.90351	4.34664	3.62817	4.34805
XIV	713654	713655	YNR049C	0	-	8.17372	6.93032	6.16418	6.2169	3.92829	2.17313	1.70852	0.229435	-0.40208	0.2171	1.20706	3.33276	4.18704	6.03582	7.05453	6.09279	5.53606	5.07398	5.00344	4.65802	4.01879	3.65747	3.45878	3.8464	3.8812	3.22365	2.44595	-0.574435	-2.06992	-2.24974	-2.90657	-2.74317	-2.85706	-2.4763	-2.40519
XIV	471403	471404	YNL083W	0	+	-0.979085	-1.79769	-0.282455	-0.183605	0.01545	0.07107	0.23017	0.17924	0.22971	0.32578	1.14841	3.90599	5.50461	5.95941	7.13068	7.63861	7.4402	7.67755	7.5555	7.40773	7.22088	7.24429	7.40947	6.84922	6.15231	4.66737	4.44184	3.27748	1.69624	0.37153	-2.97685	-3.86618	-4.22208	-4.04815	-3.63342
XI	549612	549613	YKR056W	0	+	4.52535	2.58787	3.44278	3.24569	3.01459	2.7933	2.93546	2.80821	2.77247	3.07878	4.40405	6.09909	6.40986	6.25785	5.33069	4.39596	3.14577	1.09438	1.57853	2.04377	1.63203	1.42534	1.40551	0.9179	0.001435	-1.0486	-1.31355	-2.69333	-0.547285	2.65381	3.45552	3.78571	3.42617	2.24824	2.44682
XVI	665979	665980	YPR052C	0	-	2.81107	3.1523	2.91567	2.31718	2.3114	2.40546	2.38553	1.99819	2.05408	2.84688	3.25731	3.68154	-0.1771	0.16491	5.06903	5.35907	5.28078	5.93279	5.78457	5.92025	6.06582	5.83094	5.95243	5.75638	4.65652	3.65893	3.43337	6.31236	4.69494	-1.56747	-2.84814	-2.78862	-3.49696	-5.09923	-6.30527
VII	878322	878323	YGR189C	0	-	0.379155	-0.1394	-0.52814	0.76596	0.74497	0.703875	2.50254	3.21613	2.66486	3.0844	3.2322	3.16119	2.46338	3.0394	3.84668	5.15409	5.51498	5.84488	5.46596	5.64274	6.13271	5.72146	4.90957	4.13429	3.61987	2.46645	1.724	1.80961	1.32795	0.94042	0.41403	0.75473	-0.16501	-0.31331	-0.643145
IV	403407	403408	YDL028C	0	-	5.80407	4.11761	3.75894	3.43986	3.26373	2.73778	1.22977	0.71749	0.51086	0.179	-0.47038	-1.01839	-0.604595	-0.17845	0.185105	1.92044	2.23982	2.03961	1.46198	1.17568	1.12625	1.04281	1.34254	1.60778	2.01477	2.12002	1.66958	0.88108	3.42925	6.63643	8.43532	5.78149	5.76199	7.25823	7.93524
IV	1030249	1030250	YDR283C	0	-	2.57795	2.66692	3.51807	3.35601	2.47355	2.78182	2.52916	2.438	1.88332	1.54976	1.25111	1.0504	0.312415	1.19914	1.52339	2.85291	2.19439	2.57371	2.57514	2.65821	2.48855	3.32283	2.98713	2.97898	3.4838	3.55974	4.18203	4.10237	2.90178	2.72826	0.45621	2.39614	2.9456	3.12676	3.84882
XIV	456461	456462	YNL090W	0	+	2.66459	1.95231	1.99568	1.93448	1.95669	2.4733	2.8595	1.89692	2.77656	3.29526	3.38549	2.21663	4.75722	4.81006	6.08984	7.14401	6.20215	6.27273	6.25673	6.30654	6.18938	5.67999	5.56643	4.68423	3.76978	3.36337	3.85264	1.49856	-0.04	-4.22842	-4.49235	-3.33474	-3.21284	-3.30091	-3.81471
XIV	250309	250310	YNL211C	0	-	5.12841	3.88828	2.46023	2.36979	2.51392	3.17851	3.24511	3.04869	2.85448	2.77031	3.13166	6.06141	9.65259	9.20224	6.12188	4.66869	5.20075	5.85507	4.98677	5.05588	4.77423	4.33104	4.19848	4.64709	4.47093	3.30513	1.28577	-3.15662	-1.36187	-0.600405	-4.42253	-4.33998	-4.75076	-4.77527	-5.57781
IV	1108454	1108455	YDR321W	0	+	2.84936	3.15954	3.20984	3.2105	3.20399	3.85546	3.70255	2.61058	1.01515	1.58185	1.65499	-1.36155	2.54139	2.989	1.53072	1.22756	1.76481	1.9429	1.75951	1.81325	1.42865	1.29069	1.62644	1.61475	1.49475	1.77106	5.97841	2.06156	2.30122	3.42525	3.26722	3.69248	4.39021	5.25256	5.46917
XII	844193	844194	YLR359W	0	+	-2.819	-3.28864	-1.87158	-0.76703	0.193395	1.15501	1.27395	1.05782	1.53622	2.83048	2.19415	1.84066	1.27858	1.52651	1.4129	1.27879	1.42379	1.57619	2.89577	4.03369	4.11763	3.48189	3.77181	4.30352	3.83735	4.97985	5.65388	5.82178	5.86393	6.29177	4.68959	4.69822	3.73075	3.81561	5.44202
XII	681115	681116	YLR270W	0	+	0.6902	1.15774	2.04723	3.12265	2.57427	2.13818	1.90169	2.09059	2.68295	2.21166	1.78623	2.40221	6.87987	6.31578	6.91508	6.68906	6.0481	4.95769	4.26243	5.21884	5.26273	5.29826	5.35831	5.22922	4.61414	5.05617	2.19071	-1.69235	-1.95767	-1.29628	-1.06549	-2.18904	-2.47388	-2.64153	-2.62861
XV	1039737	1039738	YOR374W	0	+	0.64129	0.56524	0.5765	0.41315	0.48553	0.43545	0.65531	0.063255	-0.63424	0.54047	1.5894	1.29887	1.84689	2.99037	2.70478	3.57295	5.58619	6.65507	8.96789	9.27205	9.40747	9.36735	9.629	10.005	8.95232	8.27767	8.36254	6.47757	6.63089	6.03083	1.75777	-2.81637	-10.0844	-15.5806	-15.5645
X	150496	150497	YJL141C	0	-	3.06992	3.0241	2.8716	3.21037	3.12774	2.75361	2.70687	2.73263	1.82629	1.81371	1.33986	1.25059	1.19587	1.98312	2.79398	4.30758	5.01365	4.81478	4.20851	4.99783	5.80191	5.85406	5.62648	5.54777	5.30478	5.1184	4.53977	3.67104	2.29066	0.559325	-0.165505	-2.10549	-3.16201	-3.78925	-5.11348
XII	885258	885259	YLR383W	0	+	9.42225	8.62852	4.60711	2.02149	2.12426	0.813015	0.180285	0.46968	0.75459	1.30633	0.69485	1.94811	2.60336	3.54869	5.12951	5.26495	4.80558	4.20399	4.52708	5.11152	5.30627	5.46565	5.51471	5.15792	5.37009	5.06562	4.53882	5.09026	2.15447	-3.39881	-4.04144	-4.18436	-3.74166	-3.70485	-3.75814
XIII	445188	445189	YMR088C	0	-	5.2002	4.86541	2.59281	1.5608	1.5517	2.27291	3.1555	2.6901	2.52708	2.88165	2.61279	2.30367	3.83573	4.21593	4.83563	4.54612	4.89762	4.55438	4.2587	4.83526	4.10751	2.85461	1.256	1.88577	1.67029	0.7329	0.045755	1.47318	1.51539	1.88637	-0.062695	-0.45282	-0.30769	0.8161	1.2884
XI	178453	178454	YKL142W	0	+	-1.39944	-1.50104	-1.65284	-1.1673	-0.70774	0.13643	0.53225	0.834035	0.7576	0.69141	0.83125	1.03544	1.9375	3.45715	4.43014	4.87203	4.67751	4.66089	3.12584	3.69484	4.41917	4.4813	4.32742	4.27196	4.46205	4.74374	4.82245	3.95133	2.70454	2.28182	2.65288	3.09582	4.49768	4.96217	3.94478
XV	586696	586697	YOR140W	0	+	0.1339	-0.06588	0.514035	0.62684	0.82041	1.21815	1.30413	1.99915	1.70146	1.5198	1.61363	2.55562	1.01486	2.20636	4.19127	5.43707	5.59925	6.32308	6.62613	6.33119	5.92644	5.50903	5.03234	5.45882	5.81693	4.6864	4.96532	6.70554	5.88001	1.0834	-4.78404	-3.33952	-2.33595	-1.8256	-1.58971
XI	619688	619689	YKR095W	0	+	5.37381	1.0699	0.48279	0.3508	0.35877	0.08543	-0.06606	-0.02484	-0.38349	-0.07838	4.62144	5.71102	4.74458	3.93276	4.0001	3.65247	3.45734	3.3244	3.85555	4.11922	4.43525	4.62181	4.27268	4.18333	2.86613	-2.33421	-2.64451	-2.32857	-1.55406	3.59328	5.57428	5.49953	4.77064	4.43709	4.87051
XV	292077	292078	YOL018C	0	-	2.20327	2.34247	2.1119	1.89451	1.19883	0.833075	0.59451	0.80533	0.85784	1.49612	1.5623	3.86558	5.50695	5.2053	5.50476	5.86033	5.82759	6.93528	6.92152	6.62563	6.3572	6.06721	6.13451	5.7412	5.11283	2.13475	-3.55485	-3.75387	-1.97496	-0.817235	-1.16081	-0.41186	-0.017209	0.4937	0.34196
XII	721414	721415	YLR293C	0	-	1.18723	1.98446	2.4211	1.9438	1.66993	1.52292	1.7153	1.24881	0.64623	0.33538	0.95241	0.42683	-0.24139	0.468189	0.971365	2.36856	2.2425	1.72485	1.48013	2.40651	2.91865	3.19371	4.62863	5.12101	4.92119	4.69224	5.39469	5.1669	5.36916	4.73323	3.50092	2.88073	3.02842	3.21769	2.58926
II	362569	362570	YBR060C	0	-	-1.46877	-2.06468	-2.86324	-2.33713	-2.62902	-2.30987	-1.74915	-1.60617	-1.52043	-1.03655	-1.13119	1.12188	1.73324	5.433	5.76421	6.12228	7.92993	8.1423	7.86575	8.16179	8.12713	7.40106	7.3167	7.51924	8.83666	7.83943	5.5378	4.21856	1.75829	0.10895	0.518	-0.49478	-0.40168	-0.72619	-0.72082
VII	640800	640801	YGR079W	0	+	2.68401	3.00052	2.99894	2.97616	2.76828	3.37858	3.12636	3.08953	2.68955	2.38426	2.13355	3.23599	3.07816	4.71508	7.45151	7.71661	7.86165	8.04811	8.65634	8.52595	7.01035	5.93755	5.84584	6.06581	6.25331	5.71385	4.90538	3.43144	0.55953	-3.56189	-8.60012	-7.32302	-8.03606	-9.49861	-11.0669
IV	1337319	1337320	YDR437W	0	+	4.44799	4.01	3.51004	4.17187	5.11242	4.56621	3.18059	2.71524	2.31515	3.40232	3.4965	3.4283	2.4798	1.60654	1.68277	3.0153	3.13589	3.7589	4.61036	4.93767	5.13797	5.28948	5.1695	4.66122	4.15619	4.05281	4.33894	4.63379	3.79086	3.92922	-0.98936	-4.01666	-6.50535	-7.28961	-7.85411
XII	534787	534788	YLR190W	0	+	1.57553	1.8756	2.27273	2.96372	2.47346	2.38881	2.29343	1.93639	2.51409	3.02527	2.90515	2.13259	0.7243	1.4004	1.05183	1.79287	1.96478	2.5904	1.56238	2.82832	4.24837	3.77383	3.64451	3.05725	2.47921	2.67473	3.91339	3.83187	2.60847	5.09614	4.28325	3.66556	1.41098	1.1146	0.006185
XIV	107150	107151	YNL283C	0	-	1.61587	1.5612	2.37578	2.60676	2.7363	2.66634	2.41756	2.26274	2.05925	1.06416	0.97671	0.817061	4.69114	5.20028	2.56453	1.53628	1.55777	1.51511	2.10814	2.26362	1.80265	2.93248	4.1271	4.1814	4.50556	5.13356	5.08614	1.27353	1.58936	6.03986	5.62873	3.81925	0.267855	-0.82469	-2.08746
V	527012	527013	YER171W	0	+	-0.82362	-1.06138	-1.22952	-0.97054	-0.7594	-0.195015	0.02146	0.04393	0.80543	0.86436	0.82393	3.59298	4.59856	4.73744	4.83874	4.90231	4.88834	5.20374	4.87456	4.82342	4.81834	4.87418	4.63628	4.22842	4.48874	3.72364	2.61067	2.5165	1.71388	2.41231	3.10807	2.98515	1.76984	2.23879	1.9585
XII	713157	713158	YLR287C-A	0	-	1.82081	1.4655	1.88937	2.46491	2.31517	2.03539	2.16758	2.1518	1.71378	1.51113	1.26919	1.98055	2.71697	1.68114	1.42441	1.72111	1.70376	2.33618	2.17535	2.18121	2.31698	2.08298	2.97752	3.43033	3.2937	3.44396	3.00555	3.95379	4.34374	4.17189	3.95078	3.48847	3.18274	2.51013	3.08337
XII	826504	826505	YLR347C	0	-	1.17174	1.46601	1.99711	1.65048	2.04121	2.45457	2.96429	3.12673	2.74389	2.41996	2.90268	3.06281	5.37918	6.36761	5.9898	6.03196	5.69469	5.41989	5.68582	4.84637	3.57621	2.81737	2.37416	2.57346	2.73755	2.41653	1.04145	0.719445	0.220395	0.34905	0.07675	-0.231585	-1.81445	-1.58987	-0.76095
IV	1263254	1263255	YDR395W	0	+	-0.43726	-0.19493	0.0424	0.09563	-0.42684	0.39163	1.90597	2.57977	2.65493	3.53368	4.15831	4.2002	4.61395	5.60198	6.72134	7.16375	6.37245	6.19961	6.15594	5.69077	5.45305	4.56348	3.45153	3.55657	3.11875	3.13813	2.94163	1.70964	-0.41393	-2.62764	-2.02058	-0.449375	-0.83852	-0.47265	-0.216679
VII	529158	529159	YGR023W	0	+	5.43554	4.93795	4.69043	4.60377	4.03089	3.30679	2.19833	1.56433	0.984015	1.07227	0.174961	0.30781	0.08139	1.69109	2.06347	2.77157	2.28268	2.23793	2.44585	2.09211	2.59291	2.91017	4.17042	4.61502	4.56246	3.59746	3.6666	4.65912	2.62063	2.17572	1.17962	0.32393	0.70116	0.72056	0.3161
[truncated: 3,456 more rows]

## Sheet: 30 min
@{"upstream":[200],"downstream":[150],"body":[0],"bin size":[10],"ref point":["center"],"verbose":false,"bin avg type":"mean","missing data as zero":false,"min threshold":null,"max threshold":null,"scale":1,"skip zeros":false,"nan after end":false,"proc number":12,"sort regions":"ascend","sort using":"mean","unscaled 5 prime":[0],"unscaled 3 prime":[0],"sample_labels":["CC020-19_CC022-21_mean_v3"…
[truncated: 4,731 more rows]

[truncated: 1 more sheets: 45 min]
