# Supplementary material for: H2A.Z deposition by the SWR complex is stimulated by polyadenine DNA sequences in nucleosomes
Source: PLoS Biol. 2025 May 12;23(5):e3003059. doi: 10.1371/journal.pbio.3003059 (PMC12068740; doi:10.1371/journal.pbio.3003059)
Supplement: S17 Data — (XLSX) [file pbio.3003059.s038.xlsx]

## Sheet: Nucleosome
Distance from dyads	AA	TT	AT	TA	CC	CG	GC	GG	AC	AG	CA	CT	GA	GT	TC	TG
-91.5	0.111174	0.109634	0.0895401	0.069713	0.038588	0.0277786	0.0403352	0.0397578	0.0532621	0.056801	0.0612136	0.0542986	0.0665739	0.0516629	0.0665591	0.063109
-90.5	0.107694	0.107368	0.0908283	0.072867	0.0410608	0.0301034	0.036663	0.0367074	0.0528178	0.0573341	0.0677288	0.0598513	0.0628424	0.0512335	0.0609471	0.063953
-89.5	0.10377	0.105547	0.0928125	0.0721562	0.0370036	0.0310066	0.0374478	0.0404833	0.05227	0.0622797	0.0671069	0.0563716	0.0594219	0.0507448	0.0622205	0.0693577
-88.5	0.105828	0.10457	0.0858827	0.0689431	0.0403204	0.0297776	0.0417123	0.041431	0.052729	0.0580152	0.0636568	0.055187	0.0683656	0.0516184	0.0682619	0.0637012
-87.5	0.107457	0.105739	0.0904878	0.0722007	0.0406166	0.0316285	0.0363521	0.0373293	0.0522404	0.0566085	0.0703201	0.0604584	0.0645008	0.0547428	0.0574674	0.0618503
-86.5	0.110241	0.109041	0.0912133	0.0742441	0.0359375	0.0306364	0.0362188	0.039506	0.0525069	0.0605177	0.0646489	0.0554535	0.0614653	0.0502266	0.0587704	0.0693725
-85.5	0.113706	0.108671	0.0880742	0.0696094	0.0383955	0.0279711	0.0383362	0.0395653	0.0510113	0.0578079	0.0639382	0.0531288	0.0691355	0.0529955	0.0675364	0.0601179
-84.5	0.115216	0.110596	0.0945154	0.0737406	0.0383214	0.0303551	0.0346936	0.0376255	0.050419	0.0562383	0.0671217	0.0594812	0.062413	0.05073	0.0578227	0.0607102
-83.5	0.11181	0.111559	0.0923535	0.0750289	0.0340421	0.0297924	0.0344567	0.0394764	0.0529807	0.0613469	0.0634051	0.0540172	0.0613321	0.0496639	0.0615098	0.0672254
-82.5	0.111292	0.108568	0.090088	0.0715788	0.0392839	0.027438	0.0376551	0.0396541	0.0521219	0.0580745	0.0622057	0.0540617	0.0682323	0.0522996	0.0671366	0.0603104
-81.5	0.110596	0.106258	0.0915391	0.0752658	0.0396245	0.0312287	0.0358634	0.0376107	0.0529067	0.0582669	0.0677733	0.057571	0.0605177	0.0514852	0.0589629	0.0645305
-80.5	0.108656	0.102467	0.0895549	0.0766133	0.0379957	0.0301182	0.0367815	0.041431	0.0523884	0.0635532	0.0637753	0.0554684	0.0617615	0.0516629	0.0593923	0.0683804
-79.5	0.110492	0.100705	0.0871709	0.0692096	0.0406758	0.0282524	0.0413569	0.0411941	0.054802	0.058341	0.0621021	0.0555276	0.0697426	0.051189	0.0653301	0.0639085
-78.5	0.108197	0.0987799	0.090621	0.0720082	0.0411645	0.0316581	0.038736	0.0388101	0.0526402	0.0600883	0.0692984	0.0600438	0.0613913	0.0527586	0.0601623	0.063642
-77.5	0.106213	0.0998164	0.0882518	0.0733408	0.0380993	0.0325466	0.0387657	0.0407943	0.0546836	0.0617467	0.0652856	0.0567714	0.063257	0.0513815	0.060414	0.0686321
-76.5	0.109589	0.101386	0.0872449	0.0671366	0.0419196	0.029363	0.0418752	0.0409127	0.0544318	0.0568306	0.0646045	0.0560755	0.0685284	0.0524032	0.065641	0.0620576
-75.5	0.112847	0.103104	0.0883407	0.0727485	0.0418752	0.0324873	0.0368999	0.0376255	0.0522255	0.0564456	0.0700388	0.0594663	0.0634643	0.0511742	0.0589185	0.062339
-74.5	0.117881	0.107072	0.0910208	0.0723932	0.0361299	0.031362	0.0352711	0.0404093	0.0503006	0.0598958	0.0672698	0.0551574	0.0641603	0.0490568	0.0563864	0.0662333
-73.5	0.123345	0.108908	0.0902953	0.0666479	0.0367222	0.0269198	0.0374626	0.0402612	0.0501377	0.0579264	0.0621761	0.05227	0.0700388	0.0501377	0.0646341	0.0621169
-72.5	0.121243	0.106035	0.0928569	0.0740072	0.0361744	0.0293926	0.0347529	0.0356857	0.0505671	0.0575414	0.0686765	0.0547132	0.0666035	0.0501821	0.0593331	0.0622353
-71.5	0.116934	0.101105	0.0931383	0.0762283	0.0354488	0.0293778	0.0346492	0.0393135	0.0560607	0.0643972	0.0658483	0.0501525	0.0645897	0.0463026	0.0603104	0.0661445
-70.5	0.113395	0.102482	0.0929014	0.0650339	0.0383066	0.0287263	0.0400539	0.037818	0.0602067	0.0570972	0.0631238	0.0563124	0.0707495	0.0506115	0.0649006	0.0582818
-69.5	0.112255	0.119051	0.0949152	0.0720378	0.0355969	0.0297184	0.033361	0.0319247	0.051041	0.0540913	0.067714	0.0704386	0.0628128	0.0538247	0.0536915	0.0575266
-68.5	0.126558	0.1249	0.0921758	0.0843279	0.0278082	0.0267865	0.0268309	0.0313028	0.0427933	0.0532917	0.0652708	0.0538247	0.064723	0.0504042	0.0620132	0.0669885
-67.5	0.142995	0.119407	0.0945894	0.0721266	0.0298961	0.0223443	0.0310954	0.0317025	0.0499896	0.0533065	0.0589777	0.0482276	0.0690023	0.0465691	0.0706459	0.0591258
-66.5	0.148799	0.119273	0.0941896	0.0773832	0.0328279	0.0270382	0.0282969	0.0293186	0.0458436	0.054269	0.0658631	0.0558978	0.0666775	0.0421862	0.0554832	0.0566529
-65.5	0.14985	0.12644	0.0988095	0.071712	0.0289336	0.026905	0.0273492	0.0343827	0.048657	0.0614061	0.0584891	0.0481239	0.0638049	0.0417419	0.0545799	0.0588148
-64.5	0.127195	0.125344	0.0990316	0.0612136	0.0342494	0.0242841	0.0347677	0.0346788	0.0554832	0.0621465	0.0508781	0.0501081	0.0648118	0.0472503	0.0681435	0.060414
-63.5	0.098617	0.115172	0.0931679	0.0679362	0.0398614	0.0312435	0.0369888	0.0374922	0.053188	0.0591258	0.0608434	0.0606954	0.0562383	0.050804	0.0662185	0.072408
-62.5	0.0856309	0.104051	0.0809814	0.0680102	0.0420677	0.0356561	0.0414458	0.0479018	0.0525217	0.0645008	0.0611692	0.0573637	0.0574525	0.0534694	0.0680694	0.079708
-61.5	0.0880149	0.0926052	0.071638	0.0610211	0.0482424	0.0340273	0.0531436	0.0482572	0.0532324	0.0593775	0.0656854	0.0561495	0.0703646	0.0560014	0.0721266	0.0701128
-60.5	0.095389	0.085246	0.0772204	0.0628276	0.0493085	0.0368259	0.0452957	0.0427933	0.0540765	0.0584002	0.0758729	0.0647378	0.0664258	0.05726	0.0629461	0.0653745
-59.5	0.110152	0.0922646	0.0814849	0.0666479	0.0407498	0.0356265	0.0389878	0.0420529	0.0499156	0.0589629	0.0745698	0.0606805	0.0688394	0.0535138	0.0596736	0.0658779
-58.5	0.133014	0.106495	0.0889182	0.0640122	0.0399354	0.0276749	0.0391507	0.0368851	0.0461693	0.0521071	0.0657447	0.0559718	0.0736666	0.0528178	0.0628424	0.0545947
-57.5	0.1322	0.139559	0.113558	0.0714307	0.0387805	0.0227293	0.0325318	0.0251577	0.0445849	0.0460953	0.0589481	0.06764	0.0575858	0.0559866	0.0482424	0.0449699
-56.5	0.129461	0.14914	0.102245	0.104718	0.0305624	0.0188498	0.024521	0.0260313	0.0392543	0.0492048	0.0626203	0.0521071	0.0475612	0.0408387	0.0611248	0.0617615
-55.5	0.125581	0.12647	0.103178	0.0793082	0.0331685	0.0205822	0.0320283	0.0336867	0.0516629	0.0639382	0.0520182	0.0496935	0.0494714	0.040661	0.0714011	0.0671514
-54.5	0.104362	0.114165	0.0920721	0.0744958	0.0375515	0.0254094	0.0394764	0.0340421	0.0568751	0.0530696	0.0621021	0.0631978	0.0583262	0.0535138	0.0696982	0.061643
-53.5	0.0993426	0.102571	0.0810851	0.0784346	0.0376847	0.0324725	0.0335979	0.0394764	0.053958	0.0649006	0.0679362	0.0655077	0.055113	0.0459768	0.0622945	0.0796488
-52.5	0.0982616	0.0907247	0.078094	0.0642935	0.0436225	0.0311399	0.0473391	0.0497971	0.0598365	0.0646341	0.0643972	0.0483756	0.0695353	0.0498268	0.0751769	0.0649451
-51.5	0.096929	0.0768502	0.0765985	0.0678473	0.0502858	0.0353155	0.0457547	0.047191	0.0584742	0.064486	0.0772944	0.0630793	0.0651228	0.0524477	0.0577191	0.0646045
-50.5	0.0946486	0.0849794	0.0863861	0.0616134	0.0462878	0.0332869	0.0466284	0.0480647	0.0623686	0.0637901	0.0673883	0.0652708	0.0590665	0.0578375	0.0580893	0.0642935
-49.5	0.0866082	0.0959072	0.0793822	0.0581781	0.0513371	0.0335979	0.0465543	0.0429561	0.0597773	0.0569491	0.0660112	0.0624278	0.0615246	0.0584002	0.0749252	0.0654633
-48.5	0.111781	0.0990316	0.073711	0.0762727	0.0439482	0.0308585	0.0377588	0.0329612	0.041964	0.0448663	0.0905914	0.0671958	0.0749252	0.0533213	0.0619244	0.0588889
-47.5	0.146696	0.10263	0.0980247	0.0782421	0.0337756	0.0251873	0.0280007	0.0304291	0.0481535	0.0606954	0.0764356	0.0501969	0.0649599	0.0441852	0.0548761	0.0575118
-46.5	0.146919	0.0973732	0.0929754	0.0752954	0.0376107	0.0207007	0.0322504	0.0372405	0.0574229	0.0690171	0.0618207	0.0446738	0.0606805	0.0436521	0.0674179	0.0549501
-45.5	0.125063	0.0954926	0.0964847	0.066337	0.047191	0.029437	0.0381437	0.0383659	0.0570231	0.0661445	0.0627536	0.0553203	0.0568158	0.0485829	0.0562087	0.0606361
-44.5	0.125655	0.0972399	0.0775165	0.0859863	0.0345604	0.0351379	0.0337164	0.0459768	0.0482128	0.0595848	0.073178	0.0556905	0.0743774	0.0405129	0.0502117	0.0624426
-43.5	0.129594	0.0960997	0.0909616	0.0546243	0.0332721	0.0294518	0.0384103	0.0414458	0.0617023	0.076939	0.0545503	0.049427	0.0700684	0.0532176	0.0570083	0.0632274
-42.5	0.0985726	0.10565	0.0946486	0.0656706	0.0341754	0.0303699	0.0402464	0.0377736	0.0516184	0.0639974	0.0634939	0.0623538	0.0704978	0.0625463	0.0547132	0.0636716
-41.5	0.0996239	0.099772	0.0804484	0.0766429	0.0364409	0.0303847	0.0447923	0.0411348	0.0559126	0.0622501	0.0649599	0.0489679	0.0594812	0.0504042	0.0646341	0.0841502
-40.5	0.103563	0.0806853	0.0716232	0.0653449	0.0434596	0.0348861	0.0502858	0.05073	0.0566974	0.0688246	0.0728966	0.0505375	0.0681138	0.0487902	0.0628128	0.0707495
-39.5	0.0944265	0.0807297	0.0888441	0.0601031	0.0442888	0.0338052	0.0451772	0.0484052	0.0635236	0.0631238	0.0738591	0.0613025	0.0675067	0.064101	0.0548168	0.0559866
-38.5	0.0940563	0.0923387	0.0734445	0.0689134	0.040735	0.0384251	0.036278	0.0395504	0.0539432	0.0744514	0.0714011	0.0572452	0.0732076	0.0522848	0.0668552	0.06687
-37.5	0.129875	0.106391	0.08609	0.0648266	0.0420529	0.0271419	0.0449255	0.0347381	0.0436965	0.0479166	0.0671514	0.0614653	0.0808778	0.0587556	0.0574525	0.0466432
-36.5	0.129476	0.139574	0.124441	0.0759025	0.0339829	0.0230254	0.0259721	0.0267273	0.0420381	0.0467764	0.0636864	0.0674327	0.054032	0.0497083	0.0471762	0.0500489
-35.5	0.130305	0.150902	0.0949744	0.0928717	0.0280747	0.0194124	0.0234845	0.0292149	0.0428377	0.0549797	0.0516184	0.0500637	0.0519886	0.04189	0.0646637	0.0727189
-34.5	0.12065	0.135162	0.094545	0.0690319	0.0330944	0.023292	0.0342642	0.0400983	0.0537803	0.0578079	0.0518406	0.0508337	0.0601623	0.0418012	0.0714751	0.0621613
-33.5	0.104496	0.114861	0.082862	0.0707644	0.0371072	0.0325614	0.0347084	0.0393431	0.0520775	0.0622501	0.0693725	0.053573	0.0652264	0.0440815	0.067255	0.0694613
-32.5	0.100231	0.0915835	0.0776794	0.0641455	0.0365149	0.036663	0.0386176	0.0492641	0.0570824	0.074866	0.0658483	0.0521219	0.0669885	0.0487458	0.0614653	0.0781828
-31.5	0.103977	0.0830545	0.0700092	0.0572749	0.045044	0.0327687	0.0522552	0.0539432	0.0588444	0.0643824	0.064486	0.0513815	0.0802411	0.0525365	0.0661741	0.0636272
-30.5	0.101771	0.0794119	0.0771611	0.0588444	0.0496935	0.0344715	0.047117	0.0473983	0.0626499	0.0643972	0.0745847	0.063568	0.067329	0.0528771	0.0604732	0.0582521
-29.5	0.107501	0.0915095	0.0812628	0.0647822	0.0460805	0.0309178	0.042275	0.04189	0.0555276	0.0582373	0.0723932	0.0705422	0.0664702	0.053884	0.0597921	0.0569343
-28.5	0.122013	0.113513	0.0897622	0.060414	0.0480351	0.0225072	0.0376995	0.028208	0.0536915	0.0456807	0.0623686	0.0707644	0.0672254	0.0548464	0.0749696	0.0483016
-27.5	0.132881	0.116415	0.085009	0.0812924	0.0446738	0.0320283	0.0262386	0.028593	0.0371813	0.0569491	0.0760062	0.0616874	0.0479462	0.0419196	0.0639085	0.0672698
-26.5	0.14218	0.119481	0.0856902	0.0688986	0.0344567	0.0244025	0.0332573	0.0378032	0.0512038	0.0590517	0.061495	0.0516481	0.0674327	0.046347	0.0625019	0.0541505
-25.5	0.12718	0.121095	0.1038	0.0659075	0.0363224	0.0208784	0.0337164	0.028593	0.0505671	0.0584594	0.0598069	0.064412	0.0629905	0.0501081	0.0629757	0.053188
-24.5	0.13993	0.115868	0.0730447	0.087008	0.0299109	0.0320579	0.0284745	0.0372405	0.0433411	0.05957	0.0686765	0.0529363	0.0609027	0.0345011	0.0578079	0.0787307
-23.5	0.15376	0.0981728	0.0806409	0.0684544	0.0249208	0.0241064	0.0298368	0.0416975	0.0555868	0.0665295	0.0574229	0.0530844	0.0871265	0.0489383	0.0523144	0.0574081
-22.5	0.107857	0.102852	0.113128	0.058874	0.0396985	0.0203305	0.0384991	0.0355525	0.0795747	0.0662037	0.0477241	0.0549057	0.0573045	0.0583854	0.0649451	0.0541653
-21.5	0.073178	0.110522	0.0901472	0.0842094	0.0482276	0.0301774	0.0349602	0.0345308	0.053573	0.0548613	0.0750437	0.0692688	0.0484497	0.0583114	0.0590369	0.0755027
-20.5	0.0754435	0.0993722	0.0895253	0.0851423	0.0444221	0.0271419	0.0399502	0.0435929	0.0576598	0.0582521	0.0677733	0.0564605	0.0519738	0.0595552	0.0655226	0.0782125
-19.5	0.0674179	0.0981135	0.096929	0.0585187	0.0523144	0.0298368	0.0486422	0.0418308	0.0625611	0.0534249	0.0583558	0.0670477	0.0509077	0.0658187	0.0784346	0.0698463
-18.5	0.0874522	0.0989131	0.0726301	0.0868451	0.0321764	0.0403056	0.0366186	0.0353452	0.0346788	0.0404389	0.0994758	0.0699944	0.060799	0.0621761	0.0609323	0.0812183
-17.5	0.0860159	0.107176	0.105473	0.0523292	0.0290668	0.0293186	0.0373738	0.0493085	0.0672254	0.0758581	0.049501	0.0565197	0.0496639	0.0609619	0.0624722	0.0817366
-16.5	0.0988983	0.100172	0.0591406	0.0893476	0.0605177	0.0252762	0.0536767	0.0446738	0.0407054	0.0387657	0.0613765	0.0489679	0.0829952	0.0548761	0.0796636	0.0609471
-15.5	0.131297	0.0873782	0.111411	0.0940415	0.0326502	0.0260313	0.0217964	0.0342938	0.0329019	0.0570083	0.112477	0.0634051	0.0686173	0.0449551	0.0297628	0.0519738
-14.5	0.151968	0.127965	0.135132	0.0829212	0.022448	0.0149999	0.0272752	0.0346936	0.0560607	0.0632718	0.0423342	0.0373293	0.0548316	0.0525069	0.0501081	0.0461545
-13.5	0.12142	0.133503	0.103148	0.0751621	0.0408683	0.0184648	0.0334498	0.030133	0.0606509	0.0468357	0.0458288	0.05073	0.0516333	0.0439038	0.0923091	0.051959
-12.5	0.0974324	0.0815589	0.0880149	0.0877928	0.0396837	0.0399947	0.023825	0.0280451	0.0501969	0.0584002	0.0837356	0.0638641	0.0503598	0.0451624	0.0655077	0.0964255
-11.5	0.0802855	0.0915983	0.101815	0.0602363	0.0265644	0.0394764	0.0344123	0.057956	0.048346	0.0888738	0.0613321	0.0518406	0.0660112	0.064486	0.0390766	0.0876892
-10.5	0.112773	0.0719045	0.0582077	0.0894809	0.0281636	0.0232475	0.0484793	0.0553647	0.0412237	0.0556609	0.0669441	0.0300441	0.115334	0.0548168	0.0606213	0.0877336
-9.5	0.137027	0.0830545	0.132881	0.0549797	0.0272455	0.0172654	0.0383807	0.0308585	0.0661297	0.0484941	0.0693725	0.0646045	0.0742145	0.078553	0.0422306	0.0347084
-8.5	0.120532	0.139085	0.110108	0.0818995	0.0264459	0.0263275	0.0203157	0.0204342	0.0587852	0.0461693	0.0584446	0.0627684	0.0539284	0.0366482	0.0711493	0.0669589
-7.5	0.0894512	0.100349	0.0679658	0.0667664	0.0467912	0.0313028	0.0376551	0.0380105	0.0616282	0.0957592	0.0601475	0.0384547	0.0474132	0.0368111	0.101682	0.0798116
-6.5	0.0816774	0.0557201	0.0841798	0.0734297	0.0483016	0.0372849	0.0439482	0.0513815	0.0440075	0.0539136	0.0911837	0.0709865	0.0775757	0.0719786	0.0463618	0.0680694
-5.5	0.0941156	0.119288	0.130853	0.0837356	0.0336127	0.0168952	0.0329168	0.0332129	0.046347	0.0525513	0.056268	0.0758433	0.0646785	0.0798413	0.0412681	0.0385732
-4.5	0.0955371	0.166598	0.0983208	0.104407	0.0368851	0.013371	0.030281	0.0219001	0.0571712	0.0477685	0.0565789	0.0473095	0.0445405	0.0445109	0.0820624	0.0527586
-3.5	0.193651	0.0398762	0.0388841	0.222332	0.0188498	0.0193384	0.0173246	0.0235585	0.0286226	0.0399058	0.132156	0.0360559	0.0713418	0.0235733	0.0230551	0.0714751
-2.5	0.169737	0.0386176	0.124086	0.0426304	0.0163473	0.012527	0.0331092	0.0397874	0.145216	0.180442	0.0366778	0.0222999	0.0469837	0.0343975	0.0237658	0.0333758
-1.5	0.0994462	0.0515592	0.0691652	0.0637605	0.0554535	0.0345308	0.0548168	0.0626795	0.0644268	0.0629905	0.0813368	0.047117	0.097462	0.0511742	0.0506115	0.0534694
-0.5	0.091776	0.0586667	0.114994	0.0603252	0.0493677	0.0319395	0.0351527	0.0456955	0.0686913	0.0665443	0.0798709	0.0641307	0.0683656	0.0644564	0.0433856	0.0566381
0.5	0.0601179	0.0908431	0.114254	0.0591258	0.0438594	0.0319395	0.0365446	0.0497675	0.0616282	0.064338	0.0550093	0.0657891	0.0437705	0.0707347	0.0703498	0.0819291
1.5	0.0506115	0.100927	0.0687506	0.0618947	0.0606509	0.0353896	0.0558385	0.0545207	0.0492641	0.0493973	0.0534694	0.062872	0.0512483	0.0663666	0.0974324	0.0813664
2.5	0.036589	0.173439	0.123701	0.0415494	0.0408535	0.0127639	0.0335239	0.0173838	0.0337015	0.0232327	0.0319395	0.177629	0.0238843	0.145882	0.0475612	0.0363669
3.5	0.0384547	0.193369	0.0388545	0.221355	0.025291	0.0179909	0.0184055	0.0178873	0.0226553	0.0339977	0.0710901	0.0412681	0.0236918	0.0297628	0.0719341	0.133992
4.5	0.164436	0.0942784	0.0996387	0.105502	0.0217076	0.0133266	0.0298368	0.0372109	0.0440815	0.0464359	0.0553499	0.0479018	0.0820328	0.0547872	0.0447182	0.0587556
5.5	0.117052	0.0925756	0.130719	0.0843723	0.0332721	0.0164658	0.0324429	0.0330944	0.0831581	0.0763912	0.0390026	0.0516036	0.0410016	0.04919	0.0649303	0.054728
6.5	0.0570824	0.0825066	0.083321	0.0743329	0.05073	0.0379216	0.043504	0.0482128	0.0702609	0.0707644	0.0697871	0.0553647	0.0471318	0.0418308	0.0775165	0.0897326
7.5	0.102037	0.0888589	0.0685136	0.0659816	0.0381289	0.0314508	0.0373886	0.0470874	0.0383214	0.0394616	0.0773536	0.095078	0.101016	0.0611396	0.0468949	0.0612876
8.5	0.139722	0.119377	0.108034	0.0827583	0.0206711	0.0272603	0.0206415	0.0274676	0.036974	0.0616578	0.0667812	0.0460213	0.0740812	0.0570972	0.0529215	0.0585335
9.5	0.0826991	0.137027	0.133947	0.0553203	0.0301626	0.0170729	0.0363669	0.0284597	0.0799597	0.0667368	0.0354488	0.0485237	0.0434892	0.0666035	0.0694465	0.0687357
10.5	0.0714603	0.109604	0.0577043	0.092235	0.0541505	0.0234845	0.0496639	0.0281636	0.056416	0.0313768	0.0843575	0.0539432	0.0605769	0.0426008	0.116489	0.0677733
11.5	0.0896733	0.0795747	0.101682	0.0579412	0.0603252	0.0407647	0.0344419	0.0267717	0.0657743	0.0515	0.0886516	0.0869784	0.0400835	0.049501	0.0646045	0.0617319
12.5	0.0821068	0.0965588	0.0858234	0.0886516	0.0285338	0.0390914	0.0248171	0.0390618	0.0448071	0.0636124	0.0996683	0.0578523	0.0649303	0.051959	0.0496343	0.0828916
13.5	0.135961	0.121287	0.10183	0.0737406	0.0309178	0.0186128	0.0330204	0.0400983	0.0461397	0.0514259	0.0526253	0.0456363	0.0909912	0.0605473	0.0535286	0.0436373
14.5	0.126055	0.153227	0.134628	0.0820179	0.0362928	0.0142595	0.0267421	0.022211	0.0536619	0.038973	0.0469541	0.0661	0.0493085	0.0555128	0.0529215	0.0411348
15.5	0.0850831	0.130112	0.110907	0.0970178	0.0352711	0.026594	0.020449	0.0338348	0.0427488	0.0655966	0.0502562	0.057497	0.0288299	0.0334646	0.0682619	0.114076
16.5	0.0973732	0.0999793	0.058726	0.0906802	0.0443776	0.0246839	0.0535286	0.0613025	0.054728	0.0503598	0.0589333	0.038736	0.0825362	0.042734	0.0799153	0.0614061
17.5	0.10648	0.0875559	0.10454	0.0534694	0.0489975	0.0275861	0.0361448	0.030133	0.0634199	0.0550834	0.0833062	0.0726597	0.0621465	0.069328	0.0498712	0.0492789
18.5	0.0994462	0.0853644	0.0736814	0.0877928	0.0340421	0.0414162	0.0352711	0.0302366	0.0630497	0.0692244	0.0828768	0.0400983	0.0620724	0.0345011	0.0627832	0.0981432
19.5	0.0999348	0.0685136	0.0987799	0.05726	0.0410164	0.0308289	0.0487458	0.0519886	0.0663814	0.0670921	0.0695353	0.0537655	0.0765985	0.0616874	0.0497379	0.0581337
20.5	0.0977582	0.0759321	0.0882667	0.086475	0.0437409	0.0267421	0.0398022	0.0440815	0.0596144	0.0576895	0.0776054	0.0577931	0.0656262	0.0585335	0.0522996	0.0680398
21.5	0.109515	0.0723191	0.0915391	0.0848462	0.0359078	0.029437	0.035508	0.0481239	0.0584594	0.067951	0.0758729	0.0542393	0.0600586	0.0528623	0.047117	0.0762431
22.5	0.106139	0.110507	0.111559	0.0561939	0.0352859	0.0198863	0.0380549	0.0387805	0.0578968	0.0546984	0.0553055	0.0665146	0.0646341	0.0802855	0.0554091	0.0488495
23.5	0.100409	0.155196	0.080167	0.069254	0.0418752	0.0236473	0.0296739	0.0245802	0.0497823	0.0519146	0.0555868	0.0655374	0.0506856	0.0572749	0.0867563	0.0576598
24.5	0.117245	0.13993	0.0709569	0.0896585	0.0370776	0.031362	0.0286078	0.0291261	0.0349602	0.0527734	0.0793822	0.0602659	0.0581485	0.0419196	0.0605769	0.0680102
25.5	0.12373	0.126203	0.104644	0.0635088	0.0298812	0.0195161	0.0311251	0.0372109	0.0525661	0.0634939	0.0552166	0.0566085	0.0614209	0.0515148	0.0629757	0.0603844
26.5	0.118044	0.137753	0.0861048	0.0680398	0.0373293	0.0236029	0.0324725	0.0336867	0.0489235	0.050804	0.0562235	0.0593923	0.0630349	0.0514111	0.0723487	0.0608286
27.5	0.118533	0.132778	0.0847129	0.0783457	0.0295851	0.0334794	0.024595	0.0431931	0.0415198	0.0605769	0.0701573	0.0578523	0.0638789	0.0372553	0.0476353	0.0759025
28.5	0.115571	0.123064	0.0882667	0.0605769	0.0294666	0.0216632	0.0384103	0.0468505	0.0577931	0.0692836	0.0485977	0.0436077	0.0744514	0.0534397	0.0668996	0.0620576
29.5	0.0937158	0.104407	0.0802411	0.0643083	0.043504	0.0305624	0.0417864	0.0467468	0.0554239	0.0698167	0.0572008	0.0613025	0.0585335	0.0527882	0.0661148	0.0735481
30.5	0.0789528	0.100275	0.0752362	0.0605621	0.0491308	0.0324281	0.0487902	0.0504042	0.054654	0.0649154	0.0583558	0.0669144	0.0595108	0.0619688	0.0657447	0.0721562
31.5	0.0828472	0.104407	0.071327	0.0568602	0.0540913	0.0333758	0.0500933	0.0458288	0.0516036	0.0516036	0.0648414	0.0660112	0.0651524	0.0588296	0.0800041	0.0631238
32.5	0.0935381	0.101119	0.0754731	0.0651376	0.0498268	0.0365149	0.0388101	0.0360559	0.0487014	0.0519886	0.0776202	0.0718305	0.0627388	0.0563272	0.0700684	0.0642491
33.5	0.115216	0.104318	0.0842835	0.0701869	0.0401427	0.0330648	0.0342938	0.0359375	0.0453697	0.0541653	0.0739035	0.0602956	0.0686617	0.0499156	0.0632126	0.0670329
34.5	0.137101	0.118311	0.0934492	0.0694169	0.0393728	0.0239731	0.0337015	0.0322208	0.0441259	0.0532917	0.0630645	0.0566085	0.0706163	0.0536619	0.0590814	0.0520034
35.5	0.155714	0.125907	0.0923979	0.0928865	0.0303255	0.0181094	0.0245802	0.0288595	0.0409423	0.0511446	0.0733408	0.0545059	0.0654337	0.0426156	0.0526994	0.0505375
36.5	0.142476	0.124263	0.125907	0.0760654	0.0277194	0.0224776	0.0270827	0.0323985	0.0510706	0.0679213	0.051189	0.0471614	0.0466728	0.0424971	0.0533953	0.0617023
37.5	0.109959	0.129179	0.0880149	0.0650783	0.0373886	0.0283413	0.0445849	0.0415346	0.0574377	0.0609915	0.0466284	0.0469097	0.0557497	0.0426304	0.0799153	0.0656558
38.5	0.0924127	0.0922943	0.0728966	0.0686617	0.041964	0.038203	0.0359375	0.0412681	0.0527586	0.0593479	0.0669885	0.0721711	0.0682915	0.0510261	0.0742441	0.0715343
39.5	0.0789232	0.0947819	0.0895697	0.0584891	0.0504042	0.0350194	0.0476353	0.0453253	0.064101	0.0637605	0.0582373	0.0612432	0.0550834	0.0623094	0.064871	0.0702461
40.5	0.0819143	0.100779	0.0715343	0.0662481	0.0518109	0.0363965	0.0524032	0.0420529	0.0480054	0.0492789	0.0710457	0.0677585	0.063568	0.0563272	0.0667219	0.0741552
41.5	0.1038	0.0984245	0.0795303	0.0738443	0.04035	0.0307845	0.04343	0.0363965	0.0510706	0.0483756	0.0829212	0.0648858	0.0661445	0.0559126	0.0591258	0.0650043
42.5	0.106657	0.101149	0.0934196	0.0674327	0.0389878	0.0299849	0.0404685	0.0350046	0.0639678	0.0626647	0.0634199	0.0615838	0.0537211	0.0513667	0.0694909	0.0606805
43.5	0.0932715	0.126988	0.0920277	0.0537507	0.0419789	0.0305032	0.0374626	0.0329612	0.0558089	0.0501229	0.0636568	0.0767761	0.0561051	0.0618059	0.0725857	0.0541949
44.5	0.0956851	0.123819	0.0772648	0.0836912	0.0484645	0.0336719	0.0347529	0.0356117	0.0419937	0.0518406	0.0652264	0.0604732	0.0494566	0.047961	0.076021	0.0740664
45.5	0.0927829	0.124796	0.0981432	0.0661445	0.040202	0.0307401	0.0365001	0.0457103	0.047887	0.0552462	0.0627388	0.0675512	0.0566826	0.0562976	0.0555128	0.0630645
46.5	0.095848	0.145556	0.0941007	0.0767169	0.0364409	0.021367	0.0320431	0.0388101	0.0438742	0.0445257	0.0553795	0.0669144	0.0656262	0.0582818	0.0625019	0.0620132
47.5	0.104303	0.144949	0.0962478	0.0777978	0.0305624	0.0242396	0.0282821	0.0337164	0.0430302	0.0499896	0.0582225	0.0618355	0.0552314	0.0494862	0.0640418	0.0780644
48.5	0.0998016	0.110922	0.0709272	0.0755916	0.030903	0.0321172	0.0380549	0.043578	0.057571	0.067255	0.0596588	0.0432375	0.0626499	0.0417271	0.0761394	0.0898658
49.5	0.0975953	0.0833358	0.0804632	0.0575414	0.044733	0.0354192	0.0464507	0.0500933	0.0573193	0.0623242	0.0650635	0.0574525	0.0757396	0.0605325	0.0621465	0.0637901
50.5	0.0868155	0.0926941	0.0858234	0.0631682	0.0502266	0.0331389	0.0449551	0.0464507	0.0600142	0.0632866	0.062798	0.064486	0.0581781	0.0620428	0.0585039	0.0674179
51.5	0.0780644	0.0971066	0.0753991	0.0668848	0.0492493	0.0349009	0.0466876	0.0491456	0.0521367	0.0653597	0.0653893	0.0641603	0.0563716	0.0580893	0.0630793	0.0779755
52.5	0.0899547	0.0954186	0.0761394	0.0661148	0.0499008	0.0300589	0.0472503	0.0443332	0.0515888	0.0490272	0.0653152	0.0658779	0.0766577	0.0591406	0.0690467	0.0641751
53.5	0.104081	0.10032	0.081248	0.0746439	0.0397578	0.0319691	0.0329168	0.0366926	0.0462138	0.0664998	0.0808186	0.0652412	0.0640418	0.0539432	0.0552759	0.066337
54.5	0.113928	0.103977	0.0912133	0.0755619	0.0339237	0.0246987	0.036589	0.0382622	0.0536026	0.0648414	0.0614061	0.0541357	0.0685877	0.0580596	0.0581337	0.0630793
55.5	0.124115	0.124426	0.105547	0.0805816	0.0340865	0.0199899	0.032206	0.0328575	0.04035	0.0494714	0.067255	0.0609175	0.0732816	0.0525365	0.0497083	0.0526698
56.5	0.151923	0.129431	0.102926	0.105458	0.0257796	0.0179909	0.0240027	0.0325021	0.0391062	0.0512779	0.0629905	0.0495898	0.0598365	0.0386472	0.048657	0.0598809
57.5	0.14181	0.133548	0.113691	0.074407	0.0261054	0.0223591	0.031436	0.0371368	0.0575562	0.0671514	0.0441111	0.0449699	0.0496787	0.0434004	0.0547132	0.0579264
58.5	0.108271	0.130853	0.0898066	0.0645601	0.0347529	0.0284745	0.0374922	0.0383214	0.0543134	0.0576154	0.0537063	0.0528771	0.0634051	0.0453549	0.0743774	0.0658187
59.5	0.0890959	0.109471	0.0827879	0.0677437	0.0403204	0.0349602	0.0396245	0.0404833	0.0550538	0.0630053	0.0661445	0.0595108	0.0607398	0.0493825	0.0676104	0.0740664
60.5	0.0850683	0.0946486	0.0772056	0.0656706	0.0414902	0.039047	0.0463174	0.0484201	0.0561643	0.0652856	0.0638049	0.0582669	0.0649451	0.0528326	0.0642935	0.0765392
61.5	0.093005	0.0873634	0.071327	0.0598513	0.0469097	0.0331981	0.0535434	0.0495898	0.0566233	0.0585335	0.0700536	0.0581041	0.073178	0.0529807	0.0698167	0.0659224
62.5	0.103059	0.0837504	0.0809518	0.065952	0.0456659	0.03536	0.0426452	0.0420973	0.0529067	0.0591702	0.0808482	0.0650191	0.0670625	0.0554387	0.0585483	0.0615246
63.5	0.115009	0.0979655	0.0932863	0.0681583	0.036974	0.0315989	0.0364261	0.0410312	0.0493973	0.0592294	0.0702609	0.0609323	0.0654189	0.0552759	0.0572008	0.0618355
64.5	0.124234	0.128143	0.0986022	0.0629016	0.0366038	0.0245802	0.0351082	0.0339237	0.0479314	0.0480795	0.0601475	0.0586667	0.069254	0.0554091	0.0626203	0.0537951
65.5	0.126514	0.148488	0.0995054	0.0717416	0.034664	0.0261054	0.0279711	0.0273788	0.0417864	0.048731	0.059644	0.0618503	0.0548168	0.0502117	0.0637161	0.0568751
66.5	0.119925	0.148918	0.0944709	0.0800634	0.0298812	0.0263275	0.027364	0.0326058	0.0423787	0.0559422	0.0584298	0.053499	0.0545503	0.0445701	0.0639085	0.0671662
67.5	0.120517	0.142654	0.0942932	0.073326	0.0309474	0.0217668	0.0302366	0.0305624	0.04919	0.0489679	0.0598809	0.0509373	0.0702313	0.0510113	0.06841	0.0570676
68.5	0.126795	0.125848	0.0939379	0.0856013	0.0325021	0.0257352	0.0278082	0.0267421	0.0495454	0.0536767	0.0662333	0.0543134	0.0603252	0.0434892	0.0638641	0.0635828
69.5	0.121568	0.114535	0.0934788	0.0727782	0.0320283	0.0292741	0.0329464	0.0345604	0.0543726	0.0695353	0.0574525	0.0549649	0.0536619	0.0485681	0.062872	0.0674031
70.5	0.104125	0.112121	0.092235	0.0649599	0.0383955	0.0272307	0.0392987	0.0380253	0.0512779	0.0578227	0.0595848	0.0570083	0.0655077	0.0579412	0.070024	0.0644416
71.5	0.0999052	0.116697	0.0958628	0.0739183	0.0409868	0.0293926	0.0351675	0.0339385	0.0482128	0.0501969	0.0650783	0.0635384	0.0599846	0.0584298	0.0636272	0.0650635
72.5	0.103607	0.122945	0.0908431	0.0763912	0.0346492	0.0300885	0.0332425	0.0367519	0.0489087	0.0555276	0.0652708	0.0579856	0.0566826	0.0519146	0.0651376	0.0700536
73.5	0.109234	0.121287	0.090088	0.0678769	0.039432	0.0275861	0.0372849	0.0372553	0.0500489	0.0525809	0.0588296	0.0560903	0.0661889	0.0516925	0.0712382	0.0632866
74.5	0.107339	0.117511	0.0905026	0.0753991	0.0400687	0.0301922	0.0347233	0.0366186	0.0513519	0.0529363	0.0646785	0.0630645	0.0585779	0.0507892	0.0610655	0.065182
75.5	0.104155	0.113484	0.0907839	0.0724524	0.0374034	0.0320283	0.0352119	0.0400391	0.0515592	0.059496	0.0631978	0.0545799	0.0594071	0.050271	0.0639382	0.0719934
76.5	0.10226	0.109723	0.0871265	0.0676992	0.0402168	0.029748	0.0420529	0.0433263	0.0519146	0.0579116	0.0617911	0.0563568	0.0642787	0.0538988	0.0679954	0.0637012
77.5	0.100364	0.106968	0.0882963	0.0726153	0.0407943	0.0299109	0.0395949	0.038662	0.0515148	0.0558533	0.0690023	0.0624722	0.0617763	0.054654	0.0621761	0.0653449
78.5	0.0993722	0.108242	0.0907839	0.0734297	0.0384547	0.0314656	0.0375811	0.0398022	0.0534842	0.0601179	0.0652116	0.0589481	0.0587112	0.0536767	0.0613321	0.0693873
79.5	0.101904	0.10799	0.0878817	0.0703646	0.043045	0.0282969	0.0414606	0.0398614	0.0526994	0.0542393	0.0613913	0.0581189	0.0642639	0.055187	0.0695502	0.0637457
80.5	0.102363	0.109412	0.0913022	0.0737406	0.0420973	0.0309474	0.0367667	0.0361003	0.049886	0.0543726	0.0711493	0.0625611	0.0593627	0.0539136	0.0620872	0.0639382
81.5	0.105902	0.110611	0.0913022	0.0759469	0.0377884	0.030133	0.0354932	0.0395208	0.0509077	0.0585039	0.0642787	0.0586371	0.0587408	0.0516036	0.062028	0.0686025
82.5	0.110803	0.113558	0.0901176	0.0692688	0.0399058	0.0273936	0.0386916	0.0381586	0.0509817	0.0529659	0.0632274	0.0556905	0.0666775	0.0532324	0.0683508	0.0609767
83.5	0.112329	0.112417	0.0934048	0.0750437	0.0401427	0.0296295	0.0349306	0.0344567	0.0511742	0.0530696	0.0686765	0.0594812	0.05803	0.0520775	0.0622205	0.0629165
84.5	0.110655	0.113528	0.0920573	0.0732816	0.0361299	0.0312435	0.0347084	0.0371813	0.0512631	0.0601031	0.0626055	0.0584891	0.0585187	0.0496639	0.0633014	0.0672698
85.5	0.109678	0.113632	0.0882963	0.0678473	0.0388101	0.027749	0.0391803	0.0391062	0.0520182	0.0550686	0.0621613	0.0566826	0.0657891	0.0517221	0.0705571	0.0617023
86.5	0.106805	0.110729	0.0910504	0.0718453	0.0415346	0.0297776	0.0362336	0.0347084	0.0503894	0.0572304	0.0674031	0.0618503	0.0609323	0.0517517	0.0634495	0.0643083
87.5	0.103207	0.108493	0.0900731	0.0734741	0.0367519	0.032591	0.0357302	0.0394468	0.0525809	0.0611248	0.0651376	0.0571268	0.0613025	0.0495454	0.0621613	0.071253
88.5	0.106628	0.105325	0.0877928	0.0673587	0.0410756	0.028519	0.0410312	0.0414162	0.0518109	0.0568899	0.0611988	0.0564308	0.0685729	0.0533953	0.070409	0.0621465
89.5	0.104555	0.103977	0.0902064	0.0730003	0.0411941	0.0317025	0.0367963	0.0360411	0.0513963	0.0576006	0.0701721	0.061258	0.0630793	0.0530548	0.0615838	0.0643824
90.5	0.106865	0.107264	0.0920869	0.0745995	0.0374626	0.0308881	0.0356709	0.0395801	0.0510113	0.0608434	0.0651079	0.0575118	0.0614653	0.0530103	0.0606954	0.0659372
91.5	0.111899	0.112077	0.0903249	0.0709865	0.0398022	0.0261942	0.0387509	0.0377736	0.0509965	0.0548168	0.0621169	0.056727	0.0687357	0.0519886	0.0662925	0.0605177
92.5	0.113898	0.112388	0.0935085	0.0774869	0.0378772	0.0293778	0.0345308	0.0346048	0.0513223	0.0550093	0.0684692	0.0601179	0.0604732	0.0496935	0.0590517	0.0621909
93.5	0.114165	0.112832	0.095463	0.0770871	0.035434	0.029363	0.0344123	0.0367963	0.0518109	0.0588889	0.0634199	0.0545651	0.0605177	0.0494566	0.0606065	0.065182

## Sheet: Genomic Frequency
AA_tile	TT_tile	AT_tile	TA_tile	CC_tile	CG_tile	GC_tile	GG_tile	AC_tile	AG_tile	CA_tile	CT_tile	GA_tile	GT_tile	TC_tile	TG_tile
0.108295	0.107781	0.0894025	0.0733097	0.0390814	0.0293433	0.0374961	0.0387825	0.0528198	0.058497	0.0650111	0.0582534	0.0624192	0.0525685	0.0622918	0.0646475
