# Supplementary material for: H2A.Z deposition by the SWR complex is stimulated by polyadenine DNA sequences in nucleosomes
Source: PLoS Biol. 2025 May 12;23(5):e3003059. doi: 10.1371/journal.pbio.3003059 (PMC12068740; doi:10.1371/journal.pbio.3003059)
Supplement: S19 Data — (XLSX) [file pbio.3003059.s040.xlsx]

## Sheet: dA5
Dist to Dyads	Preferred	Average	Unpreferred
-90	0.0177903	0.00537515	0.00161943
-89	0.0187266	0.00522707	0.00161943
-88	0.0177903	0.00550842	0.00323887
-87	0.0140449	0.00604149	0.00161943
-86	0.0159176	0.00565649	0.00161943
-85	0.0159176	0.00601188	0.000809717
-84	0.0149813	0.00601188	0.00161943
-83	0.0149813	0.00614514	0.00161943
-82	0.0168539	0.00555284	0.00404858
-81	0.0168539	0.00562688	0.00242915
-80	0.0140449	0.00509381	0.00161943
-79	0.0131086	0.00543438	0.000809717
-78	0.0168539	0.00549361	0.00161943
-77	0.0159176	0.00574534	0.00242915
-76	0.0121723	0.00568611	0.000809717
-75	0.0131086	0.0068411	0.000809717
-74	0.0168539	0.00753706	0.00728745
-73	0.0234082	0.00771475	0.00242915
-72	0.0177903	0.00670783	0
-71	0.0140449	0.00578976	0.000809717
-70	0.0215356	0.00611553	0.00242915
-69	0.0149813	0.00712244	0.00323887
-68	0.0168539	0.00876608	0.00242915
-67	0.0205993	0.0111205	0.00404858
-66	0.0262172	0.0115055	0.0048583
-65	0.0215356	0.00854397	0.00242915
-64	0.0121723	0.00564169	0.00242915
-63	0.0093633	0.00426458	0.00323887
-62	0.0140449	0.00374632	0.000809717
-61	0.0177903	0.00407208	0
-60	0.0234082	0.00590822	0.000809717
-59	0.0365169	0.00827743	0.00242915
-58	0.0411985	0.0100247	0.00404858
-57	0.0327715	0.0107651	0.00404858
-56	0.0337079	0.0091955	0.00242915
-55	0.0234082	0.00715206	0.00161943
-54	0.011236	0.00578976	0.00404858
-53	0.0102996	0.00512342	0.00242915
-52	0.00655431	0.00423497	0.000809717
-51	0.00561798	0.00373151	0
-50	0.0131086	0.00496054	0.000809717
-49	0.0177903	0.0064561	0
-48	0.0196629	0.0070336	0.000809717
-47	0.0205993	0.00807013	0.0048583
-46	0.0243446	0.0105282	0.00242915
-45	0.0234082	0.0102172	0.00161943
-44	0.0196629	0.00685591	0.000809717
-43	0.0149813	0.00534554	0.00161943
-42	0.0149813	0.00445708	0.000809717
-41	0.0121723	0.0037167	0.00161943
-40	0.0121723	0.0033169	0.00161943
-39	0.0159176	0.00482727	0.000809717
-38	0.0140449	0.00610072	0.00161943
-37	0.0168539	0.00765552	0.00242915
-36	0.0177903	0.00849955	0.00242915
-35	0.0196629	0.00878089	0.00161943
-34	0.0140449	0.00685591	0
-33	0.0093633	0.004694	0.000809717
-32	0.00749064	0.00374632	0.000809717
-31	0.0102996	0.00453112	0
-30	0.0159176	0.00564169	0
-29	0.0196629	0.00753706	0
-28	0.0243446	0.00881051	0.000809717
-27	0.0168539	0.00811455	0.000809717
-26	0.0224719	0.0091955	0.00323887
-25	0.0205993	0.0103801	0.00323887
-24	0.0187266	0.00804051	0.00404858
-23	0.0121723	0.00490131	0.00242915
-22	0.00280899	0.00297632	0.00161943
-21	0.00093633	0.00180652	0
-20	0.00374532	0.00159922	0.000809717
-19	0.00468165	0.00180652	0
-18	0.00561798	0.00336132	0.00161943
-17	0.0121723	0.00531592	0.00242915
-16	0.00842697	0.00728533	0.00323887
-15	0.00842697	0.00642649	0.00161943
-14	0.0131086	0.00710764	0.00161943
-13	0.00749064	0.00399805	0.000809717
-12	0.00561798	0.00313921	0.000809717
-11	0.00655431	0.00288748	0
-10	0.00655431	0.00441266	0
-9	0.0102996	0.00423497	0.00161943
-8	0.0102996	0.00386478	0
-7	0.00561798	0.00284306	0.000809717
-6	0.00561798	0.00270979	0.000809717
-5	0.0093633	0.0062488	0.000809717
-4	0.00749064	0.00697437	0.000809717
-3	0.0131086	0.00802571	0.00323887
-2	0.00468165	0.00481246	0
-1	0.00374532	0.00226556	0.000809717
0	0.00093633	0.000666341	0
1	0.00093633	0.00048865	0
2	0.00093633	0.000666341	0
3	0	0.00114018	0
4	0.00187266	0.00111057	0.000809717
5	0.00280899	0.000873647	0
6	0.00749064	0.00321324	0.00161943
7	0.00749064	0.00345016	0.00242915
8	0	0.00182133	0.00161943
9	0.00280899	0.00270979	0.000809717
10	0.00655431	0.00294671	0
11	0.00280899	0.00236921	0
12	0.00468165	0.00284306	0.000809717
13	0.00561798	0.00393882	0.000809717
14	0.00468165	0.00404247	0
15	0.00749064	0.00755186	0.00242915
16	0.00561798	0.00559726	0.00323887
17	0.00468165	0.00384997	0
18	0.00280899	0.0027394	0.000809717
19	0.00561798	0.00328728	0.000809717
20	0.00280899	0.00281344	0
21	0.00374532	0.00303555	0
22	0.00468165	0.00364266	0.000809717
23	0.0093633	0.00593784	0.00647773
24	0.0093633	0.00648572	0.00566802
25	0.00749064	0.00682629	0.0048583
26	0.00561798	0.0072409	0.00404858
27	0.0140449	0.00777398	0.00404858
28	0.00561798	0.0054788	0.000809717
29	0.00561798	0.00336132	0.00161943
30	0.00374532	0.00327247	0
31	0.00468165	0.00324286	0.000809717
32	0.011236	0.00402766	0
33	0.0140449	0.005464	0.00161943
34	0.0140449	0.00873647	0.00161943
35	0.0131086	0.00974339	0.00404858
36	0.0121723	0.00926954	0.00647773
37	0.0093633	0.00771475	0.00242915
38	0.0093633	0.00460516	0.000809717
39	0.00842697	0.00339093	0
40	0.00561798	0.00325767	0.000809717
41	0.00374532	0.00340574	0.000809717
42	0.00468165	0.00393882	0.000809717
43	0.00655431	0.00552323	0.00323887
44	0.00749064	0.00513823	0.00323887
45	0.00749064	0.00481246	0.00242915
46	0.00842697	0.00459035	0.00161943
47	0.00842697	0.00463477	0
48	0.00561798	0.0042942	0
49	0.00749064	0.00392401	0
50	0.00655431	0.00337613	0.000809717
51	0.00655431	0.00411651	0
52	0.00749064	0.00380555	0.00161943
53	0.00468165	0.00399805	0
54	0.00561798	0.00503458	0.00161943
55	0.0140449	0.00765552	0.0048583
56	0.0187266	0.0087957	0.00323887
57	0.0149813	0.00869205	0.00161943
58	0.0121723	0.00750744	0.00242915
59	0.00655431	0.00460516	0.00161943
60	0.00374532	0.00324286	0.000809717
61	0.00561798	0.00302075	0
62	0.00749064	0.00402766	0.00161943
63	0.00468165	0.00538996	0.000809717
64	0.00842697	0.00691514	0.00323887
65	0.0140449	0.00835147	0.0048583
66	0.0102996	0.00799609	0.00242915
67	0.00468165	0.00651533	0.00323887
68	0.00842697	0.00549361	0.00242915
69	0.011236	0.005464	0.00161943
70	0.00842697	0.00595265	0.00161943
71	0.0121723	0.00644129	0.00323887
72	0.011236	0.00601188	0.00242915
73	0.0102996	0.00550842	0.00566802
74	0.0131086	0.00576015	0.00323887
75	0.00749064	0.00602668	0.00647773
76	0.0093633	0.00555284	0.00242915
77	0.00749064	0.00487169	0.00161943
78	0.00749064	0.00439785	0.00242915
79	0.00842697	0.00453112	0.000809717
80	0.00842697	0.00482727	0.00242915
81	0.00842697	0.00490131	0.00242915
82	0.011236	0.00513823	0.00323887
83	0.0093633	0.00558246	0.00242915
84	0.00374532	0.00570092	0.00242915
85	0.00561798	0.00621918	0.0048583
86	0.00561798	0.00577495	0.00566802
87	0.00561798	0.0054788	0.00323887
88	0.00655431	0.00509381	0.000809717
89	0.00749064	0.00501977	0.00323887
90	0.00842697	0.0052715	0.00242915
91	0.0093633	0.00513823	0.00242915
92	0.0093633	0.00574534	0.00404858

## Sheet: dT5
Dist to Dyads	Preferred	Average	Unpreferred
-90	0.00749064	0.00479765	0.00728745
-89	0.0093633	0.00490131	0.00404858
-88	0.0093633	0.00503458	0.0048583
-87	0.00468165	0.00531592	0.00242915
-86	0.0093633	0.00576015	0
-85	0.00749064	0.00580457	0.000809717
-84	0.00468165	0.00536034	0
-83	0.011236	0.00574534	0.00242915
-82	0.011236	0.0054788	0
-81	0.0093633	0.00509381	0.00161943
-80	0.00655431	0.00453112	0.000809717
-79	0.00655431	0.00460516	0.000809717
-78	0.00561798	0.00484208	0.00242915
-77	0.00468165	0.00485689	0.000809717
-76	0.00749064	0.00555284	0.00323887
-75	0.00749064	0.00576015	0.00728745
-74	0.011236	0.00613034	0.00404858
-73	0.0093633	0.00587861	0.00242915
-72	0.00561798	0.00580457	0.000809717
-71	0.00842697	0.00636726	0
-70	0.0102996	0.00583419	0
-69	0.00655431	0.00521227	0.00242915
-68	0.00374532	0.00490131	0.0048583
-67	0.00749064	0.00638207	0.0048583
-66	0.00842697	0.00826263	0.00404858
-65	0.00842697	0.00849955	0.00323887
-64	0.00749064	0.00710764	0.00404858
-63	0.00468165	0.00536034	0.00161943
-62	0.00374532	0.00376112	0
-61	0.00280899	0.0037167	0.000809717
-60	0.00561798	0.00340574	0
-59	0.00655431	0.00473842	0.00161943
-58	0.00561798	0.00730014	0.00161943
-57	0.00468165	0.00849955	0.0048583
-56	0.011236	0.00903262	0.00404858
-55	0.0102996	0.00783321	0.00323887
-54	0.011236	0.00512342	0.00242915
-53	0.00561798	0.00389439	0.000809717
-52	0.00561798	0.00374632	0.000809717
-51	0.00561798	0.00392401	0.00161943
-50	0.00655431	0.00358343	0.00242915
-49	0.00749064	0.00376112	0.00323887
-48	0.00374532	0.00466439	0.00242915
-47	0.00749064	0.00439785	0.00242915
-46	0.00374532	0.00475323	0.00242915
-45	0.00561798	0.00482727	0.000809717
-44	0.011236	0.00533073	0.00323887
-43	0.0093633	0.00525669	0.00242915
-42	0.0102996	0.00373151	0.00242915
-41	0.00655431	0.00358343	0.000809717
-40	0.0131086	0.0035242	0.000809717
-39	0.0102996	0.00334651	0.000809717
-38	0.0131086	0.00497534	0.00161943
-37	0.0140449	0.00795167	0.00161943
-36	0.0168539	0.00906224	0.00404858
-35	0.0159176	0.00946204	0.00161943
-34	0.0159176	0.00869205	0.00242915
-33	0.00655431	0.00620437	0.00161943
-32	0.00561798	0.00444227	0.000809717
-31	0.00655431	0.00350939	0.000809717
-30	0.00093633	0.00356863	0.000809717
-29	0.00468165	0.00404247	0.000809717
-28	0.0102996	0.00496054	0.000809717
-27	0.0102996	0.00738898	0.00323887
-26	0.00468165	0.0072261	0
-25	0.00468165	0.00715206	0.00161943
-24	0.00374532	0.00655976	0.00404858
-23	0.00749064	0.00589341	0.00323887
-22	0.00187266	0.00389439	0
-21	0.00374532	0.00318363	0.000809717
-20	0.00374532	0.00282825	0
-19	0.00468165	0.00275421	0
-18	0.00561798	0.00270979	0.000809717
-17	0.00468165	0.00342055	0
-16	0.00655431	0.00592303	0.00242915
-15	0.00749064	0.00734456	0.0048583
-14	0.00280899	0.00392401	0.00323887
-13	0.00561798	0.00398324	0.000809717
-12	0.00374532	0.00244325	0
-11	0.00561798	0.00204345	0
-10	0.00280899	0.00300594	0
-9	0.00468165	0.00310959	0
-8	0.00280899	0.00201383	0
-7	0.00655431	0.00342055	0.000809717
-6	0.00468165	0.00336132	0.00242915
-5	0.00187266	0.000740379	0
-4	0.00093633	0.00115499	0.000809717
-3	0.00093633	0.00140672	0.000809717
-2	0.00093633	0.000888455	0
-1	0.00093633	0.000607111	0
0	0.00187266	0.000607111	0
1	0.00749064	0.0023396	0
2	0.0159176	0.00513823	0.000809717
3	0.0196629	0.00818859	0.000809717
4	0.0102996	0.0072261	0.00161943
5	0.0093633	0.00602668	0.000809717
6	0.00749064	0.00307998	0
7	0.00561798	0.00269498	0
8	0.00468165	0.00353901	0.000809717
9	0.0102996	0.00379074	0.00161943
10	0.0131086	0.00374632	0.00161943
11	0.00842697	0.0027394	0.00323887
12	0.011236	0.00356863	0
13	0.0131086	0.00427939	0
14	0.0177903	0.00727052	0
15	0.0121723	0.00639687	0.00242915
16	0.0159176	0.00728533	0.00323887
17	0.0102996	0.00493092	0.000809717
18	0.0093633	0.00350939	0.00323887
19	0.00374532	0.00211748	0
20	0.00280899	0.00192498	0.00161943
21	0.00280899	0.00216191	0.000809717
22	0.011236	0.00367228	0.000809717
23	0.0102996	0.00499015	0.000809717
24	0.0149813	0.00767032	0.00323887
25	0.0187266	0.0101876	0.00323887
26	0.0168539	0.00854397	0.00323887
27	0.0140449	0.00845513	0.00161943
28	0.0177903	0.00873647	0.00161943
29	0.0149813	0.00761109	0.000809717
30	0.0121723	0.00564169	0
31	0.00842697	0.00456073	0.00161943
32	0.0121723	0.00399805	0.000809717
33	0.0140449	0.0052715	0.000809717
34	0.0168539	0.00653014	0.000809717
35	0.0196629	0.00849955	0
36	0.0149813	0.00829224	0
37	0.0131086	0.00660418	0.000809717
38	0.0187266	0.00629322	0.000809717
39	0.0196629	0.00500496	0
40	0.0140449	0.0035242	0.000809717
41	0.0102996	0.00364266	0.000809717
42	0.0168539	0.00494573	0
43	0.0168539	0.00500496	0.000809717
44	0.0262172	0.00663379	0.00161943
45	0.0308989	0.00975819	0.000809717
46	0.0271536	0.00952127	0.000809717
47	0.0290262	0.00777398	0.000809717
48	0.0252809	0.00655976	0
49	0.0234082	0.00568611	0.000809717
50	0.0168539	0.00461996	0.000809717
51	0.0149813	0.00389439	0
52	0.0140449	0.00451631	0
53	0.0187266	0.00453112	0
54	0.0215356	0.00556765	0
55	0.0205993	0.00653014	0.00242915
56	0.0290262	0.00891416	0.00323887
57	0.0346442	0.0103357	0.00404858
58	0.0411985	0.0104838	0.00323887
59	0.0308989	0.00804051	0.000809717
60	0.0252809	0.00581938	0.000809717
61	0.0177903	0.00399805	0
62	0.011236	0.00340574	0
63	0.0149813	0.00419054	0.000809717
64	0.0121723	0.00549361	0.00161943
65	0.0252809	0.00815897	0.00404858
66	0.0365169	0.0115943	0.00728745
67	0.0308989	0.0105134	0.00728745
68	0.0440075	0.00934358	0.00404858
69	0.0280899	0.00721129	0.00404858
70	0.0234082	0.0056713	0.00242915
71	0.0234082	0.00617476	0.00323887
72	0.0252809	0.00639687	0.00404858
73	0.0299625	0.00713725	0.00323887
74	0.0131086	0.00721129	0.00161943
75	0.011236	0.00660418	0.00242915
76	0.0187266	0.00617476	0.00161943
77	0.0131086	0.00592303	0
78	0.0131086	0.00570092	0.00242915
79	0.0177903	0.00562688	0.00161943
80	0.0121723	0.00564169	0.00323887
81	0.0131086	0.00599707	0.00242915
82	0.0102996	0.0058638	0.0048583
83	0.0159176	0.00608591	0.0048583
84	0.0131086	0.00615995	0.00161943
85	0.0149813	0.00613034	0.00161943
86	0.0140449	0.00607111	0.00242915
87	0.0102996	0.00573053	0.00161943
88	0.00842697	0.00504938	0.000809717
89	0.00842697	0.00481246	0
90	0.00842697	0.00544919	0.00161943
91	0.0131086	0.00587861	0.000809717
92	0.0140449	0.00635245	0.00404858
