# Supplementary material for: H2A.Z deposition by the SWR complex is stimulated by polyadenine DNA sequences in nucleosomes
Source: PLoS Biol. 2025 May 12;23(5):e3003059. doi: 10.1371/journal.pbio.3003059 (PMC12068740; doi:10.1371/journal.pbio.3003059)
Supplement: S20 Data — (XLSX) [file pbio.3003059.s041.xlsx]

## Sheet: Sheet1
Position	AA	TT	AT	TA	CC	CG	GC	GG	AG	GA	CT	TC	CA	AC	TG	GT
1.5	0.130664	0.0959117	0.0973167	0.0359039	0.0423018	0.0150901	0.0533616	0.0492603	0.0559065	0.118315	0.0418028	0.0644118	0.0611124	0.0592982	0.0258731	0.0534704
2.5	0.113339	0.0887593	0.104611	0.0682837	0.0454594	0.0278622	0.0279024	0.0291276	0.0617793	0.0380681	0.0751996	0.0513062	0.0708523	0.0662662	0.0801523	0.0510318
3.5	0.1012	0.0780922	0.0647619	0.0901548	0.0293452	0.0456084	0.0349791	0.0560863	0.0766116	0.0669757	0.041869	0.0499888	0.0741116	0.0479689	0.101366	0.0408803
4.5	0.132748	0.0963611	0.083149	0.0363368	0.0438794	0.0149505	0.0534798	0.0496931	0.0563914	0.121286	0.0422876	0.0665807	0.0611644	0.0601544	0.0263248	0.0552135
5.5	0.116002	0.0902116	0.106517	0.0691115	0.0463724	0.02869	0.0290283	0.0287208	0.0620632	0.0381154	0.077307	0.0515143	0.0717251	0.0669521	0.0661739	0.0514954
6.5	0.102198	0.0793387	0.0665311	0.0912215	0.0294185	0.0464409	0.0328457	0.0523611	0.0767038	0.0623021	0.0429972	0.0513606	0.0750103	0.0495205	0.10361	0.0381391
7.5	0.133715	0.0974231	0.0835677	0.0362824	0.043255	0.0147637	0.0535744	0.049291	0.05545	0.120777	0.0432077	0.0667439	0.0619189	0.0579997	0.0265566	0.0554737
8.5	0.116922	0.0907296	0.10721	0.0704904	0.0454215	0.02913	0.0282241	0.0288674	0.0625268	0.0376234	0.0764437	0.0524107	0.0705779	0.0660344	0.0660415	0.0513464
9.5	0.102565	0.0787261	0.0659989	0.0923048	0.0306602	0.0458236	0.0338154	0.0523043	0.0778155	0.0622571	0.0412233	0.0511879	0.0743836	0.0492343	0.103511	0.0381887
10.5	0.133213	0.096205	0.084062	0.0369896	0.043974	0.0148015	0.0544354	0.049414	0.0558592	0.12011	0.0423089	0.0644024	0.0638134	0.0583758	0.02654	0.055495
11.5	0.116548	0.0903369	0.107558	0.0696579	0.0458709	0.0289478	0.0279923	0.0289833	0.062444	0.03843	0.0755307	0.0521056	0.0708381	0.0675765	0.0659705	0.0512092
12.5	0.103608	0.0791873	0.0656157	0.0917442	0.0298987	0.0469093	0.0331106	0.0520228	0.0772407	0.0633972	0.0420298	0.0505044	0.0747076	0.0490096	0.103199	0.037815
13.5	0.133698	0.0975082	0.0850814	0.0360222	0.0434655	0.0149505	0.0546955	0.0489055	0.0551591	0.120931	0.0426826	0.0646365	0.0614246	0.0595182	0.0264809	0.0548398
14.5	0.115557	0.0918246	0.107002	0.0701356	0.0461193	0.0290519	0.0285316	0.0289549	0.0628461	0.0376092	0.0760818	0.0522002	0.0710628	0.0666706	0.0659516	0.0504003
15.5	0.103173	0.0789768	0.0655424	0.0910536	0.0298253	0.046072	0.0336664	0.0525905	0.0767914	0.0622264	0.0422167	0.0508497	0.0754077	0.0488582	0.104429	0.0383212
16.5	0.132452	0.0968815	0.0838018	0.0366986	0.0433709	0.015064	0.0535721	0.0490474	0.0561596	0.122128	0.0429546	0.0650386	0.0618101	0.0594473	0.0264383	0.0551355
17.5	0.116456	0.0904978	0.106491	0.0691446	0.0447664	0.0295888	0.0280254	0.0292955	0.0631867	0.0384394	0.0762213	0.0522807	0.0708523	0.0669544	0.0668504	0.050949
18.5	0.103315	0.0791684	0.0658783	0.0911127	0.029577	0.0455067	0.0339053	0.0529879	0.0772076	0.0639932	0.0420535	0.0502418	0.0748897	0.0484916	0.103637	0.038035
19.5	0.133138	0.0974491	0.0853534	0.0365378	0.0434087	0.0149765	0.0535555	0.0488889	0.0565333	0.120404	0.0427418	0.0642202	0.0610887	0.0582859	0.0269279	0.0564907
20.5	0.116269	0.0923071	0.106328	0.069568	0.0455209	0.0282879	0.02777	0.0293428	0.0628413	0.0386949	0.0750742	0.0529358	0.0705874	0.0657293	0.0672241	0.0515191
