# Supplementary material for: H2A.Z deposition by the SWR complex is stimulated by polyadenine DNA sequences in nucleosomes
Source: PLoS Biol. 2025 May 12;23(5):e3003059. doi: 10.1371/journal.pbio.3003059 (PMC12068740; doi:10.1371/journal.pbio.3003059)
Supplement: S21 Data — (XLSX) [file pbio.3003059.s042.xlsx]

## Sheet: Sheet1
Chromosome	Start	End	Z-enrichment at 30 min	Rank	% LYS	% LEU	% AAA/TTT	% PHE	top 25% 30 min	mid 50% 30 min	bottom 25% 30 min
chrXIII	178062	178209	187.136	1	22.449	28.5714	18.3673	10.2041	1	0	0
chrIII	112188	112335	153.587	2	22.449	24.4898	18.3673	20.4082	1	0	0
chrV	240058	240205	148.504	3	40.8163	16.3265	34.6939	12.2449	1	0	0
chrVII	961656	961803	146.787	4	10.2041	24.4898	16.3265	12.2449	1	0	0
chrXII	249829	249976	144.242	5	24.4898	38.7755	36.7347	20.4082	1	0	0
chrXII	616739	616886	141.973	6	32.6531	22.449	36.7347	26.5306	1	0	0
chrVII	945699	945846	141.81	7	20.4082	28.5714	18.3673	14.2857	1	0	0
chrXIII	882403	882550	138.496	8	4.08163	32.6531	42.8571	48.9796	1	0	0
chrXIII	218081	218228	138.386	9	18.3673	14.2857	16.3265	14.2857	1	0	0
chrXV	278817	278964	137.01	10	48.9796	12.2449	40.8163	8.16327	1	0	0
chrVII	202054	202201	136.742	11	28.5714	16.3265	28.5714	16.3265	1	0	0
chrII	353872	354019	136.435	12	22.449	20.4082	18.3673	8.16327	1	0	0
chrXV	814697	814844	135.367	13	16.3265	42.8571	24.4898	20.4082	1	0	0
chrXII	141213	141360	135.344	14	26.5306	20.4082	22.449	14.2857	1	0	0
chrVIII	473334	473481	135.107	15	34.6939	22.449	38.7755	16.3265	1	0	0
chrII	676359	676506	134.61	16	32.6531	24.4898	24.4898	10.2041	1	0	0
chrVIII	63806	63953	134.206	17	42.8571	28.5714	40.8163	16.3265	1	0	0
chrXIV	259829	259976	132.627	18	20.4082	26.5306	26.5306	22.449	1	0	0
chrIII	141729	141876	132.161	19	32.6531	24.4898	51.0204	34.6939	1	0	0
chrXV	373841	373988	131.437	20	38.7755	34.6939	34.6939	6.12245	1	0	0
chrXII	591644	591791	131.324	21	34.6939	16.3265	34.6939	14.2857	1	0	0
chrVII	922776	922923	128.467	22	18.3673	26.5306	20.4082	18.3673	1	0	0
chrVI	131293	131440	127.057	23	36.7347	30.6122	32.6531	12.2449	1	0	0
chrXV	804697	804844	127.019	24	18.3673	26.5306	18.3673	12.2449	1	0	0
chrVII	514085	514232	126.115	25	16.3265	20.4082	14.2857	6.12245	1	0	0
chrIV	861235	861382	125.031	26	16.3265	12.2449	10.2041	8.16327	1	0	0
chrII	585934	586081	124.764	27	20.4082	30.6122	24.4898	20.4082	1	0	0
chrXVI	138781	138928	124.237	28	10.2041	44.898	42.8571	44.898	1	0	0
chrXV	923246	923393	121.609	29	16.3265	32.6531	28.5714	20.4082	1	0	0
chrXIII	532340	532487	121.036	30	14.2857	20.4082	20.4082	18.3673	1	0	0
chrVI	57816	57963	120.6	31	18.3673	16.3265	22.449	16.3265	1	0	0
chrVII	666763	666910	120.431	32	44.898	20.4082	48.9796	18.3673	1	0	0
chrV	467239	467386	120.311	33	24.4898	28.5714	24.4898	10.2041	1	0	0
chrXIII	224624	224771	119.928	34	18.3673	34.6939	22.449	14.2857	1	0	0
chrXVI	52410	52557	119.664	35	4.08163	34.6939	22.449	22.449	1	0	0
chrXII	675648	675795	119.578	36	42.8571	26.5306	42.8571	18.3673	1	0	0
chrIV	1032594	1032741	119.568	37	32.6531	18.3673	28.5714	8.16327	1	0	0
chrXV	92622	92769	119.23	38	24.4898	14.2857	20.4082	10.2041	1	0	0
chrII	583755	583902	119.088	39	16.3265	26.5306	28.5714	22.449	1	0	0
chrXIII	690189	690336	119.02	40	10.2041	12.2449	24.4898	26.5306	1	0	0
chrIV	1127316	1127463	118.789	41	20.4082	24.4898	20.4082	14.2857	1	0	0
chrX	619423	619570	118.608	42	40.8163	20.4082	40.8163	12.2449	1	0	0
chrVII	706297	706444	118.545	43	34.6939	26.5306	30.6122	14.2857	1	0	0
chrXIV	590776	590923	118.376	44	36.7347	22.449	34.6939	6.12245	1	0	0
chrIV	643159	643306	117.937	45	24.4898	18.3673	20.4082	14.2857	1	0	0
chrVI	134562	134709	117.898	46	44.898	24.4898	32.6531	4.08163	1	0	0
chrXII	275890	276037	117.579	47	22.449	26.5306	18.3673	16.3265	1	0	0
chrX	358470	358617	117.411	48	36.7347	22.449	46.9388	24.4898	1	0	0
chrXII	881477	881624	116.536	49	18.3673	32.6531	34.6939	32.6531	1	0	0
chrVII	608303	608450	116.499	50	32.6531	16.3265	40.8163	30.6122	1	0	0
chrVII	792783	792930	116.411	51	30.6122	18.3673	28.5714	16.3265	1	0	0
chrXIII	900869	901016	116.375	52	12.2449	24.4898	14.2857	20.4082	1	0	0
chrXI	240624	240771	115.936	53	12.2449	10.2041	8.16327	2.04082	1	0	0
chrVIII	500555	500702	115.179	54	22.449	34.6939	32.6531	16.3265	1	0	0
chrXI	448970	449117	115.15	55	28.5714	20.4082	26.5306	12.2449	1	0	0
chrV	292254	292401	115.027	56	40.8163	28.5714	32.6531	14.2857	1	0	0
chrIII	179855	180002	114.795	57	30.6122	34.6939	38.7755	22.449	1	0	0
chrXI	293942	294089	114.426	58	40.8163	26.5306	42.8571	4.08163	1	0	0
chrXIV	610597	610744	113.86	59	44.898	18.3673	48.9796	24.4898	1	0	0
chrIII	136585	136732	113.348	60	6.12245	28.5714	18.3673	20.4082	1	0	0
chrXIII	285651	285798	113.302	61	28.5714	26.5306	77.551	61.2245	1	0	0
chrXV	956473	956620	113.01	62	22.449	26.5306	26.5306	10.2041	1	0	0
chrXIV	80900	81047	112.716	63	8.16327	10.2041	2.04082	4.08163	1	0	0
chrXIV	246747	246894	112.703	64	24.4898	26.5306	24.4898	18.3673	1	0	0
chrXIII	460278	460425	112.237	65	28.5714	20.4082	20.4082	10.2041	1	0	0
chrXIII	180922	181069	112.214	66	18.3673	24.4898	26.5306	20.4082	1	0	0
chrV	255732	255879	111.965	67	6.12245	34.6939	24.4898	22.449	1	0	0
chrV	372559	372706	111.921	68	32.6531	24.4898	26.5306	10.2041	1	0	0
chrXII	832048	832195	111.919	69	16.3265	34.6939	30.6122	20.4082	1	0	0
chrXII	172756	172903	111.888	70	40.8163	26.5306	48.9796	16.3265	1	0	0
chrXI	155806	155953	111.868	71	16.3265	20.4082	20.4082	22.449	1	0	0
chrIV	375757	375904	111.124	72	34.6939	24.4898	34.6939	8.16327	1	0	0
chrX	532181	532328	110.593	73	34.6939	14.2857	20.4082	2.04082	1	0	0
chrX	310400	310547	110.337	74	8.16327	24.4898	26.5306	26.5306	1	0	0
chrXII	337037	337184	110.313	75	28.5714	26.5306	26.5306	2.04082	1	0	0
chrIV	27518	27665	110.188	76	48.9796	30.6122	42.8571	10.2041	1	0	0
chrXIV	41074	41221	110.186	77	16.3265	26.5306	14.2857	8.16327	1	0	0
chrXV	310623	310770	110.021	78	12.2449	22.449	22.449	16.3265	1	0	0
chrXIII	343259	343406	109.758	79	28.5714	26.5306	24.4898	14.2857	1	0	0
chrIX	363811	363958	109.381	80	57.1429	18.3673	36.7347	6.12245	1	0	0
chrI	105362	105509	109.261	81	26.5306	28.5714	28.5714	14.2857	1	0	0
chrXI	186037	186184	109.236	82	32.6531	20.4082	30.6122	14.2857	1	0	0
chrXIV	612729	612876	108.839	83	28.5714	26.5306	40.8163	26.5306	1	0	0
chrXV	353110	353257	108.52	84	2.04082	46.9388	18.3673	28.5714	1	0	0
chrXVI	699438	699585	108.25	85	26.5306	24.4898	24.4898	16.3265	1	0	0
chrIV	1216812	1216959	108.147	86	12.2449	30.6122	28.5714	24.4898	1	0	0
chrXV	44281	44428	108.112	87	16.3265	28.5714	26.5306	16.3265	1	0	0
chrVIII	223488	223635	108.108	88	18.3673	22.449	18.3673	8.16327	1	0	0
chrI	150902	151049	108.037	89	30.6122	32.6531	34.6939	16.3265	1	0	0
chrIX	347212	347359	107.708	90	57.1429	18.3673	40.8163	4.08163	1	0	0
chrII	588598	588745	107.588	91	34.6939	24.4898	32.6531	12.2449	1	0	0
chrIV	866109	866256	107.156	92	8.16327	26.5306	18.3673	24.4898	1	0	0
chrXIV	384379	384526	106.994	93	12.2449	24.4898	10.2041	16.3265	1	0	0
chrXIV	530595	530742	106.961	94	10.2041	30.6122	18.3673	14.2857	1	0	0
chrXVI	39810	39957	106.841	95	20.4082	14.2857	22.449	18.3673	1	0	0
chrIV	1348267	1348414	106.71	96	38.7755	16.3265	36.7347	14.2857	1	0	0
chrVI	167006	167153	106.643	97	34.6939	24.4898	20.4082	12.2449	1	0	0
chrXVI	626736	626883	106.325	98	28.5714	28.5714	28.5714	12.2449	1	0	0
chrXI	191220	191367	106.19	99	24.4898	20.4082	26.5306	18.3673	1	0	0
chrXIV	609961	610108	106.048	100	20.4082	26.5306	30.6122	20.4082	1	0	0
chrIX	284456	284603	105.946	101	26.5306	28.5714	26.5306	12.2449	1	0	0
chrXIV	388435	388582	105.902	102	26.5306	20.4082	32.6531	20.4082	1	0	0
chrVI	200611	200758	105.887	103	34.6939	20.4082	34.6939	14.2857	1	0	0
chrVIII	330579	330726	105.622	104	18.3673	26.5306	28.5714	26.5306	1	0	0
chrVII	897567	897714	105.055	105	38.7755	26.5306	38.7755	12.2449	1	0	0
chrXII	277723	277870	104.822	106	18.3673	36.7347	30.6122	14.2857	1	0	0
chrXIV	30613	30760	104.712	107	2.04082	42.8571	28.5714	30.6122	1	0	0
chrVIII	428815	428962	104.703	108	36.7347	12.2449	24.4898	8.16327	1	0	0
chrII	228922	229069	104.667	109	26.5306	22.449	51.0204	42.8571	1	0	0
chrXIII	274835	274982	104.375	110	32.6531	24.4898	36.7347	14.2857	1	0	0
chrIV	946812	946959	104.336	111	51.0204	16.3265	40.8163	6.12245	1	0	0
chrIV	1010535	1010682	104.306	112	24.4898	26.5306	22.449	14.2857	1	0	0
chrVII	156826	156973	104.129	113	55.102	20.4082	44.898	4.08163	1	0	0
chrXI	602409	602556	104.108	114	22.449	22.449	28.5714	20.4082	1	0	0
chrVII	946728	946875	103.956	115	14.2857	30.6122	12.2449	8.16327	1	0	0
chrXIV	615423	615570	103.788	116	44.898	22.449	51.0204	26.5306	1	0	0
chrXIV	612174	612321	103.773	117	26.5306	30.6122	22.449	16.3265	1	0	0
chrIV	602605	602752	103.705	118	6.12245	28.5714	10.2041	20.4082	1	0	0
chrXIII	827774	827921	103.69	119	36.7347	22.449	32.6531	16.3265	1	0	0
chrIX	243492	243639	103.368	120	57.1429	2.04082	32.6531	0	1	0	0
chrXI	349726	349873	103.202	121	20.4082	26.5306	22.449	16.3265	1	0	0
chrX	402197	402344	103.144	122	24.4898	32.6531	26.5306	18.3673	1	0	0
chrXIII	737054	737201	103.095	123	34.6939	26.5306	34.6939	10.2041	1	0	0
chrXV	140753	140900	103.073	124	24.4898	30.6122	28.5714	14.2857	1	0	0
chrXIII	585752	585899	102.746	125	40.8163	26.5306	48.9796	14.2857	1	0	0
chrX	328291	328438	102.732	126	18.3673	32.6531	30.6122	18.3673	1	0	0
chrVI	110694	110841	102.681	127	28.5714	16.3265	24.4898	12.2449	1	0	0
chrX	513376	513523	102.665	128	34.6939	34.6939	48.9796	28.5714	1	0	0
chrIX	137724	137871	102.531	129	20.4082	36.7347	24.4898	20.4082	1	0	0
chrVII	154635	154782	102.307	130	26.5306	26.5306	22.449	14.2857	1	0	0
chrIV	58917	59064	102.256	131	32.6531	20.4082	26.5306	8.16327	1	0	0
chrII	437715	437862	101.99	132	14.2857	24.4898	22.449	28.5714	1	0	0
chrV	372715	372862	101.887	133	24.4898	32.6531	26.5306	14.2857	1	0	0
chrIX	367967	368114	101.686	134	28.5714	38.7755	57.1429	32.6531	1	0	0
chrXVI	91326	91473	101.616	135	26.5306	30.6122	34.6939	20.4082	1	0	0
chrIV	671673	671820	101.424	136	18.3673	36.7347	16.3265	14.2857	1	0	0
chrXIV	557157	557304	101.14	137	14.2857	30.6122	22.449	20.4082	1	0	0
chrIV	426691	426838	100.922	138	24.4898	20.4082	22.449	22.449	1	0	0
chrXII	31545	31692	100.8	139	30.6122	32.6531	38.7755	22.449	1	0	0
chrVI	201469	201616	100.794	140	26.5306	16.3265	22.449	16.3265	1	0	0
chrXI	269045	269192	100.79	141	28.5714	30.6122	26.5306	16.3265	1	0	0
chrVII	868979	869126	100.682	142	40.8163	22.449	26.5306	4.08163	1	0	0
chrXV	468637	468784	100.38	143	24.4898	20.4082	30.6122	14.2857	1	0	0
chrV	441600	441747	100.315	144	28.5714	28.5714	16.3265	8.16327	1	0	0
chrXIV	473822	473969	100.19	145	18.3673	30.6122	30.6122	24.4898	1	0	0
chrV	247503	247650	100.171	146	44.898	26.5306	38.7755	4.08163	1	0	0
chrXII	80430	80577	100.109	147	30.6122	38.7755	32.6531	20.4082	1	0	0
chrXVI	478092	478239	100.096	148	16.3265	38.7755	26.5306	18.3673	1	0	0
chrXVI	371055	371202	100.063	149	26.5306	16.3265	28.5714	22.449	1	0	0
chrXII	143302	143449	100.021	150	24.4898	24.4898	20.4082	20.4082	1	0	0
chrXIV	706249	706396	99.9092	151	8.16327	28.5714	12.2449	14.2857	1	0	0
chrXIV	538274	538421	99.7123	152	16.3265	26.5306	26.5306	28.5714	1	0	0
chrIX	233467	233614	99.6447	153	10.2041	30.6122	20.4082	18.3673	1	0	0
chrXIII	393783	393930	99.5918	154	20.4082	36.7347	20.4082	18.3673	1	0	0
chrX	263029	263176	99.5877	155	38.7755	24.4898	32.6531	10.2041	1	0	0
chrXVI	705621	705768	99.5202	156	14.2857	28.5714	18.3673	12.2449	1	0	0
chrXI	504334	504481	99.4121	157	26.5306	26.5306	38.7755	24.4898	1	0	0
chrVI	199504	199651	99.4078	158	34.6939	24.4898	30.6122	18.3673	1	0	0
chrXIII	310690	310837	99.3482	159	30.6122	18.3673	26.5306	6.12245	1	0	0
chrX	243896	244043	99.3425	160	18.3673	22.449	32.6531	28.5714	1	0	0
chrII	313646	313793	99.2941	161	22.449	30.6122	28.5714	24.4898	1	0	0
chrIV	1274787	1274934	99.2611	162	20.4082	32.6531	32.6531	26.5306	1	0	0
chrXVI	766366	766513	99.2276	163	18.3673	26.5306	16.3265	12.2449	1	0	0
chrIV	912344	912491	99.1812	164	28.5714	24.4898	24.4898	6.12245	1	0	0
chrXVI	394124	394271	99.0663	165	16.3265	36.7347	24.4898	18.3673	1	0	0
chrX	70555	70702	99.0431	166	24.4898	26.5306	26.5306	12.2449	1	0	0
chrV	293073	293220	98.9692	167	16.3265	36.7347	34.6939	28.5714	1	0	0
chrXII	385539	385686	98.8594	168	55.102	14.2857	42.8571	4.08163	1	0	0
chrX	353327	353474	98.6312	169	20.4082	24.4898	24.4898	14.2857	1	0	0
chrXV	997422	997569	98.6026	170	10.2041	26.5306	16.3265	16.3265	1	0	0
chrXII	751520	751667	98.5159	171	53.0612	30.6122	46.9388	8.16327	1	0	0
chrIV	1326853	1327000	98.2023	172	51.0204	30.6122	42.8571	6.12245	1	0	0
chrXII	408519	408666	98.1157	173	10.2041	24.4898	6.12245	6.12245	1	0	0
chrVIII	405512	405659	98.0674	174	36.7347	30.6122	55.102	26.5306	1	0	0
chrV	37173	37320	98.0369	175	36.7347	30.6122	40.8163	16.3265	1	0	0
chrXIII	693986	694133	97.8903	176	42.8571	12.2449	34.6939	4.08163	1	0	0
chrII	348433	348580	97.8342	177	26.5306	22.449	22.449	14.2857	1	0	0
chrXI	214372	214519	97.8201	178	20.4082	16.3265	24.4898	16.3265	1	0	0
chrXII	902102	902249	97.8025	179	12.2449	28.5714	36.7347	38.7755	1	0	0
chrVIII	136290	136437	97.6943	180	36.7347	28.5714	48.9796	24.4898	1	0	0
chrVII	833912	834059	97.6342	181	26.5306	28.5714	42.8571	26.5306	1	0	0
chrXIII	337438	337585	97.6284	182	30.6122	22.449	53.0612	40.8163	1	0	0
chrVII	248961	249108	97.5631	183	12.2449	32.6531	24.4898	26.5306	1	0	0
chrXIII	273339	273486	97.546	184	55.102	16.3265	42.8571	8.16327	1	0	0
chrIV	1268322	1268469	97.468	185	20.4082	30.6122	24.4898	16.3265	1	0	0
chrX	231585	231732	97.4182	186	10.2041	34.6939	26.5306	26.5306	1	0	0
chrXVI	910410	910557	97.3827	187	22.449	34.6939	26.5306	16.3265	1	0	0
chrXV	322226	322373	97.3807	188	30.6122	32.6531	32.6531	12.2449	1	0	0
chrII	552294	552441	97.2721	189	40.8163	14.2857	38.7755	10.2041	1	0	0
chrIV	922021	922168	97.2639	190	26.5306	24.4898	26.5306	14.2857	1	0	0
chrXV	876003	876150	97.2384	191	20.4082	28.5714	34.6939	26.5306	1	0	0
chrXI	300154	300301	97.0932	192	12.2449	34.6939	14.2857	16.3265	1	0	0
chrII	302282	302429	97.0839	193	6.12245	32.6531	10.2041	20.4082	1	0	0
chrXI	17508	17655	97.0469	194	14.2857	24.4898	18.3673	12.2449	1	0	0
chrXIV	550403	550550	97.0191	195	16.3265	22.449	18.3673	14.2857	1	0	0
chrIV	1452027	1452174	96.3626	196	26.5306	28.5714	32.6531	18.3673	1	0	0
chrXIII	738236	738383	96.0398	197	38.7755	24.4898	40.8163	16.3265	1	0	0
chrVII	212851	212998	95.9402	198	24.4898	28.5714	32.6531	22.449	1	0	0
chrXI	367497	367644	95.7766	199	30.6122	24.4898	46.9388	34.6939	1	0	0
chrXIII	720074	720221	95.6353	200	28.5714	26.5306	26.5306	16.3265	1	0	0
chrXII	1020868	1021015	95.6351	201	42.8571	10.2041	38.7755	12.2449	1	0	0
chrX	222985	223132	95.624	202	22.449	18.3673	26.5306	18.3673	1	0	0
chrVII	792474	792621	95.5934	203	14.2857	24.4898	28.5714	20.4082	1	0	0
chrIV	1127937	1128084	95.3133	204	6.12245	28.5714	14.2857	16.3265	1	0	0
chrX	386511	386658	95.2874	205	36.7347	32.6531	36.7347	14.2857	1	0	0
chrXV	1025341	1025488	95.264	206	10.2041	46.9388	18.3673	24.4898	1	0	0
chrXII	881300	881447	95.2362	207	16.3265	28.5714	16.3265	8.16327	1	0	0
chrX	414392	414539	95.186	208	40.8163	26.5306	34.6939	10.2041	1	0	0
chrVII	705958	706105	95.144	209	14.2857	38.7755	22.449	16.3265	1	0	0
chrXVI	553893	554040	95.1177	210	28.5714	28.5714	30.6122	20.4082	1	0	0
chrXIII	87974	88121	95.0928	211	32.6531	22.449	32.6531	20.4082	1	0	0
chrIV	76074	76221	95.0839	212	34.6939	36.7347	32.6531	20.4082	1	0	0
chrXII	614991	615138	94.8876	213	16.3265	24.4898	26.5306	20.4082	1	0	0
chrXII	139535	139682	94.5873	214	30.6122	28.5714	59.1837	42.8571	1	0	0
chrVI	190939	191086	94.5053	215	20.4082	24.4898	26.5306	20.4082	1	0	0
chrX	263209	263356	94.5041	216	40.8163	20.4082	40.8163	12.2449	1	0	0
chrII	494436	494583	94.4037	217	36.7347	36.7347	34.6939	16.3265	1	0	0
chrXI	274623	274770	94.3669	218	30.6122	24.4898	26.5306	14.2857	1	0	0
chrXVI	939990	940137	94.3245	219	4.08163	42.8571	8.16327	16.3265	1	0	0
chrXV	993103	993250	94.2567	220	22.449	18.3673	24.4898	10.2041	1	0	0
chrII	510380	510527	93.9324	221	26.5306	32.6531	28.5714	12.2449	1	0	0
chrVII	690928	691075	93.8522	222	18.3673	20.4082	16.3265	10.2041	1	0	0
chrXIII	528397	528544	93.8395	223	14.2857	30.6122	24.4898	28.5714	1	0	0
chrXIV	610438	610585	93.8269	224	53.0612	32.6531	59.1837	26.5306	1	0	0
chrXIII	520133	520280	93.6585	225	18.3673	22.449	16.3265	10.2041	1	0	0
chrXII	732841	732988	93.6383	226	26.5306	28.5714	22.449	18.3673	1	0	0
chrIV	278881	279028	93.6094	227	30.6122	26.5306	32.6531	16.3265	1	0	0
chrII	692055	692202	93.4221	228	42.8571	22.449	32.6531	12.2449	1	0	0
chrXIV	314430	314577	93.1898	229	22.449	28.5714	20.4082	8.16327	1	0	0
chrXV	554348	554495	93.1437	230	26.5306	12.2449	10.2041	4.08163	1	0	0
chrXVI	46245	46392	93.1064	231	32.6531	34.6939	26.5306	8.16327	1	0	0
chrXI	433104	433251	93.0254	232	22.449	16.3265	32.6531	26.5306	1	0	0
chrXII	831226	831373	93.0167	233	24.4898	30.6122	28.5714	20.4082	1	0	0
chrXII	31377	31524	92.9717	234	16.3265	38.7755	26.5306	22.449	1	0	0
chrXVI	180677	180824	92.9708	235	26.5306	16.3265	18.3673	14.2857	1	0	0
chrXIV	682145	682292	92.8801	236	18.3673	24.4898	30.6122	32.6531	1	0	0
chrVII	685850	685997	92.838	237	20.4082	28.5714	44.898	38.7755	1	0	0
chrXI	125213	125360	92.8375	238	10.2041	28.5714	12.2449	18.3673	1	0	0
chrXIV	430452	430599	92.6201	239	44.898	24.4898	51.0204	18.3673	1	0	0
chrIII	117499	117646	92.5669	240	18.3673	32.6531	24.4898	18.3673	1	0	0
chrIX	116376	116523	92.2395	241	22.449	30.6122	26.5306	14.2857	1	0	0
chrIX	331614	331761	92.2044	242	30.6122	24.4898	36.7347	24.4898	1	0	0
chrIII	203417	203564	92.1487	243	16.3265	30.6122	24.4898	26.5306	1	0	0
chrXII	327199	327346	92.1345	244	14.2857	30.6122	24.4898	22.449	1	0	0
chrIV	823970	824117	92.1302	245	32.6531	30.6122	46.9388	26.5306	1	0	0
chrVIII	468332	468479	92.0395	246	36.7347	20.4082	44.898	18.3673	1	0	0
chrV	246209	246356	92.0235	247	24.4898	22.449	12.2449	6.12245	1	0	0
chrXVI	571045	571192	91.9677	248	28.5714	28.5714	44.898	24.4898	1	0	0
chrXVI	767062	767209	91.7838	249	18.3673	32.6531	26.5306	20.4082	1	0	0
chrVIII	134862	135009	91.7157	250	40.8163	26.5306	40.8163	18.3673	1	0	0
chrXIII	139764	139911	91.559	251	18.3673	22.449	16.3265	6.12245	1	0	0
chrIV	1446742	1446889	91.5294	252	18.3673	16.3265	18.3673	16.3265	1	0	0
chrIV	27668	27815	91.5007	253	57.1429	22.449	55.102	20.4082	1	0	0
chrVI	135405	135552	91.4152	254	16.3265	34.6939	22.449	24.4898	1	0	0
chrIV	568484	568631	91.4131	255	18.3673	22.449	26.5306	24.4898	1	0	0
chrVIII	408209	408356	91.1852	256	38.7755	24.4898	36.7347	14.2857	1	0	0
chrXV	278622	278769	91.1115	257	24.4898	30.6122	30.6122	18.3673	1	0	0
chrXV	221063	221210	90.9737	258	12.2449	40.8163	20.4082	26.5306	1	0	0
chrXIII	234275	234422	90.9471	259	14.2857	40.8163	32.6531	30.6122	1	0	0
chrIII	118739	118886	90.8823	260	55.102	24.4898	51.0204	16.3265	1	0	0
chrIV	244012	244159	90.7565	261	44.898	24.4898	34.6939	8.16327	1	0	0
chrII	755630	755777	90.6575	262	26.5306	32.6531	40.8163	18.3673	1	0	0
chrVII	522392	522539	90.4773	263	18.3673	38.7755	14.2857	8.16327	1	0	0
chrXIII	266010	266157	90.4339	264	36.7347	24.4898	44.898	22.449	1	0	0
chrVII	1046111	1046258	90.3596	265	16.3265	20.4082	12.2449	8.16327	1	0	0
chrXV	568337	568484	90.3417	266	26.5306	32.6531	22.449	14.2857	1	0	0
chrXI	446836	446983	90.3291	267	28.5714	28.5714	42.8571	30.6122	1	0	0
chrIX	359037	359184	90.1302	268	30.6122	22.449	38.7755	20.4082	1	0	0
chrVII	79939	80086	90.1057	269	16.3265	26.5306	20.4082	18.3673	1	0	0
chrIV	243832	243979	90.0551	270	24.4898	26.5306	14.2857	8.16327	1	0	0
chrXI	640656	640803	89.969	271	28.5714	34.6939	30.6122	18.3673	1	0	0
chrXII	988778	988925	89.9588	272	22.449	24.4898	26.5306	18.3673	1	0	0
chrXI	558237	558384	89.9558	273	14.2857	18.3673	36.7347	38.7755	1	0	0
chrV	527609	527756	89.9348	274	26.5306	46.9388	44.898	30.6122	1	0	0
chrXII	288857	289004	89.921	275	22.449	20.4082	16.3265	10.2041	1	0	0
chrXV	58017	58164	89.9102	276	24.4898	20.4082	22.449	16.3265	1	0	0
chrXV	40774	40921	89.9057	277	22.449	24.4898	32.6531	14.2857	1	0	0
chrVIII	135366	135513	89.8249	278	40.8163	28.5714	40.8163	12.2449	1	0	0
chrXV	602917	603064	89.8227	279	24.4898	24.4898	32.6531	22.449	1	0	0
chrXI	66182	66329	89.7506	280	26.5306	30.6122	34.6939	28.5714	1	0	0
chrX	396160	396307	89.6708	281	16.3265	28.5714	22.449	18.3673	1	0	0
chrII	185153	185300	89.6165	282	22.449	24.4898	24.4898	10.2041	1	0	0
chrXVI	477183	477330	89.554	283	20.4082	16.3265	20.4082	10.2041	1	0	0
chrXVI	149363	149510	89.5166	284	16.3265	20.4082	20.4082	16.3265	1	0	0
chrXIV	180725	180872	89.4146	285	30.6122	22.449	26.5306	18.3673	1	0	0
chrXIII	523168	523315	89.3811	286	57.1429	18.3673	38.7755	4.08163	1	0	0
chrVII	1007892	1008039	89.3317	287	24.4898	22.449	32.6531	14.2857	1	0	0
chrV	543039	543186	89.3156	288	16.3265	34.6939	24.4898	18.3673	1	0	0
chrXI	192488	192635	89.2943	289	40.8163	28.5714	38.7755	20.4082	1	0	0
chrIX	229238	229385	89.2293	290	12.2449	34.6939	24.4898	22.449	1	0	0
chrVII	436191	436338	89.1721	291	34.6939	20.4082	42.8571	20.4082	1	0	0
chrII	90369	90516	89.1598	292	32.6531	18.3673	30.6122	6.12245	1	0	0
chrXVI	243811	243958	88.9867	293	22.449	28.5714	26.5306	8.16327	1	0	0
chrV	148313	148460	88.9719	294	32.6531	20.4082	28.5714	6.12245	1	0	0
chrXIII	692569	692716	88.944	295	4.08163	34.6939	24.4898	22.449	1	0	0
chrXVI	301859	302006	88.9099	296	28.5714	24.4898	38.7755	22.449	1	0	0
chrXVI	709123	709270	88.9095	297	16.3265	22.449	34.6939	32.6531	1	0	0
chrXIV	463829	463976	88.7893	298	28.5714	24.4898	38.7755	20.4082	1	0	0
chrV	315751	315898	88.7856	299	30.6122	30.6122	38.7755	14.2857	1	0	0
chrXI	53191	53338	88.7853	300	18.3673	24.4898	28.5714	22.449	1	0	0
chrX	581361	581508	88.6964	301	20.4082	26.5306	24.4898	22.449	1	0	0
chrV	111792	111939	88.6036	302	12.2449	34.6939	24.4898	24.4898	1	0	0
chrXV	432935	433082	88.5288	303	38.7755	24.4898	34.6939	14.2857	1	0	0
chrXIV	223113	223260	88.5223	304	61.2245	24.4898	51.0204	6.12245	1	0	0
chrXIV	747683	747830	88.4839	305	10.2041	34.6939	22.449	20.4082	1	0	0
chrXV	415658	415805	88.4133	306	44.898	24.4898	36.7347	6.12245	1	0	0
chrIV	260546	260693	88.4067	307	24.4898	40.8163	32.6531	20.4082	1	0	0
chrVIII	405995	406142	88.4038	308	24.4898	30.6122	38.7755	20.4082	1	0	0
chrVI	205753	205900	88.2269	309	40.8163	30.6122	42.8571	20.4082	1	0	0
chrVIII	288337	288484	88.2241	310	10.2041	40.8163	22.449	16.3265	1	0	0
chrXIV	645405	645552	88.1867	311	22.449	30.6122	28.5714	14.2857	1	0	0
chrXII	104432	104579	88.1814	312	44.898	16.3265	30.6122	6.12245	1	0	0
chrXV	590103	590250	88.139	313	38.7755	14.2857	32.6531	12.2449	1	0	0
chrIX	352081	352228	88.0184	314	26.5306	32.6531	24.4898	8.16327	1	0	0
chrXVI	90708	90855	88.0054	315	36.7347	20.4082	32.6531	18.3673	1	0	0
chrI	187120	187267	87.974	316	8.16327	44.898	28.5714	32.6531	1	0	0
chrXIII	74736	74883	87.9332	317	34.6939	28.5714	38.7755	22.449	1	0	0
chrXIII	628632	628779	87.9192	318	36.7347	20.4082	44.898	14.2857	1	0	0
chrXV	864267	864414	87.8945	319	24.4898	28.5714	24.4898	12.2449	1	0	0
chrXII	562067	562214	87.8836	320	55.102	18.3673	38.7755	6.12245	1	0	0
chrIV	1275936	1276083	87.8564	321	22.449	28.5714	24.4898	18.3673	1	0	0
chrX	71500	71647	87.8274	322	2.04082	26.5306	16.3265	26.5306	1	0	0
chrIV	940552	940699	87.8114	323	32.6531	34.6939	34.6939	16.3265	1	0	0
chrV	111639	111786	87.7529	324	12.2449	40.8163	18.3673	22.449	1	0	0
chrIX	225135	225282	87.6484	325	22.449	24.4898	24.4898	12.2449	1	0	0
chrVII	629119	629266	87.6009	326	30.6122	18.3673	30.6122	12.2449	1	0	0
chrI	119193	119340	87.5606	327	8.16327	32.6531	12.2449	16.3265	1	0	0
chrII	390424	390571	87.4763	328	28.5714	20.4082	34.6939	30.6122	1	0	0
chrXI	545957	546104	87.4364	329	18.3673	28.5714	22.449	22.449	1	0	0
chrXIII	265857	266004	87.3201	330	22.449	32.6531	30.6122	24.4898	1	0	0
chrV	147223	147370	87.2011	331	10.2041	20.4082	24.4898	26.5306	1	0	0
chrII	507857	508004	87.1891	332	32.6531	26.5306	30.6122	10.2041	1	0	0
chrVII	339195	339342	87.1026	333	22.449	32.6531	22.449	14.2857	1	0	0
chrXVI	273695	273842	87.0797	334	40.8163	22.449	44.898	24.4898	1	0	0
chrXV	58776	58923	87.0549	335	30.6122	22.449	22.449	10.2041	1	0	0
chrXI	195335	195482	87.037	336	10.2041	32.6531	10.2041	16.3265	1	0	0
chrVI	200338	200485	87.0353	337	16.3265	32.6531	22.449	22.449	1	0	0
chrIV	1348750	1348897	86.9397	338	14.2857	34.6939	14.2857	20.4082	1	0	0
chrXII	607664	607811	86.903	339	48.9796	16.3265	44.898	10.2041	1	0	0
chrII	287610	287757	86.8171	340	20.4082	20.4082	24.4898	10.2041	1	0	0
chrXIV	475265	475412	86.7317	341	59.1837	12.2449	53.0612	12.2449	1	0	0
chrXI	429400	429547	86.7225	342	24.4898	24.4898	30.6122	18.3673	1	0	0
chrX	534257	534404	86.7054	343	28.5714	16.3265	40.8163	24.4898	1	0	0
chrXIII	180565	180712	86.683	344	26.5306	24.4898	36.7347	28.5714	1	0	0
chrXII	672385	672532	86.5536	345	20.4082	32.6531	24.4898	10.2041	1	0	0
chrVII	791505	791652	86.5304	346	30.6122	32.6531	30.6122	14.2857	1	0	0
chrI	43012	43159	86.4957	347	26.5306	28.5714	26.5306	10.2041	1	0	0
chrVII	207137	207284	86.4909	348	24.4898	34.6939	26.5306	12.2449	1	0	0
chrII	228739	228886	86.4064	349	24.4898	40.8163	40.8163	36.7347	1	0	0
chrXI	22572	22719	86.3764	350	4.08163	34.6939	28.5714	30.6122	1	0	0
chrVII	706150	706297	86.3573	351	42.8571	10.2041	42.8571	12.2449	1	0	0
chrVII	465249	465396	86.327	352	46.9388	18.3673	44.898	18.3673	1	0	0
chrXIV	324437	324584	86.2988	353	32.6531	12.2449	38.7755	22.449	1	0	0
chrXV	844453	844600	86.2295	354	38.7755	24.4898	38.7755	14.2857	1	0	0
chrVII	71338	71485	86.1967	355	14.2857	28.5714	22.449	18.3673	1	0	0
chrXV	205291	205438	86.1117	356	28.5714	18.3673	24.4898	8.16327	1	0	0
chrXV	241988	242135	86.0984	357	6.12245	40.8163	42.8571	55.102	1	0	0
chrIII	80619	80766	86.0916	358	30.6122	30.6122	24.4898	8.16327	1	0	0
chrIV	762071	762218	86.0881	359	28.5714	22.449	26.5306	14.2857	1	0	0
chrIV	409131	409278	86.015	360	18.3673	22.449	18.3673	14.2857	1	0	0
chrXV	333861	334008	85.9588	361	18.3673	24.4898	16.3265	12.2449	1	0	0
chrVII	874884	875031	85.7878	362	18.3673	30.6122	26.5306	14.2857	1	0	0
chrVII	981219	981366	85.6596	363	20.4082	16.3265	26.5306	20.4082	1	0	0
chrXIV	30451	30598	85.6138	364	18.3673	26.5306	20.4082	16.3265	1	0	0
chrXIII	612114	612261	85.5877	365	26.5306	34.6939	26.5306	10.2041	1	0	0
chrV	338491	338638	85.5509	366	18.3673	26.5306	14.2857	8.16327	1	0	0
chrIV	256743	256890	85.5176	367	38.7755	22.449	32.6531	14.2857	1	0	0
chrXIII	703638	703785	85.4436	368	36.7347	26.5306	46.9388	26.5306	1	0	0
chrVIII	371324	371471	85.3006	369	16.3265	30.6122	20.4082	18.3673	1	0	0
chrVIII	472836	472983	85.1553	370	22.449	10.2041	26.5306	16.3265	1	0	0
chrX	318225	318372	85.1255	371	14.2857	24.4898	20.4082	14.2857	1	0	0
chrIII	257259	257406	85.0801	372	32.6531	38.7755	40.8163	8.16327	1	0	0
chrXV	573399	573546	85.0254	373	38.7755	24.4898	32.6531	6.12245	1	0	0
chrXV	395001	395148	85.022	374	10.2041	28.5714	14.2857	20.4082	1	0	0
chrVIII	193371	193518	85.0121	375	24.4898	24.4898	22.449	12.2449	1	0	0
chrII	402998	403145	85.0023	376	30.6122	24.4898	24.4898	8.16327	1	0	0
chrII	185528	185675	85.0001	377	57.1429	12.2449	61.2245	14.2857	1	0	0
chrXV	633329	633476	84.9987	378	24.4898	14.2857	12.2449	8.16327	1	0	0
chrX	328132	328279	84.9595	379	18.3673	28.5714	22.449	14.2857	1	0	0
chrXV	450470	450617	84.941	380	14.2857	28.5714	14.2857	12.2449	1	0	0
chrIV	422949	423096	84.9085	381	24.4898	20.4082	24.4898	10.2041	1	0	0
chrII	245085	245232	84.8811	382	12.2449	36.7347	44.898	40.8163	1	0	0
chrXI	438011	438158	84.8208	383	30.6122	16.3265	20.4082	10.2041	1	0	0
chrIII	82080	82227	84.785	384	24.4898	28.5714	40.8163	24.4898	1	0	0
chrXII	227294	227441	84.7819	385	16.3265	34.6939	36.7347	30.6122	1	0	0
chrI	194442	194589	84.742	386	48.9796	22.449	38.7755	4.08163	1	0	0
chrIV	789002	789149	84.7013	387	26.5306	24.4898	18.3673	8.16327	1	0	0
chrIX	396797	396944	84.6998	388	26.5306	28.5714	26.5306	16.3265	1	0	0
chrXV	333711	333858	84.6752	389	20.4082	24.4898	20.4082	8.16327	1	0	0
chrXVI	758935	759082	84.6692	390	28.5714	28.5714	18.3673	4.08163	1	0	0
chrV	233159	233306	84.6631	391	18.3673	30.6122	24.4898	22.449	1	0	0
chrVIII	63062	63209	84.6428	392	16.3265	30.6122	16.3265	12.2449	1	0	0
chrXV	208609	208756	84.6135	393	14.2857	22.449	26.5306	12.2449	1	0	0
chrVII	913014	913161	84.5338	394	24.4898	34.6939	32.6531	22.449	1	0	0
chrIV	1223566	1223713	84.4717	395	32.6531	10.2041	30.6122	10.2041	1	0	0
chrXIII	491077	491224	84.4186	396	24.4898	32.6531	44.898	34.6939	1	0	0
chrIII	140249	140396	84.4031	397	42.8571	18.3673	36.7347	8.16327	1	0	0
chrII	347028	347175	84.3562	398	57.1429	16.3265	40.8163	6.12245	1	0	0
chrXVI	205811	205958	84.2899	399	30.6122	20.4082	22.449	6.12245	1	0	0
chrIV	58548	58695	84.2796	400	12.2449	28.5714	8.16327	8.16327	1	0	0
chrXIII	738722	738869	84.2658	401	42.8571	42.8571	44.898	10.2041	1	0	0
chrXIV	588367	588514	84.2417	402	14.2857	26.5306	22.449	12.2449	1	0	0
chrXII	759923	760070	84.233	403	22.449	22.449	28.5714	18.3673	1	0	0
chrXIV	611266	611413	84.2312	404	30.6122	20.4082	30.6122	18.3673	1	0	0
chrIV	921401	921548	84.2133	405	32.6531	30.6122	30.6122	14.2857	1	0	0
chrXIV	683288	683435	84.203	406	16.3265	34.6939	32.6531	28.5714	1	0	0
chrXIII	690799	690946	84.2	407	20.4082	32.6531	22.449	8.16327	1	0	0
chrVIII	345355	345502	84.1653	408	28.5714	22.449	22.449	4.08163	1	0	0
chrIX	107465	107612	84.1362	409	6.12245	26.5306	14.2857	20.4082	1	0	0
chrXIV	622194	622341	84.0698	410	40.8163	18.3673	30.6122	10.2041	1	0	0
chrII	632268	632415	84.0619	411	22.449	34.6939	32.6531	22.449	1	0	0
chrXIV	484401	484548	84.011	412	24.4898	10.2041	16.3265	18.3673	1	0	0
chrXVI	524487	524634	83.9889	413	18.3673	26.5306	16.3265	16.3265	1	0	0
chrXVI	205496	205643	83.9851	414	22.449	22.449	18.3673	12.2449	1	0	0
chrX	685415	685562	83.8899	415	28.5714	20.4082	28.5714	20.4082	1	0	0
chrX	140511	140658	83.8841	416	38.7755	20.4082	42.8571	18.3673	1	0	0
chrXII	533367	533514	83.8797	417	26.5306	24.4898	26.5306	18.3673	1	0	0
chrVI	190444	190591	83.8751	418	34.6939	22.449	44.898	24.4898	1	0	0
chrXI	449243	449390	83.8536	419	36.7347	14.2857	24.4898	10.2041	1	0	0
chrXI	150366	150513	83.8497	420	16.3265	34.6939	22.449	16.3265	1	0	0
chrXIII	467769	467916	83.7591	421	30.6122	12.2449	36.7347	20.4082	1	0	0
chrXII	182502	182649	83.7203	422	14.2857	26.5306	12.2449	8.16327	1	0	0
chrIX	407168	407315	83.6921	423	16.3265	28.5714	16.3265	14.2857	1	0	0
chrII	675612	675759	83.674	424	32.6531	26.5306	40.8163	26.5306	1	0	0
chrXIII	846965	847112	83.653	425	26.5306	26.5306	28.5714	14.2857	1	0	0
chrXVI	176330	176477	83.6484	426	24.4898	28.5714	22.449	14.2857	1	0	0
chrIV	1486711	1486858	83.5758	427	12.2449	36.7347	20.4082	18.3673	1	0	0
chrVII	381049	381196	83.553	428	24.4898	24.4898	32.6531	20.4082	1	0	0
chrII	414874	415021	83.535	429	14.2857	24.4898	22.449	20.4082	1	0	0
chrII	295786	295933	83.4583	430	12.2449	14.2857	6.12245	8.16327	1	0	0
chrXII	129683	129830	83.415	431	20.4082	34.6939	28.5714	20.4082	1	0	0
chrIV	643321	643468	83.4101	432	24.4898	18.3673	12.2449	6.12245	1	0	0
chrXII	696332	696479	83.3869	433	18.3673	38.7755	18.3673	8.16327	1	0	0
chrIX	354320	354467	83.3667	434	28.5714	22.449	32.6531	22.449	1	0	0
chrXIV	213034	213181	83.3349	435	46.9388	16.3265	38.7755	0	1	0	0
chrX	168119	168266	83.2915	436	22.449	32.6531	30.6122	20.4082	1	0	0
chrIV	719811	719958	83.1742	437	22.449	26.5306	28.5714	20.4082	1	0	0
chrIV	687267	687414	83.1463	438	36.7347	26.5306	40.8163	18.3673	1	0	0
chrXIV	39645	39792	83.1315	439	10.2041	28.5714	20.4082	16.3265	1	0	0
chrXV	1024618	1024765	83.0292	440	20.4082	20.4082	22.449	14.2857	1	0	0
chrXIV	61181	61328	83.0242	441	24.4898	16.3265	22.449	10.2041	1	0	0
chrXII	342972	343119	82.9893	442	26.5306	18.3673	16.3265	14.2857	1	0	0
chrVII	339027	339174	82.9837	443	44.898	22.449	36.7347	2.04082	1	0	0
chrV	516580	516727	82.9288	444	6.12245	36.7347	34.6939	32.6531	1	0	0
chrXVI	237619	237766	82.8918	445	28.5714	20.4082	16.3265	8.16327	1	0	0
chrIV	849693	849840	82.8644	446	34.6939	20.4082	30.6122	18.3673	1	0	0
chrXIII	648839	648986	82.842	447	36.7347	26.5306	40.8163	8.16327	1	0	0
chrXV	1023775	1023922	82.8224	448	6.12245	34.6939	30.6122	38.7755	1	0	0
chrXV	944703	944850	82.797	449	14.2857	28.5714	14.2857	20.4082	1	0	0
chrX	398248	398395	82.7941	450	28.5714	30.6122	28.5714	18.3673	1	0	0
chrXV	902697	902844	82.7852	451	36.7347	10.2041	38.7755	12.2449	1	0	0
chrXVI	774396	774543	82.769	452	26.5306	34.6939	34.6939	18.3673	1	0	0
chrVIII	278566	278713	82.5057	453	10.2041	38.7755	16.3265	16.3265	1	0	0
chrIV	944714	944861	82.4848	454	20.4082	34.6939	20.4082	20.4082	1	0	0
chrIV	1034643	1034790	82.4514	455	40.8163	28.5714	42.8571	12.2449	1	0	0
chrII	333106	333253	82.445	456	22.449	24.4898	26.5306	12.2449	1	0	0
chrXI	181006	181153	82.4432	457	14.2857	30.6122	20.4082	16.3265	1	0	0
chrXI	394005	394152	82.3962	458	26.5306	8.16327	14.2857	4.08163	1	0	0
chrXII	300083	300230	82.3421	459	12.2449	24.4898	16.3265	14.2857	1	0	0
chrII	441808	441955	82.3063	460	28.5714	18.3673	26.5306	8.16327	1	0	0
chrX	707570	707717	82.2935	461	24.4898	26.5306	42.8571	32.6531	1	0	0
chrXIII	87479	87626	82.2245	462	28.5714	26.5306	26.5306	8.16327	1	0	0
chrIX	271199	271346	82.2103	463	10.2041	30.6122	18.3673	14.2857	1	0	0
chrIV	394450	394597	82.1727	464	38.7755	8.16327	32.6531	8.16327	1	0	0
chrXI	53820	53967	82.1336	465	48.9796	18.3673	40.8163	10.2041	1	0	0
chrXV	906919	907066	82.1124	466	10.2041	20.4082	12.2449	4.08163	1	0	0
chrVII	348954	349101	82.0738	467	34.6939	14.2857	42.8571	32.6531	1	0	0
chrXI	420952	421099	82.0059	468	28.5714	32.6531	22.449	18.3673	1	0	0
chrXVI	873174	873321	81.9098	469	22.449	30.6122	30.6122	22.449	1	0	0
chrVII	833375	833522	81.8847	470	26.5306	36.7347	34.6939	26.5306	1	0	0
chrII	356335	356482	81.8426	471	14.2857	40.8163	40.8163	48.9796	1	0	0
chrII	151729	151876	81.8377	472	36.7347	20.4082	26.5306	8.16327	1	0	0
chrXIII	267647	267794	81.8149	473	24.4898	24.4898	20.4082	10.2041	1	0	0
chrXIII	190660	190807	81.7943	474	22.449	28.5714	26.5306	14.2857	1	0	0
chrXI	310414	310561	81.7401	475	12.2449	22.449	24.4898	16.3265	1	0	0
chrVIII	507230	507377	81.7342	476	10.2041	40.8163	34.6939	32.6531	1	0	0
chrXII	378110	378257	81.6896	477	14.2857	28.5714	18.3673	18.3673	1	0	0
chrXV	169626	169773	81.6212	478	18.3673	26.5306	14.2857	8.16327	1	0	0
chrIII	159074	159221	81.5414	479	20.4082	24.4898	38.7755	30.6122	1	0	0
chrV	458468	458615	81.509	480	28.5714	22.449	32.6531	14.2857	1	0	0
chrXVI	686680	686827	81.4923	481	12.2449	34.6939	18.3673	24.4898	1	0	0
chrXIV	707434	707581	81.4636	482	20.4082	24.4898	16.3265	6.12245	1	0	0
chrXIII	143364	143511	81.4364	483	36.7347	28.5714	46.9388	26.5306	1	0	0
chrXV	350665	350812	81.4292	484	26.5306	30.6122	26.5306	18.3673	1	0	0
chrV	143733	143880	81.4071	485	12.2449	22.449	10.2041	4.08163	1	0	0
chrXI	502900	503047	81.347	486	14.2857	26.5306	14.2857	8.16327	1	0	0
chrX	370931	371078	81.3228	487	6.12245	30.6122	32.6531	36.7347	1	0	0
chrIII	256479	256626	81.2961	488	10.2041	36.7347	20.4082	20.4082	1	0	0
chrX	387198	387345	81.2911	489	48.9796	26.5306	38.7755	8.16327	1	0	0
chrII	747209	747356	81.2656	490	20.4082	28.5714	22.449	12.2449	1	0	0
chrXI	349876	350023	81.2517	491	28.5714	26.5306	36.7347	22.449	1	0	0
chrXV	97994	98141	81.2511	492	18.3673	28.5714	30.6122	28.5714	1	0	0
chrXV	473819	473966	81.2389	493	8.16327	36.7347	10.2041	12.2449	1	0	0
chrX	56518	56665	81.2376	494	26.5306	22.449	24.4898	6.12245	1	0	0
chrXIII	538395	538542	81.2354	495	24.4898	16.3265	22.449	16.3265	1	0	0
chrVII	268673	268820	81.1941	496	22.449	18.3673	28.5714	32.6531	1	0	0
chrII	499705	499852	81.1491	497	24.4898	24.4898	42.8571	30.6122	1	0	0
chrII	340337	340484	81.129	498	22.449	22.449	32.6531	20.4082	1	0	0
chrII	390742	390889	81.088	499	26.5306	38.7755	38.7755	24.4898	1	0	0
chrXII	671215	671362	81.0162	500	32.6531	28.5714	46.9388	26.5306	1	0	0
chrXII	607880	608027	80.9694	501	12.2449	36.7347	18.3673	20.4082	1	0	0
chrIV	409506	409653	80.8868	502	20.4082	12.2449	28.5714	22.449	1	0	0
chrXIV	434313	434460	80.8703	503	16.3265	28.5714	16.3265	6.12245	1	0	0
chrIV	1275294	1275441	80.8521	504	26.5306	24.4898	22.449	14.2857	1	0	0
chrXIII	417296	417443	80.8266	505	18.3673	28.5714	24.4898	22.449	1	0	0
chrIX	45472	45619	80.7697	506	32.6531	28.5714	42.8571	22.449	1	0	0
chrX	340509	340656	80.7012	507	53.0612	18.3673	51.0204	22.449	1	0	0
chrX	413138	413285	80.6915	508	24.4898	22.449	32.6531	28.5714	1	0	0
chrXIV	28855	29002	80.6758	509	18.3673	26.5306	18.3673	10.2041	1	0	0
chrX	49665	49812	80.6379	510	14.2857	20.4082	10.2041	4.08163	1	0	0
chrIX	79732	79879	80.6211	511	46.9388	28.5714	40.8163	4.08163	1	0	0
chrVII	29299	29446	80.5707	512	20.4082	28.5714	28.5714	24.4898	1	0	0
chrIV	1198358	1198505	80.5551	513	16.3265	18.3673	18.3673	8.16327	1	0	0
chrI	134594	134741	80.4998	514	32.6531	24.4898	38.7755	8.16327	1	0	0
chrXII	188769	188916	80.4565	515	32.6531	28.5714	42.8571	22.449	1	0	0
chrII	711284	711431	80.4496	516	30.6122	30.6122	36.7347	22.449	1	0	0
chrIV	315482	315629	80.3543	517	20.4082	28.5714	32.6531	22.449	1	0	0
chrXIV	461588	461735	80.3129	518	44.898	20.4082	44.898	10.2041	1	0	0
chrIV	1377055	1377202	80.2487	519	26.5306	26.5306	30.6122	10.2041	1	0	0
chrXV	827593	827740	80.1244	520	6.12245	32.6531	12.2449	20.4082	1	0	0
chrXII	380983	381130	80.1069	521	16.3265	24.4898	20.4082	12.2449	1	0	0
chrXII	397959	398106	80.103	522	16.3265	20.4082	36.7347	34.6939	1	0	0
chrXV	195416	195563	80.0648	523	14.2857	28.5714	14.2857	8.16327	1	0	0
chrXIV	79312	79459	80.0627	524	20.4082	42.8571	26.5306	18.3673	1	0	0
chrVII	995890	996037	80.047	525	46.9388	12.2449	28.5714	4.08163	1	0	0
chrXVI	702650	702797	80.0301	526	34.6939	16.3265	40.8163	22.449	1	0	0
chrII	278394	278541	80.0261	527	22.449	36.7347	22.449	10.2041	1	0	0
chrXI	567935	568082	79.9142	528	10.2041	22.449	20.4082	26.5306	1	0	0
chrXIII	900371	900518	79.9035	529	14.2857	34.6939	24.4898	20.4082	1	0	0
chrXI	618504	618651	79.8908	530	24.4898	38.7755	26.5306	14.2857	1	0	0
chrXVI	570892	571039	79.8719	531	20.4082	22.449	28.5714	16.3265	1	0	0
chrXII	907967	908114	79.8498	532	28.5714	22.449	32.6531	18.3673	1	0	0
chrXII	57735	57882	79.8424	533	22.449	24.4898	28.5714	16.3265	1	0	0
chrVII	153919	154066	79.8365	534	32.6531	20.4082	28.5714	10.2041	1	0	0
chrXI	502645	502792	79.8283	535	14.2857	22.449	14.2857	6.12245	1	0	0
chrXIII	882028	882175	79.817	536	18.3673	28.5714	20.4082	18.3673	1	0	0
chrII	538157	538304	79.7252	537	55.102	10.2041	46.9388	14.2857	1	0	0
chrXV	182605	182752	79.6999	538	40.8163	14.2857	40.8163	18.3673	1	0	0
chrXV	293218	293365	79.6755	539	38.7755	26.5306	36.7347	10.2041	1	0	0
chrXIV	741753	741900	79.6236	540	40.8163	26.5306	34.6939	14.2857	1	0	0
chrXI	603617	603764	79.595	541	8.16327	28.5714	22.449	26.5306	1	0	0
chrXVI	27477	27624	79.5807	542	18.3673	24.4898	24.4898	12.2449	1	0	0
chrII	498713	498860	79.5628	543	10.2041	32.6531	16.3265	20.4082	1	0	0
chrXII	901442	901589	79.5421	544	14.2857	36.7347	26.5306	16.3265	1	0	0
chrIV	457767	457914	79.5288	545	16.3265	34.6939	26.5306	14.2857	1	0	0
chrVII	337174	337321	79.5034	546	20.4082	26.5306	22.449	20.4082	1	0	0
chrIV	820338	820485	79.4915	547	20.4082	26.5306	38.7755	38.7755	1	0	0
chrXVI	274187	274334	79.4605	548	12.2449	32.6531	30.6122	26.5306	1	0	0
chrXIII	240375	240522	79.3684	549	46.9388	26.5306	46.9388	10.2041	1	0	0
chrXI	199459	199606	79.3664	550	26.5306	30.6122	30.6122	20.4082	1	0	0
chrII	670626	670773	79.331	551	36.7347	16.3265	26.5306	6.12245	1	0	0
chrXV	602743	602890	79.3164	552	28.5714	18.3673	28.5714	8.16327	1	0	0
chrXII	273633	273780	79.268	553	32.6531	30.6122	30.6122	10.2041	1	0	0
chrIX	361988	362135	79.2363	554	46.9388	18.3673	34.6939	12.2449	1	0	0
chrXI	211141	211288	79.1881	555	12.2449	22.449	16.3265	18.3673	1	0	0
chrVII	430352	430499	79.1097	556	32.6531	28.5714	42.8571	24.4898	1	0	0
chrXVI	374635	374782	79.0829	557	10.2041	26.5306	22.449	30.6122	1	0	0
chrIX	110405	110552	79.0203	558	38.7755	22.449	38.7755	12.2449	1	0	0
chrX	484501	484648	78.9753	559	14.2857	16.3265	16.3265	12.2449	1	0	0
chrXVI	723091	723238	78.8865	560	16.3265	42.8571	28.5714	20.4082	1	0	0
chrXI	408762	408909	78.8449	561	24.4898	24.4898	16.3265	2.04082	1	0	0
chrVIII	256605	256752	78.8271	562	6.12245	32.6531	10.2041	16.3265	1	0	0
chrII	185714	185861	78.7245	563	36.7347	22.449	30.6122	12.2449	1	0	0
chrVI	85278	85425	78.6583	564	22.449	28.5714	22.449	20.4082	1	0	0
chrXIII	345890	346037	78.6316	565	16.3265	32.6531	14.2857	6.12245	1	0	0
chrXII	716525	716672	78.6151	566	14.2857	34.6939	24.4898	14.2857	1	0	0
chrVI	200944	201091	78.577	567	38.7755	26.5306	46.9388	24.4898	1	0	0
chrXII	591137	591284	78.5317	568	20.4082	14.2857	30.6122	20.4082	1	0	0
chrXVI	681860	682007	78.428	569	20.4082	22.449	20.4082	8.16327	1	0	0
chrVII	841309	841456	78.3848	570	24.4898	28.5714	22.449	16.3265	1	0	0
chrXV	353617	353764	78.3072	571	8.16327	40.8163	24.4898	26.5306	1	0	0
chrXIV	258563	258710	78.2611	572	22.449	26.5306	26.5306	20.4082	1	0	0
chrIV	1499977	1500124	78.1894	573	34.6939	22.449	24.4898	8.16327	1	0	0
chrXV	247563	247710	78.1619	574	18.3673	28.5714	22.449	18.3673	1	0	0
chrXII	147004	147151	78.0815	575	26.5306	24.4898	14.2857	8.16327	1	0	0
chrIV	1068881	1069028	78.0732	576	20.4082	28.5714	22.449	14.2857	1	0	0
chrIX	295410	295557	78.0703	577	32.6531	24.4898	28.5714	6.12245	1	0	0
chrVI	165606	165753	78.0609	578	16.3265	28.5714	20.4082	18.3673	1	0	0
chrIV	1275135	1275282	78.0317	579	16.3265	26.5306	32.6531	24.4898	1	0	0
chrXV	191904	192051	77.9853	580	10.2041	26.5306	30.6122	32.6531	1	0	0
chrVII	952118	952265	77.925	581	32.6531	28.5714	40.8163	16.3265	1	0	0
chrXIII	173813	173960	77.8763	582	22.449	26.5306	34.6939	30.6122	1	0	0
chrXIII	34251	34398	77.8354	583	16.3265	16.3265	16.3265	8.16327	1	0	0
chrX	568952	569099	77.8219	584	32.6531	28.5714	32.6531	18.3673	1	0	0
chrIV	283838	283985	77.7109	585	32.6531	16.3265	24.4898	10.2041	1	0	0
chrXV	325455	325602	77.7094	586	10.2041	42.8571	20.4082	24.4898	1	0	0
chrXII	429802	429949	77.7067	587	22.449	12.2449	18.3673	12.2449	1	0	0
chrV	346775	346922	77.7017	588	12.2449	30.6122	14.2857	12.2449	1	0	0
chrV	55412	55559	77.6886	589	10.2041	38.7755	14.2857	16.3265	1	0	0
chrV	165465	165612	77.6656	590	14.2857	30.6122	22.449	18.3673	1	0	0
chrXII	502975	503122	77.6562	591	26.5306	34.6939	51.0204	28.5714	1	0	0
chrXVI	310638	310785	77.6149	592	18.3673	26.5306	24.4898	18.3673	1	0	0
chrVII	280923	281070	77.56	593	24.4898	36.7347	22.449	8.16327	1	0	0
chrX	697266	697413	77.5508	594	26.5306	22.449	30.6122	18.3673	1	0	0
chrXII	751190	751337	77.5315	595	71.4286	22.449	69.3878	8.16327	1	0	0
chrI	172231	172378	77.4924	596	40.8163	18.3673	34.6939	16.3265	1	0	0
chrIV	552423	552570	77.4433	597	22.449	24.4898	34.6939	26.5306	1	0	0
chrVII	838806	838953	77.3934	598	18.3673	26.5306	26.5306	18.3673	1	0	0
chrVII	487570	487717	77.3894	599	20.4082	30.6122	18.3673	8.16327	1	0	0
chrXI	462063	462210	77.3168	600	44.898	22.449	51.0204	24.4898	1	0	0
chrXII	406636	406783	77.294	601	10.2041	22.449	10.2041	8.16327	1	0	0
chrXIII	121072	121219	77.278	602	26.5306	24.4898	28.5714	18.3673	1	0	0
chrXVI	478410	478557	77.2724	603	30.6122	20.4082	32.6531	12.2449	1	0	0
chrII	604750	604897	77.2386	604	6.12245	42.8571	28.5714	28.5714	1	0	0
chrXII	495881	496028	77.2012	605	34.6939	24.4898	38.7755	26.5306	1	0	0
chrXI	181606	181753	77.16	606	24.4898	28.5714	22.449	20.4082	1	0	0
chrIV	1380555	1380702	77.1004	607	30.6122	22.449	24.4898	8.16327	1	0	0
chrV	429615	429762	77.0987	608	22.449	24.4898	24.4898	16.3265	1	0	0
chrVIII	473661	473808	77.0522	609	20.4082	26.5306	24.4898	20.4082	1	0	0
chrIV	475014	475161	77.0501	610	16.3265	36.7347	24.4898	24.4898	1	0	0
chrXII	16956	17103	77.0408	611	16.3265	30.6122	30.6122	30.6122	1	0	0
chrV	520573	520720	76.993	612	22.449	20.4082	32.6531	20.4082	1	0	0
chrXIV	286544	286691	76.9696	613	32.6531	12.2449	30.6122	10.2041	1	0	0
chrVII	622395	622542	76.9124	614	28.5714	14.2857	18.3673	8.16327	1	0	0
chrX	493448	493595	76.8303	615	30.6122	30.6122	32.6531	16.3265	1	0	0
chrXII	529814	529961	76.7577	616	16.3265	30.6122	14.2857	10.2041	1	0	0
chrXII	959453	959600	76.7335	617	30.6122	30.6122	36.7347	18.3673	1	0	0
chrIV	855214	855361	76.7138	618	28.5714	22.449	28.5714	10.2041	1	0	0
chrXIII	567096	567243	76.6916	619	20.4082	26.5306	28.5714	28.5714	1	0	0
chrXV	603964	604111	76.6727	620	22.449	18.3673	18.3673	10.2041	1	0	0
chrXVI	25278	25425	76.6582	621	12.2449	26.5306	28.5714	24.4898	1	0	0
chrXIV	79663	79810	76.6516	622	10.2041	34.6939	20.4082	24.4898	1	0	0
chrX	163602	163749	76.6081	623	12.2449	16.3265	16.3265	18.3673	1	0	0
chrXII	683093	683240	76.5955	624	26.5306	26.5306	30.6122	12.2449	1	0	0
chrX	230608	230755	76.5682	625	26.5306	18.3673	16.3265	6.12245	1	0	0
chrV	459017	459164	76.4992	626	28.5714	18.3673	24.4898	8.16327	1	0	0
chrXIV	378847	378994	76.4512	627	28.5714	26.5306	26.5306	10.2041	1	0	0
chrXI	542639	542786	76.4023	628	30.6122	38.7755	34.6939	22.449	1	0	0
chrIX	314100	314247	76.4006	629	26.5306	30.6122	30.6122	22.449	1	0	0
chrXIV	202478	202625	76.4001	630	18.3673	22.449	18.3673	8.16327	1	0	0
chrXII	1000710	1000857	76.3964	631	38.7755	26.5306	32.6531	6.12245	1	0	0
chrXVI	315925	316072	76.3942	632	18.3673	22.449	22.449	14.2857	1	0	0
chrIV	609715	609862	76.3369	633	16.3265	28.5714	22.449	24.4898	1	0	0
chrXV	289143	289290	76.3246	634	4.08163	36.7347	30.6122	28.5714	1	0	0
chrXII	572974	573121	76.2983	635	26.5306	20.4082	38.7755	28.5714	1	0	0
chrXIII	803973	804120	76.2896	636	28.5714	30.6122	24.4898	14.2857	1	0	0
chrXI	438359	438506	76.2888	637	10.2041	22.449	14.2857	14.2857	1	0	0
chrVIII	350365	350512	76.2802	638	22.449	32.6531	32.6531	18.3673	1	0	0
chrIV	824729	824876	76.271	639	30.6122	34.6939	34.6939	20.4082	1	0	0
chrXVI	495589	495736	76.2704	640	28.5714	20.4082	32.6531	20.4082	1	0	0
chrXVI	291788	291935	76.238	641	44.898	26.5306	36.7347	10.2041	1	0	0
chrX	248931	249078	76.2157	642	32.6531	32.6531	36.7347	18.3673	1	0	0
chrXI	6739	6886	76.197	643	8.16327	40.8163	20.4082	20.4082	1	0	0
chrX	589244	589391	76.1568	644	20.4082	14.2857	14.2857	12.2449	1	0	0
chrXIV	617338	617485	76.1565	645	2.04082	36.7347	22.449	36.7347	1	0	0
chrXVI	607066	607213	76.068	646	26.5306	28.5714	24.4898	14.2857	1	0	0
chrXII	122188	122335	76.0621	647	24.4898	28.5714	28.5714	20.4082	1	0	0
chrXII	269867	270014	76.0199	648	8.16327	38.7755	10.2041	18.3673	1	0	0
chrXV	431269	431416	75.9671	649	22.449	28.5714	22.449	8.16327	1	0	0
chrXVI	670129	670276	75.8452	650	28.5714	26.5306	40.8163	22.449	1	0	0
chrXIV	32363	32510	75.8125	651	26.5306	18.3673	26.5306	10.2041	1	0	0
chrXI	113379	113526	75.7932	652	42.8571	24.4898	38.7755	10.2041	1	0	0
chrIX	137361	137508	75.7816	653	42.8571	20.4082	40.8163	16.3265	1	0	0
chrIV	685382	685529	75.7457	654	22.449	24.4898	24.4898	18.3673	1	0	0
chrVIII	474177	474324	75.7286	655	44.898	16.3265	30.6122	10.2041	1	0	0
chrXVI	602340	602487	75.7213	656	18.3673	24.4898	30.6122	30.6122	1	0	0
chrX	696625	696772	75.6941	657	26.5306	34.6939	26.5306	12.2449	1	0	0
chrXI	267938	268085	75.6732	658	20.4082	32.6531	38.7755	32.6531	1	0	0
chrXIII	182634	182781	75.6034	659	28.5714	22.449	26.5306	6.12245	1	0	0
chrXV	420774	420921	75.5856	660	46.9388	26.5306	46.9388	22.449	1	0	0
chrXI	372497	372644	75.5604	661	20.4082	30.6122	20.4082	32.6531	1	0	0
chrVIII	427282	427429	75.5261	662	28.5714	22.449	28.5714	18.3673	1	0	0
chrV	165306	165453	75.514	663	22.449	32.6531	32.6531	22.449	1	0	0
chrIV	283664	283811	75.4945	664	51.0204	8.16327	38.7755	6.12245	1	0	0
chrXVI	549244	549391	75.4469	665	18.3673	30.6122	36.7347	22.449	1	0	0
chrX	619507	619654	75.4336	666	32.6531	18.3673	32.6531	10.2041	1	0	0
chrXVI	270023	270170	75.4321	667	16.3265	18.3673	22.449	20.4082	1	0	0
chrXVI	818775	818922	75.4247	668	44.898	24.4898	30.6122	6.12245	1	0	0
chrXII	407762	407909	75.4178	669	16.3265	20.4082	20.4082	12.2449	1	0	0
chrXVI	631811	631958	75.3056	670	36.7347	20.4082	28.5714	8.16327	1	0	0
chrXV	179946	180093	75.2985	671	22.449	32.6531	36.7347	26.5306	1	0	0
chrVIII	263268	263415	75.2817	672	30.6122	12.2449	30.6122	24.4898	1	0	0
chrV	408772	408919	75.2376	673	28.5714	26.5306	28.5714	10.2041	1	0	0
chrIV	1044378	1044525	75.208	674	44.898	8.16327	36.7347	4.08163	1	0	0
chrVII	120517	120664	75.1419	675	28.5714	24.4898	26.5306	20.4082	1	0	0
chrX	491896	492043	75.11	676	24.4898	34.6939	28.5714	12.2449	1	0	0
chrIV	938188	938335	75.108	677	12.2449	22.449	18.3673	12.2449	1	0	0
chrXVI	784387	784534	75.0846	678	12.2449	38.7755	28.5714	24.4898	1	0	0
chrXIII	190492	190639	75.0841	679	24.4898	24.4898	34.6939	16.3265	1	0	0
chrXIII	576844	576991	75.0778	680	24.4898	14.2857	18.3673	8.16327	1	0	0
chrX	352484	352631	75.069	681	26.5306	16.3265	24.4898	12.2449	1	0	0
chrXIV	109934	110081	75.0278	682	6.12245	40.8163	28.5714	26.5306	1	0	0
chrV	529697	529844	75.0188	683	28.5714	30.6122	24.4898	14.2857	1	0	0
chrIX	412374	412521	75.0091	684	28.5714	40.8163	28.5714	20.4082	1	0	0
chrXV	205462	205609	74.9968	685	18.3673	22.449	20.4082	10.2041	1	0	0
chrIII	96478	96625	74.9937	686	8.16327	26.5306	4.08163	10.2041	1	0	0
chrX	177138	177285	74.9242	687	20.4082	34.6939	36.7347	26.5306	1	0	0
chrI	122525	122672	74.9089	688	32.6531	32.6531	46.9388	24.4898	1	0	0
chrVI	176052	176199	74.9088	689	22.449	32.6531	26.5306	16.3265	1	0	0
chrIV	148910	149057	74.8866	690	38.7755	14.2857	24.4898	18.3673	1	0	0
chrVIII	172706	172853	74.88	691	24.4898	30.6122	22.449	12.2449	1	0	0
chrXII	1046910	1047057	74.8785	692	30.6122	26.5306	40.8163	22.449	1	0	0
chrII	173961	174108	74.8612	693	10.2041	24.4898	12.2449	16.3265	1	0	0
chrVIII	114071	114218	74.8601	694	20.4082	32.6531	22.449	18.3673	1	0	0
chrXII	754362	754509	74.8547	695	34.6939	26.5306	38.7755	12.2449	1	0	0
chrXII	221712	221859	74.8361	696	30.6122	28.5714	44.898	32.6531	1	0	0
chrV	127054	127201	74.8157	697	30.6122	18.3673	22.449	14.2857	1	0	0
chrVI	157500	157647	74.8087	698	28.5714	28.5714	28.5714	14.2857	1	0	0
chrXI	267464	267611	74.7923	699	32.6531	30.6122	36.7347	12.2449	1	0	0
chrXI	433821	433968	74.7451	700	34.6939	34.6939	34.6939	8.16327	1	0	0
chrXII	265716	265863	74.5848	701	8.16327	36.7347	26.5306	34.6939	1	0	0
chrXIV	476970	477117	74.5823	702	22.449	28.5714	28.5714	18.3673	1	0	0
chrXI	120382	120529	74.5689	703	26.5306	14.2857	22.449	8.16327	1	0	0
chrXV	452727	452874	74.5573	704	6.12245	28.5714	18.3673	28.5714	1	0	0
chrXVI	753357	753504	74.5482	705	12.2449	40.8163	28.5714	30.6122	1	0	0
chrII	662823	662970	74.5057	706	18.3673	18.3673	32.6531	24.4898	1	0	0
chrXVI	670465	670612	74.5048	707	26.5306	32.6531	34.6939	16.3265	1	0	0
chrXII	157133	157280	74.4889	708	40.8163	28.5714	53.0612	26.5306	1	0	0
chrXIII	537442	537589	74.4869	709	24.4898	38.7755	28.5714	18.3673	1	0	0
chrXII	103178	103325	74.4806	710	22.449	16.3265	24.4898	10.2041	1	0	0
chrXII	820723	820870	74.4696	711	12.2449	26.5306	14.2857	20.4082	1	0	0
chrIV	948796	948943	74.4527	712	32.6531	18.3673	30.6122	18.3673	1	0	0
chrIX	235840	235987	74.4173	713	6.12245	30.6122	12.2449	16.3265	1	0	0
chrVII	156994	157141	74.4165	714	32.6531	14.2857	26.5306	10.2041	1	0	0
chrXV	182125	182272	74.372	715	34.6939	16.3265	26.5306	14.2857	1	0	0
chrII	409708	409855	74.366	716	40.8163	26.5306	28.5714	10.2041	1	0	0
chrV	30138	30285	74.3553	717	18.3673	26.5306	36.7347	26.5306	1	0	0
chrXIII	878001	878148	74.3431	718	28.5714	28.5714	26.5306	16.3265	1	0	0
chrXIV	743342	743489	74.3409	719	6.12245	53.0612	22.449	24.4898	1	0	0
chrVII	463954	464101	74.3361	720	24.4898	32.6531	22.449	10.2041	1	0	0
chrVIII	344374	344521	74.3127	721	16.3265	20.4082	26.5306	14.2857	1	0	0
chrX	320276	320423	74.3045	722	26.5306	20.4082	26.5306	34.6939	1	0	0
chrXV	148116	148263	74.2868	723	20.4082	32.6531	18.3673	6.12245	1	0	0
chrV	320700	320847	74.271	724	32.6531	24.4898	34.6939	18.3673	1	0	0
chrX	560399	560546	74.2693	725	28.5714	30.6122	30.6122	16.3265	1	0	0
chrV	404133	404280	74.253	726	12.2449	36.7347	20.4082	20.4082	1	0	0
chrIV	851326	851473	74.2411	727	20.4082	34.6939	20.4082	14.2857	1	0	0
chrIX	154303	154450	74.2271	728	22.449	34.6939	16.3265	6.12245	1	0	0
chrII	761349	761496	74.2199	729	12.2449	26.5306	14.2857	12.2449	1	0	0
chrIV	1390308	1390455	74.1357	730	16.3265	28.5714	30.6122	20.4082	1	0	0
chrXIV	678861	679008	74.1051	731	8.16327	26.5306	14.2857	22.449	1	0	0
chrXVI	34548	34695	74.0468	732	30.6122	26.5306	26.5306	8.16327	1	0	0
chrXIII	523947	524094	74.0197	733	51.0204	28.5714	30.6122	10.2041	1	0	0
chrXIV	109784	109931	74.0101	734	24.4898	32.6531	22.449	10.2041	1	0	0
chrXI	411081	411228	73.9632	735	4.08163	34.6939	12.2449	14.2857	1	0	0
chrXV	206795	206942	73.9531	736	30.6122	18.3673	40.8163	26.5306	1	0	0
chrV	315592	315739	73.9316	737	24.4898	28.5714	26.5306	12.2449	1	0	0
chrXII	620886	621033	73.9126	738	22.449	20.4082	18.3673	8.16327	1	0	0
chrVII	942814	942961	73.8987	739	24.4898	18.3673	20.4082	2.04082	1	0	0
chrXVI	233063	233210	73.881	740	22.449	26.5306	10.2041	8.16327	1	0	0
chrXV	744933	745080	73.8744	741	16.3265	34.6939	32.6531	22.449	1	0	0
chrIX	331236	331383	73.8459	742	16.3265	38.7755	26.5306	24.4898	1	0	0
chrXI	449825	449972	73.8315	743	14.2857	22.449	20.4082	12.2449	1	0	0
chrIV	366915	367062	73.8197	744	16.3265	28.5714	20.4082	18.3673	1	0	0
chrXII	375051	375198	73.8027	745	36.7347	14.2857	40.8163	12.2449	1	0	0
chrVIII	31592	31739	73.7903	746	12.2449	28.5714	24.4898	24.4898	1	0	0
chrXIV	393320	393467	73.7738	747	22.449	22.449	32.6531	22.449	1	0	0
chrXII	144409	144556	73.7607	748	26.5306	20.4082	30.6122	24.4898	1	0	0
chrXIII	53130	53277	73.7484	749	24.4898	20.4082	26.5306	14.2857	1	0	0
chrXII	426199	426346	73.7355	750	12.2449	36.7347	18.3673	10.2041	1	0	0
chrXI	420754	420901	73.7322	751	22.449	40.8163	32.6531	22.449	1	0	0
chrXVI	78657	78804	73.7266	752	28.5714	12.2449	22.449	6.12245	1	0	0
chrVIII	450563	450710	73.7164	753	22.449	26.5306	16.3265	14.2857	1	0	0
chrXVI	890188	890335	73.6585	754	20.4082	26.5306	30.6122	26.5306	1	0	0
chrXVI	385720	385867	73.6499	755	14.2857	32.6531	18.3673	18.3673	1	0	0
chrIX	90226	90373	73.611	756	28.5714	26.5306	30.6122	16.3265	1	0	0
chrV	307751	307898	73.594	757	12.2449	32.6531	28.5714	22.449	1	0	0
chrIV	922702	922849	73.5848	758	36.7347	40.8163	26.5306	4.08163	1	0	0
chrXV	247404	247551	73.5293	759	12.2449	34.6939	28.5714	22.449	1	0	0
chrIV	815552	815699	73.5271	760	24.4898	30.6122	22.449	4.08163	1	0	0
chrIV	486090	486237	73.5226	761	20.4082	26.5306	20.4082	8.16327	1	0	0
chrII	278211	278358	73.5034	762	6.12245	26.5306	14.2857	16.3265	1	0	0
chrXV	725962	726109	73.4036	763	38.7755	16.3265	28.5714	6.12245	1	0	0
chrIV	904308	904455	73.337	764	26.5306	28.5714	30.6122	14.2857	1	0	0
chrI	118827	118974	73.2908	765	6.12245	44.898	34.6939	48.9796	1	0	0
chrV	450565	450712	73.2859	766	32.6531	24.4898	28.5714	10.2041	1	0	0
chrIV	790429	790576	73.2745	767	22.449	22.449	26.5306	18.3673	1	0	0
chrXII	139973	140120	73.2596	768	22.449	22.449	26.5306	22.449	1	0	0
chrXIV	158396	158543	73.2393	769	26.5306	40.8163	24.4898	14.2857	1	0	0
chrXIII	828254	828401	73.2276	770	44.898	10.2041	34.6939	4.08163	1	0	0
chrXV	952325	952472	73.1785	771	16.3265	36.7347	30.6122	28.5714	1	0	0
chrVI	62597	62744	73.1639	772	36.7347	30.6122	28.5714	2.04082	1	0	0
chrVI	135582	135729	73.1027	773	28.5714	22.449	34.6939	18.3673	1	0	0
chrIV	1234709	1234856	73.0908	774	14.2857	32.6531	20.4082	16.3265	1	0	0
chrXV	489518	489665	73.0526	775	42.8571	18.3673	26.5306	6.12245	1	0	0
chrVII	797214	797361	73.0022	776	26.5306	20.4082	18.3673	8.16327	1	0	0
chrXII	609137	609284	72.9384	777	28.5714	22.449	46.9388	40.8163	1	0	0
chrXVI	620448	620595	72.8988	778	38.7755	24.4898	42.8571	14.2857	1	0	0
chrVI	46661	46808	72.8928	779	40.8163	14.2857	32.6531	0	1	0	0
chrVII	490280	490427	72.8787	780	22.449	34.6939	22.449	12.2449	1	0	0
chrXIV	41227	41374	72.8714	781	22.449	22.449	16.3265	6.12245	1	0	0
chrIV	757064	757211	72.8703	782	30.6122	22.449	28.5714	8.16327	1	0	0
chrVII	62374	62521	72.8321	783	44.898	24.4898	30.6122	10.2041	1	0	0
chrXV	229015	229162	72.816	784	4.08163	18.3673	4.08163	2.04082	1	0	0
chrIX	358257	358404	72.812	785	42.8571	14.2857	26.5306	4.08163	1	0	0
chrVII	356057	356204	72.77	786	6.12245	20.4082	16.3265	14.2857	1	0	0
chrII	516725	516872	72.7483	787	12.2449	22.449	20.4082	24.4898	1	0	0
chrXVI	221504	221651	72.7173	788	30.6122	30.6122	38.7755	18.3673	1	0	0
chrI	55738	55885	72.7063	789	34.6939	28.5714	30.6122	12.2449	1	0	0
chrXVI	522795	522942	72.6985	790	59.1837	16.3265	51.0204	10.2041	1	0	0
chrVII	898089	898236	72.6556	791	22.449	38.7755	34.6939	22.449	1	0	0
chrXIII	49131	49278	72.6474	792	42.8571	16.3265	46.9388	20.4082	1	0	0
chrIV	26891	27038	72.6174	793	24.4898	26.5306	18.3673	8.16327	1	0	0
chrIX	42097	42244	72.5933	794	26.5306	32.6531	36.7347	20.4082	1	0	0
chrX	350260	350407	72.59	795	30.6122	16.3265	34.6939	26.5306	1	0	0
chrVII	426468	426615	72.5878	796	30.6122	22.449	26.5306	8.16327	1	0	0
chrXIV	457934	458081	72.5776	797	22.449	14.2857	22.449	12.2449	1	0	0
chrVII	176096	176243	72.5746	798	59.1837	12.2449	44.898	10.2041	1	0	0
chrXIV	161767	161914	72.5694	799	32.6531	14.2857	44.898	26.5306	1	0	0
chrXV	433696	433843	72.5496	800	36.7347	18.3673	36.7347	20.4082	1	0	0
chrXIV	681083	681230	72.5381	801	34.6939	24.4898	32.6531	10.2041	1	0	0
chrVI	188791	188938	72.5012	802	22.449	38.7755	28.5714	12.2449	1	0	0
chrXI	642081	642228	72.4928	803	46.9388	26.5306	42.8571	14.2857	1	0	0
chrXV	92454	92601	72.4919	804	12.2449	38.7755	38.7755	40.8163	1	0	0
chrIX	180705	180852	72.4863	805	24.4898	18.3673	28.5714	14.2857	1	0	0
chrIV	1148218	1148365	72.4634	806	10.2041	36.7347	22.449	20.4082	1	0	0
chrXV	468997	469144	72.4539	807	30.6122	22.449	28.5714	6.12245	1	0	0
chrI	186937	187084	72.4235	808	16.3265	14.2857	14.2857	14.2857	1	0	0
chrVII	891472	891619	72.4163	809	18.3673	22.449	14.2857	14.2857	1	0	0
chrIX	189143	189290	72.4108	810	24.4898	16.3265	18.3673	10.2041	1	0	0
chrII	439377	439524	72.374	811	34.6939	24.4898	22.449	10.2041	1	0	0
chrVIII	266112	266259	72.3654	812	42.8571	14.2857	48.9796	18.3673	1	0	0
chrVI	118319	118466	72.3523	813	22.449	40.8163	32.6531	24.4898	1	0	0
chrX	398110	398257	72.3281	814	40.8163	28.5714	34.6939	14.2857	1	0	0
chrIV	581625	581772	72.291	815	36.7347	22.449	36.7347	12.2449	1	0	0
chrXV	913939	914086	72.2606	816	40.8163	22.449	48.9796	32.6531	1	0	0
chrVII	1008906	1009053	72.1864	817	30.6122	16.3265	22.449	16.3265	1	0	0
chrV	217510	217657	72.1762	818	42.8571	16.3265	36.7347	14.2857	1	0	0
chrXVI	71440	71587	72.1527	819	18.3673	32.6531	32.6531	26.5306	1	0	0
chrIV	1103871	1104018	72.1446	820	38.7755	16.3265	22.449	10.2041	1	0	0
chrXII	1020055	1020202	72.1443	821	26.5306	26.5306	26.5306	12.2449	1	0	0
chrXII	1024512	1024659	72.1385	822	32.6531	22.449	34.6939	12.2449	1	0	0
chrVIII	145534	145681	72.1357	823	26.5306	22.449	24.4898	12.2449	1	0	0
chrVIII	358282	358429	72.1339	824	30.6122	22.449	26.5306	12.2449	1	0	0
chrV	186217	186364	72.0856	825	22.449	20.4082	24.4898	18.3673	1	0	0
chrXVI	831150	831297	72.0072	826	2.04082	16.3265	6.12245	10.2041	1	0	0
chrII	281610	281757	72.0037	827	28.5714	30.6122	24.4898	14.2857	1	0	0
chrIV	919376	919523	71.9939	828	26.5306	32.6531	34.6939	22.449	1	0	0
chrXV	926290	926437	71.9453	829	26.5306	22.449	22.449	16.3265	1	0	0
chrIV	965343	965490	71.9438	830	22.449	26.5306	24.4898	14.2857	1	0	0
chrXII	971047	971194	71.9283	831	8.16327	24.4898	14.2857	16.3265	1	0	0
chrXIII	265233	265380	71.9116	832	28.5714	26.5306	34.6939	18.3673	1	0	0
chrVII	429371	429518	71.8975	833	12.2449	30.6122	22.449	20.4082	1	0	0
chrXII	146557	146704	71.8935	834	26.5306	24.4898	18.3673	4.08163	1	0	0
chrVII	398927	399074	71.8605	835	6.12245	48.9796	28.5714	32.6531	1	0	0
chrIX	275563	275710	71.8576	836	14.2857	22.449	10.2041	8.16327	1	0	0
chrXIII	765957	766104	71.824	837	16.3265	32.6531	44.898	40.8163	1	0	0
chrVII	33165	33312	71.7977	838	16.3265	36.7347	44.898	48.9796	1	0	0
chrXIV	645669	645816	71.7952	839	14.2857	18.3673	34.6939	30.6122	1	0	0
chrX	142198	142345	71.7858	840	26.5306	22.449	20.4082	18.3673	1	0	0
chrXIII	457105	457252	71.775	841	18.3673	28.5714	34.6939	24.4898	1	0	0
chrXII	72438	72585	71.7686	842	18.3673	26.5306	20.4082	12.2449	1	0	0
chrXIII	203953	204100	71.7473	843	2.04082	30.6122	14.2857	22.449	1	0	0
chrXIII	403268	403415	71.7167	844	42.8571	26.5306	46.9388	24.4898	1	0	0
chrXIII	141203	141350	71.7152	845	8.16327	26.5306	26.5306	30.6122	1	0	0
chrX	485866	486013	71.6699	846	8.16327	30.6122	18.3673	22.449	1	0	0
chrII	573348	573495	71.5867	847	24.4898	30.6122	22.449	4.08163	1	0	0
chrXII	1039977	1040124	71.5631	848	22.449	30.6122	32.6531	22.449	1	0	0
chrVIII	60724	60871	71.5324	849	38.7755	14.2857	30.6122	10.2041	1	0	0
chrXIII	18599	18746	71.5212	850	10.2041	26.5306	22.449	24.4898	1	0	0
chrVI	168097	168244	71.515	851	6.12245	46.9388	30.6122	40.8163	1	0	0
chrV	184427	184574	71.4984	852	8.16327	30.6122	20.4082	30.6122	1	0	0
chrXIII	720239	720386	71.4973	853	2.04082	26.5306	12.2449	20.4082	1	0	0
chrXIII	543394	543541	71.4776	854	40.8163	26.5306	38.7755	10.2041	1	0	0
chrXIII	34575	34722	71.472	855	8.16327	18.3673	12.2449	10.2041	1	0	0
chrII	82071	82218	71.4641	856	16.3265	24.4898	22.449	22.449	1	0	0
chrX	333656	333803	71.4417	857	24.4898	24.4898	22.449	8.16327	1	0	0
chrXVI	145512	145659	71.4401	858	18.3673	34.6939	24.4898	8.16327	1	0	0
chrIV	681107	681254	71.3899	859	34.6939	26.5306	32.6531	16.3265	1	0	0
chrXIII	680984	681131	71.3832	860	32.6531	34.6939	44.898	22.449	1	0	0
chrXIV	751960	752107	71.3831	861	18.3673	36.7347	32.6531	24.4898	1	0	0
chrXVI	231222	231369	71.3582	862	26.5306	22.449	30.6122	12.2449	1	0	0
chrXII	850123	850270	71.3392	863	30.6122	36.7347	22.449	8.16327	1	0	0
chrVII	33313	33460	71.3186	864	36.7347	18.3673	26.5306	6.12245	1	0	0
chrXIV	448606	448753	71.3155	865	14.2857	28.5714	44.898	46.9388	1	0	0
chrXV	734857	735004	71.3002	866	42.8571	20.4082	36.7347	14.2857	1	0	0
chrVII	685148	685295	71.298	867	16.3265	36.7347	24.4898	16.3265	1	0	0
chrXIII	574754	574901	71.277	868	26.5306	14.2857	18.3673	10.2041	1	0	0
chrVII	33315	33462	71.215	869	6.12245	38.7755	30.6122	38.7755	1	0	0
chrVII	33163	33310	71.208	870	42.8571	24.4898	44.898	12.2449	1	0	0
chrX	375618	375765	71.1959	871	6.12245	20.4082	16.3265	18.3673	1	0	0
chrXIII	577036	577183	71.1853	872	22.449	22.449	22.449	20.4082	1	0	0
chrV	114642	114789	71.1689	873	34.6939	28.5714	40.8163	32.6531	1	0	0
chrXI	410925	411072	71.165	874	32.6531	14.2857	24.4898	4.08163	1	0	0
chrXV	529336	529483	71.1538	875	18.3673	32.6531	20.4082	8.16327	1	0	0
chrIV	729908	730055	71.1486	876	30.6122	16.3265	26.5306	14.2857	1	0	0
chrIV	1423839	1423986	71.1289	877	26.5306	32.6531	48.9796	28.5714	1	0	0
chrI	38567	38714	71.0986	878	22.449	22.449	24.4898	6.12245	1	0	0
chrXII	437927	438074	71.064	879	12.2449	30.6122	18.3673	22.449	1	0	0
chrXIII	419183	419330	70.9933	880	12.2449	28.5714	10.2041	10.2041	1	0	0
chrVII	646380	646527	70.9756	881	32.6531	26.5306	36.7347	14.2857	1	0	0
chrXVI	626265	626412	70.9375	882	20.4082	32.6531	22.449	10.2041	1	0	0
chrXIII	695448	695595	70.9202	883	42.8571	14.2857	26.5306	2.04082	1	0	0
chrVII	683588	683735	70.9185	884	28.5714	24.4898	26.5306	16.3265	1	0	0
chrVII	873105	873252	70.9082	885	26.5306	28.5714	34.6939	20.4082	1	0	0
chrXVI	274520	274667	70.8873	886	20.4082	38.7755	28.5714	14.2857	1	0	0
chrXII	298688	298835	70.8391	887	14.2857	14.2857	14.2857	8.16327	1	0	0
chrXIII	787377	787524	70.8387	888	16.3265	34.6939	38.7755	28.5714	1	0	0
chrII	601140	601287	70.8126	889	20.4082	24.4898	24.4898	16.3265	1	0	0
chrXIII	422511	422658	70.8123	890	28.5714	24.4898	24.4898	2.04082	1	0	0
chrVIII	29846	29993	70.7867	891	38.7755	18.3673	40.8163	10.2041	1	0	0
chrXIII	568862	569009	70.7678	892	10.2041	30.6122	24.4898	28.5714	1	0	0
chrVII	63912	64059	70.7621	893	18.3673	36.7347	42.8571	28.5714	1	0	0
chrXV	78525	78672	70.7595	894	36.7347	30.6122	36.7347	22.449	1	0	0
chrXI	497973	498120	70.7235	895	28.5714	30.6122	34.6939	24.4898	1	0	0
chrVIII	313179	313326	70.6911	896	26.5306	20.4082	34.6939	22.449	1	0	0
chrXVI	633428	633575	70.6801	897	34.6939	26.5306	48.9796	26.5306	1	0	0
chrII	41547	41694	70.6619	898	14.2857	30.6122	18.3673	14.2857	1	0	0
chrXIII	682232	682379	70.6199	899	14.2857	26.5306	32.6531	38.7755	1	0	0
chrXVI	157392	157539	70.6181	900	34.6939	12.2449	28.5714	12.2449	1	0	0
chrXIV	293811	293958	70.6108	901	14.2857	38.7755	18.3673	10.2041	1	0	0
chrXVI	237775	237922	70.5856	902	24.4898	18.3673	24.4898	16.3265	1	0	0
chrXIV	668805	668952	70.5619	903	20.4082	30.6122	38.7755	28.5714	1	0	0
chrII	73330	73477	70.5233	904	26.5306	28.5714	36.7347	26.5306	1	0	0
chrX	223153	223300	70.5196	905	22.449	26.5306	32.6531	24.4898	1	0	0
chrXIV	46231	46378	70.4916	906	44.898	20.4082	40.8163	10.2041	1	0	0
chrIV	862509	862656	70.4557	907	20.4082	36.7347	20.4082	14.2857	1	0	0
chrXIII	209893	210040	70.4201	908	22.449	10.2041	18.3673	8.16327	1	0	0
chrIII	161106	161253	70.4073	909	28.5714	16.3265	34.6939	16.3265	1	0	0
chrXII	591482	591629	70.4003	910	24.4898	36.7347	32.6531	22.449	1	0	0
chrXVI	71593	71740	70.3772	911	32.6531	26.5306	42.8571	20.4082	1	0	0
chrVII	687979	688126	70.3548	912	16.3265	28.5714	20.4082	20.4082	1	0	0
chrIX	346867	347014	70.3423	913	12.2449	26.5306	30.6122	26.5306	1	0	0
chrXIII	95820	95967	70.3379	914	32.6531	18.3673	24.4898	8.16327	1	0	0
chrXII	69866	70013	70.3367	915	24.4898	32.6531	36.7347	26.5306	1	0	0
chrXII	661537	661684	70.3249	916	28.5714	28.5714	46.9388	36.7347	1	0	0
chrIX	137637	137784	70.2111	917	14.2857	34.6939	18.3673	24.4898	1	0	0
chrXIII	764169	764316	70.2099	918	34.6939	32.6531	32.6531	8.16327	1	0	0
chrXII	153704	153851	70.1831	919	16.3265	36.7347	32.6531	26.5306	1	0	0
chrXI	569090	569237	70.1571	920	36.7347	26.5306	30.6122	12.2449	1	0	0
chrII	157684	157831	70.14	921	14.2857	22.449	32.6531	26.5306	1	0	0
chrX	485782	485929	70.1219	922	14.2857	34.6939	28.5714	30.6122	1	0	0
chrIV	1122789	1122936	70.0781	923	10.2041	24.4898	24.4898	30.6122	1	0	0
chrIV	605402	605549	70.0643	924	28.5714	20.4082	24.4898	12.2449	1	0	0
chrX	267296	267443	70.0402	925	18.3673	34.6939	28.5714	20.4082	1	0	0
chrI	90794	90941	70.0362	926	26.5306	22.449	34.6939	24.4898	1	0	0
chrXIV	479893	480040	70.014	927	14.2857	14.2857	12.2449	14.2857	1	0	0
chrXV	805214	805361	69.969	928	22.449	26.5306	36.7347	22.449	1	0	0
chrIV	826251	826398	69.9572	929	46.9388	10.2041	30.6122	8.16327	1	0	0
chrII	388907	389054	69.9566	930	20.4082	26.5306	26.5306	16.3265	1	0	0
chrXIII	182832	182979	69.9229	931	32.6531	36.7347	38.7755	18.3673	1	0	0
chrXVI	916659	916806	69.8998	932	24.4898	20.4082	18.3673	12.2449	1	0	0
chrVII	233607	233754	69.8644	933	14.2857	26.5306	32.6531	30.6122	1	0	0
chrIV	23104	23251	69.8544	934	12.2449	30.6122	18.3673	14.2857	1	0	0
chrXIII	40900	41047	69.8322	935	20.4082	18.3673	24.4898	18.3673	1	0	0
chrXIII	393957	394104	69.8281	936	22.449	18.3673	22.449	8.16327	1	0	0
chrXII	769989	770136	69.8135	937	30.6122	22.449	40.8163	22.449	1	0	0
chrXIV	362909	363056	69.8057	938	4.08163	30.6122	16.3265	20.4082	1	0	0
chrVII	917678	917825	69.8033	939	26.5306	20.4082	30.6122	14.2857	1	0	0
chrVII	350747	350894	69.7959	940	10.2041	42.8571	28.5714	24.4898	1	0	0
chrIV	1282704	1282851	69.7791	941	26.5306	28.5714	28.5714	18.3673	1	0	0
chrIX	360198	360345	69.7728	942	34.6939	20.4082	32.6531	14.2857	1	0	0
chrIV	611106	611253	69.7622	943	22.449	24.4898	18.3673	14.2857	1	0	0
chrVII	156652	156799	69.7513	944	69.3878	14.2857	57.1429	2.04082	1	0	0
chrXI	594660	594807	69.7281	945	16.3265	30.6122	32.6531	22.449	1	0	0
chrXIV	309535	309682	69.713	946	44.898	6.12245	30.6122	8.16327	1	0	0
chrXII	134307	134454	69.6881	947	28.5714	20.4082	38.7755	24.4898	1	0	0
chrXII	327028	327175	69.6757	948	14.2857	16.3265	14.2857	18.3673	1	0	0
chrXII	807789	807936	69.6671	949	14.2857	40.8163	22.449	16.3265	1	0	0
chrIV	745162	745309	69.6642	950	16.3265	22.449	24.4898	24.4898	1	0	0
chrXII	125920	126067	69.6289	951	20.4082	24.4898	18.3673	10.2041	1	0	0
chrXIII	63649	63796	69.6097	952	30.6122	34.6939	38.7755	26.5306	1	0	0
chrXIII	49503	49650	69.5959	953	22.449	30.6122	22.449	12.2449	1	0	0
chrXVI	157041	157188	69.5842	954	32.6531	18.3673	28.5714	10.2041	1	0	0
chrXIII	855728	855875	69.5588	955	16.3265	24.4898	18.3673	22.449	1	0	0
chrXIII	113280	113427	69.5575	956	22.449	26.5306	28.5714	14.2857	1	0	0
chrVII	456029	456176	69.5545	957	22.449	26.5306	20.4082	14.2857	1	0	0
chrII	671280	671427	69.5459	958	14.2857	34.6939	22.449	18.3673	1	0	0
chrX	163434	163581	69.5352	959	16.3265	24.4898	28.5714	24.4898	1	0	0
chrII	772636	772783	69.4852	960	18.3673	34.6939	28.5714	32.6531	1	0	0
chrXIV	294288	294435	69.4776	961	16.3265	26.5306	22.449	24.4898	1	0	0
chrXIII	296504	296651	69.4651	962	12.2449	34.6939	36.7347	34.6939	1	0	0
chrXV	468472	468619	69.4387	963	32.6531	18.3673	36.7347	22.449	1	0	0
chrIV	314193	314340	69.4386	964	32.6531	20.4082	63.2653	40.8163	1	0	0
chrXVI	262119	262266	69.4303	965	18.3673	22.449	28.5714	16.3265	1	0	0
chrVII	918685	918832	69.4274	966	6.12245	36.7347	24.4898	22.449	1	0	0
chrXIII	65068	65215	69.4196	967	14.2857	28.5714	30.6122	30.6122	1	0	0
chrVIII	350035	350182	69.4153	968	28.5714	20.4082	30.6122	12.2449	1	0	0
chrI	99145	99292	69.3814	969	14.2857	20.4082	14.2857	14.2857	1	0	0
chrIX	252572	252719	69.3726	970	30.6122	28.5714	22.449	12.2449	1	0	0
chrXV	1042757	1042904	69.3673	971	18.3673	28.5714	10.2041	12.2449	1	0	0
chrXIII	260859	261006	69.364	972	20.4082	14.2857	24.4898	12.2449	1	0	0
chrIV	1218210	1218357	69.3585	973	22.449	36.7347	38.7755	30.6122	1	0	0
chrXIII	32873	33020	69.3019	974	32.6531	22.449	26.5306	8.16327	1	0	0
chrXIV	647995	648142	69.2955	975	18.3673	20.4082	18.3673	12.2449	1	0	0
chrVIII	314253	314400	69.276	976	32.6531	28.5714	36.7347	16.3265	1	0	0
chrXVI	91116	91263	69.2657	977	34.6939	30.6122	34.6939	8.16327	1	0	0
chrXI	114285	114432	69.2465	978	12.2449	24.4898	18.3673	14.2857	1	0	0
chrXI	631928	632075	69.2133	979	14.2857	24.4898	14.2857	12.2449	1	0	0
chrXI	500515	500662	69.186	980	8.16327	26.5306	22.449	28.5714	1	0	0
chrVII	769198	769345	69.1642	981	32.6531	34.6939	42.8571	26.5306	1	0	0
chrII	535493	535640	69.1602	982	16.3265	36.7347	18.3673	12.2449	1	0	0
chrVIII	474021	474168	69.1191	983	12.2449	36.7347	14.2857	16.3265	1	0	0
chrII	600801	600948	69.0781	984	26.5306	24.4898	26.5306	20.4082	1	0	0
chrII	623755	623902	69.0714	985	16.3265	36.7347	24.4898	18.3673	1	0	0
chrVII	255662	255809	69.042	986	12.2449	24.4898	24.4898	20.4082	1	0	0
chrXI	580099	580246	69.0411	987	18.3673	26.5306	20.4082	24.4898	1	0	0
chrII	233185	233332	68.995	988	10.2041	46.9388	38.7755	30.6122	1	0	0
chrX	587127	587274	68.958	989	24.4898	34.6939	28.5714	20.4082	1	0	0
chrIV	1102594	1102741	68.9518	990	20.4082	32.6531	28.5714	16.3265	1	0	0
chrXI	449420	449567	68.8714	991	28.5714	24.4898	16.3265	6.12245	1	0	0
chrXII	376587	376734	68.8484	992	32.6531	38.7755	36.7347	10.2041	1	0	0
chrIX	168066	168213	68.8279	993	32.6531	20.4082	32.6531	16.3265	1	0	0
chrXII	268811	268958	68.8103	994	18.3673	16.3265	14.2857	8.16327	1	0	0
chrII	689939	690086	68.7959	995	18.3673	26.5306	22.449	20.4082	1	0	0
chrVII	607976	608123	68.7873	996	18.3673	24.4898	20.4082	12.2449	1	0	0
chrVII	32008	32155	68.7763	997	20.4082	14.2857	14.2857	8.16327	1	0	0
chrIV	855526	855673	68.7646	998	18.3673	38.7755	22.449	14.2857	1	0	0
chrXIV	550148	550295	68.762	999	28.5714	18.3673	26.5306	10.2041	1	0	0
chrVIII	438519	438666	68.7613	1000	36.7347	12.2449	28.5714	4.08163	1	0	0
chrVIII	165586	165733	68.7505	1001	16.3265	22.449	26.5306	24.4898	1	0	0
chrXVI	816534	816681	68.736	1002	30.6122	14.2857	30.6122	16.3265	1	0	0
chrXIII	400898	401045	68.7307	1003	36.7347	24.4898	38.7755	4.08163	1	0	0
chrI	150425	150572	68.7246	1004	30.6122	20.4082	34.6939	10.2041	1	0	0
chrIX	326708	326855	68.6982	1005	16.3265	32.6531	32.6531	26.5306	1	0	0
chrIX	405688	405835	68.6392	1006	18.3673	20.4082	14.2857	10.2041	1	0	0
chrXII	999268	999415	68.6366	1007	30.6122	16.3265	30.6122	14.2857	1	0	0
chrXV	204964	205111	68.622	1008	30.6122	18.3673	22.449	12.2449	1	0	0
chrVIII	186011	186158	68.6189	1009	8.16327	24.4898	14.2857	20.4082	1	0	0
chrV	215455	215602	68.6177	1010	32.6531	12.2449	28.5714	8.16327	1	0	0
chrXII	494640	494787	68.5759	1011	22.449	18.3673	28.5714	16.3265	1	0	0
chrXVI	415891	416038	68.5688	1012	34.6939	34.6939	28.5714	2.04082	1	0	0
chrI	61420	61567	68.5625	1013	6.12245	18.3673	6.12245	12.2449	1	0	0
chrXVI	817311	817458	68.5468	1014	53.0612	20.4082	46.9388	10.2041	1	0	0
chrVII	202801	202948	68.531	1015	16.3265	26.5306	20.4082	14.2857	1	0	0
chrXV	336398	336545	68.5125	1016	20.4082	16.3265	34.6939	22.449	1	0	0
chrXV	793250	793397	68.4963	1017	16.3265	32.6531	30.6122	22.449	1	0	0
chrXI	410301	410448	68.4885	1018	24.4898	26.5306	24.4898	14.2857	1	0	0
chrXVI	747734	747881	68.4547	1019	44.898	24.4898	36.7347	12.2449	1	0	0
chrXIV	50782	50929	68.4181	1020	28.5714	20.4082	30.6122	22.449	1	0	0
chrXV	1013669	1013816	68.4157	1021	18.3673	32.6531	28.5714	18.3673	1	0	0
chrXIII	677363	677510	68.3877	1022	38.7755	16.3265	30.6122	2.04082	1	0	0
chrIV	391553	391700	68.3477	1023	14.2857	28.5714	28.5714	24.4898	1	0	0
chrXII	167376	167523	68.3446	1024	14.2857	16.3265	26.5306	26.5306	1	0	0
chrI	149951	150098	68.3404	1025	22.449	34.6939	26.5306	20.4082	1	0	0
chrVII	59220	59367	68.3268	1026	22.449	32.6531	30.6122	16.3265	1	0	0
chrV	124115	124262	68.3135	1027	12.2449	34.6939	30.6122	38.7755	1	0	0
chrXI	442155	442302	68.2906	1028	16.3265	32.6531	16.3265	20.4082	1	0	0
chrV	512794	512941	68.27	1029	20.4082	10.2041	20.4082	12.2449	1	0	0
chrIV	319814	319961	68.2594	1030	22.449	40.8163	40.8163	22.449	1	0	0
chrII	629593	629740	68.2348	1031	22.449	26.5306	30.6122	26.5306	1	0	0
chrIV	1485583	1485730	68.1849	1032	28.5714	20.4082	26.5306	12.2449	1	0	0
chrVI	152376	152523	68.165	1033	26.5306	22.449	22.449	8.16327	1	0	0
chrVII	838629	838776	68.13	1034	22.449	32.6531	26.5306	16.3265	1	0	0
chrXIV	158225	158372	68.1296	1035	24.4898	26.5306	30.6122	20.4082	1	0	0
chrX	240628	240775	68.0846	1036	18.3673	32.6531	16.3265	6.12245	1	0	0
chrIV	779141	779288	68.0755	1037	26.5306	22.449	24.4898	6.12245	1	0	0
chrX	368207	368354	68.0437	1038	26.5306	24.4898	26.5306	12.2449	1	0	0
chrX	129521	129668	68.0377	1039	10.2041	14.2857	8.16327	8.16327	1	0	0
chrXII	1045104	1045251	68.0363	1040	20.4082	30.6122	32.6531	24.4898	1	0	0
chrXIV	387310	387457	68.0354	1041	12.2449	34.6939	28.5714	20.4082	1	0	0
chrXI	27657	27804	68.0125	1042	32.6531	30.6122	32.6531	12.2449	1	0	0
chrIV	142579	142726	67.9591	1043	22.449	22.449	18.3673	20.4082	1	0	0
chrXII	45233	45380	67.9499	1044	34.6939	28.5714	42.8571	32.6531	1	0	0
chrIV	933938	934085	67.9329	1045	14.2857	34.6939	26.5306	26.5306	1	0	0
chrII	183252	183399	67.9098	1046	18.3673	38.7755	28.5714	26.5306	1	0	0
chrVIII	114605	114752	67.9022	1047	26.5306	24.4898	28.5714	16.3265	1	0	0
chrIX	230664	230811	67.8926	1048	20.4082	20.4082	24.4898	14.2857	1	0	0
chrII	473569	473716	67.8452	1049	8.16327	32.6531	16.3265	24.4898	1	0	0
chrXIV	329158	329305	67.8405	1050	46.9388	24.4898	44.898	14.2857	1	0	0
chrXII	798008	798155	67.8369	1051	57.1429	12.2449	46.9388	10.2041	1	0	0
chrXIV	550781	550928	67.8329	1052	22.449	36.7347	32.6531	26.5306	1	0	0
chrXII	800086	800233	67.8185	1053	36.7347	26.5306	36.7347	20.4082	1	0	0
chrIV	1086291	1086438	67.7802	1054	44.898	16.3265	28.5714	0	1	0	0
chrVIII	157128	157275	67.7679	1055	32.6531	28.5714	24.4898	6.12245	1	0	0
chrVIII	486005	486152	67.7638	1056	26.5306	26.5306	22.449	22.449	1	0	0
chrXVI	487805	487952	67.7568	1057	22.449	34.6939	28.5714	18.3673	1	0	0
chrX	130451	130598	67.68	1058	26.5306	22.449	28.5714	12.2449	1	0	0
chrXII	698232	698379	67.6773	1059	24.4898	30.6122	24.4898	14.2857	1	0	0
chrXIII	242615	242762	67.6568	1060	30.6122	22.449	26.5306	10.2041	1	0	0
chrVII	716550	716697	67.6543	1061	16.3265	20.4082	40.8163	34.6939	1	0	0
chrX	64071	64218	67.6486	1062	36.7347	18.3673	28.5714	10.2041	1	0	0
chrXVI	157964	158111	67.642	1063	22.449	20.4082	22.449	20.4082	1	0	0
chrIV	587326	587473	67.63	1064	14.2857	22.449	10.2041	16.3265	1	0	0
chrX	460471	460618	67.6276	1065	14.2857	32.6531	16.3265	12.2449	1	0	0
chrXIII	829238	829385	67.6183	1066	14.2857	26.5306	18.3673	14.2857	1	0	0
chrXII	647833	647980	67.61	1067	16.3265	22.449	20.4082	20.4082	1	0	0
chrXI	409695	409842	67.6043	1068	16.3265	28.5714	32.6531	26.5306	1	0	0
chrXIII	491728	491875	67.5953	1069	34.6939	22.449	26.5306	8.16327	1	0	0
chrXV	138295	138442	67.5914	1070	24.4898	32.6531	34.6939	18.3673	1	0	0
chrXVI	600064	600211	67.5669	1071	36.7347	24.4898	36.7347	14.2857	1	0	0
chrVIII	232375	232522	67.5622	1072	24.4898	32.6531	20.4082	12.2449	1	0	0
chrXIII	138719	138866	67.538	1073	32.6531	22.449	26.5306	12.2449	1	0	0
chrX	27873	28020	67.5375	1074	2.04082	55.102	14.2857	24.4898	1	0	0
chrIV	1132581	1132728	67.5263	1075	38.7755	18.3673	36.7347	8.16327	1	0	0
chrXVI	346123	346270	67.5135	1076	20.4082	32.6531	30.6122	26.5306	1	0	0
chrX	272910	273057	67.471	1077	26.5306	38.7755	26.5306	12.2449	1	0	0
chrX	646130	646277	67.4349	1078	34.6939	30.6122	40.8163	16.3265	1	0	0
chrVII	237063	237210	67.4294	1079	22.449	28.5714	42.8571	46.9388	1	0	0
chrIV	635064	635211	67.4236	1080	10.2041	26.5306	12.2449	16.3265	1	0	0
chrXI	473166	473313	67.4207	1081	14.2857	28.5714	14.2857	18.3673	1	0	0
chrIV	604268	604415	67.4163	1082	8.16327	30.6122	24.4898	28.5714	1	0	0
chrX	397759	397906	67.3648	1083	32.6531	26.5306	30.6122	10.2041	1	0	0
chrXII	226991	227138	67.344	1084	22.449	18.3673	24.4898	20.4082	1	0	0
chrXI	654264	654411	67.3378	1085	40.8163	30.6122	30.6122	8.16327	1	0	0
chrXV	843269	843416	67.3355	1086	40.8163	16.3265	24.4898	6.12245	1	0	0
chrVIII	84397	84544	67.3152	1087	42.8571	20.4082	32.6531	10.2041	1	0	0
chrXVI	258775	258922	67.2862	1088	18.3673	26.5306	24.4898	20.4082	1	0	0
chrXVI	500899	501046	67.2794	1089	28.5714	2.04082	12.2449	2.04082	1	0	0
chrXII	155767	155914	67.2775	1090	24.4898	34.6939	26.5306	12.2449	1	0	0
chrIV	1131279	1131426	67.277	1091	24.4898	32.6531	18.3673	10.2041	1	0	0
chrXV	201555	201702	67.2642	1092	20.4082	26.5306	38.7755	36.7347	1	0	0
chrVIII	26438	26585	67.2559	1093	2.04082	28.5714	24.4898	28.5714	1	0	0
chrVII	734732	734879	67.2542	1094	38.7755	24.4898	38.7755	18.3673	1	0	0
chrVII	101635	101782	67.2489	1095	10.2041	30.6122	12.2449	16.3265	1	0	0
chrXIV	62706	62853	67.218	1096	18.3673	32.6531	26.5306	16.3265	1	0	0
chrXII	146383	146530	67.2162	1097	32.6531	16.3265	36.7347	26.5306	1	0	0
chrXIV	344745	344892	67.206	1098	18.3673	36.7347	16.3265	16.3265	1	0	0
chrIX	371399	371546	67.1616	1099	20.4082	32.6531	18.3673	6.12245	1	0	0
chrIV	606188	606335	67.124	1100	26.5306	18.3673	38.7755	22.449	1	0	0
chrXVI	173823	173970	67.1222	1101	20.4082	38.7755	22.449	22.449	1	0	0
chrVI	88413	88560	67.0939	1102	38.7755	14.2857	32.6531	14.2857	1	0	0
chrIV	922198	922345	67.0782	1103	36.7347	22.449	30.6122	6.12245	1	0	0
chrII	658077	658224	67.0719	1104	53.0612	16.3265	53.0612	12.2449	1	0	0
chrVIII	76408	76555	67.0521	1105	12.2449	16.3265	22.449	28.5714	1	0	0
chrXII	834498	834645	67.0295	1106	14.2857	30.6122	12.2449	8.16327	1	0	0
chrVII	1031895	1032042	66.9941	1107	34.6939	28.5714	36.7347	16.3265	1	0	0
chrVI	159448	159595	66.9682	1108	24.4898	32.6531	28.5714	10.2041	1	0	0
chrX	239803	239950	66.931	1109	16.3265	28.5714	26.5306	18.3673	1	0	0
chrIV	482726	482873	66.9173	1110	30.6122	22.449	28.5714	10.2041	1	0	0
chrIII	111054	111201	66.9167	1111	18.3673	30.6122	32.6531	24.4898	1	0	0
chrIV	627832	627979	66.8886	1112	44.898	30.6122	46.9388	14.2857	1	0	0
chrXII	670363	670510	66.8819	1113	26.5306	32.6531	34.6939	20.4082	1	0	0
chrX	351649	351796	66.8744	1114	22.449	30.6122	28.5714	22.449	1	0	0
chrVII	996961	997108	66.8556	1115	36.7347	16.3265	26.5306	6.12245	1	0	0
chrXIV	696833	696980	66.8465	1116	18.3673	24.4898	26.5306	22.449	1	0	0
chrXVI	889555	889702	66.8277	1117	26.5306	18.3673	26.5306	14.2857	1	0	0
chrIV	1440922	1441069	66.8201	1118	40.8163	8.16327	34.6939	6.12245	1	0	0
chrV	171593	171740	66.7838	1119	16.3265	22.449	12.2449	16.3265	1	0	0
chrXIV	387787	387934	66.7709	1120	12.2449	30.6122	26.5306	24.4898	1	0	0
chrIII	204671	204818	66.7474	1121	12.2449	28.5714	16.3265	14.2857	1	0	0
chrXIV	82172	82319	66.7017	1122	24.4898	24.4898	34.6939	18.3673	1	0	0
chrVII	1022919	1023066	66.6375	1123	18.3673	22.449	24.4898	20.4082	1	0	0
chrXIV	343707	343854	66.6243	1124	28.5714	8.16327	26.5306	2.04082	1	0	0
chrXII	494814	494961	66.601	1125	26.5306	22.449	22.449	14.2857	1	0	0
chrII	42768	42915	66.5831	1126	36.7347	12.2449	26.5306	8.16327	1	0	0
chrXII	226493	226640	66.5651	1127	22.449	34.6939	26.5306	14.2857	1	0	0
chrXIV	176999	177146	66.5609	1128	32.6531	24.4898	26.5306	12.2449	1	0	0
chrVII	89156	89303	66.5309	1129	12.2449	26.5306	14.2857	8.16327	1	0	0
chrX	518828	518975	66.5032	1130	6.12245	36.7347	8.16327	12.2449	1	0	0
chrXIII	857241	857388	66.4727	1131	40.8163	16.3265	28.5714	4.08163	1	0	0
chrXVI	359163	359310	66.4703	1132	26.5306	30.6122	30.6122	16.3265	1	0	0
chrIV	912509	912656	66.4669	1133	12.2449	22.449	10.2041	12.2449	1	0	0
chrXVI	524805	524952	66.4668	1134	28.5714	24.4898	42.8571	24.4898	1	0	0
chrXI	87940	88087	66.4423	1135	10.2041	44.898	16.3265	16.3265	1	0	0
chrXV	782698	782845	66.4403	1136	34.6939	20.4082	24.4898	12.2449	1	0	0
chrVII	193859	194006	66.4379	1137	30.6122	20.4082	28.5714	12.2449	1	0	0
chrVI	243082	243229	66.4175	1138	22.449	32.6531	22.449	12.2449	1	0	0
chrXII	957549	957696	66.3782	1139	22.449	28.5714	24.4898	8.16327	1	0	0
chrIX	79888	80035	66.3751	1140	30.6122	32.6531	24.4898	6.12245	1	0	0
chrIX	372218	372365	66.3718	1141	26.5306	30.6122	22.449	18.3673	1	0	0
chrXI	53979	54126	66.3217	1142	14.2857	30.6122	16.3265	14.2857	1	0	0
chrVI	189433	189580	66.312	1143	26.5306	20.4082	24.4898	14.2857	1	0	0
chrXIII	807317	807464	66.3014	1144	10.2041	28.5714	20.4082	30.6122	1	0	0
chrIV	1313410	1313557	66.2829	1145	38.7755	24.4898	51.0204	22.449	1	0	0
chrXIV	103607	103754	66.2711	1146	26.5306	28.5714	32.6531	20.4082	1	0	0
chrXIV	226556	226703	66.2695	1147	38.7755	14.2857	28.5714	10.2041	1	0	0
chrVII	266885	267032	66.2014	1148	16.3265	26.5306	18.3673	16.3265	1	0	0
chrXIII	417035	417182	66.2009	1149	24.4898	28.5714	30.6122	20.4082	1	0	0
chrII	210876	211023	66.1958	1150	36.7347	22.449	34.6939	14.2857	1	0	0
chrIII	240129	240276	66.1904	1151	30.6122	20.4082	24.4898	6.12245	1	0	0
chrVIII	135156	135303	66.1552	1152	22.449	28.5714	32.6531	26.5306	1	0	0
chrXI	376073	376220	66.1264	1153	14.2857	34.6939	26.5306	30.6122	1	0	0
chrXIII	396013	396160	66.0991	1154	24.4898	32.6531	24.4898	8.16327	1	0	0
chrII	692541	692688	66.0659	1155	38.7755	36.7347	40.8163	14.2857	1	0	0
chrXII	27555	27702	66.0554	1156	20.4082	30.6122	20.4082	14.2857	1	0	0
chrXIII	455950	456097	66.0453	1157	24.4898	30.6122	28.5714	16.3265	1	0	0
chrXIII	80532	80679	66.0381	1158	26.5306	24.4898	26.5306	8.16327	1	0	0
chrVII	335155	335302	66.0326	1159	38.7755	24.4898	26.5306	2.04082	1	0	0
chrXIII	292705	292852	66.0298	1160	34.6939	28.5714	38.7755	24.4898	1	0	0
chrXIII	815020	815167	66.0184	1161	6.12245	38.7755	30.6122	36.7347	1	0	0
chrII	332171	332318	66.0162	1162	12.2449	26.5306	16.3265	14.2857	1	0	0
chrIII	274943	275090	66.0139	1163	28.5714	20.4082	26.5306	8.16327	1	0	0
chrXVI	863261	863408	65.9963	1164	22.449	32.6531	10.2041	8.16327	1	0	0
chrII	524174	524321	65.9956	1165	30.6122	34.6939	42.8571	26.5306	1	0	0
chrX	674784	674931	65.9837	1166	26.5306	28.5714	26.5306	10.2041	1	0	0
chrXII	182337	182484	65.9769	1167	24.4898	40.8163	30.6122	16.3265	1	0	0
chrXIII	295703	295850	65.9428	1168	14.2857	32.6531	20.4082	24.4898	1	0	0
chrIV	849846	849993	65.9305	1169	26.5306	24.4898	24.4898	8.16327	1	0	0
chrIX	182713	182860	65.9132	1170	26.5306	28.5714	32.6531	18.3673	1	0	0
chrVII	686909	687056	65.9059	1171	26.5306	32.6531	30.6122	22.449	1	0	0
chrIV	1460816	1460963	65.8971	1172	18.3673	26.5306	22.449	16.3265	1	0	0
chrIV	121313	121460	65.8886	1173	26.5306	22.449	26.5306	14.2857	1	0	0
chrIV	38944	39091	65.8726	1174	22.449	20.4082	16.3265	10.2041	1	0	0
chrXVI	660096	660243	65.8709	1175	14.2857	34.6939	18.3673	24.4898	1	0	0
chrXVI	545293	545440	65.8657	1176	18.3673	38.7755	28.5714	24.4898	1	0	0
chrXV	201393	201540	65.8511	1177	30.6122	28.5714	20.4082	8.16327	1	0	0
chrX	379169	379316	65.8316	1178	36.7347	28.5714	40.8163	24.4898	1	0	0
chrVII	634705	634852	65.8252	1179	28.5714	28.5714	28.5714	20.4082	1	0	0
chrXIII	128005	128152	65.8033	1180	18.3673	44.898	32.6531	28.5714	1	0	0
chrVII	686108	686255	65.7884	1181	16.3265	38.7755	32.6531	30.6122	1	0	0
chrVIII	446315	446462	65.7841	1182	16.3265	36.7347	24.4898	20.4082	1	0	0
chrXI	633937	634084	65.7739	1183	22.449	22.449	20.4082	12.2449	1	0	0
chrX	52722	52869	65.768	1184	22.449	32.6531	32.6531	28.5714	1	0	0
chrX	449873	450020	65.7297	1185	12.2449	34.6939	22.449	16.3265	1	0	0
chrV	160762	160909	65.7179	1186	14.2857	30.6122	18.3673	18.3673	1	0	0
chrXV	452880	453027	65.712	1187	18.3673	32.6531	26.5306	28.5714	1	0	0
chrVIII	256470	256617	65.6859	1188	22.449	24.4898	18.3673	14.2857	1	0	0
chrIV	348598	348745	65.6856	1189	57.1429	18.3673	53.0612	10.2041	1	0	0
chrIV	389831	389978	65.678	1190	44.898	28.5714	34.6939	10.2041	1	0	0
chrXIII	207633	207780	65.6761	1191	24.4898	34.6939	28.5714	26.5306	1	0	0
chrVII	202996	203143	65.6761	1192	20.4082	34.6939	24.4898	12.2449	1	0	0
chrXIV	569304	569451	65.6733	1193	12.2449	30.6122	16.3265	16.3265	1	0	0
chrXVI	365980	366127	65.6534	1194	30.6122	26.5306	32.6531	14.2857	1	0	0
chrII	731442	731589	65.6388	1195	22.449	26.5306	22.449	12.2449	1	0	0
chrXIV	593430	593577	65.6332	1196	14.2857	22.449	16.3265	14.2857	1	0	0
chrII	639672	639819	65.6228	1197	18.3673	20.4082	26.5306	22.449	1	0	0
chrIV	425570	425717	65.6107	1198	22.449	22.449	24.4898	18.3673	1	0	0
chrXVI	557549	557696	65.5889	1199	16.3265	32.6531	26.5306	20.4082	1	0	0
chrXI	63104	63251	65.5642	1200	6.12245	24.4898	12.2449	16.3265	1	0	0
chrVII	147224	147371	65.5622	1201	18.3673	28.5714	26.5306	18.3673	1	0	0
chrII	578474	578621	65.5535	1202	40.8163	20.4082	40.8163	14.2857	1	0	0
chrXI	310249	310396	65.5213	1203	6.12245	18.3673	14.2857	16.3265	1	0	0
chrX	258376	258523	65.5156	1204	16.3265	28.5714	32.6531	32.6531	1	0	0
chrXVI	80659	80806	65.5047	1205	12.2449	42.8571	28.5714	24.4898	1	0	0
chrVI	58170	58317	65.4852	1206	26.5306	28.5714	30.6122	14.2857	1	0	0
chrXVI	634545	634692	65.479	1207	16.3265	26.5306	22.449	16.3265	1	0	0
chrXIV	84786	84933	65.4771	1208	24.4898	26.5306	28.5714	8.16327	1	0	0
chrXIII	181929	182076	65.4682	1209	14.2857	28.5714	20.4082	26.5306	1	0	0
chrVII	394228	394375	65.4463	1210	14.2857	20.4082	20.4082	18.3673	1	0	0
chrV	325405	325552	65.4403	1211	26.5306	28.5714	36.7347	16.3265	1	0	0
chrXIV	550958	551105	65.4362	1212	24.4898	28.5714	30.6122	22.449	1	0	0
chrVIII	25855	26002	65.4243	1213	20.4082	42.8571	32.6531	18.3673	1	0	0
chrXIII	400157	400304	65.3937	1214	16.3265	28.5714	32.6531	30.6122	1	0	0
chrIV	1131804	1131951	65.389	1215	34.6939	24.4898	30.6122	8.16327	1	0	0
chrX	51294	51441	65.3872	1216	22.449	22.449	32.6531	26.5306	1	0	0
chrXIV	151694	151841	65.3453	1217	34.6939	18.3673	32.6531	22.449	1	0	0
chrXI	177347	177494	65.3401	1218	34.6939	12.2449	20.4082	12.2449	1	0	0
chrXV	787099	787246	65.3131	1219	28.5714	40.8163	28.5714	12.2449	1	0	0
chrX	515326	515473	65.3003	1220	26.5306	32.6531	30.6122	16.3265	1	0	0
chrXI	77893	78040	65.2683	1221	20.4082	30.6122	28.5714	26.5306	1	0	0
chrVIII	479850	479997	65.2531	1222	22.449	32.6531	22.449	18.3673	1	0	0
chrXV	151651	151798	65.2397	1223	26.5306	34.6939	34.6939	18.3673	1	0	0
chrII	695856	696003	65.2355	1224	16.3265	26.5306	40.8163	42.8571	1	0	0
chrVI	84180	84327	65.2008	1225	14.2857	26.5306	30.6122	28.5714	1	0	0
chrI	146514	146661	65.1975	1226	32.6531	20.4082	28.5714	18.3673	1	0	0
chrXII	692574	692721	65.1948	1227	26.5306	34.6939	32.6531	22.449	1	0	0
chrXVI	671716	671863	65.1938	1228	24.4898	20.4082	34.6939	24.4898	1	0	0
chrXVI	80661	80808	65.1823	1229	30.6122	24.4898	28.5714	14.2857	1	0	0
chrXII	986403	986550	65.1761	1230	28.5714	26.5306	42.8571	26.5306	1	0	0
chrVII	253286	253433	65.1589	1231	10.2041	22.449	16.3265	14.2857	1	0	0
chrII	541640	541787	65.1432	1232	12.2449	26.5306	16.3265	12.2449	1	0	0
chrIV	503012	503159	65.129	1233	22.449	30.6122	24.4898	10.2041	1	0	0
chrXIII	328102	328249	65.1277	1234	18.3673	28.5714	22.449	14.2857	1	0	0
chrXV	327584	327731	65.1119	1235	22.449	32.6531	28.5714	24.4898	1	0	0
chrIV	1215432	1215579	65.1093	1236	38.7755	24.4898	44.898	16.3265	1	0	0
chrXV	363085	363232	65.0773	1237	28.5714	32.6531	24.4898	8.16327	1	0	0
chrVI	217190	217337	65.0763	1238	24.4898	22.449	26.5306	10.2041	1	0	0
chrXII	184656	184803	65.0663	1239	30.6122	20.4082	22.449	14.2857	1	0	0
chrXII	682748	682895	65.0313	1240	42.8571	10.2041	30.6122	6.12245	1	0	0
chrV	65669	65816	65.0188	1241	12.2449	38.7755	16.3265	18.3673	1	0	0
chrII	597806	597953	64.9802	1242	34.6939	14.2857	30.6122	6.12245	1	0	0
chrIX	431553	431700	64.9611	1243	6.12245	38.7755	16.3265	18.3673	1	0	0
chrXV	97661	97808	64.9345	1244	28.5714	12.2449	12.2449	6.12245	1	0	0
chrXV	306476	306623	64.933	1245	20.4082	32.6531	20.4082	16.3265	1	0	0
chrXVI	669556	669703	64.932	1246	18.3673	36.7347	46.9388	38.7755	1	0	0
chrXII	182187	182334	64.9281	1247	10.2041	28.5714	28.5714	30.6122	1	0	0
chrVI	127483	127630	64.9256	1248	22.449	32.6531	24.4898	12.2449	1	0	0
chrV	451831	451978	64.9254	1249	18.3673	34.6939	24.4898	18.3673	1	0	0
chrVII	349158	349305	64.92	1250	26.5306	26.5306	30.6122	14.2857	1	0	0
chrXV	662442	662589	64.9143	1251	14.2857	20.4082	26.5306	22.449	1	0	0
chrXV	332042	332189	64.8365	1252	14.2857	20.4082	12.2449	8.16327	1	0	0
chrXII	256802	256949	64.8328	1253	24.4898	18.3673	36.7347	30.6122	1	0	0
chrXVI	115743	115890	64.8114	1254	18.3673	12.2449	14.2857	8.16327	1	0	0
chrXV	280925	281072	64.7727	1255	24.4898	32.6531	36.7347	30.6122	1	0	0
chrXIV	220760	220907	64.7625	1256	40.8163	30.6122	30.6122	2.04082	1	0	0
chrVI	195006	195153	64.7577	1257	20.4082	32.6531	24.4898	20.4082	1	0	0
chrXII	542272	542419	64.7499	1258	20.4082	24.4898	24.4898	20.4082	1	0	0
chrXVI	144213	144360	64.7209	1259	28.5714	26.5306	22.449	10.2041	1	0	0
chrXV	488108	488255	64.6995	1260	10.2041	28.5714	8.16327	10.2041	1	0	0
chrXIII	437931	438078	64.6967	1261	12.2449	32.6531	24.4898	20.4082	1	0	0
chrIV	673825	673972	64.6722	1262	28.5714	22.449	28.5714	16.3265	1	0	0
chrXI	631751	631898	64.6582	1263	16.3265	30.6122	36.7347	30.6122	1	0	0
chrXI	479482	479629	64.6465	1264	12.2449	16.3265	14.2857	18.3673	1	0	0
chrVI	165768	165915	64.6428	1265	30.6122	26.5306	30.6122	16.3265	1	0	0
chrVIII	156465	156612	64.6261	1266	51.0204	32.6531	40.8163	6.12245	1	0	0
chrXVI	540863	541010	64.6164	1267	42.8571	26.5306	44.898	20.4082	1	0	0
chrXVI	456181	456328	64.6044	1268	14.2857	40.8163	12.2449	12.2449	1	0	0
chrXIV	549893	550040	64.5933	1269	24.4898	30.6122	28.5714	16.3265	1	0	0
chrXIV	136173	136320	64.5893	1270	12.2449	32.6531	34.6939	38.7755	1	0	0
chrXI	603941	604088	64.5329	1271	26.5306	34.6939	28.5714	20.4082	1	0	0
chrXIII	788490	788637	64.5269	1272	24.4898	40.8163	30.6122	16.3265	1	0	0
chrVII	451348	451495	64.5133	1273	26.5306	20.4082	18.3673	12.2449	1	0	0
chrII	148975	149122	64.5023	1274	14.2857	32.6531	16.3265	12.2449	1	0	0
chrII	276735	276882	64.4685	1275	26.5306	20.4082	24.4898	8.16327	1	0	0
chrXVI	704386	704533	64.4657	1276	10.2041	26.5306	20.4082	24.4898	1	0	0
chrXII	337799	337946	64.4412	1277	30.6122	30.6122	36.7347	20.4082	1	0	0
chrXVI	92289	92436	64.4283	1278	12.2449	30.6122	26.5306	32.6531	1	0	0
chrVII	380533	380680	64.4182	1279	40.8163	26.5306	46.9388	22.449	1	0	0
chrXIV	40149	40296	64.4062	1280	22.449	18.3673	12.2449	8.16327	1	0	0
chrVII	218594	218741	64.388	1281	28.5714	32.6531	24.4898	8.16327	1	0	0
chrII	590529	590676	64.3426	1282	18.3673	36.7347	26.5306	16.3265	1	0	0
chrXIII	417641	417788	64.3048	1283	42.8571	32.6531	42.8571	10.2041	1	0	0
chrIV	70031	70178	64.2986	1284	28.5714	24.4898	24.4898	6.12245	1	0	0
chrXII	279629	279776	64.2979	1285	20.4082	22.449	24.4898	22.449	1	0	0
chrII	438873	439020	64.2946	1286	12.2449	32.6531	20.4082	20.4082	1	0	0
chrXII	917675	917822	64.2943	1287	8.16327	30.6122	20.4082	20.4082	1	0	0
chrIX	88146	88293	64.2657	1288	32.6531	20.4082	24.4898	6.12245	1	0	0
chrVII	106661	106808	64.2558	1289	12.2449	26.5306	18.3673	22.449	1	0	0
chrX	634346	634493	64.2448	1290	22.449	18.3673	20.4082	10.2041	1	0	0
chrXIII	476187	476334	64.2218	1291	26.5306	28.5714	24.4898	16.3265	1	0	0
chrXII	774723	774870	64.2095	1292	16.3265	20.4082	22.449	14.2857	1	0	0
chrVIII	277042	277189	64.2047	1293	12.2449	32.6531	20.4082	12.2449	1	0	0
chrIV	1029029	1029176	64.187	1294	30.6122	16.3265	26.5306	10.2041	1	0	0
chrIV	574196	574343	64.1696	1295	18.3673	28.5714	16.3265	14.2857	1	0	0
chrII	404306	404453	64.1545	1296	36.7347	26.5306	36.7347	8.16327	1	0	0
chrXI	177497	177644	64.1309	1297	40.8163	26.5306	36.7347	12.2449	1	0	0
chrIV	1456718	1456865	64.1275	1298	18.3673	24.4898	26.5306	16.3265	1	0	0
chrV	407620	407767	64.1115	1299	24.4898	30.6122	32.6531	24.4898	1	0	0
chrXIII	237448	237595	64.0687	1300	16.3265	26.5306	20.4082	16.3265	1	0	0
chrXIV	147381	147528	64.0432	1301	10.2041	28.5714	18.3673	20.4082	1	0	0
chrVII	151504	151651	64.0252	1302	6.12245	34.6939	26.5306	28.5714	1	0	0
chrXV	131948	132095	64.0054	1303	36.7347	32.6531	40.8163	20.4082	1	0	0
chrVII	295427	295574	64.0045	1304	16.3265	28.5714	24.4898	22.449	1	0	0
chrVII	786536	786683	64.004	1305	20.4082	34.6939	18.3673	10.2041	1	0	0
chrIX	164288	164435	64.0039	1306	24.4898	22.449	36.7347	20.4082	1	0	0
chrXV	678412	678559	63.9993	1307	30.6122	30.6122	24.4898	12.2449	1	0	0
chrVII	491515	491662	63.9873	1308	30.6122	22.449	28.5714	22.449	1	0	0
chrXV	853791	853938	63.9684	1309	12.2449	22.449	28.5714	24.4898	1	0	0
chrX	500805	500952	63.9377	1310	8.16327	34.6939	12.2449	10.2041	1	0	0
chrXI	497811	497958	63.9275	1311	26.5306	20.4082	20.4082	10.2041	1	0	0
chrIX	260292	260439	63.9131	1312	20.4082	30.6122	32.6531	38.7755	1	0	0
chrVIII	473505	473652	63.8733	1313	57.1429	16.3265	38.7755	0	1	0	0
chrII	231400	231547	63.8656	1314	20.4082	36.7347	22.449	22.449	1	0	0
chrVI	37096	37243	63.8656	1315	14.2857	24.4898	14.2857	20.4082	1	0	0
chrVI	102146	102293	63.8545	1316	36.7347	38.7755	24.4898	6.12245	1	0	0
chrXIII	733799	733946	63.8466	1317	22.449	24.4898	22.449	12.2449	1	0	0
chrXIV	609015	609162	63.8356	1318	26.5306	38.7755	28.5714	16.3265	1	0	0
chrV	30651	30798	63.802	1319	4.08163	28.5714	16.3265	14.2857	1	0	0
chrIV	1321545	1321692	63.7797	1320	32.6531	18.3673	22.449	6.12245	1	0	0
chrX	65346	65493	63.7775	1321	12.2449	26.5306	18.3673	14.2857	1	0	0
chrVII	284519	284666	63.7687	1322	46.9388	16.3265	34.6939	16.3265	1	0	0
chrIV	1053804	1053951	63.7549	1323	6.12245	34.6939	16.3265	12.2449	1	0	0
chrVIII	425665	425812	63.7513	1324	20.4082	32.6531	18.3673	2.04082	1	0	0
chrXIII	763854	764001	63.7391	1325	26.5306	32.6531	38.7755	18.3673	1	0	0
chrVII	699060	699207	63.7286	1326	14.2857	34.6939	18.3673	22.449	1	0	0
chrXVI	518487	518634	63.7276	1327	22.449	22.449	22.449	14.2857	1	0	0
chrIV	1198022	1198169	63.7262	1328	36.7347	26.5306	32.6531	22.449	1	0	0
chrXV	923429	923576	63.718	1329	24.4898	24.4898	14.2857	8.16327	1	0	0
chrVII	1025297	1025444	63.6983	1330	14.2857	26.5306	18.3673	18.3673	1	0	0
chrXV	608936	609083	63.6833	1331	48.9796	22.449	32.6531	10.2041	1	0	0
chrXI	148307	148454	63.6679	1332	20.4082	30.6122	18.3673	12.2449	1	0	0
chrXVI	843471	843618	63.6543	1333	30.6122	22.449	28.5714	6.12245	1	0	0
chrV	425562	425709	63.6538	1334	40.8163	26.5306	40.8163	14.2857	1	0	0
chrXVI	926562	926709	63.65	1335	20.4082	30.6122	14.2857	12.2449	1	0	0
chrXVI	311685	311832	63.6107	1336	22.449	30.6122	22.449	10.2041	1	0	0
chrXIII	249656	249803	63.5985	1337	26.5306	26.5306	20.4082	6.12245	1	0	0
chrIV	344260	344407	63.5972	1338	28.5714	38.7755	26.5306	4.08163	1	0	0
chrVIII	307680	307827	63.5911	1339	28.5714	28.5714	38.7755	22.449	1	0	0
chrXVI	337945	338092	63.5867	1340	22.449	30.6122	30.6122	24.4898	1	0	0
chrXV	423060	423207	63.5723	1341	18.3673	34.6939	32.6531	26.5306	1	0	0
chrXV	952175	952322	63.5456	1342	6.12245	26.5306	28.5714	32.6531	1	0	0
chrXI	61583	61730	63.5307	1343	32.6531	22.449	40.8163	24.4898	1	0	0
chrXV	368633	368780	63.5194	1344	44.898	28.5714	36.7347	4.08163	1	0	0
chrIX	44563	44710	63.5067	1345	32.6531	30.6122	26.5306	18.3673	1	0	0
chrXII	707641	707788	63.4976	1346	8.16327	34.6939	16.3265	18.3673	1	0	0
chrXIV	471655	471802	63.4964	1347	16.3265	20.4082	26.5306	18.3673	1	0	0
chrVI	201133	201280	63.493	1348	12.2449	22.449	20.4082	28.5714	1	0	0
chrIII	110904	111051	63.4886	1349	4.08163	32.6531	24.4898	24.4898	1	0	0
chrXV	277154	277301	63.4856	1350	26.5306	40.8163	34.6939	24.4898	1	0	0
chrIV	718995	719142	63.4668	1351	22.449	28.5714	26.5306	18.3673	1	0	0
chrV	54320	54467	63.4537	1352	14.2857	30.6122	28.5714	28.5714	1	0	0
chrXVI	231900	232047	63.4489	1353	44.898	24.4898	32.6531	4.08163	1	0	0
chrIV	642034	642181	63.3877	1354	30.6122	34.6939	38.7755	22.449	1	0	0
chrXV	222218	222365	63.3599	1355	18.3673	34.6939	22.449	16.3265	1	0	0
chrXIV	758613	758760	63.3258	1356	22.449	14.2857	22.449	18.3673	1	0	0
chrXI	546419	546566	63.2946	1357	20.4082	22.449	22.449	18.3673	1	0	0
chrVI	51667	51814	63.2833	1358	10.2041	34.6939	20.4082	20.4082	1	0	0
chrXI	148148	148295	63.2765	1359	22.449	20.4082	32.6531	20.4082	1	0	0
chrXV	330304	330451	63.2736	1360	14.2857	34.6939	14.2857	20.4082	1	0	0
chrXVI	765211	765358	63.2726	1361	20.4082	26.5306	26.5306	16.3265	1	0	0
chrIV	351568	351715	63.2662	1362	40.8163	28.5714	30.6122	6.12245	1	0	0
chrXIV	758070	758217	63.2527	1363	8.16327	26.5306	20.4082	28.5714	1	0	0
chrXI	586229	586376	63.2502	1364	36.7347	28.5714	38.7755	22.449	1	0	0
chrXIII	784662	784809	63.2427	1365	14.2857	36.7347	24.4898	30.6122	1	0	0
chrVII	927218	927365	63.2259	1366	14.2857	38.7755	22.449	18.3673	1	0	0
chrII	689117	689264	63.2195	1367	14.2857	32.6531	14.2857	14.2857	1	0	0
chrXIII	486868	487015	63.2154	1368	22.449	20.4082	18.3673	8.16327	1	0	0
chrV	114168	114315	63.2109	1369	18.3673	34.6939	32.6531	30.6122	1	0	0
chrIV	918071	918218	63.1795	1370	38.7755	30.6122	34.6939	12.2449	1	0	0
chrX	384130	384277	63.1775	1371	20.4082	24.4898	24.4898	14.2857	1	0	0
chrXIII	318958	319105	63.1735	1372	24.4898	22.449	14.2857	2.04082	1	0	0
chrV	521280	521427	63.1654	1373	26.5306	28.5714	36.7347	22.449	1	0	0
chrIV	540936	541083	63.1651	1374	12.2449	32.6531	22.449	26.5306	1	0	0
chrVIII	392878	393025	63.1412	1375	12.2449	28.5714	10.2041	8.16327	1	0	0
chrXVI	668224	668371	63.1397	1376	22.449	30.6122	26.5306	22.449	1	0	0
chrXIII	784050	784197	63.1295	1377	28.5714	28.5714	34.6939	16.3265	1	0	0
chrVII	462421	462568	63.1125	1378	18.3673	30.6122	18.3673	12.2449	1	0	0
chrV	252285	252432	63.0994	1379	22.449	24.4898	36.7347	42.8571	1	0	0
chrIV	1413914	1414061	63.0908	1380	28.5714	26.5306	24.4898	6.12245	1	0	0
chrXIV	577882	578029	63.0627	1381	22.449	32.6531	30.6122	14.2857	1	0	0
chrIV	1215279	1215426	63.0584	1382	32.6531	20.4082	32.6531	24.4898	1	0	0
chrXVI	71284	71431	63.0417	1383	16.3265	24.4898	34.6939	30.6122	1	0	0
chrXI	560385	560532	63.0147	1384	24.4898	28.5714	22.449	8.16327	1	0	0
chrX	419142	419289	62.9986	1385	26.5306	28.5714	28.5714	24.4898	1	0	0
chrXIII	389625	389772	62.9984	1386	18.3673	26.5306	22.449	14.2857	1	0	0
chrXII	767030	767177	62.9977	1387	16.3265	32.6531	22.449	22.449	1	0	0
chrXIII	708944	709091	62.9917	1388	30.6122	30.6122	26.5306	14.2857	1	0	0
chrVIII	256773	256920	62.9273	1389	12.2449	30.6122	14.2857	14.2857	1	0	0
chrVIII	352195	352342	62.919	1390	26.5306	22.449	36.7347	24.4898	1	0	0
chrII	438723	438870	62.9105	1391	18.3673	34.6939	30.6122	24.4898	1	0	0
chrXVI	571225	571372	62.8913	1392	30.6122	32.6531	24.4898	16.3265	1	0	0
chrV	147676	147823	62.8886	1393	20.4082	32.6531	28.5714	24.4898	1	0	0
chrXII	270026	270173	62.8776	1394	16.3265	20.4082	24.4898	18.3673	1	0	0
chrIII	276296	276443	62.8661	1395	28.5714	22.449	26.5306	12.2449	1	0	0
chrIII	218732	218879	62.85	1396	18.3673	20.4082	32.6531	22.449	1	0	0
chrXI	77263	77410	62.8315	1397	34.6939	26.5306	38.7755	14.2857	1	0	0
chrX	692192	692339	62.8193	1398	32.6531	34.6939	24.4898	8.16327	1	0	0
chrXIII	89084	89231	62.8146	1399	30.6122	44.898	36.7347	16.3265	1	0	0
chrVII	331720	331867	62.7882	1400	10.2041	28.5714	12.2449	14.2857	1	0	0
chrVIII	331269	331416	62.7704	1401	12.2449	24.4898	22.449	18.3673	1	0	0
chrXII	157319	157466	62.762	1402	34.6939	32.6531	40.8163	20.4082	1	0	0
chrXII	75448	75595	62.7523	1403	24.4898	30.6122	26.5306	18.3673	1	0	0
chrXVI	146559	146706	62.7403	1404	46.9388	20.4082	46.9388	16.3265	1	0	0
chrXIII	694160	694307	62.7343	1405	55.102	18.3673	46.9388	0	1	0	0
chrVII	704865	705012	62.6969	1406	24.4898	32.6531	26.5306	18.3673	1	0	0
chrXI	420856	421003	62.6872	1407	30.6122	40.8163	34.6939	20.4082	1	0	0
chrIV	77693	77840	62.6585	1408	40.8163	16.3265	34.6939	4.08163	1	0	0
chrIV	1145292	1145439	62.6565	1409	26.5306	28.5714	22.449	14.2857	1	0	0
chrXV	90726	90873	62.6549	1410	6.12245	34.6939	20.4082	20.4082	1	0	0
chrXV	938206	938353	62.6451	1411	26.5306	22.449	26.5306	18.3673	1	0	0
chrXIII	419027	419174	62.6317	1412	26.5306	30.6122	34.6939	28.5714	1	0	0
chrXVI	392415	392562	62.6167	1413	18.3673	22.449	16.3265	12.2449	1	0	0
chrXIII	690357	690504	62.5999	1414	22.449	18.3673	18.3673	12.2449	1	0	0
chrXII	926851	926998	62.5988	1415	20.4082	26.5306	24.4898	12.2449	1	0	0
chrVIII	469142	469289	62.5559	1416	36.7347	16.3265	30.6122	4.08163	1	0	0
chrX	87090	87237	62.5537	1417	14.2857	18.3673	14.2857	12.2449	1	0	0
chrII	726639	726786	62.5488	1418	22.449	28.5714	20.4082	18.3673	1	0	0
chrXVI	239649	239796	62.5462	1419	34.6939	36.7347	34.6939	10.2041	1	0	0
chrXV	369176	369323	62.5363	1420	18.3673	38.7755	20.4082	20.4082	1	0	0
chrIV	1077484	1077631	62.5317	1421	18.3673	26.5306	28.5714	20.4082	1	0	0
chrII	58779	58926	62.5307	1422	18.3673	26.5306	24.4898	16.3265	1	0	0
chrV	437984	438131	62.5294	1423	32.6531	22.449	26.5306	12.2449	1	0	0
chrIX	352243	352390	62.5248	1424	42.8571	26.5306	32.6531	6.12245	1	0	0
chrXIII	54882	55029	62.51	1425	18.3673	22.449	20.4082	10.2041	1	0	0
chrIV	115217	115364	62.498	1426	16.3265	28.5714	24.4898	20.4082	1	0	0
chrVIII	68600	68747	62.4487	1427	26.5306	28.5714	32.6531	14.2857	1	0	0
chrVII	402591	402738	62.4426	1428	16.3265	26.5306	12.2449	12.2449	1	0	0
chrXV	692870	693017	62.4326	1429	34.6939	16.3265	28.5714	14.2857	1	0	0
chrVII	302013	302160	62.426	1430	38.7755	24.4898	24.4898	10.2041	1	0	0
chrXVI	142451	142598	62.4218	1431	18.3673	28.5714	26.5306	20.4082	1	0	0
chrXIII	519407	519554	62.4001	1432	24.4898	34.6939	28.5714	22.449	1	0	0
chrXII	740251	740398	62.3855	1433	30.6122	20.4082	32.6531	18.3673	1	0	0
chrXIII	232267	232414	62.3851	1434	20.4082	26.5306	42.8571	36.7347	1	0	0
chrX	685700	685847	62.3698	1435	22.449	20.4082	30.6122	26.5306	1	0	0
chrXII	1006791	1006938	62.3641	1436	28.5714	20.4082	16.3265	0	1	0	0
chrXVI	516628	516775	62.3469	1437	44.898	30.6122	44.898	12.2449	1	0	0
chrII	273307	273454	62.346	1438	14.2857	28.5714	22.449	16.3265	1	0	0
chrXV	935738	935885	62.336	1439	14.2857	32.6531	24.4898	28.5714	1	0	0
chrXVI	566392	566539	62.3342	1440	22.449	26.5306	28.5714	30.6122	1	0	0
chrXII	26358	26505	62.3328	1441	16.3265	26.5306	20.4082	18.3673	1	0	0
chrIV	1195864	1196011	62.2718	1442	26.5306	28.5714	28.5714	22.449	1	0	0
chrXIV	658428	658575	62.266	1443	34.6939	24.4898	28.5714	16.3265	1	0	0
chrIV	628324	628471	62.2592	1444	24.4898	28.5714	24.4898	14.2857	1	0	0
chrI	54357	54504	62.2533	1445	12.2449	22.449	16.3265	14.2857	1	0	0
chrVII	595639	595786	62.2529	1446	24.4898	26.5306	34.6939	26.5306	1	0	0
chrXI	56951	57098	62.2397	1447	34.6939	16.3265	28.5714	12.2449	1	0	0
chrXV	783991	784138	62.2167	1448	24.4898	34.6939	26.5306	16.3265	1	0	0
chrVIII	408845	408992	62.1966	1449	18.3673	30.6122	42.8571	38.7755	1	0	0
chrI	136282	136429	62.1871	1450	26.5306	32.6531	26.5306	14.2857	1	0	0
chrVI	171733	171880	62.1681	1451	12.2449	30.6122	10.2041	8.16327	1	0	0
chrIX	271355	271502	62.1619	1452	20.4082	18.3673	20.4082	14.2857	1	0	0
chrIV	774786	774933	62.1436	1453	16.3265	30.6122	26.5306	22.449	1	0	0
chrVI	118133	118280	62.1368	1454	18.3673	18.3673	30.6122	20.4082	1	0	0
chrXI	48289	48436	62.1346	1455	20.4082	24.4898	10.2041	8.16327	1	0	0
chrIX	367385	367532	62.1284	1456	22.449	28.5714	26.5306	18.3673	1	0	0
chrVII	394069	394216	62.1257	1457	10.2041	22.449	18.3673	14.2857	1	0	0
chrV	297431	297578	62.1245	1458	16.3265	32.6531	18.3673	20.4082	1	0	0
chrXIV	154208	154355	62.1178	1459	26.5306	28.5714	42.8571	36.7347	1	0	0
chrII	338025	338172	62.1144	1460	28.5714	26.5306	24.4898	8.16327	1	0	0
chrXVI	543113	543260	62.094	1461	20.4082	30.6122	30.6122	30.6122	1	0	0
chrXV	710679	710826	62.0918	1462	40.8163	34.6939	38.7755	16.3265	1	0	0
chrIV	852751	852898	62.0872	1463	22.449	22.449	20.4082	10.2041	1	0	0
chrXV	375257	375404	62.0721	1464	38.7755	20.4082	44.898	20.4082	1	0	0
chrVI	162736	162883	62.0646	1465	18.3673	24.4898	8.16327	0	1	0	0
chrII	577519	577666	62.0614	1466	28.5714	28.5714	20.4082	8.16327	1	0	0
chrVII	445237	445384	62.0444	1467	32.6531	26.5306	40.8163	24.4898	1	0	0
chrXII	379646	379793	62.0229	1468	36.7347	20.4082	30.6122	10.2041	1	0	0
chrXV	502230	502377	62.0155	1469	38.7755	24.4898	30.6122	8.16327	1	0	0
chrXV	1001572	1001719	62.0111	1470	24.4898	32.6531	26.5306	16.3265	1	0	0
chrII	766520	766667	62.0018	1471	14.2857	22.449	22.449	14.2857	1	0	0
chrIX	256679	256826	61.9976	1472	22.449	22.449	22.449	14.2857	1	0	0
chrXII	707983	708130	61.9851	1473	14.2857	32.6531	16.3265	18.3673	1	0	0
chrVI	216737	216884	61.9735	1474	14.2857	38.7755	16.3265	14.2857	1	0	0
chrXIII	468951	469098	61.9158	1475	34.6939	26.5306	24.4898	8.16327	1	0	0
chrXI	348608	348755	61.9065	1476	30.6122	16.3265	30.6122	14.2857	1	0	0
chrIV	1464148	1464295	61.8907	1477	22.449	18.3673	20.4082	6.12245	1	0	0
chrXIII	796551	796698	61.8685	1478	22.449	16.3265	18.3673	16.3265	1	0	0
chrIV	40222	40369	61.8668	1479	32.6531	16.3265	20.4082	10.2041	1	0	0
chrX	101260	101407	61.8625	1480	22.449	16.3265	20.4082	10.2041	1	0	0
chrXIII	338528	338675	61.8512	1481	28.5714	20.4082	30.6122	14.2857	1	0	0
chrVII	168680	168827	61.8468	1482	22.449	30.6122	32.6531	20.4082	1	0	0
chrXIV	577711	577858	61.8341	1483	30.6122	12.2449	30.6122	18.3673	1	0	0
chrI	127457	127604	61.823	1484	14.2857	16.3265	12.2449	14.2857	1	0	0
chrXIV	580590	580737	61.8189	1485	20.4082	24.4898	12.2449	8.16327	1	0	0
chrXVI	760495	760642	61.8137	1486	20.4082	20.4082	34.6939	22.449	1	0	0
chrIII	206404	206551	61.8074	1487	10.2041	24.4898	16.3265	18.3673	1	0	0
chrII	155521	155668	61.7991	1488	16.3265	30.6122	32.6531	24.4898	1	0	0
chrIII	180035	180182	61.7968	1489	14.2857	40.8163	22.449	20.4082	1	0	0
chrVII	930023	930170	61.7916	1490	16.3265	34.6939	20.4082	12.2449	1	0	0
chrIII	173215	173362	61.7888	1491	10.2041	26.5306	20.4082	22.449	1	0	0
chrXII	623688	623835	61.7874	1492	10.2041	32.6531	10.2041	12.2449	1	0	0
chrIV	1438525	1438672	61.7777	1493	44.898	18.3673	48.9796	22.449	1	0	0
chrIII	201797	201944	61.7725	1494	24.4898	24.4898	22.449	8.16327	1	0	0
chrXIV	458714	458861	61.7676	1495	28.5714	30.6122	34.6939	24.4898	1	0	0
chrXII	311198	311345	61.745	1496	34.6939	28.5714	32.6531	16.3265	1	0	0
chrXV	199745	199892	61.7372	1497	22.449	22.449	18.3673	6.12245	1	0	0
chrIX	110228	110375	61.7309	1498	16.3265	26.5306	22.449	16.3265	1	0	0
chrII	459132	459279	61.7184	1499	26.5306	24.4898	30.6122	24.4898	1	0	0
chrVII	497455	497602	61.7117	1500	26.5306	32.6531	36.7347	26.5306	1	0	0
chrXVI	422042	422189	61.7059	1501	22.449	30.6122	32.6531	28.5714	1	0	0
chrX	373520	373667	61.7041	1502	18.3673	40.8163	26.5306	18.3673	1	0	0
chrIX	115974	116121	61.6829	1503	34.6939	30.6122	38.7755	14.2857	1	0	0
chrXIII	570563	570710	61.6812	1504	32.6531	20.4082	38.7755	16.3265	1	0	0
chrV	72913	73060	61.6716	1505	6.12245	26.5306	10.2041	16.3265	1	0	0
chrV	488883	489030	61.6687	1506	36.7347	20.4082	32.6531	14.2857	1	0	0
chrXII	175319	175466	61.6622	1507	14.2857	14.2857	20.4082	24.4898	1	0	0
chrII	75663	75810	61.6601	1508	26.5306	20.4082	38.7755	26.5306	1	0	0
chrXII	39066	39213	61.6534	1509	26.5306	32.6531	28.5714	22.449	1	0	0
chrXV	887357	887504	61.626	1510	34.6939	28.5714	32.6531	2.04082	1	0	0
chrVIII	437880	438027	61.6184	1511	16.3265	28.5714	18.3673	14.2857	1	0	0
chrVII	65372	65519	61.6097	1512	59.1837	16.3265	57.1429	6.12245	1	0	0
chrIV	1274958	1275105	61.6024	1513	10.2041	22.449	12.2449	14.2857	1	0	0
chrIV	1038924	1039071	61.5961	1514	34.6939	22.449	40.8163	14.2857	1	0	0
chrVI	233376	233523	61.5947	1515	10.2041	44.898	20.4082	20.4082	1	0	0
chrVII	69913	70060	61.5864	1516	22.449	28.5714	28.5714	26.5306	1	0	0
chrIV	223518	223665	61.537	1517	20.4082	28.5714	28.5714	24.4898	1	0	0
chrIII	257109	257256	61.5268	1518	24.4898	30.6122	30.6122	20.4082	1	0	0
chrX	328468	328615	61.5253	1519	26.5306	22.449	28.5714	12.2449	1	0	0
chrIV	1190799	1190946	61.5182	1520	26.5306	32.6531	20.4082	10.2041	1	0	0
chrXIII	910183	910330	61.5173	1521	38.7755	22.449	40.8163	20.4082	1	0	0
chrIV	1195540	1195687	61.5166	1522	38.7755	12.2449	36.7347	16.3265	1	0	0
chrXVI	421667	421814	61.4868	1523	30.6122	28.5714	32.6531	14.2857	1	0	0
chrXII	375825	375972	61.4846	1524	14.2857	24.4898	18.3673	26.5306	1	0	0
chrXV	1020782	1020929	61.473	1525	28.5714	40.8163	32.6531	22.449	1	0	0
chrXIII	84463	84610	61.4693	1526	38.7755	14.2857	26.5306	4.08163	1	0	0
chrIV	828490	828637	61.4654	1527	24.4898	14.2857	26.5306	12.2449	1	0	0
chrXVI	131610	131757	61.4649	1528	22.449	24.4898	30.6122	24.4898	1	0	0
chrVIII	126898	127045	61.4316	1529	14.2857	30.6122	26.5306	26.5306	1	0	0
chrIV	439932	440079	61.4306	1530	28.5714	18.3673	30.6122	16.3265	1	0	0
chrIX	132990	133137	61.398	1531	22.449	32.6531	26.5306	14.2857	1	0	0
chrII	308591	308738	61.3737	1532	8.16327	36.7347	24.4898	30.6122	1	0	0
chrIV	628000	628147	61.3683	1533	16.3265	30.6122	18.3673	16.3265	1	0	0
chrXV	933965	934112	61.3678	1534	6.12245	28.5714	14.2857	16.3265	1	0	0
chrXV	783013	783160	61.3506	1535	40.8163	12.2449	22.449	4.08163	1	0	0
chrXIII	144444	144591	61.3341	1536	28.5714	22.449	20.4082	8.16327	1	0	0
chrXII	146854	147001	61.3279	1537	24.4898	34.6939	36.7347	22.449	1	0	0
chrXIV	158735	158882	61.2956	1538	4.08163	28.5714	20.4082	26.5306	1	0	0
chrIV	231221	231368	61.287	1539	24.4898	28.5714	22.449	10.2041	1	0	0
chrII	87525	87672	61.2865	1540	20.4082	18.3673	26.5306	22.449	1	0	0
chrXI	467491	467638	61.2848	1541	32.6531	18.3673	22.449	4.08163	1	0	0
chrXIII	522826	522973	61.2658	1542	28.5714	20.4082	30.6122	22.449	1	0	0
chrIV	122608	122755	61.2228	1543	34.6939	12.2449	28.5714	6.12245	1	0	0
chrXII	710999	711146	61.195	1544	44.898	20.4082	32.6531	6.12245	1	0	0
chrXV	676172	676319	61.1783	1545	20.4082	26.5306	36.7347	32.6531	1	0	0
chrXIV	401852	401999	61.1777	1546	28.5714	34.6939	30.6122	10.2041	1	0	0
chrVII	666421	666568	61.1628	1547	28.5714	26.5306	28.5714	14.2857	1	0	0
chrXII	742039	742186	61.1456	1548	22.449	38.7755	30.6122	24.4898	1	0	0
chrXV	634090	634237	61.1277	1549	8.16327	30.6122	26.5306	28.5714	1	0	0
chrV	514306	514453	61.118	1550	18.3673	32.6531	28.5714	26.5306	1	0	0
chrII	245304	245451	61.1101	1551	22.449	36.7347	42.8571	28.5714	1	0	0
chrXV	728648	728795	61.0984	1552	30.6122	24.4898	32.6531	18.3673	1	0	0
chrX	614799	614946	61.0807	1553	24.4898	26.5306	14.2857	12.2449	1	0	0
chrXV	685856	686003	61.08	1554	36.7347	12.2449	30.6122	8.16327	1	0	0
chrXVI	814753	814900	61.0516	1555	22.449	40.8163	20.4082	20.4082	1	0	0
chrXII	865752	865899	61.0292	1556	18.3673	26.5306	16.3265	10.2041	1	0	0
chrXIV	553514	553661	61.0222	1557	18.3673	24.4898	24.4898	30.6122	1	0	0
chrIX	92356	92503	61.0205	1558	20.4082	24.4898	34.6939	22.449	1	0	0
chrXVI	703046	703193	61.0159	1559	18.3673	22.449	22.449	16.3265	1	0	0
chrIV	409323	409470	61.0132	1560	28.5714	20.4082	30.6122	16.3265	1	0	0
chrVII	663953	664100	61.0107	1561	20.4082	32.6531	22.449	14.2857	1	0	0
chrXII	974759	974906	61.0058	1562	40.8163	24.4898	40.8163	22.449	1	0	0
chrXIV	696680	696827	60.993	1563	30.6122	28.5714	26.5306	8.16327	1	0	0
chrXIII	856535	856682	60.9904	1564	28.5714	22.449	24.4898	12.2449	1	0	0
chrVII	870711	870858	60.9851	1565	24.4898	24.4898	26.5306	18.3673	1	0	0
chrXII	1007855	1008002	60.9569	1566	12.2449	34.6939	22.449	32.6531	1	0	0
chrXIII	569690	569837	60.9393	1567	20.4082	30.6122	26.5306	24.4898	1	0	0
chrIV	1052763	1052910	60.9308	1568	32.6531	26.5306	32.6531	20.4082	1	0	0
chrXV	714038	714185	60.9283	1569	51.0204	18.3673	51.0204	8.16327	1	0	0
chrXIV	627515	627662	60.9243	1570	46.9388	28.5714	32.6531	10.2041	1	0	0
chrIX	261763	261910	60.9176	1571	30.6122	22.449	34.6939	20.4082	1	0	0
chrXII	900494	900641	60.9156	1572	28.5714	38.7755	30.6122	14.2857	1	0	0
chrXV	899691	899838	60.9066	1573	24.4898	12.2449	22.449	16.3265	1	0	0
chrIV	1343620	1343767	60.8967	1574	10.2041	20.4082	6.12245	12.2449	1	0	0
chrIV	609241	609388	60.8868	1575	12.2449	20.4082	12.2449	12.2449	1	0	0
chrII	525827	525974	60.8858	1576	16.3265	34.6939	20.4082	14.2857	1	0	0
chrII	746702	746849	60.8835	1577	22.449	22.449	24.4898	14.2857	1	0	0
chrXV	984437	984584	60.8793	1578	34.6939	24.4898	40.8163	16.3265	1	0	0
chrII	167583	167730	60.8544	1579	61.2245	22.449	40.8163	0	1	0	0
chrXV	876357	876504	60.8529	1580	36.7347	38.7755	48.9796	30.6122	1	0	0
chrVI	145575	145722	60.8521	1581	18.3673	40.8163	30.6122	24.4898	1	0	0
chrXIII	507660	507807	60.8431	1582	22.449	18.3673	18.3673	16.3265	1	0	0
chrII	778446	778593	60.8359	1583	20.4082	28.5714	14.2857	18.3673	1	0	0
chrXI	486661	486808	60.8189	1584	6.12245	40.8163	16.3265	16.3265	1	0	0
chrX	414524	414671	60.8012	1585	28.5714	28.5714	16.3265	2.04082	1	0	0
chrIV	1246989	1247136	60.7724	1586	26.5306	22.449	18.3673	14.2857	1	0	0
chrIV	1248534	1248681	60.7693	1587	12.2449	42.8571	30.6122	32.6531	1	0	0
chrVII	359893	360040	60.7625	1588	38.7755	26.5306	38.7755	16.3265	1	0	0
chrIV	416030	416177	60.7337	1589	10.2041	18.3673	18.3673	16.3265	1	0	0
chrIV	586831	586978	60.7222	1590	24.4898	30.6122	28.5714	18.3673	1	0	0
chrXV	181969	182116	60.7079	1591	34.6939	28.5714	26.5306	8.16327	1	0	0
chrVIII	251592	251739	60.7059	1592	34.6939	26.5306	30.6122	10.2041	1	0	0
chrXIII	776710	776857	60.6968	1593	8.16327	24.4898	16.3265	16.3265	1	0	0
chrV	146359	146506	60.6905	1594	53.0612	34.6939	42.8571	4.08163	1	0	0
chrVIII	288547	288694	60.6905	1595	18.3673	26.5306	24.4898	26.5306	1	0	0
chrIV	475179	475326	60.6889	1596	24.4898	36.7347	24.4898	18.3673	1	0	0
chrXVI	738393	738540	60.6761	1597	16.3265	22.449	22.449	16.3265	1	0	0
chrXIV	422722	422869	60.6694	1598	26.5306	26.5306	26.5306	10.2041	1	0	0
chrXVI	893841	893988	60.6586	1599	34.6939	30.6122	32.6531	10.2041	1	0	0
chrXI	413439	413586	60.628	1600	16.3265	26.5306	28.5714	16.3265	1	0	0
chrXIV	375563	375710	60.6151	1601	24.4898	24.4898	24.4898	14.2857	1	0	0
chrXIV	193387	193534	60.6091	1602	36.7347	20.4082	32.6531	16.3265	1	0	0
chrIV	425051	425198	60.609	1603	20.4082	24.4898	22.449	26.5306	1	0	0
chrXVI	63500	63647	60.6035	1604	24.4898	22.449	30.6122	22.449	1	0	0
chrXVI	399010	399157	60.5661	1605	30.6122	24.4898	26.5306	8.16327	1	0	0
chrIV	1485144	1485291	60.5572	1606	40.8163	30.6122	42.8571	26.5306	1	0	0
chrV	76267	76414	60.5491	1607	12.2449	28.5714	20.4082	22.449	1	0	0
chrXI	543428	543575	60.5396	1608	26.5306	34.6939	24.4898	12.2449	1	0	0
chrII	127454	127601	60.52	1609	10.2041	46.9388	51.0204	51.0204	1	0	0
chrXV	1065318	1065465	60.512	1610	22.449	34.6939	34.6939	28.5714	1	0	0
chrXIV	774024	774171	60.5095	1611	0	34.6939	24.4898	40.8163	1	0	0
chrXVI	765010	765157	60.509	1612	16.3265	30.6122	20.4082	8.16327	1	0	0
chrVIII	411830	411977	60.4996	1613	32.6531	8.16327	22.449	2.04082	1	0	0
chrVII	792153	792300	60.4794	1614	48.9796	24.4898	30.6122	10.2041	1	0	0
chrIV	388580	388727	60.468	1615	44.898	18.3673	44.898	8.16327	1	0	0
chrXV	191325	191472	60.4666	1616	26.5306	32.6531	24.4898	16.3265	1	0	0
chrIV	810591	810738	60.464	1617	30.6122	18.3673	26.5306	12.2449	1	0	0
chrXI	9093	9240	60.4389	1618	24.4898	34.6939	28.5714	14.2857	1	0	0
chrV	148802	148949	60.4163	1619	16.3265	38.7755	10.2041	8.16327	1	0	0
chrX	254292	254439	60.4091	1620	6.12245	28.5714	14.2857	26.5306	1	0	0
chrII	228148	228295	60.403	1621	18.3673	38.7755	34.6939	38.7755	1	0	0
chrIV	863115	863262	60.3735	1622	26.5306	28.5714	22.449	12.2449	1	0	0
chrXV	851110	851257	60.3692	1623	51.0204	12.2449	38.7755	6.12245	1	0	0
chrVIII	284976	285123	60.3583	1624	12.2449	28.5714	20.4082	18.3673	1	0	0
chrII	690790	690937	60.3554	1625	28.5714	24.4898	34.6939	24.4898	1	0	0
chrXII	821233	821380	60.3466	1626	22.449	20.4082	28.5714	14.2857	1	0	0
chrII	154774	154921	60.3371	1627	46.9388	12.2449	34.6939	2.04082	1	0	0
chrII	500989	501136	60.3323	1628	10.2041	40.8163	22.449	24.4898	1	0	0
chrVIII	375939	376086	60.3036	1629	8.16327	32.6531	20.4082	22.449	1	0	0
chrIV	542964	543111	60.2899	1630	16.3265	24.4898	18.3673	18.3673	1	0	0
chrXI	594357	594504	60.2834	1631	12.2449	24.4898	22.449	22.449	1	0	0
chrIX	204305	204452	60.2619	1632	14.2857	28.5714	22.449	20.4082	1	0	0
chrXI	397658	397805	60.2601	1633	32.6531	22.449	34.6939	26.5306	1	0	0
chrXV	867343	867490	60.2557	1634	18.3673	18.3673	26.5306	16.3265	1	0	0
chrIV	1492696	1492843	60.2396	1635	14.2857	38.7755	36.7347	38.7755	1	0	0
chrXI	72920	73067	60.2373	1636	22.449	28.5714	28.5714	18.3673	1	0	0
chrVIII	350668	350815	60.2333	1637	20.4082	40.8163	8.16327	10.2041	1	0	0
chrXV	568526	568673	60.2312	1638	18.3673	28.5714	32.6531	26.5306	1	0	0
chrXIV	195136	195283	60.222	1639	30.6122	32.6531	32.6531	20.4082	1	0	0
chrVI	243358	243505	60.2164	1640	28.5714	18.3673	24.4898	10.2041	1	0	0
chrXVI	662747	662894	60.2075	1641	34.6939	18.3673	30.6122	12.2449	1	0	0
chrXIII	726713	726860	60.1888	1642	30.6122	26.5306	18.3673	8.16327	1	0	0
chrXVI	490776	490923	60.1646	1643	24.4898	30.6122	34.6939	24.4898	1	0	0
chrXI	459490	459637	60.1608	1644	51.0204	14.2857	46.9388	14.2857	1	0	0
chrIV	951303	951450	60.1587	1645	16.3265	24.4898	6.12245	4.08163	1	0	0
chrXV	184912	185059	60.1582	1646	26.5306	22.449	18.3673	4.08163	1	0	0
chrIV	644711	644858	60.1542	1647	14.2857	28.5714	30.6122	30.6122	1	0	0
chrVIII	79232	79379	60.153	1648	32.6531	22.449	32.6531	18.3673	1	0	0
chrXI	188472	188619	60.1497	1649	36.7347	22.449	22.449	4.08163	1	0	0
chrX	366032	366179	60.1229	1650	6.12245	20.4082	14.2857	20.4082	1	0	0
chrVIII	178653	178800	60.1064	1651	38.7755	28.5714	36.7347	12.2449	1	0	0
chrXV	473636	473783	60.0833	1652	6.12245	32.6531	14.2857	16.3265	1	0	0
chrXV	777831	777978	60.0825	1653	32.6531	26.5306	24.4898	10.2041	1	0	0
chrXII	208844	208991	60.0649	1654	30.6122	20.4082	30.6122	18.3673	1	0	0
chrII	58953	59100	60.0624	1655	28.5714	30.6122	36.7347	20.4082	1	0	0
chrXIV	635054	635201	60.0622	1656	28.5714	28.5714	24.4898	4.08163	1	0	0
chrXV	560401	560548	60.0453	1657	20.4082	20.4082	22.449	20.4082	1	0	0
chrX	588314	588461	60.0432	1658	12.2449	32.6531	18.3673	16.3265	1	0	0
chrXV	293047	293194	60.0359	1659	16.3265	26.5306	22.449	20.4082	1	0	0
chrXII	993952	994099	60.0264	1660	18.3673	34.6939	20.4082	16.3265	1	0	0
chrXII	367779	367926	60.0083	1661	18.3673	24.4898	22.449	24.4898	1	0	0
chrVII	655494	655641	60.0031	1662	18.3673	22.449	18.3673	12.2449	1	0	0
chrXI	79294	79441	59.9967	1663	34.6939	34.6939	30.6122	14.2857	1	0	0
chrXVI	740963	741110	59.9869	1664	2.04082	36.7347	12.2449	16.3265	1	0	0
chrXV	840133	840280	59.973	1665	26.5306	36.7347	16.3265	14.2857	1	0	0
chrXII	295023	295170	59.9725	1666	16.3265	38.7755	20.4082	20.4082	1	0	0
chrXII	1005834	1005981	59.971	1667	40.8163	28.5714	32.6531	8.16327	1	0	0
chrXII	746021	746168	59.9632	1668	12.2449	28.5714	24.4898	20.4082	1	0	0
chrIX	79297	79444	59.9543	1669	42.8571	22.449	28.5714	8.16327	1	0	0
chrII	575669	575816	59.9524	1670	44.898	26.5306	34.6939	12.2449	1	0	0
chrIV	1094479	1094626	59.9063	1671	30.6122	24.4898	28.5714	16.3265	1	0	0
chrVIII	446000	446147	59.8941	1672	24.4898	32.6531	36.7347	28.5714	1	0	0
chrII	92860	93007	59.8924	1673	12.2449	30.6122	20.4082	18.3673	1	0	0
chrXIV	753892	754039	59.8801	1674	10.2041	48.9796	20.4082	24.4898	1	0	0
chrV	72019	72166	59.8649	1675	8.16327	26.5306	8.16327	10.2041	1	0	0
chrXII	355632	355779	59.8618	1676	20.4082	28.5714	22.449	18.3673	1	0	0
chrXII	684103	684250	59.8507	1677	20.4082	34.6939	22.449	8.16327	1	0	0
chrVII	146459	146606	59.8428	1678	22.449	12.2449	38.7755	22.449	1	0	0
chrIII	109170	109317	59.8244	1679	22.449	24.4898	24.4898	18.3673	1	0	0
chrIV	953627	953774	59.8091	1680	14.2857	18.3673	18.3673	16.3265	1	0	0
chrXII	520165	520312	59.7689	1681	22.449	28.5714	22.449	10.2041	1	0	0
chrVII	658582	658729	59.7599	1682	18.3673	24.4898	26.5306	30.6122	1	0	0
chrVII	861961	862108	59.7569	1683	4.08163	20.4082	28.5714	34.6939	1	0	0
chrX	501219	501366	59.7492	1684	24.4898	16.3265	28.5714	16.3265	1	0	0
chrVIII	24138	24285	59.7259	1685	24.4898	20.4082	40.8163	28.5714	1	0	0
chrIV	849018	849165	59.7193	1686	22.449	26.5306	24.4898	10.2041	1	0	0
chrIII	40142	40289	59.7156	1687	22.449	30.6122	26.5306	12.2449	1	0	0
chrXV	360724	360871	59.7116	1688	38.7755	30.6122	30.6122	18.3673	1	0	0
chrV	317007	317154	59.7059	1689	20.4082	32.6531	16.3265	8.16327	1	0	0
chrXIII	553367	553514	59.694	1690	22.449	24.4898	22.449	8.16327	1	0	0
chrXI	462522	462669	59.6907	1691	20.4082	34.6939	12.2449	12.2449	1	0	0
chrXII	537697	537844	59.6904	1692	10.2041	28.5714	20.4082	20.4082	1	0	0
chrII	729547	729694	59.6804	1693	24.4898	8.16327	18.3673	14.2857	1	0	0
chrVII	452490	452637	59.665	1694	6.12245	30.6122	22.449	24.4898	1	0	0
chrIX	431163	431310	59.665	1695	18.3673	30.6122	20.4082	12.2449	1	0	0
chrIV	482093	482240	59.6324	1696	28.5714	22.449	22.449	8.16327	1	0	0
chrXII	835158	835305	59.6315	1697	28.5714	12.2449	20.4082	10.2041	1	0	0
chrIV	728954	729101	59.6242	1698	32.6531	28.5714	40.8163	30.6122	1	0	0
chrII	68641	68788	59.62	1699	14.2857	22.449	20.4082	20.4082	1	0	0
chrXIII	346040	346187	59.6101	1700	10.2041	32.6531	12.2449	8.16327	1	0	0
chrXII	212515	212662	59.6093	1701	38.7755	22.449	34.6939	10.2041	1	0	0
chrX	240280	240427	59.599	1702	10.2041	30.6122	18.3673	14.2857	1	0	0
chrII	758708	758855	59.5687	1703	20.4082	26.5306	30.6122	14.2857	1	0	0
chrII	404462	404609	59.5608	1704	44.898	10.2041	32.6531	6.12245	1	0	0
chrXIV	530265	530412	59.5575	1705	22.449	20.4082	22.449	12.2449	1	0	0
chrVII	1041769	1041916	59.5463	1706	28.5714	30.6122	34.6939	10.2041	1	0	0
chrXVI	554862	555009	59.5339	1707	26.5306	30.6122	30.6122	18.3673	1	0	0
chrXVI	730596	730743	59.5296	1708	24.4898	18.3673	24.4898	10.2041	1	0	0
chrX	410734	410881	59.522	1709	24.4898	28.5714	14.2857	6.12245	1	0	0
chrVII	160187	160334	59.52	1710	36.7347	26.5306	26.5306	2.04082	1	0	0
chrIV	341717	341864	59.5198	1711	57.1429	14.2857	44.898	8.16327	1	0	0
chrXV	374738	374885	59.5076	1712	26.5306	12.2449	18.3673	10.2041	1	0	0
chrXIII	407747	407894	59.5013	1713	20.4082	14.2857	16.3265	12.2449	1	0	0
chrXIII	666279	666426	59.4885	1714	20.4082	24.4898	14.2857	10.2041	1	0	0
chrIX	114183	114330	59.4756	1715	16.3265	26.5306	32.6531	22.449	1	0	0
chrXV	878845	878992	59.445	1716	12.2449	18.3673	28.5714	34.6939	1	0	0
chrV	533651	533798	59.4214	1717	34.6939	20.4082	32.6531	12.2449	1	0	0
chrII	121679	121826	59.4133	1718	20.4082	22.449	12.2449	8.16327	1	0	0
chrVII	760163	760310	59.4063	1719	16.3265	20.4082	12.2449	4.08163	1	0	0
chrVI	43261	43408	59.368	1720	30.6122	18.3673	16.3265	4.08163	1	0	0
chrXV	875823	875970	59.3324	1721	22.449	28.5714	28.5714	14.2857	1	0	0
chrVII	630502	630649	59.326	1722	36.7347	26.5306	44.898	28.5714	1	0	0
chrV	112428	112575	59.319	1723	12.2449	36.7347	22.449	16.3265	1	0	0
chrVI	136248	136395	59.3036	1724	28.5714	24.4898	24.4898	8.16327	1	0	0
chrVIII	331086	331233	59.2951	1725	8.16327	32.6531	30.6122	34.6939	1	0	0
chrXIV	608700	608847	59.2798	1726	22.449	20.4082	20.4082	14.2857	1	0	0
chrVI	70986	71133	59.2749	1727	12.2449	32.6531	26.5306	28.5714	1	0	0
chrXVI	563357	563504	59.2512	1728	4.08163	34.6939	16.3265	20.4082	1	0	0
chrXIV	754729	754876	59.2451	1729	20.4082	26.5306	24.4898	22.449	1	0	0
chrXVI	690451	690598	59.2386	1730	40.8163	22.449	32.6531	10.2041	1	0	0
chrXIII	681770	681917	59.2358	1731	16.3265	36.7347	14.2857	14.2857	1	0	0
chrXVI	379269	379416	59.2311	1732	4.08163	12.2449	4.08163	4.08163	1	0	0
chrXI	479785	479932	59.2249	1733	16.3265	20.4082	18.3673	16.3265	1	0	0
chrXII	314645	314792	59.2058	1734	36.7347	26.5306	32.6531	16.3265	1	0	0
chrV	94646	94793	59.1987	1735	18.3673	24.4898	16.3265	18.3673	1	0	0
chrXVI	72106	72253	59.1924	1736	28.5714	20.4082	20.4082	4.08163	1	0	0
chrXIII	845852	845999	59.1886	1737	30.6122	26.5306	34.6939	16.3265	1	0	0
chrXIII	570731	570878	59.1839	1738	12.2449	22.449	16.3265	16.3265	1	0	0
chrXII	176516	176663	59.1741	1739	16.3265	28.5714	14.2857	6.12245	1	0	0
chrVI	135765	135912	59.171	1740	28.5714	30.6122	26.5306	12.2449	1	0	0
chrXV	239011	239158	59.1424	1741	28.5714	30.6122	20.4082	6.12245	1	0	0
chrXIV	698516	698663	59.138	1742	8.16327	30.6122	22.449	26.5306	1	0	0
chrXIII	398058	398205	59.129	1743	20.4082	24.4898	24.4898	8.16327	1	0	0
chrIX	221110	221257	59.1199	1744	20.4082	28.5714	16.3265	12.2449	1	0	0
chrIV	299673	299820	59.1013	1745	16.3265	14.2857	14.2857	4.08163	1	0	0
chrV	169820	169967	59.0841	1746	20.4082	32.6531	20.4082	8.16327	1	0	0
chrIV	1340242	1340389	59.0686	1747	34.6939	18.3673	28.5714	6.12245	1	0	0
chrI	55402	55549	59.0589	1748	28.5714	36.7347	36.7347	12.2449	1	0	0
chrXII	366996	367143	59.0586	1749	28.5714	26.5306	36.7347	22.449	1	0	0
chrVII	744139	744286	59.0482	1750	8.16327	22.449	30.6122	30.6122	1	0	0
chrIV	1199797	1199944	59.0363	1751	38.7755	22.449	26.5306	12.2449	1	0	0
chrXIV	473480	473627	59.0277	1752	14.2857	32.6531	16.3265	10.2041	1	0	0
chrXIV	424141	424288	59.0219	1753	20.4082	18.3673	30.6122	22.449	1	0	0
chrVII	160790	160937	59.0089	1754	22.449	20.4082	22.449	16.3265	1	0	0
chrXI	166546	166693	58.9993	1755	16.3265	34.6939	20.4082	20.4082	1	0	0
chrIV	862341	862488	58.9973	1756	30.6122	24.4898	36.7347	22.449	1	0	0
chrIV	786938	787085	58.9847	1757	30.6122	20.4082	20.4082	6.12245	1	0	0
chrIV	27059	27206	58.9771	1758	61.2245	18.3673	53.0612	12.2449	1	0	0
chrXVI	545590	545737	58.9765	1759	14.2857	34.6939	30.6122	28.5714	1	0	0
chrXII	401363	401510	58.9737	1760	14.2857	32.6531	24.4898	24.4898	1	0	0
chrVI	81315	81462	58.9716	1761	22.449	34.6939	26.5306	16.3265	1	0	0
chrXIII	712918	713065	58.9683	1762	16.3265	28.5714	12.2449	8.16327	1	0	0
chrIII	96943	97090	58.9008	1763	4.08163	26.5306	8.16327	8.16327	1	0	0
chrXV	127656	127803	58.875	1764	18.3673	28.5714	32.6531	26.5306	1	0	0
chrIII	143933	144080	58.847	1765	28.5714	26.5306	26.5306	14.2857	1	0	0
chrXIII	583453	583600	58.8136	1766	18.3673	30.6122	16.3265	16.3265	1	0	0
chrXII	713632	713779	58.8077	1767	20.4082	22.449	12.2449	8.16327	1	0	0
chrVIII	42759	42906	58.8048	1768	24.4898	34.6939	28.5714	22.449	1	0	0
chrIV	1119990	1120137	58.7958	1769	32.6531	18.3673	24.4898	6.12245	1	0	0
chrXII	299906	300053	58.78	1770	20.4082	32.6531	22.449	12.2449	1	0	0
chrXII	617607	617754	58.7742	1771	24.4898	34.6939	20.4082	10.2041	1	0	0
chrXI	188154	188301	58.7731	1772	18.3673	20.4082	20.4082	8.16327	1	0	0
chrXI	188313	188460	58.7614	1773	18.3673	38.7755	22.449	12.2449	1	0	0
chrVII	638262	638409	58.7609	1774	16.3265	32.6531	38.7755	32.6531	1	0	0
chrX	396337	396484	58.7474	1775	24.4898	26.5306	28.5714	26.5306	1	0	0
chrXV	137228	137375	58.7356	1776	20.4082	30.6122	28.5714	20.4082	1	0	0
chrII	319663	319810	58.7356	1777	30.6122	24.4898	32.6531	18.3673	1	0	0
chrIV	1065436	1065583	58.7087	1778	18.3673	36.7347	38.7755	28.5714	1	0	0
chrIV	1358479	1358626	58.7074	1779	32.6531	20.4082	40.8163	24.4898	1	0	0
chrVIII	426418	426565	58.6924	1780	10.2041	36.7347	16.3265	12.2449	1	0	0
chrVIII	151716	151863	58.6878	1781	22.449	12.2449	18.3673	14.2857	1	0	0
chrXVI	655508	655655	58.6872	1782	14.2857	38.7755	22.449	22.449	1	0	0
chrX	427214	427361	58.6807	1783	28.5714	30.6122	34.6939	20.4082	1	0	0
chrXIV	750883	751030	58.6755	1784	32.6531	30.6122	28.5714	10.2041	1	0	0
chrVII	300907	301054	58.6609	1785	22.449	28.5714	26.5306	18.3673	1	0	0
chrXVI	457450	457597	58.6324	1786	36.7347	24.4898	48.9796	32.6531	1	0	0
chrVIII	492152	492299	58.6226	1787	28.5714	24.4898	24.4898	16.3265	1	0	0
chrXI	413010	413157	58.6201	1788	18.3673	26.5306	16.3265	20.4082	1	0	0
chrXII	880349	880496	58.6193	1789	26.5306	26.5306	32.6531	16.3265	1	0	0
chrIV	181809	181956	58.5987	1790	30.6122	22.449	16.3265	10.2041	1	0	0
chrIII	190702	190849	58.5727	1791	4.08163	32.6531	12.2449	20.4082	1	0	0
chrX	550627	550774	58.5701	1792	20.4082	34.6939	26.5306	18.3673	1	0	0
chrXII	857818	857965	58.5692	1793	24.4898	26.5306	36.7347	20.4082	1	0	0
chrVIII	448991	449138	58.5509	1794	28.5714	20.4082	36.7347	18.3673	1	0	0
chrXIII	563929	564076	58.5376	1795	22.449	28.5714	22.449	16.3265	1	0	0
chrXVI	216392	216539	58.5085	1796	22.449	26.5306	28.5714	20.4082	1	0	0
chrIV	1481732	1481879	58.4963	1797	14.2857	34.6939	36.7347	30.6122	1	0	0
chrVIII	330738	330885	58.4941	1798	18.3673	36.7347	26.5306	20.4082	1	0	0
chrVIII	126823	126970	58.4911	1799	36.7347	18.3673	32.6531	12.2449	1	0	0
chrV	254150	254297	58.4449	1800	34.6939	22.449	34.6939	10.2041	1	0	0
chrVII	28075	28222	58.4446	1801	32.6531	18.3673	24.4898	8.16327	1	0	0
chrIII	244855	245002	58.4442	1802	32.6531	22.449	34.6939	28.5714	1	0	0
chrXII	336857	337004	58.4267	1803	20.4082	48.9796	22.449	14.2857	1	0	0
chrXV	1068221	1068368	58.4235	1804	10.2041	34.6939	28.5714	24.4898	1	0	0
chrV	36894	37041	58.4232	1805	16.3265	16.3265	12.2449	12.2449	1	0	0
chrXII	69716	69863	58.4203	1806	12.2449	24.4898	18.3673	22.449	1	0	0
chrVIII	126574	126721	58.407	1807	26.5306	24.4898	26.5306	8.16327	1	0	0
chrXII	884229	884376	58.3684	1808	26.5306	30.6122	34.6939	18.3673	1	0	0
chrVI	129139	129286	58.3651	1809	16.3265	34.6939	26.5306	22.449	1	0	0
chrXV	643549	643696	58.3579	1810	28.5714	30.6122	53.0612	38.7755	1	0	0
chrXIII	621381	621528	58.3566	1811	22.449	26.5306	28.5714	16.3265	1	0	0
chrX	141961	142108	58.3565	1812	20.4082	24.4898	14.2857	4.08163	1	0	0
chrV	535298	535445	58.3419	1813	24.4898	14.2857	14.2857	4.08163	1	0	0
chrXIII	692731	692878	58.338	1814	14.2857	32.6531	22.449	18.3673	1	0	0
chrIV	825398	825545	58.3123	1815	20.4082	24.4898	24.4898	14.2857	1	0	0
chrV	408595	408742	58.3114	1816	20.4082	36.7347	32.6531	24.4898	1	0	0
chrXI	374717	374864	58.2775	1817	22.449	38.7755	20.4082	14.2857	1	0	0
chrIV	186502	186649	58.2476	1818	16.3265	38.7755	36.7347	34.6939	1	0	0
chrV	108944	109091	58.245	1819	40.8163	30.6122	36.7347	6.12245	1	0	0
chrXIV	77899	78046	58.2379	1820	36.7347	22.449	30.6122	8.16327	1	0	0
chrXII	338747	338894	58.2123	1821	20.4082	34.6939	28.5714	28.5714	1	0	0
chrXII	179207	179354	58.2055	1822	6.12245	32.6531	8.16327	12.2449	1	0	0
chrXIII	438594	438741	58.1768	1823	28.5714	30.6122	18.3673	8.16327	1	0	0
chrXV	1033666	1033813	58.1641	1824	20.4082	14.2857	14.2857	4.08163	1	0	0
chrIV	787577	787724	58.1468	1825	40.8163	28.5714	32.6531	10.2041	1	0	0
chrII	547846	547993	58.146	1826	26.5306	22.449	18.3673	6.12245	1	0	0
chrXV	793094	793241	58.1331	1827	16.3265	22.449	22.449	20.4082	1	0	0
chrIII	245017	245164	58.13	1828	30.6122	30.6122	32.6531	16.3265	1	0	0
chrX	376868	377015	58.1268	1829	24.4898	26.5306	22.449	10.2041	1	0	0
chrV	290472	290619	58.1228	1830	6.12245	32.6531	18.3673	26.5306	1	0	0
chrIV	785785	785932	58.1159	1831	40.8163	28.5714	44.898	20.4082	1	0	0
chrIV	1491819	1491966	58.1069	1832	32.6531	18.3673	30.6122	10.2041	1	0	0
chrXIII	342482	342629	58.0716	1833	8.16327	34.6939	18.3673	16.3265	1	0	0
chrIX	49956	50103	58.067	1834	16.3265	28.5714	12.2449	20.4082	1	0	0
chrXIV	628022	628169	58.0584	1835	30.6122	28.5714	36.7347	26.5306	1	0	0
chrIII	314213	314360	58.0456	1836	14.2857	28.5714	12.2449	10.2041	1	0	0
chrXVI	411051	411198	58.0371	1837	6.12245	46.9388	28.5714	32.6531	1	0	0
chrXI	286668	286815	58.0298	1838	26.5306	16.3265	22.449	6.12245	1	0	0
chrVII	841975	842122	58.0268	1839	30.6122	30.6122	26.5306	10.2041	1	0	0
chrX	276499	276646	58.0265	1840	22.449	22.449	28.5714	18.3673	1	0	0
chrII	12193	12340	58.0234	1841	26.5306	28.5714	32.6531	20.4082	1	0	0
chrXII	768764	768911	58.0003	1842	24.4898	26.5306	26.5306	18.3673	1	0	0
chrXVI	316243	316390	57.9953	1843	14.2857	22.449	22.449	16.3265	1	0	0
chrXV	811292	811439	57.9854	1844	32.6531	28.5714	30.6122	10.2041	1	0	0
chrXV	589956	590103	57.9844	1845	12.2449	28.5714	16.3265	10.2041	1	0	0
chrXI	413253	413400	57.9736	1846	26.5306	36.7347	28.5714	16.3265	1	0	0
chrXII	564883	565030	57.9665	1847	18.3673	22.449	6.12245	6.12245	1	0	0
chrXVI	613466	613613	57.9366	1848	36.7347	24.4898	20.4082	2.04082	1	0	0
chrIV	718274	718421	57.9298	1849	14.2857	26.5306	20.4082	18.3673	1	0	0
chrXV	277316	277463	57.9275	1850	30.6122	24.4898	42.8571	20.4082	1	0	0
chrXVI	894393	894540	57.9187	1851	14.2857	28.5714	20.4082	18.3673	1	0	0
chrXVI	817470	817617	57.9101	1852	42.8571	26.5306	36.7347	8.16327	1	0	0
chrX	43776	43923	57.8808	1853	14.2857	36.7347	28.5714	26.5306	1	0	0
chrIV	502688	502835	57.8628	1854	20.4082	18.3673	18.3673	12.2449	1	0	0
chrXVI	393333	393480	57.8482	1855	14.2857	18.3673	12.2449	10.2041	1	0	0
chrII	217511	217658	57.8385	1856	28.5714	24.4898	30.6122	12.2449	1	0	0
chrVII	329458	329605	57.8371	1857	32.6531	20.4082	28.5714	6.12245	1	0	0
chrVI	89265	89412	57.8341	1858	30.6122	26.5306	20.4082	8.16327	1	0	0
chrXVI	910236	910383	57.7969	1859	30.6122	20.4082	32.6531	6.12245	1	0	0
chrXII	188451	188598	57.796	1860	34.6939	26.5306	44.898	24.4898	1	0	0
chrXVI	347194	347341	57.7629	1861	28.5714	20.4082	38.7755	26.5306	1	0	0
chrXIV	751795	751942	57.745	1862	34.6939	18.3673	28.5714	22.449	1	0	0
chrXVI	625119	625266	57.728	1863	26.5306	24.4898	34.6939	18.3673	1	0	0
chrXVI	351915	352062	57.7263	1864	14.2857	34.6939	14.2857	20.4082	1	0	0
chrV	439930	440077	57.7225	1865	30.6122	18.3673	42.8571	32.6531	1	0	0
chrVIII	402427	402574	57.7023	1866	22.449	28.5714	22.449	14.2857	1	0	0
chrIV	253314	253461	57.6978	1867	26.5306	28.5714	24.4898	16.3265	1	0	0
chrIV	1439137	1439284	57.6967	1868	26.5306	38.7755	26.5306	10.2041	1	0	0
chrXVI	714816	714963	57.6895	1869	12.2449	36.7347	20.4082	22.449	1	0	0
chrII	634347	634494	57.683	1870	28.5714	18.3673	26.5306	14.2857	1	0	0
chrX	61584	61731	57.679	1871	24.4898	24.4898	24.4898	18.3673	1	0	0
chrXIV	761761	761908	57.6687	1872	26.5306	14.2857	32.6531	18.3673	1	0	0
chrXII	46965	47112	57.6542	1873	53.0612	30.6122	51.0204	8.16327	1	0	0
chrXII	60108	60255	57.6412	1874	22.449	26.5306	24.4898	18.3673	1	0	0
chrXVI	322184	322331	57.6365	1875	26.5306	20.4082	20.4082	8.16327	1	0	0
chrX	321098	321245	57.6265	1876	12.2449	34.6939	22.449	16.3265	1	0	0
chrX	605147	605294	57.6258	1877	22.449	24.4898	26.5306	20.4082	1	0	0
chrX	512221	512368	57.625	1878	16.3265	34.6939	22.449	16.3265	1	0	0
chrXVI	799656	799803	57.6243	1879	14.2857	18.3673	26.5306	30.6122	1	0	0
chrXIII	231424	231571	57.6227	1880	44.898	8.16327	36.7347	8.16327	1	0	0
chrXVI	532293	532440	57.6167	1881	8.16327	26.5306	16.3265	16.3265	1	0	0
chrVII	623799	623946	57.5881	1882	18.3673	20.4082	18.3673	28.5714	1	0	0
chrXV	951956	952103	57.5561	1883	40.8163	38.7755	42.8571	18.3673	1	0	0
chrIV	1171474	1171621	57.5396	1884	6.12245	28.5714	20.4082	26.5306	1	0	0
chrXIV	48568	48715	57.5167	1885	18.3673	18.3673	30.6122	24.4898	1	0	0
chrXII	833227	833374	57.5162	1886	16.3265	32.6531	14.2857	20.4082	1	0	0
chrVII	1059578	1059725	57.509	1887	28.5714	36.7347	34.6939	16.3265	1	0	0
chrXI	550017	550164	57.489	1888	26.5306	28.5714	20.4082	6.12245	1	0	0
chrXII	359961	360108	57.4847	1889	16.3265	22.449	14.2857	14.2857	1	0	0
chrIX	73063	73210	57.4844	1890	22.449	36.7347	26.5306	20.4082	1	0	0
chrIV	1004057	1004204	57.4557	1891	8.16327	30.6122	14.2857	18.3673	1	0	0
chrVII	1064586	1064733	57.4498	1892	18.3673	22.449	10.2041	4.08163	1	0	0
chrIV	1187630	1187777	57.4333	1893	48.9796	24.4898	38.7755	6.12245	1	0	0
chrVI	81612	81759	57.4286	1894	20.4082	34.6939	20.4082	6.12245	1	0	0
chrXV	49704	49851	57.4236	1895	63.2653	12.2449	46.9388	4.08163	1	0	0
chrXV	786491	786638	57.4221	1896	34.6939	26.5306	36.7347	24.4898	1	0	0
chrX	311572	311719	57.3974	1897	22.449	24.4898	34.6939	26.5306	1	0	0
chrXIII	93470	93617	57.373	1898	30.6122	16.3265	34.6939	26.5306	1	0	0
chrV	87998	88145	57.3723	1899	34.6939	28.5714	42.8571	20.4082	1	0	0
chrXII	742525	742672	57.3675	1900	18.3673	32.6531	22.449	12.2449	1	0	0
chrIV	996910	997057	57.358	1901	12.2449	38.7755	26.5306	20.4082	1	0	0
chrXV	952517	952664	57.3572	1902	10.2041	26.5306	12.2449	14.2857	1	0	0
chrII	440472	440619	57.3542	1903	20.4082	32.6531	26.5306	10.2041	1	0	0
chrXIV	429537	429684	57.347	1904	51.0204	24.4898	48.9796	8.16327	1	0	0
chrXV	806126	806273	57.3324	1905	8.16327	38.7755	14.2857	18.3673	1	0	0
chrII	189234	189381	57.3277	1906	20.4082	18.3673	18.3673	16.3265	1	0	0
chrII	520562	520709	57.305	1907	30.6122	28.5714	40.8163	18.3673	1	0	0
chrVIII	316844	316991	57.3007	1908	22.449	28.5714	16.3265	8.16327	1	0	0
chrVII	654990	655137	57.2924	1909	10.2041	30.6122	18.3673	28.5714	1	0	0
chrIII	81396	81543	57.2893	1910	22.449	12.2449	8.16327	4.08163	1	0	0
chrXV	1052561	1052708	57.2771	1911	10.2041	32.6531	8.16327	8.16327	1	0	0
chrX	108063	108210	57.271	1912	46.9388	20.4082	36.7347	2.04082	1	0	0
chrXIV	380582	380729	57.2695	1913	12.2449	38.7755	28.5714	26.5306	1	0	0
chrIII	203024	203171	57.2628	1914	34.6939	8.16327	22.449	4.08163	1	0	0
chrII	121046	121193	57.2574	1915	44.898	12.2449	34.6939	8.16327	1	0	0
chrXII	250633	250780	57.2514	1916	22.449	28.5714	20.4082	8.16327	1	0	0
chrV	470924	471071	57.2437	1917	8.16327	28.5714	8.16327	18.3673	1	0	0
chrVII	577522	577669	57.2388	1918	14.2857	16.3265	12.2449	18.3673	1	0	0
chrXIII	766311	766458	57.2236	1919	22.449	22.449	38.7755	28.5714	1	0	0
chrXVI	417841	417988	57.2218	1920	32.6531	24.4898	36.7347	14.2857	1	0	0
chrXIV	341563	341710	57.2148	1921	16.3265	26.5306	24.4898	22.449	1	0	0
chrII	370510	370657	57.193	1922	20.4082	28.5714	24.4898	16.3265	1	0	0
chrV	21719	21866	57.1915	1923	0	34.6939	28.5714	42.8571	1	0	0
chrIX	318763	318910	57.1843	1924	28.5714	24.4898	26.5306	14.2857	1	0	0
chrVIII	475178	475325	57.1809	1925	20.4082	24.4898	16.3265	14.2857	1	0	0
chrXVI	455968	456115	57.1758	1926	10.2041	26.5306	16.3265	24.4898	1	0	0
chrX	688652	688799	57.1556	1927	16.3265	24.4898	18.3673	12.2449	1	0	0
chrXVI	478242	478389	57.1494	1928	24.4898	24.4898	28.5714	12.2449	1	0	0
chrX	656622	656769	57.1393	1929	22.449	26.5306	18.3673	12.2449	1	0	0
chrXV	696854	697001	57.1249	1930	20.4082	28.5714	48.9796	38.7755	1	0	0
chrIII	126460	126607	57.1059	1931	6.12245	36.7347	34.6939	46.9388	1	0	0
chrXV	90366	90513	57.1058	1932	34.6939	28.5714	28.5714	12.2449	1	0	0
chrX	499253	499400	57.1032	1933	26.5306	26.5306	16.3265	2.04082	1	0	0
chrXV	98162	98309	57.0709	1934	38.7755	24.4898	38.7755	18.3673	1	0	0
chrVII	770017	770164	57.063	1935	20.4082	22.449	16.3265	10.2041	1	0	0
chrXIII	402449	402596	57.0572	1936	22.449	36.7347	22.449	12.2449	1	0	0
chrII	253228	253375	57.0523	1937	18.3673	30.6122	34.6939	26.5306	1	0	0
chrIII	245368	245515	57.0499	1938	26.5306	38.7755	28.5714	16.3265	1	0	0
chrX	77192	77339	57.047	1939	12.2449	24.4898	10.2041	14.2857	1	0	0
chrIV	475356	475503	57.0374	1940	16.3265	38.7755	24.4898	22.449	1	0	0
chrV	505688	505835	57.0344	1941	42.8571	22.449	36.7347	6.12245	1	0	0
chrXIII	283329	283476	57.0125	1942	18.3673	36.7347	16.3265	16.3265	1	0	0
chrXII	267423	267570	57.0057	1943	32.6531	22.449	26.5306	12.2449	1	0	0
chrIV	971198	971345	56.9789	1944	30.6122	34.6939	22.449	14.2857	1	0	0
chrVIII	245410	245557	56.9744	1945	38.7755	18.3673	20.4082	6.12245	1	0	0
chrIV	317135	317282	56.9701	1946	20.4082	22.449	20.4082	10.2041	1	0	0
chrI	183802	183949	56.9526	1947	8.16327	32.6531	10.2041	10.2041	1	0	0
chrXV	857120	857267	56.9499	1948	38.7755	18.3673	36.7347	10.2041	1	0	0
chrXIII	865663	865810	56.948	1949	28.5714	24.4898	20.4082	8.16327	1	0	0
chrIV	1482275	1482422	56.9407	1950	14.2857	38.7755	24.4898	16.3265	1	0	0
chrXIV	568695	568842	56.9323	1951	16.3265	20.4082	22.449	10.2041	1	0	0
chrXVI	601896	602043	56.9198	1952	36.7347	40.8163	34.6939	14.2857	1	0	0
chrVII	65090	65237	56.9148	1953	12.2449	36.7347	30.6122	38.7755	1	0	0
chrXIII	256724	256871	56.8929	1954	22.449	26.5306	22.449	12.2449	1	0	0
chrXIV	364751	364898	56.8877	1955	20.4082	22.449	32.6531	24.4898	1	0	0
chrV	323870	324017	56.8823	1956	16.3265	24.4898	26.5306	22.449	1	0	0
chrIV	114875	115022	56.8806	1957	30.6122	26.5306	36.7347	24.4898	1	0	0
chrIX	288566	288713	56.8679	1958	48.9796	26.5306	38.7755	8.16327	1	0	0
chrIX	227405	227552	56.8552	1959	28.5714	28.5714	32.6531	22.449	1	0	0
chrII	754154	754301	56.8421	1960	26.5306	30.6122	44.898	28.5714	1	0	0
chrXV	221717	221864	56.823	1961	18.3673	28.5714	26.5306	20.4082	1	0	0
chrIX	45091	45238	56.8223	1962	26.5306	34.6939	36.7347	18.3673	1	0	0
chrVII	288109	288256	56.8212	1963	14.2857	26.5306	22.449	18.3673	1	0	0
chrV	183043	183190	56.7922	1964	24.4898	22.449	20.4082	10.2041	1	0	0
chrXV	470183	470330	56.7915	1965	20.4082	28.5714	24.4898	18.3673	1	0	0
chrVII	658342	658489	56.7908	1966	32.6531	42.8571	38.7755	16.3265	1	0	0
chrXI	128275	128422	56.7446	1967	14.2857	30.6122	14.2857	26.5306	1	0	0
chrXVI	321426	321573	56.7239	1968	36.7347	34.6939	24.4898	4.08163	1	0	0
chrIV	974846	974993	56.7131	1969	22.449	24.4898	14.2857	8.16327	1	0	0
chrXVI	940641	940788	56.6986	1970	8.16327	40.8163	32.6531	30.6122	1	0	0
chrX	423740	423887	56.6876	1971	24.4898	34.6939	28.5714	12.2449	1	0	0
chrVII	443905	444052	56.6873	1972	30.6122	28.5714	28.5714	12.2449	1	0	0
chrII	508025	508172	56.685	1973	28.5714	34.6939	36.7347	18.3673	1	0	0
chrIV	224948	225095	56.6691	1974	26.5306	20.4082	34.6939	20.4082	1	0	0
chrXII	169198	169345	56.6577	1975	20.4082	22.449	14.2857	4.08163	1	0	0
chrXII	435240	435387	56.6197	1976	28.5714	36.7347	32.6531	24.4898	1	0	0
chrXVI	538333	538480	56.6016	1977	28.5714	22.449	24.4898	8.16327	1	0	0
chrXII	769677	769824	56.5977	1978	32.6531	34.6939	28.5714	12.2449	1	0	0
chrIII	146905	147052	56.5897	1979	28.5714	28.5714	40.8163	26.5306	1	0	0
chrV	514093	514240	56.5892	1980	30.6122	20.4082	20.4082	4.08163	1	0	0
chrXV	1027433	1027580	56.5853	1981	16.3265	26.5306	26.5306	24.4898	1	0	0
chrVI	179720	179867	56.5849	1982	24.4898	30.6122	22.449	10.2041	1	0	0
chrXVI	26985	27132	56.5839	1983	10.2041	26.5306	16.3265	20.4082	1	0	0
chrXV	927073	927220	56.5769	1984	32.6531	24.4898	44.898	28.5714	1	0	0
chrXIII	88757	88904	56.5698	1985	26.5306	24.4898	34.6939	22.449	1	0	0
chrIX	335789	335936	56.5534	1986	12.2449	34.6939	16.3265	14.2857	1	0	0
chrXI	241782	241929	56.5486	1987	28.5714	22.449	22.449	6.12245	1	0	0
chrXV	950963	951110	56.5462	1988	20.4082	16.3265	22.449	16.3265	1	0	0
chrXIV	550616	550763	56.5442	1989	8.16327	22.449	12.2449	18.3673	1	0	0
chrX	208344	208491	56.5352	1990	20.4082	32.6531	32.6531	16.3265	1	0	0
chrII	483013	483160	56.5303	1991	12.2449	32.6531	22.449	24.4898	1	0	0
chrII	639504	639651	56.5251	1992	32.6531	34.6939	26.5306	10.2041	1	0	0
chrIII	118108	118255	56.5163	1993	20.4082	38.7755	28.5714	16.3265	1	0	0
chrVII	120343	120490	56.513	1994	20.4082	32.6531	36.7347	22.449	1	0	0
chrXIII	630878	631025	56.4675	1995	36.7347	22.449	20.4082	8.16327	1	0	0
chrV	407455	407602	56.4661	1996	8.16327	24.4898	6.12245	12.2449	1	0	0
chrVIII	446147	446294	56.4621	1997	30.6122	22.449	30.6122	12.2449	1	0	0
chrII	267922	268069	56.447	1998	20.4082	22.449	30.6122	28.5714	1	0	0
chrVII	1046844	1046991	56.4451	1999	12.2449	42.8571	22.449	16.3265	1	0	0
[truncated: 37,937 more rows]
