# Supplementary material for: H2A.Z deposition by the SWR complex is stimulated by polyadenine DNA sequences in nucleosomes
Source: PLoS Biol. 2025 May 12;23(5):e3003059. doi: 10.1371/journal.pbio.3003059 (PMC12068740; doi:10.1371/journal.pbio.3003059)
Supplement: S22 Data — (XLSX) [file pbio.3003059.s043.xlsx]

## Sheet: Sheet1
	120-170 bp							140-154 bp
	15 min		30 min		45 min			15 min		30 min		45 min
Read_Length	FT	Eluate	FT	Eluate	FT	Eluate	Read_Length	FT	Eluate	FT	Eluate	FT	Eluate
120	0.740358	0.964967	0.704924	0.783816	1.03276	1.09561	140	3.01345	3.4115	2.99564	2.94414	3.41738	3.13305
121	0.90794	1.17416	0.87629	0.956656	1.25801	1.31022	141	3.26402	3.52274	3.24183	3.12277	3.62645	3.29009
122	1.1189	1.42893	1.07913	1.16079	1.53933	1.56246	142	3.71745	3.74095	3.66644	3.41048	4.02621	3.57934
123	1.38192	1.74133	1.34446	1.41778	1.88649	1.87165	143	4.52622	4.13137	4.44814	3.92997	4.77916	4.10488
124	1.61604	2.03025	1.58149	1.65875	2.17484	2.1418	144	5.93623	5.0203	5.8327	4.93958	6.16154	5.14323
125	1.80623	2.27167	1.78095	1.85682	2.41107	2.35816	145	7.65181	6.1766	7.54189	6.30504	7.82673	6.48676
126	2.00453	2.479	1.96536	2.04217	2.62159	2.53172	146	9.32161	7.52296	9.23449	7.79426	9.41763	7.95597
127	2.15413	2.57509	2.11641	2.13799	2.76991	2.59823	147	10.7363	8.94925	10.6504	9.27413	10.7123	9.3879
128	2.21343	2.52114	2.16081	2.11557	2.76328	2.52099	148	11.2195	9.88653	11.1884	10.2344	11.0617	10.2715
129	2.214	2.41073	2.15477	2.03912	2.70313	2.39422	149	10.5619	10.0611	10.5706	10.3702	10.2987	10.2845
130	2.1356	2.24262	2.07478	1.90392	2.56643	2.19128	150	9.29907	9.74724	9.37081	9.95232	8.9667	9.77601
131	2.0144	2.02691	1.95488	1.74762	2.36636	1.97587	151	7.54671	8.77965	7.66946	8.89036	7.23181	8.62074
132	1.94601	1.87822	1.89787	1.63667	2.24417	1.82003	152	5.75977	7.53024	5.87434	7.50242	5.46289	7.22997
133	1.91731	1.77284	1.87403	1.55314	2.17291	1.71316	153	4.26376	6.26915	4.40196	6.20613	4.03136	5.89449
134	1.91155	1.73072	1.87146	1.53587	2.12678	1.66496	154	3.18208	5.25045	3.31292	5.12371	2.97936	4.84156
135	1.91718	1.74219	1.88472	1.56021	2.09955	1.66875
136	1.86938	1.72041	1.8417	1.55954	2.0083	1.63946
137	1.77545	1.68454	1.76185	1.52991	1.892	1.59871
138	1.7247	1.64843	1.71702	1.50722	1.79999	1.55744
139	1.69711	1.61412	1.69647	1.49756	1.75577	1.52892
140	1.73154	1.59033	1.72121	1.51331	1.76035	1.52261
141	1.87552	1.64218	1.86266	1.60513	1.86805	1.59893
142	2.13607	1.7439	2.10663	1.75301	2.07397	1.7395
143	2.60079	1.9259	2.55577	2.02004	2.46183	1.9949
144	3.41099	2.34029	3.3513	2.53898	3.17392	2.49953
145	4.39677	2.87932	4.33335	3.24085	4.03169	3.15246
146	5.35624	3.50695	5.30586	4.00631	4.85119	3.86647
147	6.16916	4.17184	6.11939	4.76698	5.51812	4.56236
148	6.44679	4.60876	6.42851	5.26059	5.6981	4.99178
149	6.06895	4.69012	6.07357	5.33039	5.30505	4.99809
150	5.34329	4.54383	5.38419	5.11558	4.61891	4.75098
151	4.33638	4.09277	4.40664	4.56972	3.72524	4.18954
152	3.30959	3.51034	3.37522	3.85631	2.81404	3.51365
153	2.44998	2.92247	2.52923	3.19	2.07663	2.86462
154	1.82844	2.44758	1.9035	2.63363	1.53472	2.35292
155	1.38965	2.07345	1.4592	2.20715	1.16588	1.95201
156	1.09985	1.80477	1.16885	1.90627	0.915937	1.67034
157	0.883466	1.58679	0.948194	1.66366	0.735787	1.43421
158	0.72376	1.39417	0.779202	1.46208	0.598495	1.25302
159	0.60353	1.26956	0.659514	1.32215	0.503352	1.11403
160	0.504761	1.13573	0.557124	1.18015	0.422264	0.984237
161	0.409606	0.988683	0.456265	1.02277	0.344312	0.845219
162	0.338819	0.868883	0.381933	0.900876	0.285678	0.730884
163	0.283855	0.772438	0.324105	0.794873	0.243172	0.641845
164	0.236225	0.679005	0.275039	0.702868	0.206	0.55515
165	0.208904	0.617798	0.247545	0.63618	0.183232	0.498851
166	0.185027	0.570389	0.220226	0.581791	0.162485	0.452016
167	0.167778	0.524711	0.200446	0.534215	0.146507	0.407835
168	0.155793	0.49717	0.186121	0.508547	0.135511	0.38514
169	0.14395	0.469726	0.171105	0.486368	0.125766	0.364096
170	0.13086	0.445701	0.159795	0.460379	0.114545	0.344929
171	0.00500072	0.0172165	0.00603001	0.0180202	0.00434875	0.0171002
172	0.00102747	0.00350204	0.00126576	0.00373816	0.000981086	0.00308005
173	0.000480944	0.00173219	0.000603001	0.00201889	0.000440937	0.00132687
174	0.000262333	0.000994128	0.000277054	0.00111289	0.000259051	0.000724718
175	0.000240472	0.000858565	0.000298784	0.000977344	0.000198422	0.000650115
176	0.000131166	0.000557314	0.000173838	0.000777595	0.00015984	0.000394332
177	7.65138e-05	0.000391626	5.43244e-05	0.000392365	7.71641e-05	0.000271769
178	0.00010384	0.000286188	8.6919e-05	0.000228285	2.75586e-05	0.000218481
179	7.10485e-05	0.000256063	5.97568e-05	0.000206883	3.8582e-05	0.000170522
180	3.82569e-05	0.000143094	3.80271e-05	7.84729e-05	1.65352e-05	0.000111905
181	2.18611e-05	9.79066e-05	2.17297e-05	0.000107009	1.65352e-05	6.39457e-05
182	1.09305e-05	6.77815e-05	2.17297e-05	2.85356e-05	1.65352e-05	6.39457e-05
183	1.63958e-05	6.02502e-05	5.43244e-06	2.85356e-05		1.06576e-05
