# Supplementary material for: H2A.Z deposition by the SWR complex is stimulated by polyadenine DNA sequences in nucleosomes
Source: PLoS Biol. 2025 May 12;23(5):e3003059. doi: 10.1371/journal.pbio.3003059 (PMC12068740; doi:10.1371/journal.pbio.3003059)
Supplement: S23 Data — (XLSX) [file pbio.3003059.s044.xlsx]

## Sheet: Fig_S17A
Dist to Dyads	WT Rep1	htz1swr1∆ Rep1	WT Rep2	htz1swr1∆ Rep2
-999	0.24053	0.238909	0.240684	0.239612
-998	0.24122	0.240986	0.243733	0.239316
-997	0.243315	0.240667	0.242631	0.240265
-996	0.23981	0.234251	0.239611	0.238391
-995	0.233748	0.229223	0.236283	0.233532
-994	0.234233	0.231089	0.236415	0.229228
-993	0.23615	0.236299	0.237142	0.231889
-992	0.236827	0.235861	0.234557	0.238294
-991	0.237892	0.233136	0.233329	0.233833
-990	0.236217	0.234069	0.234321	0.232491
-989	0.244571	0.238187	0.239281	0.23735
-988	0.247326	0.241077	0.239413	0.241538
-987	0.245872	0.244285	0.240978	0.243852
-986	0.246114	0.241827	0.240603	0.241723
-985	0.241309	0.23912	0.236261	0.23735
-984	0.243425	0.241463	0.239567	0.236956
-983	0.247833	0.241281	0.245056	0.242787
-982	0.251911	0.248516	0.248318	0.246281
-981	0.252485	0.250883	0.246687	0.249636
-980	0.249191	0.245438	0.244563	0.245072
-979	0.247163	0.24537	0.248133	0.240699
-978	0.248847	0.249859	0.25028	0.24443
-977	0.251108	0.252307	0.252122	0.247477
-976	0.247913	0.24753	0.250866	0.246043
-975	0.247349	0.24904	0.254248	0.247762
-974	0.246467	0.254614	0.256915	0.251186
-973	0.244976	0.255169	0.253156	0.2505
-972	0.25223	0.258423	0.254104	0.25374
-971	0.258492	0.260426	0.257301	0.258854
-970	0.259263	0.256557	0.25761	0.258692
-969	0.261478	0.256252	0.257797	0.257595
-968	0.263396	0.257299	0.256959	0.256138
-967	0.261611	0.256343	0.255262	0.256647
-966	0.263132	0.263077	0.259516	0.26102
-965	0.26116	0.260813	0.257103	0.260011
-964	0.254722	0.256694	0.255978	0.26302
-963	0.256	0.257468	0.25481	0.258762
-962	0.251228	0.252589	0.248605	0.253084
-961	0.251074	0.254637	0.252639	0.253847
-960	0.2602	0.258277	0.254491	0.253917
-959	0.263355	0.265467	0.264171	0.260831
-958	0.266023	0.270133	0.272242	0.267729
-957	0.268515	0.268721	0.270169	0.272174
-956	0.267611	0.26508	0.268581	0.269627
-955	0.270213	0.267652	0.273323	0.272914
-954	0.274315	0.268813	0.275484	0.275762
-953	0.272022	0.268813	0.273808	0.274025
-952	0.275623	0.27119	0.27505	0.277993
-951	0.273749	0.269028	0.270795	0.275934
-950	0.270618	0.269119	0.269957	0.275818
-949	0.273602	0.269289	0.268885	0.275898
-948	0.275939	0.274317	0.271133	0.275042
-947	0.280832	0.277411	0.273801	0.278767
-946	0.280804	0.279632	0.27613	0.278734
-945	0.279041	0.282295	0.281179	0.279799
-944	0.278291	0.280315	0.280099	0.278595
-943	0.279444	0.279277	0.278981	0.276476
-942	0.280568	0.27691	0.278606	0.278119
-941	0.277901	0.276251	0.276181	0.276268
-940	0.275549	0.275213	0.275351	0.274543
-939	0.27588	0.276282	0.274094	0.272091
-938	0.270524	0.274394	0.27178	0.268436
-937	0.268739	0.271278	0.267659	0.26876
-936	0.267527	0.271255	0.265191	0.268783
-935	0.264287	0.270186	0.270326	0.269731
-934	0.270987	0.27171	0.272992	0.273456
-933	0.271185	0.273098	0.272265	0.272831
-932	0.26616	0.272461	0.270965	0.271281
-931	0.265332	0.267013	0.262997	0.268795
-930	0.267743	0.265205	0.263337	0.269592
-929	0.269703	0.267251	0.270783	0.273269
-928	0.270003	0.272107	0.274829	0.273582
-927	0.268725	0.27238	0.27289	0.272888
-926	0.27173	0.275482	0.272259	0.276113
-925	0.273463	0.280885	0.273353	0.277537
-924	0.276856	0.281772	0.276129	0.278485
-923	0.282298	0.282068	0.278993	0.280312
-922	0.28205	0.282629	0.278436	0.282177
-921	0.281279	0.281537	0.276739	0.282593
-920	0.274513	0.279535	0.271119	0.276718
-919	0.268386	0.275691	0.269334	0.272183
-918	0.265235	0.271324	0.272442	0.268552
-917	0.268731	0.270267	0.273801	0.267637
-916	0.274065	0.272383	0.271067	0.267799
-915	0.273668	0.275295	0.267386	0.269072
-914	0.268488	0.273065	0.267717	0.269211
-913	0.262889	0.269038	0.268179	0.265208
-912	0.263462	0.264602	0.268356	0.266457
-911	0.268246	0.268333	0.270009	0.268817
-910	0.273845	0.274249	0.270759	0.270923
-909	0.271897	0.276151	0.271677	0.27392
-908	0.272338	0.276651	0.272911	0.274615
-907	0.273117	0.270563	0.270009	0.269627
-906	0.270163	0.2712	0.269171	0.268956
-905	0.273734	0.273225	0.269216	0.268424
-904	0.271927	0.271336	0.267717	0.265393
-903	0.270392	0.273803	0.266778	0.265105
-902	0.268871	0.271073	0.262965	0.264619
-901	0.261412	0.265421	0.260288	0.257665
-900	0.257709	0.262258	0.25751	0.254032
-899	0.253653	0.255774	0.25103	0.252436
-898	0.254248	0.255524	0.251934	0.252945
-897	0.257378	0.257617	0.258172	0.254449
-896	0.258965	0.25516	0.255196	0.251302
-895	0.261623	0.253986	0.255096	0.252305
-894	0.253619	0.248342	0.252847	0.245038
-893	0.24995	0.245263	0.247811	0.245471
-892	0.252805	0.245529	0.246282	0.249675
-891	0.244629	0.24123	0.243284	0.247015
-890	0.241918	0.242435	0.245246	0.246274
-889	0.246546	0.243163	0.246436	0.245812
-888	0.24819	0.240541	0.245215	0.242382
-887	0.246493	0.238312	0.241492	0.237641
-886	0.246515	0.23672	0.240059	0.233524
-885	0.24299	0.237721	0.240434	0.23246
-884	0.237959	0.234464	0.238708	0.234052
-883	0.238892	0.232309	0.241866	0.232183
-882	0.235851	0.22983	0.237944	0.226979
-881	0.229456	0.226165	0.232848	0.22404
-880	0.229192	0.225961	0.23113	0.225127
-879	0.22694	0.222889	0.225861	0.221842
-878	0.225178	0.220024	0.224848	0.22027
-877	0.229566	0.219026	0.225314	0.224803
-876	0.228993	0.217912	0.224477	0.228364
-875	0.230579	0.222595	0.226328	0.230769
-874	0.230756	0.225392	0.227649	0.228826
-873	0.228403	0.223485	0.227324	0.225175
-872	0.225914	0.221142	0.223292	0.218861
-871	0.22468	0.222848	0.22208	0.217427
-870	0.226724	0.225438	0.221834	0.220178
-869	0.224433	0.222118	0.221856	0.217658
-868	0.226301	0.21857	0.224341	0.215739
-867	0.22661	0.217251	0.224693	0.216455
-866	0.223636	0.217183	0.224473	0.216386
-865	0.22194	0.21716	0.219606	0.212872
-864	0.217494	0.212705	0.217164	0.211669
-863	0.220289	0.212727	0.218659	0.213681
-862	0.222627	0.214069	0.218441	0.214189
-861	0.223596	0.215001	0.220997	0.215993
-860	0.225821	0.215456	0.222671	0.216849
-859	0.224059	0.214819	0.222032	0.219623
-858	0.222318	0.215797	0.220512	0.219184
-857	0.220005	0.212773	0.217957	0.217103
-856	0.218111	0.212409	0.216106	0.216294
-855	0.21571	0.214228	0.212802	0.215808
-854	0.220688	0.21532	0.215974	0.218722
-853	0.228403	0.218845	0.222278	0.221243
-852	0.229924	0.221938	0.225385	0.223117
-851	0.228888	0.215957	0.22631	0.220827
-850	0.224129	0.210795	0.226905	0.218375
-849	0.219127	0.210977	0.223798	0.211691
-848	0.219543	0.211909	0.218045	0.21338
-847	0.221236	0.216274	0.21758	0.21523
-846	0.220084	0.216431	0.219071	0.211833
-845	0.2207	0.216749	0.220436	0.215669
-844	0.21854	0.216112	0.217308	0.213451
-843	0.219181	0.218794	0.222748	0.214283
-842	0.224914	0.221502	0.227711	0.21886
-841	0.224231	0.221707	0.223967	0.218767
-840	0.223989	0.222025	0.222601	0.220409
-839	0.222359	0.215501	0.220751	0.219831
-838	0.220839	0.21666	0.220421	0.218744
-837	0.220905	0.214864	0.221059	0.218605
-836	0.222491	0.217524	0.223064	0.217819
-835	0.224848	0.223889	0.224165	0.220478
-834	0.220905	0.220638	0.221214	0.219137
-833	0.220751	0.219229	0.222249	0.219992
-832	0.225993	0.216592	0.225685	0.225263
-831	0.226517	0.219636	0.227133	0.224799
-830	0.226314	0.223157	0.229793	0.225305
-829	0.225958	0.220519	0.224483	0.224379
-828	0.221379	0.218611	0.221666	0.223409
-827	0.224457	0.222107	0.225689	0.222183
-826	0.226547	0.224833	0.227978	0.221121
-825	0.230536	0.228743	0.231988	0.225789
-824	0.236545	0.234172	0.235202	0.22729
-823	0.235488	0.234877	0.235026	0.229785
-822	0.241497	0.234831	0.240705	0.234961
-821	0.240771	0.237603	0.24033	0.235492
-820	0.2389	0.24017	0.238261	0.238264
-819	0.23956	0.239079	0.243368	0.240159
-818	0.236479	0.237557	0.242641	0.238334
-817	0.242091	0.236262	0.246493	0.239443
-816	0.247021	0.240102	0.248254	0.242585
-815	0.246977	0.243396	0.247198	0.244641
-814	0.253911	0.244804	0.252282	0.247159
-813	0.254021	0.24803	0.252062	0.249562
-812	0.255385	0.253414	0.254835	0.251318
-811	0.259589	0.257912	0.257498	0.252242
-810	0.255319	0.25664	0.252568	0.25171
-809	0.261548	0.25614	0.259149	0.257186
-808	0.266346	0.259434	0.263815	0.26243
-807	0.26246	0.25897	0.26849	0.263968
-806	0.264846	0.265272	0.275451	0.267768
-805	0.269378	0.270654	0.273207	0.270147
-804	0.268762	0.264705	0.268256	0.263611
-803	0.26665	0.263842	0.265748	0.266151
-802	0.270135	0.270051	0.270487	0.269904
-801	0.272224	0.272594	0.275766	0.270943
-800	0.274292	0.275863	0.279681	0.276577
-799	0.279813	0.279155	0.278625	0.277685
-798	0.28309	0.280427	0.280055	0.281518
-797	0.285642	0.282788	0.283926	0.286389
-796	0.28265	0.279564	0.281287	0.282857
-795	0.280231	0.276862	0.280539	0.278724
-794	0.28375	0.279927	0.281397	0.282557
-793	0.281507	0.276113	0.274732	0.279163
-792	0.279021	0.274524	0.274732	0.281448
-791	0.281441	0.280041	0.27603	0.28662
-790	0.281397	0.281062	0.274864	0.281425
-789	0.281815	0.282016	0.280847	0.277223
-788	0.281639	0.283015	0.285334	0.277315
-787	0.287116	0.288236	0.291383	0.281148
-786	0.291643	0.290183	0.29666	0.28488
-785	0.288299	0.288752	0.296022	0.286912
-784	0.290165	0.290745	0.296063	0.288545
-783	0.298856	0.291148	0.295356	0.290339
-782	0.300395	0.293914	0.291325	0.294492
-781	0.299052	0.295664	0.291016	0.297103
-780	0.296305	0.299784	0.293246	0.300972
-779	0.292121	0.296373	0.292077	0.298841
-778	0.293265	0.293283	0.288841	0.298241
-777	0.29168	0.295669	0.284197	0.296831
-776	0.288709	0.289103	0.280455	0.287059
-775	0.28653	0.286286	0.284505	0.28789
-774	0.287432	0.291716	0.286024	0.292118
-773	0.290209	0.293448	0.287151	0.29224
-772	0.284911	0.288866	0.281391	0.290861
-771	0.287507	0.287776	0.278509	0.291785
-770	0.293447	0.289661	0.286935	0.292409
-769	0.292633	0.292545	0.287155	0.295688
-768	0.297188	0.291023	0.285285	0.296104
-767	0.295364	0.294412	0.285708	0.290845
-766	0.29521	0.295501	0.287336	0.291446
-765	0.298024	0.295315	0.288915	0.292247
-764	0.296154	0.296269	0.292017	0.295064
-763	0.293909	0.291273	0.294965	0.297397
-762	0.288581	0.288065	0.29252	0.295959
-761	0.284532	0.283136	0.282816	0.29097
-760	0.289043	0.284181	0.282023	0.287528
-759	0.29208	0.2892	0.287239	0.287505
-758	0.288735	0.287315	0.284862	0.28672
-757	0.287305	0.286906	0.28341	0.284895
-756	0.287529	0.283689	0.280907	0.281485
-755	0.288937	0.282644	0.283195	0.283472
-754	0.288893	0.282235	0.284361	0.28391
-753	0.283063	0.277943	0.275737	0.281116
-752	0.277607	0.278012	0.272701	0.276543
-751	0.282299	0.285058	0.281397	0.279278
-750	0.288655	0.286897	0.28617	0.285581
-749	0.28716	0.289281	0.288084	0.287982
-748	0.282145	0.287465	0.285114	0.285558
-747	0.280803	0.278701	0.277151	0.279855
-746	0.273962	0.275886	0.268947	0.27847
-745	0.271212	0.276431	0.26446	0.277223
-744	0.276514	0.27777	0.270311	0.279001
-743	0.271088	0.27131	0.270869	0.272039
-742	0.272532	0.269756	0.269783	0.267318
-741	0.271784	0.270029	0.268221	0.271659
-740	0.269013	0.272185	0.268023	0.267341
-739	0.271872	0.271414	0.265889	0.267572
-738	0.269651	0.267304	0.26402	0.267318
-737	0.260818	0.26239	0.260225	0.257196
-736	0.251462	0.256048	0.251968	0.250726
-735	0.249307	0.252076	0.248538	0.248995
-734	0.246977	0.251577	0.250231	0.246571
-733	0.246977	0.253619	0.25188	0.247425
-732	0.243745	0.246494	0.245416	0.243063
-731	0.244229	0.242114	0.244404	0.240248
-730	0.247131	0.243839	0.2459	0.246525
-729	0.242887	0.244928	0.244097	0.24491
-728	0.237457	0.238596	0.238688	0.235932
-727	0.234966	0.233191	0.232196	0.229998
-726	0.235471	0.234961	0.230503	0.23189
-725	0.233911	0.232783	0.228723	0.231244
-724	0.232526	0.233872	0.226305	0.232328
-723	0.229849	0.232038	0.225716	0.23344
-722	0.224221	0.22321	0.222308	0.228016
-721	0.222066	0.219897	0.221802	0.225916
-720	0.222066	0.221667	0.225166	0.227739
-719	0.223777	0.22643	0.223293	0.227321
-718	0.226283	0.228948	0.224019	0.224022
-717	0.226111	0.227636	0.219428	0.218577
-716	0.217757	0.225548	0.217515	0.215254
-715	0.213359	0.219534	0.218108	0.213592
-714	0.212832	0.214088	0.214898	0.208584
-713	0.209709	0.211433	0.217053	0.209784
-712	0.210831	0.209481	0.21492	0.210338
-711	0.208787	0.205803	0.212041	0.207613
-710	0.206983	0.200946	0.211931	0.205097
-709	0.204674	0.201809	0.208435	0.203597
-708	0.204806	0.203986	0.207534	0.206342
-707	0.206302	0.201647	0.20573	0.204956
-706	0.20529	0.200081	0.201045	0.201493
-705	0.207578	0.20226	0.202101	0.202255
-704	0.209953	0.203282	0.205224	0.204564
-703	0.209447	0.204826	0.205972	0.203386
-702	0.207313	0.20914	0.204674	0.204243
-701	0.206104	0.204326	0.204432	0.205787
-700	0.206346	0.203394	0.20584	0.203822
-699	0.20353	0.202849	0.203728	0.202737
-698	0.200318	0.196877	0.201484	0.20052
-697	0.199369	0.193735	0.198929	0.197395
-696	0.199303	0.192599	0.19708	0.19483
-695	0.203265	0.196234	0.200514	0.195362
-694	0.201856	0.197052	0.202429	0.197695
-693	0.198976	0.195242	0.201836	0.196571
-692	0.196974	0.189792	0.198844	0.193731
-691	0.193828	0.188338	0.195544	0.191075
-690	0.197104	0.192308	0.197522	0.194604
-689	0.195828	0.191422	0.197742	0.197606
-688	0.194353	0.189537	0.193781	0.194996
-687	0.19783	0.192376	0.198446	0.196359
-686	0.196708	0.191763	0.199547	0.195435
-685	0.195431	0.190037	0.196224	0.190584
-684	0.193561	0.190196	0.194309	0.189822
-683	0.195343	0.189265	0.194617	0.190839
-682	0.197148	0.19149	0.196026	0.192432
-681	0.197876	0.194243	0.197546	0.193961
-680	0.201615	0.194125	0.199833	0.196244
-679	0.200934	0.194697	0.199834	0.195624
-678	0.200076	0.197467	0.199856	0.196502
-677	0.19825	0.196309	0.197656	0.198118
-676	0.197348	0.193652	0.197436	0.196248
-675	0.19979	0.195423	0.202782	0.198234
-674	0.203793	0.19971	0.206434	0.202708
-673	0.20934	0.202618	0.210308	0.208068
-672	0.212948	0.205481	0.215082	0.206892
-671	0.213608	0.206163	0.215787	0.207007
-670	0.214178	0.205142	0.216114	0.206478
-669	0.214816	0.209548	0.215828	0.208418
-668	0.210108	0.208231	0.213364	0.207309
-667	0.208173	0.205232	0.210197	0.20248
-666	0.206368	0.202938	0.208855	0.200124
-665	0.208679	0.206458	0.214158	0.200124
-664	0.217855	0.21518	0.217525	0.20867
-663	0.226006	0.219544	0.221889	0.215692
-662	0.230959	0.225361	0.229176	0.221677
-661	0.235032	0.227156	0.232522	0.225652
-660	0.237469	0.231651	0.235466	0.228561
-659	0.235686	0.234013	0.234674	0.229162
-658	0.23584	0.229561	0.2308	0.227799
-657	0.233705	0.230492	0.23036	0.229162
-656	0.235444	0.2324	0.233397	0.228908
-655	0.241717	0.238625	0.238371	0.232558
-654	0.247616	0.243123	0.245415	0.23674
-653	0.253701	0.243857	0.244256	0.239609
-652	0.249848	0.243402	0.245754	0.241042
-651	0.244829	0.240221	0.24397	0.235496
-650	0.245225	0.238631	0.242341	0.231961
-649	0.248012	0.237648	0.249333	0.23533
-648	0.250367	0.239874	0.250675	0.239743
-647	0.254241	0.249666	0.254879	0.245449
-646	0.257421	0.252582	0.256233	0.247443
-645	0.259534	0.251179	0.259622	0.24997
-644	0.262306	0.256812	0.264947	0.255029
-643	0.265418	0.261072	0.266188	0.261025
-642	0.270927	0.268485	0.274974	0.268519
-641	0.269879	0.268246	0.275267	0.267376
-640	0.275399	0.270992	0.27707	0.273009
-639	0.282562	0.277089	0.283442	0.284311
-638	0.284217	0.276099	0.279621	0.282265
-637	0.285598	0.278883	0.278031	0.27907
-636	0.291845	0.2844	0.285378	0.282718
-635	0.295166	0.287782	0.291075	0.287405
-634	0.295496	0.290915	0.291691	0.290014
-633	0.296068	0.295978	0.294748	0.294747
-632	0.296269	0.299773	0.293652	0.2969
-631	0.29904	0.301589	0.296225	0.294753
-630	0.297896	0.303201	0.302272	0.293484
-629	0.302888	0.306833	0.305945	0.294938
-628	0.308892	0.309874	0.307484	0.299047
-627	0.316125	0.313847	0.311178	0.302791
-626	0.320896	0.318658	0.315751	0.308537
-625	0.320679	0.32515	0.319338	0.31569
-624	0.316719	0.322448	0.319665	0.318138
-623	0.314058	0.319657	0.314806	0.317769
-622	0.313817	0.320882	0.315751	0.318992
-621	0.316037	0.316525	0.316059	0.318023
-620	0.319665	0.315413	0.318764	0.318323
-619	0.318082	0.318613	0.32105	0.322915
-618	0.316983	0.317818	0.315575	0.324485
-617	0.31742	0.316956	0.315728	0.317609
-616	0.318432	0.321494	0.315772	0.316847
-615	0.319794	0.316661	0.318212	0.31807
-614	0.322344	0.322197	0.322103	0.318947
-613	0.318979	0.324987	0.31977	0.321508
-612	0.319638	0.324261	0.324429	0.329536
-611	0.319509	0.325124	0.321333	0.33113
-610	0.32318	0.323649	0.323246	0.326169
-609	0.329818	0.32796	0.326169	0.328615
-608	0.326939	0.329911	0.323949	0.329676
-607	0.321531	0.327983	0.321245	0.325915
-606	0.319291	0.320723	0.315554	0.323677
-605	0.322303	0.325761	0.317796	0.3246
-604	0.320808	0.329937	0.314916	0.321484
-603	0.322197	0.33062	0.316501	0.324808
-602	0.322614	0.332345	0.318986	0.321969
-601	0.321009	0.326035	0.313554	0.319822
-600	0.315334	0.321926	0.309727	0.319938
-599	0.310079	0.31589	0.306407	0.317007
-598	0.310628	0.31167	0.304979	0.317055
-597	0.306957	0.312214	0.302648	0.315232
-596	0.305902	0.311851	0.304055	0.316155
-595	0.307155	0.312349	0.308078	0.313799
-594	0.304582	0.308968	0.307484	0.305606
-593	0.302691	0.306154	0.303813	0.304937
-592	0.301964	0.304472	0.301788	0.30558
-591	0.300821	0.302679	0.300073	0.305164
-590	0.301635	0.304654	0.299985	0.310843
-589	0.302646	0.308013	0.302976	0.309896
-588	0.296686	0.304313	0.29706	0.306018
-587	0.295521	0.300681	0.295895	0.302279
-586	0.290969	0.296528	0.294575	0.296923
-585	0.283052	0.290218	0.284217	0.291729
-584	0.287406	0.289605	0.283096	0.291291
-583	0.28149	0.286858	0.280743	0.288659
-582	0.277752	0.286245	0.276894	0.284597
-581	0.272782	0.284634	0.273332	0.281688
-580	0.264007	0.279027	0.267944	0.278895
-579	0.262688	0.272173	0.266162	0.273447
-578	0.261796	0.267621	0.263973	0.267134
-577	0.257806	0.264887	0.262094	0.264191
-576	0.250935	0.258589	0.255442	0.255318
-575	0.248393	0.257101	0.246986	0.250595
-574	0.242434	0.251063	0.241686	0.247732
-573	0.241436	0.247923	0.239809	0.246871
-572	0.243555	0.244526	0.238849	0.248725
-571	0.240689	0.239595	0.239633	0.246941
-570	0.240828	0.23808	0.235748	0.244501
-569	0.237595	0.234902	0.232076	0.238845
-568	0.232142	0.235129	0.232669	0.237345
-567	0.229547	0.234766	0.231658	0.236698
-566	0.224313	0.229795	0.226358	0.228735
-565	0.221388	0.222736	0.21998	0.223495
-564	0.221388	0.221987	0.216594	0.221486
-563	0.220159	0.218947	0.212285	0.21717
-562	0.215384	0.214678	0.210084	0.215577
-561	0.210282	0.209571	0.205884	0.211376
-560	0.20938	0.205827	0.204608	0.208584
-559	0.204103	0.205033	0.201508	0.209023
-558	0.200915	0.202151	0.198342	0.203114
-557	0.201288	0.201811	0.201596	0.202861
-556	0.197881	0.201085	0.198452	0.201268
-555	0.197307	0.196066	0.192315	0.197826
-554	0.198979	0.198018	0.194316	0.200896
-553	0.194228	0.196338	0.194844	0.197987
-552	0.189943	0.190736	0.193197	0.194322
-551	0.186975	0.189466	0.195814	0.19116
-550	0.185832	0.189466	0.189482	0.186706
-549	0.184033	0.184615	0.182802	0.183412
-548	0.177439	0.179374	0.179395	0.176882
-547	0.174867	0.17833	0.177065	0.172545
-546	0.176098	0.175449	0.176626	0.17536
-545	0.175388	0.173217	0.176246	0.177497
-544	0.177191	0.170925	0.177169	0.17849
-543	0.179104	0.175487	0.178114	0.177959
-542	0.176849	0.177537	0.177465	0.17628
-541	0.17355	0.174086	0.174935	0.172448
-540	0.171775	0.175456	0.173534	0.172365
-539	0.171973	0.175365	0.171313	0.173473
-538	0.169444	0.169827	0.169752	0.170149
-537	0.168872	0.170281	0.170654	0.172018
-536	0.169166	0.16886	0.166571	0.169074
-535	0.168352	0.167816	0.163273	0.165012
-534	0.167957	0.167249	0.160943	0.16425
-533	0.168954	0.165761	0.162491	0.163223
-532	0.16814	0.16651	0.163063	0.162923
-531	0.16814	0.163175	0.16104	0.163454
-530	0.169423	0.163117	0.164852	0.16478
-529	0.167599	0.165544	0.163094	0.165241
-528	0.165256	0.164602	0.164685	0.164744
-527	0.166662	0.163763	0.166003	0.164883
-526	0.16497	0.164193	0.16563	0.162092
-525	0.163872	0.165645	0.16552	0.163384
-524	0.165366	0.166371	0.162619	0.16366
-523	0.162048	0.165985	0.16697	0.160731
-522	0.163648	0.164463	0.169249	0.162576
-521	0.166437	0.164305	0.169227	0.162023
-520	0.165822	0.163556	0.16949	0.160893
-519	0.170859	0.161994	0.168684	0.163015
-518	0.17187	0.163218	0.16998	0.164306
-517	0.172009	0.166834	0.172097	0.169275
-516	0.174601	0.169895	0.175502	0.171512
-515	0.173883	0.172511	0.176782	0.172074
-514	0.175135	0.173576	0.174849	0.175786
-513	0.178423	0.171709	0.176227	0.176584
-512	0.181943	0.173621	0.180186	0.176431
-511	0.182409	0.175035	0.18219	0.17697
-510	0.180664	0.173727	0.181938	0.179305
-509	0.181828	0.174724	0.180994	0.177207
-508	0.183256	0.17774	0.181279	0.176285
-507	0.181543	0.176516	0.183388	0.176723
-506	0.181262	0.175072	0.183525	0.177238
-505	0.185128	0.179311	0.185655	0.177999
-504	0.189586	0.185568	0.1913	0.181065
-503	0.194396	0.18992	0.198064	0.189342
-502	0.199097	0.192663	0.203489	0.195059
-501	0.201996	0.194141	0.203929	0.197921
-500	0.199866	0.192486	0.200042	0.194234
-499	0.198946	0.194643	0.200241	0.192902
-498	0.200286	0.197682	0.204895	0.195902
-497	0.204061	0.197414	0.203337	0.197426
-496	0.209306	0.197572	0.208297	0.199868
-495	0.209109	0.20063	0.215736	0.204498
-494	0.216745	0.205907	0.221617	0.208045
-493	0.223658	0.210143	0.226247	0.21484
-492	0.226287	0.215102	0.224992	0.220597
-491	0.225848	0.218499	0.222206	0.217995
-490	0.221197	0.217729	0.219968	0.216452
-489	0.221833	0.219744	0.223281	0.217788
-488	0.228766	0.225202	0.227603	0.223914
-487	0.239516	0.230138	0.234799	0.230707
-486	0.243531	0.236909	0.241052	0.23658
-485	0.250464	0.244948	0.244519	0.242475
-484	0.252022	0.248662	0.245681	0.24236
-483	0.254589	0.252194	0.253777	0.253322
-482	0.259525	0.257924	0.261632	0.255993
-481	0.259503	0.257878	0.265032	0.250743
-480	0.265076	0.260075	0.268016	0.257928
-479	0.269683	0.266325	0.269245	0.258596
-478	0.272931	0.269835	0.275432	0.261267
-477	0.27756	0.274862	0.278964	0.268821
-476	0.283857	0.277896	0.279666	0.27338
-475	0.285941	0.281723	0.283769	0.278078
-474	0.291952	0.2882	0.290855	0.283306
-473	0.298052	0.291166	0.296713	0.288073
-472	0.300532	0.294885	0.2988	0.290982
-471	0.304897	0.297964	0.300598	0.294412
-470	0.305029	0.297375	0.300774	0.298073
-469	0.303428	0.297669	0.300269	0.296945
-468	0.305534	0.300367	0.303451	0.299667
-467	0.311104	0.3046	0.307639	0.308
-466	0.316388	0.309582	0.312376	0.315644
-465	0.3229	0.317004	0.320137	0.317554
-464	0.327614	0.32368	0.326386	0.321467
-463	0.330267	0.329066	0.328118	0.323515
-462	0.330486	0.332664	0.332459	0.324551
-461	0.33167	0.331148	0.33748	0.326645
-460	0.331358	0.328589	0.337869	0.327036
-459	0.333611	0.331188	0.33703	0.334258
-458	0.345489	0.33811	0.342881	0.341689
-457	0.348251	0.341616	0.343057	0.342402
-456	0.355483	0.347452	0.347571	0.346934
-455	0.355111	0.347814	0.348053	0.345254
-454	0.348601	0.346502	0.344174	0.344495
-453	0.348404	0.347022	0.353489	0.348452
-452	0.349776	0.350793	0.356963	0.34985
-451	0.353732	0.360237	0.358618	0.356329
-450	0.355803	0.360974	0.361585	0.358207
-449	0.358169	0.357606	0.359132	0.355678
-448	0.358979	0.361381	0.357753	0.360161
-447	0.364236	0.365541	0.361301	0.368345
-446	0.368507	0.362376	0.360775	0.367403
-445	0.363754	0.359347	0.353197	0.361678
-444	0.358497	0.357832	0.351795	0.358667
-443	0.357632	0.35866	0.355311	0.356659
-442	0.364771	0.366322	0.365297	0.362704
-441	0.369589	0.375204	0.373092	0.372128
-440	0.368121	0.373577	0.371121	0.37045
-439	0.370771	0.371113	0.364267	0.371577
-438	0.37145	0.369101	0.359231	0.371784
-437	0.366019	0.36874	0.364224	0.368589
-436	0.363567	0.36822	0.366567	0.368773
-435	0.361771	0.365259	0.364114	0.362636
-434	0.355727	0.360377	0.356187	0.357993
-433	0.348348	0.351269	0.343618	0.351419
-432	0.340706	0.34754	0.340749	0.346408
-431	0.340903	0.344963	0.341998	0.349856
-430	0.340896	0.342653	0.342056	0.347093
-429	0.336911	0.3415	0.336276	0.342152
-428	0.335422	0.342269	0.332642	0.340819
-427	0.33135	0.337727	0.328482	0.336246
-426	0.320732	0.327445	0.318631	0.329398
-425	0.318346	0.323062	0.318215	0.320987
-424	0.321083	0.322339	0.315456	0.319999
-423	0.318696	0.321502	0.310771	0.323147
-422	0.30926	0.317232	0.305452	0.315154
-421	0.301096	0.312827	0.301249	0.309477
-420	0.302168	0.312104	0.301227	0.310924
-419	0.301097	0.312421	0.299259	0.31056
-418	0.298887	0.310095	0.301513	0.31095
-417	0.299106	0.304516	0.29974	0.305253
-416	0.287354	0.2953	0.28823	0.295537
-415	0.276113	0.288056	0.281276	0.286242
-414	0.276522	0.291957	0.282168	0.284787
-413	0.271496	0.291127	0.281605	0.285507
-412	0.263826	0.279799	0.27531	0.274953
-411	0.254661	0.270407	0.266867	0.267353
-410	0.247049	0.25957	0.256302	0.262669
-409	0.242644	0.253398	0.248614	0.254533
-408	0.241813	0.25579	0.246624	0.254602
-407	0.243103	0.253827	0.245575	0.251801
-406	0.241463	0.253014	0.2447	0.246108
-405	0.238511	0.251727	0.242097	0.24597
-404	0.234065	0.23942	0.235246	0.240938
-403	0.231529	0.234974	0.233081	0.239056
-402	0.225756	0.2345	0.22897	0.23823
-401	0.220465	0.227098	0.221886	0.232079
-400	0.217163	0.225044	0.219656	0.229141
-399	0.208133	0.218409	0.21712	0.223174
-398	0.205225	0.214009	0.211786	0.21987
-397	0.204569	0.21209	0.207456	0.219342
-396	0.201988	0.211233	0.208309	0.218745
-395	0.201092	0.209562	0.201595	0.218355
-394	0.195537	0.204867	0.197811	0.210917
-393	0.188542	0.202386	0.19309	0.206236
-392	0.182879	0.196609	0.187624	0.201302
-391	0.177216	0.189387	0.183382	0.194279
-390	0.173674	0.18458	0.177457	0.189413
-389	0.172471	0.181624	0.176866	0.186085
-388	0.173565	0.180225	0.175795	0.184272
-387	0.170591	0.172778	0.170132	0.178925
-386	0.166196	0.17016	0.165387	0.174564
-385	0.169957	0.170837	0.164447	0.173761
-384	0.166262	0.164653	0.161495	0.170272
-383	0.162335	0.166897	0.161264	0.170167
-382	0.1631	0.1715	0.160761	0.170741
-381	0.157657	0.171725	0.160783	0.16762
-380	0.154378	0.166874	0.158969	0.166014
-379	0.150171	0.159959	0.153711	0.161344
-378	0.147176	0.154432	0.149602	0.156573
-377	0.146477	0.151274	0.146827	0.155472
-376	0.145222	0.151264	0.144348	0.153764
-375	0.145987	0.152031	0.146905	0.153512
-374	0.145091	0.150746	0.149243	0.152686
-373	0.147538	0.15061	0.148653	0.1517
-372	0.150379	0.151557	0.148718	0.153948
-371	0.148075	0.152698	0.14589	0.154396
-370	0.143378	0.148639	0.13997	0.148824
-369	0.138332	0.143881	0.134115	0.145614
-368	0.133198	0.140319	0.132105	0.14371
-367	0.13169	0.137951	0.130773	0.139468
-366	0.13145	0.138898	0.132324	0.139537
-365	0.131078	0.138785	0.134159	0.138184
-364	0.132564	0.142416	0.133307	0.137014
-363	0.129418	0.139101	0.131494	0.13573
-362	0.128588	0.136981	0.131712	0.13385
-361	0.1311	0.139214	0.134683	0.137817
-360	0.130751	0.13511	0.133656	0.138688
-359	0.132062	0.138244	0.134749	0.14183
-358	0.13678	0.143723	0.140341	0.147035
-357	0.138441	0.142461	0.143924	0.146623
-356	0.138637	0.141018	0.141477	0.144123
-355	0.138536	0.139289	0.138011	0.141746
-354	0.13847	0.138995	0.137094	0.138993
-353	0.137327	0.136891	0.135601	0.135891
-352	0.13536	0.135268	0.136606	0.135134
-351	0.137174	0.135651	0.138768	0.137932
-350	0.13547	0.137432	0.13962	0.13839
-349	0.134661	0.140161	0.140123	0.138711
-348	0.133257	0.139613	0.137079	0.136137
-347	0.131335	0.140717	0.135616	0.134051
-346	0.133606	0.141664	0.137013	0.137902
-345	0.137035	0.139545	0.140683	0.140172
-344	0.139831	0.138823	0.144221	0.143749
-343	0.139204	0.138494	0.144182	0.145154
-342	0.140274	0.139035	0.146409	0.142404
-341	0.143592	0.142302	0.147719	0.141854
-340	0.143243	0.142866	0.148919	0.142244
-339	0.14306	0.141889	0.151463	0.144413
-338	0.14543	0.14267	0.152282	0.145367
-337	0.14759	0.146026	0.152304	0.150017
-336	0.153385	0.151692	0.158185	0.158024
-335	0.160956	0.156669	0.165014	0.161963
-334	0.166637	0.1624	0.167575	0.165455
-333	0.170498	0.16679	0.17004	0.167791
-332	0.169974	0.166407	0.167684	0.166921
-331	0.170301	0.165237	0.168055	0.169348
-330	0.171639	0.167655	0.169109	0.172333
-329	0.172184	0.169411	0.171356	0.173432
-328	0.172904	0.168916	0.173231	0.17547
-327	0.178182	0.172427	0.177811	0.17856
-326	0.182544	0.176772	0.183045	0.179453
-325	0.182042	0.177087	0.182304	0.177782
-324	0.184201	0.182354	0.188083	0.180643
-323	0.19009	0.190886	0.192751	0.188839
-322	0.197701	0.194397	0.198705	0.196164
-321	0.205487	0.199822	0.207646	0.202597
-320	0.214473	0.20698	0.212488	0.209305
-319	0.222956	0.213936	0.222651	0.216996
-318	0.226795	0.22303	0.230764	0.223429
-317	0.224418	0.225258	0.231833	0.22375
-316	0.22505	0.224403	0.231724	0.22288
-315	0.231457	0.226876	0.235534	0.227868
-314	0.241312	0.233177	0.244343	0.241074
-313	0.244648	0.235023	0.246044	0.244186
-312	0.250274	0.241504	0.248966	0.248215
-311	0.255464	0.248909	0.256968	0.251877
-310	0.258625	0.248886	0.259672	0.254783
-309	0.267849	0.257303	0.266213	0.264259
-308	0.275698	0.264752	0.277552	0.272041
-307	0.28067	0.269861	0.28091	0.278495
-306	0.282283	0.277558	0.282501	0.279525
-305	0.289784	0.290791	0.289828	0.287284
-304	0.302256	0.307445	0.30387	0.29946
-303	0.308274	0.310845	0.313877	0.306536
-302	0.310127	0.308257	0.314509	0.312462
-301	0.315294	0.309225	0.318324	0.313423
-300	0.324668	0.31881	0.325932	0.316306
-299	0.331181	0.32945	0.33371	0.326855
-298	0.341665	0.334692	0.343147	0.33811
-297	0.346103	0.340626	0.35081	0.347165
-296	0.348871	0.344854	0.349633	0.350779
-295	0.350941	0.346923	0.34959	0.350825
-294	0.356868	0.353626	0.3541	0.357801
-293	0.371119	0.366468	0.365671	0.370404
-292	0.381709	0.381694	0.383932	0.379667
-291	0.383829	0.385728	0.388491	0.382377
-290	0.391824	0.392249	0.397205	0.389031
-289	0.407968	0.405314	0.40921	0.403278
-288	0.410495	0.408192	0.407837	0.411488
-287	0.406007	0.410891	0.406443	0.412197
-286	0.40346	0.408758	0.405159	0.410052
-285	0.4042	0.409567	0.409057	0.413801
-284	0.405507	0.416671	0.41104	0.41954
-283	0.418336	0.424225	0.416136	0.427268
-282	0.423433	0.426653	0.427093	0.433829
-281	0.431188	0.434229	0.434498	0.438836
-280	0.437874	0.44275	0.442274	0.443523
-279	0.437504	0.446414	0.448613	0.45212
-278	0.439922	0.445245	0.441621	0.450954
-277	0.436132	0.445785	0.437809	0.444484
-276	0.440663	0.448909	0.445215	0.448576
-275	0.448482	0.455384	0.450682	0.454795
-274	0.44992	0.459363	0.454821	0.457287
-273	0.448627	0.449331	0.445992	0.450698
-272	0.445607	0.447568	0.444845	0.450256
-271	0.454609	0.458008	0.459092	0.462976
-270	0.463162	0.47481	0.471606	0.479538
-269	0.464947	0.486715	0.47857	0.48582
-268	0.461182	0.484806	0.471388	0.482896
-267	0.447188	0.473911	0.457852	0.471656
-266	0.446121	0.467487	0.454457	0.464118
-265	0.446034	0.460479	0.449038	0.45996
-264	0.437998	0.454453	0.445548	0.450545
-263	0.439086	0.457058	0.44829	0.452189
-262	0.432733	0.451129	0.436954	0.451892
-261	0.427162	0.444796	0.431079	0.451504
-260	0.428294	0.444392	0.434538	0.453514
-259	0.424399	0.441	0.434691	0.44568
-258	0.423961	0.431859	0.429421	0.436087
-257	0.424048	0.432532	0.429748	0.436635
-256	0.414694	0.42986	0.422591	0.431976
-255	0.400206	0.409608	0.398901	0.416061
-254	0.386827	0.395148	0.383825	0.404233
-253	0.373304	0.389722	0.375305	0.396979
-252	0.373348	0.384985	0.36865	0.39449
-251	0.375936	0.385659	0.372217	0.392778
-250	0.362897	0.380954	0.367876	0.387719
-249	0.354568	0.374625	0.355808	0.375805
-248	0.350415	0.372694	0.355155	0.371035
-247	0.340782	0.362932	0.348067	0.365077
-246	0.334541	0.35355	0.341674	0.35661
-245	0.325387	0.346346	0.33141	0.345334
-244	0.313993	0.333531	0.320038	0.331799
-243	0.308165	0.327336	0.31558	0.32954
-242	0.302033	0.325474	0.305991	0.326276
-241	0.298445	0.323319	0.303033	0.324541
-240	0.291646	0.316654	0.298602	0.315575
-239	0.281235	0.300502	0.286843	0.304213
-238	0.272084	0.28989	0.274758	0.290227
-237	0.263999	0.282577	0.266216	0.281215
-236	0.2555	0.27311	0.257391	0.276698
-235	0.245632	0.264136	0.24811	0.266614
-234	0.237742	0.255746	0.241503	0.257739
-233	0.231591	0.247827	0.23609	0.251396
-232	0.227918	0.245225	0.231722	0.248065
-231	0.227109	0.244814	0.226631	0.245185
-230	0.221133	0.23979	0.219373	0.236654
-229	0.208964	0.226736	0.208747	0.227005
-228	0.200554	0.216306	0.200684	0.218337
-227	0.19523	0.20803	0.196729	0.210308
-226	0.195578	0.206258	0.195838	0.210947
-225	0.187237	0.203793	0.193516	0.205999
-224	0.176808	0.193747	0.183761	0.198063
-223	0.173665	0.187921	0.177053	0.196448
-222	0.170732	0.18633	0.175772	0.19394
-221	0.170993	0.188885	0.174338	0.194168
-220	0.169277	0.189423	0.174143	0.194806
-219	0.168908	0.186755	0.172274	0.189334
-218	0.163108	0.175434	0.165106	0.181605
-217	0.157156	0.168461	0.160089	0.172371
-216	0.154202	0.16539	0.156852	0.165052
-215	0.151052	0.165345	0.15203	0.164071
-214	0.149727	0.167654	0.151009	0.163182
-213	0.145036	0.163887	0.148902	0.161404
-212	0.142147	0.160704	0.145774	0.159739
-211	0.1408	0.156198	0.141408	0.155681
-210	0.139714	0.151243	0.139171	0.153788
-209	0.135435	0.147857	0.13689	0.150414
-208	0.128896	0.143777	0.131655	0.146675
-207	0.128266	0.144696	0.129027	0.148202
-206	0.126398	0.143732	0.127919	0.142844
-205	0.125768	0.141154	0.127854	0.139926
-204	0.127702	0.141647	0.129396	0.141818
-203	0.12642	0.142409	0.129635	0.141271
-202	0.129266	0.140706	0.129787	0.143277
-201	0.126333	0.137567	0.124943	0.14045
-200	0.125443	0.138419	0.124747	0.143391
-199	0.126377	0.136311	0.125551	0.13947
-198	0.124161	0.136177	0.123249	0.134796
-197	0.12003	0.129446	0.120095	0.130436
-196	0.11345	0.122565	0.113515	0.124236
-195	0.111799	0.121578	0.1108	0.12517
-194	0.113168	0.122587	0.110301	0.125854
-193	0.112668	0.122834	0.10902	0.126356
-192	0.108868	0.11779	0.107912	0.123278
-191	0.104177	0.112299	0.103634	0.118149
-190	0.0991818	0.107345	0.098248	0.113567
-189	0.0960763	0.104969	0.0985738	0.109624
-188	0.0940367	0.105866	0.0965988	0.107413
-187	0.0941254	0.108353	0.0971862	0.110306
-186	0.0969691	0.110078	0.100898	0.112448
-185	0.0972296	0.109159	0.0990965	0.111765
-184	0.0960574	0.107546	0.096904	0.110101
-183	0.09482	0.104969	0.0952108	0.109418
-182	0.093628	0.101721	0.0943225	0.107299
-181	0.0930637	0.0995934	0.0949302	0.106524
-180	0.0920871	0.0981374	0.0924777	0.105408
-179	0.0922607	0.100086	0.0907198	0.102105
-178	0.0898299	0.099347	0.0901772	0.10149
-177	0.088506	0.098563	0.0911538	0.100897
-176	0.0909368	0.101094	0.0924777	0.102378
-175	0.0917615	0.102237	0.0929552	0.103107
-174	0.0893091	0.0995486	0.0910019	0.0994393
-173	0.0870519	0.0958749	0.0875728	0.0969562
-172	0.0843824	0.093254	0.0885277	0.0958627
-171	0.0808231	0.0930972	0.0858148	0.0961133
-170	0.080172	0.0927164	0.0847514	0.0967967
-169	0.0782187	0.0885275	0.0840352	0.091876
-168	0.0794341	0.0877658	0.0812788	0.0878666
-167	0.0825159	0.0872282	0.0813223	0.0898485
-166	0.0813005	0.0847866	0.0791953	0.0886639
-165	0.0794992	0.0843609	0.0774808	0.0881399
-164	0.0765258	0.0812921	0.0737912	0.0866136
-163	0.0727495	0.0765879	0.071469	0.082513
-162	0.0703621	0.0754903	0.0708613	0.0811689
-161	0.069928	0.0762743	0.0707093	0.0796198
-160	0.0692118	0.0746839	0.0694723	0.0787769
-159	0.0662168	0.0721526	0.0672585	0.0764988
-158	0.065392	0.0707637	0.066564	0.0744713
-157	0.0628962	0.06765	0.0658261	0.072626
-156	0.0598577	0.0659028	0.0648929	0.0703024
-155	0.0585338	0.0640435	0.0619412	0.0675459
-154	0.0556473	0.0610866	0.0587074	0.065974
-153	0.0563635	0.060325	0.0557558	0.0656322
-152	0.0554302	0.0584434	0.0531297	0.0616683
-151	0.0529777	0.0570769	0.0530429	0.0601648
-150	0.0523049	0.0557553	0.0517407	0.0597775
-149	0.0505904	0.0532912	0.049961	0.0569527
-148	0.0514585	0.0529776	0.050981	0.0575905
-147	0.0506121	0.052888	0.0505904	0.0560414
-146	0.0494184	0.0517008	0.049961	0.0538317
-145	0.0486371	0.0494159	0.0474651	0.052237
-144	0.0460327	0.046795	0.045056	0.0495033
-143	0.0454901	0.0457198	0.0468574	0.0486376
-142	0.0439492	0.0470414	0.0465536	0.0486831
-141	0.0437973	0.0487215	0.0464885	0.0485237
-140	0.0444266	0.0476014	0.046814	0.0468607
-139	0.0429508	0.0485423	0.0449909	0.0461544
-138	0.0440794	0.0480046	0.0449692	0.0477036
-137	0.0442747	0.0477358	0.0455986	0.0501639
-136	0.0436453	0.0485871	0.0454684	0.0497083
-135	0.0433632	0.0472654	0.0441662	0.0474757
-134	0.0431027	0.047803	0.0441879	0.049321
-133	0.0434934	0.0447117	0.0440794	0.048797
-132	0.0435368	0.0448686	0.0449041	0.0470201
-131	0.0423431	0.0462574	0.0459459	0.0478402
-130	0.0412797	0.0448014	0.0437973	0.0472707
-129	0.0416486	0.0455406	0.0435151	0.0462456
-128	0.0416052	0.0461902	0.0422563	0.0462683
-127	0.0419653	0.0466508	0.0426814	0.0467369
-126	0.0426163	0.0478377	0.0436361	0.046828
-125	0.0427899	0.0470763	0.0432889	0.0473291
-124	0.0421172	0.0453966	0.0434191	0.0484451
-123	0.0417049	0.0448143	0.0423125	0.0491056
-122	0.0414662	0.045195	0.0423342	0.0487412
-121	0.0407285	0.0457325	0.0430068	0.0484906
-120	0.0417483	0.0451278	0.0429417	0.0462586
-119	0.0411625	0.0448143	0.0401209	0.0446415
-118	0.0398822	0.0438289	0.0397086	0.0441404
-117	0.0412276	0.0432466	0.0417483	0.0450514
-116	0.0423125	0.0438513	0.0429851	0.0462358
-115	0.0432455	0.0460237	0.0443088	0.0453247
-114	0.0436361	0.0462924	0.0439182	0.0452336
-113	0.0430719	0.0460013	0.0422908	0.0450286
-112	0.0424427	0.0468523	0.043354	0.0445503
-111	0.0430719	0.0465164	0.0451767	0.045097
-110	0.0433323	0.0469195	0.0453937	0.0460991
-109	0.0433757	0.0476362	0.0456107	0.0470557
-108	0.0425078	0.0481065	0.0451984	0.0474429
-107	0.042421	0.0473226	0.0439616	0.0487184
-106	0.0423559	0.0484872	0.0448729	0.0492878
-105	0.0427465	0.0488903	0.0458494	0.0478301
-104	0.0444607	0.0492263	0.0450248	0.0483312
-103	0.0444173	0.0493159	0.0459362	0.048354
-102	0.0446776	0.0489351	0.045372	0.0495611
-101	0.0465437	0.0502789	0.0468475	0.0528637
-100	0.0475085	0.0511631	0.0479643	0.0527382
-99	0.0480728	0.0514768	0.0470093	0.0532166
-98	0.0478124	0.0507375	0.0466404	0.0526698
-97	0.0467371	0.0510619	0.0464983	0.051929
-96	0.0465417	0.0525855	0.0481481	0.052886
-95	0.0478225	0.0527199	0.0476488	0.0524531
-94	0.0490381	0.0511291	0.0483218	0.0523392
-93	0.0501018	0.0521374	0.048973	0.0551646
-92	0.0519904	0.0544451	0.0512089	0.0571926
-91	0.0519904	0.0553862	0.0540526	0.056509
-90	0.0529238	0.0557895	0.0535534	0.0595395
-89	0.0535751	0.0567753	0.0537053	0.0610206
-88	0.0532929	0.0568649	0.0545736	0.0594484
-87	0.0527936	0.0567081	0.0555722	0.0597674
-86	0.0527285	0.0590607	0.0565925	0.06257
-85	0.0533363	0.0603826	0.0573739	0.0623194
-84	0.0542697	0.060405	0.0574608	0.0624789
-83	0.055659	0.0615029	0.0563971	0.063641
-82	0.056332	0.0603154	0.055659	0.0630257
-81	0.0569398	0.0612788	0.0556373	0.0631169
-80	0.0583291	0.062892	0.0559846	0.0629574
-79	0.0579601	0.0640347	0.0560715	0.065555
-78	0.0594145	0.0674179	0.0591974	0.0688134
-77	0.0628226	0.0691207	0.062345	0.0704539
-76	0.0620411	0.0709355	0.0643856	0.0706362
-75	0.0634739	0.0705546	0.06584	0.0717983
-74	0.0626924	0.0685606	0.0638212	0.0709552
-73	0.0618892	0.0707339	0.0643856	0.0706818
-72	0.0643639	0.0724367	0.0669254	0.0724819
-71	0.0661579	0.0716452	0.0679818	0.0747079
-70	0.0668093	0.0732812	0.0701964	0.0752093
-69	0.0673521	0.076934	0.0707392	0.0731581
-68	0.0658756	0.0751636	0.0690674	0.0735228
-67	0.0656585	0.0746034	0.0700444	0.0746623
-66	0.0693714	0.0778753	0.0720637	0.0776707
-65	0.0705655	0.0802956	0.0739744	0.082434
-64	0.0738441	0.0855395	0.0763411	0.0867414
-63	0.0779695	0.0878702	0.0795979	0.0895447
-62	0.0794242	0.0906715	0.0832456	0.0913451
-61	0.0808138	0.0928452	0.0844398	0.091687
-60	0.0837233	0.0956913	0.0867413	0.0928949
-59	0.085786	0.0983357	0.0895205	0.0955614
-58	0.0893251	0.0986719	0.0908884	0.0974074
-57	0.0936242	0.101496	0.0914529	0.0979316
-56	0.0945795	0.103714	0.0925603	0.101236
-55	0.097793	0.107053	0.0954915	0.105977
-54	0.100768	0.110482	0.0984444	0.109464
-53	0.103438	0.113933	0.103026	0.114455
-52	0.105088	0.119737	0.108237	0.119651
-51	0.109127	0.124018	0.111906	0.126511
-50	0.113033	0.130848	0.116702	0.129857
-49	0.116354	0.138689	0.123366	0.134573
-48	0.121629	0.141781	0.127534	0.141705
-47	0.127621	0.148458	0.135284	0.147015
-46	0.13435	0.150744	0.140103	0.153759
-45	0.13854	0.154866	0.145052	0.157359
-44	0.14553	0.160938	0.148916	0.158886
-43	0.146528	0.162305	0.149654	0.163967
-42	0.147245	0.167996	0.150436	0.169618
-41	0.153605	0.175278	0.154517	0.175497
-40	0.159727	0.182895	0.162853	0.181421
-39	0.162245	0.190872	0.165523	0.188371
-38	0.167997	0.198736	0.173316	0.196369
-37	0.176594	0.202433	0.1815	0.202453
-36	0.182086	0.208639	0.18875	0.209174
-35	0.194438	0.221724	0.200038	0.222686
-34	0.207397	0.235279	0.209959	0.235447
-33	0.21684	0.247759	0.219966	0.247113
-32	0.233533	0.263196	0.233664	0.262584
-31	0.246623	0.271016	0.24493	0.27621
-30	0.252875	0.282644	0.255089	0.290269
-29	0.266017	0.299139	0.269707	0.300482
-28	0.275089	0.309958	0.281275	0.31308
-27	0.290716	0.326691	0.296576	0.333105
-26	0.309663	0.341722	0.309706	0.348687
-25	0.320037	0.354043	0.317845	0.360898
-24	0.334643	0.367214	0.330975	0.376093
-23	0.350204	0.387957	0.346016	0.394021
-22	0.370584	0.408924	0.362554	0.412611
-21	0.389835	0.427248	0.386145	0.434344
-20	0.408	0.451693	0.40978	0.462781
-19	0.434527	0.480641	0.434592	0.491514
-18	0.464983	0.509925	0.463984	0.517832
-17	0.484824	0.53522	0.484368	0.537245
-16	0.51172	0.568044	0.518818	0.564247
-15	0.5379	0.592309	0.544933	0.591316
-14	0.573566	0.625918	0.575389	0.625769
-13	0.620086	0.67223	0.619717	0.671204
-12	0.652344	0.712201	0.652713	0.710145
-11	0.69793	0.755398	0.697214	0.760046
-10	0.745948	0.803525	0.752677	0.807646
-9	0.804646	0.860323	0.811441	0.862514
-8	0.857548	0.899264	0.860045	0.912483
-7	0.890067	0.942528	0.89532	0.94149
-6	0.935892	0.992806	0.942882	0.984122
-5	1.00362	1.04848	0.997542	1.04432
-4	1.06249	1.11138	1.05327	1.1029
-3	1.11338	1.16109	1.1083	1.15315
-2	1.17149	1.20635	1.15825	1.2061
-1	1.21664	1.24218	1.20555	1.24067
0	1.25584	1.28226	1.24703	1.26972
1	1.28161	1.30359	1.28268	1.28941
2	1.26492	1.2813	1.26896	1.27059
3	1.23672	1.25007	1.23696	1.24197
4	1.20709	1.20602	1.2052	1.20651
5	1.14935	1.1479	1.1439	1.15155
6	1.09301	1.08778	1.09516	1.0921
7	1.04606	1.02682	1.04324	1.033
8	0.987492	0.967622	0.980914	0.970496
9	0.934611	0.918039	0.933786	0.91344
10	0.88681	0.870293	0.879929	0.860486
11	0.830544	0.808701	0.833713	0.80384
12	0.782439	0.76044	0.788517	0.750886
13	0.735268	0.702992	0.735984	0.702534
14	0.682735	0.652513	0.687684	0.654752
15	0.636019	0.610547	0.642944	0.609408
16	0.596468	0.564482	0.607126	0.571515
17	0.570353	0.540306	0.577886	0.541985
18	0.549687	0.512658	0.549448	0.515644
19	0.521532	0.487318	0.525852	0.486251
20	0.492118	0.45772	0.497132	0.453393
21	0.457863	0.421334	0.460272	0.42065
22	0.424802	0.393618	0.429621	0.389433
23	0.399751	0.370496	0.404201	0.370043
24	0.378998	0.352706	0.385575	0.352589
25	0.357182	0.336709	0.366451	0.329985
26	0.339251	0.320958	0.345698	0.314719
27	0.323252	0.30254	0.329591	0.300705
28	0.303172	0.284011	0.307514	0.281428
29	0.292297	0.266781	0.295162	0.26345
30	0.279294	0.254862	0.284525	0.250827
31	0.263317	0.243838	0.265987	0.239434
32	0.249293	0.23156	0.251898	0.22852
33	0.233837	0.220268	0.23705	0.216785
34	0.224937	0.208886	0.226739	0.206508
35	0.215212	0.19775	0.21836	0.198146
36	0.203967	0.183859	0.207289	0.185272
37	0.195827	0.178414	0.19587	0.178003
38	0.188642	0.172589	0.187817	0.168228
39	0.182715	0.164814	0.183562	0.164013
40	0.1749	0.160557	0.177071	0.160025
41	0.166955	0.153791	0.169886	0.151184
42	0.159401	0.146576	0.162505	0.145214
43	0.151347	0.140168	0.153714	0.136601
44	0.147505	0.136807	0.14642	0.134095
45	0.144379	0.130063	0.140168	0.12972
46	0.138258	0.124977	0.136543	0.126029
47	0.133134	0.12128	0.132396	0.123659
48	0.130356	0.117001	0.129791	0.122998
49	0.126362	0.115814	0.129075	0.120742
50	0.121564	0.111445	0.123605	0.114157
51	0.118373	0.108129	0.118503	0.110101
52	0.115573	0.106224	0.114965	0.106889
53	0.113185	0.103468	0.112251	0.105066
54	0.110319	0.101609	0.110732	0.104382
55	0.107215	0.0996145	0.106238	0.102104
56	0.103438	0.0972843	0.102743	0.0989135
57	0.101072	0.0971051	0.102765	0.0983211
58	0.0985104	0.0979565	0.102136	0.0964982
59	0.0955798	0.09771	0.098836	0.0956096
60	0.0957318	0.0929825	0.0974467	0.0921005
61	0.0932354	0.0876724	0.0952976	0.0896624
62	0.0901528	0.0850509	0.0944076	0.0890016
63	0.0878735	0.0848493	0.0908041	0.0868598
64	0.0852034	0.0846028	0.0880906	0.0849458
65	0.0829241	0.082071	0.0875479	0.0815507
66	0.081448	0.0805699	0.0855291	0.0812544
67	0.0839661	0.0791359	0.0847476	0.0841483
68	0.0839227	0.078531	0.0842917	0.0823482
69	0.0828156	0.0780605	0.0832063	0.0787936
70	0.0804494	0.0769178	0.0815131	0.0785657
71	0.0765854	0.076268	0.0798633	0.0766745
72	0.0781484	0.0743636	0.0779747	0.074282
73	0.07639	0.0736018	0.0765203	0.075239
74	0.0737634	0.0733553	0.0759125	0.0751706
75	0.0741107	0.0735346	0.0755434	0.0756263
76	0.0703118	0.0726159	0.0747402	0.0753301
77	0.0685318	0.0715181	0.0729168	0.0732566
78	0.070594	0.0732433	0.0725043	0.0745554
79	0.0699428	0.0732657	0.0731556	0.0740769
80	0.0723741	0.0743187	0.0736331	0.0736895
81	0.0734378	0.0733329	0.0719182	0.0743731
82	0.0715926	0.0715405	0.0710065	0.0738718
83	0.0712019	0.0717869	0.0710933	0.0728009
84	0.0693784	0.0719214	0.070225	0.0713882
85	0.0688791	0.0726832	0.0725477	0.0726642
86	0.068814	0.0718093	0.0716794	0.0708869
87	0.0690528	0.0714285	0.0706592	0.0698843
88	0.0696389	0.0704874	0.0695955	0.0708641
89	0.0691613	0.0691655	0.0685752	0.0709552
90	0.0697691	0.0691431	0.0707894	0.0722996
91	0.0708328	0.0699049	0.0724392	0.0707502
92	0.0721136	0.0705098	0.073047	0.072254
93	0.0722004	0.0719214	0.0704421	0.0724591
94	0.0722004	0.073669	0.0694869	0.0727553
95	0.0731339	0.073669	0.072309	0.0751934
96	0.0732207	0.0767385	0.0733292	0.0766517
97	0.0732207	0.0783517	0.0746751	0.0765833
98	0.0744798	0.0784189	0.0750876	0.0787936
99	0.0759993	0.0783517	0.0752395	0.0810722
100	0.0750876	0.0776347	0.0745883	0.0810266
101	0.0752829	0.0785758	0.0741541	0.081619
102	0.0763683	0.0786878	0.0762815	0.0798189
103	0.0769762	0.0810404	0.078322	0.0804797
104	0.0783655	0.0827432	0.0806231	0.0816646
105	0.0786042	0.0840875	0.0821426	0.0828495
106	0.0809487	0.0866417	0.0826419	0.0837153
107	0.0815782	0.0881877	0.0831629	0.0839204
108	0.0835536	0.0905403	0.0848778	0.0875206
109	0.0885248	0.0914589	0.0878301	0.091303
110	0.0896101	0.0932513	0.0904133	0.0934905
111	0.0922368	0.0955143	0.0923453	0.0960653
112	0.0949069	0.0970378	0.0929966	0.0978654
113	0.0970994	0.0994576	0.0961442	0.100759
114	0.101115	0.103267	0.0997694	0.103835
115	0.105088	0.108487	0.102635	0.106387
116	0.108952	0.113461	0.106759	0.110284
117	0.110102	0.116755	0.108105	0.112015
118	0.110992	0.118547	0.109256	0.115433
119	0.112251	0.118211	0.109625	0.118441
120	0.112794	0.120339	0.111318	0.11737
121	0.116181	0.123633	0.116311	0.12072
122	0.122107	0.126501	0.121629	0.127943
123	0.126752	0.131341	0.129336	0.131976
124	0.131398	0.135015	0.132831	0.137217
125	0.137194	0.136785	0.135305	0.142435
126	0.143728	0.146106	0.142122	0.148815
127	0.149936	0.156009	0.146767	0.155947
128	0.153258	0.161543	0.150761	0.16383
129	0.156405	0.167592	0.155515	0.170028
130	0.166109	0.174314	0.162201	0.177024
131	0.177788	0.183523	0.171992	0.186115
132	0.187296	0.193314	0.181586	0.191948
133	0.193482	0.199341	0.188446	0.197257
134	0.199539	0.207384	0.193851	0.204253
135	0.202535	0.215652	0.200082	0.210496
136	0.207484	0.218475	0.208005	0.217446
137	0.220096	0.229857	0.215668	0.229272
138	0.231949	0.247983	0.226174	0.240619
139	0.24404	0.25932	0.241413	0.252809
140	0.250248	0.266176	0.252007	0.264248
141	0.261406	0.281255	0.266486	0.281041
142	0.277036	0.295729	0.281573	0.294827
143	0.293143	0.307783	0.294359	0.308771
144	0.312268	0.322302	0.31229	0.325155
145	0.329113	0.338367	0.329504	0.339122
146	0.345763	0.355484	0.345416	0.356098
147	0.359244	0.372781	0.358462	0.371091
148	0.373528	0.38441	0.3686	0.380934
149	0.393542	0.402961	0.388658	0.397636
150	0.409346	0.425501	0.408	0.41967
151	0.434396	0.44645	0.429273	0.441066
152	0.466025	0.481425	0.463159	0.477364
153	0.494658	0.517677	0.495917	0.511566
154	0.523811	0.541203	0.525374	0.537473
155	0.547082	0.566722	0.553334	0.560692
156	0.570505	0.591167	0.574608	0.582817
157	0.596554	0.613863	0.59345	0.609294
158	0.628053	0.646441	0.620932	0.641582
159	0.65424	0.670265	0.647683	0.671391
160	0.679818	0.691936	0.676126	0.696005
161	0.702659	0.714727	0.6976	0.714807
162	0.717098	0.733462	0.714406	0.72814
163	0.734272	0.754819	0.73412	0.744413
164	0.750622	0.77436	0.749601	0.759477
165	0.764844	0.787	0.761087	0.772012
166	0.772334	0.792378	0.764431	0.779647
167	0.782865	0.795672	0.775787	0.787396
168	0.780629	0.784647	0.77494	0.779191
169	0.774549	0.769968	0.768383	0.773266
170	0.771683	0.7658	0.766863	0.774291
171	0.747452	0.755356	0.747365	0.759796
172	0.734663	0.73642	0.73412	0.743
173	0.723894	0.731826	0.727086	0.727912
174	0.719617	0.731064	0.722265	0.724744
175	0.713103	0.720598	0.711387	0.711708
176	0.696341	0.699869	0.691065	0.683014
177	0.673781	0.66529	0.664532	0.653432
178	0.645946	0.635821	0.64169	0.629753
179	0.621737	0.616189	0.621976	0.606027
180	0.59338	0.592748	0.597115	0.582052
181	0.577096	0.575829	0.577595	0.567785
182	0.558944	0.555637	0.560963	0.548093
183	0.542942	0.536589	0.543138	0.527855
184	0.529741	0.521551	0.525746	0.511309
185	0.511264	0.497124	0.505749	0.499481
186	0.489616	0.479375	0.487184	0.484804
187	0.467404	0.458781	0.469641	0.46256
188	0.445193	0.434667	0.451989	0.441
189	0.430558	0.417367	0.431492	0.41985
190	0.411082	0.398945	0.411994	0.3969
191	0.394016	0.38151	0.399054	0.376753
192	0.384767	0.369028	0.383638	0.366383
193	0.37074	0.356814	0.371696	0.356697
194	0.354847	0.338438	0.351872	0.340311
195	0.334893	0.323244	0.332679	0.324426
196	0.321497	0.315714	0.323711	0.309224
197	0.310857	0.301282	0.310228	0.295299
198	0.295963	0.283623	0.296853	0.284656
199	0.282827	0.26881	0.281372	0.2695
200	0.267628	0.25431	0.270581	0.255962
201	0.257249	0.241469	0.258226	0.245023
202	0.250779	0.234993	0.245264	0.235747
203	0.244396	0.226163	0.241074	0.229183
204	0.237035	0.216616	0.232454	0.223577
205	0.227199	0.210095	0.221967	0.212956
206	0.215475	0.199831	0.210698	0.199966
207	0.203164	0.1895	0.201383	0.190804
208	0.196216	0.18215	0.19361	0.185813
209	0.18562	0.175628	0.186184	0.180457
210	0.178455	0.168166	0.179041	0.168947
211	0.17142	0.161667	0.173048	0.163273
212	0.163734	0.158193	0.169357	0.15933
213	0.161193	0.15528	0.164168	0.153997
214	0.158241	0.151739	0.158935	0.152128
215	0.154332	0.14598	0.155027	0.148573
216	0.14708	0.142865	0.149186	0.14096
217	0.139741	0.138495	0.143194	0.135422
218	0.135269	0.131032	0.139047	0.131024
219	0.133445	0.127827	0.135725	0.128471
220	0.12958	0.1246	0.132598	0.125372
221	0.125455	0.120477	0.126041	0.118967
222	0.123805	0.119827	0.124564	0.118694
223	0.12109	0.118146	0.123631	0.117486
224	0.120352	0.115233	0.120331	0.114478
225	0.118029	0.112858	0.118072	0.115435
226	0.115836	0.109787	0.115141	0.115367
227	0.113621	0.107121	0.113209	0.112267
228	0.109018	0.105238	0.10993	0.108666
229	0.105154	0.103221	0.106348	0.1047
230	0.10511	0.101047	0.104784	0.101738
231	0.103568	0.0995459	0.104133	0.100553
232	0.102005	0.0998372	0.101614	0.0981595
233	0.0990523	0.0979772	0.0990306	0.0942167
234	0.0968811	0.0952431	0.09636	0.0936014
235	0.0974239	0.0948622	0.0963817	0.0940116
236	0.094451	0.0932961	0.0940603	0.0931715
237	0.0932137	0.093565	0.0917809	0.0926474
238	0.0917375	0.0919294	0.0923453	0.0908473
239	0.090956	0.0891511	0.0920197	0.0901865
240	0.0915639	0.0900473	0.0892628	0.0907562
241	0.0901094	0.088815	0.0894799	0.0910752
242	0.0884813	0.0867313	0.0878301	0.0896169
243	0.0870269	0.0845804	0.0846173	0.0874978
244	0.0879169	0.0854766	0.0860718	0.0862673
245	0.0885248	0.0860592	0.0868967	0.0856977
246	0.0892411	0.0878516	0.0872006	0.0888421
247	0.0896319	0.0906747	0.0877867	0.0882269
248	0.090218	0.0893976	0.0887418	0.0871104
249	0.0900226	0.0875155	0.0889372	0.0872471
250	0.0863323	0.0881429	0.0900877	0.0855838
251	0.0843568	0.0873811	0.0885899	0.086199
252	0.0845522	0.0847149	0.0848344	0.0836925
253	0.0840746	0.0851182	0.0838576	0.0833508
254	0.0863974	0.0864849	0.0847042	0.0852876
255	0.0891977	0.0893976	0.0875913	0.0878168
256	0.0892628	0.0895544	0.0896753	0.0910524
257	0.0889589	0.0876276	0.0878518	0.0918499
258	0.0876564	0.0878068	0.0849647	0.091303
259	0.0877433	0.0880085	0.0883077	0.090027
260	0.0884379	0.088479	0.090218	0.0896624
261	0.0910429	0.0904282	0.0892845	0.0892523
262	0.0904133	0.0881877	0.0901311	0.0907789
263	0.0892411	0.0880533	0.0891109	0.0933993
264	0.091629	0.0921535	0.0901528	0.0945842
265	0.0946898	0.0952678	0.0934307	0.0965438
266	0.0962093	0.0980013	0.0949069	0.0996199
267	0.0998346	0.100824	0.0980111	0.103949
268	0.102657	0.102326	0.103069	0.104701
269	0.101897	0.102236	0.10639	0.106296
270	0.104002	0.104521	0.10613	0.105202
271	0.106021	0.106269	0.105001	0.103904
272	0.106738	0.107165	0.107367	0.106547
273	0.108822	0.109809	0.109386	0.109463
274	0.113293	0.113103	0.1121	0.112517
275	0.11579	0.116441	0.114357	0.114978
276	0.119089	0.122109	0.117505	0.120241
277	0.122563	0.124709	0.121304	0.119558
278	0.122194	0.123476	0.124712	0.121973
279	0.124364	0.126882	0.129357	0.129629
280	0.129444	0.132528	0.13231	0.136533
281	0.1332	0.13748	0.13524	0.140293
282	0.141036	0.142678	0.13956	0.141705
283	0.146203	0.14568	0.14236	0.145419
284	0.146376	0.146867	0.145812	0.150091
285	0.155168	0.153768	0.152281	0.155947
286	0.158641	0.160087	0.158099	0.162714
287	0.159531	0.163022	0.16485	0.1662
288	0.171753	0.170393	0.172382	0.175451
289	0.176572	0.174516	0.17807	0.178208
290	0.180045	0.177832	0.18163	0.178687
291	0.18786	0.185651	0.184951	0.184839
292	0.188533	0.193135	0.190725	0.188166
293	0.196565	0.199027	0.196413	0.196232
294	0.205595	0.207788	0.206572	0.20464
295	0.213193	0.214487	0.214973	0.214233
296	0.226413	0.222553	0.22192	0.222983
297	0.233707	0.231	0.231211	0.230456
298	0.24213	0.236534	0.239612	0.237862
299	0.250031	0.243614	0.24658	0.244128
300	0.25218	0.249865	0.252658	0.251169
301	0.259648	0.25932	0.259127	0.257617
302	0.272239	0.267319	0.267441	0.267802
303	0.286566	0.28018	0.283614	0.284937
304	0.301783	0.294116	0.295857	0.297492
305	0.3109	0.306932	0.309902	0.310891
306	0.320104	0.326514	0.322905	0.324904
307	0.329005	0.336036	0.331154	0.337778
308	0.340097	0.344282	0.341682	0.344021
309	0.360481	0.358375	0.358245	0.351358
310	0.368708	0.364581	0.370423	0.363822
311	0.373115	0.375111	0.38106	0.375101
312	0.385358	0.386404	0.396147	0.392555
313	0.398318	0.396486	0.406437	0.405133
314	0.411668	0.413313	0.417117	0.416685
315	0.426256	0.427271	0.4286	0.42785
316	0.438239	0.442955	0.437935	0.43357
317	0.449679	0.456533	0.447617	0.447537
318	0.461184	0.468273	0.460359	0.463237
319	0.479028	0.484136	0.473861	0.481078
320	0.492031	0.493367	0.484433	0.493337
321	0.500866	0.501836	0.492639	0.504274
322	0.508138	0.501792	0.499455	0.510882
323	0.509745	0.508222	0.50664	0.508695
324	0.514564	0.51687	0.511894	0.511338
325	0.52596	0.529888	0.525027	0.518105
326	0.537314	0.551061	0.544933	0.538316
327	0.54261	0.55599	0.551076	0.548547
328	0.552444	0.561569	0.554289	0.557821
329	0.555375	0.563026	0.55049	0.561877
330	0.55939	0.564594	0.552618	0.559074
331	0.559434	0.563698	0.552965	0.557935
332	0.557545	0.564146	0.552683	0.557684
333	0.562473	0.567283	0.557458	0.55994
334	0.557198	0.563093	0.552661	0.556568
335	0.55062	0.558522	0.55036	0.553583
336	0.54795	0.557693	0.545497	0.551077
337	0.540743	0.546109	0.537487	0.545038
338	0.535794	0.539029	0.533384	0.540595
339	0.535186	0.53587	0.524614	0.538362
340	0.526565	0.527357	0.51643	0.532302
341	0.517081	0.519651	0.507814	0.526721
342	0.508291	0.51414	0.496007	0.517153
343	0.495595	0.512169	0.488737	0.507539
344	0.482074	0.497362	0.47923	0.494099
345	0.473501	0.488693	0.473457	0.484371
346	0.467511	0.482085	0.465818	0.477559
347	0.456464	0.471153	0.457614	0.466488
348	0.448216	0.46188	0.450539	0.456122
349	0.440186	0.448215	0.440685	0.445051
350	0.429986	0.43632	0.432677	0.435346
351	0.418787	0.428122	0.427316	0.424981
352	0.411017	0.417078	0.413448	0.416187
353	0.397192	0.404175	0.399059	0.405913
354	0.378375	0.382245	0.385016	0.3868
355	0.364984	0.367281	0.366938	0.37099
356	0.355283	0.358321	0.352852	0.362196
357	0.349401	0.346046	0.341762	0.354861
358	0.346775	0.341117	0.337378	0.34789
359	0.336792	0.330164	0.327807	0.336978
360	0.323075	0.318269	0.316608	0.325086
361	0.31116	0.308771	0.308925	0.31046
362	0.294514	0.301289	0.300743	0.300437
363	0.284791	0.29374	0.286852	0.288568
364	0.277932	0.28068	0.275914	0.275013
365	0.269121	0.270063	0.269707	0.266971
366	0.262067	0.258952	0.261373	0.255877
367	0.254623	0.249387	0.254276	0.249498
368	0.250044	0.245265	0.251541	0.242778
369	0.244813	0.241703	0.246853	0.237014
370	0.23713	0.233572	0.238541	0.234007
371	0.230793	0.227098	0.231075	0.225122
372	0.221265	0.221386	0.220679	0.215623
373	0.212714	0.213232	0.21458	0.212547
374	0.206181	0.205683	0.210869	0.205554
375	0.199215	0.198694	0.202861	0.198537
376	0.194722	0.191615	0.195742	0.195325
377	0.195004	0.186463	0.192986	0.19004
378	0.190251	0.183977	0.184695	0.184914
379	0.181635	0.176697	0.177728	0.178353
380	0.175341	0.172037	0.177446	0.172225
381	0.173344	0.171679	0.175341	0.169992
382	0.172476	0.167803	0.172064	0.166074
383	0.164945	0.158731	0.166703	0.157417
384	0.158022	0.152168	0.160561	0.149763
385	0.152249	0.148315	0.154419	0.145662
386	0.15099	0.146209	0.150816	0.144751
387	0.147843	0.145089	0.147973	0.145161
388	0.143654	0.142087	0.147474	0.144455
389	0.140963	0.139041	0.146215	0.143225
390	0.137903	0.137204	0.143654	0.141243
391	0.137773	0.135927	0.143611	0.136891
392	0.139096	0.1353	0.140225	0.129579
393	0.135667	0.133844	0.135277	0.125091
394	0.133692	0.131268	0.130567	0.125934
395	0.13226	0.129409	0.129004	0.124931
396	0.127898	0.124615	0.126877	0.125888
397	0.125944	0.120538	0.124512	0.124886
398	0.123145	0.116394	0.12321	0.123337
399	0.123318	0.115229	0.121408	0.123519
400	0.122276	0.1172	0.121148	0.122699
401	0.119672	0.116573	0.120301	0.121742
402	0.117198	0.115991	0.118478	0.118188
403	0.113769	0.114691	0.118218	0.115659
404	0.112032	0.112743	0.115809	0.113381
405	0.112141	0.112003	0.113704	0.110967
406	0.113682	0.110391	0.115006	0.110033
407	0.11748	0.110704	0.115201	0.111718
408	0.117697	0.111623	0.115223	0.11083
409	0.11735	0.111802	0.116655	0.108142
410	0.114854	0.111219	0.116634	0.108757
411	0.112662	0.110615	0.116438	0.110534
412	0.114311	0.11048	0.1157	0.111809
413	0.113161	0.111197	0.116438	0.111286
414	0.112228	0.109607	0.113487	0.107322
415	0.110947	0.10759	0.111208	0.106046
416	0.110947	0.106874	0.112184	0.107208
417	0.111924	0.10665	0.111121	0.108916
418	0.111425	0.106806	0.112597	0.109964
419	0.113573	0.108038	0.115158	0.110329
420	0.117545	0.112295	0.115961	0.113791
421	0.118891	0.114602	0.117871	0.11591
422	0.120562	0.115251	0.117502	0.112379
423	0.120692	0.115453	0.116894	0.112994
424	0.118717	0.115722	0.118977	0.115477
425	0.120301	0.118074	0.12117	0.117231
426	0.122038	0.120874	0.12373	0.123154
427	0.123817	0.121927	0.12525	0.124362
428	0.126053	0.121927	0.127051	0.124225
429	0.124924	0.123674	0.127963	0.125273
430	0.130263	0.126205	0.132759	0.127369
431	0.133367	0.128378	0.135776	0.130012
432	0.133627	0.129924	0.134843	0.131424
433	0.135624	0.132858	0.135233	0.132312
434	0.134278	0.134337	0.135016	0.134818
435	0.138272	0.136039	0.13749	0.136231
436	0.142938	0.138526	0.139444	0.13762
437	0.146845	0.140363	0.143567	0.141083
438	0.150295	0.144932	0.150881	0.143726
439	0.153073	0.149928	0.155613	0.148441
440	0.156958	0.152571	0.160279	0.152496
441	0.15978	0.15387	0.160821	0.155481
442	0.164012	0.157141	0.161342	0.156392
443	0.168635	0.159806	0.165965	0.158055
444	0.172324	0.16413	0.17202	0.164684
445	0.176643	0.170514	0.178944	0.170949
446	0.178423	0.173628	0.179139	0.172703
447	0.181782	0.178078	0.182173	0.177958
448	0.188121	0.184083	0.186818	0.182355
449	0.192571	0.186996	0.191442	0.186275
450	0.197781	0.195913	0.20108	0.192974
451	0.206485	0.203531	0.207592	0.199217
452	0.209459	0.205592	0.2148	0.206873
453	0.214734	0.209065	0.218446	0.210952
454	0.223418	0.212627	0.22281	0.218289
455	0.226804	0.215988	0.227173	0.220522
456	0.236269	0.222329	0.233034	0.227836
457	0.242455	0.23156	0.240306	0.237885
458	0.246363	0.239514	0.244735	0.238728
459	0.2509	0.244017	0.248642	0.243581
460	0.257998	0.253652	0.253244	0.252103
461	0.265379	0.259029	0.260842	0.259645
462	0.277383	0.268103	0.271088	0.267256
463	0.285198	0.275138	0.283483	0.276507
464	0.293056	0.284795	0.296964	0.289107
465	0.307492	0.300053	0.312246	0.301434
466	0.319432	0.309956	0.321429	0.310002
467	0.323578	0.313586	0.320669	0.312144
468	0.330872	0.316611	0.322167	0.312782
469	0.335973	0.323288	0.325857	0.321121
470	0.335734	0.328015	0.327094	0.32479
471	0.345546	0.330435	0.334128	0.329324
472	0.344179	0.333863	0.340401	0.335522
473	0.351581	0.34296	0.350539	0.342768
474	0.360004	0.348516	0.361111	0.347576
475	0.369099	0.364446	0.366321	0.355528
476	0.383231	0.37119	0.371552	0.370453
477	0.386769	0.377822	0.379953	0.378701
478	0.392413	0.387188	0.388571	0.383031
479	0.393803	0.383133	0.387529	0.382598
480	0.398665	0.386538	0.390221	0.385492
481	0.403137	0.388913	0.392674	0.387018
482	0.402269	0.392543	0.393238	0.388157
483	0.406524	0.401438	0.400836	0.394241
484	0.416205	0.408563	0.413383	0.406227
485	0.421893	0.415172	0.419592	0.417187
486	0.418745	0.419497	0.41627	0.418987
487	0.420482	0.423955	0.416249	0.424797
488	0.41983	0.425591	0.418571	0.426096
489	0.428926	0.434038	0.429773	0.430243
490	0.429599	0.433231	0.431379	0.429309
491	0.427515	0.427742	0.431205	0.426392
492	0.430815	0.432536	0.430771	0.432043
493	0.42771	0.430094	0.424715	0.434231
494	0.42923	0.435718	0.432703	0.437147
495	0.432074	0.44226	0.431401	0.437352
496	0.437631	0.44244	0.431401	0.443869
497	0.43342	0.441028	0.430706	0.442297
498	0.433311	0.442484	0.428101	0.44159
499	0.433354	0.444367	0.427276	0.443254
500	0.430077	0.442933	0.421328	0.436145
501	0.423195	0.437824	0.419114	0.430152
502	0.414599	0.431909	0.415858	0.421493
503	0.413883	0.427137	0.413926	0.419488
504	0.414707	0.421491	0.409541	0.416435
505	0.409671	0.421379	0.405547	0.414544
506	0.402855	0.420012	0.398709	0.415728
507	0.392283	0.410288	0.391806	0.410624
508	0.38119	0.396576	0.380995	0.398798
509	0.375242	0.386426	0.371009	0.386562
510	0.370988	0.382214	0.371335	0.383327
511	0.368187	0.37659	0.366798	0.380706
512	0.359179	0.368681	0.3597	0.368858
513	0.347022	0.363304	0.351733	0.358285
514	0.341856	0.354431	0.342963	0.351153
515	0.339229	0.34529	0.335951	0.344614
516	0.335495	0.343901	0.332066	0.340216
517	0.32729	0.340898	0.326052	0.334679
518	0.325814	0.336596	0.318867	0.330783
519	0.321407	0.327567	0.31585	0.325268
520	0.312702	0.318627	0.309077	0.316724
521	0.307145	0.312242	0.299591	0.308863
522	0.296703	0.30971	0.297181	0.304146
523	0.294055	0.303997	0.292687	0.302209
524	0.290777	0.294586	0.289909	0.300386
525	0.286197	0.293242	0.286414	0.293847
526	0.277991	0.281345	0.276189	0.283935
527	0.268765	0.27478	0.267224	0.274707
528	0.265466	0.271442	0.262036	0.269899
529	0.26221	0.267364	0.256088	0.266845
530	0.257152	0.263869	0.250987	0.262858
531	0.250782	0.256891	0.247222	0.258109
532	0.242382	0.247729	0.240169	0.250956
533	0.236088	0.243473	0.234851	0.244418
534	0.23025	0.237492	0.228861	0.235169
535	0.223153	0.227277	0.220332	0.225806
536	0.214342	0.216973	0.212237	0.218675
537	0.2082	0.210858	0.208373	0.213436
538	0.205943	0.212	0.205986	0.211317
539	0.203316	0.209312	0.205422	0.208925
540	0.205248	0.21256	0.207983	0.212274
541	0.204185	0.208573	0.203794	0.21093
542	0.196827	0.19726	0.194852	0.202774
543	0.190121	0.193116	0.191879	0.196578
544	0.1896	0.192579	0.189057	0.194482
545	0.187126	0.191862	0.186345	0.192728
546	0.185064	0.188479	0.183588	0.188422
547	0.181895	0.183663	0.179616	0.181223
548	0.17864	0.179653	0.174429	0.177305
549	0.176274	0.176921	0.172389	0.175642
550	0.172324	0.173426	0.170827	0.170334
551	0.169069	0.169797	0.166833	0.167851
552	0.164858	0.166303	0.164012	0.163431
553	0.163751	0.160702	0.160214	0.160994
554	0.163404	0.157163	0.158022	0.157941
555	0.16195	0.155819	0.158217	0.154592
556	0.159563	0.155819	0.157761	0.152314
557	0.157327	0.154945	0.158933	0.151995
558	0.152813	0.152526	0.156958	0.152496
559	0.149731	0.151115	0.151098	0.148282
560	0.150382	0.147665	0.150534	0.146414
561	0.151185	0.146209	0.148364	0.141744
562	0.149905	0.146344	0.14628	0.140559
563	0.148364	0.145403	0.147344	0.143202
564	0.149319	0.146478	0.148559	0.145548
565	0.152552	0.147083	0.15112	0.149284
566	0.149297	0.142827	0.146714	0.145457
567	0.144739	0.138839	0.14296	0.142723
568	0.145304	0.1381	0.144132	0.143908
569	0.141614	0.137473	0.143806	0.143293
570	0.142591	0.139556	0.143394	0.141379
571	0.144739	0.137764	0.143329	0.140696
572	0.143263	0.137809	0.144284	0.143156
573	0.144956	0.139892	0.144218	0.144637
574	0.143177	0.13875	0.146063	0.143589
575	0.140768	0.140743	0.144522	0.140331
576	0.140095	0.138257	0.140963	0.139375
577	0.140399	0.136801	0.14105	0.140217
578	0.137794	0.135838	0.139965	0.137962
579	0.140485	0.135726	0.141354	0.139648
580	0.146259	0.140228	0.145477	0.143202
581	0.150274	0.144753	0.147995	0.145343
582	0.149948	0.14547	0.148928	0.14573
583	0.14997	0.144753	0.14921	0.144979
584	0.150426	0.144126	0.149926	0.14368
585	0.148277	0.141819	0.149058	0.142518
586	0.149623	0.139556	0.150534	0.144204
587	0.151098	0.141505	0.152379	0.144956
588	0.152444	0.145761	0.153182	0.147462
589	0.153724	0.148875	0.15672	0.149489
590	0.158564	0.152593	0.158803	0.152884
591	0.163079	0.156894	0.161885	0.158078
592	0.163252	0.159202	0.164337	0.157964
593	0.1659	0.161128	0.162536	0.157235
594	0.166369	0.163537	0.165761	0.161278
595	0.168019	0.162484	0.170016	0.160686
596	0.174249	0.163806	0.17134	0.161119
597	0.181152	0.166741	0.174922	0.169846
598	0.182086	0.168601	0.179199	0.170461
599	0.179546	0.169721	0.181217	0.171874
600	0.182433	0.171782	0.181825	0.175884
601	0.185885	0.178594	0.185624	0.18035
602	0.18888	0.18126	0.187361	0.182971
603	0.194264	0.183814	0.188229	0.182241
604	0.196456	0.188138	0.192788	0.183016
605	0.198323	0.188833	0.195089	0.184748
606	0.204727	0.194053	0.198671	0.190877
607	0.210957	0.196137	0.206876	0.198898
608	0.216406	0.198691	0.211977	0.205346
609	0.217318	0.20082	0.213736	0.206053
610	0.219163	0.205525	0.217882	0.208058
611	0.218338	0.211193	0.22053	0.210769
612	0.219532	0.212717	0.222202	0.211612
613	0.228063	0.21861	0.227629	0.217537
614	0.232969	0.222799	0.229886	0.224441
615	0.240198	0.227549	0.234054	0.228087
616	0.245603	0.23631	0.240176	0.232803
617	0.25192	0.240276	0.247492	0.235401
618	0.259995	0.246616	0.258671	0.241895
619	0.265531	0.255556	0.267637	0.250326
620	0.271826	0.261538	0.273953	0.257982
621	0.275408	0.267722	0.272325	0.263541
622	0.27823	0.27236	0.274019	0.266595
623	0.283657	0.276371	0.282159	0.270696
624	0.28624	0.276617	0.287391	0.27375
625	0.289453	0.27841	0.288997	0.275253
626	0.296247	0.283204	0.29145	0.277373
627	0.300177	0.287282	0.299439	0.283137
628	0.30632	0.295214	0.303064	0.291409
629	0.30658	0.298059	0.307536	0.297219
630	0.307492	0.301913	0.311638	0.301639
631	0.31051	0.307156	0.314308	0.307564
632	0.312767	0.308186	0.317999	0.311323
633	0.321928	0.317664	0.326986	0.317612
634	0.329113	0.325528	0.33428	0.321463
635	0.32996	0.327836	0.330372	0.323081
636	0.338491	0.333101	0.335322	0.330464
637	0.341834	0.334222	0.34496	0.335887
638	0.341118	0.338725	0.348911	0.339327
639	0.348108	0.348158	0.356031	0.345616
640	0.357312	0.353266	0.358332	0.351472
641	0.36187	0.356941	0.356074	0.353728
642	0.358137	0.352325	0.355771	0.354594
643	0.355705	0.351048	0.356487	0.354867
644	0.35729	0.351563	0.353122	0.35186
645	0.358375	0.349323	0.351841	0.351267
646	0.355054	0.35181	0.35538	0.349832
647	0.355597	0.352863	0.355771	0.350059
648	0.359005	0.355283	0.360416	0.356462
649	0.366125	0.362699	0.364801	0.364734
650	0.37381	0.369308	0.369685	0.374873
651	0.375308	0.371751	0.37483	0.37861
652	0.369598	0.373633	0.369099	0.374645
653	0.367514	0.370585	0.365452	0.371091
654	0.368079	0.367583	0.365365	0.368311
655	0.364237	0.369241	0.360568	0.368243
656	0.361436	0.364334	0.357703	0.365941
657	0.357507	0.361713	0.357399	0.365759
658	0.357312	0.359293	0.354012	0.364734
659	0.360611	0.359114	0.349909	0.364734
660	0.35627	0.358755	0.352905	0.364118
661	0.346849	0.355081	0.347304	0.35751
662	0.342811	0.354409	0.343961	0.351768
663	0.33886	0.352325	0.347174	0.348464
664	0.336581	0.348225	0.342485	0.347918
665	0.338382	0.344954	0.340466	0.346277
666	0.335669	0.346522	0.33899	0.34409
667	0.332586	0.347441	0.335799	0.342882
668	0.33365	0.348494	0.333238	0.347188
669	0.332912	0.347732	0.33161	0.344705
670	0.327594	0.344057	0.328288	0.339829
671	0.321255	0.339128	0.318954	0.334565
672	0.3175	0.33328	0.314178	0.327934
673	0.312767	0.325416	0.311986	0.326225
674	0.306103	0.321294	0.307926	0.319253
675	0.302912	0.315244	0.303129	0.314924
676	0.299026	0.311458	0.299742	0.315288
677	0.295792	0.313048	0.295661	0.312417
678	0.299547	0.315491	0.298223	0.313101
679	0.295857	0.316118	0.299634	0.314673
680	0.293382	0.309979	0.290517	0.309842
681	0.291168	0.30328	0.285328	0.302004
682	0.281226	0.292592	0.276124	0.28995
683	0.275755	0.282465	0.268505	0.279355
684	0.267094	0.276169	0.267875	0.271881
685	0.260299	0.269582	0.260104	0.267096
686	0.258628	0.26584	0.255437	0.267438
687	0.253114	0.264832	0.252962	0.264179
688	0.251703	0.263308	0.248512	0.261582
689	0.249141	0.259948	0.24823	0.260374
690	0.24213	0.257304	0.243324	0.25821
691	0.241826	0.253988	0.239916	0.251875
692	0.242607	0.254951	0.244973	0.249437
693	0.239742	0.25112	0.241392	0.249483
694	0.233512	0.239715	0.233273	0.237588
695	0.229735	0.235548	0.231059	0.23335
696	0.22904	0.232949	0.225219	0.23556
697	0.227434	0.230596	0.220747	0.230183
698	0.220226	0.225645	0.214648	0.227061
699	0.216406	0.224973	0.212781	0.22779
700	0.217079	0.228714	0.213953	0.228064
701	0.216362	0.224144	0.213128	0.225489
702	0.217404	0.221141	0.21671	0.225261
703	0.213996	0.217489	0.214539	0.219861
704	0.210827	0.211283	0.207658	0.212888
705	0.21048	0.209939	0.2054	0.213185
706	0.208852	0.205144	0.204532	0.205916
707	0.201905	0.200036	0.200993	0.198966
708	0.195501	0.196406	0.19828	0.197508
709	0.194155	0.194972	0.194611	0.197075
710	0.192462	0.19598	0.192245	0.195617
711	0.188272	0.194412	0.189466	0.191743
712	0.186992	0.192328	0.188294	0.188257
713	0.182976	0.184822	0.185646	0.183973
714	0.181478	0.181685	0.184213	0.184406
715	0.185385	0.181036	0.184799	0.183586
716	0.186123	0.180386	0.182911	0.181284
717	0.182238	0.180946	0.181348	0.177137
718	0.177853	0.176532	0.176051	0.173606
719	0.177375	0.172903	0.173858	0.173833
720	0.176051	0.171693	0.176159	0.172307
721	0.174785	0.176883	0.175415	0.174964
722	0.174091	0.180043	0.175893	0.174212
723	0.175458	0.176368	0.17713	0.175625
724	0.176191	0.175105	0.175604	0.177577
725	0.179817	0.175733	0.179014	0.178671
726	0.178949	0.174567	0.179904	0.180518
727	0.175626	0.173558	0.17682	0.178421
728	0.175105	0.170757	0.178232	0.176939
729	0.173997	0.169703	0.176712	0.173975
730	0.172564	0.16995	0.173476	0.168892
731	0.172325	0.168963	0.174909	0.169621
732	0.174431	0.169591	0.174366	0.169462
733	0.172824	0.173805	0.176125	0.169348
734	0.172043	0.172908	0.17808	0.170944
735	0.172976	0.166274	0.176951	0.169553
736	0.170609	0.167439	0.175452	0.167137
737	0.173259	0.166498	0.171891	0.166453
738	0.175561	0.166139	0.17441	0.165632
739	0.173737	0.168896	0.17543	0.165222
740	0.17732	0.170824	0.175995	0.17124
741	0.181642	0.172752	0.175778	0.171035
742	0.180925	0.17172	0.173802	0.171878
743	0.180599	0.171474	0.172738	0.173474
744	0.182445	0.17181	0.173346	0.174363
745	0.181815	0.174298	0.179079	0.17703
746	0.183922	0.179498	0.185181	0.179902
747	0.186159	0.180238	0.18946	0.183322
748	0.185659	0.178131	0.187397	0.181156
749	0.190111	0.18044	0.193108	0.184142
750	0.192109	0.182166	0.196974	0.183276
751	0.190871	0.181673	0.19604	0.182387
752	0.19402	0.186604	0.197756	0.184598
753	0.197343	0.190347	0.198689	0.183253
754	0.20249	0.189787	0.200839	0.187835
755	0.2016	0.191871	0.199406	0.189066
756	0.199971	0.191154	0.198885	0.188792
757	0.201795	0.188868	0.201057	0.190707
758	0.201665	0.189294	0.199319	0.192075
759	0.208549	0.191199	0.199992	0.195266
760	0.2097	0.193597	0.201838	0.194856
761	0.209353	0.19761	0.205747	0.195335
762	0.213826	0.20086	0.209917	0.196953
763	0.214586	0.203594	0.212501	0.196703
764	0.216606	0.208526	0.217279	0.200532
765	0.220059	0.211148	0.220949	0.202971
766	0.224077	0.212941	0.223295	0.206391
767	0.225163	0.21209	0.221427	0.21405
768	0.226487	0.21321	0.220949	0.218153
769	0.230136	0.215407	0.222035	0.21788
770	0.238193	0.221728	0.227334	0.21984
771	0.24777	0.232465	0.23702	0.226679
772	0.253612	0.237463	0.248161	0.232446
773	0.256935	0.241812	0.257847	0.236549
774	0.257608	0.245062	0.261213	0.241245
775	0.259497	0.245959	0.259649	0.24316
776	0.264253	0.244591	0.25915	0.243638
777	0.265578	0.246026	0.258672	0.245257
778	0.264709	0.250621	0.258889	0.246214
779	0.266121	0.25275	0.262603	0.250135
780	0.272289	0.255642	0.267837	0.256655
781	0.270877	0.257099	0.271659	0.255834
782	0.268423	0.259273	0.275524	0.257361
783	0.273896	0.262411	0.278521	0.261054
784	0.277153	0.265841	0.279803	0.259025
785	0.280932	0.268508	0.279976	0.265545
786	0.283364	0.270794	0.283495	0.273934
787	0.287838	0.274941	0.289445	0.27749
788	0.28925	0.2792	0.289793	0.280294
789	0.287599	0.282114	0.290618	0.283052
790	0.290922	0.283862	0.294614	0.284784
791	0.292355	0.28709	0.300651	0.285628
792	0.300152	0.292985	0.306949	0.292033
793	0.309903	0.303475	0.31379	0.296365
794	0.311683	0.305739	0.314311	0.29926
795	0.308122	0.299822	0.310902	0.29682
796	0.303648	0.298051	0.311227	0.295817
797	0.307383	0.304887	0.314637	0.305027
798	0.308361	0.308541	0.314963	0.308355
799	0.306927	0.303744	0.310532	0.304844
800	0.314832	0.307555	0.315049	0.306873
801	0.317525	0.310289	0.318177	0.307306
802	0.3124	0.304596	0.315223	0.304936
803	0.316809	0.309482	0.318959	0.310247
804	0.317351	0.312396	0.316982	0.312002
805	0.319567	0.314548	0.316027	0.313849
806	0.325191	0.319435	0.321782	0.31957
807	0.324388	0.316364	0.321456	0.318545
808	0.320631	0.313786	0.315962	0.31549
809	0.320479	0.315624	0.316917	0.314647
810	0.316635	0.315086	0.316309	0.313256
811	0.316331	0.318403	0.316591	0.314168
812	0.321087	0.321452	0.318654	0.318111
813	0.325626	0.326495	0.317894	0.324585
814	0.32808	0.330687	0.320044	0.327412
815	0.322021	0.32932	0.318741	0.327252
816	0.317091	0.326854	0.312791	0.320163
817	0.312291	0.319547	0.306667	0.313871
818	0.313529	0.318	0.310771	0.316516
819	0.313985	0.31345	0.310902	0.313735
820	0.309837	0.308967	0.307883	0.310543
821	0.312551	0.311434	0.308426	0.311503
822	0.312898	0.312039	0.30886	0.314352
823	0.310054	0.316902	0.30671	0.315013
824	0.306993	0.317305	0.308165	0.313509
825	0.305907	0.314437	0.306493	0.313873
826	0.29922	0.308946	0.298677	0.310774
827	0.286952	0.299579	0.292228	0.303732
828	0.288407	0.306862	0.289905	0.303481
829	0.290904	0.304644	0.289406	0.298832
830	0.291012	0.29689	0.283283	0.293407
831	0.285888	0.291108	0.277833	0.290695
832	0.280221	0.286334	0.272622	0.287778
833	0.277551	0.287881	0.271905	0.289943
834	0.275662	0.286424	0.274142	0.285476
835	0.272796	0.285797	0.274337	0.28085
836	0.268214	0.285685	0.273838	0.281579
837	0.265826	0.283354	0.269387	0.278183
838	0.264957	0.279746	0.26867	0.27775
839	0.265326	0.27439	0.263481	0.27326
840	0.270407	0.276093	0.262786	0.269044
841	0.268648	0.277527	0.267194	0.273762
842	0.262786	0.269885	0.262699	0.270093
843	0.260094	0.270132	0.258921	0.268725
844	0.258378	0.267644	0.257184	0.268953
845	0.260745	0.265919	0.254622	0.264851
846	0.258303	0.265594	0.251505	0.265043
847	0.257021	0.264115	0.25194	0.263881
848	0.254589	0.258601	0.249963	0.255743
849	0.249039	0.252849	0.245846	0.252514
850	0.242783	0.252423	0.243456	0.253152
851	0.243087	0.251728	0.24439	0.253927
852	0.239416	0.248566	0.237874	0.24841
853	0.232052	0.243118	0.232465	0.241798
854	0.228707	0.238388	0.228121	0.238081
855	0.226774	0.238657	0.226883	0.236531
856	0.231944	0.241661	0.231509	0.241273
857	0.233139	0.241258	0.23025	0.24214
858	0.229207	0.236505	0.226361	0.237283
859	0.227843	0.233886	0.222542	0.236193
860	0.226909	0.238259	0.226518	0.235555
861	0.225649	0.235232	0.229625	0.233297
862	0.219957	0.231599	0.22554	0.229443
863	0.218392	0.230724	0.224106	0.226159
864	0.219894	0.2301	0.22398	0.227324
865	0.218914	0.224311	0.223563	0.227071
866	0.222781	0.219512	0.221086	0.224631
867	0.222824	0.218413	0.219348	0.22105
868	0.216046	0.213884	0.216002	0.214391
869	0.207855	0.210789	0.207073	0.208257
870	0.208485	0.210587	0.207029	0.208827
871	0.20905	0.210072	0.209485	0.209351
872	0.206291	0.20904	0.208181	0.207322
873	0.204531	0.211215	0.208746	0.204904
874	0.201315	0.210027	0.205335	0.204175
875	0.203314	0.212381	0.205509	0.206888
876	0.20829	0.213547	0.205487	0.206045
877	0.212765	0.212807	0.20527	0.206113
878	0.213265	0.212875	0.210093	0.209488
879	0.213613	0.210699	0.208789	0.208394
880	0.212787	0.2083	0.210332	0.209215
881	0.212613	0.20895	0.212874	0.211085
882	0.212657	0.210587	0.2122	0.210879
883	0.207638	0.207358	0.213287	0.211335
884	0.203553	0.202447	0.209506	0.208257
885	0.201727	0.201122	0.204074	0.205815
886	0.199228	0.199731	0.20201	0.199565
887	0.197099	0.197556	0.198729	0.196189
888	0.198337	0.197264	0.197186	0.193725
889	0.197055	0.192801	0.19234	0.190509
890	0.19423	0.191791	0.19297	0.192676
891	0.196273	0.195044	0.198012	0.193178
892	0.199902	0.195492	0.198468	0.194866
893	0.202075	0.197982	0.203575	0.195778
894	0.201271	0.197825	0.206226	0.197717
895	0.199033	0.195066	0.204357	0.19571
896	0.20151	0.195761	0.204618	0.195961
897	0.205183	0.197152	0.204792	0.197854
898	0.206226	0.199417	0.205552	0.200158
899	0.207421	0.201034	0.207312	0.200229
900	0.206747	0.201999	0.203814	0.200594
901	0.205748	0.201685	0.201815	0.204038
902	0.204987	0.201259	0.204683	0.204129
903	0.206443	0.200922	0.204444	0.203696
904	0.209115	0.201393	0.206226	0.204243
905	0.211809	0.203838	0.211266	0.20511
906	0.213114	0.201952	0.210659	0.201846
907	0.213288	0.202535	0.210029	0.20513
908	0.214483	0.205428	0.21155	0.210947
909	0.214875	0.204397	0.213375	0.208506
910	0.218395	0.206752	0.217895	0.208894
911	0.225066	0.21126	0.222959	0.209943
912	0.226583	0.214332	0.227191	0.209306
913	0.229451	0.216395	0.231015	0.210423
914	0.233123	0.212852	0.228951	0.21446
915	0.226844	0.207111	0.224019	0.214939
916	0.222368	0.205788	0.22163	0.208713
917	0.222238	0.206461	0.222607	0.209922
918	0.221543	0.206125	0.226192	0.213046
919	0.227235	0.212673	0.229864	0.217128
920	0.233166	0.219333	0.232775	0.217219
921	0.235165	0.22023	0.231341	0.216626
922	0.237149	0.221555	0.232672	0.220459
923	0.239235	0.223035	0.236106	0.225203
924	0.237649	0.226579	0.241821	0.228533
925	0.239387	0.228328	0.245993	0.22794
926	0.242712	0.231087	0.247275	0.229126
927	0.247188	0.232567	0.250687	0.229811
928	0.248623	0.228194	0.247254	0.228989
929	0.245667	0.227274	0.242777	0.226115
930	0.25173	0.23508	0.248166	0.233232
931	0.256707	0.239296	0.252599	0.243565
932	0.256902	0.240799	0.253317	0.247945
933	0.262291	0.244679	0.259401	0.252621
934	0.26792	0.246788	0.262096	0.254103
935	0.269832	0.250376	0.263595	0.254788
936	0.271744	0.252597	0.268333	0.256361
937	0.269289	0.251341	0.267072	0.253921
938	0.26579	0.247169	0.265833	0.249929
939	0.263791	0.24764	0.268159	0.254035
940	0.262769	0.254369	0.268854	0.258232
941	0.269832	0.260155	0.277134	0.260695
942	0.270679	0.265112	0.280263	0.263957
943	0.271679	0.266032	0.281806	0.263866
944	0.27709	0.265785	0.282153	0.267584
945	0.277134	0.269912	0.281936	0.267379
946	0.278915	0.266413	0.28224	0.266421
947	0.275134	0.26168	0.272831	0.261699
948	0.269897	0.260806	0.270071	0.258574
949	0.271896	0.262084	0.272614	0.264801
950	0.278155	0.266278	0.277525	0.265577
951	0.281871	0.271168	0.283718	0.270412
952	0.286152	0.278121	0.28424	0.277985
953	0.294779	0.283392	0.287956	0.285581
954	0.298604	0.285478	0.292801	0.289094
955	0.29567	0.284177	0.292019	0.287885
956	0.296713	0.285769	0.295757	0.288934
957	0.292562	0.285433	0.293714	0.283733
958	0.294214	0.286891	0.294909	0.28476
959	0.292171	0.288775	0.293562	0.287543
960	0.288716	0.284468	0.284805	0.287315
961	0.290455	0.28384	0.285848	0.291101
962	0.290889	0.289044	0.288955	0.289596
963	0.294018	0.293956	0.293323	0.289801
964	0.293106	0.2975	0.295279	0.290257
965	0.289564	0.294988	0.2968	0.293815
966	0.292432	0.291399	0.298169	0.299107
967	0.294996	0.288909	0.294431	0.296963
968	0.291976	0.286285	0.29228	0.292607
969	0.291715	0.285971	0.289194	0.289071
970	0.290781	0.286353	0.288086	0.286607
971	0.292497	0.292408	0.291259	0.287953
972	0.295148	0.296468	0.291867	0.291899
973	0.294214	0.296603	0.294888	0.291329
974	0.291845	0.296849	0.296778	0.292515
975	0.290781	0.296558	0.295648	0.290211
976	0.290324	0.29418	0.294149	0.290964
977	0.28952	0.29353	0.292193	0.291785
978	0.290781	0.297163	0.292302	0.291238
979	0.292019	0.293395	0.288564	0.295982
980	0.284718	0.287923	0.287521	0.290599
981	0.278894	0.282629	0.283414	0.283483
982	0.275562	0.280423	0.275649	0.280577
983	0.275801	0.282936	0.27691	0.280348
984	0.277562	0.28399	0.277692	0.280303
985	0.28004	0.286301	0.279083	0.281033
986	0.27954	0.289105	0.278779	0.285596
987	0.279301	0.292134	0.275562	0.284957
988	0.285191	0.289868	0.276301	0.281717
989	0.279301	0.283519	0.274736	0.278706
990	0.271954	0.280827	0.271584	0.274827
991	0.270998	0.278427	0.272258	0.274531
992	0.268411	0.277597	0.267998	0.272865
993	0.265651	0.279369	0.266433	0.271017
994	0.266433	0.28251	0.269476	0.271108
995	0.26213	0.280221	0.267346	0.268941
996	0.258282	0.273895	0.265477	0.267253
997	0.256978	0.268466	0.262695	0.263306
998	0.254066	0.264809	0.254674	0.258241
999	0.252588	0.262297	0.251305	0.257442
[truncated: 1 more rows]

## Sheet: Fig_S17B
bins	45 min Eluate	45 min FT
	Eluate vs FT_All_3_preferred	Eluate vs FT_All_3_preferred
-999	0.285802	0.268434
-998	0.280847	0.263936
-997	0.267734	0.261395
-996	0.255875	0.251431
-995	0.248102	0.249096
-994	0.260873	0.259372
-993	0.262959	0.256802
-992	0.258965	0.256525
-991	0.244892	0.252531
-990	0.227744	0.236231
-989	0.239151	0.25044
-988	0.245304	0.254835
-987	0.24132	0.246593
-986	0.234762	0.237586
-985	0.240338	0.239302
-984	0.25304	0.253386
-983	0.246652	0.247629
-982	0.244105	0.2463
-981	0.245416	0.250074
-980	0.24451	0.249863
-979	0.254745	0.264744
-978	0.254466	0.267109
-977	0.241907	0.242787
-976	0.230613	0.223448
-975	0.227074	0.220048
-974	0.245182	0.24816
-973	0.2524	0.258999
-972	0.238984	0.246422
-971	0.238559	0.242428
-970	0.242493	0.233811
-969	0.257419	0.249402
-968	0.264432	0.262864
-967	0.263013	0.267798
-966	0.263405	0.269084
-965	0.259133	0.267882
-964	0.263973	0.27187
-963	0.261314	0.262591
-962	0.25491	0.252954
-961	0.25426	0.239816
-960	0.247738	0.227494
-959	0.257345	0.243033
-958	0.265451	0.252287
-957	0.256136	0.247706
-956	0.2489	0.247269
-955	0.26172	0.264747
-954	0.258896	0.267598
-953	0.248568	0.256933
-952	0.262397	0.263999
-951	0.25807	0.261922
-950	0.256827	0.262093
-949	0.2723	0.276762
-948	0.271314	0.284173
-947	0.268052	0.287756
-946	0.273822	0.288774
-945	0.277891	0.290667
-944	0.290863	0.300809
-943	0.292043	0.288258
-942	0.281502	0.2743
-941	0.27724	0.267504
-940	0.252199	0.243854
-939	0.258052	0.257521
-938	0.259717	0.261522
-937	0.247126	0.252356
-936	0.260707	0.274003
-935	0.277897	0.281977
-934	0.299395	0.292517
-933	0.299761	0.296731
-932	0.2857	0.290857
-931	0.273508	0.282383
-930	0.276547	0.28919
-929	0.282895	0.305673
-928	0.286343	0.313802
-927	0.276192	0.301724
-926	0.272283	0.287658
-925	0.269374	0.271436
-924	0.28038	0.277639
-923	0.28916	0.284219
-922	0.284497	0.2887
-921	0.296371	0.309472
-920	0.281329	0.288783
-919	0.273634	0.281846
-918	0.270612	0.282402
-917	0.260114	0.278476
-916	0.254923	0.283996
-915	0.246877	0.275024
-914	0.258011	0.270991
-913	0.26101	0.27742
-912	0.265744	0.294707
-911	0.277313	0.291898
-910	0.281892	0.292041
-909	0.273083	0.281869
-908	0.265908	0.260381
-907	0.262499	0.261525
-906	0.251509	0.264229
-905	0.252741	0.267275
-904	0.263271	0.274518
-903	0.272414	0.279711
-902	0.275331	0.276399
-901	0.263872	0.26208
-900	0.251607	0.255016
-899	0.242397	0.254756
-898	0.239353	0.251871
-897	0.240442	0.254315
-896	0.239906	0.249718
-895	0.252344	0.251554
-894	0.246579	0.240775
-893	0.239505	0.24259
-892	0.241214	0.248667
-891	0.243179	0.247426
-890	0.239429	0.250688
-889	0.230064	0.23905
-888	0.230401	0.231025
-887	0.227366	0.226562
-886	0.232589	0.229754
-885	0.239533	0.232159
-884	0.257185	0.244218
-883	0.267732	0.265248
-882	0.258636	0.262917
-881	0.251278	0.257562
-880	0.250765	0.26406
-879	0.239834	0.250621
-878	0.214383	0.229066
-877	0.225972	0.233519
-876	0.23524	0.243147
-875	0.229389	0.241597
-874	0.228757	0.233176
-873	0.228087	0.225216
-872	0.225197	0.226084
-871	0.225092	0.233994
-870	0.240587	0.244293
-869	0.242327	0.246416
-868	0.241728	0.255367
-867	0.239504	0.254249
-866	0.240841	0.245268
-865	0.237966	0.246346
-864	0.236828	0.233176
-863	0.236569	0.230093
-862	0.218965	0.228917
-861	0.218462	0.227734
-860	0.236981	0.244259
-859	0.244315	0.248125
-858	0.251031	0.257507
-857	0.258847	0.261284
-856	0.253783	0.251142
-855	0.24722	0.239508
-854	0.24809	0.237237
-853	0.254332	0.250972
-852	0.259125	0.254681
-851	0.242707	0.246615
-850	0.23189	0.232915
-849	0.227686	0.225745
-848	0.226227	0.22833
-847	0.23625	0.242561
-846	0.245076	0.251357
-845	0.254718	0.254551
-844	0.2419	0.245186
-843	0.232866	0.232557
-842	0.226364	0.225538
-841	0.214943	0.218192
-840	0.210311	0.209811
-839	0.209852	0.200833
-838	0.213009	0.203646
-837	0.21917	0.2108
-836	0.231345	0.231564
-835	0.235478	0.238704
-834	0.233067	0.239135
-833	0.242606	0.244327
-832	0.254013	0.238693
-831	0.261307	0.253833
-830	0.250578	0.244983
-829	0.225639	0.217822
-828	0.222077	0.226019
-827	0.237513	0.239799
-826	0.268273	0.272085
-825	0.28133	0.283506
-824	0.272553	0.265984
-823	0.252565	0.253009
-822	0.231366	0.240156
-821	0.231133	0.233843
-820	0.235692	0.229513
-819	0.238478	0.228862
-818	0.238018	0.231894
-817	0.245361	0.238665
-816	0.26013	0.245428
-815	0.269856	0.260378
-814	0.276101	0.275966
-813	0.275016	0.274159
-812	0.272534	0.267782
-811	0.271602	0.269526
-810	0.255947	0.252145
-809	0.244113	0.238241
-808	0.245845	0.238955
-807	0.24656	0.241951
-806	0.258974	0.254768
-805	0.256402	0.25597
-804	0.245703	0.242081
-803	0.249318	0.243769
-802	0.250671	0.25149
-801	0.266673	0.256283
-800	0.279017	0.276861
-799	0.285589	0.285171
-798	0.295042	0.290834
-797	0.297532	0.302506
-796	0.29171	0.28785
-795	0.283174	0.286027
-794	0.276474	0.284056
-793	0.266877	0.270739
-792	0.266253	0.269689
-791	0.272959	0.275036
-790	0.266926	0.283714
-789	0.275575	0.29169
-788	0.298258	0.314557
-787	0.30332	0.32393
-786	0.302444	0.31174
-785	0.315541	0.317208
-784	0.329627	0.333197
-783	0.320158	0.320007
-782	0.310509	0.311978
-781	0.319602	0.31073
-780	0.318037	0.311985
-779	0.302406	0.318689
-778	0.312442	0.330746
-777	0.313787	0.337944
-776	0.293881	0.315283
-775	0.292501	0.313933
-774	0.285741	0.309417
-773	0.28997	0.309866
-772	0.292636	0.315406
-771	0.283837	0.310874
-770	0.300477	0.319126
-769	0.312145	0.325761
-768	0.300428	0.314336
-767	0.284009	0.299935
-766	0.277686	0.298721
-765	0.270742	0.292522
-764	0.258798	0.279582
-763	0.280831	0.28208
-762	0.301007	0.298694
-761	0.290994	0.293193
-760	0.296119	0.293966
-759	0.314551	0.308809
-758	0.313053	0.319032
-757	0.307055	0.305332
-756	0.296444	0.287365
-755	0.281933	0.279978
-754	0.264274	0.258727
-753	0.246057	0.250378
-752	0.254559	0.256382
-751	0.276839	0.282642
-750	0.308106	0.318338
-749	0.308828	0.32492
-748	0.295785	0.310046
-747	0.287116	0.294208
-746	0.25412	0.26494
-745	0.25212	0.264937
-744	0.270981	0.286216
-743	0.272648	0.277057
-742	0.272768	0.268804
-741	0.285332	0.294032
-740	0.293814	0.313666
-739	0.297063	0.311792
-738	0.301728	0.30848
-737	0.284934	0.286457
-736	0.281293	0.272699
-735	0.27314	0.269061
-734	0.255217	0.259009
-733	0.257689	0.259128
-732	0.261349	0.267015
-731	0.26195	0.271635
-730	0.264766	0.273678
-729	0.259361	0.269394
-728	0.252957	0.257584
-727	0.254215	0.258561
-726	0.251675	0.258532
-725	0.261002	0.253377
-724	0.261003	0.250566
-723	0.248458	0.244491
-722	0.240884	0.237503
-721	0.229899	0.231147
-720	0.231155	0.23092
-719	0.240673	0.238649
-718	0.254471	0.249752
-717	0.254955	0.249208
-716	0.247755	0.243514
-715	0.24254	0.235476
-714	0.230561	0.235647
-713	0.229167	0.238527
-712	0.229486	0.237212
-711	0.217821	0.228633
-710	0.227833	0.227217
-709	0.223132	0.226178
-708	0.2138	0.22524
-707	0.214976	0.225164
-706	0.203041	0.213411
-705	0.192096	0.202246
-704	0.197079	0.206603
-703	0.203005	0.215515
-702	0.205228	0.219429
-701	0.2139	0.223625
-700	0.203744	0.217617
-699	0.207237	0.223601
-698	0.217953	0.230933
-697	0.2162	0.230557
-696	0.216629	0.237406
-695	0.22406	0.241725
-694	0.218986	0.233239
-693	0.215634	0.225706
-692	0.219282	0.226171
-691	0.203348	0.211012
-690	0.204528	0.213879
-689	0.201269	0.210125
-688	0.193555	0.202909
-687	0.206252	0.213637
-686	0.200108	0.21457
-685	0.19625	0.21176
-684	0.19657	0.203158
-683	0.190541	0.202041
-682	0.187217	0.194305
-681	0.2014	0.209191
-680	0.205956	0.221496
-679	0.208399	0.221558
-678	0.207208	0.228328
-677	0.198582	0.211839
-676	0.196274	0.199455
-675	0.201726	0.208525
-674	0.206961	0.209057
-673	0.216731	0.220042
-672	0.220451	0.226288
-671	0.209619	0.217661
-670	0.222021	0.222321
-669	0.224742	0.221769
-668	0.224207	0.230831
-667	0.220147	0.232584
-666	0.213976	0.231232
-665	0.211011	0.23261
-664	0.211533	0.221623
-663	0.210532	0.218055
-662	0.217847	0.22383
-661	0.226768	0.229003
-660	0.236407	0.243564
-659	0.250035	0.259351
-658	0.251384	0.259014
-657	0.243453	0.255419
-656	0.243225	0.256075
-655	0.244381	0.25791
-654	0.240856	0.256225
-653	0.231428	0.25011
-652	0.218333	0.23443
-651	0.222481	0.231905
-650	0.232759	0.240074
-649	0.246844	0.246643
-648	0.238165	0.243905
-647	0.245452	0.248058
-646	0.254376	0.261479
-645	0.256293	0.263455
-644	0.253618	0.258632
-643	0.239895	0.240816
-642	0.24079	0.238191
-641	0.251293	0.253395
-640	0.26549	0.271522
-639	0.285368	0.299518
-638	0.282839	0.303842
-637	0.283816	0.304761
-636	0.299313	0.323714
-635	0.291578	0.325395
-634	0.294404	0.319105
-633	0.291341	0.315124
-632	0.285503	0.298953
-631	0.283129	0.2817
-630	0.287095	0.290468
-629	0.301377	0.307404
-628	0.314712	0.322945
-627	0.320325	0.33297
-626	0.321842	0.337407
-625	0.333039	0.346013
-624	0.344847	0.354214
-623	0.346171	0.355215
-622	0.332085	0.33354
-621	0.314633	0.327547
-620	0.309149	0.334259
-619	0.317266	0.33467
-618	0.319405	0.335763
-617	0.31206	0.320269
-616	0.306083	0.316231
-615	0.308778	0.328672
-614	0.32243	0.345968
-613	0.32742	0.347815
-612	0.340841	0.352024
-611	0.342397	0.350237
-610	0.34142	0.340035
-609	0.33353	0.340614
-608	0.319147	0.335083
-607	0.342386	0.348392
-606	0.346906	0.356071
-605	0.354315	0.359745
-604	0.349433	0.361453
-603	0.332792	0.352363
-602	0.341946	0.346714
-601	0.32838	0.340574
-600	0.30507	0.324867
-599	0.305983	0.31219
-598	0.323241	0.318031
-597	0.324425	0.310539
-596	0.318594	0.314441
-595	0.322005	0.324445
-594	0.332247	0.33889
-593	0.334275	0.349504
-592	0.326955	0.333657
-591	0.312863	0.315776
-590	0.31875	0.313825
-589	0.333192	0.325278
-588	0.331045	0.332333
-587	0.328868	0.337582
-586	0.314317	0.323685
-585	0.305374	0.302869
-584	0.311227	0.300227
-583	0.30881	0.297749
-582	0.303879	0.293163
-581	0.283938	0.286706
-580	0.276423	0.282544
-579	0.289812	0.290429
-578	0.288274	0.291098
-577	0.275831	0.281672
-576	0.256929	0.254947
-575	0.247173	0.236301
-574	0.236709	0.227322
-573	0.247297	0.236965
-572	0.263996	0.248617
-571	0.26643	0.258185
-570	0.27163	0.268298
-569	0.263424	0.267004
-568	0.256901	0.268572
-567	0.246185	0.251093
-566	0.231855	0.236146
-565	0.223324	0.23133
-564	0.21857	0.217642
-563	0.220952	0.211314
-562	0.216988	0.206906
-561	0.214137	0.205181
-560	0.217217	0.219661
-559	0.223651	0.228919
-558	0.220826	0.22202
-557	0.226946	0.22093
-556	0.229482	0.221097
-555	0.219529	0.21264
-554	0.225793	0.21562
-553	0.217191	0.216102
-552	0.212749	0.215347
-551	0.224438	0.228788
-550	0.217888	0.234334
-549	0.213478	0.223948
-548	0.213619	0.213228
-547	0.210543	0.216647
-546	0.207571	0.211953
-545	0.200364	0.190556
-544	0.192788	0.182643
-543	0.188153	0.179556
-542	0.178117	0.179467
-541	0.171239	0.182593
-540	0.172519	0.180145
-539	0.172379	0.186432
-538	0.17454	0.186825
-537	0.181859	0.191165
-536	0.18804	0.193926
-535	0.18159	0.177116
-534	0.171646	0.169514
-533	0.170458	0.170776
-532	0.17282	0.173642
-531	0.176171	0.173997
-530	0.182017	0.181263
-529	0.181889	0.186708
-528	0.182087	0.181745
-527	0.194779	0.192618
-526	0.190786	0.195861
-525	0.182174	0.189421
-524	0.177857	0.18585
-523	0.170511	0.175755
-522	0.175309	0.18214
-521	0.176314	0.186103
-520	0.178941	0.184349
-519	0.183926	0.181557
-518	0.182974	0.18189
-517	0.181158	0.188539
-516	0.189322	0.19103
-515	0.199758	0.198669
-514	0.195188	0.194735
-513	0.190504	0.188035
-512	0.17905	0.175458
-511	0.174151	0.161057
-510	0.179638	0.168336
-509	0.181866	0.176869
-508	0.196773	0.193737
-507	0.200748	0.199773
-506	0.195218	0.196674
-505	0.19476	0.19438
-504	0.199746	0.20054
-503	0.196904	0.201737
-502	0.195029	0.191566
-501	0.191897	0.190748
-500	0.186608	0.1926
-499	0.196748	0.199701
-498	0.20425	0.20038
-497	0.204562	0.20287
-496	0.211732	0.208175
-495	0.216536	0.210039
-494	0.224899	0.215588
-493	0.230879	0.21861
-492	0.213876	0.209225
-491	0.208047	0.206947
-490	0.215022	0.211689
-489	0.218791	0.214787
-488	0.231895	0.228792
-487	0.235209	0.22874
-486	0.230915	0.224305
-485	0.226372	0.223886
-484	0.217059	0.212866
-483	0.228812	0.217979
-482	0.239574	0.235186
-481	0.235059	0.233048
-480	0.241978	0.243879
-479	0.248887	0.257243
-478	0.241137	0.247928
-477	0.240123	0.238976
-476	0.252957	0.253237
-475	0.270329	0.277719
-474	0.277781	0.295386
-473	0.279164	0.305417
-472	0.285896	0.30505
-471	0.27957	0.295408
-470	0.293389	0.304505
-469	0.296596	0.311725
-468	0.30384	0.322987
-467	0.31418	0.329404
-466	0.29749	0.313649
-465	0.329839	0.33627
-464	0.342081	0.343096
-463	0.330018	0.338419
-462	0.340251	0.340835
-461	0.335345	0.3421
-460	0.32946	0.340094
-459	0.329195	0.329603
-458	0.340492	0.33915
-457	0.336988	0.337446
-456	0.343823	0.347119
-455	0.354759	0.348798
-454	0.34177	0.335912
-453	0.342734	0.334274
-452	0.337844	0.327707
-451	0.345621	0.342933
-450	0.362206	0.351497
-449	0.3561	0.350355
-448	0.361389	0.373613
-447	0.392399	0.40666
-446	0.397682	0.410462
-445	0.404569	0.414597
-444	0.410588	0.414023
-443	0.400189	0.401985
-442	0.397959	0.396951
-441	0.379335	0.371928
-440	0.352775	0.341839
-439	0.350773	0.341952
-438	0.350616	0.343941
-437	0.35563	0.349871
-436	0.367533	0.358287
-435	0.357551	0.356497
-434	0.366817	0.365021
-433	0.379124	0.369284
-432	0.385285	0.388205
-431	0.385265	0.392402
-430	0.36675	0.37944
-429	0.346163	0.359896
-428	0.323631	0.339902
-427	0.333259	0.360713
-426	0.340165	0.367147
-425	0.321124	0.347857
-424	0.31794	0.334958
-423	0.32612	0.325848
-422	0.354847	0.335811
-421	0.347998	0.325383
-420	0.332031	0.314686
-419	0.339574	0.326409
-418	0.339145	0.329225
-417	0.345088	0.340766
-416	0.334551	0.326582
-415	0.309711	0.2973
-414	0.301774	0.291022
-413	0.299565	0.286767
-412	0.29167	0.284877
-411	0.288168	0.284972
-410	0.298951	0.289993
-409	0.292774	0.272139
-408	0.283814	0.260044
-407	0.274824	0.267246
-406	0.255534	0.257486
-405	0.254534	0.250302
-404	0.248264	0.244493
-403	0.255891	0.250502
-402	0.245488	0.238755
-401	0.234461	0.232104
-400	0.230995	0.228932
-399	0.214431	0.215076
-398	0.221777	0.230047
-397	0.227258	0.234412
-396	0.236325	0.238248
-395	0.245318	0.244825
-394	0.235348	0.233766
-393	0.220421	0.216345
-392	0.208714	0.208534
-391	0.206284	0.204273
-390	0.205087	0.193768
-389	0.205136	0.195522
-388	0.203363	0.198398
-387	0.18774	0.190429
-386	0.17503	0.172574
-385	0.172459	0.164973
-384	0.163543	0.156957
-383	0.158245	0.148186
-382	0.182278	0.169776
-381	0.201754	0.1865
-380	0.203335	0.184832
-379	0.194262	0.17736
-378	0.17722	0.172225
-377	0.163474	0.163645
-376	0.14995	0.152767
-375	0.159528	0.164603
-374	0.163937	0.167059
-373	0.168512	0.169063
-372	0.171954	0.168599
-371	0.176923	0.162965
-370	0.168248	0.155421
-369	0.151409	0.147622
-368	0.146458	0.144338
-367	0.1424	0.141791
-366	0.153651	0.145709
-365	0.154528	0.141421
-364	0.157493	0.135619
-363	0.155987	0.138423
-362	0.154702	0.142113
-361	0.158787	0.149507
-360	0.15744	0.155827
-359	0.151856	0.151183
-358	0.14787	0.153657
-357	0.149537	0.15328
-356	0.144798	0.146823
-355	0.143824	0.146251
-354	0.153036	0.148807
-353	0.160978	0.155057
-352	0.16362	0.161183
-351	0.154675	0.15383
-350	0.139843	0.144712
-349	0.138289	0.137935
-348	0.126234	0.125941
-347	0.124306	0.122782
-346	0.126687	0.119658
-345	0.126946	0.123011
-344	0.13134	0.126514
-343	0.137728	0.129864
-342	0.153163	0.150135
-341	0.154543	0.150235
-340	0.14904	0.140401
-339	0.150752	0.142411
-338	0.151765	0.139301
-337	0.155133	0.138175
-336	0.159587	0.142716
-335	0.171485	0.165776
-334	0.168397	0.167798
-333	0.179957	0.179767
-332	0.178893	0.184754
-331	0.16569	0.167918
-330	0.174002	0.168705
-329	0.169932	0.16332
-328	0.163352	0.158236
-327	0.158106	0.157103
-326	0.159497	0.156119
-325	0.152553	0.14729
-324	0.157556	0.150294
-323	0.182265	0.165667
-322	0.187748	0.170262
-321	0.200611	0.187667
-320	0.206866	0.191749
-319	0.199355	0.186781
-318	0.207237	0.201062
-317	0.202352	0.200976
-316	0.197533	0.19393
-315	0.20191	0.195519
-314	0.213215	0.209359
-313	0.215625	0.209385
-312	0.210322	0.210596
-311	0.206184	0.215332
-310	0.210529	0.213484
-309	0.223973	0.214967
-308	0.234786	0.217228
-307	0.236675	0.219002
-306	0.248786	0.240775
-305	0.259794	0.25112
-304	0.251558	0.236073
-303	0.246976	0.234401
-302	0.248713	0.232494
-301	0.244025	0.226887
-300	0.240076	0.233239
-299	0.252887	0.239738
-298	0.265626	0.241579
-297	0.265437	0.248997
-296	0.252419	0.238568
-295	0.240815	0.226299
-294	0.254806	0.241477
-293	0.268262	0.255979
-292	0.277258	0.271772
-291	0.282646	0.266769
-290	0.28871	0.263468
-289	0.29728	0.278812
-288	0.307582	0.297329
-287	0.32635	0.315544
-286	0.33839	0.321958
-285	0.346016	0.330492
-284	0.345666	0.316293
-283	0.343763	0.317526
-282	0.353755	0.328839
-281	0.357061	0.323791
-280	0.368966	0.344596
-279	0.392086	0.367407
-278	0.39546	0.378004
-277	0.375935	0.35118
-276	0.357316	0.329204
-275	0.356842	0.333327
-274	0.356327	0.331116
-273	0.352826	0.320744
-272	0.370078	0.329663
-271	0.401105	0.365832
-270	0.42093	0.380882
-269	0.434422	0.404349
-268	0.451654	0.409267
-267	0.44733	0.397041
-266	0.440539	0.391035
-265	0.416588	0.370329
-264	0.382722	0.350879
-263	0.39561	0.356311
-262	0.395214	0.360666
-261	0.391031	0.360841
-260	0.406572	0.379075
-259	0.388924	0.365632
-258	0.385467	0.34713
-257	0.392348	0.34583
-256	0.399747	0.351171
-255	0.390071	0.332947
-254	0.34737	0.29578
-253	0.325764	0.287711
-252	0.310561	0.28276
-251	0.301373	0.288976
-250	0.311366	0.297238
-249	0.316931	0.288791
-248	0.315937	0.287806
-247	0.303572	0.262937
-246	0.288625	0.246429
-245	0.302101	0.263812
-244	0.311771	0.273905
-243	0.325638	0.282625
-242	0.326853	0.28646
-241	0.299965	0.260939
-240	0.271741	0.229437
-239	0.249299	0.208921
-238	0.245542	0.210806
-237	0.246875	0.219542
-236	0.246952	0.223848
-235	0.248105	0.227368
-234	0.235139	0.201257
-233	0.22346	0.181582
-232	0.22062	0.182014
-231	0.216325	0.176741
-230	0.217462	0.176286
-229	0.212766	0.180792
-228	0.205347	0.167561
-227	0.200473	0.167573
-226	0.194917	0.167379
-225	0.182632	0.155101
-224	0.17121	0.148759
-223	0.174243	0.145351
-222	0.183164	0.160135
-221	0.183985	0.162752
-220	0.174964	0.159057
-219	0.16577	0.15314
-218	0.168373	0.144014
-217	0.179632	0.150127
-216	0.173933	0.14561
-215	0.168776	0.136048
-214	0.162665	0.13389
-213	0.160235	0.138203
-212	0.164659	0.134973
-211	0.169125	0.13765
-210	0.172484	0.137624
-209	0.161688	0.127998
-208	0.151563	0.129031
-207	0.143536	0.125495
-206	0.137634	0.121353
-205	0.134233	0.115881
-204	0.13132	0.113648
-203	0.13196	0.114515
-202	0.137992	0.113251
-201	0.144408	0.117012
-200	0.155224	0.118537
-199	0.162908	0.123978
-198	0.166712	0.133059
-197	0.160829	0.128022
-196	0.149135	0.122659
-195	0.141908	0.119761
-194	0.142376	0.115803
-193	0.138027	0.107103
-192	0.135236	0.107517
-191	0.127873	0.104154
-190	0.112137	0.0897888
-189	0.10897	0.0915433
-188	0.105949	0.0920322
-187	0.112793	0.0986457
-186	0.11645	0.105951
-185	0.112542	0.104727
-184	0.108925	0.0996388
-183	0.111813	0.0964592
-182	0.114892	0.0964192
-181	0.110896	0.0941182
-180	0.107238	0.0937029
-179	0.101484	0.0906311
-178	0.0996302	0.0937073
-177	0.100505	0.094946
-176	0.112691	0.0974684
-175	0.119264	0.10219
-174	0.116379	0.100295
-173	0.112229	0.0956628
-172	0.0959188	0.083635
-171	0.0924173	0.0802981
-170	0.0919258	0.0786703
-169	0.0897284	0.0764532
-168	0.0906767	0.0781822
-167	0.08958	0.0766398
-166	0.0881256	0.0736597
-165	0.0810389	0.0705704
-164	0.0826019	0.0691796
-163	0.0844821	0.0696241
-162	0.0849568	0.0740321
-161	0.0856934	0.0746084
-160	0.0800195	0.0727496
-159	0.0757436	0.0733464
-158	0.0766889	0.0677049
-157	0.0716201	0.0623052
-156	0.0652619	0.0590877
-155	0.0655477	0.0568808
-154	0.0618041	0.0557995
-153	0.0644492	0.0556006
-152	0.0634568	0.0538534
-151	0.0588972	0.0498715
-150	0.060695	0.0509309
-149	0.0595733	0.0506569
-148	0.058868	0.050246
-147	0.0582138	0.0504551
-146	0.0597257	0.0500996
-145	0.0593501	0.0487532
-144	0.0601858	0.0496019
-143	0.0628966	0.050947
-142	0.0637251	0.0520668
-141	0.0643312	0.0548348
-140	0.05841	0.0518162
-139	0.056993	0.0502504
-138	0.0551828	0.0479932
-137	0.051868	0.0466555
-136	0.0539787	0.0494547
-135	0.0544389	0.0500012
-134	0.0563598	0.0510191
-133	0.057688	0.0545535
-132	0.0605584	0.0536814
-131	0.0637564	0.0513375
-130	0.0607482	0.0539895
-129	0.0584997	0.0550562
-128	0.059205	0.0552814
-127	0.0582482	0.052818
-126	0.055285	0.0488107
-125	0.0560143	0.0496209
-124	0.0576712	0.0521564
-123	0.0583108	0.055997
-122	0.0645441	0.0594207
-121	0.0684036	0.0630994
-120	0.0670617	0.0617114
-119	0.062931	0.0571066
-118	0.0596025	0.0570788
-117	0.0619647	0.057908
-116	0.0635998	0.0588777
-115	0.0634787	0.0595232
-114	0.06493	0.0598547
-113	0.0652692	0.0588231
-112	0.0617561	0.0572436
-111	0.0627056	0.0604006
-110	0.0626253	0.059997
-109	0.0643333	0.0603787
-108	0.0634954	0.0582512
-107	0.0594595	0.0553623
-106	0.0616183	0.0583926
-105	0.0658431	0.0611723
-104	0.069208	0.0652488
-103	0.0729997	0.062609
-102	0.0752555	0.0611714
-101	0.0707366	0.0589616
-100	0.0686895	0.0575044
-99	0.0742205	0.0629019
-98	0.0719544	0.0619664
-97	0.0714556	0.0612079
-96	0.0756207	0.066177
-95	0.0736925	0.0640881
-94	0.0751563	0.0623394
-93	0.0736277	0.0607204
-92	0.0741192	0.0583058
-91	0.0743905	0.0584799
-90	0.0726469	0.0600726
-89	0.0756509	0.0630541
-88	0.0789334	0.0670979
-87	0.0838519	0.0709785
-86	0.0838999	0.0731176
-85	0.0855225	0.0742018
-84	0.0877585	0.0747395
-83	0.0855152	0.0713923
-82	0.0870563	0.0693136
-81	0.0833762	0.070196
-80	0.0810484	0.0689071
-79	0.0811986	0.0722747
-78	0.0875602	0.0765043
-77	0.0922962	0.0778937
-76	0.0963957	0.0823251
-75	0.0942984	0.0790266
-74	0.0878972	0.0741472
-73	0.0882959	0.0774369
-72	0.0871962	0.0737275
-71	0.0890961	0.0729558
-70	0.0845	0.0744393
-69	0.0779276	0.0683045
-68	0.0782448	0.065962
-67	0.0859231	0.0685107
-66	0.0917473	0.0715796
-65	0.0949891	0.0751373
-64	0.100292	0.076553
-63	0.100472	0.0734579
-62	0.100946	0.0775549
-61	0.0976645	0.0795731
-60	0.103198	0.0798813
-59	0.108829	0.0829428
-58	0.109365	0.0819644
-57	0.109089	0.0789691
-56	0.1057	0.0787804
-55	0.109709	0.0835921
-54	0.106359	0.0849815
-53	0.111166	0.0909743
-52	0.122013	0.0959697
-51	0.127016	0.0975682
-50	0.137717	0.107424
-49	0.140759	0.110362
-48	0.137607	0.104603
-47	0.139795	0.104207
-46	0.145761	0.109801
-45	0.14886	0.111568
-44	0.154014	0.11667
-43	0.160623	0.12577
-42	0.169018	0.131433
-41	0.174999	0.13565
-40	0.185231	0.14503
-39	0.190665	0.150994
-38	0.197696	0.15508
-37	0.208386	0.163931
-36	0.208518	0.164485
-35	0.212222	0.166863
-34	0.217781	0.181036
-33	0.231182	0.193116
-32	0.243914	0.195208
-31	0.261741	0.201687
-30	0.284038	0.216549
-29	0.293864	0.223671
-28	0.293127	0.221356
-27	0.304633	0.227485
-26	0.321636	0.235358
-25	0.318341	0.237174
-24	0.320934	0.248686
-23	0.343805	0.26582
-22	0.362256	0.278731
-21	0.380273	0.284472
-20	0.398477	0.308117
-19	0.420597	0.330453
-18	0.459068	0.355407
-17	0.477085	0.371914
-16	0.510507	0.385024
-15	0.547101	0.391733
-14	0.570126	0.405358
-13	0.594458	0.435645
-12	0.628631	0.468472
-11	0.647049	0.490991
-10	0.675702	0.51484
-9	0.743517	0.566999
-8	0.791798	0.601779
-7	0.814631	0.623892
-6	0.837613	0.633742
-5	0.873872	0.656137
-4	0.971575	0.722021
-3	1.07466	0.787113
-2	1.17114	0.868292
-1	1.25342	0.946755
0	1.29564	0.955744
1	1.32599	0.954551
2	1.25261	0.908963
3	1.24525	0.910918
4	1.21249	0.886484
5	1.11501	0.815808
6	1.08845	0.798663
7	1.04849	0.784239
8	0.998018	0.761742
9	0.969907	0.736306
10	0.912045	0.703045
11	0.805894	0.622901
12	0.727075	0.570815
13	0.655469	0.525568
14	0.593515	0.479324
15	0.586592	0.467928
16	0.580928	0.458649
17	0.539566	0.423152
18	0.515776	0.395049
19	0.500387	0.388454
20	0.482324	0.373325
21	0.461719	0.354693
22	0.439493	0.329584
23	0.388829	0.294128
24	0.347201	0.270976
25	0.340398	0.259583
26	0.332143	0.263243
27	0.325623	0.26616
28	0.323665	0.265206
29	0.321146	0.261208
30	0.302857	0.244079
31	0.291128	0.226968
32	0.263372	0.206978
33	0.24322	0.196054
34	0.241194	0.196466
35	0.23716	0.199756
36	0.240719	0.198277
37	0.244787	0.194695
38	0.238882	0.187768
39	0.22503	0.173451
40	0.211132	0.166711
41	0.19418	0.158551
42	0.178472	0.139536
43	0.176023	0.135285
44	0.17847	0.138064
45	0.178585	0.137325
46	0.179353	0.135899
47	0.169631	0.131248
48	0.16012	0.123012
49	0.151948	0.123614
50	0.153318	0.127584
51	0.149911	0.122936
52	0.147967	0.125144
53	0.146013	0.127518
54	0.138233	0.12352
55	0.133057	0.119874
56	0.130082	0.11403
57	0.125909	0.107118
58	0.125659	0.11243
59	0.126464	0.112472
60	0.119013	0.107533
61	0.114672	0.106384
62	0.110747	0.0982421
63	0.109186	0.0963579
64	0.112328	0.0964861
65	0.114903	0.0981773
66	0.111153	0.0977751
67	0.105099	0.0944425
68	0.0972616	0.0911201
69	0.097104	0.0881575
70	0.101464	0.0884993
71	0.100726	0.0878777
72	0.102102	0.0916198
73	0.105445	0.0965948
74	0.104539	0.0949182
75	0.103233	0.0921838
76	0.105287	0.0901802
77	0.109401	0.0903645
78	0.110766	0.0906536
79	0.106113	0.0912591
80	0.10077	0.0917998
81	0.0996363	0.0865108
82	0.0976664	0.0820248
83	0.0971864	0.0848518
84	0.0975182	0.0896431
85	0.0959343	0.088317
86	0.0987588	0.0872883
87	0.105988	0.0898399
88	0.109603	0.0957314
89	0.106579	0.097915
90	0.108365	0.0960912
91	0.10845	0.0975513
92	0.107818	0.0980388
93	0.105851	0.0984054
94	0.103606	0.0979842
95	0.105743	0.0949612
96	0.107476	0.0970633
97	0.108084	0.0982123
98	0.111149	0.096503
99	0.112002	0.101698
100	0.110937	0.100801
101	0.107189	0.0971266
102	0.102278	0.0980505
103	0.104285	0.097676
104	0.106741	0.098127
105	0.1103	0.0982567
106	0.116522	0.103554
107	0.117047	0.106856
108	0.114741	0.104453
109	0.117697	0.109186
110	0.121588	0.116169
111	0.129225	0.121894
112	0.123357	0.119951
113	0.121336	0.117391
114	0.121624	0.114369
115	0.119353	0.108176
116	0.129497	0.112712
117	0.138033	0.118378
118	0.142266	0.125539
119	0.147797	0.132754
120	0.14483	0.128859
121	0.150283	0.133748
122	0.153871	0.13791
123	0.15227	0.136929
124	0.162454	0.144962
125	0.161975	0.149388
126	0.172353	0.156878
127	0.183364	0.170867
128	0.18429	0.176215
129	0.186965	0.171719
130	0.191457	0.177326
131	0.203633	0.189214
132	0.216144	0.200596
133	0.207209	0.199605
134	0.20183	0.197241
135	0.208788	0.198246
136	0.207508	0.197629
137	0.216819	0.198837
138	0.237903	0.218121
139	0.257265	0.242971
140	0.268947	0.248495
141	0.27575	0.257468
142	0.301837	0.280499
143	0.321754	0.304796
144	0.338489	0.329851
145	0.357004	0.348329
146	0.355516	0.346466
147	0.356439	0.336532
148	0.35495	0.332832
149	0.37502	0.363889
150	0.402586	0.387518
151	0.415565	0.401878
152	0.435387	0.433657
153	0.456085	0.451362
154	0.48814	0.479133
155	0.511598	0.498283
156	0.521837	0.501166
157	0.551133	0.519204
158	0.585221	0.538036
159	0.599949	0.554405
160	0.619872	0.576505
161	0.653001	0.621515
162	0.674889	0.658573
163	0.694165	0.664277
164	0.706656	0.667827
165	0.713013	0.680015
166	0.717209	0.691189
167	0.722732	0.692133
168	0.700869	0.675533
169	0.674525	0.659881
170	0.686658	0.665943
171	0.693796	0.661596
172	0.700105	0.669993
173	0.696355	0.671156
174	0.705026	0.66992
175	0.687128	0.65563
176	0.641881	0.620426
177	0.609043	0.59287
178	0.5813	0.571753
179	0.616893	0.602362
180	0.62513	0.609959
181	0.599325	0.582023
182	0.58492	0.576257
183	0.584805	0.576118
184	0.563644	0.548752
185	0.540686	0.528127
186	0.521892	0.504579
187	0.494783	0.471444
188	0.486967	0.461076
189	0.471591	0.459586
190	0.466519	0.467597
191	0.462981	0.458121
192	0.449736	0.448885
193	0.454787	0.454556
194	0.452355	0.442614
195	0.443015	0.440094
196	0.415148	0.41548
197	0.369388	0.370572
198	0.353955	0.345842
199	0.336158	0.327959
200	0.328098	0.311739
201	0.316173	0.2876
202	0.301956	0.27991
203	0.295226	0.283161
204	0.290487	0.281408
205	0.285229	0.281064
206	0.276379	0.275428
207	0.261116	0.252875
208	0.251724	0.240924
209	0.233845	0.235348
210	0.223019	0.224028
211	0.216429	0.216632
212	0.204735	0.213343
213	0.207879	0.216474
214	0.208087	0.20995
215	0.208435	0.206796
216	0.189075	0.197931
217	0.17831	0.182622
218	0.183113	0.187649
219	0.173946	0.182842
220	0.170932	0.177905
221	0.167691	0.179301
222	0.165622	0.175564
223	0.16358	0.167956
224	0.167512	0.168328
225	0.165065	0.16646
226	0.152229	0.15371
227	0.152008	0.149743
228	0.149139	0.145702
229	0.141066	0.136774
230	0.134515	0.13708
231	0.134539	0.140447
232	0.14088	0.140752
233	0.143164	0.142082
234	0.132213	0.131223
235	0.126409	0.131073
236	0.129387	0.132844
237	0.126293	0.131947
238	0.12482	0.129156
239	0.13101	0.125356
240	0.128307	0.128994
241	0.130046	0.130924
242	0.130115	0.128591
243	0.124646	0.128553
244	0.124614	0.129307
245	0.131141	0.131219
246	0.135561	0.135026
247	0.13439	0.135363
248	0.128847	0.133012
249	0.118267	0.126538
250	0.114422	0.121591
251	0.118164	0.123247
252	0.119123	0.125072
253	0.1173	0.122444
254	0.116864	0.120572
255	0.114365	0.125429
256	0.116378	0.124207
257	0.122949	0.123185
258	0.129076	0.132081
259	0.124149	0.12994
260	0.116142	0.12385
261	0.117798	0.11864
262	0.119407	0.120769
263	0.117825	0.122465
264	0.120227	0.122652
265	0.11864	0.12538
266	0.117085	0.12909
267	0.120831	0.132036
268	0.127002	0.140386
269	0.128442	0.137907
270	0.131997	0.130535
271	0.130841	0.126096
272	0.12665	0.126674
273	0.124924	0.125864
274	0.129832	0.132845
275	0.141157	0.142906
276	0.145578	0.144612
277	0.150404	0.14809
278	0.155932	0.149314
279	0.155923	0.151982
280	0.149857	0.141776
281	0.150659	0.14573
282	0.153751	0.151103
283	0.15579	0.156323
284	0.165458	0.170871
285	0.173388	0.184045
286	0.179359	0.18928
287	0.18793	0.1949
288	0.196628	0.204529
289	0.198298	0.2006
290	0.190293	0.194666
291	0.187216	0.196639
292	0.19204	0.201978
293	0.20411	0.215671
294	0.211584	0.221975
295	0.219839	0.233446
296	0.22916	0.239593
297	0.233613	0.240902
298	0.247824	0.260754
299	0.250746	0.265177
300	0.25064	0.267822
301	0.266609	0.281098
302	0.269557	0.28933
303	0.286325	0.305993
304	0.304015	0.309618
305	0.297319	0.308982
306	0.299991	0.317441
307	0.304846	0.313556
308	0.326217	0.334448
309	0.357741	0.3698
310	0.367748	0.385147
311	0.375949	0.390345
312	0.391548	0.405854
313	0.392372	0.407069
314	0.393093	0.41275
315	0.417327	0.442937
316	0.42559	0.454661
317	0.444796	0.474716
318	0.488127	0.503767
319	0.486551	0.507675
320	0.482967	0.512469
321	0.492033	0.526048
322	0.504242	0.534299
323	0.513777	0.54083
324	0.500112	0.527824
325	0.511677	0.525482
326	0.526236	0.54458
327	0.519588	0.544443
328	0.540775	0.558802
329	0.575208	0.593792
330	0.558337	0.58195
331	0.548983	0.561576
332	0.538423	0.554657
333	0.522616	0.551447
334	0.545762	0.571832
335	0.559158	0.572818
336	0.567183	0.570331
337	0.560922	0.565035
338	0.562931	0.583511
339	0.577501	0.602859
340	0.555734	0.583903
341	0.549457	0.577358
342	0.557393	0.57683
343	0.530925	0.561509
344	0.518366	0.548277
345	0.512157	0.542793
346	0.504874	0.531638
347	0.500839	0.53571
348	0.48265	0.51792
349	0.474538	0.491272
350	0.474371	0.486225
351	0.480648	0.493734
352	0.493472	0.507421
353	0.474397	0.496883
354	0.438399	0.461528
355	0.411136	0.416712
356	0.403056	0.407099
357	0.399998	0.416967
358	0.411708	0.437406
359	0.396877	0.415643
360	0.372366	0.378758
361	0.376345	0.373942
362	0.361735	0.358526
363	0.356057	0.354121
364	0.346763	0.349205
365	0.321857	0.327647
366	0.304782	0.305172
367	0.295611	0.29885
368	0.297262	0.305393
369	0.287031	0.298186
370	0.267668	0.281594
371	0.266428	0.28
372	0.253023	0.270596
373	0.256943	0.273741
374	0.258246	0.267374
375	0.246652	0.253707
376	0.247796	0.255653
377	0.243461	0.24764
378	0.227848	0.230919
379	0.214927	0.213876
380	0.211862	0.20359
381	0.211262	0.207483
382	0.211391	0.211182
383	0.215034	0.212307
384	0.208625	0.206495
385	0.193635	0.195447
386	0.188478	0.19946
387	0.186138	0.191643
388	0.186343	0.191843
389	0.181967	0.188957
390	0.177542	0.182684
391	0.178825	0.189931
392	0.179174	0.187176
393	0.175005	0.185274
394	0.168851	0.178875
395	0.177591	0.182042
396	0.177037	0.178919
397	0.175011	0.177471
398	0.178655	0.181977
399	0.170078	0.168931
400	0.181025	0.17384
401	0.18651	0.174779
402	0.18358	0.172842
403	0.18253	0.16827
404	0.167853	0.155377
405	0.155841	0.152557
406	0.156421	0.158354
407	0.159662	0.174577
408	0.159175	0.180953
409	0.15249	0.174103
410	0.150106	0.163172
411	0.146739	0.147557
412	0.145906	0.145372
413	0.149686	0.146335
414	0.144852	0.151434
415	0.143611	0.152344
416	0.14374	0.145713
417	0.145298	0.145215
418	0.140558	0.140443
419	0.140115	0.142864
420	0.144357	0.150085
421	0.143507	0.149231
422	0.141168	0.144886
423	0.141416	0.144358
424	0.137371	0.142367
425	0.132557	0.139867
426	0.139559	0.136977
427	0.147121	0.146243
428	0.151386	0.161205
429	0.151361	0.160256
430	0.151942	0.166741
431	0.151424	0.171944
432	0.150181	0.169543
433	0.146646	0.161765
434	0.13994	0.148335
435	0.141568	0.144554
436	0.148751	0.141974
437	0.156511	0.153679
438	0.166903	0.169672
439	0.172671	0.175716
440	0.177807	0.181573
441	0.186816	0.199192
442	0.189583	0.201273
443	0.18035	0.189949
444	0.171292	0.184305
445	0.162273	0.173997
446	0.157601	0.1726
447	0.164297	0.177782
448	0.175061	0.182437
449	0.186814	0.190809
450	0.198189	0.205802
451	0.208081	0.216791
452	0.216502	0.233419
453	0.209957	0.23827
454	0.206735	0.229751
455	0.210465	0.227151
456	0.219284	0.235351
457	0.233544	0.241939
458	0.230195	0.238498
459	0.239297	0.255771
460	0.253199	0.26535
461	0.257603	0.27557
462	0.265694	0.293349
463	0.263327	0.28271
464	0.263496	0.277152
465	0.286524	0.295043
466	0.293308	0.30956
467	0.29605	0.315308
468	0.311348	0.329624
469	0.316577	0.344134
470	0.327336	0.354148
471	0.339604	0.363021
472	0.338907	0.362128
473	0.345874	0.365442
474	0.346743	0.358343
475	0.345002	0.354222
476	0.344945	0.350372
477	0.340611	0.352291
478	0.358078	0.370141
479	0.37831	0.394863
480	0.382231	0.405278
481	0.392936	0.407586
482	0.395392	0.404285
483	0.39928	0.40929
484	0.419086	0.421883
485	0.440617	0.433278
486	0.44199	0.436458
487	0.442853	0.442684
488	0.462365	0.461152
489	0.472095	0.478605
490	0.482874	0.502339
491	0.471716	0.493545
492	0.44775	0.473514
493	0.443903	0.45645
494	0.439095	0.445748
495	0.431425	0.441097
496	0.440123	0.440025
497	0.442014	0.452283
498	0.466324	0.480627
499	0.473752	0.488667
500	0.448793	0.46507
501	0.45208	0.458186
502	0.452769	0.453573
503	0.434892	0.435602
504	0.428935	0.434577
505	0.43066	0.428723
506	0.43501	0.43697
507	0.434962	0.439414
508	0.423539	0.424785
509	0.434438	0.438306
510	0.440514	0.443358
511	0.424526	0.420769
512	0.408181	0.396708
513	0.376615	0.375515
514	0.36995	0.370868
515	0.374502	0.371081
516	0.378376	0.381068
517	0.385982	0.390895
518	0.379131	0.372608
519	0.3768	0.376513
520	0.373363	0.375649
521	0.369994	0.361505
522	0.356308	0.352929
523	0.347382	0.348917
524	0.338205	0.343138
525	0.322564	0.327114
526	0.312348	0.314168
527	0.305063	0.307988
528	0.314818	0.30343
529	0.334626	0.323845
530	0.338711	0.320469
531	0.323075	0.306671
532	0.303074	0.300755
533	0.28576	0.286463
534	0.27421	0.284177
535	0.261236	0.25801
536	0.24005	0.239876
537	0.227047	0.231304
538	0.223889	0.227338
539	0.231092	0.237339
540	0.240759	0.249346
541	0.248109	0.253818
542	0.247709	0.248683
543	0.238941	0.241117
544	0.229287	0.227094
545	0.220919	0.21502
546	0.218731	0.215954
547	0.212141	0.216262
548	0.20833	0.213995
549	0.211366	0.211378
550	0.215423	0.214213
551	0.210869	0.204558
552	0.187208	0.184016
553	0.175505	0.177466
554	0.171555	0.171388
555	0.162889	0.16426
556	0.170923	0.172774
557	0.169124	0.174859
558	0.171292	0.180225
559	0.175484	0.190416
560	0.17188	0.187679
561	0.176875	0.18776
562	0.182708	0.197235
563	0.18591	0.198619
564	0.179386	0.187477
565	0.175992	0.186793
566	0.17333	0.176505
567	0.165425	0.170481
568	0.169549	0.179694
569	0.165902	0.177268
570	0.169534	0.182047
571	0.173256	0.174337
572	0.170472	0.168297
573	0.177991	0.169769
574	0.169593	0.162454
575	0.15942	0.15902
576	0.159031	0.161285
577	0.163262	0.172352
578	0.169224	0.177688
579	0.172332	0.175051
580	0.177464	0.171879
581	0.179879	0.178338
582	0.185805	0.185487
583	0.189248	0.18433
584	0.180952	0.181977
585	0.174384	0.179253
586	0.165354	0.175241
587	0.159867	0.167014
588	0.159252	0.160155
589	0.164461	0.164572
590	0.166053	0.166779
591	0.171848	0.168137
592	0.173989	0.171801
593	0.169566	0.170113
594	0.170689	0.170171
595	0.167741	0.169334
596	0.170695	0.170473
597	0.17915	0.181097
598	0.180431	0.17975
599	0.185604	0.187578
600	0.195404	0.201544
601	0.198701	0.198545
602	0.198372	0.200154
603	0.196035	0.199601
604	0.203284	0.201073
605	0.196387	0.196341
606	0.190227	0.191146
607	0.206339	0.206928
608	0.207759	0.219209
609	0.207237	0.224635
610	0.20822	0.221577
611	0.197187	0.206932
612	0.200152	0.204798
613	0.211988	0.211998
614	0.225987	0.226507
615	0.236228	0.236992
616	0.240115	0.239242
617	0.244289	0.242428
618	0.243449	0.235677
619	0.243279	0.240244
620	0.242173	0.248035
621	0.240931	0.238945
622	0.242261	0.242241
623	0.250094	0.247563
624	0.25837	0.250491
625	0.256449	0.256625
626	0.267195	0.268457
627	0.285699	0.286535
628	0.290693	0.299003
629	0.298034	0.301585
630	0.299035	0.294085
631	0.307512	0.301309
632	0.298933	0.299411
633	0.296727	0.311466
634	0.311583	0.325702
635	0.307612	0.315183
636	0.333405	0.330208
637	0.345741	0.342215
638	0.348994	0.357641
639	0.362684	0.371893
640	0.365285	0.375505
641	0.370158	0.378554
642	0.35446	0.352551
643	0.335118	0.336846
644	0.330277	0.335026
645	0.33092	0.335822
646	0.344933	0.349031
647	0.366793	0.365493
648	0.390507	0.394449
649	0.39958	0.404382
650	0.392878	0.400331
651	0.395279	0.406969
652	0.386249	0.391806
653	0.374322	0.376509
654	0.365384	0.372854
655	0.362501	0.358947
656	0.369002	0.362275
657	0.375962	0.381904
658	0.382735	0.390649
659	0.39132	0.394086
660	0.385556	0.389727
661	0.380193	0.378924
662	0.381916	0.368682
663	0.364205	0.360236
664	0.355048	0.351407
665	0.348712	0.344312
666	0.351605	0.354088
667	0.351492	0.352822
668	0.354225	0.352022
669	0.362408	0.356238
670	0.350628	0.349595
671	0.362691	0.362631
672	0.372075	0.36002
673	0.356084	0.34986
674	0.357571	0.351499
675	0.348977	0.337717
676	0.336181	0.322851
677	0.326508	0.306603
678	0.329446	0.31462
679	0.335144	0.31623
680	0.326977	0.318831
681	0.333321	0.329084
682	0.336725	0.32888
683	0.319265	0.320435
684	0.301092	0.298323
685	0.283564	0.283655
686	0.281858	0.284046
687	0.296418	0.300919
688	0.311992	0.316152
689	0.309575	0.315639
690	0.288674	0.29604
691	0.281703	0.276583
692	0.274494	0.268938
693	0.269362	0.272388
694	0.263082	0.265578
695	0.257864	0.262828
696	0.253685	0.257549
697	0.259	0.258003
698	0.253524	0.25579
699	0.236639	0.236022
700	0.231597	0.230466
701	0.228081	0.226071
702	0.230745	0.223268
703	0.23873	0.236635
704	0.242284	0.245979
705	0.243673	0.24725
706	0.243553	0.247795
707	0.245084	0.250376
708	0.259474	0.263464
709	0.271187	0.268615
710	0.270092	0.266266
711	0.244188	0.242218
712	0.221907	0.219759
713	0.202885	0.202148
714	0.188739	0.192355
715	0.193042	0.198488
716	0.197541	0.199938
717	0.202822	0.204696
718	0.203514	0.205343
719	0.207855	0.208617
720	0.214248	0.209124
721	0.208914	0.199578
722	0.205383	0.204945
723	0.204134	0.206401
724	0.206743	0.198924
725	0.209052	0.203306
726	0.202109	0.205855
727	0.203339	0.203482
728	0.208851	0.200637
729	0.203159	0.195817
730	0.185827	0.189878
731	0.186792	0.193928
732	0.188804	0.195457
733	0.185357	0.197912
734	0.189232	0.193463
735	0.188131	0.191622
736	0.19058	0.192094
737	0.19397	0.188554
738	0.197698	0.199909
739	0.192375	0.201556
740	0.18607	0.196712
741	0.18315	0.19207
742	0.183429	0.180005
743	0.184577	0.176025
744	0.186442	0.176196
745	0.200732	0.18472
746	0.202404	0.184892
747	0.200699	0.193447
748	0.190394	0.189222
749	0.172245	0.169776
750	0.170644	0.171726
751	0.179699	0.177806
752	0.181277	0.181999
753	0.176837	0.186397
754	0.189534	0.192788
755	0.191266	0.191468
756	0.190639	0.199042
757	0.204083	0.207174
758	0.212669	0.218181
759	0.213656	0.217794
760	0.21031	0.210133
761	0.209153	0.210884
762	0.202309	0.20792
763	0.20058	0.206328
764	0.216094	0.21238
765	0.230193	0.229428
766	0.232225	0.234175
767	0.229118	0.232073
768	0.225115	0.22933
769	0.218091	0.226015
770	0.211561	0.216503
771	0.215868	0.217227
772	0.222985	0.222289
773	0.229284	0.223228
774	0.2316	0.232882
775	0.22662	0.237239
776	0.221766	0.233834
777	0.224922	0.229905
778	0.232165	0.229813
779	0.237077	0.236165
780	0.239599	0.249723
781	0.235279	0.245551
782	0.24104	0.242501
783	0.258981	0.246786
784	0.269621	0.256268
785	0.273717	0.261109
786	0.278621	0.265485
787	0.285085	0.273362
788	0.284872	0.272606
789	0.281558	0.275303
790	0.271384	0.271576
791	0.269598	0.273697
792	0.283212	0.289915
793	0.301581	0.310996
794	0.318078	0.324443
795	0.324926	0.343041
796	0.330875	0.350722
797	0.315097	0.333214
798	0.322727	0.335825
799	0.324466	0.334568
800	0.310002	0.326772
801	0.315732	0.327211
802	0.305742	0.313726
803	0.314772	0.323194
804	0.317882	0.320527
805	0.335711	0.338311
806	0.351015	0.35283
807	0.35193	0.353404
808	0.357894	0.364577
809	0.350866	0.354561
810	0.344026	0.35189
811	0.348732	0.366713
812	0.34564	0.359538
813	0.372415	0.367349
814	0.374239	0.367929
815	0.361972	0.357951
816	0.352908	0.351395
817	0.337088	0.336165
818	0.342556	0.33964
819	0.330485	0.323234
820	0.318448	0.314609
821	0.305632	0.312643
822	0.313654	0.31848
823	0.321383	0.326556
824	0.321596	0.333504
825	0.324077	0.333762
826	0.333574	0.341743
827	0.338936	0.337265
828	0.347565	0.33986
829	0.341502	0.341782
830	0.330711	0.337069
831	0.321835	0.330816
832	0.309032	0.32368
833	0.305783	0.31805
834	0.313439	0.321809
835	0.323184	0.327583
836	0.313472	0.31537
837	0.296538	0.301107
838	0.300073	0.304433
839	0.297391	0.303508
840	0.288849	0.300036
841	0.289745	0.312831
842	0.288781	0.308779
843	0.296419	0.316651
844	0.286398	0.302452
845	0.286142	0.290098
846	0.287615	0.293229
847	0.286436	0.291684
848	0.28289	0.286043
849	0.275455	0.279017
850	0.275431	0.268483
851	0.28012	0.263588
852	0.269328	0.260835
853	0.245854	0.246118
854	0.234985	0.241567
855	0.227614	0.235059
856	0.246343	0.242095
857	0.256508	0.24906
858	0.263025	0.254115
859	0.268189	0.258389
860	0.269342	0.259074
861	0.267333	0.263402
862	0.251633	0.247622
863	0.237256	0.236364
864	0.231453	0.238201
865	0.244291	0.2423
866	0.245618	0.246534
867	0.241595	0.251152
868	0.232568	0.241337
869	0.222663	0.229695
870	0.226699	0.234913
871	0.219449	0.227901
872	0.213662	0.213431
873	0.219581	0.217008
874	0.216773	0.214293
875	0.213626	0.213074
876	0.215562	0.217167
877	0.217442	0.220627
878	0.219526	0.223457
879	0.225273	0.221494
880	0.233364	0.228061
881	0.242822	0.24001
882	0.24029	0.239695
883	0.227561	0.234395
884	0.215199	0.224152
885	0.205052	0.210575
886	0.201483	0.204657
887	0.194998	0.196699
888	0.203182	0.211661
889	0.208444	0.216329
890	0.207074	0.217595
891	0.21003	0.215341
892	0.20133	0.202843
893	0.204127	0.214424
894	0.206542	0.216916
895	0.206091	0.214664
896	0.218998	0.226401
897	0.21816	0.221083
898	0.213602	0.212489
899	0.207752	0.205525
900	0.214248	0.202094
901	0.224123	0.20312
902	0.226736	0.206662
903	0.224467	0.208414
904	0.216102	0.206166
905	0.204148	0.201182
906	0.190631	0.186591
907	0.184749	0.186483
908	0.191652	0.18865
909	0.198544	0.192921
910	0.204289	0.20272
911	0.20866	0.205619
912	0.210769	0.213659
913	0.222211	0.228349
914	0.230397	0.22977
915	0.232919	0.21823
916	0.226785	0.218445
917	0.221759	0.224606
918	0.22744	0.22732
919	0.232601	0.232812
920	0.229064	0.225725
921	0.23759	0.224176
922	0.246103	0.230224
923	0.249148	0.232724
924	0.257111	0.247796
925	0.249643	0.247645
926	0.236872	0.239943
927	0.245845	0.252941
928	0.24393	0.254754
929	0.23688	0.25208
930	0.236595	0.249149
931	0.226715	0.240172
932	0.245929	0.248197
933	0.252123	0.254569
934	0.249952	0.255382
935	0.259557	0.264452
936	0.25517	0.266437
937	0.27392	0.268491
938	0.272607	0.272771
939	0.260894	0.266201
940	0.2576	0.265664
941	0.249745	0.256384
942	0.256092	0.25581
943	0.266883	0.266499
944	0.276781	0.279372
945	0.289441	0.29886
946	0.290142	0.29411
947	0.294371	0.289692
948	0.292429	0.287603
949	0.277259	0.278258
950	0.280288	0.284183
951	0.279819	0.282701
952	0.280631	0.282738
953	0.285524	0.289335
954	0.278468	0.282641
955	0.286358	0.295071
956	0.301603	0.308004
957	0.304328	0.306297
958	0.312856	0.305883
959	0.314028	0.306672
960	0.299205	0.30137
961	0.300492	0.294525
962	0.312242	0.307878
963	0.312339	0.315615
964	0.313477	0.306422
965	0.316395	0.310167
966	0.317151	0.308802
967	0.32454	0.311116
968	0.322423	0.311392
969	0.302419	0.293177
970	0.28477	0.282151
971	0.272024	0.274916
972	0.273994	0.276947
973	0.272176	0.278613
974	0.271267	0.271705
975	0.26842	0.268385
976	0.272603	0.283331
977	0.299701	0.301582
978	0.309328	0.296812
979	0.31908	0.296566
980	0.319897	0.296559
981	0.294189	0.288199
982	0.297696	0.297224
983	0.325881	0.317686
984	0.330144	0.319699
985	0.332109	0.327493
986	0.344167	0.347977
987	0.337681	0.347418
988	0.326012	0.345396
989	0.312225	0.332091
990	0.30229	0.308686
991	0.290037	0.293242
992	0.281405	0.287701
993	0.29147	0.29528
994	0.292978	0.306388
995	0.284571	0.313878
996	0.288347	0.308723
997	0.284718	0.2914
998	0.276436	0.277333
[truncated: 2 more rows]

## Sheet: Fig_S17C
Dist to Dyads	WT-1	swc2 KO-1	WT-2	swc2 KO-2
-999	2.30414	2.38021	2.3868	2.39084
-998	2.32841	2.36457	2.37922	2.37015
-997	2.34065	2.38102	2.34155	2.35571
-996	2.30984	2.30703	2.27204	2.31753
-995	2.26404	2.31124	2.2767	2.30117
-994	2.2748	2.33811	2.2901	2.34528
-993	2.27649	2.37179	2.32388	2.38442
-992	2.30245	2.45681	2.36155	2.40319
-991	2.33917	2.4544	2.36913	2.40319
-990	2.34276	2.453	2.37709	2.39597
-989	2.37463	2.48809	2.4101	2.46735
-988	2.36492	2.454	2.40563	2.4465
-987	2.35099	2.46623	2.42175	2.42019
-986	2.35352	2.43275	2.40097	2.4072
-985	2.3607	2.42011	2.39573	2.39742
-984	2.37547	2.48909	2.43748	2.41667
-983	2.38751	2.48027	2.45456	2.43238
-982	2.41874	2.52738	2.49592	2.47826
-981	2.44154	2.52879	2.46757	2.5028
-980	2.46602	2.47245	2.44932	2.50136
-979	2.45483	2.48388	2.46874	2.47361
-978	2.48058	2.51495	2.48602	2.50505
-977	2.49979	2.56328	2.52816	2.55911
-976	2.47446	2.55686	2.5301	2.54884
-975	2.46771	2.56668	2.52019	2.5644
-974	2.47531	2.59877	2.5101	2.58028
-973	2.48417	2.61741	2.53573	2.57017
-972	2.5325	2.65852	2.59204	2.62327
-971	2.56458	2.66413	2.58602	2.61076
-970	2.57366	2.64929	2.58369	2.57258
-969	2.56268	2.60057	2.59922	2.57675
-968	2.57239	2.59656	2.61282	2.60979
-967	2.57408	2.62383	2.62369	2.63385
-966	2.56522	2.67857	2.64194	2.64284
-965	2.55129	2.66894	2.62951	2.63594
-964	2.57239	2.63085	2.59845	2.62792
-963	2.6049	2.64548	2.58311	2.61573
-962	2.55466	2.61922	2.57262	2.60177
-961	2.56606	2.64548	2.61883	2.61862
-960	2.57408	2.68599	2.6499	2.63931
-959	2.64605	2.76198	2.71184	2.7094
-958	2.7252	2.80348	2.74777	2.75688
-957	2.74166	2.81752	2.76854	2.75015
-956	2.71296	2.80529	2.73883	2.72657
-955	2.71908	2.86143	2.74466	2.76875
-954	2.74124	2.89612	2.77786	2.78881
-953	2.73892	2.84198	2.75107	2.77982
-952	2.8016	2.8881	2.8066	2.84559
-951	2.82503	2.84499	2.81709	2.82666
-950	2.82841	2.80789	2.82369	2.82939
-949	2.84783	2.85521	2.85282	2.84046
-948	2.88814	2.87266	2.83049	2.81784
-947	2.8932	2.90574	2.86117	2.89564
-946	2.89743	2.91396	2.87087	2.91681
-945	2.94491	2.96529	2.88971	2.96525
-944	2.91663	2.97131	2.91049	2.98017
-943	2.91663	2.96068	2.8666	2.93622
-942	2.87822	2.96088	2.86699	2.93878
-941	2.82967	2.90895	2.86854	2.89467
-940	2.80308	2.87907	2.84427	2.85537
-939	2.78831	2.86143	2.86233	2.8597
-938	2.79042	2.84178	2.83029	2.81768
-937	2.76214	2.85441	2.77709	2.80372
-936	2.78472	2.84298	2.78524	2.80966
-935	2.80498	2.85561	2.79301	2.82875
-934	2.82588	2.88389	2.8268	2.84415
-933	2.79443	2.82574	2.81262	2.77982
-932	2.77121	2.82494	2.79767	2.78303
-931	2.76298	2.83637	2.79223	2.78864
-930	2.78388	2.88569	2.84039	2.8427
-929	2.79696	2.95186	2.8967	2.89708
-928	2.79591	2.95346	2.9165	2.90863
-927	2.80794	2.88529	2.90854	2.89339
-926	2.8073	2.89351	2.88544	2.90815
-925	2.82799	2.90273	2.86816	2.90125
-924	2.86682	2.92318	2.85223	2.93285
-923	2.8989	2.95426	2.88311	2.95531
-922	2.86999	3.0072	2.95223	2.95883
-921	2.86914	3.03607	2.96078	3.02091
-920	2.85796	2.93281	2.90854	2.93574
-919	2.83031	2.8885	2.90757	2.87831
-918	2.81976	2.87386	2.8635	2.84671
-917	2.7997	2.8514	2.84097	2.77629
-916	2.77417	2.80829	2.83476	2.7718
-915	2.78219	2.80769	2.79068	2.76875
-914	2.79105	2.80248	2.77495	2.75881
-913	2.75876	2.8103	2.78816	2.78929
-912	2.79042	2.81692	2.81243	2.82618
-911	2.81469	2.85722	2.81767	2.83163
-910	2.83537	2.93542	2.88175	2.89211
-909	2.86387	2.91496	2.89107	2.88681
-908	2.8358	2.87486	2.85728	2.83869
-907	2.81976	2.85421	2.86485	2.84591
-906	2.832	2.82033	2.80971	2.79618
-905	2.78936	2.83677	2.77806	2.77774
-904	2.73554	2.85201	2.79379	2.80084
-903	2.7252	2.81571	2.79146	2.80677
-902	2.69692	2.78042	2.74913	2.78977
-901	2.66948	2.72769	2.70874	2.74614
-900	2.64247	2.67997	2.63922	2.66385
-899	2.5783	2.60017	2.53942	2.58301
-898	2.59223	2.63085	2.58155	2.58365
-897	2.60068	2.68579	2.61495	2.59343
-896	2.57556	2.67676	2.58699	2.61846
-895	2.59371	2.70142	2.59709	2.61204
-894	2.55614	2.63847	2.58	2.56648
-893	2.54643	2.59856	2.56155	2.55798
-892	2.54432	2.57871	2.53631	2.54868
-891	2.51245	2.54884	2.51825	2.53312
-890	2.51477	2.54403	2.47961	2.49109
-889	2.49958	2.51094	2.46369	2.49093
-888	2.47235	2.51175	2.47864	2.50393
-887	2.45357	2.4927	2.45942	2.47265
-886	2.44639	2.48929	2.47883	2.46382
-885	2.43985	2.47024	2.4868	2.43912
-884	2.42022	2.45661	2.44951	2.40496
-883	2.40481	2.46443	2.41961	2.43656
-882	2.36154	2.37921	2.37981	2.39774
-881	2.29527	2.30322	2.29515	2.28946
-880	2.27839	2.296	2.25534	2.27888
-879	2.25222	2.24708	2.23592	2.27134
-878	2.21655	2.26673	2.21068	2.22675
-877	2.26003	2.31264	2.26117	2.28706
-876	2.27649	2.28658	2.28427	2.29732
-875	2.29168	2.31806	2.29748	2.30599
-874	2.27902	2.30623	2.28893	2.33646
-873	2.24272	2.25309	2.2367	2.27358
-872	2.19586	2.18492	2.17184	2.19194
-871	2.14648	2.12156	2.15961	2.13965
-870	2.16209	2.16266	2.18971	2.14751
-869	2.15492	2.17489	2.1668	2.15039
-868	2.17539	2.17951	2.16427	2.1629
-867	2.18742	2.23364	2.19379	2.19964
-866	2.16716	2.23164	2.21689	2.21343
-865	2.17982	2.21399	2.2134	2.22161
-864	2.18784	2.19695	2.20252	2.19787
-863	2.14415	2.15966	2.16738	2.17878
-862	2.126	2.15364	2.12311	2.15456
-861	2.14247	2.1757	2.14388	2.15328
-860	2.15238	2.21419	2.15456	2.17397
-859	2.1699	2.25249	2.17087	2.19595
-858	2.14289	2.21199	2.15709	2.17718
-857	2.11207	2.15685	2.12971	2.15681
-856	2.10152	2.14783	2.12155	2.13515
-855	2.10595	2.1362	2.1167	2.0973
-854	2.12431	2.1356	2.1365	2.11799
-853	2.15555	2.20557	2.17981	2.16371
-852	2.21612	2.27956	2.21165	2.21488
-851	2.19945	2.26352	2.20699	2.21953
-850	2.16125	2.2166	2.18194	2.19643
-849	2.12263	2.16367	2.12913	2.15713
-848	2.11545	2.1392	2.12874	2.16355
-847	2.13128	2.15785	2.14777	2.16964
-846	2.11735	2.18753	2.15282	2.17477
-845	2.13867	2.19555	2.16524	2.186
-844	2.11862	2.16948	2.16835	2.16483
-843	2.1336	2.17409	2.15573	2.18825
-842	2.15133	2.24888	2.17709	2.21792
-841	2.1507	2.27896	2.20427	2.24182
-840	2.14225	2.2569	2.15767	2.23252
-839	2.11967	2.23404	2.15243	2.21215
-838	2.10553	2.20758	2.15223	2.21359
-837	2.09624	2.20878	2.1466	2.22995
-836	2.11376	2.2166	2.18039	2.25305
-835	2.11144	2.2168	2.15845	2.23621
-834	2.10595	2.22001	2.13029	2.21969
-833	2.12558	2.216	2.14233	2.21279
-832	2.14099	2.22983	2.16427	2.2261
-831	2.13993	2.23685	2.16078	2.20285
-830	2.17476	2.22141	2.16971	2.2237
-829	2.16674	2.21139	2.13107	2.2083
-828	2.15091	2.18372	2.13631	2.15232
-827	2.15872	2.22783	2.19534	2.18424
-826	2.16399	2.2555	2.19767	2.22209
-825	2.22182	2.27455	2.23107	2.30358
-824	2.28852	2.33951	2.26252	2.38571
-823	2.28978	2.3351	2.28874	2.40319
-822	2.31385	2.40929	2.33165	2.41522
-821	2.32925	2.42232	2.32777	2.41266
-820	2.32989	2.36317	2.3134	2.39373
-819	2.33833	2.39605	2.34136	2.38202
-818	2.34572	2.38041	2.37107	2.37063
-817	2.37885	2.41189	2.39359	2.40624
-816	2.39426	2.43956	2.42136	2.44361
-815	2.4141	2.41931	2.43592	2.45965
-814	2.44702	2.48448	2.46583	2.49863
-813	2.44407	2.50513	2.49398	2.52253
-812	2.45652	2.55405	2.5165	2.55943
-811	2.52913	2.63045	2.57223	2.58381
-810	2.53926	2.60919	2.57049	2.55878
-809	2.58886	2.61541	2.58078	2.60209
-808	2.61313	2.63827	2.6233	2.63097
-807	2.61334	2.67035	2.64621	2.6592
-806	2.67476	2.71666	2.70699	2.7795
-805	2.67307	2.74674	2.72	2.80308
-804	2.66125	2.72007	2.68272	2.73154
-803	2.69143	2.71325	2.69515	2.74534
-802	2.70621	2.78885	2.75515	2.80324
-801	2.73153	2.81812	2.8066	2.8249
-800	2.79316	2.87085	2.84097	2.85922
-799	2.81617	2.91857	2.84311	2.87863
-798	2.87315	2.92318	2.88175	2.89596
-797	2.90988	2.97151	2.92835	2.93878
-796	2.85395	3.00459	2.89301	2.95531
-795	2.81743	2.99477	2.88408	2.94953
-794	2.80878	3.0086	2.89573	2.93959
-793	2.83115	2.96489	2.87068	2.91825
-792	2.8531	2.93341	2.87243	2.91617
-791	2.8835	2.96128	2.90563	2.93157
-790	2.89911	2.93582	2.86816	2.88649
-789	2.91473	2.92659	2.8132	2.88569
-788	2.93267	2.9697	2.87883	2.92306
-787	2.93858	2.99657	2.94835	2.97215
-786	2.95737	3.02003	2.96718	3.01626
-785	2.99515	3.05913	2.9765	3.01385
-784	3.05361	3.09783	3.02058	3.02957
-783	3.09097	3.14354	3.04835	3.04353
-782	3.08147	3.10685	3.02505	3.05379
-781	3.04791	3.0864	3.03942	3.08379
-780	3.03947	3.18104	3.1099	3.12149
-779	3.03947	3.18003	3.11398	3.11347
-778	3.06986	3.19126	3.12893	3.14811
-777	3.05656	3.20289	3.14777	3.16335
-776	3.00464	3.11968	3.07883	3.10176
-775	3.00549	3.09702	3.06777	3.08106
-774	3.01055	3.10103	3.0635	3.09261
-773	3.00865	3.09181	3.08602	3.07593
-772	2.97425	3.09021	3.08233	3.02139
-771	2.98607	3.09081	3.06563	3.01273
-770	3.01752	3.13171	3.0699	3.03198
-769	3.05994	3.15938	3.04019	3.05396
-768	3.12453	3.1672	3.07728	3.0655
-767	3.12642	3.2067	3.08408	3.08588
-766	3.13212	3.2077	3.08505	3.13801
-765	3.14479	3.20951	3.14408	3.18533
-764	3.12431	3.1666	3.14913	3.16929
-763	3.09814	3.14053	3.13728	3.1494
-762	3.0648	3.12169	3.08	3.11844
-761	2.99282	3.03386	3.02641	3.03519
-760	2.96011	3.02765	2.99961	3.02925
-759	2.98016	3.06474	2.99903	3.04337
-758	2.97446	3.06976	3.0299	3.04417
-757	2.97193	3.08058	3.0565	3.06422
-756	3.00739	3.07858	3.02544	3.05476
-755	3.00739	3.08339	3.02738	3.03535
-754	2.99662	3.01963	2.99767	2.98209
-753	2.97066	2.99076	2.94097	2.99573
-752	2.91748	2.97271	2.93029	2.96461
-751	2.981	3.01822	2.94078	2.96509
-750	2.96644	3.07236	2.99534	3.04722
-749	2.89595	2.99958	2.93398	2.99942
-748	2.89257	2.92519	2.87825	2.96525
-747	2.85395	2.88569	2.84194	2.93317
-746	2.84192	2.85541	2.82369	2.90815
-745	2.84424	2.82794	2.8268	2.90109
-744	2.86408	2.90614	2.86252	2.90285
-743	2.85986	2.90654	2.84466	2.88072
-742	2.85458	2.93842	2.88019	2.92691
-741	2.87315	2.97512	2.97243	2.94857
-740	2.89426	2.94364	2.93437	2.91809
-739	2.88561	2.94885	2.88019	2.90301
-738	2.8455	2.89692	2.83825	2.84687
-737	2.7748	2.81271	2.75786	2.78431
-736	2.65428	2.73912	2.68777	2.72753
-735	2.56332	2.68157	2.6433	2.68342
-734	2.53145	2.61761	2.58602	2.61605
-733	2.53124	2.60137	2.55126	2.60161
-732	2.47742	2.54744	2.49262	2.55381
-731	2.47911	2.52277	2.51689	2.54435
-730	2.50886	2.55686	2.52233	2.54627
-729	2.48122	2.51656	2.44466	2.47986
-728	2.4447	2.47505	2.44097	2.45372
-727	2.39194	2.43595	2.43534	2.4149
-726	2.40924	2.44738	2.44699	2.45067
-725	2.39194	2.48027	2.43806	2.47329
-724	2.36577	2.48127	2.39864	2.43944
-723	2.35416	2.44979	2.37689	2.41394
-722	2.32693	2.38603	2.31612	2.36197
-721	2.31701	2.38583	2.29767	2.32796
-720	2.29548	2.40608	2.30058	2.34865
-719	2.28577	2.42513	2.31049	2.38843
-718	2.29654	2.4127	2.31825	2.37977
-717	2.24377	2.33189	2.26097	2.31753
-716	2.20768	2.28497	2.18369	2.22257
-715	2.17222	2.22081	2.14874	2.16242
-714	2.10152	2.13098	2.14136	2.1042
-713	2.09329	2.12517	2.11689	2.07099
-712	2.05952	2.10412	2.09534	2.08495
-711	2.05572	2.12236	2.08738	2.11927
-710	2.06923	2.16768	2.0833	2.14927
-709	2.05762	2.10432	2.06757	2.10564
-708	2.05846	2.08908	2.04524	2.09136
-707	2.05403	2.0987	2.03573	2.09489
-706	2.03081	2.05038	2.01068	2.04003
-705	2.04453	2.08066	2.06078	2.09217
-704	2.07324	2.1356	2.11029	2.15729
-703	2.06712	2.11434	2.08757	2.1058
-702	2.0344	2.0973	2.0699	2.07901
-701	2.0038	2.08747	2.03126	2.03971
-700	1.96686	2.04858	2.01146	1.98822
-699	1.92275	2.01389	1.97728	1.96528
-698	1.92993	1.99223	1.91845	1.94908
-697	1.92655	1.96817	1.93262	1.95518
-696	1.94133	1.97499	1.95068	1.98501
-695	1.95884	2.02852	1.96913	2.03073
-694	1.95378	2.03474	1.97942	2.02576
-693	1.95504	2.02191	1.92524	2.04453
-692	1.94386	1.97659	1.90777	1.98117
-691	1.88328	1.8994	1.8734	1.87482
-690	1.86577	1.90622	1.86971	1.89134
-689	1.84086	1.89238	1.86408	1.88107
-688	1.80055	1.84045	1.80563	1.8283
-687	1.85753	1.899	1.84	1.87722
-686	1.88497	1.91464	1.84194	1.89487
-685	1.84149	1.8605	1.8332	1.84161
-684	1.84403	1.89258	1.85359	1.85749
-683	1.85458	1.88897	1.83728	1.86567
-682	1.84572	1.87193	1.87786	1.87546
-681	1.84318	1.87915	1.90835	1.8676
-680	1.82756	1.87313	1.89612	1.8437
-679	1.86429	1.90481	1.8868	1.85428
-678	1.87062	1.94832	1.87592	1.89936
-677	1.85078	1.94672	1.87184	1.90818
-676	1.85627	1.92566	1.88718	1.91347
-675	1.88033	1.95955	1.90757	1.96978
-674	1.90523	2.0193	1.96272	2.00138
-673	1.95821	2.07364	2.00427	2.02014
-672	2.01583	2.12778	2.02641	2.08751
-671	2.02533	2.11294	2.05262	2.11446
-670	2.00063	2.08567	2.03359	2.09585
-669	1.98776	2.09209	2.00272	2.08912
-668	1.97256	2.04637	1.96835	2.01485
-667	1.92381	1.99364	1.96136	1.95261
-666	1.88455	1.9377	1.92485	1.92454
-665	1.91558	1.93529	1.95573	1.93577
-664	1.98312	1.9782	2.03515	2.00089
-663	2.06057	2.04076	2.04427	2.0734
-662	2.10574	2.12276	2.05223	2.08719
-661	2.12284	2.12477	2.08097	2.09505
-660	2.14331	2.14843	2.09981	2.11992
-659	2.15196	2.17108	2.08485	2.12344
-658	2.15935	2.15063	2.10738	2.14734
-657	2.13339	2.14201	2.14621	2.17317
-656	2.17919	2.14301	2.18777	2.21135
-655	2.24842	2.22963	2.26194	2.26268
-654	2.27628	2.30723	2.29165	2.31192
-653	2.30139	2.31826	2.28777	2.31128
-652	2.29886	2.29299	2.27184	2.29251
-651	2.25053	2.26011	2.26291	2.26861
-650	2.24884	2.2956	2.25612	2.28273
-649	2.26277	2.31465	2.29864	2.34689
-648	2.27839	2.3371	2.3734	2.38266
-647	2.39616	2.4554	2.41553	2.45452
-646	2.42782	2.4935	2.47107	2.50056
-645	2.45504	2.53982	2.53417	2.53761
-644	2.5363	2.6128	2.60214	2.58862
-643	2.56923	2.60719	2.61437	2.62455
-642	2.57493	2.60097	2.61592	2.61733
-641	2.55678	2.57952	2.59825	2.55686
-640	2.56733	2.59395	2.59476	2.59568
-639	2.6241	2.63967	2.67204	2.63353
-638	2.66695	2.68198	2.71786	2.6855
-637	2.70262	2.73511	2.74369	2.74181
-636	2.77269	2.83075	2.82155	2.77661
-635	2.85395	2.90694	2.89845	2.88473
-634	2.89932	2.90935	2.91961	2.93606
-633	2.92993	2.93	2.95553	2.96285
-632	2.94491	2.97291	2.96252	3.02508
-631	2.98459	3.05432	2.99553	3.04176
-630	2.99346	3.07818	3.03612	3.03711
-629	3.01625	3.09722	3.04097	3.09454
-628	3.10574	3.12469	3.08058	3.15132
-627	3.16864	3.21452	3.12194	3.20024
-626	3.20241	3.3232	3.17864	3.24949
-625	3.22246	3.34465	3.24641	3.29456
-624	3.25032	3.34104	3.26175	3.30579
-623	3.22161	3.27527	3.21204	3.25623
-622	3.17623	3.28891	3.17845	3.23056
-621	3.17075	3.29492	3.20505	3.23842
-620	3.20747	3.30816	3.26796	3.25799
-619	3.24652	3.33362	3.30621	3.29408
-618	3.24652	3.30274	3.30272	3.27419
-617	3.24588	3.29232	3.30583	3.26328
-616	3.24947	3.26124	3.25631	3.29216
-615	3.2539	3.29232	3.25146	3.27371
-614	3.31089	3.37573	3.34738	3.32456
-613	3.35943	3.40079	3.3565	3.33563
-612	3.40481	3.45854	3.41748	3.38263
-611	3.40587	3.49242	3.44505	3.41663
-610	3.40144	3.43107	3.41689	3.35536
-609	3.36978	3.40721	3.42019	3.39642
-608	3.33854	3.40179	3.38874	3.3969
-607	3.34572	3.3655	3.41184	3.35648
-606	3.36492	3.38455	3.42019	3.37188
-605	3.42528	3.46676	3.44874	3.42898
-604	3.40144	3.4848	3.43146	3.45272
-603	3.39489	3.49202	3.40699	3.45641
-602	3.38307	3.49363	3.40039	3.47229
-601	3.3244	3.39638	3.30408	3.39417
-600	3.28599	3.3635	3.2666	3.3414
-599	3.30899	3.37453	3.2932	3.3483
-598	3.35943	3.39778	3.29184	3.32536
-597	3.31743	3.38836	3.25903	3.31477
-596	3.29717	3.32019	3.25359	3.33466
-595	3.28345	3.31979	3.28078	3.32328
-594	3.22879	3.31678	3.27728	3.27612
-593	3.23005	3.2861	3.24621	3.29296
-592	3.24778	3.26665	3.22019	3.29938
-591	3.20283	3.23297	3.2	3.27002
-590	3.18995	3.2472	3.22602	3.28783
-589	3.19143	3.31898	3.26932	3.3414
-588	3.18172	3.35889	3.26602	3.34252
-587	3.18489	3.3635	3.27961	3.33883
-586	3.12284	3.31858	3.2365	3.31878
-585	3.03883	3.21191	3.1101	3.18821
-584	3.03356	3.15016	3.02427	3.09165
-583	3.0019	3.09763	2.96505	3.04016
-582	2.94829	3.03627	2.92524	3.01
-581	2.92528	3.00319	2.8932	2.96381
-580	2.84825	2.97692	2.87282	2.91408
-579	2.8016	2.92078	2.84718	2.8743
-578	2.78957	2.91296	2.84097	2.86115
-577	2.73871	2.86965	2.78233	2.83885
-576	2.65745	2.74313	2.67476	2.72769
-575	2.58358	2.67837	2.60583	2.66385
-574	2.52216	2.62483	2.56117	2.59327
-573	2.5076	2.60799	2.57437	2.57611
-572	2.51287	2.56308	2.53301	2.55782
-571	2.51203	2.56488	2.51961	2.56745
-570	2.50084	2.55265	2.50854	2.58076
-569	2.45188	2.49089	2.45981	2.52205
-568	2.45441	2.52939	2.45476	2.51965
-567	2.46729	2.53942	2.44602	2.48243
-566	2.42212	2.49089	2.3635	2.42035
-565	2.34614	2.38242	2.26971	2.35218
-564	2.28535	2.32949	2.22097	2.33807
-563	2.21549	2.28497	2.17146	2.28802
-562	2.17117	2.22703	2.16505	2.25353
-561	2.16885	2.24126	2.15087	2.24343
-560	2.14204	2.217	2.14641	2.19386
-559	2.12938	2.1368	2.15282	2.1236
-558	2.08864	2.1364	2.11748	2.07388
-557	2.06902	2.1384	2.07573	2.09906
-556	2.03271	2.08226	2.03379	2.08302
-555	1.9694	2.05138	2.02039	2.07324
-554	1.9829	2.04457	2.02913	2.06024
-553	1.94217	2.03173	1.98777	2.00683
-552	1.94512	2.02371	1.96641	1.99127
-551	1.95589	1.99304	1.9301	1.9693
-550	1.88561	1.95494	1.87495	1.92294
-549	1.85437	1.89158	1.82602	1.85846
-548	1.81152	1.83484	1.77942	1.79558
-547	1.78176	1.81619	1.74311	1.78178
-546	1.76404	1.79233	1.71981	1.77777
-545	1.73005	1.76807	1.69767	1.76863
-544	1.71465	1.71874	1.70951	1.73655
-543	1.69945	1.73298	1.71301	1.73655
-542	1.69481	1.72516	1.72233	1.73029
-541	1.69692	1.71854	1.72699	1.70559
-540	1.71275	1.76185	1.71612	1.75708
-539	1.69734	1.75223	1.68039	1.74906
-538	1.63909	1.69989	1.62544	1.69163
-537	1.63698	1.71834	1.64447	1.67768
-536	1.63444	1.68867	1.61689	1.67319
-535	1.6222	1.69027	1.6165	1.67736
-534	1.59856	1.68225	1.6167	1.65041
-533	1.60257	1.67503	1.61767	1.6387
-532	1.61461	1.67583	1.61981	1.62956
-531	1.60469	1.63333	1.6099	1.60951
-530	1.57683	1.64295	1.61398	1.61656
-529	1.56036	1.60947	1.58835	1.59699
-528	1.56226	1.56696	1.56427	1.54149
-527	1.56057	1.57277	1.56524	1.55593
-526	1.56458	1.61388	1.58408	1.57919
-525	1.53588	1.6215	1.58039	1.57823
-524	1.53081	1.62731	1.57495	1.59603
-523	1.51878	1.60145	1.53534	1.58432
-522	1.52469	1.57678	1.51049	1.59138
-521	1.52786	1.56134	1.51534	1.57454
-520	1.52132	1.55252	1.51359	1.56026
-519	1.52744	1.56175	1.53767	1.55609
-518	1.50992	1.56576	1.53709	1.53925
-517	1.55002	1.60706	1.57476	1.60742
-516	1.58822	1.6638	1.61767	1.67303
-515	1.60004	1.70852	1.61883	1.65763
-514	1.62073	1.68947	1.61845	1.65987
-513	1.61587	1.67243	1.5965	1.65474
-512	1.5973	1.64014	1.54291	1.62667
-511	1.59477	1.57999	1.53767	1.61897
-510	1.59772	1.55713	1.57107	1.58705
-509	1.57134	1.55473	1.56058	1.57341
-508	1.58991	1.5826	1.58621	1.5824
-507	1.62347	1.63613	1.62854	1.61833
-506	1.61376	1.65919	1.63107	1.62779
-505	1.62579	1.65979	1.65165	1.63084
-504	1.65281	1.66741	1.65612	1.62924
-503	1.66821	1.67283	1.66291	1.63389
-502	1.71296	1.71473	1.68854	1.70286
-501	1.7634	1.77087	1.69631	1.75997
-500	1.76446	1.80015	1.74	1.80456
-499	1.813	1.83123	1.8167	1.86247
-498	1.85817	1.85449	1.84505	1.87417
-497	1.83305	1.88677	1.85573	1.88284
-496	1.83537	1.90501	1.86563	1.87867
-495	1.85859	1.93629	1.86272	1.89358
-494	1.87189	1.9786	1.87126	1.94748
-493	1.92613	2.00005	1.93087	1.9786
-492	1.9713	2.05118	1.98893	2.02784
-491	1.99282	2.04497	2.02291	2.05383
-490	1.99536	2.03795	2.02757	2.04404
-489	2.02638	2.06121	2.04621	2.04068
-488	2.09814	2.09128	2.08757	2.09313
-487	2.1374	2.11775	2.10194	2.13451
-486	2.17645	2.15364	2.15981	2.15601
-485	2.23765	2.19775	2.21786	2.20958
-484	2.27628	2.22602	2.22311	2.20621
-483	2.30604	2.27334	2.27301	2.26011
-482	2.32313	2.32949	2.33573	2.3262
-481	2.35965	2.40127	2.3868	2.35266
-480	2.41473	2.40147	2.46194	2.39597
-479	2.46771	2.42974	2.51728	2.42789
-478	2.50612	2.46503	2.54466	2.49173
-477	2.53208	2.49611	2.55476	2.5174
-476	2.55213	2.55586	2.56757	2.54772
-475	2.58801	2.63045	2.61359	2.66016
-474	2.66568	2.70664	2.66136	2.69272
-473	2.70557	2.72087	2.7165	2.69721
-472	2.75222	2.75957	2.76602	2.73635
-471	2.79168	2.7722	2.80117	2.7556
-470	2.80287	2.80449	2.85845	2.7848
-469	2.83453	2.88549	2.9165	2.83404
-468	2.87484	2.95005	2.98311	2.88553
-467	2.93056	2.97632	2.99922	2.93269
-466	3.02026	3.02524	3.01864	3.02252
-465	3.07725	3.05331	3.06874	3.09582
-464	3.15576	3.11407	3.12466	3.15966
-463	3.20536	3.15196	3.14505	3.17041
-462	3.16062	3.2053	3.19573	3.18821
-461	3.22309	3.2474	3.21398	3.23313
-460	3.26593	3.26605	3.23748	3.26088
-459	3.24187	3.34064	3.29767	3.30772
-458	3.33854	3.39658	3.3701	3.3961
-457	3.3377	3.42946	3.40369	3.41374
-456	3.34424	3.48701	3.42524	3.47085
-455	3.33411	3.47738	3.40951	3.45369
-454	3.34529	3.43107	3.4	3.40332
-453	3.41452	3.41342	3.44	3.4269
-452	3.43584	3.45693	3.43689	3.44294
-451	3.50528	3.56039	3.49767	3.51881
-450	3.53609	3.60751	3.53922	3.55041
-449	3.52385	3.61734	3.56913	3.60334
-448	3.57387	3.63077	3.62117	3.63863
-447	3.61904	3.70917	3.63515	3.63992
-446	3.5764	3.64641	3.59767	3.60799
-445	3.60827	3.6003	3.56175	3.57623
-444	3.62642	3.63699	3.6033	3.58955
-443	3.66104	3.72541	3.66816	3.69221
-442	3.71908	3.78897	3.72854	3.77305
-441	3.73723	3.80241	3.75398	3.79455
-440	3.72499	3.77434	3.75437	3.79599
-439	3.71718	3.76611	3.73068	3.76728
-438	3.73618	3.79759	3.6565	3.73151
-437	3.73723	3.7597	3.63689	3.69461
-436	3.7138	3.71278	3.65476	3.69237
-435	3.65787	3.65904	3.61883	3.69991
-434	3.59413	3.63619	3.59922	3.67649
-433	3.5648	3.62195	3.56291	3.64425
-432	3.57851	3.65884	3.53845	3.6566
-431	3.57619	3.63338	3.5134	3.60527
-430	3.58675	3.64822	3.53282	3.57896
-429	3.52997	3.63438	3.55864	3.51336
-428	3.47298	3.5628	3.48854	3.47133
-427	3.43098	3.5231	3.42427	3.45513
-426	3.3569	3.42365	3.3334	3.39385
-425	3.30477	3.39297	3.3035	3.36771
-424	3.2252	3.30756	3.2334	3.27146
-423	3.19502	3.21913	3.17437	3.22655
-422	3.16505	3.19547	3.18718	3.20843
-421	3.1106	3.14234	3.13786	3.18773
-420	3.11672	3.12369	3.09573	3.19287
-419	3.07239	3.14936	3.11301	3.16431
-418	3.05023	3.12449	3.08252	3.10176
-417	3.04854	3.10003	3.05068	3.0878
-416	2.95526	3.05893	2.99981	3.03791
-415	2.86619	2.92459	2.86932	2.93157
-414	2.83896	2.90855	2.81883	2.92724
-413	2.81891	2.89752	2.78019	2.92531
-412	2.74799	2.85862	2.71748	2.87751
-411	2.68003	2.80749	2.67767	2.76924
-410	2.61038	2.6928	2.60058	2.63145
-409	2.51182	2.60779	2.52641	2.55205
-408	2.49747	2.58894	2.53165	2.55766
-407	2.51161	2.62403	2.47961	2.60017
-406	2.47509	2.58694	2.41534	2.57499
-405	2.44935	2.56608	2.41029	2.52959
-404	2.40545	2.49029	2.33087	2.46479
-403	2.33833	2.39184	2.28913	2.39437
-402	2.28092	2.37761	2.26117	2.35523
-401	2.26045	2.32688	2.20583	2.3363
-400	2.20684	2.30101	2.17204	2.31497
-399	2.15112	2.2557	2.1334	2.23268
-398	2.10954	2.1771	2.1165	2.16932
-397	2.07788	2.139	2.09029	2.14478
-396	2.1106	2.12697	2.0833	2.15216
-395	2.05614	2.12557	2.04039	2.1228
-394	2.01013	2.07705	1.98796	2.05287
-393	1.95884	2.01289	1.94155	1.9802
-392	1.87801	1.94892	1.87534	1.91556
-391	1.84951	1.84446	1.82893	1.85444
-390	1.80013	1.80416	1.77981	1.8068
-389	1.75538	1.81338	1.73029	1.80055
-388	1.70663	1.75684	1.71612	1.77841
-387	1.68299	1.72496	1.69728	1.74328
-386	1.65597	1.72857	1.65825	1.72227
-385	1.64035	1.71754	1.65417	1.69917
-384	1.63888	1.69428	1.63573	1.6626
-383	1.6317	1.7019	1.60233	1.64784
-382	1.62516	1.69528	1.59631	1.64319
-381	1.61988	1.66641	1.58777	1.63822
-380	1.57535	1.62932	1.5666	1.61849
-379	1.51245	1.55312	1.53262	1.56283
-378	1.46982	1.48676	1.46951	1.49754
-377	1.4409	1.46029	1.43612	1.48407
-376	1.44069	1.47573	1.42796	1.48551
-375	1.43499	1.49758	1.42602	1.48888
-374	1.42233	1.47553	1.40854	1.46675
-373	1.42127	1.45207	1.36388	1.41911
-372	1.42296	1.45147	1.36019	1.41959
-371	1.39278	1.39091	1.34913	1.39456
-370	1.35965	1.3474	1.33165	1.35141
-369	1.3244	1.31051	1.31534	1.33088
-368	1.30013	1.28765	1.28272	1.30746
-367	1.26404	1.30109	1.27476	1.27185
-366	1.22562	1.27061	1.24621	1.25806
-365	1.20832	1.23692	1.22175	1.24811
-364	1.21507	1.23993	1.23184	1.24266
-363	1.20093	1.23131	1.2266	1.234
-362	1.16885	1.21768	1.20291	1.2178
-361	1.18658	1.23191	1.20291	1.23287
-360	1.19523	1.2267	1.21903	1.25084
-359	1.21465	1.24575	1.22854	1.26271
-358	1.25454	1.31191	1.26485	1.27843
-357	1.27396	1.32435	1.27204	1.27506
-356	1.23069	1.28645	1.25961	1.24234
-355	1.21022	1.25718	1.21961	1.20095
-354	1.18995	1.21487	1.17922	1.18957
-353	1.17096	1.17537	1.18641	1.18042
-352	1.19185	1.19261	1.21204	1.17946
-351	1.20473	1.20605	1.22039	1.19085
-350	1.20473	1.19883	1.19398	1.1777
-349	1.20557	1.19642	1.15417	1.17705
-348	1.20198	1.16976	1.12019	1.13615
-347	1.1889	1.15492	1.13107	1.10952
-346	1.18214	1.15051	1.16	1.13038
-345	1.18067	1.16775	1.16777	1.14417
-344	1.19776	1.17537	1.16796	1.15219
-343	1.19903	1.16013	1.18136	1.15764
-342	1.1927	1.18519	1.18097	1.16727
-341	1.20388	1.17336	1.19612	1.17096
-340	1.20072	1.15993	1.2033	1.17705
-339	1.21866	1.187	1.22233	1.19101
-338	1.2309	1.20103	1.21961	1.1785
-337	1.22668	1.20845	1.20019	1.17433
-336	1.29886	1.23251	1.24136	1.21956
-335	1.33136	1.26119	1.28058	1.26993
-334	1.34635	1.28545	1.32039	1.28533
-333	1.39721	1.3057	1.34311	1.2903
-332	1.36302	1.31151	1.32136	1.30442
-331	1.36028	1.32976	1.31029	1.30041
-330	1.39743	1.33357	1.32058	1.30778
-329	1.40186	1.34981	1.3332	1.3219
-328	1.41368	1.37608	1.37689	1.34789
-327	1.43774	1.44786	1.43398	1.43194
-326	1.48438	1.47553	1.46078	1.4406
-325	1.5133	1.45046	1.45495	1.41349
-324	1.53567	1.47934	1.45146	1.44525
-323	1.6049	1.52385	1.53476	1.49321
-322	1.67096	1.582	1.58485	1.55689
-321	1.68447	1.63032	1.62019	1.6132
-320	1.72562	1.67704	1.6901	1.65153
-319	1.80182	1.75002	1.73223	1.70415
-318	1.85352	1.80636	1.76951	1.76285
-317	1.90122	1.82521	1.82369	1.76734
-316	1.88751	1.80175	1.83592	1.77023
-315	1.89743	1.79874	1.80796	1.79141
-314	1.97826	1.88576	1.85631	1.8623
-313	2.00422	1.88917	1.9134	1.86744
-312	2.04369	1.92045	1.98563	1.92053
-311	2.09941	2.00326	2.04136	1.97555
-310	2.13149	2.00426	2.03961	1.9701
-309	2.1737	2.05479	2.10252	2.04308
-308	2.23195	2.08587	2.13709	2.06682
-307	2.28134	2.10893	2.15107	2.07564
-306	2.3263	2.19374	2.18427	2.10644
-305	2.35268	2.24708	2.24951	2.16082
-304	2.42339	2.31104	2.34738	2.24359
-303	2.46792	2.32066	2.36155	2.27551
-302	2.50106	2.35194	2.39068	2.28096
-301	2.55678	2.42733	2.42893	2.35988
-300	2.60363	2.52518	2.51398	2.48355
-299	2.71444	2.6505	2.62777	2.58846
-298	2.79401	2.71827	2.69184	2.63033
-297	2.7919	2.69721	2.72233	2.62776
-296	2.84867	2.65892	2.74699	2.62952
-295	2.87822	2.68318	2.75068	2.60979
-294	2.91642	2.80268	2.80524	2.70539
-293	3.00802	2.92178	2.8835	2.81575
-292	3.09054	3.04329	2.96019	2.88842
-291	3.12727	3.07457	3.01573	2.97985
-290	3.20705	3.0872	3.04175	3.06326
-289	3.34677	3.20289	3.13379	3.16463
-288	3.38582	3.26445	3.19049	3.19495
-287	3.39468	3.31838	3.24835	3.1919
-286	3.41494	3.28049	3.25495	3.20073
-285	3.43816	3.25963	3.26388	3.2551
-284	3.44787	3.32139	3.30816	3.27339
-283	3.46665	3.39738	3.34485	3.31349
-282	3.50169	3.45914	3.35262	3.34573
-281	3.54411	3.51568	3.39146	3.37926
-280	3.54601	3.49984	3.43883	3.38952
-279	3.57619	3.50225	3.47087	3.40572
-278	3.60996	3.47197	3.48408	3.41695
-277	3.58843	3.42425	3.4332	3.32873
-276	3.57007	3.43347	3.39165	3.32135
-275	3.60701	3.43528	3.39767	3.37268
-274	3.64922	3.45112	3.44291	3.37781
-273	3.65407	3.46896	3.46854	3.39033
-272	3.67581	3.53393	3.50913	3.42642
-271	3.76593	3.66706	3.60951	3.59292
-270	3.85859	3.77674	3.68544	3.71643
-269	3.88307	3.70817	3.68699	3.672
-268	3.78767	3.57844	3.57922	3.54095
-267	3.67011	3.46936	3.50388	3.39786
-266	3.66885	3.4433	3.5235	3.36787
-265	3.61566	3.42064	3.45728	3.32696
-264	3.56585	3.41583	3.4134	3.32632
-263	3.58295	3.4445	3.43534	3.38872
-262	3.54812	3.48039	3.42738	3.40957
-261	3.57851	3.45393	3.37709	3.3706
-260	3.5973	3.41162	3.3635	3.36225
-259	3.52153	3.4036	3.33165	3.33755
-258	3.44365	3.2843	3.26874	3.28366
-257	3.39531	3.23818	3.25204	3.24227
-256	3.332	3.2446	3.17689	3.19736
-255	3.24673	3.14334	3.08427	3.12983
-254	3.17075	2.97692	3.00078	2.97696
-253	3.09012	2.90153	2.90155	2.8889
-252	3.03166	2.87506	2.8367	2.83949
-251	2.98206	2.84539	2.8035	2.80741
-250	2.9599	2.83436	2.78272	2.79378
-249	2.92127	2.79045	2.73068	2.77084
-248	2.897	2.83456	2.73262	2.79458
-247	2.82018	2.80088	2.70699	2.77293
-246	2.77902	2.7329	2.6701	2.74357
-245	2.72351	2.6529	2.60078	2.64332
-244	2.6336	2.51556	2.50718	2.52638
-243	2.5973	2.43315	2.44524	2.4842
-242	2.51034	2.37059	2.34505	2.36197
-241	2.49092	2.36157	2.31573	2.30887
-240	2.42908	2.25911	2.23806	2.25081
-239	2.33516	2.16266	2.12621	2.12986
-238	2.31047	2.14041	2.13942	2.14911
-237	2.2385	2.10011	2.1068	2.11093
-236	2.1851	2.08527	2.06621	2.03618
-235	2.12558	2.02191	2.02	1.97956
-234	2.07028	1.96336	1.95495	1.91989
-233	2.03525	1.91845	1.91223	1.8854
-232	1.98333	1.89118	1.83068	1.84675
-231	1.94534	1.86852	1.79728	1.83199
-230	1.88835	1.78732	1.74058	1.7582
-229	1.85205	1.7416	1.70777	1.70607
-228	1.78767	1.69187	1.68796	1.6626
-227	1.72267	1.64115	1.61922	1.60084
-226	1.69945	1.58601	1.60641	1.56539
-225	1.62938	1.55272	1.55845	1.52225
-224	1.57282	1.51884	1.49883	1.48888
-223	1.57239	1.49698	1.49049	1.48102
-222	1.52744	1.47914	1.44291	1.46001
-221	1.50042	1.4653	1.43631	1.43515
-220	1.48734	1.45488	1.44971	1.41702
-219	1.47362	1.42219	1.42699	1.39761
-218	1.416	1.39432	1.36524	1.34965
-217	1.39489	1.35743	1.33107	1.33473
-216	1.38286	1.31673	1.29825	1.33874
-215	1.36197	1.30891	1.28874	1.32094
-214	1.36872	1.30008	1.31495	1.30907
-213	1.34719	1.25216	1.27786	1.26784
-212	1.34593	1.2654	1.28718	1.25437
-211	1.30477	1.23973	1.2565	1.23111
-210	1.26551	1.17918	1.18835	1.18395
-209	1.24673	1.15472	1.14932	1.14706
-208	1.20557	1.12564	1.12563	1.11658
-207	1.18531	1.109	1.14078	1.10728
-206	1.16399	1.09837	1.1233	1.10054
-205	1.14648	1.1084	1.10544	1.10423
-204	1.13255	1.10459	1.09359	1.10471
-203	1.13297	1.1078	1.08117	1.09509
-202	1.13803	1.12524	1.10194	1.10038
-201	1.11439	1.09056	1.08971	1.07905
-200	1.12769	1.11321	1.10466	1.10311
-199	1.11017	1.10038	1.09942	1.08113
-198	1.08907	1.05667	1.06951	1.04729
-197	1.0572	1.03161	1.03942	1.04007
-196	1.0287	0.988297	0.988932	0.97767
-195	1.02132	0.984688	0.986214	0.956176
-194	0.976361	0.972858	0.955146	0.941418
-193	0.961587	0.952607	0.927767	0.913989
-192	0.954833	0.925538	0.922136	0.890891
-191	0.907978	0.891252	0.887184	0.875331
-190	0.879063	0.851551	0.869903	0.844694
-189	0.88645	0.846739	0.870874	0.839401
-188	0.878852	0.853757	0.848155	0.848704
-187	0.892571	0.857165	0.840971	0.843732
-186	0.896581	0.869196	0.863107	0.854158
-185	0.873364	0.844734	0.863495	0.820954
-184	0.854791	0.828894	0.84932	0.806357
-183	0.839384	0.823881	0.822913	0.815019
-182	0.851836	0.806237	0.798447	0.788392
-181	0.838328	0.812051	0.790291	0.787429
-180	0.822288	0.809244	0.785437	0.789835
-179	0.831363	0.802427	0.785825	0.781655
-178	0.815112	0.77576	0.772039	0.772191
-177	0.82672	0.773153	0.747767	0.767218
-176	0.826931	0.792803	0.743107	0.777645
-175	0.794639	0.775359	0.742913	0.769785
-174	0.773533	0.764531	0.732039	0.770908
-173	0.770578	0.757113	0.740583	0.755509
-172	0.773111	0.72022	0.720583	0.719899
-171	0.753271	0.696159	0.710874	0.695517
-170	0.722457	0.691748	0.710874	0.675787
-169	0.699873	0.674504	0.677864	0.654133
-168	0.684888	0.649441	0.646796	0.638573
-167	0.673913	0.644829	0.640388	0.629911
-166	0.662727	0.644027	0.623301	0.624778
-165	0.649008	0.62137	0.606019	0.616437
-164	0.636344	0.603725	0.609515	0.611465
-163	0.617982	0.583675	0.588738	0.595585
-162	0.591389	0.571845	0.579612	0.574411
-161	0.586323	0.580667	0.585049	0.57008
-160	0.591811	0.575253	0.572039	0.555965
-159	0.561207	0.551192	0.567379	0.540886
-158	0.550232	0.534951	0.541359	0.526129
-157	0.537569	0.511091	0.507767	0.505597
-156	0.513508	0.494249	0.500583	0.473997
-155	0.50401	0.484624	0.477087	0.463571
-154	0.483326	0.455551	0.465049	0.453145
-153	0.474462	0.450137	0.462913	0.438227
-152	0.464753	0.44332	0.447767	0.430528
-151	0.455889	0.437104	0.441942	0.418658
-150	0.445125	0.437104	0.430291	0.41545
-149	0.430139	0.425274	0.422136	0.417535
-148	0.430139	0.4355	0.423883	0.418176
-147	0.427184	0.431691	0.41767	0.419139
-146	0.409033	0.412642	0.403883	0.405665
-145	0.401435	0.397203	0.394757	0.399569
-144	0.388561	0.376952	0.376117	0.389624
-143	0.391093	0.380762	0.358447	0.366366
-142	0.398902	0.387178	0.365243	0.357222
-141	0.398269	0.369935	0.367379	0.362997
-140	0.397636	0.369133	0.366602	0.369894
-139	0.398058	0.366726	0.366408	0.366847
-138	0.39236	0.374947	0.356699	0.381283
-137	0.393415	0.400612	0.351456	0.383689
-136	0.397425	0.390386	0.366408	0.38016
-135	0.387927	0.377353	0.381553	0.379358
-134	0.397425	0.372942	0.383495	0.369574
-133	0.38455	0.364922	0.387573	0.364441
-132	0.381385	0.376551	0.38835	0.376792
-131	0.39046	0.375749	0.38699	0.370696
-130	0.379274	0.36432	0.379612	0.359629
-129	0.377797	0.37214	0.370097	0.354816
-128	0.380118	0.378757	0.377864	0.358987
-127	0.389194	0.39179	0.38233	0.386095
-126	0.393415	0.403419	0.385825	0.405665
-125	0.400169	0.401414	0.39165	0.40775
-124	0.393204	0.400211	0.390291	0.398286
-123	0.372942	0.382767	0.393786	0.398767
-122	0.37442	0.393594	0.386019	0.398126
-121	0.38054	0.41565	0.393786	0.397003
-120	0.382651	0.400211	0.398058	0.391228
-119	0.378641	0.373945	0.385243	0.379038
-118	0.378219	0.368732	0.367767	0.369894
-117	0.378641	0.380561	0.373786	0.378396
-116	0.385184	0.392592	0.380777	0.390426
-115	0.386661	0.404021	0.392233	0.396201
-114	0.391093	0.403219	0.401942	0.405665
-113	0.393837	0.409434	0.387573	0.395238
-112	0.394681	0.412843	0.392621	0.394116
-111	0.397847	0.403419	0.395534	0.404221
-110	0.40038	0.412843	0.412039	0.409835
-109	0.407134	0.432292	0.41767	0.41962
-108	0.42233	0.441716	0.419029	0.425555
-107	0.429928	0.441114	0.42	0.419139
-106	0.423385	0.438909	0.416505	0.421866
-105	0.428873	0.434698	0.421553	0.438869
-104	0.432672	0.433094	0.42835	0.447049
-103	0.453145	0.45515	0.441748	0.450418
-102	0.459266	0.463571	0.441748	0.463732
-101	0.454833	0.457957	0.452233	0.454107
-100	0.46011	0.461366	0.45165	0.452022
-99	0.450401	0.467982	0.436505	0.466619
-98	0.445125	0.477406	0.438252	0.45539
-97	0.455255	0.494449	0.441165	0.481055
-96	0.457999	0.492043	0.44233	0.492925
-95	0.444491	0.471591	0.459029	0.472233
-94	0.44829	0.463972	0.466602	0.473677
-93	0.450612	0.474799	0.472621	0.47496
-92	0.467919	0.495251	0.485631	0.481216
-91	0.491347	0.49866	0.477087	0.473997
-90	0.486492	0.507883	0.486796	0.486188
-89	0.506332	0.521117	0.486019	0.503672
-88	0.513297	0.511693	0.490485	0.487311
-87	0.509498	0.51871	0.499417	0.499181
-86	0.512453	0.534149	0.496505	0.524365
-85	0.503799	0.53836	0.51068	0.531102
-84	0.518151	0.528335	0.506019	0.542009
-83	0.51984	0.531543	0.51165	0.555163
-82	0.523005	0.544175	0.528155	0.555483
-81	0.538624	0.537959	0.529515	0.547463
-80	0.531659	0.549789	0.534369	0.551313
-79	0.532714	0.55801	0.53068	0.564626
-78	0.542423	0.558611	0.540194	0.576336
-77	0.53187	0.568035	0.556893	0.58564
-76	0.555087	0.586081	0.573786	0.584677
-75	0.56965	0.604527	0.578641	0.596226
-74	0.582102	0.624578	0.577864	0.605049
-73	0.594766	0.636408	0.589126	0.615154
-72	0.58569	0.637811	0.58466	0.630393
-71	0.608696	0.617159	0.593786	0.630713
-70	0.617138	0.623976	0.58699	0.630713
-69	0.61165	0.639415	0.596893	0.622212
-68	0.604263	0.626783	0.603883	0.625901
-67	0.612917	0.657862	0.604272	0.646273
-66	0.639299	0.6731	0.620194	0.657501
-65	0.655129	0.683727	0.63068	0.67306
-64	0.676657	0.71661	0.654757	0.697442
-63	0.704728	0.714204	0.663301	0.696319
-62	0.719291	0.711798	0.683301	0.711397
-61	0.750106	0.743478	0.703107	0.753584
-60	0.790629	0.77195	0.740971	0.764652
-59	0.807514	0.783981	0.76466	0.785344
-58	0.823976	0.800823	0.775728	0.810688
-57	0.849937	0.820673	0.787767	0.81149
-56	0.860701	0.868193	0.800388	0.844694
-55	0.890249	0.884033	0.822718	0.880785
-54	0.911988	0.885236	0.834369	0.884474
-53	0.929295	0.935163	0.874175	0.913668
-52	0.96623	0.97386	0.914175	0.936767
-51	0.980794	1.01436	0.935534	0.965479
-50	1.02659	1.0699	1.00641	1.0359
-49	1.08126	1.09216	1.05204	1.0837
-48	1.13592	1.13166	1.08155	1.11963
-47	1.19291	1.1884	1.13709	1.16534
-46	1.21401	1.21126	1.17068	1.18796
-45	1.23913	1.20444	1.19612	1.19293
-44	1.28725	1.20565	1.21437	1.2186
-43	1.35141	1.27622	1.25515	1.2757
-42	1.36745	1.31412	1.28	1.29848
-41	1.37442	1.3462	1.3035	1.34484
-40	1.42212	1.43563	1.35612	1.4321
-39	1.48565	1.52265	1.40835	1.49482
-38	1.58421	1.61187	1.48874	1.58561
-37	1.65091	1.67202	1.5435	1.6294
-36	1.70705	1.7039	1.56447	1.67527
-35	1.79738	1.78371	1.65612	1.79461
-34	1.87168	1.87534	1.75767	1.86375
-33	1.94365	1.95313	1.85359	1.91813
-32	2.05298	2.07845	1.9499	2.05014
-31	2.1661	2.18652	2.01204	2.16643
-30	2.2577	2.28818	2.09534	2.25273
-29	2.3835	2.42112	2.21728	2.38699
-28	2.47446	2.4929	2.31612	2.46527
-27	2.61038	2.59877	2.44272	2.58349
-26	2.72879	2.71125	2.56466	2.7232
-25	2.81933	2.80108	2.68039	2.79955
-24	2.97425	2.96148	2.81981	2.89323
-23	3.12431	3.13713	2.95748	3.05187
-22	3.30456	3.34004	3.13146	3.26232
-21	3.49071	3.51749	3.28369	3.4439
-20	3.68404	3.67508	3.42388	3.63558
-19	3.9122	3.88181	3.67417	3.85213
-18	4.1184	4.12121	3.94932	4.09242
-17	4.34614	4.34357	4.14621	4.32501
-16	4.68637	4.56974	4.41961	4.53273
-15	4.90798	4.80975	4.64369	4.73051
-14	5.20705	5.09587	4.91767	5.04619
-13	5.58653	5.51213	5.30175	5.44127
-12	5.9103	5.89229	5.68019	5.81501
-11	6.33959	6.27004	6.0266	6.25115
-10	6.76868	6.75747	6.41049	6.70382
-9	7.3244	7.37082	6.95398	7.2686
-8	7.79907	7.87229	7.42854	7.72014
-7	8.09181	8.18829	7.77437	8.08539
-6	8.54285	8.59431	8.21942	8.56307
-5	9.03989	9.09317	8.72427	9.03803
-4	9.49873	9.62592	9.21456	9.58325
-3	9.97108	10.1948	9.69612	10.0776
-2	10.4601	10.7115	10.1229	10.6248
-1	10.9059	11.1816	10.5235	11.1129
0	11.3561	11.6226	10.8909	11.4263
1	11.5808	11.7419	11.0821	11.6207
2	11.4717	11.5783	10.9621	11.4515
3	11.2355	11.2604	10.6722	11.1073
4	10.8795	10.8576	10.441	10.7433
5	10.4274	10.3824	10.061	10.2544
6	9.95694	9.82021	9.56738	9.72312
7	9.38371	9.29468	9.05767	9.16748
8	8.78936	8.71061	8.48019	8.5719
9	8.31068	8.12994	7.95748	7.99652
10	7.77248	7.59218	7.43379	7.49221
11	7.28641	7.02475	7.04563	7.01693
12	6.86767	6.53491	6.60835	6.49433
13	6.38645	6.03665	6.1299	5.98616
14	5.93689	5.60556	5.72447	5.55419
15	5.55994	5.23422	5.29126	5.13537
16	5.19038	4.92504	5.00058	4.83734
17	4.82925	4.70609	4.74155	4.59866
18	4.52723	4.42337	4.42738	4.32356
19	4.35057	4.21766	4.23631	4.11167
20	4.14753	3.96602	3.98796	3.85438
21	3.86577	3.6408	3.68816	3.51769
22	3.65196	3.37874	3.48	3.27323
23	3.42191	3.15998	3.28854	3.09325
24	3.19818	2.9707	3.1167	2.91472
25	3.01414	2.78443	2.92738	2.78768
26	2.82039	2.60919	2.74738	2.63802
27	2.65386	2.47846	2.61806	2.47874
28	2.50338	2.32648	2.46874	2.30935
29	2.39679	2.19154	2.36738	2.17349
30	2.32398	2.11314	2.28816	2.06891
31	2.22077	2.0205	2.12913	1.96031
32	2.07619	1.94431	2.00136	1.86984
33	1.9274	1.84005	1.9	1.80729
34	1.80182	1.75564	1.81476	1.73141
35	1.73575	1.65618	1.73709	1.62715
36	1.66125	1.5814	1.65456	1.54887
37	1.59054	1.5431	1.59767	1.4799
38	1.52406	1.48315	1.53359	1.41509
39	1.44301	1.41979	1.46408	1.37082
40	1.39363	1.35923	1.40214	1.32783
41	1.35606	1.3081	1.35786	1.25902
42	1.29063	1.23271	1.30369	1.18235
43	1.21824	1.17397	1.23592	1.1254
44	1.18003	1.12945	1.21262	1.10455
45	1.14542	1.07251	1.15573	1.08947
46	1.11334	1.04283	1.10757	1.06621
47	1.06733	1.03481	1.08466	1.02467
48	1.03947	1.01376	1.02816	0.987615
49	1.02385	0.99752	1.00816	0.964035
50	0.993246	0.969048	0.99068	0.943022
51	0.975517	0.930952	0.982136	0.938531
52	0.963487	0.933759	0.985825	0.932115
53	0.941748	0.911904	0.955534	0.914791
54	0.926973	0.882028	0.910291	0.890891
55	0.900591	0.882028	0.888738	0.860253
56	0.853736	0.851752	0.858641	0.831541
57	0.835585	0.840523	0.833786	0.824002
58	0.838117	0.830899	0.825631	0.801224
59	0.833263	0.809445	0.807379	0.789354
60	0.81469	0.788592	0.787379	0.774436
61	0.795272	0.784983	0.772039	0.763208
62	0.782398	0.767339	0.774175	0.757113
63	0.761081	0.74829	0.763689	0.739789
64	0.731954	0.72824	0.740583	0.724711
65	0.719924	0.697963	0.725825	0.702415
66	0.699451	0.703978	0.715728	0.701933
67	0.697763	0.707788	0.713204	0.701131
68	0.700084	0.704179	0.712427	0.71653
69	0.683622	0.697161	0.694757	0.709472
70	0.67138	0.684329	0.67767	0.698725
71	0.659772	0.672098	0.664466	0.680279
72	0.644154	0.667085	0.648155	0.666003
73	0.636133	0.662474	0.628544	0.658303
74	0.649008	0.665481	0.634369	0.662955
75	0.662938	0.689542	0.64932	0.695036
76	0.657239	0.685933	0.649709	0.674664
77	0.655551	0.669692	0.661165	0.666965
78	0.65534	0.675306	0.646796	0.687336
79	0.640777	0.673902	0.657282	0.695517
80	0.65534	0.678314	0.675534	0.698886
81	0.642043	0.686935	0.673786	0.680279
82	0.631279	0.690745	0.672427	0.653972
83	0.629379	0.688138	0.662718	0.657661
84	0.630013	0.703978	0.649709	0.676589
85	0.639721	0.723428	0.660777	0.695036
86	0.640355	0.70458	0.67534	0.710595
87	0.661461	0.716009	0.674951	0.705462
88	0.664415	0.718415	0.688544	0.71236
89	0.653862	0.694555	0.691456	0.712039
90	0.658084	0.695156	0.68835	0.714605
91	0.656184	0.699567	0.69534	0.707868
92	0.671169	0.725433	0.698252	0.729202
93	0.677079	0.746486	0.705825	0.764491
94	0.696919	0.763729	0.725243	0.777805
95	0.71317	0.797615	0.732233	0.802828
96	0.699029	0.816864	0.743301	0.82737
97	0.724989	0.828894	0.746408	0.819029
98	0.729422	0.8311	0.765825	0.827851
99	0.735542	0.843732	0.782718	0.867151
100	0.768046	0.863983	0.81534	0.890089
101	0.757493	0.904686	0.834563	0.907733
102	0.770367	0.923533	0.833204	0.915593
103	0.813001	0.923934	0.855146	0.918962
104	0.82081	0.939173	0.860971	0.933077
105	0.829886	0.93817	0.866602	0.943985
106	0.859856	0.946391	0.88	0.964998
107	0.871887	0.992908	0.910485	0.991144
108	0.898691	1.03381	0.957476	1.00847
109	0.941537	1.05426	0.971068	1.05434
110	0.972351	1.0689	1.00932	1.1007
111	1.00549	1.09296	1.05728	1.13471
112	1.02279	1.1473	1.0567	1.16165
113	1.03757	1.19803	1.08524	1.19967
114	1.07978	1.24394	1.12835	1.24218
115	1.13508	1.28846	1.16835	1.27442
116	1.16505	1.32836	1.20641	1.32751
117	1.1794	1.35502	1.22951	1.3689
118	1.21401	1.39212	1.25146	1.4082
119	1.2385	1.41558	1.27553	1.45439
120	1.26931	1.4244	1.30291	1.46739
121	1.31764	1.4643	1.35379	1.49931
122	1.38286	1.56515	1.42621	1.56138
123	1.45357	1.62932	1.4868	1.60886
124	1.49599	1.6606	1.57922	1.65266
125	1.56416	1.73017	1.65029	1.7258
126	1.63698	1.81719	1.69476	1.83199
127	1.67518	1.88336	1.75534	1.90658
128	1.71401	1.97018	1.81184	1.94523
129	1.77121	1.99644	1.87184	1.98197
130	1.87315	2.08787	1.96854	2.10805
131	2.00507	2.2559	2.08214	2.20734
132	2.10659	2.36377	2.17243	2.27695
133	2.18341	2.48127	2.2501	2.39084
134	2.28725	2.53821	2.35612	2.47297
135	2.35986	2.5743	2.41495	2.54659
136	2.43605	2.66634	2.50369	2.67299
137	2.56416	2.7712	2.67049	2.79266
138	2.69016	2.87426	2.79961	2.85906
139	2.86218	3.02484	2.94718	3.03342
140	2.99325	3.16159	3.05107	3.1579
141	3.14247	3.32139	3.15282	3.29216
142	3.29865	3.44992	3.30175	3.45176
143	3.4103	3.64741	3.47515	3.61922
144	3.55087	3.82326	3.68272	3.82101
145	3.71634	4.01013	3.88408	3.99441
146	3.92697	4.25876	4.04738	4.17824
147	4.08105	4.37405	4.19243	4.321
148	4.22014	4.46608	4.3433	4.42253
149	4.47636	4.64173	4.56563	4.66426
150	4.71106	4.80714	4.80039	4.8784
151	4.97045	5.07422	5.02369	5.06207
152	5.31258	5.47503	5.35107	5.44528
153	5.66526	5.77038	5.7167	5.74924
154	5.99979	6.14853	6.02058	6.10566
155	6.29738	6.47095	6.29301	6.4138
156	6.56712	6.71316	6.56718	6.64559
157	6.83179	6.98625	6.87049	6.9996
158	7.10236	7.26275	7.17845	7.30469
159	7.37611	7.50516	7.40447	7.53824
160	7.6488	7.7191	7.59359	7.7041
161	7.83812	8.01485	7.77864	7.90653
162	8.00971	8.18849	7.94641	8.11121
163	8.16505	8.38097	8.21282	8.26793
164	8.28957	8.6284	8.42214	8.47485
165	8.49304	8.77457	8.55689	8.65707
166	8.57767	8.77798	8.62019	8.6999
167	8.6184	8.78259	8.68155	8.74962
168	8.59477	8.64464	8.61883	8.66958
169	8.45948	8.53737	8.49709	8.56917
170	8.36154	8.53937	8.4101	8.48881
171	8.18763	8.33967	8.2233	8.29279
172	8.11862	8.25546	8.12311	8.18917
173	7.99156	8.14778	7.98466	8.05507
174	7.86471	7.96973	7.88447	7.97663
175	7.75369	7.77925	7.74971	7.7819
176	7.4561	7.51017	7.4565	7.47248
177	7.12136	7.17573	7.14621	7.13017
178	6.84888	6.86454	6.82796	6.79396
179	6.57028	6.62554	6.58796	6.56843
180	6.35521	6.36107	6.35456	6.3028
181	6.12896	6.13951	6.11553	6.09139
182	5.86809	5.90432	5.91825	5.83121
183	5.6813	5.68737	5.72816	5.61547
184	5.47868	5.48466	5.49282	5.40806
185	5.27543	5.24786	5.25379	5.21397
186	5.061	5.1045	5.05767	5.0441
187	4.82039	4.88213	4.79825	4.75858
188	4.56163	4.60684	4.59049	4.53915
189	4.33115	4.3947	4.38485	4.3473
190	4.09181	4.14708	4.15184	4.11215
191	3.87231	3.95379	3.92971	3.92143
192	3.71338	3.7589	3.77961	3.74402
193	3.57007	3.59949	3.64854	3.58297
194	3.4466	3.46114	3.47573	3.42545
195	3.31617	3.325	3.34214	3.28125
196	3.09899	3.21111	3.19049	3.14426
197	2.93964	3.03868	3.02777	2.9768
198	2.84086	2.90113	2.84039	2.87671
199	2.69882	2.73371	2.68019	2.73732
200	2.55192	2.58032	2.54738	2.5413
201	2.44006	2.50433	2.47573	2.44233
202	2.34297	2.4147	2.40136	2.35475
203	2.23892	2.30923	2.27786	2.25594
204	2.15977	2.22622	2.19922	2.18087
205	2.06754	2.12557	2.1066	2.0588
206	1.97742	2.00607	2.00097	1.98534
207	1.89637	1.92687	1.86369	1.88203
208	1.79548	1.83564	1.77223	1.76462
209	1.66864	1.7416	1.71398	1.68682
210	1.61271	1.68867	1.67184	1.61191
211	1.58485	1.63914	1.63243	1.55513
212	1.53081	1.56896	1.56738	1.52048
213	1.49008	1.50119	1.53476	1.50428
214	1.45019	1.47713	1.49184	1.49129
215	1.4217	1.4242	1.41282	1.45921
216	1.37379	1.36385	1.36233	1.38767
217	1.32313	1.33257	1.33087	1.34003
218	1.2596	1.29848	1.26971	1.31388
219	1.22014	1.27081	1.25961	1.29078
220	1.18637	1.22409	1.22641	1.24571
221	1.14394	1.16575	1.16874	1.20769
222	1.12157	1.12103	1.1501	1.16839
223	1.09118	1.11762	1.11942	1.13615
224	1.07809	1.0691	1.07942	1.10567
225	1.05213	1.05908	1.08563	1.07632
226	1.02301	1.0683	1.07262	1.05659
227	1.02913	1.02198	1.02602	1.03012
228	1.00232	1.01075	1.0035	1.01232
229	0.958843	0.987094	0.969515	1.0051
230	0.940481	0.968246	0.947961	0.990182
231	0.936049	0.963233	0.933398	0.977349
232	0.929295	0.961028	0.927573	0.970772
233	0.910511	0.963634	0.905049	0.949118
234	0.899325	0.960426	0.903495	0.939975
235	0.869776	0.944386	0.905437	0.927944
236	0.856902	0.907693	0.875146	0.917839
237	0.83263	0.877417	0.864078	0.891211
238	0.806881	0.884234	0.866796	0.871642
239	0.818067	0.901678	0.858058	0.871321
240	0.803926	0.873206	0.828155	0.864745
241	0.790207	0.869597	0.822913	0.867792
242	0.787885	0.863181	0.81301	0.867311
243	0.794006	0.848744	0.806214	0.865867
244	0.787674	0.864985	0.820971	0.863943
245	0.772056	0.882028	0.810291	0.863301
246	0.77881	0.89847	0.810874	0.871963
247	0.775011	0.886439	0.824272	0.880304
248	0.769734	0.885437	0.824272	0.889287
249	0.79485	0.872805	0.82699	0.896184
250	0.788518	0.863381	0.833981	0.905327
251	0.788729	0.891452	0.819612	0.90244
252	0.795061	0.897066	0.808155	0.88287
253	0.775222	0.878219	0.803495	0.87084
254	0.781131	0.875211	0.805243	0.871482
255	0.794006	0.879823	0.810291	0.876294
256	0.795905	0.877818	0.822913	0.901477
257	0.817434	0.883632	0.827573	0.917197
258	0.829253	0.90248	0.839223	0.917678
259	0.821022	0.929348	0.86835	0.94607
260	0.817011	0.930751	0.874563	0.929869
261	0.807514	0.933358	0.877476	0.9342
262	0.828409	0.951604	0.886019	0.960827
263	0.849304	0.950802	0.890291	0.949759
264	0.850359	0.959624	0.896117	0.979755
265	0.906712	1.00835	0.93534	1.03301
266	0.947235	1.06028	0.952039	1.05563
267	0.967708	1.09858	0.981359	1.09284
268	0.986914	1.11883	1.00777	1.11738
269	0.977206	1.13427	1.02369	1.12861
270	0.97404	1.12685	1.04155	1.11642
271	0.992824	1.13346	1.0466	1.10519
272	1.02195	1.15452	1.07456	1.13118
273	1.04686	1.1892	1.11456	1.15925
274	1.08569	1.23031	1.1365	1.20256
275	1.10659	1.25597	1.16854	1.25148
276	1.14542	1.33116	1.22	1.31885
277	1.20156	1.37106	1.2365	1.36425
278	1.24061	1.37668	1.27165	1.39938
279	1.28451	1.40555	1.3266	1.41044
280	1.32883	1.43603	1.36505	1.45038
281	1.35817	1.47051	1.38835	1.48455
282	1.39827	1.52084	1.42602	1.52449
283	1.44766	1.58099	1.48699	1.59234
284	1.47256	1.63132	1.52505	1.62154
285	1.54453	1.69709	1.57165	1.68057
286	1.62073	1.79092	1.6468	1.75483
287	1.69291	1.86672	1.73049	1.82285
288	1.75412	1.93008	1.79922	1.89952
289	1.7881	1.96817	1.85845	1.92406
290	1.87231	1.98882	1.95359	1.96208
291	1.92339	2.03073	2.01301	2.03634
292	1.98607	2.09309	2.07204	2.09842
293	2.05846	2.17369	2.15359	2.18263
294	2.12115	2.29239	2.21495	2.27695
295	2.19354	2.35916	2.2666	2.37255
296	2.26805	2.44939	2.36485	2.46511
297	2.39721	2.60278	2.48621	2.57627
298	2.53039	2.70243	2.62058	2.67973
299	2.62832	2.76458	2.70621	2.73828
300	2.77374	2.87085	2.80194	2.83163
301	2.86914	2.95587	2.91262	2.93477
302	2.96792	3.02985	3.01961	3.02572
303	3.15597	3.21232	3.20932	3.20217
304	3.28873	3.3627	3.35359	3.33306
305	3.39658	3.48962	3.47165	3.4901
306	3.57514	3.65924	3.62388	3.6752
307	3.69185	3.76952	3.74524	3.74803
308	3.8111	3.87218	3.84777	3.86625
309	3.99683	4.00632	4.02	4.04767
310	4.1469	4.15109	4.14777	4.17856
311	4.27564	4.22969	4.27903	4.26052
312	4.3894	4.42598	4.49728	4.42494
313	4.57978	4.68243	4.69417	4.63892
314	4.72604	4.83822	4.85049	4.78024
315	4.83622	4.99863	4.98117	4.92043
316	5.04095	5.15202	5.14078	5.07217
317	5.19818	5.30701	5.28466	5.20948
318	5.33115	5.4233	5.40699	5.3824
319	5.52026	5.5817	5.54913	5.56702
320	5.66146	5.66952	5.69476	5.74828
321	5.76129	5.75574	5.80641	5.8418
322	5.83981	5.90111	5.89204	5.91109
323	5.94808	6.00778	6.02	6.03974
324	6.00612	6.02181	6.0899	6.03813
325	6.09477	6.12387	6.2367	6.14336
326	6.24926	6.32177	6.37786	6.33697
327	6.32039	6.42042	6.44194	6.42487
328	6.46243	6.59987	6.59592	6.62233
329	6.53018	6.6903	6.61495	6.65585
330	6.49325	6.6909	6.5732	6.64286
331	6.49599	6.70815	6.62544	6.62907
332	6.53229	6.6516	6.61165	6.58977
333	6.52638	6.67125	6.57379	6.58929
334	6.45758	6.67286	6.48738	6.50652
335	6.39975	6.62193	6.41981	6.54181
336	6.34171	6.54794	6.38621	6.52593
337	6.25475	6.3745	6.25709	6.3899
338	6.1851	6.26703	6.16621	6.33055
339	6.168	6.22312	6.10466	6.20977
340	6.09645	6.14693	6.05825	6.10502
341	5.84635	6.01941	5.8901	5.97317
342	5.71233	5.92637	5.76427	5.88366
343	5.6545	5.76296	5.66117	5.76801
344	5.47235	5.54581	5.53631	5.57344
345	5.43879	5.58892	5.51573	5.60023
346	5.32756	5.46601	5.37689	5.46902
347	5.20832	5.31001	5.26602	5.3054
348	5.08126	5.24385	5.12272	5.18831
349	4.90291	5.05678	4.94971	5.04747
350	4.81089	4.9477	4.77592	4.94674
351	4.62959	4.76664	4.5934	4.74687
352	4.4236	4.56914	4.45864	4.51541
353	4.25665	4.38949	4.23243	4.33335
354	4.08801	4.21344	4.0099	4.13765
355	3.89447	4.07088	3.86369	3.98318
356	3.74377	3.93434	3.73845	3.87715
357	3.64078	3.79358	3.66641	3.74915
358	3.54453	3.67549	3.59243	3.66702
359	3.43141	3.54816	3.44835	3.54528
360	3.29105	3.41242	3.32019	3.36995
361	3.13487	3.2863	3.17379	3.21276
362	3.01604	3.13171	3.05689	3.09935
363	2.89363	3.0072	2.97728	2.98306
364	2.79738	2.90975	2.86563	2.85553
365	2.72267	2.82293	2.73631	2.75913
366	2.58548	2.69962	2.63476	2.65005
367	2.50908	2.5723	2.49864	2.56937
368	2.45019	2.48728	2.38757	2.51724
369	2.37273	2.40447	2.34505	2.44297
370	2.30519	2.31284	2.2567	2.34833
371	2.20853	2.23645	2.19282	2.26653
372	2.1222	2.17269	2.12019	2.19065
373	2.0477	2.08888	2.04816	2.10676
374	1.98079	2.04797	2.00641	2.04276
375	1.92528	2.01068	1.9767	1.96705
376	1.86344	1.94511	1.93864	1.89407
377	1.79232	1.88516	1.8499	1.82557
378	1.72351	1.81037	1.78718	1.76301
379	1.68573	1.74561	1.75437	1.72275
380	1.6507	1.68486	1.68757	1.66854
381	1.60342	1.65618	1.63223	1.65795
382	1.55973	1.62811	1.5965	1.63453
383	1.52469	1.56275	1.53573	1.56924
384	1.46454	1.51062	1.47146	1.51936
385	1.41579	1.46891	1.44039	1.45263
386	1.39278	1.43242	1.41126	1.44605
387	1.37547	1.39452	1.37107	1.41894
388	1.35943	1.33196	1.32388	1.37082
389	1.31912	1.30971	1.30447	1.3389
390	1.27986	1.30971	1.28369	1.27586
391	1.24926	1.28625	1.24233	1.268
392	1.20135	1.26881	1.20913	1.2526
393	1.17898	1.25216	1.18427	1.20897
394	1.16167	1.2259	1.16369	1.20946
395	1.12727	1.18199	1.13592	1.20625
396	1.10257	1.16033	1.11534	1.16165
397	1.09667	1.16314	1.09049	1.1416
398	1.08632	1.15793	1.07864	1.12941
399	1.07936	1.16314	1.07437	1.10247
400	1.07999	1.13447	1.07981	1.10583
401	1.04432	1.09878	1.07087	1.09541
402	1.02153	1.10138	1.0534	1.08081
403	1.01245	1.08634	1.04194	1.07488
404	0.994724	1.08053	1.01592	1.07407
405	0.999156	1.07411	0.985631	1.06589
406	0.998523	1.06449	0.989515	1.0521
407	0.995779	1.09777	1.01456	1.0622
408	0.972773	1.09597	1.02699	1.06333
409	0.967286	1.07933	1.03456	1.0784
410	0.987759	1.08113	1.02932	1.08514
411	0.973829	1.08715	1.02951	1.07359
412	0.985226	1.06509	1.04175	1.06942
413	0.982693	1.03441	1.04447	1.05354
414	0.960954	1.04183	1.04155	1.0367
415	0.979949	1.06008	1.03301	1.0529
416	0.979527	1.07131	1.01612	1.04809
417	0.972562	1.0705	1.0101	1.0598
418	0.990291	1.07652	1.01864	1.08867
419	0.995568	1.08113	1.04136	1.10583
420	1.00992	1.09998	1.05883	1.12107
421	1.0114	1.12404	1.06524	1.12556
422	1.01309	1.16073	1.07709	1.14289
423	1.03461	1.1856	1.0866	1.14289
424	1.04453	1.19061	1.09825	1.13615
425	1.07472	1.19161	1.08932	1.14337
426	1.09012	1.1862	1.13282	1.16887
427	1.10363	1.1886	1.15786	1.17753
428	1.13761	1.2275	1.16757	1.19759
429	1.13677	1.26058	1.21282	1.24394
430	1.15998	1.28785	1.22252	1.2919
431	1.18573	1.31933	1.23689	1.30714
432	1.20747	1.33517	1.24078	1.32992
433	1.22499	1.34821	1.25087	1.35013
434	1.23575	1.33317	1.24544	1.32816
435	1.27649	1.32615	1.26136	1.34724
436	1.2881	1.35101	1.32272	1.37531
437	1.30836	1.37547	1.33981	1.40018
438	1.34909	1.41157	1.37456	1.42584
439	1.38666	1.46169	1.42078	1.44686
440	1.41726	1.49498	1.46524	1.47027
441	1.44977	1.54911	1.53087	1.52385
442	1.50528	1.60846	1.56291	1.5824
443	1.54601	1.64897	1.59748	1.63276
444	1.56395	1.67383	1.61534	1.66741
445	1.60173	1.71874	1.63612	1.6934
446	1.63803	1.74601	1.69456	1.72901
447	1.65829	1.77428	1.75359	1.77873
448	1.70832	1.82581	1.80738	1.83856
449	1.80794	1.90962	1.89398	1.87867
450	1.89405	1.99263	1.96427	1.95245
451	1.98565	2.07725	2.05359	2.04966
452	2.0802	2.11915	2.13146	2.1281
453	2.1184	2.14382	2.16835	2.16258
454	2.19143	2.20176	2.23981	2.24888
455	2.26762	2.25991	2.27786	2.29941
456	2.34403	2.31565	2.37806	2.3448
457	2.44576	2.41169	2.48039	2.46302
458	2.50528	2.55305	2.50485	2.53729
459	2.53039	2.59716	2.58427	2.57499
460	2.62263	2.7297	2.69359	2.66497
461	2.72731	2.81351	2.7666	2.75432
462	2.83896	2.8508	2.86932	2.81575
463	2.97087	2.96489	2.9633	2.89788
464	3.08168	3.086	3.08854	3.0408
465	3.19122	3.19888	3.20233	3.16897
466	3.30477	3.29873	3.30951	3.28045
467	3.39299	3.43107	3.4132	3.33851
468	3.46834	3.52831	3.53883	3.41358
469	3.56522	3.59949	3.68932	3.548
470	3.6203	3.6436	3.73748	3.60158
471	3.68763	3.71879	3.77767	3.65932
472	3.71866	3.71418	3.80272	3.6882
473	3.83326	3.78677	3.88369	3.78332
474	3.89869	3.86276	3.96097	3.85678
475	3.99346	3.98226	4.05573	3.97997
476	4.14436	4.13104	4.11262	4.06804
477	4.19249	4.16633	4.19417	4.09434
478	4.25496	4.27239	4.34544	4.24577
479	4.31279	4.30307	4.42524	4.32244
480	4.42085	4.42678	4.52291	4.39671
481	4.49451	4.52443	4.55825	4.45574
482	4.54517	4.54207	4.57806	4.46295
483	4.59561	4.66017	4.66291	4.54332
484	4.6965	4.7488	4.73689	4.60844
485	4.78767	4.81055	4.82078	4.73532
486	4.84572	4.85426	4.87515	4.80478
487	4.90523	4.87171	4.91903	4.846
488	4.98037	4.9475	4.96447	4.89958
489	5.03314	5.07803	5.06194	4.96133
490	5.03377	5.11412	5.07262	5.00304
491	5.00084	5.09748	5.07981	4.98475
492	4.96159	5.09006	5.05359	4.97304
493	5.0095	5.05918	5.02078	4.9408
494	5.02617	5.12715	5.09922	4.95299
495	5.01667	5.16044	5.04117	4.96679
496	5.03546	5.14379	5.04272	5.0579
497	5.0057	5.15863	5.06602	5.08966
498	4.99472	5.18069	5.08835	5.1535
499	5.00929	5.16906	5.06311	5.13345
500	4.96222	5.05998	4.9866	4.98716
501	4.89299	4.99943	4.92971	4.91867
502	4.83875	4.94329	4.79262	4.82563
503	4.78282	4.86369	4.74835	4.77093
504	4.70072	4.84885	4.75689	4.76805
505	4.64394	4.78228	4.69379	4.75778
506	4.57809	4.70228	4.61689	4.73404
507	4.47531	4.67661	4.50951	4.68399
508	4.39531	4.57396	4.40738	4.56529
509	4.33073	4.46909	4.34796	4.43424
510	4.27965	4.38287	4.28136	4.37682
511	4.2119	4.28703	4.19282	4.29276
512	4.08864	4.11239	4.06932	4.163
513	3.96328	3.98346	3.93864	4.0613
514	3.86724	3.93113	3.85398	3.96313
515	3.76024	3.83529	3.75612	3.85598
516	3.69924	3.83308	3.71515	3.80914
517	3.63318	3.80321	3.6466	3.75878
518	3.55466	3.75268	3.55689	3.68403
519	3.44998	3.6825	3.49107	3.62211
520	3.31722	3.58746	3.38699	3.54993
521	3.26931	3.51729	3.31961	3.46828
522	3.19143	3.40841	3.21126	3.3884
523	3.13487	3.33523	3.11379	3.28125
524	3.09054	3.25823	3.0734	3.17811
525	3.02934	3.15758	2.99961	3.15132
526	2.89468	3.05672	2.88485	3.07433
527	2.79654	2.9697	2.81126	2.99733
528	2.76045	2.87246	2.74155	2.93911
529	2.69713	2.80669	2.66194	2.86291
530	2.6412	2.71225	2.57767	2.76057
531	2.56437	2.6136	2.50019	2.63161
532	2.4466	2.55586	2.43126	2.51804
533	2.33537	2.48027	2.37631	2.44313
534	2.27227	2.38242	2.30019	2.35539
535	2.18953	2.27234	2.1732	2.26412
536	2.12263	2.2172	2.11146	2.19402
537	2.04622	2.16066	2.06816	2.14382
538	2.01119	2.13179	2.06738	2.13082
539	2.00211	2.1372	2.08485	2.09954
540	1.99177	2.11414	2.05883	2.05896
541	1.95589	2.03675	1.99728	1.98245
542	1.90545	1.96958	1.94155	1.9178
543	1.84614	1.91785	1.86971	1.8838
544	1.78936	1.91123	1.81825	1.87049
545	1.75897	1.88276	1.81456	1.85589
546	1.73027	1.84286	1.76738	1.8307
547	1.69713	1.83002	1.71748	1.80263
548	1.65281	1.77649	1.69767	1.73671
549	1.59181	1.72355	1.69437	1.67832
550	1.52913	1.6608	1.63748	1.63806
551	1.49156	1.58701	1.56427	1.57197
552	1.4694	1.52726	1.52485	1.52722
553	1.458	1.51062	1.48427	1.52561
554	1.4675	1.52786	1.4734	1.52577
555	1.44301	1.53347	1.43495	1.5107
556	1.42486	1.51623	1.45087	1.49434
557	1.41621	1.47553	1.46757	1.46225
558	1.37927	1.45207	1.43049	1.42151
559	1.34529	1.42179	1.38913	1.39793
560	1.32756	1.39252	1.31068	1.39713
561	1.3092	1.37969	1.2901	1.38446
562	1.30477	1.37307	1.27437	1.3612
563	1.28852	1.39252	1.28039	1.35687
564	1.27797	1.40234	1.31825	1.34837
565	1.28071	1.41237	1.34388	1.37628
566	1.24187	1.36364	1.31942	1.35976
567	1.23618	1.32856	1.28136	1.3211
568	1.25707	1.31773	1.26369	1.31885
569	1.26003	1.28725	1.2565	1.29656
570	1.26889	1.29988	1.26019	1.27266
571	1.25454	1.28424	1.24874	1.27121
572	1.23069	1.27843	1.23825	1.28645
573	1.22014	1.27943	1.21864	1.29864
574	1.21106	1.26399	1.2033	1.30201
575	1.20705	1.27061	1.20854	1.28501
576	1.17033	1.25437	1.22835	1.28372
577	1.17602	1.25718	1.26097	1.31645
578	1.17286	1.24755	1.24854	1.31901
579	1.17856	1.27081	1.26583	1.31308
580	1.20578	1.30389	1.2967	1.31917
581	1.23934	1.33357	1.30854	1.33233
582	1.26889	1.36024	1.31922	1.34291
583	1.26214	1.36164	1.32058	1.33249
584	1.2653	1.35202	1.31553	1.31404
585	1.26509	1.33577	1.29942	1.32816
586	1.2843	1.33678	1.2965	1.34163
587	1.28071	1.33217	1.29146	1.35125
588	1.29211	1.37347	1.30874	1.35719
589	1.31195	1.4234	1.33049	1.36681
590	1.34445	1.44585	1.3899	1.41509
591	1.39553	1.48335	1.41806	1.46097
592	1.40777	1.49939	1.41417	1.49706
593	1.41705	1.53568	1.46019	1.50637
594	1.43246	1.56936	1.48777	1.53732
595	1.43921	1.55453	1.49107	1.57951
596	1.47488	1.59383	1.54369	1.61271
597	1.52976	1.63172	1.58311	1.63629
598	1.60848	1.64776	1.63301	1.66741
599	1.65618	1.66601	1.67437	1.68891
600	1.65175	1.7039	1.70175	1.69773
601	1.67391	1.73458	1.72	1.73494
602	1.6965	1.74741	1.71126	1.76093
603	1.69607	1.79714	1.76563	1.77553
604	1.75053	1.80075	1.81748	1.78098
605	1.82714	1.80917	1.86	1.81162
606	1.84909	1.88737	1.92058	1.8506
607	1.87315	1.95293	2.00214	1.92759
608	1.9293	1.99845	2.03243	1.99753
609	1.96159	2.04737	2.03806	1.99191
610	1.99008	2.08928	2.10311	2.03298
611	2.0306	2.08848	2.12485	2.05255
612	2.05509	2.08547	2.13243	2.05928
613	2.12284	2.11294	2.16816	2.10468
614	2.17455	2.14983	2.21417	2.15745
615	2.2404	2.21881	2.27592	2.24776
616	2.34086	2.27174	2.34117	2.3493
617	2.41832	2.36337	2.44233	2.40832
618	2.47404	2.46322	2.53126	2.48083
619	2.5648	2.56729	2.62563	2.57081
620	2.64648	2.64909	2.70485	2.62776
621	2.69713	2.69581	2.7767	2.67235
622	2.79591	2.79366	2.86854	2.74967
623	2.88012	2.88008	2.96233	2.86452
624	2.93246	2.90895	3.03087	2.90141
625	2.94977	2.88449	3.05417	2.89676
626	2.99578	2.96309	3.07379	2.93477
627	3.05656	3.03186	3.15184	2.98755
628	3.12115	3.07918	3.18136	3.02877
629	3.16378	3.14073	3.2101	3.06583
630	3.19417	3.17402	3.2666	3.11443
631	3.28409	3.23016	3.28971	3.19607
632	3.34002	3.28229	3.37709	3.25863
633	3.43394	3.41583	3.46796	3.36867
634	3.48881	3.47498	3.54078	3.46604
635	3.53651	3.51448	3.62447	3.47197
636	3.66779	3.66827	3.74058	3.5958
637	3.74588	3.69052	3.81806	3.66013
638	3.85057	3.79699	3.90816	3.72349
639	3.90692	3.90386	3.96427	3.84219
640	3.97024	3.98066	4.00602	3.88229
641	4.02786	3.9961	4.02369	3.93875
642	3.96074	3.89243	3.96466	3.91228
643	3.94787	3.92191	3.97767	3.88293
644	3.97003	3.94637	4.00078	3.88036
645	4.01224	3.97063	4.04155	3.94645
646	4.09519	4.03179	4.12699	4.04382
647	4.11946	4.08011	4.19845	4.08488
648	4.14648	4.14587	4.26136	4.14856
649	4.18404	4.194	4.28563	4.15514
650	4.21781	4.20041	4.27825	4.18305
651	4.25074	4.26016	4.25981	4.20454
652	4.24736	4.18838	4.2433	4.17038
653	4.27797	4.18337	4.26194	4.21657
654	4.23997	4.2371	4.27029	4.23309
655	4.21148	4.22407	4.22544	4.21802
656	4.21465	4.25555	4.16816	4.21994
657	4.21064	4.25455	4.16291	4.21112
658	4.18383	4.22287	4.15126	4.20278
659	4.13339	4.22227	4.1266	4.17743
660	4.11461	4.1946	4.08583	4.12578
661	4.04031	4.09053	4.0101	4.07092
662	4.03989	4.1182	3.99534	4.06515
663	4.01161	4.11319	3.93689	4.08231
664	3.92908	4.0757	3.88932	4.05456
665	3.93352	4.00712	3.8765	4.00997
666	3.91642	3.92091	3.82505	3.97789
667	3.88624	3.92933	3.86	3.9758
668	3.87062	3.92472	3.83068	3.96875
669	3.84698	3.89965	3.76544	3.93137
670	3.77438	3.91529	3.72155	3.8932
671	3.72541	3.88842	3.6734	3.83256
672	3.64373	3.77053	3.65786	3.75156
673	3.55699	3.69413	3.5965	3.64601
674	3.53314	3.65022	3.53029	3.5942
675	3.49557	3.59087	3.47883	3.5302
676	3.4542	3.54736	3.44058	3.49298
677	3.40777	3.54917	3.4167	3.49619
678	3.38877	3.59127	3.42816	3.53902
679	3.33326	3.5638	3.36913	3.52811
680	3.25834	3.45272	3.27689	3.43524
681	3.18151	3.34565	3.21437	3.33017
682	3.05298	3.19968	3.07612	3.16768
683	2.93753	3.06755	2.94214	3.03824
684	2.87484	3.00198	2.85864	2.98803
685	2.83369	2.96108	2.79806	2.95274
686	2.80519	2.93161	2.76641	2.93173
687	2.74715	2.8877	2.73204	2.92627
688	2.70705	2.88328	2.70602	2.8573
689	2.66484	2.83737	2.64505	2.78079
690	2.63719	2.76779	2.59534	2.70572
691	2.57873	2.72188	2.56155	2.63369
692	2.51731	2.70163	2.5534	2.62952
693	2.45737	2.62984	2.50874	2.60562
694	2.39004	2.55947	2.41806	2.50954
695	2.3339	2.51816	2.36039	2.44554
696	2.2558	2.45059	2.32078	2.38747
697	2.21887	2.42272	2.30311	2.32299
698	2.16969	2.34152	2.21282	2.25337
699	2.17286	2.28497	2.19417	2.22835
700	2.15618	2.22342	2.16117	2.17846
701	2.11566	2.15023	2.12214	2.1358
702	2.09519	2.14081	2.10408	2.16114
703	2.04875	2.15224	2.05379	2.14991
704	1.9962	2.1384	2.05903	2.11847
705	1.98734	2.11675	2.04466	2.09377
706	1.96433	2.07264	1.98641	2.0503
707	1.91473	1.99324	1.94233	1.99865
708	1.87146	1.94712	1.87728	1.9571
709	1.832	1.90281	1.83068	1.9255
710	1.81047	1.8623	1.8068	1.89487
711	1.77754	1.82641	1.73806	1.85477
712	1.74947	1.80295	1.73689	1.81402
713	1.70114	1.76907	1.7066	1.73815
714	1.68067	1.73959	1.65825	1.72756
715	1.65872	1.72917	1.63243	1.71361
716	1.63022	1.71012	1.60175	1.69356
717	1.59709	1.65799	1.57398	1.68041
718	1.58928	1.6642	1.55883	1.64929
719	1.57894	1.68967	1.57961	1.64816
720	1.54474	1.67824	1.59087	1.65394
721	1.57176	1.69568	1.61068	1.64832
722	1.57851	1.68405	1.62447	1.63485
723	1.55931	1.69769	1.61398	1.63678
724	1.561	1.71734	1.59087	1.63276
725	1.56121	1.70932	1.57515	1.63148
726	1.55319	1.67684	1.55243	1.59764
727	1.53398	1.63172	1.53495	1.58368
728	1.50992	1.59864	1.52796	1.57534
729	1.50148	1.54731	1.5033	1.55417
730	1.48839	1.53628	1.50777	1.55
731	1.48354	1.57358	1.51417	1.5431
732	1.48333	1.57518	1.50136	1.54871
733	1.49367	1.5838	1.5066	1.56427
734	1.49367	1.55453	1.50427	1.55016
735	1.47678	1.51984	1.47262	1.54278
736	1.45821	1.50821	1.47223	1.51374
737	1.43331	1.49798	1.4668	1.48247
738	1.4293	1.48034	1.46388	1.47092
739	1.43626	1.45107	1.46699	1.45664
740	1.45483	1.48014	1.48816	1.48487
741	1.4542	1.5034	1.49495	1.51407
742	1.44639	1.51663	1.48078	1.55128
743	1.49557	1.54651	1.5	1.57438
744	1.52892	1.57418	1.50641	1.57999
745	1.53208	1.61688	1.53592	1.60117
746	1.57197	1.61648	1.56097	1.60662
747	1.5935	1.62571	1.60175	1.62763
748	1.58189	1.63152	1.64718	1.66709
749	1.59223	1.63072	1.67456	1.68217
750	1.60722	1.67202	1.68621	1.70014
751	1.62727	1.7015	1.71029	1.72692
752	1.65175	1.72656	1.73029	1.74248
753	1.68257	1.75564	1.74233	1.76654
754	1.68848	1.76787	1.73709	1.75547
755	1.70642	1.74401	1.75728	1.73526
756	1.73385	1.73639	1.78485	1.742
757	1.76467	1.75784	1.75709	1.74697
758	1.77332	1.79634	1.7668	1.759
759	1.76235	1.80035	1.79515	1.80408
760	1.77501	1.81819	1.84	1.82541
761	1.78303	1.85188	1.89437	1.85701
762	1.81152	1.88195	1.9332	1.87033
763	1.83812	1.91063	1.92893	1.86712
764	1.8664	1.92887	1.94796	1.91957
765	1.93415	1.95935	1.96816	1.92647
766	2.00739	2.0201	2.00369	1.96721
767	2.02849	2.06782	2.05146	1.98806
768	2.05509	2.11093	2.07204	2.01132
769	2.08675	2.13078	2.11184	2.05656
770	2.14057	2.13539	2.16893	2.08527
771	2.20684	2.18552	2.23359	2.17606
772	2.20452	2.20617	2.29709	2.23204
773	2.27564	2.26532	2.35359	2.29588
774	2.36703	2.34172	2.41437	2.35411
775	2.4122	2.36838	2.44951	2.35956
776	2.45631	2.37039	2.45515	2.38346
777	2.44512	2.40147	2.48058	2.38186
778	2.47699	2.42051	2.48117	2.39068
779	2.5401	2.46503	2.53417	2.44073
780	2.60004	2.57069	2.62408	2.52109
781	2.64584	2.57631	2.64427	2.56953
782	2.69206	2.59215	2.68194	2.60113
783	2.75327	2.66614	2.74816	2.64348
784	2.80371	2.68719	2.78447	2.7001
785	2.83833	2.72208	2.80913	2.74229
786	2.86218	2.81591	2.8701	2.77405
787	2.91769	2.89411	2.94408	2.86917
788	3.01456	2.95166	3.02854	2.92964
789	3.0707	2.98394	3.06136	2.9675
790	3.09519	3.05612	3.12388	3.0246
791	3.17623	3.08058	3.20233	3.04513
792	3.24209	3.17462	3.24718	3.15309
793	3.30604	3.2841	3.32641	3.25783
794	3.34994	3.30034	3.37262	3.26954
795	3.30646	3.33182	3.42311	3.28462
796	3.27607	3.27467	3.44252	3.27291
797	3.31638	3.30234	3.42311	3.27884
798	3.36218	3.32981	3.43437	3.28622
799	3.33727	3.30836	3.38	3.23537
800	3.3913	3.34946	3.35612	3.27211
801	3.41916	3.35588	3.40913	3.31509
802	3.42507	3.3631	3.40854	3.31413
803	3.46539	3.41262	3.47398	3.36177
804	3.4542	3.44931	3.49476	3.36915
805	3.48269	3.49804	3.52447	3.43989
806	3.56437	3.55999	3.61301	3.51384
807	3.60363	3.59769	3.6668	3.54367
808	3.58274	3.57142	3.66835	3.5063
809	3.6011	3.59268	3.66738	3.49796
810	3.59709	3.59869	3.67495	3.53212
811	3.62854	3.58225	3.62602	3.57062
812	3.59941	3.60852	3.61262	3.59741
813	3.56606	3.63839	3.66951	3.58586
814	3.59413	3.6404	3.60854	3.56998
815	3.58421	3.6015	3.57825	3.53164
816	3.58506	3.54676	3.59184	3.51143
817	3.5515	3.51107	3.55961	3.52041
818	3.52659	3.57423	3.59301	3.55073
819	3.52279	3.58385	3.55282	3.54223
820	3.49092	3.54335	3.46718	3.52089
821	3.51224	3.55097	3.48311	3.50309
822	3.51309	3.55659	3.49146	3.50758
823	3.47214	3.57623	3.46252	3.51159
824	3.46412	3.57142	3.46194	3.50822
825	3.44175	3.55558	3.43903	3.52587
826	3.39932	3.53252	3.39786	3.49298
827	3.32925	3.47277	3.33515	3.41872
828	3.28514	3.43949	3.30252	3.38423
829	3.22288	3.33904	3.25262	3.30387
830	3.17434	3.26024	3.18951	3.22126
831	3.12769	3.18926	3.14214	3.18821
832	3.13402	3.14555	3.10544	3.1672
833	3.1106	3.14695	3.09398	3.14699
834	3.05361	3.13592	3.06563	3.12469
835	3.04939	3.13251	3.03417	3.11411
836	2.98586	3.06033	2.98874	3.08251
837	2.97108	3.02123	2.91961	3.04995
838	2.96032	3.02003	2.90019	3.02877
839	2.88096	2.99136	2.8835	2.96653
840	2.85036	2.99537	2.86078	2.97873
841	2.83263	2.99797	2.8635	2.96573
842	2.82735	2.99256	2.84563	2.89564
843	2.82503	2.97291	2.80058	2.90558
844	2.79464	2.92499	2.75903	2.90285
845	2.78725	2.89953	2.71903	2.8573
846	2.69987	2.82875	2.69612	2.81896
847	2.64162	2.79045	2.67961	2.80196
848	2.56733	2.75396	2.6266	2.71245
849	2.53356	2.68639	2.60408	2.66754
850	2.47826	2.64167	2.52874	2.61525
851	2.44491	2.61701	2.48291	2.57771
852	2.43183	2.5344	2.44019	2.54595
853	2.34572	2.47305	2.38796	2.46447
854	2.3282	2.4157	2.35592	2.3987
855	2.33558	2.38162	2.30583	2.3671
856	2.34909	2.41991	2.31087	2.39918
857	2.30688	2.37921	2.28874	2.38234
858	2.2558	2.36417	2.24291	2.36582
859	2.24314	2.38202	2.22932	2.37817
860	2.21802	2.38543	2.23029	2.32187
861	2.23385	2.3768	2.21553	2.27519
862	2.20431	2.3367	2.18563	2.27471
863	2.14352	2.31906	2.14194	2.27743
864	2.14204	2.297	2.16	2.28433
865	2.14542	2.28958	2.21126	2.27503
866	2.1298	2.28758	2.17825	2.23813
867	2.11798	2.27655	2.1635	2.19883
868	2.0783	2.19775	2.11631	2.1451
869	1.99873	2.07905	2.00388	2.0888
870	2.01351	2.04717	1.99728	2.05238
871	1.99261	1.9806	1.96078	1.99111
872	1.94787	1.94672	1.91534	1.96705
873	1.93077	1.96777	1.91689	1.95309
874	1.90946	1.92326	1.89767	1.93834
875	1.89806	1.95153	1.88835	1.96849
876	1.89109	1.96075	1.88505	1.97732
877	1.89637	1.94752	1.85126	1.95999
878	1.91853	1.96336	1.86913	1.96978
879	1.92254	1.98321	1.93282	1.97828
880	1.94491	2.0203	1.94913	1.99929
881	1.98691	2.03795	1.96311	2.03715
882	1.97636	2.02953	1.94194	2.03137
883	1.92402	1.96897	1.85883	1.98213
884	1.85711	1.91203	1.81126	1.89727
885	1.79928	1.86251	1.79689	1.81274
886	1.74567	1.80195	1.75806	1.76013
887	1.73639	1.76646	1.7534	1.74537
888	1.74377	1.75924	1.76621	1.73238
889	1.73005	1.75423	1.74602	1.71088
890	1.73533	1.74621	1.73864	1.71698
891	1.74145	1.77569	1.74641	1.75146
892	1.74863	1.79213	1.76777	1.76991
893	1.78008	1.80757	1.80641	1.78964
894	1.79569	1.82421	1.8233	1.8068
895	1.76171	1.78631	1.78019	1.77745
896	1.76171	1.79373	1.7635	1.79718
897	1.77501	1.8194	1.75825	1.82734
898	1.79506	1.84446	1.78777	1.83279
899	1.80477	1.84927	1.81961	1.83632
900	1.78767	1.78872	1.80583	1.81932
901	1.78388	1.7426	1.78971	1.80456
902	1.78345	1.72396	1.76311	1.76606
903	1.78451	1.71313	1.77612	1.75804
904	1.78282	1.76466	1.77903	1.789
905	1.79063	1.78972	1.81728	1.81707
906	1.7881	1.79333	1.82893	1.82108
907	1.82081	1.82541	1.86136	1.82702
908	1.85817	1.84105	1.88369	1.83439
909	1.87315	1.85108	1.87165	1.83022
910	1.8894	1.89118	1.89243	1.86888
911	1.93753	1.9409	1.90097	1.8992
912	1.95483	1.9405	1.89301	1.93048
913	1.98607	1.97439	1.91398	1.99207
914	2.02005	1.9772	1.92718	1.98036
915	1.98016	1.92867	1.89922	1.94443
916	1.97889	1.90942	1.92816	1.93625
917	1.95884	1.89779	1.96777	1.9247
918	1.95568	1.9002	1.96718	1.93192
919	1.97847	1.9	1.98388	1.9308
920	1.99937	1.96035	2.02932	1.94732
921	2.03039	1.99043	2.0233	1.98357
922	2.0363	2.02552	2.04311	2.02993
923	2.09181	2.06963	2.10272	2.08046
924	2.10511	2.08066	2.13204	2.0997
925	2.10764	2.11334	2.1165	2.10548
926	2.1355	2.11073	2.13223	2.10211
927	2.13824	2.138	2.20194	2.11222
928	2.15914	2.18392	2.23767	2.14462
929	2.20304	2.20116	2.28913	2.15312
930	2.28134	2.23465	2.31748	2.22691
931	2.33263	2.26151	2.34777	2.29877
932	2.35732	2.27795	2.40893	2.29813
933	2.39595	2.35154	2.46757	2.34176
934	2.43985	2.41009	2.47767	2.36245
935	2.46707	2.42011	2.49165	2.39325
936	2.49683	2.42793	2.51515	2.42741
937	2.49198	2.42352	2.51068	2.41554
938	2.49726	2.42613	2.51398	2.42821
939	2.52702	2.43996	2.50874	2.44121
940	2.57493	2.47585	2.57146	2.49382
941	2.63761	2.56749	2.6567	2.56648
942	2.64816	2.60057	2.70971	2.58878
943	2.71676	2.64248	2.73146	2.6114
944	2.72309	2.66132	2.7365	2.64845
945	2.73027	2.67957	2.75165	2.69401
946	2.75644	2.68619	2.75282	2.68759
947	2.68869	2.64769	2.71806	2.6454
948	2.65365	2.6517	2.67689	2.64524
949	2.66885	2.65972	2.70039	2.62263
950	2.72837	2.68378	2.7635	2.68326
951	2.82967	2.74995	2.86408	2.72913
952	2.9103	2.80609	2.9299	2.75801
953	2.94196	2.80589	2.94777	2.80821
954	2.97235	2.83837	2.98718	2.81399
955	2.98459	2.83256	2.98194	2.83051
956	2.98628	2.86444	3.00796	2.81303
957	2.99916	2.90574	3.00272	2.85569
958	3.06775	2.96489	3.01883	2.93317
959	3.0916	3.04088	3.04427	2.97407
960	3.08569	3.05672	3.07398	2.99926
961	3.06501	3.02885	3.0965	3.01145
962	3.10215	3.05011	3.10097	3.06695
963	3.09899	3.06955	3.15981	3.09197
964	3.08126	3.05632	3.17087	3.06871
965	3.126	3.09161	3.15282	3.08171
966	3.15365	3.10444	3.1835	3.08363
967	3.18362	3.12108	3.16641	3.09983
968	3.16758	3.11286	3.17146	3.12277
969	3.17497	3.1257	3.18447	3.10689
970	3.17961	3.11728	3.13146	3.09133
971	3.19882	3.13352	3.14524	3.10689
972	3.23385	3.14615	3.20621	3.13576
973	3.20557	3.15056	3.23029	3.12437
974	3.2176	3.18224	3.2268	3.14266
975	3.23913	3.23758	3.22796	3.18051
976	3.18658	3.25583	3.22272	3.21067
977	3.17792	3.2043	3.2033	3.21693
978	3.17054	3.14314	3.17476	3.1526
979	3.14922	3.13291	3.14602	3.10208
980	3.0878	3.10524	3.11592	3.06374
981	3.0325	3.09141	3.07573	3.02059
982	3.01921	3.07517	3.02835	3.02941
983	3.01688	3.07316	3.02039	3.0655
984	3.05361	3.13973	3.03806	3.08523
985	3.08062	3.13251	3.07223	3.11539
986	3.10321	3.14154	3.08291	3.13031
987	3.08442	3.11367	3.05825	3.09454
988	3.04453	3.10144	3.09845	3.11892
989	2.96454	3.01642	3.03942	3.03808
990	2.89067	2.94263	2.96913	2.94023
991	2.88729	2.92619	2.97379	2.94472
992	2.8702	2.91597	2.91573	2.93734
993	2.85965	2.93141	2.90019	2.93798
994	2.84783	2.89211	2.88641	2.89932
995	2.80794	2.84659	2.8501	2.85184
996	2.7672	2.81551	2.79495	2.80629
997	2.71317	2.77962	2.72117	2.76073
998	2.63782	2.7321	2.64388	2.69721
999	2.60004	2.71426	2.6367	2.66754
[truncated: 1 more rows]
